# Supplementary material for: A multicentric consortium study demonstrates that dimethylarginine dimethylaminohydrolase 2 is not a dimethylarginine dimethylaminohydrolase
Source: Nat Commun. 2023 Jun 9;14:3392. doi: 10.1038/s41467-023-38467-9 (PMC10256801; doi:10.1038/s41467-023-38467-9)
Supplement: Supplementary file 9 — Source Data [file 41467_2023_38467_MOESM9_ESM.zip]

Archive with 63 entries (63 files):
- Source Data/File 1_DDAH-ADMA Molecular dynamics simulation.xlsx
- Source Data/File 10_DDAH2 Model A (SwissModel)-ADMA_Pose A-C_Molecular dynamics simulation 1-3.xlsx
- Source Data/File 11_Western blot and agarose gel raw files.pptx
- Source Data/File 12.1_ADMA-input coordinate.pdb
- Source Data/File 12.2_ADMA-output optimised coordinate.pdb
- Source Data/File 12.3_ADMA-topology.itp
- Source Data/File 13.1_DDAH1-X-ray-MDS-initial-1.pdb
- Source Data/File 13.10_DDAH1-X-ray-MDS-final-5.pdb
- Source Data/File 13.2_DDAH1-X-ray-MDS-final-1.pdb
- Source Data/File 13.3_DDAH1-X-ray-MDS-initial-2.pdb
- Source Data/File 13.4_DDAH1-X-ray-MDS-final-2.pdb
- Source Data/File 13.5_DDAH1-X-ray-MDS-initial-3.pdb
- Source Data/File 13.6_DDAH1-X-ray-MDS-final-3.pdb
- Source Data/File 13.7_DDAH1-X-ray-MDS-initial-4.pdb
- Source Data/File 13.8_DDAH1-X-ray-MDS-final-4.pdb
- Source Data/File 13.9_DDAH1-X-ray-MDS-initial-5.pdb
- Source Data/File 14.1_DDAH2-ModelA-MDS-initial-1.pdb
- Source Data/File 14.10_DDAH2-ModelA-MDS-final-5.pdb
- Source Data/File 14.2_DDAH2-ModelA-MDS-final-1.pdb
- Source Data/File 14.3_DDAH2-ModelA-MDS-initial-2.pdb
- Source Data/File 14.4_DDAH2-ModelA-MDS-final-2.pdb
- Source Data/File 14.5_DDAH2-ModelA-MDS-initial-3.pdb
- Source Data/File 14.6_DDAH2-ModelA-MDS-final-3.pdb
- Source Data/File 14.7_DDAH2-ModelA-MDS-initial-4.pdb
- Source Data/File 14.8_DDAH2-ModelA-MDS-final-4.pdb
- Source Data/File 14.9_DDAH2-ModelA-MDS-initial-5.pdb
- Source Data/File 15.1_DDAH2-ModelB-MDS-initial-1.pdb
- Source Data/File 15.10_DDAH2-ModelB-MDS-final-5.pdb
- Source Data/File 15.2_DDAH2-ModelB-MDS-final-1.pdb
- Source Data/File 15.3_DDAH2-ModelB-MDS-initial-2.pdb
- Source Data/File 15.4_DDAH2-ModelB-MDS-final-2.pdb
- Source Data/File 15.5_DDAH2-ModelB-MDS-initial-3.pdb
- Source Data/File 15.6_DDAH2-ModelB-MDS-final-3.pdb
- Source Data/File 15.7_DDAH2-ModelB-MDS-initial-4.pdb
- Source Data/File 15.8_DDAH2-ModelB-MDS-final-4.pdb
- Source Data/File 15.9_DDAH2-ModelB-MDS-initial-5.pdb
- Source Data/File 16.1_DDAH1-ModelA-MDS-poseA-initial-1.pdb
- Source Data/File 16.2_DDAH1-ModelA-MDS-poseA-final-1.pdb
- Source Data/File 16.3_DDAH1-ModelA-MDS-poseA-initial-2.pdb
- Source Data/File 16.4_DDAH1-ModelA-MDS-poseA-final-2.pdb
- Source Data/File 16.5_DDAH1-ModelA-MDS-poseA-initial-3.pdb
- Source Data/File 16.6_DDAH1-ModelA-MDS-poseA-final-3.pdb
- Source Data/File 17.1_DDAH2-ModelA-MDS-poseB-initial-1.pdb
- Source Data/File 17.2_DDAH2-ModelA-MDS-poseB-final-1.pdb
- Source Data/File 17.3_DDAH2-ModelA-MDS-poseB-initial-2.pdb
- Source Data/File 17.4_DDAH2-ModelA-MDS-poseB-final-2.pdb
- Source Data/File 17.5_DDAH2-ModelA-MDS-poseB-initial-3.pdb
- Source Data/File 17.6_DDAH2-ModelA-MDS-poseB-final-3.pdb
- Source Data/File 18.1_DDAH2-ModelA-MDS-poseC-iniital-1.pdb
- Source Data/File 18.2_DDAH2-ModelA-MDS-poseC-final-1.pdb
- Source Data/File 18.3_DDAH2-ModelA-MDS-poseC-iniital-2.pdb
- Source Data/File 18.4_DDAH2-ModelA-MDS-poseC-final-2.pdb
- Source Data/File 18.5_DDAH2-ModelA-MDS-poseC-iniital-3.pdb
- Source Data/File 18.6_DDAH2-ModelA-MDS-poseC-final-3.pdb
- Source Data/File 2_MST_DoseResponseRawDataGrouped.xlsx
- Source Data/File 3_Recombinant DDAH protein data.xlsx
- Source Data/File 4_Hek293T cells overexpressing DDAH1 and DDAH2.xlsx
- Source Data/File 5_DDAH activity assay of lysate from wild type and mutant MDA-MB-231 cell lines.xlsx
- Source Data/File 6_DDAH activity assay of lysate from wild type and mutant HUVEC.xlsx
- Source Data/File 7_DDAH activity assay of lysate from wild type and Ddah1 mutant mice.xlsx
- Source Data/File 8_DDAH activity assay of lysate from wild type and Ddah2 mutant mice.xlsx
- Source Data/File 9_Intrinsic fluorescence spectra of recombinant DDAH proteins.xlsx
- Source Data/Source Data List.docx
