# Supplementary material for: A multicentric consortium study demonstrates that dimethylarginine dimethylaminohydrolase 2 is not a dimethylarginine dimethylaminohydrolase
Source: Nat Commun. 2023 Jun 9;14:3392. doi: 10.1038/s41467-023-38467-9 (PMC10256801; doi:10.1038/s41467-023-38467-9)
Supplement: Supplementary file 9 — Source Data [file 41467_2023_38467_MOESM9_ESM.zip › Source Data/File 1_DDAH-ADMA Molecular dynamics simulation.xlsx]

## Sheet: DDAH1-ADMA
	DDAH1-ADMA Molecular dynamics simulation (Root mean square deviation (RMSD) (Å))
	Snapshot (frames)	Time (ns)	Simulation 1 RMSD (Å)	Simulation 2 RMSD (Å)	Simulation 3 RMSD (Å)	Simulation 4 RMSD (Å)	Simulation 5 RMSD (Å)
	0	0	0	0	0	0	0
	1	0.1	0.915	0.727	0.476	0.578	1.395
	2	0.2	1.648	0.445	0.517	0.684	1.483
	3	0.3	1.992	1.378	0.505	0.677	1.289
	4	0.4	1.727	1.33	0.597	0.896	1.472
	5	0.5	1.484	1.406	0.507	0.598	1.317
	6	0.6	1.761	1.5	0.49	0.541	1.303
	7	0.7	1.42	1.221	0.474	0.466	1.31
	8	0.8	1.468	1.349	0.706	0.588	1.199
	9	0.9	1.672	1.631	0.513	0.667	1.305
	10	1	1.651	1.552	0.662	0.667	1.37
	11	1.1	1.705	1.618	0.542	0.619	1.354
	12	1.2	1.807	1.669	0.388	0.537	1.319
	13	1.3	1.708	1.438	0.43	0.467	1.28
	14	1.4	1.387	1.526	0.537	0.539	1.36
	15	1.5	1.501	1.492	0.515	0.538	1.318
	16	1.6	1.584	1.595	0.435	0.551	1.3
	17	1.7	1.507	1.385	0.522	0.497	1.329
	18	1.8	1.332	1.64	0.807	0.538	1.537
	19	1.9	1.365	1.532	0.592	0.673	1.447
	20	2	1.765	1.545	0.637	0.395	1.341
	21	2.1	1.714	1.636	0.542	0.754	1.431
	22	2.2	1.562	1.394	0.41	0.564	1.375
	23	2.3	1.849	1.753	0.347	0.443	1.406
	24	2.4	1.281	1.568	0.512	0.35	1.407
	25	2.5	1.778	1.674	0.452	0.403	1.316
	26	2.6	1.752	1.678	0.446	0.389	1.463
	27	2.7	1.735	1.807	0.61	0.418	1.381
	28	2.8	1.45	1.712	0.463	0.519	1.357
	29	2.9	1.692	1.655	0.531	0.621	1.267
	30	3	1.652	1.456	0.652	0.495	1.25
	31	3.1	1.864	1.688	0.377	0.409	1.271
	32	3.2	1.87	1.72	0.51	0.609	1.411
	33	3.3	1.83	1.786	0.484	0.482	1.393
	34	3.4	1.856	1.622	0.536	0.403	1.303
	35	3.5	1.783	1.67	0.263	0.349	1.422
	36	3.6	1.675	1.651	0.488	0.508	1.273
	37	3.7	1.718	1.725	0.465	0.401	1.342
	38	3.8	1.889	1.706	0.475	0.634	1.444
	39	3.9	1.851	1.518	0.471	0.503	1.507
	40	4	1.737	1.672	0.559	0.508	1.253
	41	4.1	2.07	1.533	0.573	1.378	1.342
	42	4.2	1.748	1.403	0.493	1.444	1.512
	43	4.3	1.891	1.684	0.461	1.393	1.497
	44	4.4	1.697	1.428	0.466	1.444	1.685
	45	4.5	1.722	1.585	0.677	1.356	1.493
	46	4.6	1.776	1.598	0.753	1.277	1.129
	47	4.7	1.831	1.733	0.705	1.521	1.466
	48	4.8	1.712	1.886	0.437	1.495	1.482
	49	4.9	1.687	1.649	0.527	1.454	1.412
	50	5	1.992	1.71	0.318	1.363	1.388
	51	5.1	1.849	1.7	0.666	1.413	1.332
	52	5.2	1.896	1.694	0.701	1.3	1.393
	53	5.3	1.801	1.634	0.526	1.383	1.399
	54	5.4	1.883	1.603	0.515	1.498	1.309
	55	5.5	1.778	1.809	0.438	1.287	1.365
	56	5.6	1.866	1.747	0.692	1.561	1.38
	57	5.7	1.688	1.706	0.599	1.835	1.296
	58	5.8	1.847	1.615	0.552	1.732	1.24
	59	5.9	1.786	1.657	0.546	1.861	1.477
	60	6	1.916	1.812	0.476	1.237	1.419
	61	6.1	1.951	1.544	0.804	1.715	1.33
	62	6.2	1.954	1.609	0.573	1.711	1.427
	63	6.3	1.877	1.834	0.473	1.576	1.513
	64	6.4	1.748	1.61	0.473	1.655	1.384
	65	6.5	1.782	1.612	0.943	1.333	1.408
	66	6.6	1.712	1.627	0.575	1.458	1.349
	67	6.7	1.873	1.673	0.758	1.501	1.382
	68	6.8	1.979	1.472	0.706	1.827	1.401
	69	6.9	1.713	1.739	0.677	1.736	1.239
	70	7	1.781	1.456	0.772	1.845	1.299
	71	7.1	1.907	1.469	0.495	1.988	1.525
	72	7.2	1.76	1.425	0.856	1.632	1.439
	73	7.3	1.74	1.568	0.654	1.301	1.605
	74	7.4	1.79	1.663	0.592	1.593	1.654
	75	7.5	1.705	1.513	0.538	1.444	1.609
	76	7.6	1.642	1.634	0.451	1.719	1.415
	77	7.7	1.766	1.643	0.521	1.454	1.433
	78	7.8	1.726	1.696	0.656	1.763	1.397
	79	7.9	1.756	1.73	0.547	1.801	1.386
	80	8	1.861	1.643	0.498	1.766	1.399
	81	8.1	1.698	1.473	0.547	1.719	1.353
	82	8.2	1.581	1.736	0.308	1.937	1.418
	83	8.3	1.661	1.671	0.657	1.921	1.564
	84	8.4	1.578	1.761	0.605	1.876	1.255
	85	8.5	1.832	1.773	0.44	1.875	1.307
	86	8.6	1.798	1.788	0.617	1.91	1.364
	87	8.7	1.906	1.651	0.609	1.981	1.397
	88	8.8	1.753	1.711	0.426	1.476	1.394
	89	8.9	1.866	1.872	0.576	1.853	1.465
	90	9	1.771	1.677	0.398	1.743	1.264
	91	9.1	1.989	1.75	0.524	1.993	1.358
	92	9.2	1.624	1.538	0.513	1.717	1.34
	93	9.3	1.769	1.63	0.518	1.872	1.581
	94	9.4	1.714	1.694	0.447	1.824	1.503
	95	9.5	1.755	1.79	0.55	1.761	1.481
	96	9.6	1.711	1.735	0.543	1.708	1.427
	97	9.7	1.696	1.616	1.68	1.629	1.386
	98	9.8	1.841	1.52	1.546	2.023	1.445
	99	9.9	1.824	1.821	1.853	1.853	1.303
	100	10	1.686	1.776	1.808	1.872	1.29
	101	10.1	1.718	1.735	1.784	1.917	1.243
	102	10.2	1.896	1.919	1.808	1.809	1.541
	103	10.3	1.83	1.714	1.682	1.755	1.497
	104	10.4	1.725	1.805	1.564	2.018	1.559
	105	10.5	1.853	1.821	1.736	1.834	1.432
	106	10.6	1.769	1.765	1.645	1.873	1.395
	107	10.7	1.822	1.703	1.845	2.03	1.356
	108	10.8	1.591	1.842	1.809	1.894	1.185
	109	10.9	1.796	1.669	1.866	1.825	1.119
	110	11	1.597	1.659	1.906	1.806	1.44
	111	11.1	1.696	1.843	1.688	1.949	1.412
	112	11.2	1.906	1.869	1.704	1.844	1.471
	113	11.3	1.761	1.857	1.784	1.681	1.525
	114	11.4	1.697	1.772	1.703	1.8	1.441
	115	11.5	1.721	1.696	1.777	1.723	1.377
	116	11.6	1.842	1.768	1.701	1.723	1.481
	117	11.7	1.796	1.776	1.768	1.985	1.399
	118	11.8	1.839	1.678	1.653	1.762	1.342
	119	11.9	1.584	1.766	1.699	1.938	1.546
	120	12	1.614	1.745	1.683	1.925	1.238
	121	12.1	1.758	1.862	1.77	2.027	1.532
	122	12.2	1.837	2.029	1.553	1.913	1.448
	123	12.3	1.676	1.732	1.624	1.797	1.23
	124	12.4	1.7	1.77	1.728	1.821	1.356
	125	12.5	1.575	1.828	1.687	1.711	1.303
	126	12.6	1.756	1.802	1.5	1.84	1.442
	127	12.7	1.619	1.898	1.468	1.877	1.418
	128	12.8	1.778	1.832	1.611	1.709	1.457
	129	12.9	1.777	1.905	1.5	1.708	1.389
	130	13	1.658	1.7	1.708	1.835	1.465
	131	13.1	1.795	1.689	1.712	1.746	1.438
	132	13.2	1.821	1.798	1.697	1.687	1.429
	133	13.3	1.751	1.846	1.665	1.778	1.38
	134	13.4	1.689	1.884	1.712	1.805	1.303
	135	13.5	1.743	1.846	1.692	1.939	1.282
	136	13.6	1.933	1.789	1.672	1.737	1.32
	137	13.7	1.978	1.797	1.672	1.942	1.285
	138	13.8	1.53	1.978	1.86	1.754	1.516
	139	13.9	1.748	1.823	1.583	1.736	1.518
	140	14	1.647	1.736	1.859	1.835	1.344
	141	14.1	1.883	1.923	1.301	1.701	1.412
	142	14.2	1.728	1.852	1.216	1.763	1.419
	143	14.3	1.753	1.878	1.763	1.784	1.217
	144	14.4	1.649	1.699	1.474	1.779	1.367
	145	14.5	1.76	1.914	1.435	1.821	1.417
	146	14.6	1.753	1.813	1.475	1.808	1.384
	147	14.7	1.674	1.88	1.582	1.76	1.612
	148	14.8	1.824	1.816	1.64	1.782	1.611
	149	14.9	1.716	1.895	1.782	1.821	1.398
	150	15	1.633	1.876	1.673	1.962	1.474
	151	15.1	1.651	1.806	1.708	1.871	1.571
	152	15.2	1.744	1.664	1.798	1.728	1.555
	153	15.3	1.654	1.811	1.822	1.711	1.464
	154	15.4	1.734	1.746	1.739	1.802	1.328
	155	15.5	1.672	1.734	1.733	1.909	1.52
	156	15.6	1.725	1.69	1.699	1.717	1.489
	157	15.7	1.645	1.314	1.702	1.656	1.472
	158	15.8	1.658	1.461	1.703	1.739	1.159
	159	15.9	1.736	1.298	1.587	1.759	1.303
	160	16	1.679	1.358	1.57	1.627	1.374
	161	16.1	1.777	1.361	1.639	1.751	1.505
	162	16.2	1.878	1.424	1.711	1.752	1.51
	163	16.3	1.641	1.407	1.681	1.744	1.312
	164	16.4	1.778	1.298	1.799	1.726	1.368
	165	16.5	1.755	1.46	1.597	1.591	1.443
	166	16.6	1.802	1.512	1.724	1.75	1.512
	167	16.7	1.825	1.485	1.641	1.675	1.499
	168	16.8	1.56	1.482	1.755	1.815	1.5
	169	16.9	1.627	1.595	1.873	1.771	1.525
	170	17	1.832	1.449	1.83	1.811	1.374
	171	17.1	1.815	1.463	1.819	1.581	1.462
	172	17.2	1.78	1.3	1.805	1.773	1.433
	173	17.3	1.747	1.62	1.798	1.61	1.346
	174	17.4	1.931	1.495	1.797	1.808	1.359
	175	17.5	1.775	1.437	1.765	1.734	1.5
	176	17.6	1.9	1.365	1.677	1.64	1.491
	177	17.7	1.713	1.38	1.696	1.837	1.453
	178	17.8	1.868	1.35	1.817	1.692	1.504
	179	17.9	1.808	1.277	1.922	1.691	1.313
	180	18	1.874	1.407	1.88	1.757	1.454
	181	18.1	1.728	1.381	1.811	1.679	1.381
	182	18.2	1.909	1.282	1.674	1.69	1.406
	183	18.3	1.799	1.57	1.806	1.785	1.37
	184	18.4	1.785	1.556	1.764	1.722	1.347
	185	18.5	1.821	1.575	1.69	1.503	1.359
	186	18.6	1.962	1.448	1.7	1.631	1.368
	187	18.7	1.726	1.484	1.83	1.71	1.438
	188	18.8	1.785	1.509	1.821	1.754	1.499
	189	18.9	1.78	1.428	1.804	1.662	1.585
	190	19	1.813	1.487	1.632	1.711	1.504
	191	19.1	1.729	1.428	1.813	1.698	1.539
	192	19.2	1.655	1.481	1.808	1.645	1.409
	193	19.3	1.657	1.474	1.536	1.717	1.516
	194	19.4	1.727	1.383	1.663	1.701	1.506
	195	19.5	1.713	1.377	1.6	1.704	1.384
	196	19.6	1.957	1.311	1.719	1.688	1.507
	197	19.7	1.857	1.292	1.687	1.677	1.354
	198	19.8	1.716	1.231	1.686	1.789	1.426
	199	19.9	1.931	1.325	1.493	1.657	1.498
	200	20	1.654	1.396	1.672	1.625	1.398
	201	20.1	1.712	1.428	1.939	1.615	1.256
	202	20.2	1.832	1.345	1.57	1.722	1.49
	203	20.3	1.755	1.387	1.72	1.647	1.346
	204	20.4	1.717	1.399	1.833	1.66	1.536
	205	20.5	1.662	1.451	1.691	1.671	1.185
	206	20.6	1.658	1.348	1.719	1.679	1.442
	207	20.7	1.853	1.419	1.523	1.573	1.266
	208	20.8	1.651	1.345	1.805	1.612	1.517
	209	20.9	1.759	1.448	1.643	1.736	1.553
	210	21	1.873	1.361	1.711	1.628	1.278
	211	21.1	1.588	1.349	1.71	1.639	1.412
	212	21.2	1.886	1.241	1.653	1.669	1.549
	213	21.3	1.86	1.43	1.704	1.647	1.4
	214	21.4	1.626	1.405	1.659	1.598	1.267
	215	21.5	1.744	1.45	1.516	1.733	1.464
	216	21.6	1.737	1.461	1.612	1.582	1.533
	217	21.7	1.819	1.502	1.399	1.66	1.351
	218	21.8	1.488	1.524	1.672	1.667	1.469
	219	21.9	1.767	1.457	1.606	1.575	1.514
	220	22	1.836	1.394	1.637	1.684	1.295
	221	22.1	1.825	1.364	1.956	1.642	1.222
	222	22.2	1.622	1.64	1.8	1.692	1.366
	223	22.3	1.718	1.453	1.669	1.658	1.287
	224	22.4	1.879	1.343	1.709	1.595	1.643
	225	22.5	1.798	1.233	1.693	1.621	1.422
	226	22.6	1.783	1.456	1.711	1.582	1.453
	227	22.7	1.791	1.383	1.66	1.708	1.427
	228	22.8	1.681	1.576	1.725	1.747	1.506
	229	22.9	1.734	1.313	1.657	1.608	1.536
	230	23	1.72	1.599	1.666	1.536	1.562
	231	23.1	1.871	1.443	1.589	1.743	1.284
	232	23.2	1.651	1.253	1.756	1.604	1.437
	233	23.3	1.72	1.451	1.52	1.668	1.436
	234	23.4	1.851	1.448	1.456	1.655	1.366
	235	23.5	1.75	1.432	1.633	1.637	1.4
	236	23.6	1.684	1.433	1.673	1.617	1.219
	237	23.7	1.475	1.374	1.618	1.642	1.564
	238	23.8	1.814	1.407	1.513	1.515	1.351
	239	23.9	1.629	1.388	1.646	1.606	1.483
	240	24	1.818	1.462	1.639	1.894	1.461
	241	24.1	1.841	1.462	1.786	1.348	1.368
	242	24.2	1.733	1.434	1.737	1.607	1.395
	243	24.3	1.743	1.494	1.551	1.634	1.427
	244	24.4	1.721	1.51	1.931	1.679	1.329
	245	24.5	1.881	1.461	1.76	1.625	1.335
	246	24.6	1.69	1.577	1.714	1.603	1.389
	247	24.7	1.803	1.452	1.639	1.736	1.459
	248	24.8	1.658	1.462	1.746	1.305	1.354
	249	24.9	1.762	1.404	1.559	1.603	1.308
	250	25	1.685	1.39	1.554	1.711	1.449
	251	25.1	1.797	1.247	1.656	1.606	1.485
	252	25.2	1.752	1.378	1.685	1.471	1.436
	253	25.3	1.623	1.461	1.795	1.346	1.384
	254	25.4	1.838	1.593	1.672	1.445	1.518
	255	25.5	1.791	1.38	1.618	1.539	1.25
	256	25.6	1.706	1.405	1.789	1.705	1.411
	257	25.7	1.69	1.368	1.778	1.727	1.388
	258	25.8	1.738	1.543	1.817	1.664	1.511
	259	25.9	1.616	1.488	1.809	1.498	1.411
	260	26	1.766	1.457	1.746	1.636	1.416
	261	26.1	1.601	1.469	1.651	1.466	1.326
	262	26.2	1.674	1.424	1.701	1.482	1.396
	263	26.3	1.839	1.444	1.325	1.405	1.47
	264	26.4	1.615	1.388	1.815	1.454	1.445
	265	26.5	1.876	1.431	1.316	1.297	1.416
	266	26.6	1.784	1.426	1.702	1.564	1.437
	267	26.7	1.711	1.468	1.695	1.588	1.393
	268	26.8	1.799	1.412	1.71	1.764	1.412
	269	26.9	1.809	1.509	1.715	1.521	1.455
	270	27	1.735	1.462	1.408	1.885	1.536
	271	27.1	1.574	1.442	1.281	1.833	1.418
	272	27.2	1.744	1.516	1.667	1.842	1.371
	273	27.3	1.685	1.546	1.662	1.836	1.424
	274	27.4	1.73	1.609	1.778	1.772	1.337
	275	27.5	1.656	1.507	1.646	1.658	1.494
	276	27.6	1.545	1.369	1.831	1.6	1.497
	277	27.7	1.641	1.506	1.513	1.947	1.273
	278	27.8	1.533	1.406	1.562	1.671	1.39
	279	27.9	1.745	1.425	1.57	1.817	1.303
	280	28	1.722	1.399	1.739	1.891	1.376
	281	28.1	1.65	1.407	1.688	1.796	1.346
	282	28.2	1.558	1.368	1.592	1.794	1.303
	283	28.3	1.844	1.461	1.627	1.725	1.401
	284	28.4	1.799	1.478	1.772	1.832	1.41
	285	28.5	1.492	1.387	1.521	1.777	1.708
	286	28.6	1.987	1.441	1.41	1.663	1.462
	287	28.7	1.794	1.269	1.925	1.739	1.456
	288	28.8	1.789	1.461	1.771	1.885	1.485
	289	28.9	1.701	1.445	1.737	1.925	1.473
	290	29	1.671	1.665	1.613	1.822	1.449
	291	29.1	1.633	1.542	1.691	1.79	1.515
	292	29.2	1.58	1.441	1.613	1.741	1.467
	293	29.3	1.633	1.421	1.766	1.78	1.43
	294	29.4	1.87	1.386	1.714	1.743	1.385
	295	29.5	1.775	1.529	1.821	1.55	1.474
	296	29.6	1.689	1.557	1.718	1.671	1.464
	297	29.7	1.746	1.458	1.695	1.542	1.422
	298	29.8	1.704	1.542	1.765	1.657	1.453
	299	29.9	1.8	1.438	1.641	1.789	1.532
	300	30	1.825	1.328	1.622	1.652	1.534
	301	30.1	1.599	1.529	1.688	1.348	1.462
	302	30.2	1.989	1.477	1.484	1.455	1.471
	303	30.3	1.74	1.54	1.648	1.799	1.457
	304	30.4	1.785	1.534	1.665	1.525	1.315
	305	30.5	1.802	1.263	1.792	1.663	1.37
	306	30.6	1.745	1.523	1.558	1.799	1.303
	307	30.7	1.781	1.496	1.646	1.536	1.554
	308	30.8	1.81	1.311	1.791	1.732	1.635
	309	30.9	1.908	1.481	1.595	1.755	1.36
	310	31	1.559	1.499	1.632	1.647	1.346
	311	31.1	1.735	1.418	1.789	1.623	1.408
	312	31.2	1.823	1.495	1.713	1.497	1.528
	313	31.3	1.767	1.28	1.545	1.609	1.511
	314	31.4	1.945	1.301	1.635	1.705	1.327
	315	31.5	1.74	1.415	1.633	1.514	1.29
	316	31.6	1.785	1.469	1.658	1.679	1.378
	317	31.7	1.663	1.406	1.614	1.536	1.339
	318	31.8	1.706	1.413	1.645	1.723	1.246
	319	31.9	1.919	1.455	1.675	1.715	1.331
	320	32	1.819	1.39	1.851	1.561	1.198
	321	32.1	1.779	1.445	1.853	1.726	1.358
	322	32.2	1.914	1.365	1.494	1.678	1.516
	323	32.3	1.987	1.543	1.642	1.764	1.29
	324	32.4	1.688	1.487	1.786	1.722	1.289
	325	32.5	1.698	1.462	1.663	1.776	1.291
	326	32.6	1.841	1.33	1.72	1.707	1.395
	327	32.7	1.742	1.383	1.885	1.722	1.443
	328	32.8	1.705	1.352	1.842	1.616	1.471
	329	32.9	1.967	1.417	1.828	1.624	1.523
	330	33	1.74	1.451	1.825	1.852	1.519
	331	33.1	1.744	1.406	1.826	1.793	1.382
	332	33.2	1.761	1.554	1.814	1.736	1.511
	333	33.3	1.859	1.526	1.647	1.778	1.48
	334	33.4	1.826	1.506	1.803	1.792	1.451
	335	33.5	1.741	1.456	1.762	1.868	1.361
	336	33.6	1.677	1.322	1.89	1.754	1.333
	337	33.7	1.753	1.52	1.76	1.598	1.451
	338	33.8	1.73	1.551	1.725	1.761	1.366
	339	33.9	1.723	1.638	1.664	1.664	1.413
	340	34	1.633	1.479	1.659	1.623	1.363
	341	34.1	1.596	1.417	1.651	1.749	1.529
	342	34.2	1.643	1.383	1.794	1.708	1.538
	343	34.3	1.689	1.428	1.594	1.821	1.437
	344	34.4	1.672	1.282	1.704	1.683	1.398
	345	34.5	1.766	1.35	1.755	1.746	1.469
	346	34.6	1.655	1.413	1.689	1.734	1.375
	347	34.7	1.881	1.403	1.618	1.693	1.348
	348	34.8	1.62	1.273	1.62	1.778	1.383
	349	34.9	1.678	1.279	1.363	1.821	1.597
	350	35	1.743	1.334	1.301	1.715	1.522
	351	35.1	1.748	1.444	1.791	1.76	1.378
	352	35.2	1.809	1.467	1.399	1.65	1.518
	353	35.3	1.846	1.476	1.534	1.71	1.359
	354	35.4	1.71	1.36	1.734	1.753	1.432
	355	35.5	1.828	1.557	1.667	1.755	1.545
	356	35.6	1.724	1.425	1.664	1.639	1.498
	357	35.7	1.662	1.508	1.559	1.723	1.512
	358	35.8	1.708	1.339	1.807	1.859	1.447
	359	35.9	1.749	1.397	1.744	1.669	1.322
	360	36	1.782	1.454	1.602	1.798	1.419
	361	36.1	1.792	1.364	1.891	1.722	1.455
	362	36.2	1.837	1.332	1.803	1.691	1.459
	363	36.3	1.703	1.515	1.57	1.601	1.575
	364	36.4	1.811	1.372	1.654	1.563	1.521
	365	36.5	1.794	1.364	1.675	1.672	1.346
	366	36.6	1.875	1.311	1.518	1.672	1.532
	367	36.7	1.756	1.486	1.856	1.701	1.481
	368	36.8	1.793	1.439	1.684	1.705	1.376
	369	36.9	1.715	1.454	1.66	1.736	1.396
	370	37	1.791	1.323	1.683	1.761	1.5
	371	37.1	1.672	1.298	1.843	1.545	1.454
	372	37.2	1.802	1.382	1.606	1.598	1.369
	373	37.3	1.925	1.393	1.83	1.481	1.424
	374	37.4	1.746	1.482	1.895	1.643	1.566
	375	37.5	1.857	1.331	1.687	1.482	1.495
	376	37.6	1.682	1.408	1.723	1.704	1.515
	377	37.7	1.79	1.418	1.664	1.658	1.552
	378	37.8	1.917	1.554	1.728	1.568	1.453
	379	37.9	1.798	1.432	1.732	1.655	1.417
	380	38	1.872	1.459	1.752	1.689	1.466
	381	38.1	1.816	1.501	1.586	1.693	1.497
	382	38.2	1.778	1.46	1.713	1.891	1.636
	383	38.3	1.788	1.494	1.656	1.628	1.57
	384	38.4	1.777	1.531	1.665	1.39	1.56
	385	38.5	1.764	1.467	1.314	1.694	1.537
	386	38.6	1.648	1.398	1.62	1.438	1.464
	387	38.7	1.773	1.437	1.664	1.674	1.529
	388	38.8	1.869	1.408	1.854	1.629	1.284
	389	38.9	1.847	1.499	1.469	1.758	1.582
	390	39	1.737	1.503	1.596	1.692	1.462
	391	39.1	1.73	1.48	1.687	1.372	1.387
	392	39.2	1.69	1.462	1.736	1.39	1.538
	393	39.3	1.671	1.344	1.617	1.658	1.544
	394	39.4	1.595	1.423	1.62	1.508	1.514
	395	39.5	1.69	1.554	1.687	1.567	1.548
	396	39.6	1.707	1.256	1.547	1.635	1.391
	397	39.7	1.681	1.3	1.747	1.526	1.447
	398	39.8	1.65	1.341	1.692	1.599	1.408
	399	39.9	1.554	1.391	1.672	1.644	1.454
	400	40	1.724	1.361	1.565	1.592	1.421
	401	40.1	1.78	1.328	1.948	1.61	1.396
	402	40.2	1.844	1.474	1.737	1.685	1.333
	403	40.3	1.774	1.42	1.66	1.85	1.389
	404	40.4	1.746	1.363	1.708	1.305	1.308
	405	40.5	1.768	1.547	1.68	1.53	1.474
	406	40.6	1.859	1.54	1.418	1.527	1.47
	407	40.7	1.804	1.492	1.711	1.763	1.435
	408	40.8	1.8	1.449	1.68	1.8	1.514
	409	40.9	1.709	1.418	1.796	1.64	1.29
	410	41	1.761	1.488	1.748	1.693	1.509
	411	41.1	1.771	1.433	1.581	1.701	1.384
	412	41.2	1.773	1.355	1.728	1.748	1.456
	413	41.3	1.777	1.348	1.573	1.715	1.265
	414	41.4	1.788	1.405	1.792	1.611	1.32
	415	41.5	1.779	1.384	1.623	1.64	1.35
	416	41.6	1.844	1.294	1.753	1.777	1.268
	417	41.7	1.791	1.298	1.637	1.77	1.344
	418	41.8	1.731	1.497	1.611	1.75	1.475
	419	41.9	1.803	1.448	1.61	1.72	1.23
	420	42	1.688	1.469	1.84	1.778	1.403
	421	42.1	1.735	1.348	1.725	1.815	1.398
	422	42.2	1.694	1.43	1.707	1.752	1.344
	423	42.3	1.726	1.335	1.551	1.729	1.376
	424	42.4	1.72	1.345	1.63	1.637	1.385
	425	42.5	1.708	1.37	1.713	1.591	1.338
	426	42.6	1.815	1.369	1.597	1.727	1.315
	427	42.7	1.823	1.308	1.639	1.657	1.392
	428	42.8	1.779	1.415	1.577	1.779	1.528
	429	42.9	1.639	1.605	1.277	1.757	1.502
	430	43	1.678	1.471	1.678	1.771	1.13
	431	43.1	1.819	1.341	1.373	1.947	1.66
	432	43.2	1.736	1.483	1.705	1.77	1.577
	433	43.3	1.762	1.442	1.362	1.812	1.551
	434	43.4	1.775	1.342	1.804	1.759	1.514
	435	43.5	1.687	1.467	1.444	1.82	1.442
	436	43.6	1.741	1.388	1.744	1.709	1.3
	437	43.7	1.693	1.387	1.662	1.716	1.537
	438	43.8	1.665	1.505	1.644	1.532	1.489
	439	43.9	1.773	1.442	1.625	1.738	1.552
	440	44	1.853	1.525	1.67	1.779	1.29
	441	44.1	1.68	1.521	1.432	1.738	1.498
	442	44.2	1.894	1.522	1.328	1.672	1.549
	443	44.3	1.74	1.475	1.497	1.697	1.467
	444	44.4	1.651	1.444	1.701	1.664	1.44
	445	44.5	1.769	1.496	1.632	1.821	1.517
	446	44.6	1.773	1.449	1.714	1.787	1.486
	447	44.7	1.306	1.473	1.658	1.728	1.47
	448	44.8	1.771	1.415	1.625	1.636	1.502
	449	44.9	1.672	1.462	1.621	1.868	1.452
	450	45	1.691	1.468	1.782	1.904	1.492
	451	45.1	1.801	1.398	1.704	1.666	1.421
	452	45.2	1.439	1.38	1.698	1.793	1.475
	453	45.3	1.606	1.457	1.638	1.232	1.442
	454	45.4	1.243	1.442	1.54	1.72	1.476
	455	45.5	1.772	1.468	1.831	1.878	1.581
	456	45.6	1.684	1.374	1.733	1.724	1.464
	457	45.7	1.675	1.33	1.728	1.718	1.36
	458	45.8	1.755	1.324	1.744	1.688	1.495
	459	45.9	1.75	1.469	1.895	1.781	1.504
	460	46	1.767	1.547	1.751	1.632	1.807
	461	46.1	1.813	1.442	1.817	1.808	1.471
	462	46.2	1.791	1.323	1.766	1.676	1.327
	463	46.3	1.629	1.467	1.684	1.809	1.222
	464	46.4	1.679	1.369	1.569	1.618	1.432
	465	46.5	1.725	1.377	1.896	1.839	1.299
	466	46.6	1.757	1.417	1.913	1.714	1.36
	467	46.7	1.678	1.614	1.768	1.757	1.489
	468	46.8	1.828	1.519	1.694	1.776	1.24
	469	46.9	1.844	1.759	1.721	1.738	1.302
	470	47	1.681	1.714	1.643	1.595	1.304
	471	47.1	1.782	1.547	1.697	1.831	1.338
	472	47.2	1.798	1.399	1.742	1.695	1.414
	473	47.3	1.753	1.765	1.607	1.757	1.37
	474	47.4	1.543	1.39	1.575	1.687	1.448
	475	47.5	1.776	1.5	1.662	1.792	1.493
	476	47.6	1.733	1.647	1.799	1.872	1.448
	477	47.7	1.723	1.381	1.825	1.853	1.586
	478	47.8	1.815	1.429	1.633	1.751	1.463
	479	47.9	1.725	1.519	1.726	1.817	1.55
	480	48	1.686	1.432	1.427	1.714	1.592
	481	48.1	1.704	1.386	1.249	1.616	1.562
	482	48.2	1.813	1.337	1.447	1.871	1.386
	483	48.3	1.821	1.272	1.498	1.62	1.386
	484	48.4	1.756	1.441	1.352	1.752	1.487
	485	48.5	1.813	1.303	1.385	1.729	1.551
	486	48.6	1.722	1.419	1.301	1.492	1.434
	487	48.7	1.589	1.445	1.416	1.624	1.59
	488	48.8	1.915	1.384	1.251	1.832	1.489
	489	48.9	1.703	1.465	1.421	1.724	1.584
	490	49	1.653	1.476	1.409	1.681	1.559
	491	49.1	1.803	1.365	1.513	1.706	1.262
	492	49.2	1.861	1.283	1.56	1.585	1.507
	493	49.3	1.829	1.325	1.393	1.783	1.407
	494	49.4	1.742	1.191	1.37	1.663	1.446
	495	49.5	1.832	1.176	1.362	1.495	1.547
	496	49.6	1.852	1.274	1.292	1.781	1.493
	497	49.7	1.622	1.207	1.199	1.824	1.469
	498	49.8	1.667	1.526	1.478	1.779	1.515
	499	49.9	1.615	1.624	1.512	1.792	1.596
	500	50	1.553	1.48	1.459	1.697	1.514
	501	50.1	1.446	1.509	1.342	1.718	1.522
	502	50.2	1.69	1.44	1.344	1.96	1.398
	503	50.3	1.618	1.464	1.37	1.827	1.449
	504	50.4	1.6	1.379	1.281	2.067	1.569
	505	50.5	1.521	1.339	1.32	1.85	1.294
	506	50.6	1.734	1.41	1.239	1.691	1.504
	507	50.7	1.488	1.517	1.261	1.676	1.465
	508	50.8	1.591	1.334	1.393	1.976	1.384
	509	50.9	1.655	1.252	1.427	1.755	1.457
	510	51	1.529	1.328	1.171	1.77	1.564
	511	51.1	1.5	1.462	1.454	1.72	1.433
	512	51.2	1.58	1.568	1.536	1.757	1.515
	513	51.3	1.467	1.588	1.317	1.512	1.549
	514	51.4	1.693	1.514	1.384	1.923	1.525
	515	51.5	1.608	1.481	1.435	1.712	1.503
	516	51.6	1.71	1.449	1.275	1.741	1.511
	517	51.7	1.643	1.359	1.356	1.223	1.44
	518	51.8	1.668	1.445	1.392	1.363	1.341
	519	51.9	1.432	1.413	1.379	1.356	1.533
	520	52	1.596	1.406	1.242	1.392	1.398
	521	52.1	1.617	1.503	1.379	1.486	1.456
	522	52.2	1.632	1.424	1.358	1.437	1.516
	523	52.3	1.43	1.52	1.545	1.364	1.419
	524	52.4	1.553	1.462	1.293	1.353	1.466
	525	52.5	1.518	1.457	1.377	1.548	1.595
	526	52.6	1.669	1.551	1.318	1.445	1.356
	527	52.7	1.586	1.489	1.378	1.439	1.557
	528	52.8	1.552	1.485	1.626	1.343	1.531
	529	52.9	1.652	1.453	1.348	1.395	1.688
	530	53	1.718	1.503	1.473	1.384	1.512
	531	53.1	1.521	1.347	1.317	1.483	1.425
	532	53.2	1.485	1.401	1.499	1.22	1.424
	533	53.3	1.619	1.304	1.45	1.516	1.578
	534	53.4	1.762	1.483	1.335	1.464	1.513
	535	53.5	1.712	1.438	1.299	1.415	1.5
	536	53.6	1.708	1.612	1.36	1.35	1.406
	537	53.7	1.605	1.468	1.322	1.599	1.386
	538	53.8	1.726	1.469	1.351	1.441	1.533
	539	53.9	1.666	1.553	1.512	1.364	1.43
	540	54	1.647	1.462	1.487	1.384	1.47
	541	54.1	1.56	1.426	1.37	1.331	1.368
	542	54.2	1.651	1.359	1.31	1.355	1.493
	543	54.3	1.5	1.498	1.425	1.402	1.668
	544	54.4	1.645	1.425	1.437	1.466	1.416
	545	54.5	1.59	1.519	1.383	1.445	1.42
	546	54.6	1.636	1.419	1.285	1.387	1.319
	547	54.7	1.515	1.455	1.464	1.591	1.372
	548	54.8	1.546	1.533	1.428	1.549	1.337
	549	54.9	1.658	1.435	1.556	1.628	1.511
	550	55	1.595	1.419	1.495	1.387	1.46
	551	55.1	1.56	1.375	1.43	1.451	1.532
	552	55.2	1.743	1.456	1.46	1.658	1.583
	553	55.3	1.599	1.491	1.349	1.589	1.388
	554	55.4	1.784	1.573	1.357	1.657	1.631
	555	55.5	1.699	1.505	1.47	1.306	1.582
	556	55.6	1.835	1.434	1.425	1.37	1.389
	557	55.7	1.638	1.512	1.406	1.383	1.426
	558	55.8	1.662	1.505	1.454	1.377	1.544
	559	55.9	1.705	1.58	1.569	1.462	1.265
	560	56	1.725	1.491	1.386	1.458	1.129
	561	56.1	1.666	1.465	1.332	1.454	1.479
	562	56.2	1.581	1.552	1.342	1.311	1.564
	563	56.3	1.584	1.42	1.319	1.314	1.394
	564	56.4	1.633	1.463	1.455	1.428	1.563
	565	56.5	1.616	1.45	1.302	1.614	1.659
	566	56.6	1.822	1.408	1.384	1.489	1.492
	567	56.7	1.714	1.387	1.346	1.3	1.494
	568	56.8	1.573	1.447	1.379	1.456	1.441
	569	56.9	1.561	1.347	1.486	1.51	1.717
	570	57	1.552	1.437	1.573	1.535	1.707
	571	57.1	1.499	1.554	1.393	1.424	1.837
	572	57.2	1.692	1.457	1.591	1.386	1.678
	573	57.3	1.513	1.47	1.455	1.457	1.703
	574	57.4	1.671	1.562	1.304	1.293	1.769
	575	57.5	1.61	1.478	1.428	1.49	2.025
	576	57.6	1.516	1.525	1.45	1.411	1.678
	577	57.7	1.445	1.471	1.32	1.438	1.825
	578	57.8	1.46	1.52	1.436	1.51	1.756
	579	57.9	1.658	1.503	1.276	1.471	1.78
	580	58	1.568	1.478	1.569	1.48	1.73
	581	58.1	1.539	1.447	1.422	1.427	1.711
	582	58.2	1.509	1.39	1.516	1.399	1.661
	583	58.3	1.851	1.342	1.493	1.378	1.597
	584	58.4	1.722	1.361	1.287	1.355	1.716
	585	58.5	1.839	1.423	1.206	1.609	1.829
	586	58.6	1.574	1.581	1.542	1.46	1.694
	587	58.7	1.524	1.379	1.467	1.564	1.761
	588	58.8	1.649	1.457	1.6	1.506	1.751
	589	58.9	1.547	1.383	1.53	1.502	1.804
	590	59	1.962	1.352	1.557	1.623	1.44
	591	59.1	1.606	1.32	1.307	1.623	1.589
	592	59.2	1.609	1.474	1.484	1.544	1.383
	593	59.3	1.676	1.424	1.516	1.536	1.419
	594	59.4	1.467	1.423	1.333	1.48	1.287
	595	59.5	1.614	1.418	1.486	1.611	1.749
	596	59.6	1.528	1.499	1.584	1.62	1.544
	597	59.7	1.735	1.458	1.328	1.619	1.711
	598	59.8	1.472	1.38	1.341	1.508	1.756
	599	59.9	1.48	1.308	1.435	1.55	1.733
	600	60	1.545	1.565	1.42	1.453	1.751
	601	60.1	1.461	1.415	1.367	1.567	1.467
	602	60.2	1.665	1.466	1.294	1.575	1.369
	603	60.3	1.549	1.372	1.377	1.446	1.748
	604	60.4	1.619	1.382	1.405	1.444	1.313
	605	60.5	1.56	1.538	1.43	1.475	1.418
	606	60.6	1.497	1.527	1.51	1.382	1.306
	607	60.7	1.589	1.406	1.463	1.453	1.442
	608	60.8	1.739	1.371	1.368	1.638	1.565
	609	60.9	1.49	1.341	1.479	1.541	1.512
	610	61	1.538	1.26	1.34	1.508	1.432
	611	61.1	1.47	1.505	1.426	1.69	1.364
	612	61.2	1.489	1.479	1.327	1.371	1.475
	613	61.3	1.54	1.378	1.423	1.655	1.425
	614	61.4	1.521	1.448	1.535	1.434	1.479
	615	61.5	1.565	1.332	1.455	1.508	1.553
	616	61.6	1.462	1.363	1.46	1.509	1.456
	617	61.7	1.437	1.385	1.473	1.668	1.401
	618	61.8	1.601	1.472	1.513	1.645	1.449
	619	61.9	1.882	1.348	1.445	1.475	1.507
	620	62	1.861	1.424	1.377	1.663	1.456
	621	62.1	1.527	1.55	1.286	1.569	1.52
	622	62.2	1.695	1.482	1.351	1.652	1.519
	623	62.3	1.754	1.551	1.478	1.703	1.666
	624	62.4	1.697	1.374	1.369	1.636	1.673
	625	62.5	1.599	1.413	1.418	1.485	1.559
	626	62.6	1.757	1.482	1.535	1.423	1.693
	627	62.7	1.752	1.412	1.485	1.647	1.643
	628	62.8	1.571	1.385	1.608	1.451	1.682
	629	62.9	1.635	1.251	1.494	1.584	1.509
	630	63	1.619	1.448	1.562	1.645	1.539
	631	63.1	1.694	1.357	1.614	1.529	1.578
	632	63.2	1.615	1.464	1.551	1.521	1.615
	633	63.3	1.532	1.361	1.597	1.356	1.792
	634	63.4	1.567	1.388	1.444	1.475	1.671
	635	63.5	1.882	1.527	1.604	1.451	1.756
	636	63.6	1.665	1.231	1.437	1.348	1.626
	637	63.7	1.586	1.304	1.395	1.49	1.713
	638	63.8	1.804	1.358	1.53	1.478	1.65
	639	63.9	1.777	1.315	1.527	1.493	1.562
	640	64	1.73	1.455	1.532	1.375	1.43
	641	64.1	1.715	1.279	1.466	1.497	1.563
	642	64.2	1.813	1.428	1.514	1.438	1.834
	643	64.3	1.81	1.319	1.406	1.283	1.537
	644	64.4	1.545	1.361	1.46	1.537	1.765
	645	64.5	1.609	1.505	1.54	1.314	1.608
	646	64.6	1.731	1.431	1.617	1.417	1.601
	647	64.7	1.725	1.387	1.51	1.332	1.792
	648	64.8	1.789	1.637	1.424	1.42	1.726
	649	64.9	1.679	1.328	1.51	1.515	1.732
	650	65	1.719	1.211	1.453	1.398	1.754
	651	65.1	1.691	1.434	1.521	1.399	1.748
	652	65.2	1.886	1.498	1.512	1.368	1.606
	653	65.3	1.877	1.34	1.462	1.431	1.501
	654	65.4	1.591	1.518	1.481	1.441	1.441
	655	65.5	1.518	1.494	1.568	1.407	1.536
	656	65.6	1.768	1.503	1.439	1.509	1.782
	657	65.7	1.563	1.515	1.317	1.532	1.567
	658	65.8	1.681	1.486	1.54	1.327	1.766
	659	65.9	1.767	1.422	1.181	1.476	1.752
	660	66	1.779	1.358	1.374	1.604	1.486
	661	66.1	2.027	1.383	1.305	1.284	1.497
	662	66.2	1.629	1.432	1.328	1.575	1.672
	663	66.3	1.789	1.678	1.306	1.461	1.663
	664	66.4	2.062	1.453	1.308	1.598	1.507
	665	66.5	1.898	1.544	1.447	1.645	1.533
	666	66.6	1.707	1.491	1.483	1.502	1.578
	667	66.7	1.707	1.334	1.446	1.468	1.623
	668	66.8	1.59	1.555	1.289	1.438	1.693
	669	66.9	1.7	1.725	1.244	1.403	1.548
	670	67	1.636	1.587	1.409	1.291	1.632
	671	67.1	1.513	1.536	1.377	1.399	1.735
	672	67.2	1.492	1.559	1.279	1.483	1.665
	673	67.3	1.487	1.461	1.272	1.393	1.599
	674	67.4	1.542	1.341	1.426	1.275	1.71
	675	67.5	1.57	1.36	1.263	1.494	1.612
	676	67.6	1.536	1.453	1.277	1.403	1.656
	677	67.7	1.573	1.436	1.275	1.543	1.625
	678	67.8	1.55	1.429	1.443	1.514	1.818
	679	67.9	1.771	1.597	1.483	1.485	1.606
	680	68	1.785	1.281	1.373	1.536	1.738
	681	68.1	1.521	1.497	1.385	1.483	1.852
	682	68.2	1.529	1.411	1.454	1.571	1.745
	683	68.3	1.565	1.512	1.401	1.622	1.666
	684	68.4	1.617	1.399	1.429	1.428	1.888
	685	68.5	1.513	1.435	1.338	1.506	1.968
	686	68.6	1.651	1.4	1.398	1.666	1.782
	687	68.7	1.622	1.458	1.523	1.326	1.62
	688	68.8	1.491	1.477	1.36	1.43	1.729
	689	68.9	1.43	1.456	1.471	1.247	1.657
	690	69	1.536	1.508	1.428	1.26	1.787
	691	69.1	1.423	1.256	1.314	1.224	1.595
	692	69.2	1.472	1.447	1.268	1.16	1.723
	693	69.3	1.449	1.463	1.436	1.257	1.605
	694	69.4	1.612	1.491	1.543	1.279	1.652
	695	69.5	1.634	1.525	1.491	1.236	1.647
	696	69.6	1.537	1.436	1.314	1.325	1.606
	697	69.7	1.551	1.544	1.392	1.473	1.5
	698	69.8	1.345	1.434	1.332	1.388	1.784
	699	69.9	1.423	1.435	1.432	1.402	1.868
	700	70	1.436	1.424	1.414	1.382	1.581
	701	70.1	1.606	1.498	1.267	1.298	1.714
	702	70.2	1.436	1.469	1.36	1.297	1.826
	703	70.3	1.408	1.462	1.28	1.378	1.611
	704	70.4	1.311	1.382	1.296	1.536	1.683
	705	70.5	1.53	1.52	1.442	1.502	1.561
	706	70.6	1.469	1.519	1.306	1.549	1.865
	707	70.7	1.42	1.51	1.347	1.484	1.823
	708	70.8	1.624	1.479	1.294	1.566	1.859
	709	70.9	1.701	1.157	1.385	1.424	1.773
	710	71	1.414	1.443	1.357	1.615	1.772
	711	71.1	1.578	1.4	1.397	1.576	1.921
	712	71.2	1.633	1.284	1.276	1.615	1.907
	713	71.3	1.621	1.317	1.448	1.392	1.888
	714	71.4	1.621	1.482	1.302	1.336	1.898
	715	71.5	1.551	1.408	1.34	1.342	1.871
	716	71.6	1.459	1.383	1.413	1.408	1.785
	717	71.7	1.58	1.452	1.412	1.489	1.538
	718	71.8	1.449	1.325	1.504	1.591	1.859
	719	71.9	1.484	1.393	1.327	1.29	1.564
	720	72	1.43	1.372	1.227	1.309	1.66
	721	72.1	1.782	1.381	1.234	1.322	1.804
	722	72.2	1.441	1.472	1.294	1.387	1.906
	723	72.3	1.553	1.446	1.396	1.439	1.726
	724	72.4	1.647	1.652	1.256	1.324	1.717
	725	72.5	1.511	1.36	1.402	1.667	1.598
	726	72.6	1.523	1.352	1.375	1.526	1.674
	727	72.7	1.646	1.538	1.465	1.606	1.669
	728	72.8	1.655	1.363	1.509	1.491	1.7
	729	72.9	1.418	1.333	1.459	1.439	1.608
	730	73	1.493	1.361	1.511	1.615	1.754
	731	73.1	1.568	1.477	1.466	1.49	1.64
	732	73.2	1.464	1.468	1.547	1.478	1.716
	733	73.3	1.524	1.438	1.192	1.465	1.616
	734	73.4	1.509	1.418	1.425	1.478	1.629
	735	73.5	1.854	1.487	1.519	1.349	1.555
	736	73.6	1.634	1.517	1.361	1.485	1.833
	737	73.7	1.582	1.552	1.16	1.386	1.603
	738	73.8	1.425	1.306	1.379	1.478	1.582
	739	73.9	1.543	1.446	1.438	1.495	1.724
	740	74	1.557	1.323	1.437	1.595	1.71
	741	74.1	1.64	1.395	1.367	1.474	1.65
	742	74.2	1.575	1.295	1.223	1.566	1.686
	743	74.3	1.441	1.359	1.496	1.344	1.617
	744	74.4	1.74	1.459	1.469	1.49	1.733
	745	74.5	1.477	1.587	1.394	1.411	1.506
	746	74.6	1.519	1.491	1.274	1.642	1.57
	747	74.7	1.737	1.661	1.38	1.504	1.595
	748	74.8	1.666	1.571	1.422	1.612	1.685
	749	74.9	1.712	1.483	1.485	1.49	1.679
	750	75	1.468	1.602	1.424	1.473	1.586
	751	75.1	1.927	1.428	1.457	1.364	1.612
	752	75.2	1.531	1.444	1.35	1.43	1.51
	753	75.3	1.717	1.488	1.285	1.491	1.723
	754	75.4	1.635	1.513	1.47	1.288	1.74
	755	75.5	1.449	1.43	1.372	1.556	1.691
	756	75.6	1.529	1.269	1.245	1.427	1.669
	757	75.7	1.573	1.579	1.381	1.632	1.426
	758	75.8	1.718	1.388	1.561	1.378	1.431
	759	75.9	1.666	1.309	1.306	1.545	1.543
	760	76	1.7	1.398	1.39	1.22	1.737
	761	76.1	1.576	1.552	1.478	1.534	1.57
	762	76.2	1.589	1.395	1.496	1.466	1.467
	763	76.3	1.521	1.493	1.258	1.31	1.552
	764	76.4	1.653	1.537	1.429	1.337	1.452
	765	76.5	1.708	1.56	1.722	1.498	1.819
	766	76.6	1.505	1.33	1.279	1.561	1.86
	767	76.7	1.86	1.554	1.29	1.596	1.589
	768	76.8	1.578	1.346	1.465	1.563	1.607
	769	76.9	1.416	1.372	1.327	1.504	1.721
	770	77	1.729	1.429	1.391	1.699	1.642
	771	77.1	1.744	1.343	1.352	1.456	1.742
	772	77.2	1.737	1.255	1.399	1.503	1.568
	773	77.3	1.454	1.469	1.444	1.571	1.775
	774	77.4	1.537	1.467	1.298	1.507	1.551
	775	77.5	1.839	1.496	1.295	1.453	1.573
	776	77.6	1.651	1.443	1.471	1.664	1.774
	777	77.7	1.693	1.326	1.444	1.529	1.89
	778	77.8	1.62	1.439	1.376	1.484	1.781
	779	77.9	1.457	1.356	1.411	1.583	1.669
	780	78	1.629	1.362	1.496	1.589	1.717
	781	78.1	1.424	1.27	1.424	1.547	1.624
	782	78.2	1.442	1.511	1.442	1.59	1.86
	783	78.3	1.654	1.493	1.525	1.602	1.899
	784	78.4	1.611	1.4	1.517	1.468	1.784
	785	78.5	1.587	1.504	1.476	1.477	1.65
	786	78.6	1.629	1.505	1.473	1.65	1.632
	787	78.7	1.537	1.291	1.29	1.48	1.49
	788	78.8	1.487	1.408	1.413	1.311	1.576
	789	78.9	1.529	1.296	1.409	1.445	1.614
	790	79	1.565	1.46	1.481	1.453	1.81
	791	79.1	1.745	1.331	1.443	1.379	1.625
	792	79.2	2.107	1.393	1.551	1.332	1.555
	793	79.3	1.618	1.25	1.418	1.35	1.621
	794	79.4	1.689	1.423	1.467	1.371	1.784
	795	79.5	1.636	1.452	1.341	1.471	1.522
	796	79.6	1.691	1.31	1.24	1.403	1.688
	797	79.7	1.886	1.222	1.346	1.784	1.759
	798	79.8	1.646	1.418	1.412	1.445	1.527
	799	79.9	1.523	1.351	1.429	1.626	1.786
	800	80	2.002	1.565	1.456	1.582	1.669
	801	80.1	1.756	1.535	1.402	1.408	1.547
	802	80.2	1.654	1.542	1.406	1.306	1.545
	803	80.3	1.923	1.479	1.407	1.31	1.629
	804	80.4	1.931	1.51	1.379	1.347	1.616
	805	80.5	1.91	1.627	1.405	1.381	1.832
	806	80.6	1.731	1.447	1.328	1.441	1.512
	807	80.7	1.634	1.676	1.423	1.203	1.55
	808	80.8	1.795	1.478	1.213	1.296	1.529
	809	80.9	1.579	1.504	1.357	1.336	1.587
	810	81	1.818	1.42	1.444	1.373	1.874
	811	81.1	2.019	1.606	1.498	1.407	1.499
	812	81.2	1.959	1.563	1.281	1.58	1.693
	813	81.3	1.692	1.38	1.421	1.557	1.65
	814	81.4	1.842	1.508	1.34	1.485	1.499
	815	81.5	1.734	1.458	1.434	1.397	1.504
	816	81.6	1.721	1.41	1.353	1.398	1.511
	817	81.7	1.797	1.335	1.383	1.451	1.551
	818	81.8	1.802	1.497	1.497	1.441	1.716
	819	81.9	1.937	1.535	1.43	1.478	1.582
	820	82	1.8	1.407	1.167	1.578	1.73
	821	82.1	1.838	1.535	1.187	1.442	1.626
	822	82.2	1.599	1.563	1.322	1.227	2.084
	823	82.3	1.938	1.41	1.389	1.48	1.493
	824	82.4	1.696	1.696	1.426	1.371	1.673
	825	82.5	1.716	1.507	1.434	1.312	1.538
	826	82.6	1.986	1.423	1.355	1.435	1.657
	827	82.7	1.857	1.425	1.487	1.412	1.448
	828	82.8	1.763	1.408	1.41	1.336	1.714
	829	82.9	1.737	1.544	1.471	1.351	1.478
	830	83	1.772	1.569	1.397	1.423	1.598
	831	83.1	1.605	1.492	1.4	1.461	1.556
	832	83.2	1.838	1.328	1.456	1.488	1.461
	833	83.3	1.801	1.423	1.412	1.395	1.605
	834	83.4	1.898	1.35	1.254	1.258	1.833
	835	83.5	1.502	1.251	1.363	1.375	1.682
	836	83.6	1.838	1.382	1.433	1.32	1.678
	837	83.7	1.728	1.494	1.569	1.473	1.536
	838	83.8	1.582	1.517	1.368	1.531	1.406
	839	83.9	1.989	1.299	1.493	1.402	1.628
	840	84	2.023	1.261	1.499	1.331	1.53
	841	84.1	1.694	1.527	1.509	1.487	1.59
	842	84.2	1.762	1.531	1.403	1.365	1.458
	843	84.3	1.597	1.441	1.257	1.595	1.676
	844	84.4	1.75	1.469	1.213	1.372	1.613
	845	84.5	1.826	1.34	1.374	1.431	1.517
	846	84.6	1.702	1.39	1.286	1.527	1.545
	847	84.7	1.788	1.367	1.269	1.485	1.416
	848	84.8	1.451	1.299	1.478	1.547	1.666
	849	84.9	1.529	1.412	1.249	1.56	1.601
	850	85	1.503	1.495	1.449	1.546	1.465
	851	85.1	1.625	1.51	1.422	1.343	1.538
	852	85.2	1.743	1.458	1.558	1.603	1.45
	853	85.3	1.764	1.502	1.249	1.429	1.601
	854	85.4	1.676	1.487	1.49	1.553	1.415
	855	85.5	1.992	1.459	1.49	1.466	1.588
	856	85.6	1.656	1.512	1.374	1.492	1.777
	857	85.7	1.879	1.556	1.486	1.478	1.631
	858	85.8	1.606	1.42	1.376	1.432	1.633
	859	85.9	1.722	1.334	1.277	1.513	1.489
	860	86	1.671	1.443	1.413	1.533	1.573
	861	86.1	1.876	1.542	1.461	1.292	1.609
	862	86.2	1.883	1.428	1.335	1.397	1.456
	863	86.3	1.806	1.341	1.471	1.738	1.644
	864	86.4	2.094	1.402	1.494	1.501	1.78
	865	86.5	1.653	1.45	1.375	1.542	1.745
	866	86.6	1.687	1.302	1.258	1.516	1.446
	867	86.7	1.656	1.548	1.366	1.753	1.59
	868	86.8	1.741	1.375	1.285	1.467	1.648
	869	86.9	1.781	1.378	1.362	1.478	1.804
	870	87	1.688	1.38	1.288	1.582	1.621
	871	87.1	1.553	1.45	1.493	1.619	1.522
	872	87.2	1.7	1.573	1.335	1.271	1.488
	873	87.3	1.866	1.514	1.437	1.405	1.756
	874	87.4	1.849	1.525	1.533	1.471	1.489
	875	87.5	1.826	1.507	1.446	1.299	1.578
	876	87.6	1.723	1.494	1.378	1.474	1.521
	877	87.7	1.594	1.521	1.492	1.643	1.473
	878	87.8	1.809	1.492	1.442	1.598	1.469
	879	87.9	1.848	1.518	1.361	1.426	1.699
	880	88	1.564	1.539	1.355	1.346	1.589
	881	88.1	1.656	1.47	1.439	1.6	1.674
	882	88.2	1.944	1.371	1.34	1.291	1.583
	883	88.3	1.761	1.529	1.322	1.521	1.639
	884	88.4	2	1.37	1.463	1.623	1.467
	885	88.5	1.796	1.343	1.437	1.4	1.782
	886	88.6	1.795	1.43	1.357	1.384	1.551
	887	88.7	1.72	1.528	1.308	1.38	1.497
	888	88.8	1.757	1.558	1.485	1.437	1.592
	889	88.9	1.825	1.476	1.438	1.555	1.431
	890	89	1.911	1.414	1.481	1.371	1.534
	891	89.1	1.779	1.469	1.348	1.588	1.678
	892	89.2	1.753	1.394	1.373	1.519	1.48
	893	89.3	1.828	1.555	1.511	1.329	1.594
	894	89.4	1.665	1.487	1.487	1.394	1.677
	895	89.5	1.598	1.474	1.464	1.392	1.678
	896	89.6	1.633	1.588	1.382	1.483	1.689
	897	89.7	1.706	1.5	1.46	1.349	1.605
	898	89.8	1.661	1.414	1.36	1.604	1.547
	899	89.9	1.77	1.425	1.321	1.586	1.622
	900	90	1.606	1.466	1.375	1.23	1.586
	901	90.1	1.749	1.366	1.42	1.471	1.618
	902	90.2	1.696	1.517	1.37	1.375	1.466
	903	90.3	1.465	1.257	1.325	1.467	1.514
	904	90.4	1.402	1.448	1.452	1.393	1.695
	905	90.5	1.833	1.475	1.384	1.43	1.539
	906	90.6	1.534	1.376	1.464	1.482	1.509
	907	90.7	1.605	1.549	1.373	1.387	1.481
	908	90.8	1.788	1.581	1.439	1.392	1.512
	909	90.9	1.565	1.373	1.396	1.389	1.645
	910	91	1.858	1.411	1.449	1.332	1.673
	911	91.1	1.531	1.514	1.271	1.407	1.727
	912	91.2	1.81	1.393	1.42	1.309	1.535
	913	91.3	1.512	1.427	1.389	1.448	1.462
	914	91.4	1.59	1.267	1.551	1.366	1.516
	915	91.5	1.875	1.487	1.317	1.55	1.579
	916	91.6	1.714	1.358	1.212	1.509	1.721
	917	91.7	1.783	1.356	1.261	1.36	1.668
	918	91.8	1.586	1.521	1.406	1.41	1.655
	919	91.9	1.784	1.491	1.555	1.271	1.483
	920	92	1.65	1.458	1.255	1.378	1.573
	921	92.1	1.809	1.478	1.29	1.541	1.617
	922	92.2	1.81	1.383	1.336	1.553	1.714
	923	92.3	1.893	1.516	1.321	1.409	1.611
	924	92.4	1.894	1.549	1.464	1.427	1.674
	925	92.5	1.82	1.37	1.347	1.412	1.647
	926	92.6	1.72	1.428	1.528	1.446	1.843
	927	92.7	1.599	1.469	1.461	1.418	1.866
	928	92.8	1.853	1.408	1.306	1.545	1.554
	929	92.9	1.616	1.297	1.467	1.312	1.699
	930	93	1.679	1.492	1.3	1.443	1.562
	931	93.1	1.578	1.397	1.266	1.514	1.813
	932	93.2	1.651	1.434	1.359	1.097	1.662
	933	93.3	1.677	1.526	1.318	1.548	1.716
	934	93.4	1.562	1.438	1.295	1.357	1.482
	935	93.5	1.593	1.575	1.197	1.43	1.551
	936	93.6	1.437	1.494	1.248	1.514	1.445
	937	93.7	1.669	1.41	1.451	1.453	1.567
	938	93.8	1.787	1.437	1.444	1.508	1.749
	939	93.9	1.525	1.449	1.388	1.363	1.624
	940	94	1.543	1.452	1.488	1.343	1.681
	941	94.1	1.547	1.495	1.39	1.595	1.714
	942	94.2	1.451	1.452	1.127	1.611	1.694
	943	94.3	1.664	1.574	1.657	1.463	1.567
	944	94.4	1.566	1.523	1.492	1.449	1.432
	945	94.5	1.532	1.586	1.384	1.464	1.562
	946	94.6	1.634	1.241	1.365	1.37	1.574
	947	94.7	1.621	1.372	1.456	1.349	1.459
	948	94.8	1.606	1.443	1.417	1.311	1.736
	949	94.9	1.507	1.365	1.44	1.336	1.607
	950	95	1.62	1.683	1.405	1.355	1.719
	951	95.1	1.866	1.483	1.457	1.508	1.645
	952	95.2	1.774	1.483	1.431	1.556	1.481
	953	95.3	1.663	1.479	1.41	1.462	1.623
	954	95.4	1.791	1.54	1.397	1.562	1.536
	955	95.5	1.689	1.48	1.31	1.363	1.574
	956	95.6	1.766	1.487	1.29	1.396	1.567
	957	95.7	1.499	1.458	1.526	1.586	1.534
	958	95.8	1.552	1.376	1.413	1.475	1.56
	959	95.9	1.586	1.497	1.244	1.481	1.621
	960	96	1.696	1.443	1.145	1.25	1.718
	961	96.1	1.703	1.43	1.455	1.434	1.574
	962	96.2	1.891	1.512	1.292	1.411	1.808
	963	96.3	1.644	1.406	1.425	1.37	1.786
	964	96.4	1.821	1.401	1.424	1.394	1.645
	965	96.5	1.51	1.568	1.192	1.367	1.519
	966	96.6	1.563	1.394	1.266	1.44	1.64
	967	96.7	1.658	1.497	1.217	1.408	1.597
	968	96.8	1.726	1.49	1.449	1.419	1.662
	969	96.9	1.707	1.404	1.412	1.56	1.496
	970	97	1.702	1.409	1.518	1.377	1.548
	971	97.1	1.614	1.561	1.39	1.241	1.68
	972	97.2	1.539	1.458	1.335	1.412	1.62
	973	97.3	1.556	1.453	1.361	1.486	1.762
	974	97.4	1.5	1.48	1.138	1.301	1.679
	975	97.5	1.591	1.464	1.483	1.456	1.744
	976	97.6	1.758	1.506	1.581	1.307	1.701
	977	97.7	1.604	1.438	1.341	1.398	1.826
	978	97.8	1.697	1.384	1.448	1.418	1.652
	979	97.9	1.571	1.3	1.214	1.479	1.68
	980	98	1.709	1.356	1.4	1.395	1.607
	981	98.1	1.73	1.432	1.474	1.351	1.585
	982	98.2	1.651	1.486	1.527	1.634	1.622
	983	98.3	1.741	1.531	1.358	1.481	1.52
	984	98.4	1.625	1.367	1.276	1.495	1.706
	985	98.5	1.571	1.575	1.341	1.427	1.539
	986	98.6	1.455	1.343	1.333	1.401	1.613
	987	98.7	1.658	1.344	1.241	1.379	1.787
	988	98.8	1.652	1.388	1.255	1.754	1.711
	989	98.9	1.657	1.466	1.499	1.37	1.633
	990	99	1.568	1.483	1.323	1.444	1.532
	991	99.1	1.525	1.499	1.419	1.605	1.654
	992	99.2	1.596	1.51	1.437	1.627	1.604
	993	99.3	1.678	1.504	1.502	1.452	1.57
	994	99.4	1.683	1.558	1.41	1.717	1.523
	995	99.5	1.54	1.542	1.375	1.565	1.749
	996	99.6	1.717	1.526	1.167	1.74	1.865
	997	99.7	1.773	1.413	1.333	1.804	1.826
	998	99.8	1.54	1.343	1.367	1.672	1.641
	999	99.9	1.499	1.528	1.438	1.767	1.658
	1000	100	1.71	1.546	1.42	1.714	1.669
	Mean (1-1000 frames)	-	1.69696	1.47596	1.42486	1.53627	1.51732
	SD (1-1000 frames)	-	0.134768	0.139599	0.334124	0.26716	0.151229
	Mean Sim1-5 (1-1000 frames)	1.53028
	SD Sim1-5 (1-1000 frames)	0.238913

## Sheet: DDAH2(ModelA)-ADMA
DDAH2-ADMA SwissModel Model A Molecular dynamics simulation (Root mean square deviation (RMSD) (Å))
	Snapshot (frame)	Time (ns)	Simulation 1 - RMSD (Å)	Simulation 2 - RMSD (Å)	Simulation 3 - RMSD (Å)	Simulation 4 - RMSD (Å)	Simulation 5 - RMSD (Å)
	0	0	0	0	0	0	0
	1	0.1	1.547	1.589	2.398	1.612	2.163
	2	0.2	2.053	2.317	1.942	1.237	2.778
	3	0.3	1.822	2.053	2.146	1.8	3.009
	4	0.4	1.86	2.339	2.51	1.663	2.423
	5	0.5	1.582	2.566	2.669	1.574	2.27
	6	0.6	2.284	2.371	2.624	2.233	2.422
	7	0.7	2.405	1.86	3.319	2.321	2.302
	8	0.8	2.897	1.714	2.603	1.995	2.312
	9	0.9	2.742	1.914	3.037	2.289	2.664
	10	1	3.086	2.093	2.921	2.249	2.613
	11	1.1	3.394	1.708	3.212	2.275	2.618
	12	1.2	3.683	1.835	3.273	2.376	2.819
	13	1.3	4.65	2.055	3.712	1.958	2.382
	14	1.4	4.545	1.73	3.404	3.025	3.008
	15	1.5	4.125	1.754	3.865	2.976	3.229
	16	1.6	4.222	1.725	3.75	3.476	3.354
	17	1.7	4.19	1.538	3.927	3.486	3.097
	18	1.8	3.951	1.797	3.896	3.356	2.577
	19	1.9	4.061	2.249	3.684	3.5	2.699
	20	2	4.339	1.996	3.646	3.417	3.43
	21	2.1	4.539	1.772	3.919	3.204	3.246
	22	2.2	4.535	1.811	3.662	3.251	4.085
	23	2.3	4.56	1.795	3.699	3.192	3.967
	24	2.4	4.797	1.767	3.609	3.582	4.342
	25	2.5	4.077	1.847	3.576	2.831	4.048
	26	2.6	4.364	1.795	3.674	3.444	3.679
	27	2.7	4.742	2.015	3.634	3.459	4.088
	28	2.8	4.372	2.025	3.637	2.947	4.506
	29	2.9	4.467	2.081	3.826	3.07	3.337
	30	3	4.393	1.7	4.067	3.14	3.394
	31	3.1	4.388	1.939	4.557	2.44	4.074
	32	3.2	4.487	1.903	5.081	2.758	3.525
	33	3.3	5.061	1.874	5.21	3.738	4.377
	34	3.4	4.727	1.738	4.481	2.177	3.428
	35	3.5	4.618	1.847	4.938	2.339	3.407
	36	3.6	4.945	1.867	4.873	2.272	4.011
	37	3.7	5.049	2.097	4.867	2.097	4.426
	38	3.8	4.401	2.036	4.666	2.436	3.58
	39	3.9	4.246	1.791	4.414	1.977	3.356
	40	4	4.735	2.273	4.537	1.847	3.392
	41	4.1	4.369	2.066	5.284	1.744	3.471
	42	4.2	4.926	2.365	5.211	2.291	3.611
	43	4.3	4.139	2.03	4.041	2.151	3.225
	44	4.4	4.713	2.035	4.561	2.035	3.748
	45	4.5	4.704	2.144	4.105	2.156	3.423
	46	4.6	4.631	1.881	5.052	1.999	4.81
	47	4.7	4.691	1.85	4.952	2.32	4.569
	48	4.8	4.842	1.686	4.682	2.862	4.55
	49	4.9	5.011	2.058	4.818	2.418	4.608
	50	5	4.936	1.976	4.851	2.986	3.821
	51	5.1	5.18	2.204	4.809	2.798	4.528
	52	5.2	4.538	1.945	4.064	2.709	3.98
	53	5.3	4.692	1.991	5.002	2.854	4.63
	54	5.4	4.579	1.954	4.33	3.269	4.695
	55	5.5	4.43	1.654	4.447	2.852	4.787
	56	5.6	5.718	1.707	4.633	2.604	5.202
	57	5.7	4.711	2.344	4.407	2.723	4.889
	58	5.8	4.557	1.747	4.67	1.873	4.898
	59	5.9	4.714	1.841	4.344	2.252	5.073
	60	6	4.444	2.041	4.53	2.076	4.661
	61	6.1	4.679	2.028	4.48	2.079	5.147
	62	6.2	4.348	1.847	4.192	1.9	4.412
	63	6.3	4.42	2.195	4.138	1.921	4.929
	64	6.4	4.209	2.386	5.31	1.955	5.459
	65	6.5	3.806	3.213	4.43	1.951	5.068
	66	6.6	4.497	2.831	4.676	2.268	4.952
	67	6.7	4.226	1.984	4.309	2.339	4.686
	68	6.8	5.139	1.931	4.202	1.977	5.076
	69	6.9	4.94	2.33	4.624	1.984	4.763
	70	7	5.344	2.251	4.795	1.891	4.525
	71	7.1	5.013	2.039	4.771	1.992	5.088
	72	7.2	4.43	2.625	4.56	2.464	4.669
	73	7.3	4.281	2.592	4.833	2.065	4.966
	74	7.4	5.07	2.543	4.562	2.271	4.558
	75	7.5	4.754	2.347	4.774	2.258	4.924
	76	7.6	5.003	2.322	5.206	2.084	4.852
	77	7.7	4.947	2.58	4.956	2.332	5.668
	78	7.8	4.686	2.745	5.216	2.197	4.877
	79	7.9	4.847	2.476	4.619	2.396	4.798
	80	8	4.565	2.553	4.772	2.055	5.46
	81	8.1	5.198	2.293	4.474	2.459	5.335
	82	8.2	5.282	2.49	4.933	2.04	5.274
	83	8.3	5.389	1.792	5.477	2.141	5.042
	84	8.4	4.789	2.129	5.273	2.518	4.99
	85	8.5	4.213	1.954	5.189	2.101	4.248
	86	8.6	4.466	2.054	5.107	2.704	4.615
	87	8.7	4.41	2.008	4.905	2.556	4.378
	88	8.8	4.901	1.932	5.013	2.372	4.86
	89	8.9	4.226	2.111	4.882	2.483	4.622
	90	9	4.673	2.173	5.196	2.228	4.295
	91	9.1	4.946	2.989	5.364	2.538	3.903
	92	9.2	4.537	2.242	4.777	2.043	4.304
	93	9.3	4.553	2.265	4.906	1.796	3.816
	94	9.4	4.963	2.35	4.943	2.113	3.598
	95	9.5	4.538	2.587	5.002	1.785	3.604
	96	9.6	4.604	2.083	5.062	2.203	4.004
	97	9.7	5.016	2.564	4.696	1.864	3.624
	98	9.8	5.26	2.272	5.34	2.332	3.844
	99	9.9	4.962	2.368	6.061	2.496	3.802
	100	10	4.773	2.237	6.047	2.18	3.687
	101	10.1	4.763	2.555	6.396	1.932	4.148
	102	10.2	5.24	2.009	6.285	1.905	4.213
	103	10.3	4.645	2.316	6.206	2.046	4.152
	104	10.4	5.165	1.937	6.63	2.117	4.088
	105	10.5	4.521	2.319	6.437	1.825	3.995
	106	10.6	4.798	3.948	6.706	1.944	3.897
	107	10.7	4.866	3.089	6.09	2.503	4.193
	108	10.8	4.763	3.333	6.951	2.128	4.227
	109	10.9	4.813	2.938	5.973	2.115	4.059
	110	11	4.839	2.633	7.7	2.014	4.639
	111	11.1	4.851	3.1	7.499	2.119	4.519
	112	11.2	4.422	3.366	6.756	1.876	4.761
	113	11.3	4.445	1.902	7.146	1.99	4.32
	114	11.4	4.365	2.457	7.401	1.845	3.965
	115	11.5	4.89	2.053	7.932	2.176	4.437
	116	11.6	4.37	2.285	7.143	2.104	4.524
	117	11.7	4.723	1.999	7.922	2.416	4.515
	118	11.8	4.718	2.005	7.536	2.146	4.86
	119	11.9	4.57	2.023	7.478	2.267	4.543
	120	12	5.223	1.977	6.963	2.136	4.476
	121	12.1	5.004	2.148	7.353	2.145	4.407
	122	12.2	4.867	2.155	6.786	2.313	4.268
	123	12.3	4.952	2.136	6.647	2.338	4.046
	124	12.4	4.834	2.041	7.48	2.323	5.089
	125	12.5	4.727	2.704	8.981	2.258	4.818
	126	12.6	4.841	2.509	7.479	2.247	4.057
	127	12.7	5.191	3.845	8.733	2.003	4.397
	128	12.8	5.434	3.931	9.287	2.017	4.484
	129	12.9	5.098	5.043	9.463	2	4.798
	130	13	5.097	4.472	10.658	2.519	4.702
	131	13.1	4.817	4.764	9.204	2.401	3.916
	132	13.2	4.74	4.068	8.612	2.048	4.273
	133	13.3	5.005	3.504	9.833	2.383	3.994
	134	13.4	4.799	3.408	9.528	2.192	4.689
	135	13.5	5.029	3.494	9.103	2.504	3.862
	136	13.6	5.022	3.575	11.302	2.051	3.402
	137	13.7	4.78	3.014	11.799	1.893	3.812
	138	13.8	5.192	3.522	9.304	2.066	3.734
	139	13.9	4.642	3.863	8.63	1.854	3.889
	140	14	4.483	3.563	8.583	2.236	3.384
	141	14.1	5.185	3.518	8.173	2.144	3.444
	142	14.2	5.241	3.529	7.799	2.122	3.642
	143	14.3	5.029	3.467	7.658	2.549	3.573
	144	14.4	4.903	3.501	8.926	2.407	3.375
	145	14.5	5.093	3.942	9.529	2.414	3.604
	146	14.6	5.383	3.96	9.406	2.076	3.709
	147	14.7	5.172	3.918	8.346	2.208	3.528
	148	14.8	4.982	3.139	8.25	2.182	3.636
	149	14.9	5.736	3.808	7.886	2.095	3.578
	150	15	6.485	3.721	8.355	2.208	3.915
	151	15.1	6.065	3.187	7.706	1.894	3.889
	152	15.2	6.405	3.446	7.828	2.299	4.302
	153	15.3	5.898	2.933	8.632	2.049	3.868
	154	15.4	5.945	3.259	7.03	2.553	4.087
	155	15.5	6.185	3.094	6.989	2.154	4.047
	156	15.6	5.986	3.042	7.065	2.538	3.953
	157	15.7	5.84	3.397	7.081	2.309	3.618
	158	15.8	5.391	3.705	6.512	2.227	4.029
	159	15.9	5.402	3.413	6.393	2.141	3.792
	160	16	5.482	3.105	6.224	2.175	4.032
	161	16.1	5.323	3.249	5.713	2.213	4.089
	162	16.2	5.177	3.268	6.558	2.1	4.215
	163	16.3	5.861	3.298	6.08	2.378	4.321
	164	16.4	5.294	3.01	6.155	2.053	4.226
	165	16.5	4.999	3.334	6.105	1.881	3.857
	166	16.6	4.888	3.529	6.011	2.056	3.788
	167	16.7	5.115	3.466	6.393	2.013	3.643
	168	16.8	5.39	4.007	6.311	2.391	4.134
	169	16.9	5.308	4.165	7.076	2.145	4.108
	170	17	5.219	4.19	6.049	2.218	4.146
	171	17.1	5.154	3.898	6.451	2.286	3.864
	172	17.2	4.7	4.527	6.061	2.349	4.421
	173	17.3	4.873	5.018	6.531	1.933	4.297
	174	17.4	5.319	6.028	6.435	2.256	4.107
	175	17.5	5.526	4.98	6.571	2.208	4.261
	176	17.6	6.172	4.703	6.391	2.232	4.242
	177	17.7	5.441	4.358	6.593	2.409	4.039
	178	17.8	5.017	5.231	6.03	2.277	4.302
	179	17.9	5.265	4.791	5.858	2.055	3.867
	180	18	5.297	4.911	6.235	2.622	4.063
	181	18.1	5.273	4.773	5.81	2.564	3.849
	182	18.2	5.371	4.351	5.957	2.418	3.85
	183	18.3	5.477	4.231	5.825	2.29	3.701
	184	18.4	5.665	3.921	6.141	2.386	3.536
	185	18.5	5.337	3.449	6.609	2.043	4.161
	186	18.6	5.589	4.951	6.53	2.246	3.728
	187	18.7	5.201	4.346	6.175	2.258	3.801
	188	18.8	5.691	4.362	7.301	2.446	4.013
	189	18.9	5.159	4.53	5.996	2.309	3.788
	190	19	5.972	4.836	6.005	2.139	3.87
	191	19.1	4.998	5.154	6.071	2.039	3.938
	192	19.2	5.113	4.981	5.929	2.017	3.951
	193	19.3	5.549	4.222	5.769	2.15	3.884
	194	19.4	5.933	5.295	5.825	1.987	3.609
	195	19.5	5.992	4.653	5.694	2.279	4.156
	196	19.6	6.373	4.267	5.941	2.707	3.728
	197	19.7	6.261	3.732	5.89	2.719	3.901
	198	19.8	6.165	4.329	5.711	2.496	3.857
	199	19.9	6.352	3.391	5.903	2.057	3.914
	200	20	6.509	3.815	5.473	2.109	3.834
	201	20.1	6.148	4.147	5.804	2.158	3.661
	202	20.2	5.102	4.117	5.834	2.249	3.766
	203	20.3	5.983	4.349	5.59	2.277	3.879
	204	20.4	5.855	4.102	5.961	2.272	3.92
	205	20.5	5.738	4.753	5.586	2.671	3.863
	206	20.6	5.845	4.032	5.717	2.809	4.266
	207	20.7	6.007	4.318	5.671	3.147	3.784
	208	20.8	5.358	3.813	5.665	2.67	3.75
	209	20.9	5.674	4.409	5.62	2.608	3.622
	210	21	5.359	3.705	5.784	2.731	3.762
	211	21.1	5.122	3.722	5.438	2.545	3.994
	212	21.2	5.494	3.815	5.704	2.464	4.295
	213	21.3	5.027	3.82	5.466	2.257	3.685
	214	21.4	5.53	3.99	5.576	2.498	4.074
	215	21.5	5.296	4.158	6.096	2.065	3.667
	216	21.6	5.507	4.229	5.427	2.343	3.843
	217	21.7	5.299	4.983	6.156	2.515	3.986
	218	21.8	5.912	4.711	6.117	2.462	4.231
	219	21.9	5.887	3.96	5.743	2.304	3.659
	220	22	6.491	3.335	6.118	2.439	4.239
	221	22.1	5.901	3.661	6.103	2.45	3.447
	222	22.2	5.947	3.727	6.29	1.988	3.503
	223	22.3	5.842	3.243	5.82	2.189	4.139
	224	22.4	6.773	4.085	6.11	2.572	3.686
	225	22.5	6.087	4.552	6.326	2.7	4.114
	226	22.6	6.023	4.313	6.204	2.519	3.835
	227	22.7	5.733	4.29	6.252	2.82	4.085
	228	22.8	5.171	4.238	6.049	2.244	4.147
	229	22.9	5.771	3.717	5.575	1.866	4.118
	230	23	5.497	3.758	5.77	2.166	3.618
	231	23.1	5.77	3.683	5.918	2.042	3.516
	232	23.2	5.487	3.931	6.045	2.541	3.904
	233	23.3	5.964	3.8	5.826	2.781	3.716
	234	23.4	5.699	3.097	5.635	2.443	3.445
	235	23.5	6.17	3.168	6.004	2.327	3.456
	236	23.6	6.047	2.242	5.676	2.375	3.564
	237	23.7	6.058	3.359	5.895	2.284	3.735
	238	23.8	6.268	3.953	5.857	2.281	3.712
	239	23.9	5.776	3.594	5.826	2.246	3.668
	240	24	6.187	3.569	5.494	2.292	3.672
	241	24.1	6.233	2.754	5.943	2.233	3.498
	242	24.2	5.997	4.248	5.684	2.065	3.319
	243	24.3	6.011	3.885	5.588	2.254	3.414
	244	24.4	5.667	4.538	6.015	1.974	3.665
	245	24.5	6.362	4.32	5.958	1.85	3.814
	246	24.6	5.925	3.943	5.805	2.289	3.949
	247	24.7	5.901	3.298	5.648	2.044	3.536
	248	24.8	5.444	3.1	5.661	2.123	3.538
	249	24.9	6.115	3.016	5.436	2.548	3.882
	250	25	6.095	3.2	5.769	2.491	3.757
	251	25.1	6.332	3.439	5.152	2.489	3.638
	252	25.2	6.133	3.806	5.097	2.224	3.822
	253	25.3	6.003	3.413	5.585	2.375	3.641
	254	25.4	5.475	3.354	5.267	2.107	3.941
	255	25.5	5.199	2.934	5.403	2.378	3.716
	256	25.6	5.405	3.628	5.458	2.31	3.523
	257	25.7	4.929	3.453	5.784	2.273	3.543
	258	25.8	5.347	5.182	5.451	2.05	3.335
	259	25.9	5.53	3.846	5.336	2.368	3.324
	260	26	5.769	3.626	5.67	2.498	3.794
	261	26.1	6.004	2.997	5.741	2.556	3.515
	262	26.2	6.257	2.999	5.415	2.261	3.638
	263	26.3	6.019	3.801	5.807	2.273	3.727
	264	26.4	6.185	3.041	5.553	2.383	3.52
	265	26.5	5.936	3.351	5.39	2.486	3.247
	266	26.6	6.102	4.161	5.371	2.503	2.612
	267	26.7	5.79	4.915	5.628	2.411	3.119
	268	26.8	5.7	4.776	5.477	2.232	2.9
	269	26.9	5.935	5.878	5.655	2.901	3.006
	270	27	6.361	6.024	5.701	3.016	2.929
	271	27.1	6.539	5.087	5.559	2.118	2.904
	272	27.2	5.945	5.977	5.5	2.467	3.001
	273	27.3	6.27	5.541	5.515	2.414	3.192
	274	27.4	6.499	5.757	5.479	2.494	2.902
	275	27.5	6.05	5.301	5.42	2.178	2.815
	276	27.6	7.28	4.85	5.639	2.575	3.094
	277	27.7	6.649	5.138	5.48	2.287	2.861
	278	27.8	6.025	5.186	5.348	2.631	2.483
	279	27.9	6.73	5.259	5.481	2.858	3.174
	280	28	6.925	4.943	5.385	2.478	2.967
	281	28.1	8.465	4.827	5.473	2.618	3.546
	282	28.2	7.319	5.331	5.282	2.525	3.566
	283	28.3	5.98	5.353	5.623	2.445	3.387
	284	28.4	6.074	5.345	5.687	2.192	3.513
	285	28.5	6.873	5.59	5.466	2.533	3.064
	286	28.6	6.474	4.924	5.545	2.397	3.436
	287	28.7	6.689	5.368	5.465	2.564	3.616
	288	28.8	6.264	5.686	5.514	2.119	3.077
	289	28.9	6.527	5.551	5.362	2.459	3.607
	290	29	6.638	5.288	5.086	2.532	3.52
	291	29.1	5.804	5.692	5.195	2.617	3.329
	292	29.2	6.149	5.871	5.293	2.634	3.732
	293	29.3	6.233	5.38	5.252	2.402	3.965
	294	29.4	6.018	5.778	5.275	1.968	3.466
	295	29.5	6.649	5.731	5.483	2.505	3.104
	296	29.6	6.565	5.25	5.426	2.732	3.342
	297	29.7	6.13	5.759	4.951	2.583	3.292
	298	29.8	6.029	5.586	5.469	2.389	2.921
	299	29.9	6.377	5.757	5.175	2.403	2.808
	300	30	6.834	5.423	5.415	2.116	2.898
	301	30.1	6.564	5.264	5.405	2.277	2.845
	302	30.2	5.663	5.432	5.28	2.095	3.089
	303	30.3	5.743	5.562	5.313	2.281	2.666
	304	30.4	6.629	5.507	5.305	2.44	3.752
	305	30.5	5.905	5.631	5.56	2.271	3.009
	306	30.6	6.447	5.722	5.509	2.123	3.409
	307	30.7	5.614	5.67	5.419	2.173	3.615
	308	30.8	5.915	5.177	5.478	2.193	3.758
	309	30.9	5.551	5.193	5.413	2.202	3.426
	310	31	5.989	5.161	5.561	2.011	3.547
	311	31.1	5.257	5.393	5.471	2.366	2.98
	312	31.2	4.926	4.881	5.277	2.062	2.957
	313	31.3	5.429	5.643	5.412	2.263	2.789
	314	31.4	5.392	4.973	5.155	2.022	3.219
	315	31.5	5.17	5.218	5.39	2.038	3.501
	316	31.6	5.443	5.156	5.379	2.095	3.538
	317	31.7	5.1	5.114	5.286	2.325	3.321
	318	31.8	5.075	5.563	5.285	2.402	3.169
	319	31.9	5.779	5.302	5.604	2.691	4.143
	320	32	5.412	5.305	5.329	2.587	3.657
	321	32.1	5.366	5.089	5.324	2.133	3.754
	322	32.2	5.297	5.037	5.358	2.229	3.67
	323	32.3	5.502	4.746	5.332	2.406	3.699
	324	32.4	5.973	5.459	5.365	2.634	3.504
	325	32.5	6.749	5.527	5.283	2.894	3.607
	326	32.6	6.311	4.929	5.297	3.046	3.655
	327	32.7	6.07	5.311	5.069	2.753	4.23
	328	32.8	6.121	5.191	5.338	2.725	3.409
	329	32.9	5.845	5.432	5.2	3.089	3.949
	330	33	6.026	5.219	5.103	3.255	3.66
	331	33.1	7.443	5.059	5.412	2.618	3.342
	332	33.2	6.224	5.598	5.369	2.96	3.239
	333	33.3	7.399	4.742	5.272	2.871	4.035
	334	33.4	9.02	4.779	5.254	3.057	3.426
	335	33.5	7.917	5.301	5.451	2.723	3.599
	336	33.6	8.263	5.615	5.239	2.812	3.43
	337	33.7	8.321	5.154	5.333	3.128	3.631
	338	33.8	8.659	4.814	5.441	2.421	3.475
	339	33.9	7.532	5.291	5.345	2.749	3.76
	340	34	7.535	5.218	5.16	2.834	4.007
	341	34.1	7.089	5.319	5.407	2.388	4.004
	342	34.2	6.378	5.165	5.37	2.511	3.83
	343	34.3	8.193	5.242	5.474	2.303	3.837
	344	34.4	7.655	5.116	5.496	2.236	3.377
	345	34.5	7.671	5.606	5.973	2.392	3.1
	346	34.6	6.909	4.657	5.364	2.731	2.911
	347	34.7	6.422	5.757	5.412	2.688	3.073
	348	34.8	6.789	4.772	5.508	2.378	3.047
	349	34.9	6.473	5.487	5.255	2.409	3.021
	350	35	8.379	5.072	5.443	2.198	3.238
	351	35.1	8.659	5.109	5.471	2.349	3.04
	352	35.2	6.971	5.228	5.469	2.044	3.328
	353	35.3	5.767	4.999	5.297	2.729	3.895
	354	35.4	5.026	5.251	5.353	2.89	3.578
	355	35.5	4.497	4.753	5.476	2.854	3.436
	356	35.6	5.465	5.402	5.275	2.99	2.86
	357	35.7	6.336	5.266	5.618	2.539	3.735
	358	35.8	7.72	5.748	5.477	2.246	3.568
	359	35.9	6.399	4.9	5.281	2.125	3.839
	360	36	6.437	5.11	5.435	2.147	3.67
	361	36.1	6.302	5.018	5.299	2.372	3.719
	362	36.2	7.473	5.819	5.365	2.507	2.866
	363	36.3	7.562	6.156	5.382	2.092	3.624
	364	36.4	7.114	5	5.441	2.068	3.947
	365	36.5	7.386	5.284	5.541	2.243	3.501
	366	36.6	6.438	5.326	5.522	1.839	3.19
	367	36.7	8.243	5.477	5.459	2.473	2.965
	368	36.8	6.725	4.887	5.302	2.458	3.738
	369	36.9	6.41	4.992	5.492	2.447	3.59
	370	37	6.169	5.329	5.667	2.177	3.433
	371	37.1	6.4	4.736	5.372	2.198	3.769
	372	37.2	7.284	5.044	5.072	2.738	3.686
	373	37.3	7.185	5.245	5.355	2.401	3.593
	374	37.4	7.118	4.569	5.3	2.638	3.56
	375	37.5	6.568	5.12	5.353	2.623	3.872
	376	37.6	6.624	5.061	5.362	2.556	3.8
	377	37.7	6.299	4.993	5.508	2.337	3.754
	378	37.8	6.567	4.547	5.348	2.445	3.747
	379	37.9	6.346	4.64	5.373	2.677	3.623
	380	38	6.054	4.976	5.098	3.089	3.713
	381	38.1	5.427	5.097	5.294	3.349	3.809
	382	38.2	5.247	5.241	5.489	2.907	3.33
	383	38.3	6.596	5.164	5.561	2.733	3.649
	384	38.4	5.855	5.37	5.319	2.833	3.151
	385	38.5	6.143	5.283	5.35	2.64	3.021
	386	38.6	5.434	5.532	5.553	2.998	3.834
	387	38.7	7.3	5.421	5.371	2.632	3.485
	388	38.8	6.786	5.329	5.326	2.407	3.338
	389	38.9	7.325	5.544	5.353	2.531	3.441
	390	39	6.624	5.296	5.409	2.558	3.615
	391	39.1	6.344	5.477	5.4	3.014	3.435
	392	39.2	5.925	5.081	5.436	3.09	3.301
	393	39.3	5.897	5.067	5.255	2.734	3.51
	394	39.4	5.842	5.086	5.505	2.739	3.742
	395	39.5	5.646	4.737	5.272	3.159	3.72
	396	39.6	5.519	5.113	5.256	2.739	3.782
	397	39.7	5.648	5.003	5.291	3.266	3.643
	398	39.8	6.53	4.916	5.458	2.828	3.481
	399	39.9	5.723	5.189	5.45	2.934	3.733
	400	40	6.347	5.356	5.192	3.122	3.524
	401	40.1	6.245	4.938	5.237	2.674	3.835
	402	40.2	6.198	5.565	5.136	3.367	3.693
	403	40.3	6.061	5.131	5.367	2.605	4.165
	404	40.4	6.03	5.504	5.307	2.663	3.644
	405	40.5	6.181	4.682	5.272	2.466	3.73
	406	40.6	6.078	4.609	5.718	2.801	4.115
	407	40.7	6.094	4.64	5.345	3.748	4.074
	408	40.8	7.301	5.167	5.482	2.545	3.996
	409	40.9	6.605	5.369	5.489	3.251	3.94
	410	41	6.749	5.418	5.374	2.44	4.097
	411	41.1	7.106	5.52	5.42	2.753	3.925
	412	41.2	6.677	5.012	5.413	2.496	4.441
	413	41.3	6.956	5.404	5.47	3.347	3.889
	414	41.4	6.522	5.112	5.419	2.636	3.817
	415	41.5	6.442	4.488	5.437	2.858	4.321
	416	41.6	6.369	5.165	5.431	3.058	3.863
	417	41.7	5.999	5.133	5.498	3.117	3.8
	418	41.8	6.143	4.718	5.576	2.925	3.596
	419	41.9	6.827	5.113	5.637	2.809	3.968
	420	42	6.358	5.169	5.376	2.888	3.636
	421	42.1	6.952	4.946	5.258	2.993	3.952
	422	42.2	6.782	5.09	5.506	3.572	3.547
	423	42.3	6.846	4.84	5.494	3.889	3.94
	424	42.4	6.665	4.654	5.391	3.043	3.943
	425	42.5	6.852	5.296	5.491	3.319	4.083
	426	42.6	7.205	5.579	5.471	3.19	4.309
	427	42.7	7.301	4.83	5.439	2.871	3.586
	428	42.8	6.855	4.58	5.63	2.633	3.662
	429	42.9	6.696	4.951	5.399	2.585	3.339
	430	43	6.824	4.667	5.4	2.731	3.616
	431	43.1	6.588	4.919	5.466	3.293	3.449
	432	43.2	6.65	4.763	5.089	2.722	2.927
	433	43.3	6.582	5.329	5.597	2.872	3.401
	434	43.4	6.672	5.115	5.642	2.498	3.801
	435	43.5	7.132	5.194	5.375	2.541	3.478
	436	43.6	7.086	5.191	5.412	3.14	2.808
	437	43.7	6.513	4.943	5.521	3.065	3.276
	438	43.8	6.481	4.776	5.537	2.921	3.115
	439	43.9	6.417	4.831	5.581	2.75	3.149
	440	44	6.723	4.617	5.512	3.41	3.464
	441	44.1	6.929	4.972	5.527	2.97	3.528
	442	44.2	6.839	5.478	5.454	3.179	3.365
	443	44.3	6.369	5.048	5.601	3.538	3.721
	444	44.4	7.045	5.35	5.48	3.419	3.25
	445	44.5	6.921	4.565	5.543	3.61	2.65
	446	44.6	7.035	4.213	5.354	3.627	3.382
	447	44.7	6.586	4.606	5.327	3.236	3.016
	448	44.8	6.856	5.398	5.136	3.72	3.175
	449	44.9	6.842	4.985	5.451	3.933	3.517
	450	45	7.386	5.063	5.61	3.43	3.792
	451	45.1	7.105	4.866	5.243	3.059	3.57
	452	45.2	6.707	5.279	5.564	4.374	3.494
	453	45.3	8.204	5.343	5.245	3.417	2.864
	454	45.4	6.866	4.987	5.452	3.512	3.375
	455	45.5	6.621	4.262	5.273	3.866	2.864
	456	45.6	6.908	5.157	5.243	5.153	3.011
	457	45.7	7.109	4.923	5.289	5.334	2.926
	458	45.8	6.449	5.061	5.419	5.101	3.39
	459	45.9	6.966	5.288	5.25	4.564	3.352
	460	46	6.987	5.337	5.35	5.402	3.351
	461	46.1	6.502	4.771	5.542	5.847	3.361
	462	46.2	6.951	5.206	5.291	5.364	3.62
	463	46.3	7.174	4.874	5.476	5.962	3.771
	464	46.4	6.918	5.052	5.378	5.618	3.865
	465	46.5	7.528	5.285	5.143	5.995	4.22
	466	46.6	6.864	4.993	5.348	5.936	4.234
	467	46.7	6.801	5.219	5.351	5.617	3.999
	468	46.8	7.32	5.47	5.523	5.258	4.131
	469	46.9	7.119	4.677	5.528	6.052	4.102
	470	47	7.562	5.088	5.376	5.879	4.118
	471	47.1	7.219	4.681	5.408	6.391	2.954
	472	47.2	7.312	5.421	5.46	6.098	2.922
	473	47.3	7.632	5.206	5.463	6.331	3.102
	474	47.4	7.415	4.794	5.08	6.455	3.985
	475	47.5	7.363	5.537	5.268	5.976	3.399
	476	47.6	6.834	5.06	5.402	6.854	3.008
	477	47.7	7.309	5.424	5.396	6.196	3.18
	478	47.8	6.859	5.627	5.41	6.792	3.401
	479	47.9	6.986	5.373	5.506	5.787	3.905
	480	48	6.826	5.038	5.338	6.735	3.609
	481	48.1	7.551	4.765	5.338	5.354	3.29
	482	48.2	7.072	4.728	5.442	5.485	3.142
	483	48.3	6.953	5.084	5.661	5.095	3.532
	484	48.4	6.872	5.369	5.584	5.524	3.57
	485	48.5	6.34	5.156	5.447	5.541	4.309
	486	48.6	7.137	4.775	5.464	5.716	3.848
	487	48.7	6.854	5.155	5.568	5.193	3.185
	488	48.8	7.02	4.876	5.493	5.21	4.626
	489	48.9	6.699	4.868	5.556	5.979	5.422
	490	49	6.62	5.436	5.598	4.602	5.175
	491	49.1	6.883	5.42	5.506	4.599	4.572
	492	49.2	6.364	5.238	5.538	5.087	4.478
	493	49.3	6.84	5.292	5.499	4.657	5.201
	494	49.4	6.354	4.815	5.431	5.3	4.174
	495	49.5	6.369	5.487	5.377	5.465	5.33
	496	49.6	6.461	4.809	5.5	5.155	4.779
	497	49.7	7.392	5.132	5.173	4.614	4.688
	498	49.8	6.409	4.998	5.591	5.104	4.46
	499	49.9	6.903	5.378	5.294	4.487	4.997
	500	50	6.373	5.673	5.46	4.965	4.497
	501	50.1	5.933	4.984	5.519	4.89	4.302
	502	50.2	6.591	5.232	5.414	4.758	4.631
	503	50.3	5.91	4.923	5.593	3.998	4.948
	504	50.4	6.807	5.274	5.391	4.828	4.272
	505	50.5	6.17	5.139	5.212	5.094	4.384
	506	50.6	7.118	4.902	5.672	5.419	4.178
	507	50.7	8.162	5.137	5.413	5.08	4.696
	508	50.8	8.359	5.255	5.591	5.076	4.208
	509	50.9	6.994	4.964	5.643	4.752	4.185
	510	51	6.926	5.275	5.523	4.777	4.925
	511	51.1	7.198	5.017	5.574	4.605	3.925
	512	51.2	6.742	5.357	5.593	4.957	3.923
	513	51.3	6.523	5.487	5.224	4.582	4.212
	514	51.4	6.708	5.172	5.56	4.793	4.456
	515	51.5	6.837	5.263	5.448	4.553	4.392
	516	51.6	6.782	5.535	5.371	4.307	4.765
	517	51.7	7.002	5.835	5.343	4.087	4.186
	518	51.8	7.075	5.342	5.47	4.418	4.034
	519	51.9	6.497	5.296	5.682	4.618	4.397
	520	52	6.658	5.257	5.412	4.033	4.198
	521	52.1	6.897	5.054	5.332	4.59	4.114
	522	52.2	6.721	5.269	5.373	3.817	4.011
	523	52.3	6.443	4.902	5.272	4.195	4.53
	524	52.4	6.842	5.385	5.317	4.67	4.156
	525	52.5	6.407	4.849	5.054	4.827	4.164
	526	52.6	6.561	4.791	5.344	4.465	4.215
	527	52.7	7.366	4.638	5.42	4.658	4.211
	528	52.8	6.656	4.735	5.331	4.889	3.863
	529	52.9	6.554	4.412	5.265	4.489	3.564
	530	53	6.487	4.758	5.318	4.243	3.787
	531	53.1	7.601	4.89	5.217	4.916	4.098
	532	53.2	6.73	4.885	5.39	4.507	3.755
	533	53.3	6.978	4.878	5.46	4.397	3.582
	534	53.4	6.983	5.156	5.346	4.939	3.265
	535	53.5	7.359	5.088	5.375	4.836	3.169
	536	53.6	7.093	5.316	5.417	4.785	3.11
	537	53.7	6.48	5.286	5.204	4.657	3.783
	538	53.8	7.427	5.271	5.483	4.832	3.727
	539	53.9	6.633	5.307	5.444	4.237	4.206
	540	54	6.8	5.141	5.329	5.302	3.42
	541	54.1	6.817	5.051	5.598	3.872	3.421
	542	54.2	6.954	5.225	5.321	4.335	4.114
	543	54.3	7.194	5.037	5.491	4.621	3.624
	544	54.4	6.839	5.199	5.29	4.676	4.108
	545	54.5	7.491	5.427	5.469	4.697	3.955
	546	54.6	6.596	5.483	5.625	4.732	3.67
	547	54.7	6.89	4.724	5.661	4.63	3.253
	548	54.8	6.66	5.107	5.59	4.625	3.002
	549	54.9	6.856	5.067	5.765	4.956	3.308
	550	55	7.533	5.029	5.625	4.377	4.077
	551	55.1	6.985	5.294	5.606	3.787	3.816
	552	55.2	6.562	5.268	5.642	4.03	3.326
	553	55.3	7.26	5.37	5.287	4.068	3.356
	554	55.4	7.864	4.886	5.608	4.59	3.593
	555	55.5	7.637	5.57	5.69	4.63	3.792
	556	55.6	7.336	5.185	5.824	4.379	3.933
	557	55.7	8.104	5.637	5.443	4.67	3.81
	558	55.8	8.776	5.177	5.47	4.845	3.897
	559	55.9	8.458	5.478	5.453	4.353	4.267
	560	56	7.887	5.144	5.286	4.361	4.758
	561	56.1	8.669	5.408	5.503	4.271	4.432
	562	56.2	8.043	5.03	5.507	4.069	4.797
	563	56.3	8.583	5.111	5.339	4.077	5.066
	564	56.4	7.905	4.865	5.334	4.16	4.806
	565	56.5	8.182	5.213	5.331	4.522	4.585
	566	56.6	9.04	5.168	5.411	4.777	3.919
	567	56.7	9.263	5.267	5.488	4.687	4.351
	568	56.8	8.671	4.986	5.276	4.938	3.627
	569	56.9	9.334	5.096	5.415	5.134	3.406
	570	57	8.287	5.121	5.352	4.617	4.258
	571	57.1	8.517	5.442	5.418	5.003	3.742
	572	57.2	8.937	4.849	5.32	4.921	4.812
	573	57.3	8.445	5.163	5.393	4.56	4.334
	574	57.4	9.216	5.469	5.251	5.569	4.176
	575	57.5	9.238	5.465	5.301	5.932	4.578
	576	57.6	10.099	4.869	5.341	5.464	4.424
	577	57.7	9.834	4.792	5.273	4.354	4.043
	578	57.8	9.698	4.947	5.351	4.286	3.99
	579	57.9	9.897	4.932	5.376	4.119	4.004
	580	58	9.548	4.881	5.256	4.275	3
	581	58.1	10.293	5.099	5.038	4.382	3.98
	582	58.2	9.139	4.992	5.133	4.643	3.918
	583	58.3	9.221	4.938	5.166	4.251	3.556
	584	58.4	9.376	4.763	5.017	4.174	3.738
	585	58.5	9.932	4.874	5.153	4.879	3.793
	586	58.6	9.511	5.56	5.039	5.72	3.667
	587	58.7	9.98	5.033	5.4	3.746	4.11
	588	58.8	9.811	5.254	5.27	5.38	3.94
	589	58.9	10.004	5.069	5.305	5.081	3.292
	590	59	10.411	5.089	5.164	6.283	3.429
	591	59.1	9.879	5.261	5.328	4.657	3.58
	592	59.2	9.849	5.355	5.338	5.739	3.53
	593	59.3	9.9	5.532	5.2	4.21	3.803
	594	59.4	9.402	5.423	5.219	4.477	4.259
	595	59.5	9.898	5.484	5.24	5.686	4.019
	596	59.6	9.973	6.118	5.348	5.632	4.146
	597	59.7	9.995	5.47	5.381	5.235	4.158
	598	59.8	10.223	5.533	5.104	5.493	4.52
	599	59.9	9.878	5.557	5.248	6.026	4.135
	600	60	10.321	5.749	5.193	4.99	4.267
	601	60.1	10.505	5.644	5.204	4.131	4.252
	602	60.2	10.016	5.614	5.117	4.577	3.77
	603	60.3	10.003	5.729	5.16	5.233	3.679
	604	60.4	9.249	5.63	5.113	4.905	3.149
	605	60.5	9.221	5.693	5.178	4.788	3.749
	606	60.6	10.145	5.559	5.33	4.499	3.778
	607	60.7	9.701	6.005	5.314	4.78	3.688
	608	60.8	9.735	5.815	5.289	4.584	4
	609	60.9	9.66	5.993	5.443	4.452	3.764
	610	61	9.569	5.901	5.486	3.949	3.569
	611	61.1	9.53	5.613	5.133	4.156	3.432
	612	61.2	9.956	5.522	5.172	4.516	3.834
	613	61.3	9.702	5.549	5.225	4.289	3.602
	614	61.4	9.492	5.738	5.202	4.877	3.432
	615	61.5	9.966	5.82	5.173	4.98	3.082
	616	61.6	9.234	5.492	5.179	4.68	3.675
	617	61.7	9.64	5.828	5.281	5.14	3.692
	618	61.8	9.411	5.608	5.049	4.968	3.572
	619	61.9	9.734	5.912	5.174	4.743	3.46
	620	62	9.618	5.709	5.283	4.773	3.727
	621	62.1	9.307	5.677	5.426	4.815	3.732
	622	62.2	9.411	5.744	5.164	4.614	3.83
	623	62.3	9.373	5.667	5.394	4.978	3.528
	624	62.4	9.677	5.521	5.212	4.942	3.753
	625	62.5	9.287	5.29	5.394	5.118	3.467
	626	62.6	9.648	5.579	5.357	4.347	3.555
	627	62.7	9.775	5.706	5.475	4.795	3.655
	628	62.8	9.84	5.881	5.41	4.897	4.124
	629	62.9	9.772	6.155	5.338	3.989	4.518
	630	63	9.766	6.057	5.259	4.655	3.977
	631	63.1	9.679	5.73	5.207	4.636	4.503
	632	63.2	9.689	5.651	5.479	4.964	4.767
	633	63.3	9.333	5.926	5.3	4.515	3.39
	634	63.4	9.857	5.843	5.367	4.584	3.065
	635	63.5	9.754	6.205	5.275	4.458	3.711
	636	63.6	9.192	5.537	5.484	4.666	3.628
	637	63.7	9.331	6.019	5.539	4.102	4.459
	638	63.8	9.513	6.334	5.516	3.941	4.884
	639	63.9	10.054	6.085	5.642	4.669	4.263
	640	64	10.233	5.6	5.289	4.661	4.745
	641	64.1	10.044	5.936	5.305	4.647	4.674
	642	64.2	9.317	5.543	5.481	4.585	4.16
	643	64.3	9.571	5.632	5.312	4.693	4.336
	644	64.4	9.551	5.617	5.445	4.477	4.357
	645	64.5	10.002	5.715	5.165	4.779	3.806
	646	64.6	9.779	5.05	5.63	4.863	4.29
	647	64.7	10.29	5.002	5.351	5.328	4.328
	648	64.8	9.341	5.393	5.377	4.61	4.176
	649	64.9	9.986	5.094	5.341	4.325	4.43
	650	65	9.148	5.55	5.309	4.353	3.7
	651	65.1	9.722	5.418	5.134	4.949	4.071
	652	65.2	9.732	5.362	5.051	5.966	4.304
	653	65.3	9.561	5.481	5.42	4.733	4.593
	654	65.4	9.697	5.742	5.164	4.989	4.281
	655	65.5	10.203	5.566	5.221	4.787	3.919
	656	65.6	10.457	5.806	5.223	4.915	4.104
	657	65.7	10.118	5.961	5.382	5.067	4.336
	658	65.8	9.881	5.961	5.083	4.694	3.721
	659	65.9	9.978	6.213	5.363	4.689	4.699
	660	66	9.405	6.024	5.104	4.301	3.564
	661	66.1	9.498	5.746	5.408	4.489	4.078
	662	66.2	10.121	5.749	5.165	5.016	3.522
	663	66.3	10.074	5.869	5.397	4.575	3.686
	664	66.4	9.614	5.672	5.456	4.939	3.463
	665	66.5	9.732	5.971	5.174	5.011	3.149
	666	66.6	10.281	5.458	5.239	4.369	3.85
	667	66.7	9.481	5.682	5.345	4.887	4.277
	668	66.8	9.69	6.008	5.381	3.935	4.643
	669	66.9	9.851	5.708	5.303	4.352	4.664
	670	67	9.991	5.979	5.373	4.728	4.111
	671	67.1	10.269	5.495	5.437	4.269	4.14
	672	67.2	9.098	5.304	5.388	4.895	3.963
	673	67.3	9.977	5.897	5.465	4.427	4.765
	674	67.4	9.532	5.673	5.378	4.073	4.465
	675	67.5	9.767	5.588	5.365	4.334	4.25
	676	67.6	9.766	5.524	5.21	4.675	4.107
	677	67.7	9.861	5.45	5.485	4.476	4.153
	678	67.8	9.752	5.634	5.132	4.725	4.385
	679	67.9	9.671	5.398	5.038	4.349	4.186
	680	68	9.631	5.5	5.384	4.638	4.362
	681	68.1	9.142	5.679	5.141	4.791	4.124
	682	68.2	9.725	5.624	5.173	4.889	4.723
	683	68.3	9.888	5.471	5.179	5.198	4.952
	684	68.4	11.099	5.593	5.293	5.244	4.903
	685	68.5	10.122	5.331	5.416	4.635	4.686
	686	68.6	11.38	5.808	5.433	4.735	4.789
	687	68.7	11.264	5.359	5.524	5.024	4.617
	688	68.8	10.739	5.918	5.442	5.289	4.459
	689	68.9	10.656	5.728	5.45	5.49	3.734
	690	69	11.162	5.664	5.446	5.337	4.993
	691	69.1	11.615	5.657	5.352	5.296	4.185
	692	69.2	11.669	5.188	5.29	5.367	4.189
	693	69.3	11.722	5.351	5.38	5.105	4.228
	694	69.4	12.144	5.206	5.454	4.937	4.267
	695	69.5	11.968	5.626	5.211	5.305	4.407
	696	69.6	11.265	5.475	5.036	4.465	4.625
	697	69.7	11.667	5.583	5.222	4.085	3.572
	698	69.8	11.345	5.426	5.405	5.027	3.813
	699	69.9	11.239	5.885	5.26	4.377	5.132
	700	70	11.535	5.777	5.228	4.258	4.918
	701	70.1	11.716	5.181	5.357	4.992	5.513
	702	70.2	11.821	5.74	5.401	4.266	4.294
	703	70.3	11.201	5.364	5.176	5.132	4.898
	704	70.4	11.267	5.81	5.578	4.808	4.733
	705	70.5	11.114	5.252	5.177	4.509	4.681
	706	70.6	10.661	5.361	5.289	4.47	5.113
	707	70.7	10.606	5.845	5.251	4.735	4.774
	708	70.8	10.741	5.622	5.447	4.938	5.089
	709	70.9	10.885	5.794	5.411	4.79	4.577
	710	71	10.472	5.496	5.073	4.615	4.969
	711	71.1	10.532	5.31	5.423	4.743	5.598
	712	71.2	10.686	5.356	5.418	4.671	4.514
	713	71.3	10.875	5.279	5.689	3.961	4.479
	714	71.4	11.096	5.526	5.542	4.489	4.038
	715	71.5	10.948	5.335	5.367	4.76	3.807
	716	71.6	10.64	5.518	5.267	4.578	3.735
	717	71.7	10.258	5.418	5.299	3.994	3.157
	718	71.8	10.377	5.313	5.266	4.4	3.414
	719	71.9	9.874	5.172	5.49	4.317	3.907
	720	72	10.023	5.235	5.486	4.696	4.134
	721	72.1	10.04	5.389	5.245	4.47	4.191
	722	72.2	9.809	5.338	5.396	4.327	4.273
	723	72.3	9.659	5.401	5.564	3.86	3.902
	724	72.4	9.772	5.494	5.471	4.536	3.827
	725	72.5	9.993	5.845	5.474	4.174	4.926
	726	72.6	9.42	5.669	5.152	4.524	4.443
	727	72.7	9.275	5.901	5.117	4.466	4.607
	728	72.8	9.345	5.555	5.472	4.544	4.342
	729	72.9	9.183	5.546	5.354	4.153	4.693
	730	73	9.424	5.898	5.527	3.912	4.562
	731	73.1	9.633	5.218	5.385	4.957	4.899
	732	73.2	9.445	5.583	5.56	4.74	4.447
	733	73.3	9.543	5.59	5.205	4.302	4.137
	734	73.4	9.66	5.577	5.399	5.238	4.94
	735	73.5	9.177	5.491	5.564	5.194	4.442
	736	73.6	9.514	5.594	5.33	4.47	4.257
	737	73.7	9.775	5.6	5.589	4.971	4.719
	738	73.8	9.802	5.185	5.278	4.309	4.179
	739	73.9	9.625	5.547	5.261	4.433	4.498
	740	74	9.319	5.543	5.413	4.321	4.073
	741	74.1	9.933	5.734	5.36	3.915	4.229
	742	74.2	9.133	5.52	5.533	4.926	4.737
	743	74.3	9.907	5.672	5.152	4.911	4.462
	744	74.4	9.832	5.885	5.397	5.104	4.349
	745	74.5	9.386	4.956	5.507	4.885	4.279
	746	74.6	9.342	5.578	5.264	4.786	4.251
	747	74.7	9.852	5.57	5.359	3.681	4.962
	748	74.8	9.451	5.23	5.134	4.246	4.273
	749	74.9	9.333	5.485	5.379	5.086	5.023
	750	75	9.533	5.305	5.433	5.314	4.804
	751	75.1	10.038	5.26	5.19	6.215	4.25
	752	75.2	9.499	5.142	5.494	5.71	4.392
	753	75.3	10.046	5.322	5.052	4.333	5.194
	754	75.4	10.046	5.672	5.358	4.42	5.143
	755	75.5	9.916	5.528	5.367	4.515	5.453
	756	75.6	10.462	5.583	5.349	4.769	4.296
	757	75.7	10.262	5.567	5.248	4.988	4.751
	758	75.8	10.231	5.405	5.501	6.001	4.661
	759	75.9	9.818	5.474	5.611	4.982	4.225
	760	76	10.012	5.635	5.44	5.801	4.301
	761	76.1	9.597	5.654	5.598	6.03	4.39
	762	76.2	9.072	5.773	5.428	6.279	4.394
	763	76.3	9.31	5.561	5.386	5.873	3.764
	764	76.4	9.745	5.271	5.295	5.733	3.834
	765	76.5	10.001	5.696	5.362	5.281	2.935
	766	76.6	9.926	5.526	5.431	5.422	3.819
	767	76.7	9.672	5.575	5.36	5.551	3.755
	768	76.8	10.083	5.255	5.353	5.902	3.978
	769	76.9	9.653	5.128	5.517	6.219	4.714
	770	77	9.727	5.488	5.348	4.867	4.729
	771	77.1	9.414	5.956	5.456	4.691	5.052
	772	77.2	9.974	5.604	5.314	4.751	3.814
	773	77.3	9.752	5.725	5.475	4.692	4.648
	774	77.4	9.424	5.766	5.534	4.337	4.009
	775	77.5	9.63	5.416	5.248	4.85	4.431
	776	77.6	9.717	5.582	5.371	5.392	4.615
	777	77.7	9.355	5.868	5.318	5.264	4.013
	778	77.8	9.696	5.963	5.193	4.889	4.521
	779	77.9	9.712	5.505	5.323	4.599	4.729
	780	78	9.462	5.451	5.179	4.45	3.957
	781	78.1	9.202	5.38	5.422	4.763	4.481
	782	78.2	9.87	5.184	5.295	5.456	3.878
	783	78.3	9.226	5.418	5.439	5.155	4.046
	784	78.4	9.374	5.786	5.63	5.376	3.611
	785	78.5	9.663	5.872	5.55	5.097	4.194
	786	78.6	10.066	5.506	5.527	4.962	3.498
	787	78.7	9.265	5.447	5.237	5.432	4.086
	788	78.8	9.184	5.409	5.17	5.43	4.671
	789	78.9	9.839	5.535	5.692	5.393	3.951
	790	79	9.67	5.821	5.503	4.67	4.766
	791	79.1	9.61	5.459	5.574	5.118	4.519
	792	79.2	9.886	5.89	5.432	4.719	4.384
	793	79.3	9.646	5.956	5.344	4.453	4.412
	794	79.4	8.778	5.713	5.878	4.494	4.463
	795	79.5	9.42	5.134	5.389	4.6	4.15
	796	79.6	10.502	5.112	5.705	4.747	4.06
	797	79.7	9.793	5.427	6.085	5.02	3.715
	798	79.8	9.547	5.633	5.501	4.986	3.788
	799	79.9	10.024	5.317	6.304	4.367	3.76
	800	80	9.808	5.113	5.833	4.485	3.665
	801	80.1	9.879	5.381	5.428	4.577	3.835
	802	80.2	9.262	4.92	5.518	4.495	3.881
	803	80.3	10.155	5.135	5.349	4.912	3.579
	804	80.4	9.629	5.123	6.229	4.856	4.082
	805	80.5	9.594	4.939	5.792	4.767	4.836
	806	80.6	10.083	5.634	5.91	5.317	4.619
	807	80.7	9.512	5.392	5.869	5.08	4.789
	808	80.8	10.271	5.245	5.682	5.02	4.747
	809	80.9	9.736	5.084	6.111	4.68	3.835
	810	81	9.556	4.681	5.814	4.757	3.792
	811	81.1	10.123	5.074	6.759	4.984	4.091
	812	81.2	9.607	4.989	5.941	5.259	3.963
	813	81.3	9.402	5.253	5.73	4.641	4.131
	814	81.4	9.994	5.278	6.103	4.477	4.026
	815	81.5	9.929	5.358	6.026	4.772	3.843
	816	81.6	8.901	5.656	6.129	5.223	4.115
	817	81.7	10.218	5.499	5.685	4.476	3.996
	818	81.8	8.807	5.441	5.668	5.172	4.207
	819	81.9	9.733	5.581	5.847	4.838	3.667
	820	82	9.248	5.275	5.458	4.803	4.273
	821	82.1	9.303	5.416	5.787	4.811	5.015
	822	82.2	10.063	5.268	6.415	5.844	5.086
	823	82.3	9.781	5.141	5.632	5.482	5.202
	824	82.4	9.801	5.179	6.466	5.056	4.929
	825	82.5	9.395	4.674	6.127	4.166	5.247
	826	82.6	9.32	5.206	5.689	5.553	4.931
	827	82.7	10.125	5.462	6.405	5.453	4.832
	828	82.8	9.739	5.186	6.383	5.323	5.849
	829	82.9	9.576	5.041	6.19	5.882	5.268
	830	83	8.764	5.139	5.734	5.469	5.594
	831	83.1	9.91	5.163	6.654	5.636	5.659
	832	83.2	10.212	5.017	6.842	5.114	5.224
	833	83.3	9.366	5.04	7.706	5.207	5.622
	834	83.4	9.425	4.787	7.337	5.445	5.409
	835	83.5	9.754	4.706	6.022	4.935	5.741
	836	83.6	9.044	4.891	7.287	5.294	5.36
	837	83.7	9.154	4.715	7.652	5.534	5.593
	838	83.8	9.855	4.898	7.178	5.228	5.161
	839	83.9	9.441	4.966	6.738	5.58	5.546
	840	84	9.683	5.043	6.758	5.038	5.472
	841	84.1	10.458	5.088	5.569	5.403	5.543
	842	84.2	9.797	5.388	6.62	5.436	5.459
	843	84.3	10.047	4.755	7.123	5.228	5.259
	844	84.4	10.069	4.995	7.073	5.556	4.745
	845	84.5	10.175	5.004	7.207	5.591	4.491
	846	84.6	9.754	4.686	6.785	5.456	4.903
	847	84.7	10.146	5.218	7.293	4.885	4.492
	848	84.8	9.327	5.013	7	5.032	4.366
	849	84.9	9.919	5.439	7.138	5.531	4.826
	850	85	10.037	5.097	7.679	5.425	4.37
	851	85.1	10.01	5.203	7.741	5.469	4.661
	852	85.2	10.202	4.597	7.079	5.937	4.334
	853	85.3	9.313	5.111	7.429	5.567	4.866
	854	85.4	9.994	5.032	7.36	5.655	4.886
	855	85.5	10.157	4.906	7.366	6.047	5.419
	856	85.6	10.093	4.873	6.909	5.133	5.417
	857	85.7	9.888	5.157	7.972	5.454	4.979
	858	85.8	10.45	4.767	7.442	5.678	4.955
	859	85.9	10.071	4.983	7.685	5.814	4.515
	860	86	10.138	5.05	7.212	5.862	4.892
	861	86.1	9.982	4.789	7.568	5.891	5.427
	862	86.2	10.272	4.819	7.576	5.825	6.131
	863	86.3	9.744	5.456	8.135	4.725	5.556
	864	86.4	10.019	4.749	7.793	4.785	5.078
	865	86.5	9.986	5.004	7.897	4.555	4.73
	866	86.6	10.02	5.007	7.868	4.73	4.791
	867	86.7	10.075	5.188	7.865	4.866	5.289
	868	86.8	10.382	5.081	8.112	4.591	5.02
	869	86.9	10.101	5.143	8.599	5.029	5.073
	870	87	10.362	4.859	8.356	4.956	5.776
	871	87.1	10.216	5.243	8.351	4.837	5.509
	872	87.2	10.026	5.102	7.289	4.549	6.156
	873	87.3	10.635	5.138	7.119	5.12	6.035
	874	87.4	10.205	5.03	7.477	4.759	5.918
	875	87.5	9.969	4.902	7.176	5.116	5.032
	876	87.6	10.715	5.224	6.835	4.794	5.145
	877	87.7	9.451	5.351	7.152	4.851	4.602
	878	87.8	9.975	4.682	6.615	5.369	5.423
	879	87.9	10.261	5.22	6.713	5.438	4.804
	880	88	10.361	4.928	6.995	5.08	5.322
	881	88.1	10.347	4.844	6.976	4.732	5.503
	882	88.2	10.062	5.012	6.928	4.692	5.077
	883	88.3	10.746	5.047	6.64	5.283	4.878
	884	88.4	11.107	5.025	6.687	5.213	5.176
	885	88.5	10.999	4.512	6.572	5.311	4.952
	886	88.6	10.732	5.146	6.434	4.44	4.669
	887	88.7	10.291	4.724	7.487	4.755	4.289
	888	88.8	9.671	4.863	6.94	4.913	5.192
	889	88.9	10.051	5.224	6.633	4.818	5.053
	890	89	10.025	4.803	6.885	5.244	5.854
	891	89.1	10.435	5.168	6.609	4.841	5.693
	892	89.2	10.024	5.358	7.021	4.856	6.089
	893	89.3	10.301	5.054	6.769	5.249	6.028
	894	89.4	10.646	5.001	7.206	5.57	5.542
	895	89.5	10.607	5.402	7.435	5.121	5.41
	896	89.6	10.1	4.964	7.336	5.441	5.061
	897	89.7	9.898	4.948	6.676	5.272	4.734
	898	89.8	10.307	5.316	7.35	4.354	4.594
	899	89.9	10.642	5.09	7.029	4.673	5.131
	900	90	10.16	5.002	7.342	4.261	5.146
	901	90.1	10.185	5.22	7.15	4.613	5.64
	902	90.2	10.108	5.069	7.676	4.765	4.307
	903	90.3	9.969	5.196	8.088	4.233	4.714
	904	90.4	10.795	5.087	8.453	5.166	3.642
	905	90.5	9.822	5.276	7.447	4.658	3.911
	906	90.6	9.86	5.248	7.301	4.911	3.966
	907	90.7	10.712	5.194	7.553	4.995	4.896
	908	90.8	10.866	4.881	7.097	4.649	4.63
	909	90.9	10.219	5.077	7.409	4.737	4.753
	910	91	10.504	4.903	7.448	5.423	4.064
	911	91.1	10.251	5.224	7.308	5.036	4.072
	912	91.2	11.278	4.697	7.64	5.05	4.68
	913	91.3	10.547	4.808	7.045	4.963	4.727
	914	91.4	10.061	4.974	6.769	4.856	5.178
	915	91.5	10.395	4.756	7.517	4.858	4.297
	916	91.6	10.481	4.36	7.541	4.829	5.202
	917	91.7	9.943	4.696	6.938	5.14	5.19
	918	91.8	10.249	5.164	8.327	5.279	4.69
	919	91.9	10.378	4.845	6.749	5.306	5.073
	920	92	9.838	5.241	6.57	4.76	3.961
	921	92.1	9.805	4.795	6.351	5.135	4.019
	922	92.2	9.67	5.145	6.325	5.394	5.107
	923	92.3	10.542	5.143	7.759	5.224	5.04
	924	92.4	10.774	5.402	7.78	4.902	4.666
	925	92.5	10.609	4.982	7.388	4.76	5.248
	926	92.6	10.292	4.989	7.166	5.226	4.748
	927	92.7	11.234	5.092	7.251	5.593	5.359
	928	92.8	10.059	4.793	7.44	5.361	5.712
	929	92.9	10.588	5.248	8.418	5.2	4.643
	930	93	10.211	4.956	7.923	4.749	5.356
	931	93.1	9.661	4.922	7.8	5.203	5.3
	932	93.2	9.968	5.426	7.88	4.921	4.409
	933	93.3	10.114	5.149	8.004	4.736	3.701
	934	93.4	10.114	4.914	7.492	5.016	4.359
	935	93.5	9.909	5.287	7.783	4.889	5.089
	936	93.6	9.641	4.982	7.981	4.614	4.731
	937	93.7	10	4.863	7.793	5.195	4.49
	938	93.8	8.917	4.758	7.451	5.218	4.962
	939	93.9	9.129	4.71	6.74	5.266	4.824
	940	94	8.954	5.003	7.747	4.956	5.137
	941	94.1	10.033	5.173	6.964	4.806	4.476
	942	94.2	9.585	4.933	7.974	5.172	4.466
	943	94.3	9.391	5.044	7.857	5.144	4.214
	944	94.4	9.267	5.31	6.779	5.635	4.023
	945	94.5	9.069	4.947	7.073	5.157	4.534
	946	94.6	9.532	4.682	6.976	5.186	4.179
	947	94.7	10.052	4.819	7.684	4.744	4.258
	948	94.8	11.075	5.23	7.44	5.191	4.506
	949	94.9	10.433	4.85	7.586	4.672	4.252
	950	95	10.661	4.631	7.44	4.704	4.066
	951	95.1	10.708	4.918	7.457	4.429	5.204
	952	95.2	10.115	5.053	7.539	4.892	5.251
	953	95.3	11.094	4.387	7.463	4.985	5.119
	954	95.4	10.07	4.475	7.626	5.185	5.22
	955	95.5	10.336	4.93	7.915	5.624	4.14
	956	95.6	9.67	5.072	8.26	5.625	4.064
	957	95.7	10.53	4.989	7.487	5.546	3.809
	958	95.8	10.537	5.212	7.003	5.577	4.9
	959	95.9	9.934	5.251	7.94	5.406	4.777
	960	96	11.197	5.038	8.396	5.821	4.251
	961	96.1	9.748	4.806	8.271	5.562	4.163
	962	96.2	10.253	5.105	7.986	5.508	4.24
	963	96.3	9.767	5.15	7.981	5.735	4.697
	964	96.4	9.79	4.934	8.407	5.577	4.634
	965	96.5	9.951	4.752	8.635	5.172	4.987
	966	96.6	9.286	4.962	9.055	5.761	4.948
	967	96.7	9.758	4.611	8.419	5.997	5.426
	968	96.8	10.27	5.274	7.583	5.805	5.468
	969	96.9	10.829	4.561	8.237	5.328	5.52
	970	97	9.427	4.912	7.415	5.672	5.552
	971	97.1	10.179	4.994	7.883	5.655	5.457
	972	97.2	9.439	5.089	7.677	5.196	5.218
	973	97.3	10.031	5.27	8.032	5.614	5.158
	974	97.4	9.774	4.91	7.771	5.471	5.619
	975	97.5	9.794	5.349	7.687	5.586	5.193
	976	97.6	10.131	5.288	8.032	5.551	4.926
	977	97.7	9.845	5.538	7.78	5.352	4.529
	978	97.8	10.083	4.944	7.909	5.493	4.916
	979	97.9	8.953	5.09	8.113	5.473	5.169
	980	98	9.575	4.909	7.531	5.566	5.666
	981	98.1	10.592	5.2	7.446	5.571	5.831
	982	98.2	10.883	4.974	7.64	5.549	5.325
	983	98.3	11.387	5.185	7.887	5.122	5.027
	984	98.4	10.64	4.897	7.488	5.453	5.168
	985	98.5	10.163	4.848	8.122	5.354	5.075
	986	98.6	10.324	5.267	8.24	5.51	4.99
	987	98.7	9.928	4.899	7.721	5.253	5.342
	988	98.8	9.873	4.765	7.706	5.066	4.872
	989	98.9	10.772	5.154	7.405	5.191	3.978
	990	99	10.258	5.069	7.44	5.399	5.165
	991	99.1	10.468	4.844	7.459	5.267	5.217
	992	99.2	10.315	5.113	7.755	5.493	5.137
	993	99.3	11.055	5.197	7.882	5.529	4.818
	994	99.4	11.201	5.052	7.94	5.55	5.635
	995	99.5	10.822	5.072	7.63	5.554	5.203
	996	99.6	10.459	4.948	7.856	5.76	5.126
	997	99.7	10.241	5.121	7.768	5.628	5.609
	998	99.8	11.389	5.099	8.001	5.733	4.629
	999	99.9	10.68	4.881	7.757	5.619	5.517
	1000	100	11.009	5.1	8.007	5.604	5.266
	Mean (1-1000 frames)	-	7.69029	4.67324	5.85778	3.83679	4.11228
	SD (1-1000 frames)	-	2.21389	1.1354	1.13214	1.33933	0.704318
	Mean Sim1-5 (1-1000 frames)	5.23408
	SD Sim1-5 (1-1000 frames)	1.98512

## Sheet: DDAH2(ModelB)-ADMA
DDAH2-ADMA AlphaFold Model B Molecular dynamics simulation (Root mean square deviation (RMSD) (Å))
	Snapshot (frame)	Time (ns)	Simulation 1 RMSD (Å)	Simulation 2 RMSD (Å)	Simulation 3 RMSD (Å)	Simulation 4 RMSD (Å)	Simulation 5 RMSD (Å)
	0	0	0	0	0	0	0
	1	0.1	1.57	1.83	1.453	2.354	1.019
	2	0.2	2.266	1.705	2.349	1.621	1.476
	3	0.3	2.211	1.545	1.707	1.75	2.139
	4	0.4	2.276	1.513	2.323	2.276	3.744
	5	0.5	2.598	1.936	2.458	1.499	3.707
	6	0.6	2.488	1.963	2.542	2.012	3.953
	7	0.7	2.494	1.884	2.443	1.63	4.013
	8	0.8	2.431	1.478	1.974	2.047	3.945
	9	0.9	2.495	1.313	2.23	1.237	3.947
	10	1	2.096	1.174	2.017	1.554	4.066
	11	1.1	2.466	1.515	1.992	1.528	3.957
	12	1.2	2.2	1.599	2.081	3.139	4.182
	13	1.3	2.307	2.069	2.28	3.082	4.245
	14	1.4	2.646	1.713	1.91	2.662	4.646
	15	1.5	2.488	1.928	2.116	2.556	4.738
	16	1.6	2.68	1.971	3.074	2.447	4.118
	17	1.7	2.312	2.382	2.999	1.749	3.939
	18	1.8	2.899	2.291	1.422	1.926	4.209
	19	1.9	2.439	2.131	1.987	2.425	4.299
	20	2	2.715	2.063	2.399	1.751	4.456
	21	2.1	2.669	2.526	2.049	2.311	4.482
	22	2.2	2.34	2.324	2.52	2.087	4.477
	23	2.3	2.584	2.34	2.628	2.124	4.28
	24	2.4	2.745	2.205	3.033	1.933	3.749
	25	2.5	2.564	2.592	2.69	2.06	4
	26	2.6	2.637	1.532	2.616	2.232	4.223
	27	2.7	2.662	1.307	2.987	2.288	3.921
	28	2.8	2.43	1.011	2.823	2.964	4.522
	29	2.9	2.485	1.203	2.443	2.126	4.936
	30	3	2.809	1.151	2.804	2.231	4.779
	31	3.1	2.416	1.272	2.467	2.29	5.172
	32	3.2	2.592	1.249	3.083	1.964	5.282
	33	3.3	2.154	1.471	2.775	3.218	4.753
	34	3.4	2.498	1.435	2.03	2.926	5.026
	35	3.5	2.501	1.386	2.3	2.871	4.104
	36	3.6	2.442	1.166	2.605	3.309	4.323
	37	3.7	2.043	1.176	2.449	2.953	4.499
	38	3.8	2.766	1.362	2.688	2.795	4.256
	39	3.9	2.356	1.495	2.456	2.822	4.293
	40	4	2.079	1.584	2.445	3.015	4.47
	41	4.1	2.679	1.405	2.42	3.464	4.732
	42	4.2	2.467	1.424	2.588	2.118	5.208
	43	4.3	2.924	1.396	2.552	2.898	4.788
	44	4.4	2.735	1.445	2.922	2.168	5.078
	45	4.5	2.079	1.508	2.563	2.038	5.095
	46	4.6	2.551	1.404	2.97	2.174	5.185
	47	4.7	2.612	1.506	2.822	2.009	4.921
	48	4.8	2.308	1.61	2.63	2.842	5.021
	49	4.9	2.832	1.264	2.179	2.071	4.537
	50	5	2.773	1.362	1.946	2.658	5.314
	51	5.1	2.493	1.28	2.054	2.085	4.971
	52	5.2	2.643	1.428	2.432	2.316	5.264
	53	5.3	2.362	1.209	2.809	2.56	4.862
	54	5.4	2.587	1.622	3.431	2.373	4.634
	55	5.5	2.345	1.389	2.995	2.113	5.041
	56	5.6	2.522	1.497	2.817	3.214	4.873
	57	5.7	2.729	1.37	2.252	2.692	5.273
	58	5.8	2.543	1.53	2.377	3.459	5.22
	59	5.9	2.62	1.112	1.531	3.059	4.921
	60	6	2.391	1.304	2.696	3.255	5.285
	61	6.1	2.781	1.353	2.668	3.199	5.34
	62	6.2	2.622	1.232	2.628	3.294	4.992
	63	6.3	2.913	1.167	2.274	3.443	4.501
	64	6.4	2.563	1.46	2.558	3.136	5.091
	65	6.5	3.124	1.101	2.788	3.156	5.119
	66	6.6	2.747	1.297	2.373	2.714	5.353
	67	6.7	2.176	1.219	2.4	2.507	5.447
	68	6.8	3.014	1.278	3.069	2.424	5.163
	69	6.9	2.735	1.485	3.396	2.625	5.233
	70	7	2.697	1.442	3.531	2.839	5.082
	71	7.1	2.293	1.548	3.216	2.816	5.078
	72	7.2	2.512	1.742	3.242	2.792	5.101
	73	7.3	2.472	1.368	3.493	2.878	5.053
	74	7.4	2.366	1.351	3.476	2.699	5.079
	75	7.5	2.741	1.4	3.052	2.447	5.225
	76	7.6	2.658	1.268	3.41	2.773	5.116
	77	7.7	2.786	1.198	3.544	2.093	4.601
	78	7.8	2.757	1.377	3.324	2.844	5.008
	79	7.9	2.475	1.33	3.603	2.713	5.107
	80	8	2.768	1.579	3.288	2.936	5.024
	81	8.1	2.284	1.354	3.647	2.424	4.843
	82	8.2	2.578	1.412	3.695	3.474	4.985
	83	8.3	2.336	1.505	3.394	3.63	5.241
	84	8.4	2.317	1.382	3.621	2.78	5.529
	85	8.5	2.418	1.715	3.606	4.396	5.264
	86	8.6	2.546	1.091	3.102	5.102	5.367
	87	8.7	2.38	1.347	2.839	4.746	4.923
	88	8.8	2.784	1.118	2.976	4.46	4.969
	89	8.9	2.616	1.497	2.795	4.196	4.201
	90	9	2.563	1.388	3.077	4.111	4.663
	91	9.1	2.638	1.548	3.491	4.366	5.163
	92	9.2	3.114	2.808	3.119	4.601	5.158
	93	9.3	2.817	3.076	2.964	4.287	5.174
	94	9.4	3.344	2.497	3.71	4.274	5.011
	95	9.5	3.401	3.06	3.413	4.512	5.04
	96	9.6	3.241	2.904	3.491	4.371	4.85
	97	9.7	2.984	5.77	3.143	4.822	4.836
	98	9.8	3.302	6.579	2.845	4.076	5.151
	99	9.9	3.178	6.669	2.886	4.097	4.767
	100	10	3.243	7.248	2.875	4.173	5.217
	101	10.1	3.254	6.262	3.202	4.493	5.208
	102	10.2	3.117	6.152	2.97	4.165	5.2
	103	10.3	3.202	5.768	3.088	4.11	4.65
	104	10.4	3.27	5.618	3.779	4.276	5.093
	105	10.5	2.767	5.937	3.098	4.036	5.151
	106	10.6	2.881	5.743	3.155	4.575	5.123
	107	10.7	3.002	5.051	2.934	4.397	4.835
	108	10.8	2.882	5.426	3.058	4.586	5.215
	109	10.9	3.059	5.632	2.948	4.391	4.846
	110	11	3.28	5.988	3.629	4.388	5.385
	111	11.1	3.059	5.628	3.499	3.893	5.237
	112	11.2	2.475	5.573	3.413	3.91	5.166
	113	11.3	2.94	5.994	2.881	4.212	4.61
	114	11.4	2.562	5.59	3.266	4.578	4.776
	115	11.5	3.205	5.537	2.748	4.192	5.005
	116	11.6	2.614	5.509	2.684	4.395	4.791
	117	11.7	2.369	5.548	3.248	4.474	5.214
	118	11.8	2.741	5.417	3.474	4.755	5.023
	119	11.9	2.73	5.32	3.641	4.292	5.162
	120	12	2.741	5.596	3.167	4.506	5.385
	121	12.1	3.117	5.927	3.414	4.369	5.195
	122	12.2	3.317	5.891	3.171	4.48	5.075
	123	12.3	3.184	6.332	3.31	4.049	4.888
	124	12.4	2.915	6.114	3.236	4.338	4.587
	125	12.5	2.508	5.945	3.242	4.347	4.713
	126	12.6	3.395	5.668	3.629	4.244	5.458
	127	12.7	2.997	5.486	3.564	4.224	4.955
	128	12.8	3.446	5.315	3.532	3.746	4.508
	129	12.9	2.932	5.004	3.269	4.433	4.711
	130	13	2.451	4.774	3.88	4.624	4.566
	131	13.1	2.89	4.511	3.613	4.547	5.224
	132	13.2	2.69	5.73	3.324	4.861	5.203
	133	13.3	3.117	5.429	3.643	4.6	4.918
	134	13.4	3.97	5.382	3.813	4.757	4.797
	135	13.5	3.091	5.768	3.959	4.819	5.195
	136	13.6	3.48	5.856	3.487	4.057	4.871
	137	13.7	3.765	5.31	2.606	4.128	4.901
	138	13.8	2.831	5.597	2.71	4.549	5.065
	139	13.9	2.677	5.122	2.467	4.662	5.065
	140	14	2.643	5.986	3.083	4.433	4.937
	141	14.1	2.997	5.921	3.473	3.696	4.949
	142	14.2	3.477	6.002	3.092	3.966	4.913
	143	14.3	3.421	5.446	3.043	4.601	4.707
	144	14.4	3.283	5.125	3.289	4.269	5.026
	145	14.5	3.384	5.173	3.03	4.249	5.119
	146	14.6	3.457	5.476	2.975	4.323	4.957
	147	14.7	3.322	4.099	2.961	4.317	4.65
	148	14.8	3.003	4.391	2.739	3.655	4.862
	149	14.9	3.137	4.661	2.745	4.51	4.741
	150	15	2.731	4.218	3.308	4.532	4.927
	151	15.1	2.882	4.72	2.887	4.469	4.84
	152	15.2	2.903	3.868	2.915	4.612	5.028
	153	15.3	3.668	4.044	2.87	4.803	5.065
	154	15.4	3.524	3.888	2.286	4.389	5.399
	155	15.5	3.527	3.641	2.48	4.446	4.935
	156	15.6	3.834	3.678	2.325	4.744	4.977
	157	15.7	3.742	4.024	2.612	4.677	4.673
	158	15.8	3.266	4.648	2.791	4.457	5.043
	159	15.9	2.597	4.033	1.982	4.338	4.866
	160	16	3.287	3.709	3.101	4.397	4.976
	161	16.1	3.484	4.079	3.429	4.31	4.905
	162	16.2	3.034	5.337	2.625	3.861	4.8
	163	16.3	3.342	5.224	2.811	4.112	4.804
	164	16.4	3.845	5.454	3.234	4.277	4.907
	165	16.5	3.142	5.731	2.976	4.174	5.182
	166	16.6	3.338	5.715	3.148	4.261	4.889
	167	16.7	3.2	5.169	3.565	4.03	5.383
	168	16.8	2.683	5.287	3.125	2.857	5.384
	169	16.9	2.572	5.593	3.194	3.323	4.98
	170	17	4.288	5.427	3.096	3.215	4.746
	171	17.1	3.462	5.169	3.017	3.704	5.04
	172	17.2	3.735	4.225	2.806	3.146	5.121
	173	17.3	3.857	5.262	3.024	3.752	4.927
	174	17.4	3.412	4.971	3.176	3.442	5.193
	175	17.5	3.931	5.379	2.394	3.383	5.277
	176	17.6	3.47	5.797	2.779	4.309	5.269
	177	17.7	3.778	4.971	2.508	3.626	5.292
	178	17.8	3.473	5.607	2.604	3.667	5.255
	179	17.9	3.387	5.564	2.968	3.141	4.717
	180	18	3.027	5.637	2.784	3.283	5.268
	181	18.1	3.962	5.475	3.036	3.535	5.329
	182	18.2	3.715	5.214	2.856	3.664	4.725
	183	18.3	3.11	5.748	3.016	3.794	4.512
	184	18.4	3.203	5.812	2.862	3.612	5.061
	185	18.5	3.061	5.867	3.357	3.747	4.827
	186	18.6	3.264	4.895	3.099	3.448	4.76
	187	18.7	3.671	4.951	3.028	3.781	4.975
	188	18.8	2.867	4.532	3.106	3.861	4.928
	189	18.9	3.524	4.564	2.541	3.821	5.043
	190	19	2.964	4.483	2.624	4.113	5.279
	191	19.1	3.568	5.169	3.638	4.101	4.8
	192	19.2	4.077	5.111	3.257	4.156	5.13
	193	19.3	2.993	5.558	3.017	4.155	5.08
	194	19.4	3.41	5.832	2.505	4.283	5.038
	195	19.5	3.854	5.128	2.444	3.699	4.801
	196	19.6	3.544	5.777	2.777	4.094	5.181
	197	19.7	4.208	4.663	2.7	3.979	4.493
	198	19.8	4.342	4.019	2.65	4.372	4.771
	199	19.9	4.109	4.899	3.303	4.029	4.959
	200	20	3.268	4.271	2.977	4.064	5.381
	201	20.1	3.386	3.766	2.917	4.074	4.9
	202	20.2	3.623	5.319	3.194	3.826	5.05
	203	20.3	3.131	4.878	2.769	3.79	5.218
	204	20.4	3.722	4.942	3.093	3.74	5.016
	205	20.5	3.694	5.695	3.025	3.926	4.887
	206	20.6	3.741	5.489	3.273	3.777	4.83
	207	20.7	4.853	5.045	3.07	3.877	4.784
	208	20.8	3.348	5.66	3.06	4.058	5.196
	209	20.9	3.292	5.396	3.32	3.744	5.19
	210	21	2.553	5.427	2.853	3.798	4.698
	211	21.1	3.362	5.486	3.281	3.891	4.944
	212	21.2	3.2	5.518	3.101	3.531	5.059
	213	21.3	2.509	5.373	3.069	3.762	5.244
	214	21.4	3.405	5.508	2.804	3.876	4.96
	215	21.5	3.333	5.451	3.006	3.886	4.877
	216	21.6	3.204	5.408	2.892	3.881	4.748
	217	21.7	3.198	5.112	3.205	3.757	5.158
	218	21.8	3.713	5	3.242	3.708	4.937
	219	21.9	3.257	5.667	2.838	3.896	4.672
	220	22	2.895	5.8	3.694	4.355	5.017
	221	22.1	2.736	5.676	3.418	4.32	4.689
	222	22.2	3.04	5.328	3.615	4.079	4.779
	223	22.3	3.212	5.275	3.117	3.436	4.852
	224	22.4	3.162	4.981	3.652	3.537	5.077
	225	22.5	3.304	5.287	3.266	4.177	4.693
	226	22.6	3.172	5.293	3.456	4.092	5.081
	227	22.7	3.262	5.954	3.584	4.089	5.212
	228	22.8	3.462	6.366	3.481	3.65	4.784
	229	22.9	3.267	6.229	3.137	3.533	4.794
	230	23	3.213	5.638	3.399	3.723	5.008
	231	23.1	3.215	6.219	2.954	3.774	4.82
	232	23.2	3.219	5.74	2.896	3.383	4.973
	233	23.3	3.338	5.743	2.943	3.943	5.013
	234	23.4	3.168	5.504	2.674	3.498	4.932
	235	23.5	3.163	5.265	3.403	2.877	5.071
	236	23.6	2.924	4.724	2.326	2.885	4.827
	237	23.7	3.051	3.869	3.069	3.634	4.737
	238	23.8	3.224	2.846	2.916	3.408	4.772
	239	23.9	3.167	2.56	3.038	3.344	5.085
	240	24	3.101	3.418	3.114	3.308	4.824
	241	24.1	3.112	3.264	3.093	2.742	4.964
	242	24.2	3.102	2.586	3.035	2.492	4.898
	243	24.3	3.35	3.554	2.597	2.844	4.787
	244	24.4	3.103	3.154	3.286	3.48	5.217
	245	24.5	3.108	3.332	2.805	3.577	4.797
	246	24.6	3.286	3.436	3.27	2.975	4.598
	247	24.7	3.199	3.322	2.961	2.618	5.073
	248	24.8	3.333	3.541	3.029	3.141	4.747
	249	24.9	3.116	3.288	2.467	2.986	5.074
	250	25	3.33	3.158	2.807	3.55	5.106
	251	25.1	3.42	3.23	3.799	2.906	5.162
	252	25.2	3.014	3.48	3.195	2.796	5.089
	253	25.3	3.512	3.618	3.581	3.67	4.921
	254	25.4	4.012	3.753	3.769	2.804	5.385
	255	25.5	3.596	3.857	3.708	3.148	4.865
	256	25.6	3.374	3.623	3.853	3.039	5.259
	257	25.7	3.48	2.493	3.683	2.659	4.937
	258	25.8	3.195	2.246	3.788	2.612	5.136
	259	25.9	3.573	1.71	3.63	3.779	4.669
	260	26	3.578	2.326	3.854	3.17	5.051
	261	26.1	3.208	2.559	4.179	3.173	5.016
	262	26.2	3.44	1.978	3.732	3.638	5.258
	263	26.3	4.045	3.032	3.545	4.034	5.258
	264	26.4	4.047	3.148	3.668	3.427	4.968
	265	26.5	3.914	2.748	3.737	3.591	4.156
	266	26.6	3.476	2.715	3.515	3.714	5.067
	267	26.7	3.82	3.051	3.648	3.327	5.197
	268	26.8	4.161	2.952	3.491	2.774	4.859
	269	26.9	3.899	3.459	3.625	2.812	4.655
	270	27	3.266	4.005	3.604	3.649	4.724
	271	27.1	3.543	3.989	3.893	3.754	4.972
	272	27.2	3.74	3.327	3.555	3.269	4.796
	273	27.3	3.526	4.278	3.807	3.371	5.217
	274	27.4	3.5	4.146	3.321	2.621	4.646
	275	27.5	3.425	3.665	2.895	2.456	4.744
	276	27.6	3.482	4.098	4.072	2.948	5.037
	277	27.7	3.524	4.556	3.622	2.563	5.036
	278	27.8	3.89	4.792	3.277	2.59	5.317
	279	27.9	3.468	4.997	3.51	2.654	5.158
	280	28	4.028	3.725	3.162	3.26	4.957
	281	28.1	3.961	4.641	3.684	3.893	4.894
	282	28.2	4.344	4.079	4.121	3.549	5.305
	283	28.3	3.874	3.739	4.01	2.844	5.187
	284	28.4	3.722	2.853	4.264	3.389	4.833
	285	28.5	4.256	3.282	3.799	3.648	5.234
	286	28.6	3.88	3.255	3.005	3.565	4.953
	287	28.7	4.609	3.974	3.499	3.289	5.012
	288	28.8	4.349	3.38	3.571	3.348	4.735
	289	28.9	3.638	4.304	3.693	3.319	4.746
	290	29	4.301	3.499	2.88	3.586	4.873
	291	29.1	5.318	3.473	3.459	3.186	4.492
	292	29.2	4.102	3.089	3.297	3.153	4.821
	293	29.3	3.482	3.596	3.407	3.083	5.249
	294	29.4	4.389	3.061	3.49	2.836	4.828
	295	29.5	3.653	3.289	3.033	3.157	4.982
	296	29.6	4.623	3.543	2.723	2.828	4.883
	297	29.7	4.072	3.919	3.049	2.9	4.747
	298	29.8	3.818	3.059	2.342	2.866	5.288
	299	29.9	3.616	4.443	3.076	2.874	5.325
	300	30	3.458	4.21	2.768	2.964	5.048
	301	30.1	3.428	5.375	3.051	2.528	4.984
	302	30.2	2.964	5.51	3.449	2.606	5.057
	303	30.3	2.941	5.717	3.49	2.731	5.272
	304	30.4	2.956	5.431	3.99	2.955	5.196
	305	30.5	3.287	4.499	3.697	2.763	5.172
	306	30.6	2.808	4.387	3.796	3.089	4.685
	307	30.7	2.727	4.133	3.962	3.085	5.101
	308	30.8	2.824	3.671	4.161	3.147	5.19
	309	30.9	3.279	3.569	3.774	2.741	4.918
	310	31	3.601	3.638	3.629	2.965	5.255
	311	31.1	3.735	4.136	3.431	3.341	4.915
	312	31.2	2.862	3.319	3.861	3.032	4.74
	313	31.3	4.158	3.815	3.722	2.796	4.78
	314	31.4	3.666	4.082	3.792	2.519	4.825
	315	31.5	3.626	4.758	3.839	2.771	5.1
	316	31.6	4.019	4.413	4.239	3.017	4.898
	317	31.7	4.128	4.565	4.146	2.83	4.814
	318	31.8	3.486	3.026	3.922	3.333	4.697
	319	31.9	3.628	2.993	4.211	2.983	4.444
	320	32	3.406	3.478	3.687	3.057	4.855
	321	32.1	3.071	4.197	4.224	2.869	5.038
	322	32.2	2.722	4.217	4.145	3.154	4.721
	323	32.3	2.828	3.763	4.222	3.247	4.57
	324	32.4	2.572	3.897	4.086	2.935	5.477
	325	32.5	2.846	4.39	4.141	2.69	4.282
	326	32.6	3.075	3.85	4.155	3.613	4.421
	327	32.7	3.178	3.977	4.209	3.096	4.882
	328	32.8	3.461	3.338	4.236	3.417	5.003
	329	32.9	3.622	2.483	4.275	3.172	4.884
	330	33	3.47	2.974	4.176	3.054	4.261
	331	33.1	3.15	3.265	4.007	2.868	4.552
	332	33.2	3.36	3.311	3.359	3.382	4.438
	333	33.3	3.252	3.268	3.624	2.957	4.21
	334	33.4	3.19	3.646	3.711	3.289	4.758
	335	33.5	3.293	4.165	4.049	3.206	5.146
	336	33.6	3.754	4.03	3.654	3.182	4.122
	337	33.7	3.456	3.726	4.052	3.365	4.002
	338	33.8	3.57	3.983	3.838	3.189	4.798
	339	33.9	2.856	3.534	3.964	3.045	4.441
	340	34	3.115	3.979	3.706	3.359	4.363
	341	34.1	2.836	3.92	3.668	3.326	4.674
	342	34.2	2.319	3.262	3.933	2.967	4.733
	343	34.3	2.608	3.632	4.002	3.379	5.006
	344	34.4	2.858	3.897	3.875	3.389	4.681
	345	34.5	2.81	3.812	4.135	3.635	3.784
	346	34.6	3.563	3.374	3.703	3.134	5.022
	347	34.7	3.32	4.072	3.929	3.057	5.074
	348	34.8	3.451	3.255	3.697	3.555	4.426
	349	34.9	3.087	3.598	3.816	3.098	5.075
	350	35	3.248	3.604	3.88	3.456	4.402
	351	35.1	3.297	3.365	4.068	3.332	4.386
	352	35.2	3.279	3.911	3.918	3.264	4.906
	353	35.3	3.057	4.199	3.861	2.706	4.524
	354	35.4	3.429	5.199	3.846	2.411	4.792
	355	35.5	2.997	5.162	4.287	2.797	5.062
	356	35.6	3.354	5.19	3.88	3.158	5.079
	357	35.7	2.971	5.58	3.804	2.83	5.069
	358	35.8	3.102	5.457	3.983	3.109	5.08
	359	35.9	3.209	3.986	4.256	2.973	4.963
	360	36	2.953	4.858	4.127	3.179	5.49
	361	36.1	3.099	5.37	4.003	3.232	5.478
	362	36.2	3.247	5.636	3.701	3.47	4.571
	363	36.3	3.041	5.422	4.02	3.512	4.782
	364	36.4	3.293	5.04	4.076	3.224	5.211
	365	36.5	3.159	4.473	4.616	3.259	5.157
	366	36.6	2.781	4.02	4.174	3.28	5.495
	367	36.7	3.136	4.27	3.523	3.552	5.162
	368	36.8	2.986	4.732	4.18	4.041	5.23
	369	36.9	3.025	4.983	3.97	3.182	5.271
	370	37	2.948	5.002	4.149	3.553	5.44
	371	37.1	2.931	4.666	4.213	3.468	4.73
	372	37.2	3.327	4.688	4.507	3.821	4.122
	373	37.3	2.875	4.405	4.298	3.929	5.34
	374	37.4	3.574	4.716	3.764	4.728	5.807
	375	37.5	3.251	5.082	4.096	3.432	5.195
	376	37.6	3.505	4.745	3.689	3.902	4.985
	377	37.7	3.382	4.635	4.232	3.271	5.25
	378	37.8	2.806	4.047	3.868	3.669	5.251
	379	37.9	3.375	4.033	4.379	3.811	4.921
	380	38	3.393	3.856	4.306	3.662	4.819
	381	38.1	3.222	3.637	4.208	3.661	4.635
	382	38.2	3.147	4.187	4.081	3.363	5.299
	383	38.3	3.543	4.866	4.342	3.653	5.156
	384	38.4	2.676	4.83	4.026	3.883	4.895
	385	38.5	2.769	4.149	4.028	2.983	5.276
	386	38.6	2.716	4.838	3.986	3.48	5.474
	387	38.7	3.868	4.554	3.791	2.633	5.359
	388	38.8	3.617	4.052	3.887	2.709	5.64
	389	38.9	3.869	3.629	3.433	2.836	5.237
	390	39	3.361	3.871	4.095	2.326	5.688
	391	39.1	3.748	3.256	4.25	2.431	4.748
	392	39.2	3.324	3.772	4.088	2.28	5.396
	393	39.3	3.392	3.42	4.098	2.338	5.497
	394	39.4	3.425	3.335	4.256	2.51	5.305
	395	39.5	3.596	3.325	4.006	2.06	5.225
	396	39.6	2.83	3.285	3.999	2.263	5.271
	397	39.7	3.094	3.238	4.172	2.299	5.256
	398	39.8	2.783	3.116	4.506	3.522	5.379
	399	39.9	2.688	3.323	3.659	2.908	5.061
	400	40	3.033	3.124	4.461	3.607	5.091
	401	40.1	2.642	4.437	3.726	3.245	5.417
	402	40.2	2.801	4.33	4.008	3.418	5.45
	403	40.3	3.317	3.258	3.741	3.472	3.632
	404	40.4	2.812	3.781	3.672	2.337	3.784
	405	40.5	2.639	3.811	4.296	2.486	4.214
	406	40.6	3.103	4.101	4.41	2.931	3.863
	407	40.7	2.768	5.092	4.327	3.04	5.16
	408	40.8	3.709	4.806	4.155	3.709	5.105
	409	40.9	3.213	3.937	3.986	3.358	5.184
	410	41	3.22	4.83	4.025	2.957	5.224
	411	41.1	2.966	4.804	4.389	3.167	5.416
	412	41.2	2.705	3.856	4.044	3.366	4.79
	413	41.3	3.361	4.066	4.009	2.861	5.013
	414	41.4	2.757	5.395	4.023	3.866	5.176
	415	41.5	3.874	5.128	3.874	3.754	4.991
	416	41.6	3.274	4.98	3.697	3.31	3.646
	417	41.7	3.25	4.281	4.057	3.384	4.129
	418	41.8	3.579	5.415	4.158	3.038	4.539
	419	41.9	3.409	3.775	3.842	2.67	4.194
	420	42	3.867	3.446	3.827	3.249	5.1
	421	42.1	3.621	4.618	4.052	3.148	4.646
	422	42.2	3.339	4.978	4.267	3.541	4.25
	423	42.3	3.591	4.686	3.837	2.714	5.583
	424	42.4	3.134	6.188	3.817	4.186	4.866
	425	42.5	3.226	5.457	4.102	3.262	5.09
	426	42.6	3.694	5.87	4.142	3.503	5.474
	427	42.7	2.78	5.165	3.652	4.333	5.528
	428	42.8	3.18	4.079	3.635	3.32	5.693
	429	42.9	3.141	4.742	3.803	3.407	5.618
	430	43	3.202	5.001	3.587	3.334	5.33
	431	43.1	3.366	4.737	3.77	2.705	5.096
	432	43.2	4.186	4.806	3.677	3.289	5.428
	433	43.3	4.042	4.264	3.729	3.015	5.186
	434	43.4	4.386	3.326	4.353	3.019	5.541
	435	43.5	3.852	3.87	3.778	3.545	5.369
	436	43.6	3.81	3.725	3.875	2.839	5.448
	437	43.7	3.467	3.835	3.775	3.69	5.294
	438	43.8	3.106	4.164	3.763	3.303	5.19
	439	43.9	2.933	3.792	4.248	3.367	5.309
	440	44	3.571	4.228	3.638	3.568	5.058
	441	44.1	2.506	4.849	3.801	3.371	4.972
	442	44.2	3.937	4.404	3.865	3.495	5.114
	443	44.3	3.571	4.644	4.254	3.463	4.706
	444	44.4	3.123	4.119	3.993	3.703	5.228
	445	44.5	3.599	5.196	4.228	3.448	5.429
	446	44.6	4.238	4.437	4.204	3.794	5.32
	447	44.7	3.719	4.919	4.11	3.337	5.082
	448	44.8	4.395	4.367	4.028	3.447	5.437
	449	44.9	3.797	4.223	3.59	3.124	4.871
	450	45	3.541	3.936	3.817	3.941	4.581
	451	45.1	3.798	4.528	3.56	3.403	4.708
	452	45.2	3.964	4.548	3.931	3.229	4.569
	453	45.3	3.881	4.07	3.947	3.405	5.078
	454	45.4	3.66	4.525	4.052	3.532	4.656
	455	45.5	3.845	4.591	4.164	3.261	4.988
	456	45.6	3.485	4.016	4.411	3.652	5.051
	457	45.7	3.543	4.104	3.509	3.312	5.091
	458	45.8	2.917	4.349	3.853	3.171	5.681
	459	45.9	3.879	4.44	3.506	3.504	4.957
	460	46	3.894	4.089	3.578	3.582	5.576
	461	46.1	3.39	4.242	3.674	3.076	4.842
	462	46.2	3.21	4.13	3.982	3.993	4.4
	463	46.3	3.219	3.931	3.866	3.424	4.85
	464	46.4	2.759	4.044	3.827	3.091	4.607
	465	46.5	3.558	4.028	3.808	3.502	4.644
	466	46.6	3.606	4.133	3.763	3.165	4.003
	467	46.7	3.796	4.064	4.17	3.115	4.155
	468	46.8	3.067	3.688	4.021	2.912	4.272
	469	46.9	3.224	3.478	4.034	3.121	4.682
	470	47	3.07	3.601	4.281	2.94	4.286
	471	47.1	3.692	3.216	4.348	3.208	4.523
	472	47.2	3.017	3.318	3.88	3.559	4.022
	473	47.3	3.19	3.464	3.97	3.085	3.795
	474	47.4	3.448	3.796	3.984	3.627	3.558
	475	47.5	3.54	3.787	4.147	3.04	3.584
	476	47.6	3.896	3.33	4.135	3.064	3.138
	477	47.7	3.396	3.452	4.095	3.228	2.723
	478	47.8	3.612	3.21	3.855	3.265	3.044
	479	47.9	3.468	3.555	3.924	3.006	2.477
	480	48	3.429	3.034	4.089	3.166	2.798
	481	48.1	3.02	3.531	4.523	3.333	2.49
	482	48.2	3.351	3.885	3.544	2.944	2.32
	483	48.3	3.277	4.423	4.165	3.113	2.578
	484	48.4	3.481	3.633	4.087	3.398	2.784
	485	48.5	3.614	3.82	3.908	3.153	2.209
	486	48.6	3.821	3.394	3.815	3.112	2.456
	487	48.7	4.08	3.63	4.231	3.126	2.726
	488	48.8	4.122	3.045	3.951	3.535	2.442
	489	48.9	3.126	3.149	3.915	3.597	3.031
	490	49	3.915	3.249	3.649	3.283	3.18
	491	49.1	3.839	3.194	3.487	3.373	3.451
	492	49.2	4.275	3.123	3.558	3.716	4.134
	493	49.3	4.116	3.34	4.084	3.436	4.135
	494	49.4	3.647	3.408	3.707	3.229	3.919
	495	49.5	4.041	3.795	3.87	2.91	4.265
	496	49.6	3.299	3.503	4.042	3.455	4.408
	497	49.7	3.505	2.815	3.9	2.696	3.989
	498	49.8	3.893	3.079	4.029	2.509	4.206
	499	49.9	4.304	3.709	4.08	3.114	4.781
	500	50	4.457	3.767	3.819	3.345	4.05
	501	50.1	4.198	4.073	3.944	3.828	4.894
	502	50.2	4.477	3.562	3.85	3.391	4.764
	503	50.3	4.264	2.86	3.612	3.45	4.648
	504	50.4	3.501	3.592	3.782	3.444	4.923
	505	50.5	3.911	3.837	3.216	3.628	4.726
	506	50.6	3.868	3.455	3.736	3.093	4.083
	507	50.7	4.341	3.004	3.528	3.098	4.57
	508	50.8	2.862	3.469	3.785	3.301	4.618
	509	50.9	3.891	3.445	3.486	3.01	4.676
	510	51	4.029	3.25	3.628	3.375	4.828
	511	51.1	3.747	3.203	3.582	3.063	5.042
	512	51.2	4.251	3.639	3.81	3.276	4.42
	513	51.3	3.994	3.776	3.81	2.951	4.604
	514	51.4	2.496	3.563	3.701	3.491	4.489
	515	51.5	3.009	3.159	3.582	3.306	4.453
	516	51.6	2.195	3.74	3.739	3.237	4.189
	517	51.7	3.724	3.42	3.744	3.115	4.173
	518	51.8	3.924	3.514	3.893	3.279	4.428
	519	51.9	3.472	3.453	3.814	3.797	4.435
	520	52	3.479	3.821	3.932	3.094	4.316
	521	52.1	3.414	3.456	3.832	3.734	3.855
	522	52.2	3.132	3.425	4.142	3.672	4.355
	523	52.3	3.649	3.776	3.699	3.007	5.01
	524	52.4	2.949	3.341	3.793	2.96	4.158
	525	52.5	3.379	3.211	4.051	3.239	4.116
	526	52.6	3.15	4.398	3.515	3.346	4.129
	527	52.7	3.3	4.492	4.095	3.515	4.546
	528	52.8	3.154	3.718	3.855	3.787	4.365
	529	52.9	3.326	3.381	3.978	3.333	4.24
	530	53	3.221	3.562	4.428	2.922	3.746
	531	53.1	3.246	3.84	4.407	3.273	4.21
	532	53.2	2.947	3.35	4.319	2.427	4.227
	533	53.3	3.695	3.212	4.052	2.94	3.881
	534	53.4	3.812	3.751	4.294	3.735	3.72
	535	53.5	3.496	3.424	3.859	3.549	3.872
	536	53.6	3.261	3.397	3.773	2.877	3.974
	537	53.7	3.279	4.373	4.028	3.02	3.888
	538	53.8	3.105	3.38	4.008	2.749	4.585
	539	53.9	2.82	3.233	4.105	3.576	3.916
	540	54	3.097	3.108	4.096	3.154	4.027
	541	54.1	2.716	3.551	3.739	3.343	3.774
	542	54.2	3.63	3.608	3.988	3.381	4.2
	543	54.3	3.602	3.662	3.73	3.485	4.146
	544	54.4	2.985	3.307	4.564	3.745	4.21
	545	54.5	3.281	3.412	4.055	3.346	4.126
	546	54.6	3.191	3.321	4.178	2.649	4.003
	547	54.7	3.154	3.478	4.081	2.846	3.587
	548	54.8	3.597	3.336	4.136	2.607	3.51
	549	54.9	3.032	3.767	5.207	3.506	3.977
	550	55	3.851	3.265	4.186	3.21	3.625
	551	55.1	3.554	3.373	4.531	3.415	3.533
	552	55.2	3.272	3.983	4.393	3.015	3.345
	553	55.3	3.157	3.568	4.356	3.143	3.762
	554	55.4	3.226	3.67	4.278	3.261	4.415
	555	55.5	4.115	3.964	3.825	3.13	3.342
	556	55.6	4.027	3.081	4.497	3.026	4.112
	557	55.7	2.729	3.731	4.236	2.833	3.995
	558	55.8	2.872	3.346	4.059	3.444	4.135
	559	55.9	3.309	3.65	4.007	2.865	4.278
	560	56	3.393	3.574	3.702	2.799	4.701
	561	56.1	3.815	3.476	3.914	2.312	3.959
	562	56.2	3.263	3.461	3.921	3.041	3.847
	563	56.3	3.039	3.348	3.486	3.329	4.21
	564	56.4	3.073	2.648	3.648	3.486	3.992
	565	56.5	3.723	2.815	3.639	2.844	3.303
	566	56.6	2.629	2.438	3.668	2.945	4.049
	567	56.7	3.191	2.715	3.7	3.205	3.612
	568	56.8	4.382	2.671	3.906	3.015	4.266
	569	56.9	3.405	3.528	3.518	2.915	4.139
	570	57	3.364	3.198	3.682	3.25	3.957
	571	57.1	3.021	2.977	3.563	3.288	3.677
	572	57.2	3.106	3.157	3.553	3.358	4.43
	573	57.3	3.766	2.966	3.851	3.083	3.786
	574	57.4	3.126	3.33	3.411	2.787	4.056
	575	57.5	2.974	3.468	3.886	3.77	3.924
	576	57.6	3.15	3.356	3.987	3.641	3.909
	577	57.7	3.041	3.203	4.229	3.91	4.111
	578	57.8	3.181	3.888	3.924	2.959	3.88
	579	57.9	3.19	3.628	3.696	3.276	3.221
	580	58	3.335	3.199	4.426	3.317	4.061
	581	58.1	3.7	2.87	4.092	3.584	3.918
	582	58.2	3.01	3.43	4.694	3.486	4.476
	583	58.3	3.386	3.515	3.97	3.154	4.507
	584	58.4	3.17	3.916	4.478	3.54	4.168
	585	58.5	3.812	3.44	4.264	3.216	4.12
	586	58.6	3.394	3.465	3.732	3.287	4.656
	587	58.7	3.006	3.63	4.052	3.844	3.958
	588	58.8	3.462	3.418	3.965	3.83	4.274
	589	58.9	4.662	3.111	3.83	3.217	4.217
	590	59	3.33	2.594	3.407	3.405	3.746
	591	59.1	3.694	2.827	3.92	3.364	4.557
	592	59.2	3.228	3.294	3.783	3.215	4.09
	593	59.3	3.252	2.535	3.86	3.098	3.91
	594	59.4	3.249	2.736	3.055	3.036	4.501
	595	59.5	3.317	3.43	3.479	3.839	4.505
	596	59.6	3.361	3.338	3.638	3.412	4.303
	597	59.7	3.29	3.126	4.18	3.245	4.135
	598	59.8	2.937	3.378	4.057	3.031	4.409
	599	59.9	3.606	3.396	4.121	2.598	3.829
	600	60	3.812	3.414	3.611	2.5	4.526
	601	60.1	3.087	3.968	3.855	3.017	4.36
	602	60.2	3.26	3.709	4.104	3.287	4.407
	603	60.3	3.119	4.079	3.94	3.418	4.179
	604	60.4	3.436	4.619	3.561	3.315	4.524
	605	60.5	3.172	4.499	4.057	3.143	4.745
	606	60.6	3.258	4.475	4.049	3.5	3.909
	607	60.7	3.109	4.938	4.029	2.779	3.398
	608	60.8	3.339	4.997	4.498	2.815	3.701
	609	60.9	3.679	5.024	4.241	3.275	3.477
	610	61	3.029	4.141	3.738	3.3	3.7
	611	61.1	3.001	4.452	4.147	3.49	4.232
	612	61.2	2.964	3.964	4.165	3.434	3.404
	613	61.3	3.346	4.541	4.102	3.167	3.513
	614	61.4	3.481	3.947	3.85	3.465	3.99
	615	61.5	3.658	3.304	4.18	3.411	3.596
	616	61.6	3.09	3.815	3.453	3.792	3.765
	617	61.7	3.253	3.652	3.934	3.025	3.653
	618	61.8	3.212	3.988	4.082	2.734	3.884
	619	61.9	3.245	3.312	4.023	3.652	4.231
	620	62	3.231	3.216	4.076	3.316	4.432
	621	62.1	2.933	3.781	3.631	3.052	4.145
	622	62.2	2.933	4.119	3.993	3.594	4.347
	623	62.3	3.23	3.931	3.822	3.489	4.136
	624	62.4	2.979	4.096	3.599	3.435	4.116
	625	62.5	2.902	4.341	4.151	3.542	3.912
	626	62.6	3.338	4.1	3.718	3.609	4.275
	627	62.7	2.244	5.505	3.783	3.606	3.695
	628	62.8	2.575	4.598	3.729	3.329	4.126
	629	62.9	3.008	5.415	4.025	2.867	3.513
	630	63	3.84	4.849	3.741	4.015	4.107
	631	63.1	4.518	3.952	4.073	3.541	4.206
	632	63.2	3.642	4.778	3.628	3.438	4.544
	633	63.3	2.591	4.493	3.856	2.555	3.95
	634	63.4	3.812	4.752	4.081	3.332	4.379
	635	63.5	3.58	3.743	3.589	2.923	4.049
	636	63.6	3.089	4.386	3.41	3.2	4.148
	637	63.7	3.175	3.924	3.675	3.262	4.089
	638	63.8	3.505	3.954	3.634	3.695	4.195
	639	63.9	3.129	4.05	3.729	3.288	3.759
	640	64	3.109	3.544	3.76	3.62	3.998
	641	64.1	2.958	4.72	3.364	2.982	4.048
	642	64.2	3.16	4.373	3.76	3.142	4.049
	643	64.3	3.029	4.567	3.437	3.582	4.109
	644	64.4	3.468	4.11	3.381	3.301	3.499
	645	64.5	2.854	5.11	3.965	3.46	4.086
	646	64.6	3.031	5.69	3.485	3.349	4.057
	647	64.7	3.169	4.742	3.702	3.334	4.488
	648	64.8	3.779	4.995	4.306	3.387	4.445
	649	64.9	3.343	4.488	3.707	3.658	4.403
	650	65	2.994	3.953	3.682	3.027	4.549
	651	65.1	3.355	4.272	3.687	3.068	4.187
	652	65.2	2.861	4.824	4.056	3.255	4.297
	653	65.3	2.915	3.676	4.352	3.506	4.396
	654	65.4	3.243	3.844	4.002	3.385	4.488
	655	65.5	3.507	3.933	3.383	3.465	4.23
	656	65.6	3.349	3.621	3.278	3.265	4.086
	657	65.7	3.043	3.308	3.693	3.14	3.79
	658	65.8	2.822	3.904	3.265	3.167	4.415
	659	65.9	2.894	3.533	3.676	3.554	4.01
	660	66	3.029	3.195	3.64	3.832	4.334
	661	66.1	3.232	3.651	3.626	3.397	3.834
	662	66.2	3.094	3.61	4.047	3.155	4.16
	663	66.3	3.434	3.22	3.793	3.307	4.349
	664	66.4	3.626	3.285	4.104	3.318	4.144
	665	66.5	3.851	3.691	3.7	3.339	4.155
	666	66.6	3.262	3.831	4.476	3.379	4.096
	667	66.7	3.679	3.418	4.343	3.195	3.821
	668	66.8	4.821	3.133	3.829	2.915	3.507
	669	66.9	3.692	3.512	3.539	3.485	4.011
	670	67	2.949	3.145	3.946	2.801	3.444
	671	67.1	3.616	3.511	3.515	2.762	3.859
	672	67.2	3.088	3.194	4.034	2.865	3.305
	673	67.3	3.634	3.773	3.706	3.166	3.933
	674	67.4	3.414	3.705	3.691	2.633	4.018
	675	67.5	2.773	3.389	4.098	2.783	3.951
	676	67.6	2.925	3.443	4.307	3.159	3.983
	677	67.7	3.395	3.818	4.203	3.18	4.06
	678	67.8	3.305	3.397	4.164	3.423	4.49
	679	67.9	3.318	3.621	4.375	3.967	4.593
	680	68	3.295	3.955	3.994	3.264	4.588
	681	68.1	3.201	3.744	4.251	3.44	4.291
	682	68.2	2.681	3.46	4.155	3.885	4.06
	683	68.3	2.808	3.973	4.031	4.11	4.146
	684	68.4	3.605	2.928	4.391	3.611	4.419
	685	68.5	3.499	3.399	4.334	3.076	3.704
	686	68.6	3.738	4.089	3.822	3.17	4.274
	687	68.7	3.65	3.597	3.966	3.707	4.571
	688	68.8	3.517	3.74	3.817	3.617	4.58
	689	68.9	3.501	3.649	3.933	3.558	4.746
	690	69	3.451	3.506	3.703	4.634	4.545
	691	69.1	3.051	3.572	3.791	3.961	2.692
	692	69.2	3.225	3.263	4.053	3.841	2.524
	693	69.3	2.819	3.404	3.541	3.953	3.313
	694	69.4	3.658	3.278	3.921	3.609	2.25
	695	69.5	3.528	3.59	4.328	3.6	2.716
	696	69.6	3.417	4.048	4.145	3.542	2.339
	697	69.7	3.296	3.562	4.271	3.999	2.511
	698	69.8	3.469	4.082	4.293	3.984	2.426
	699	69.9	3.263	4.362	3.905	3.484	3.741
	700	70	3.233	4.209	4.173	3.281	2.482
	701	70.1	3.208	3.603	4.25	3.258	3.693
	702	70.2	3.444	3.75	4.354	3.041	3.817
	703	70.3	3.337	3.443	4.316	3.193	2.478
	704	70.4	3.571	3.542	3.686	4.092	2.564
	705	70.5	3.106	3.867	3.663	3.496	2.56
	706	70.6	3.07	4.284	3.921	3.185	2.171
	707	70.7	3.133	4.171	3.898	3.534	2.441
	708	70.8	3.377	4.082	3.695	3.509	2.35
	709	70.9	3.503	3.853	4.636	3.299	2.502
	710	71	2.969	4.436	4.301	3.026	2.761
	711	71.1	3.222	3.341	3.867	3.015	2.316
	712	71.2	2.996	4.349	4.194	2.691	2.228
	713	71.3	3.159	3.993	3.866	2.855	3.356
	714	71.4	3.517	3.813	3.656	3.339	4.005
	715	71.5	2.886	4.111	3.638	3.15	3.595
	716	71.6	3.318	4.122	4.529	2.972	3.707
	717	71.7	3.26	4.144	4.38	3.285	3.511
	718	71.8	3.483	4.18	4.058	4.209	3.465
	719	71.9	3.097	4.181	3.755	3.955	3.44
	720	72	3.686	3.911	4.058	3.243	3.409
	721	72.1	3.244	4.041	4.076	3.266	3.24
	722	72.2	3.004	4.207	3.949	2.887	3.822
	723	72.3	4.006	3.782	4.562	3.48	3.028
	724	72.4	2.958	3.735	4.211	3.266	2.358
	725	72.5	3.638	3.706	4.027	3.273	2.555
	726	72.6	2.854	3.95	4.438	4.149	3.733
	727	72.7	2.827	4.34	4.676	3.88	3.247
	728	72.8	2.484	3.611	4.014	3.477	3.12
	729	72.9	3.743	3.234	4.482	3.872	2.901
	730	73	3.16	3.933	3.918	3.682	3.411
	731	73.1	3.747	4.105	4.092	4.002	3.726
	732	73.2	3.493	3.535	3.662	3.712	3.159
	733	73.3	4.706	3.805	4.194	3.875	3.422
	734	73.4	4.941	3.882	4.041	3.655	3.581
	735	73.5	4.4	3.721	4.221	4.166	3.7
	736	73.6	5.005	3.789	4.012	4.272	3.286
	737	73.7	4.368	3.773	3.392	4.775	3.298
	738	73.8	4.626	3.953	3.567	4.349	4.314
	739	73.9	3.674	3.841	3.529	4.421	3.796
	740	74	3.364	3.712	3.836	4.89	4.068
	741	74.1	3.533	3.797	4.057	3.957	2.731
	742	74.2	3.408	3.804	3.722	4.602	2.769
	743	74.3	3.538	3.767	3.644	3.856	2.817
	744	74.4	4.562	4.592	4.202	4.516	3.072
	745	74.5	3.998	4.401	3.714	4.501	3.334
	746	74.6	3.717	4.258	4.003	4.292	3.2
	747	74.7	3.403	4.063	3.555	5.034	2.677
	748	74.8	2.64	4.293	3.794	4.51	2.54
	749	74.9	2.71	3.988	3.256	3.977	2.864
	750	75	2.93	3.614	3.644	4.367	2.48
	751	75.1	2.492	3.749	3.935	4.832	3.782
	752	75.2	3.226	3.498	3.939	4.149	3.91
	753	75.3	3.232	3.52	3.764	3.987	3.176
	754	75.4	3.769	3.598	3.656	4.153	2.762
	755	75.5	3.56	3.553	3.875	3.817	2.689
	756	75.6	3.192	3.428	3.95	4.114	3.353
	757	75.7	3.582	3.408	3.807	3.854	3.72
	758	75.8	3.458	3.682	3.757	4.612	3.081
	759	75.9	3.551	3.671	4.111	4.788	3.662
	760	76	3.646	3.866	3.884	4.533	3.378
	761	76.1	3.682	3.799	4.289	4.376	3.496
	762	76.2	4.148	4.217	4.623	5.012	3.296
	763	76.3	2.98	4.003	4.531	4.476	3.569
	764	76.4	3.855	3.988	4.464	4.708	2.978
	765	76.5	3.708	3.757	4.176	4.252	3.287
	766	76.6	3.346	3.751	4.231	4.75	4.92
	767	76.7	3.529	4.199	4.123	5.275	3.13
	768	76.8	4.395	3.668	4.146	5.158	3.519
	769	76.9	4.265	3.902	4.103	5.405	3.064
	770	77	4.192	3.779	3.939	5.348	2.674
	771	77.1	3.728	4.178	3.915	5.218	3.013
	772	77.2	4.265	3.871	4.02	5.084	2.498
	773	77.3	4.613	3.92	4.091	5.443	2.832
	774	77.4	3.84	3.924	3.905	5.19	2.421
	775	77.5	4.307	4.056	4.158	5.71	2.675
	776	77.6	4.071	4.336	3.937	5.146	2.52
	777	77.7	3.64	3.953	3.789	4.519	2.623
	778	77.8	3.938	3.863	3.853	6.265	2.243
	779	77.9	3.652	4.138	3.573	4.791	2.356
	780	78	4.698	4.042	3.565	5.282	2.633
	781	78.1	3.815	4.068	4.297	5.216	2.415
	782	78.2	3.846	3.842	4.314	5.498	2.572
	783	78.3	3.866	4.341	4.174	5.283	2.515
	784	78.4	4.85	4.162	4.245	5.827	2.596
	785	78.5	4.375	3.839	4.242	5.202	2.484
	786	78.6	4.325	3.878	3.994	5.611	2.357
	787	78.7	3.467	4.029	4.029	5.701	2.459
	788	78.8	3.711	4.241	4.04	4.744	2.467
	789	78.9	4.43	3.876	4.091	5.39	2.702
	790	79	3.807	4.107	4.04	4.993	2.365
	791	79.1	3.972	3.622	4.233	5.305	2.498
	792	79.2	4.169	3.353	4.056	4.927	2.387
	793	79.3	4.456	3.931	4.092	5.089	3.227
	794	79.4	3.923	3.63	4.121	4.961	2.753
	795	79.5	4.079	4.069	4.275	5.698	2.806
	796	79.6	4.831	4.07	4.136	5.792	2.954
	797	79.7	4.116	3.932	4.374	5.126	2.701
	798	79.8	4.677	4.077	4.233	5.286	2.024
	799	79.9	4.14	3.648	4.328	5.538	2.01
	800	80	4.179	3.743	4.207	5.497	2.219
	801	80.1	3.609	3.595	4.468	5.919	2.043
	802	80.2	3.881	3.749	4.515	6.334	2.137
	803	80.3	3.909	3.565	4.177	5.261	2.18
	804	80.4	3.965	4.073	3.989	5.053	2.213
	805	80.5	4.185	3.006	4.045	4.975	1.982
	806	80.6	3.66	3.91	4.275	4.874	2.405
	807	80.7	4.321	3.508	3.718	5.54	2.236
	808	80.8	3.711	3.071	4.295	5.513	2.121
	809	80.9	4.552	3.254	4.465	5.059	3.161
	810	81	4.493	3.607	4.934	5.26	2.6
	811	81.1	4.8	3.52	4.708	6.093	2.659
	812	81.2	4.037	3.542	4.343	5.827	4.04
	813	81.3	3.994	3.958	4.416	6.079	2.753
	814	81.4	4.338	3.73	4.552	5.13	2.633
	815	81.5	4.382	3.82	4.295	4.965	3.388
	816	81.6	3.699	3.383	4.274	5.568	3.097
	817	81.7	3.961	3.908	4.635	5.235	3.278
	818	81.8	3.785	3.868	4.299	5.345	3.349
	819	81.9	3.453	3.912	4.273	4.687	3.64
	820	82	4.245	3.693	4.764	5.344	3.708
	821	82.1	3.425	3.135	4.861	5.149	4.138
	822	82.2	3.608	3.262	4.186	5.617	3.81
	823	82.3	3.737	3.695	4.574	5.173	3.647
	824	82.4	4.303	3.389	4.704	5.49	3.89
	825	82.5	4.329	3.637	5.023	5.922	4.949
	826	82.6	3.934	3.511	5.385	5.768	5.048
	827	82.7	3.835	3.115	4.666	5.979	5.379
	828	82.8	3.917	3.794	4.27	5.628	5.118
	829	82.9	3.912	3.633	4.897	5.375	6.015
	830	83	4.429	3.731	4.833	4.879	5.947
	831	83.1	3.874	3.694	4.509	4.7	5.185
	832	83.2	4.201	3.483	4.351	5.108	5.324
	833	83.3	4.093	3.736	4.549	5.476	5.473
	834	83.4	3.91	4.252	4.772	5.576	4.673
	835	83.5	4.044	3.632	4.249	5.852	4.652
	836	83.6	3.671	3.398	4.588	5.306	5.747
	837	83.7	3.971	3.973	4.392	5.772	5.481
	838	83.8	3.943	4.03	4.335	5.544	5.682
	839	83.9	4.115	3.799	4.402	5.1	4.934
	840	84	4.191	3.976	4.421	5.007	3.987
	841	84.1	3.956	3.985	4.159	5.503	3.697
	842	84.2	3.889	3.912	3.967	5.342	3.258
	843	84.3	3.745	3.765	3.82	5.415	3.542
	844	84.4	3.939	3.933	3.814	6.072	4.28
	845	84.5	4.216	3.779	3.966	5.397	3.66
	846	84.6	4.305	4.31	3.841	4.886	3.434
	847	84.7	3.754	4.008	4.045	5.379	3.577
	848	84.8	3.689	3.775	3.924	5.692	4.109
	849	84.9	3.647	3.974	4.352	5.591	3.855
	850	85	3.942	3.947	3.799	5.367	3.961
	851	85.1	3.742	3.603	3.988	5.37	3.454
	852	85.2	4.633	3.716	3.855	5.026	3.588
	853	85.3	3.955	4.053	4.061	5.396	4.03
	854	85.4	4.001	3.302	3.942	5.237	4.067
	855	85.5	3.942	3.546	3.945	4.901	3.436
	856	85.6	4.374	3.873	3.946	5.079	3.471
	857	85.7	4.23	3.787	3.684	5.494	3.704
	858	85.8	3.744	3.747	3.873	5.086	3.767
	859	85.9	4.109	3.773	4.028	5.566	3.881
	860	86	3.633	3.619	4.024	5.316	3.327
	861	86.1	4.232	3.621	4.011	5.07	3.268
	862	86.2	4.09	3.956	3.811	5.44	4.083
	863	86.3	4.033	3.532	4.209	5.784	3.856
	864	86.4	4.036	3.635	4.339	5.533	2.969
	865	86.5	4.251	4.062	4.597	5.446	3.379
	866	86.6	4.578	3.749	3.86	5.722	3.361
	867	86.7	3.845	3.77	3.898	5.807	3.347
	868	86.8	4.3	3.764	3.858	5.712	3.003
	869	86.9	4.259	4.108	3.62	5.206	2.985
	870	87	4.045	3.649	4.183	4.926	3.301
	871	87.1	4.34	3.753	4.655	5.062	3.349
	872	87.2	4.211	3.671	4.926	4.773	2.679
	873	87.3	4.539	3.712	4.443	5.333	3.735
	874	87.4	4.602	3.563	4.258	5.78	3.325
	875	87.5	3.823	3.925	4.657	4.962	3.441
	876	87.6	4.109	3.492	4.134	5.063	3.621
	877	87.7	4.087	3.778	3.534	5.706	3.869
	878	87.8	4.47	3.341	4.612	5.547	3.141
	879	87.9	4.368	3.552	3.445	5.823	3.654
	880	88	3.783	3.833	3.783	5.103	3.531
	881	88.1	3.733	3.673	4.315	5.443	2.701
	882	88.2	4.458	3.583	4.548	4.79	3.108
	883	88.3	4.115	3.584	4.713	5.525	3.16
	884	88.4	4.124	3.505	4.032	4.96	3.003
	885	88.5	3.923	3.563	4.534	5.754	3.202
	886	88.6	4.095	3.788	3.782	5.378	3.509
	887	88.7	4.05	4.044	4.109	5.447	3.514
	888	88.8	4.004	3.779	4.36	5.412	3.537
	889	88.9	3.9	4.009	4.509	5.419	4.153
	890	89	3.789	3.817	5.001	5.478	3.938
	891	89.1	3.904	3.966	4.531	5.461	3.084
	892	89.2	3.77	3.59	3.868	5.177	3.71
	893	89.3	3.506	3.621	4.127	5.547	3.543
	894	89.4	3.513	3.539	3.967	5.23	3.361
	895	89.5	3.93	3.482	3.81	5.339	3.571
	896	89.6	3.644	3.917	4.006	5.115	3.689
	897	89.7	3.845	3.998	3.569	4.765	3.028
	898	89.8	4.321	3.986	3.721	4.866	3.214
	899	89.9	3.878	3.461	3.658	5.903	2.953
	900	90	4.16	3.708	3.79	5.601	3.646
	901	90.1	4.104	3.854	3.467	5.085	3.696
	902	90.2	4.158	4.093	3.239	5.712	3.364
	903	90.3	4.619	3.321	3.755	5.205	3.276
	904	90.4	4.474	3.941	3.879	5.375	3.259
	905	90.5	4.28	4.018	3.96	5.078	3.397
	906	90.6	3.918	3.465	3.7	4.624	3.873
	907	90.7	4.391	3.899	3.867	5.075	3.462
	908	90.8	3.812	3.668	3.651	5.31	3.459
	909	90.9	4.029	3.742	4.039	4.726	4.081
	910	91	4.155	3.547	3.879	5.144	4.268
	911	91.1	3.871	4	4.081	4.845	3.216
	912	91.2	4.137	3.827	3.992	4.914	3.021
	913	91.3	4.368	3.827	3.901	5.401	3.423
	914	91.4	3.888	3.546	3.797	5.614	3.521
	915	91.5	4.046	3.503	4.141	5.212	3.302
	916	91.6	4.052	3.671	3.558	5.482	3.253
	917	91.7	3.688	4.092	4.188	5.767	3.438
	918	91.8	3.977	3.539	3.956	5.321	3.683
	919	91.9	3.788	3.99	3.873	4.831	3.56
	920	92	3.968	3.742	4.023	5.383	3.512
	921	92.1	3.998	3.35	3.317	5.923	4.138
	922	92.2	4.263	3.808	3.599	5.639	4.054
	923	92.3	4.496	3.8	3.671	5.028	3.854
	924	92.4	4.037	3.602	4.109	4.787	3.297
	925	92.5	3.954	3.864	4.296	4.699	3.758
	926	92.6	4.236	3.629	4.515	5.489	3.314
	927	92.7	4.105	3.63	3.738	5.993	3.522
	928	92.8	4.101	4.015	4.126	5.936	3.82
	929	92.9	3.793	4.019	4.342	6.343	3.155
	930	93	3.674	3.725	4.36	5.699	3.495
	931	93.1	4.124	3.909	4.017	5.912	3.609
	932	93.2	3.249	3.72	4.481	5.669	3.46
	933	93.3	3.619	3.409	3.719	5.352	3.473
	934	93.4	3.89	3.469	4.211	5.901	4.153
	935	93.5	4.159	3.91	4.099	5.709	3.85
	936	93.6	4.36	3.649	3.644	5.451	4.084
	937	93.7	4.058	3.683	3.923	5.878	3.163
	938	93.8	3.643	4.147	4.393	5.187	3.801
	939	93.9	3.633	3.93	4.384	5.437	3.027
	940	94	4.168	4.058	3.871	5.984	3.222
	941	94.1	4.065	3.783	4.588	5.878	3.38
	942	94.2	3.849	3.826	3.919	6.21	3.461
	943	94.3	3.928	3.772	4.509	5.752	3.601
	944	94.4	3.82	3.726	3.88	5.847	4.067
	945	94.5	3.744	3.895	4.254	5.946	3.316
	946	94.6	3.989	3.765	3.722	6.141	3.739
	947	94.7	3.746	3.562	3.716	5.945	3.686
	948	94.8	3.421	3.586	4.006	5.684	4.055
	949	94.9	3.851	3.444	3.552	5.168	3.855
	950	95	3.296	3.571	3.981	5.437	3.755
	951	95.1	3.376	3.757	3.929	5.185	3.767
	952	95.2	3.481	3.349	4.136	5.635	3.74
	953	95.3	3.705	3.626	4.128	5.335	3.847
	954	95.4	3.788	3.697	3.653	5.285	3.938
	955	95.5	3.319	3.446	3.411	5.453	3.773
	956	95.6	3.603	3.368	3.726	5.856	3.886
	957	95.7	3.637	3.273	4.259	5.31	3.936
	958	95.8	3.734	3.174	3.832	5.87	3.329
	959	95.9	3.895	3.943	4.255	5.698	3.803
	960	96	4.03	3.568	4.458	5.139	3.832
	961	96.1	4.316	3.786	3.476	5.73	3.979
	962	96.2	4.341	3.471	4.07	6	3.49
	963	96.3	3.63	3.513	3.838	6.077	3.179
	964	96.4	4.418	3.627	4.189	5.361	3.465
	965	96.5	3.585	4.14	4.238	5.535	3.427
	966	96.6	4.323	2.893	4.444	4.952	3.187
	967	96.7	3.755	3.385	3.943	5.055	3.526
	968	96.8	4.312	3.288	3.795	5.265	3.76
	969	96.9	3.902	3.337	3.213	5.532	3.038
	970	97	3.834	2.962	3.577	5.238	3.335
	971	97.1	3.56	3.701	4.348	5.134	3.111
	972	97.2	3.9	3.516	4.247	5.259	3.541
	973	97.3	3.617	3.306	3.92	4.707	3.279
	974	97.4	3.906	3.521	4.083	4.783	3.692
	975	97.5	4.191	3.449	4.064	4.652	3.601
	976	97.6	3.634	3.401	4.207	5.089	3.593
	977	97.7	3.314	3.132	3.803	4.931	4.081
	978	97.8	3.795	3.422	4.176	5.081	3.729
	979	97.9	3.776	3.331	4.292	5.015	3.139
	980	98	3.668	3.378	3.47	4.494	3.606
	981	98.1	4.499	3.535	4.139	4.65	3.867
	982	98.2	3.474	3.406	4.12	4.964	3.876
	983	98.3	3.905	2.784	4.037	5.386	3.71
	984	98.4	3.69	3.232	4.416	5.795	3.58
	985	98.5	3.75	3.034	5.088	5.328	3.703
	986	98.6	3.588	3.205	4.178	5.408	3.452
	987	98.7	3.835	3.598	5.064	5.447	3.471
	988	98.8	4.064	2.963	4.409	5.504	4.014
	989	98.9	4.067	2.963	4.243	5.578	3.714
	990	99	3.881	3.127	4.651	5.545	4.107
	991	99.1	3.929	3.064	4.764	5.358	3.33
	992	99.2	3.931	3.714	4.298	5.375	3.456
	993	99.3	3.815	3.685	5.003	5.646	4.07
	994	99.4	3.944	3.643	4.486	5.91	3.59
	995	99.5	4.022	3.431	4.333	6.017	3.371
	996	99.6	3.593	3.073	4.048	5.868	3.206
	997	99.7	3.913	3.232	3.928	4.977	3.707
	998	99.8	3.99	3.526	3.619	5.39	3.677
	999	99.9	3.778	2.865	4.098	5.41	3.712
	1000	100	4.015	3.666	4.124	5.329	2.792
	Mean (1-1000 frames)	-	3.43519	3.79487	3.71379	3.85731	4.2373
	SD (1-1000 frames)	-	0.559668	1.05681	0.59416	1.02691	0.862279
	Mean Sim1-5 (1-1000 frames)	3.80769
	SD Sim1-5 (1-1000 frames)	0.884662
