# Supplementary material for: A multicentric consortium study demonstrates that dimethylarginine dimethylaminohydrolase 2 is not a dimethylarginine dimethylaminohydrolase
Source: Nat Commun. 2023 Jun 9;14:3392. doi: 10.1038/s41467-023-38467-9 (PMC10256801; doi:10.1038/s41467-023-38467-9)
Supplement: Supplementary file 9 — Source Data [file 41467_2023_38467_MOESM9_ESM.zip › Source Data/File 10_DDAH2 Model A (SwissModel)-ADMA_Pose A-C_Molecular dynamics simulation 1-3.xlsx]

## Sheet: Pose A
Model A (SwissModel) DDAH2-ADMA Pose A Molecular dynamics simulation, root mean square deviation (RMSD) (Å)
	Snapshot (frame)	Time (ns)	Simulatino 1-RMSD (Å)	Simulation 2-RMSD (Å)	Simulation 3-RMSD (Å)
	0	0	0	0	0
	1	0.1	1.897	2.327	2.539
	2	0.2	2.039	3.332	2.389
	3	0.3	2.952	2.959	2.695
	4	0.4	3.364	3.045	3.215
	5	0.5	2.568	2.986	3.274
	6	0.6	2.738	2.635	3.329
	7	0.7	2.464	2.986	3.034
	8	0.8	3.43	2.872	3.241
	9	0.9	2.651	3.604	3.308
	10	1	3.008	2.475	3.46
	11	1.1	2.449	3.298	3.38
	12	1.2	2.749	3.718	3.374
	13	1.3	2.541	3.306	3.191
	14	1.4	2.511	3.086	3.194
	15	1.5	2.934	2.988	3.786
	16	1.6	2.297	3.665	3.392
	17	1.7	2.432	2.869	2.766
	18	1.8	2.864	3.216	2.751
	19	1.9	2.566	3.45	2.931
	20	2	3.164	3.783	3.509
	21	2.1	2.836	3.424	3.239
	22	2.2	3.248	3.682	3.468
	23	2.3	2.892	3.495	3.634
	24	2.4	2.926	3.503	3.057
	25	2.5	2.496	3.615	3.506
	26	2.6	2.99	3.636	3.67
	27	2.7	3.205	3.653	3.776
	28	2.8	2.296	3.633	3.493
	29	2.9	2.831	3.226	3.759
	30	3	2.425	3.44	3.556
	31	3.1	2.69	3.295	3.505
	32	3.2	2.185	3.521	4.055
	33	3.3	2.206	3.447	3.758
	34	3.4	2.2	3.249	3.736
	35	3.5	2.167	3.664	3.264
	36	3.6	2.188	3.176	3.47
	37	3.7	2.337	3.01	3.516
	38	3.8	2.807	4.115	3.506
	39	3.9	2.656	3.548	3.323
	40	4	2.233	3.566	3.568
	41	4.1	1.826	3.704	3.358
	42	4.2	2.239	3.598	3.365
	43	4.3	2.444	3.814	3.522
	44	4.4	2.489	3.827	3.461
	45	4.5	2.189	4.016	3.593
	46	4.6	2.61	3.889	3.81
	47	4.7	2.807	3.462	3.432
	48	4.8	3.093	3.185	3.753
	49	4.9	3.039	3.089	4.511
	50	5	3.609	3.089	4.177
	51	5.1	4.267	3.381	4.225
	52	5.2	4.233	3.391	3.931
	53	5.3	4.49	3.385	4.448
	54	5.4	4.563	3.25	4.115
	55	5.5	4.899	3.357	3.836
	56	5.6	5.5	3.364	4.079
	57	5.7	5.756	2.986	4.35
	58	5.8	5.971	2.874	5.33
	59	5.9	5.166	2.985	4.685
	60	6	4.692	3.208	4.474
	61	6.1	4.436	2.854	4.027
	62	6.2	4.777	3.005	4.383
	63	6.3	4	3.072	4.672
	64	6.4	4.441	3.526	4.297
	65	6.5	4.342	3.063	4.838
	66	6.6	4.408	3.498	4.467
	67	6.7	4.602	3.697	4.712
	68	6.8	4.529	3.197	5.061
	69	6.9	4.187	3.104	4.507
	70	7	4.129	3.419	3.957
	71	7.1	4.562	3.134	3.97
	72	7.2	4.429	2.928	3.62
	73	7.3	4.6	3.866	4.423
	74	7.4	5.428	4.823	4.273
	75	7.5	5.463	4.428	4.388
	76	7.6	5.46	4.445	4.234
	77	7.7	5.571	4.754	3.751
	78	7.8	5.977	3.724	4.013
	79	7.9	5.421	4.202	4.666
	80	8	5.917	4.11	4.98
	81	8.1	5.544	4.243	4.572
	82	8.2	5.849	5.138	4.778
	83	8.3	5.736	4.946	4.362
	84	8.4	5.793	4.258	3.802
	85	8.5	5.482	4.382	3.828
	86	8.6	5.472	4.343	3.949
	87	8.7	5.508	4.416	3.912
	88	8.8	4.528	4.636	4.287
	89	8.9	4.7	4.376	4.114
	90	9	4.468	4.352	4.391
	91	9.1	5.832	4.843	3.997
	92	9.2	5.504	4.869	4.598
	93	9.3	6.063	5.02	3.06
	94	9.4	5.982	4.34	2.925
	95	9.5	5.682	4.235	3.621
	96	9.6	5.902	3.985	3.127
	97	9.7	5.36	4.933	2.761
	98	9.8	5.828	4.438	2.653
	99	9.9	5.847	4.557	3.718
	100	10	5.658	3.863	3.164
	101	10.1	4.504	4.601	3.474
	102	10.2	4.428	4.147	3.299
	103	10.3	4.577	5.479	3.317
	104	10.4	4.597	4.717	2.608
	105	10.5	4.564	3.902	2.545
	106	10.6	5.018	4.641	2.358
	107	10.7	4.425	4.626	2.603
	108	10.8	5.492	4.204	2.754
	109	10.9	6.08	3.814	2.81
	110	11	5.786	3.627	3.282
	111	11.1	5.219	3.902	2.405
	112	11.2	5.615	2.97	3.431
	113	11.3	5.454	5.087	3.32
	114	11.4	4.564	4.051	3.905
	115	11.5	5.32	4.912	5.035
	116	11.6	4.315	3.784	5.975
	117	11.7	4.654	5.138	4.133
	118	11.8	5.02	4.463	5.579
	119	11.9	5.343	4.465	5.451
	120	12	5.476	5.375	5.192
	121	12.1	5.449	4.26	5.222
	122	12.2	5.65	3.809	5.33
	123	12.3	5.565	4.257	4.807
	124	12.4	5.418	4.58	5.027
	125	12.5	4.745	4.16	4.977
	126	12.6	5.076	4.964	6.105
	127	12.7	5.433	4.519	5.938
	128	12.8	5.146	5.028	5.814
	129	12.9	4.545	4.628	5.124
	130	13	4.717	3.965	5.053
	131	13.1	4.489	4.586	4.215
	132	13.2	5.428	4.504	4.538
	133	13.3	5.725	4.729	4.887
	134	13.4	5.496	4.445	4.354
	135	13.5	5.375	4.397	4.691
	136	13.6	5.408	4.683	3.401
	137	13.7	5.281	4.538	4.459
	138	13.8	5.322	4.679	4.001
	139	13.9	5.314	4.563	3.356
	140	14	5.156	4.051	3.558
	141	14.1	4.474	4.12	5.597
	142	14.2	5.266	3.967	4.991
	143	14.3	5.359	3.728	5.628
	144	14.4	5.208	4.505	4.643
	145	14.5	4.653	4.633	5.124
	146	14.6	4.964	4.096	5.703
	147	14.7	4.597	3.979	6.303
	148	14.8	5.575	4.589	5.846
	149	14.9	4.945	3.395	6.192
	150	15	4.747	4.434	5.541
	151	15.1	4.071	3.612	6.082
	152	15.2	3.804	4.028	6.662
	153	15.3	4.244	3.715	6.877
	154	15.4	3.837	4.067	6.594
	155	15.5	4.161	3.927	6.813
	156	15.6	4.138	3.445	6.383
	157	15.7	4.819	3.731	6.801
	158	15.8	4.043	3.973	6.864
	159	15.9	3.409	2.905	6.35
	160	16	3.703	3.616	6.663
	161	16.1	4.015	3.437	6.195
	162	16.2	3.85	3.164	6.935
	163	16.3	4.638	3.47	6.796
	164	16.4	4.412	3.728	7.653
	165	16.5	4.546	3.898	7.146
	166	16.6	5.802	3.669	7.261
	167	16.7	5.275	3.958	7.685
	168	16.8	5.135	3.261	6.675
	169	16.9	4.682	3.853	6.527
	170	17	5.716	3.27	5.889
	171	17.1	4.605	3.638	5.488
	172	17.2	4.804	4.19	7.123
	173	17.3	5.532	3.917	8.504
	174	17.4	5.718	3.406	8.049
	175	17.5	5.377	4.218	8.498
	176	17.6	5.866	3.809	9.785
	177	17.7	5.817	3.986	9.504
	178	17.8	5.807	3.892	9.66
	179	17.9	5.045	3.927	8.439
	180	18	5.118	4.094	9.795
	181	18.1	5.558	4.023	10.736
	182	18.2	5.197	4.095	11.128
	183	18.3	5.596	3.971	10.736
	184	18.4	5.979	3.827	9.398
	185	18.5	4.776	3.85	9.852
	186	18.6	5.282	3.982	11.317
	187	18.7	4.904	3.303	10.218
	188	18.8	5.961	4.269	10.569
	189	18.9	5.491	3.429	8.952
	190	19	5.81	4.05	8.687
	191	19.1	5.497	3.888	9.583
	192	19.2	5.56	4.109	9.551
	193	19.3	4.577	3.81	9.541
	194	19.4	5.566	3.835	10.895
	195	19.5	5.573	4.042	10.743
	196	19.6	4.812	3.812	10.933
	197	19.7	5.112	4.081	10.507
	198	19.8	5.881	4.179	10.246
	199	19.9	5.842	4.126	9.58
	200	20	5.97	3.989	9.69
	201	20.1	5.885	3.543	8.825
	202	20.2	5.891	4.121	9.882
	203	20.3	5.742	3.854	9.938
	204	20.4	5.758	4.043	8.986
	205	20.5	5.44	3.545	9.485
	206	20.6	4.457	3.7	7.942
	207	20.7	4.598	4.122	8.066
	208	20.8	5.429	3.889	7.848
	209	20.9	5.252	4.178	7.742
	210	21	5.519	3.66	8.328
	211	21.1	4.637	3.998	8.302
	212	21.2	4.343	4.04	8.608
	213	21.3	5.273	2.923	8.45
	214	21.4	5.459	3.167	8.639
	215	21.5	5.381	3.822	9.127
	216	21.6	3.755	3.871	9.035
	217	21.7	4.755	3.429	9.321
	218	21.8	5.051	3.494	9.243
	219	21.9	4.918	3.597	9.436
	220	22	5.183	3.458	9.152
	221	22.1	5.512	3.302	8.965
	222	22.2	5.374	3.225	8.987
	223	22.3	4.489	3.589	8.315
	224	22.4	4.692	3.728	8.808
	225	22.5	4.454	3.427	8.911
	226	22.6	5.645	3.392	9.006
	227	22.7	5.029	3.232	8.494
	228	22.8	5.09	3.387	8.889
	229	22.9	5.676	3.826	9.193
	230	23	5.081	3.532	8.682
	231	23.1	4.237	3.878	8.424
	232	23.2	4.376	3.562	9.161
	233	23.3	4.968	3.915	8.12
	234	23.4	5.376	3.363	8.028
	235	23.5	5.293	3.616	8.637
	236	23.6	4.375	3.371	8.826
	237	23.7	4.709	3.95	8.367
	238	23.8	4.937	3.626	8.331
	239	23.9	5.038	3.568	7.733
	240	24	5.015	3.759	8.294
	241	24.1	4.974	3.439	8.278
	242	24.2	4.726	3.426	8.263
	243	24.3	4.54	3.947	8.261
	244	24.4	5.866	3.996	7.67
	245	24.5	4.996	4.098	8.28
	246	24.6	4.619	4.143	8.007
	247	24.7	5.302	4.036	8.632
	248	24.8	5.08	3.83	8.226
	249	24.9	4.381	3.729	8.206
	250	25	5.377	3.456	7.892
	251	25.1	4.967	3.054	8.432
	252	25.2	4.522	3.72	8.399
	253	25.3	5.06	5.19	7.908
	254	25.4	4.898	5.076	8.198
	255	25.5	4.593	4.347	8.044
	256	25.6	4.854	5.215	8.619
	257	25.7	5.076	4.296	8.06
	258	25.8	5.05	4.48	8.594
	259	25.9	5.198	4.342	9.012
	260	26	3.971	3.595	8.386
	261	26.1	4.083	4.172	8.784
	262	26.2	4.244	3.497	8.845
	263	26.3	3.66	3.226	8.277
	264	26.4	4.209	3.552	8.227
	265	26.5	4.589	2.996	8.385
	266	26.6	4.161	2.696	8.023
	267	26.7	4.335	2.491	8.203
	268	26.8	4.402	2.97	8.018
	269	26.9	4.119	3.15	8.329
	270	27	4.156	3.35	8.594
	271	27.1	4.001	3.855	8.606
	272	27.2	3.846	4.395	8.551
	273	27.3	3.812	3.784	8.622
	274	27.4	3.736	3.687	8.285
	275	27.5	3.879	3.554	8.314
	276	27.6	3.988	3.126	8.542
	277	27.7	3.952	3.985	8.395
	278	27.8	3.978	3.699	8.116
	279	27.9	4.134	3.843	8.195
	280	28	3.915	4.005	8.428
	281	28.1	3.985	3.383	8.243
	282	28.2	3.493	3.388	8.341
	283	28.3	4.184	3.636	8.599
	284	28.4	3.702	4.252	8.39
	285	28.5	3.497	3.729	8.233
	286	28.6	3.769	3.593	8.162
	287	28.7	3.907	3.856	8.309
	288	28.8	4.086	3.735	7.987
	289	28.9	3.78	3.625	8.548
	290	29	3.722	3.967	8.381
	291	29.1	3.753	3.898	8.122
	292	29.2	3.099	3.917	8.376
	293	29.3	3.978	4.39	8.225
	294	29.4	3.864	3.883	8.26
	295	29.5	3.907	3.991	8.536
	296	29.6	4.603	4.51	8.34
	297	29.7	4.036	3.892	8.58
	298	29.8	3.712	3.891	8.486
	299	29.9	3.946	4.31	8.32
	300	30	4.111	4.237	8.206
	301	30.1	3.599	4.087	8.279
	302	30.2	3.456	4.01	8.323
	303	30.3	3.626	5.805	8.672
	304	30.4	4.478	4.885	8.448
	305	30.5	3.427	5.226	8.433
	306	30.6	3.721	5.128	8.456
	307	30.7	4.173	4.43	8.498
	308	30.8	3.645	4.247	8.351
	309	30.9	3.949	5.687	8.133
	310	31	3.617	4.895	7.339
	311	31.1	3.471	4.806	7.51
	312	31.2	3.309	5.298	7.769
	313	31.3	3.238	4.679	7.213
	314	31.4	3.835	4.459	7.884
	315	31.5	3.732	5.32	7.419
	316	31.6	5.063	6.383	6.945
	317	31.7	4.907	5.175	7.454
	318	31.8	5.191	5.282	7.964
	319	31.9	4.919	5.91	7.419
	320	32	5.187	5.269	7.25
	321	32.1	5.434	5.474	7.552
	322	32.2	5.09	5.615	7.003
	323	32.3	5.216	4.843	7.227
	324	32.4	5.039	4.84	7.165
	325	32.5	5.4	4.702	6.638
	326	32.6	5.392	5.113	6.706
	327	32.7	5.183	5.763	6.405
	328	32.8	5.241	5.292	7.267
	329	32.9	5.241	4.49	6.142
	330	33	4.428	5.287	5.633
	331	33.1	5.169	5.418	6.164
	332	33.2	4.712	6.955	6.054
	333	33.3	4.492	7.071	5.959
	334	33.4	5.126	6.898	6.012
	335	33.5	5.13	6.17	5.976
	336	33.6	5.521	6.15	6.112
	337	33.7	4.923	6.335	6.284
	338	33.8	5.067	6.113	5.736
	339	33.9	4.192	6.788	5.796
	340	34	5.39	5.532	6.08
	341	34.1	5.031	6.238	6.044
	342	34.2	5.287	6.02	6.237
	343	34.3	5.196	8.653	5.889
	344	34.4	4.984	8.544	5.858
	345	34.5	5.117	10.118	5.954
	346	34.6	5.295	9.153	6.141
	347	34.7	4.998	9.658	6.123
	348	34.8	5.052	9.927	6.293
	349	34.9	4.166	9.451	6.451
	350	35	4.764	9.637	6.26
	351	35.1	4.716	7.877	6.155
	352	35.2	4.621	10.331	7.219
	353	35.3	4.918	9.595	6.926
	354	35.4	4.918	7.805	6.017
	355	35.5	5.073	8.559	6.46
	356	35.6	6.283	8.849	5.991
	357	35.7	6.089	10.224	6.012
	358	35.8	5.52	9.538	6.129
	359	35.9	5.542	12.578	5.823
	360	36	5.713	12.576	6.054
	361	36.1	5.624	12.153	5.964
	362	36.2	5.598	12.056	6.486
	363	36.3	5.267	11.808	6.447
	364	36.4	5.724	9.576	6.293
	365	36.5	5.421	10.078	6.05
	366	36.6	5.324	11.712	5.924
	367	36.7	4.548	11.495	5.523
	368	36.8	5.31	10.658	6.535
	369	36.9	5.063	11.4	6.903
	370	37	4.7	11.001	6.411
	371	37.1	4.477	11.916	6.519
	372	37.2	4.51	10.952	6.305
	373	37.3	4.791	10.948	6.612
	374	37.4	5.545	11.727	6.791
	375	37.5	5.697	10.206	6.776
	376	37.6	5.821	12.224	6.46
	377	37.7	5.478	11.693	6.52
	378	37.8	5.759	9.774	6.747
	379	37.9	5.947	9.132	6.799
	380	38	4.521	9.051	6.878
	381	38.1	4.557	9.181	6.779
	382	38.2	4.333	9.366	6.685
	383	38.3	4.942	9.03	6.526
	384	38.4	4.34	10.329	6.561
	385	38.5	4.304	9.321	7.09
	386	38.6	4.266	8.784	6.532
	387	38.7	4.384	9.244	6.548
	388	38.8	4.622	8.997	6.629
	389	38.9	4.54	9.6	7.002
	390	39	4.901	9.639	7.468
	391	39.1	5.394	9.118	7.159
	392	39.2	5.511	9.32	7.044
	393	39.3	4.856	9.519	6.083
	394	39.4	4.178	10.968	7.046
	395	39.5	4.952	10.427	7.106
	396	39.6	4.496	8.806	7.006
	397	39.7	5.124	9.474	6.904
	398	39.8	4.535	9.574	7.244
	399	39.9	5.077	9.439	6.738
	400	40	4.806	9.808	7.058
	401	40.1	4.843	9.903	6.94
	402	40.2	5.187	8.942	6.389
	403	40.3	4.713	9.182	6.968
	404	40.4	5.086	9.217	6.339
	405	40.5	5.254	9.617	6.922
	406	40.6	4.931	9.489	7.222
	407	40.7	4.958	8.645	7.144
	408	40.8	5.021	9.928	7.014
	409	40.9	5.399	8.973	7.067
	410	41	5.792	9.573	7.067
	411	41.1	4.943	9.151	6.92
	412	41.2	4.404	8.462	6.876
	413	41.3	5.453	9.631	7.343
	414	41.4	4.727	9.188	6.575
	415	41.5	4.508	9.301	7.085
	416	41.6	3.499	9.295	6.884
	417	41.7	3.645	9.422	6.915
	418	41.8	4.11	9.611	7.023
	419	41.9	4.646	9.318	7.135
	420	42	4.881	8.994	6.862
	421	42.1	4.641	9.509	7.336
	422	42.2	4.891	9.32	7.11
	423	42.3	5.251	8.651	6.613
	424	42.4	4.728	9.053	6.792
	425	42.5	5.166	9.224	6.993
	426	42.6	4.871	8.941	6.569
	427	42.7	5.398	8.559	7.175
	428	42.8	4.428	9.678	7.437
	429	42.9	5.255	9.216	6.674
	430	43	5.36	8.837	7.309
	431	43.1	4.702	9.461	7.059
	432	43.2	4.742	9.229	7.071
	433	43.3	4.795	8.95	7.064
	434	43.4	5.768	8.862	6.99
	435	43.5	5.175	9.065	6.278
	436	43.6	4.445	9.676	7.035
	437	43.7	4.851	9.464	6.991
	438	43.8	4.877	9.073	6.674
	439	43.9	5.211	9.007	6.639
	440	44	5.073	8.844	7.163
	441	44.1	4.328	8.931	7.212
	442	44.2	5.296	8.887	6.855
	443	44.3	5.175	8.584	6.735
	444	44.4	5.092	9.586	7.074
	445	44.5	4.498	9.433	6.647
	446	44.6	4.369	9.122	6.886
	447	44.7	4.788	9.716	6.654
	448	44.8	3.881	9.345	6.91
	449	44.9	3.815	9.186	6.823
	450	45	3.745	9.841	6.842
	451	45.1	3.9	9.453	7.06
	452	45.2	3.844	9.464	6.676
	453	45.3	4.047	8.636	6.571
	454	45.4	5.592	8.913	7.034
	455	45.5	4.233	9.083	7.043
	456	45.6	5.13	9.621	6.821
	457	45.7	4.776	9.458	6.695
	458	45.8	5.574	9.204	6.448
	459	45.9	4.84	9.148	6.882
	460	46	4.991	8.915	7.164
	461	46.1	4.994	8.933	6.743
	462	46.2	4.027	9.679	7.058
	463	46.3	4.345	9.477	6.895
	464	46.4	3.949	9.257	6.856
	465	46.5	4.154	8.955	6.789
	466	46.6	5.036	9.401	7.159
	467	46.7	4.847	9.104	7.177
	468	46.8	5.098	8.59	7.048
	469	46.9	4.709	9.51	6.862
	470	47	5.135	9.222	6.683
	471	47.1	5.127	9.923	6.98
	472	47.2	4.777	8.917	6.665
	473	47.3	4.809	9.087	6.762
	474	47.4	4.76	9.335	7.123
	475	47.5	5.018	9.396	6.909
	476	47.6	4.323	8.81	6.414
	477	47.7	4.972	9.555	6.777
	478	47.8	4.754	9.104	7.063
	479	47.9	4.531	9.814	6.994
	480	48	5.47	9.55	6.637
	481	48.1	4.987	8.817	6.329
	482	48.2	5.212	9.077	7.031
	483	48.3	5.524	8.98	6.437
	484	48.4	5.253	8.834	6.436
	485	48.5	5.125	9.278	6.409
	486	48.6	4.808	8.836	6.352
	487	48.7	5.467	9.182	6.869
	488	48.8	5.68	9.348	6.695
	489	48.9	5.365	9.379	6.978
	490	49	6.047	8.89	7.081
	491	49.1	5.7	9.776	6.649
	492	49.2	5.409	9.032	6.877
	493	49.3	5.813	9.786	6.867
	494	49.4	6.115	9.183	6.808
	495	49.5	6.37	8.926	6.848
	496	49.6	5.715	9.15	6.788
	497	49.7	5.064	8.481	6.5
	498	49.8	5.072	9.731	6.23
	499	49.9	5.581	9.572	6.094
	500	50	5.659	10.317	6.257
	501	50.1	5.068	9.483	5.921
	502	50.2	5.149	9.722	5.865
	503	50.3	5.438	11.141	6.234
	504	50.4	5.548	11.76	6.584
	505	50.5	5.285	12.146	7.038
	506	50.6	5.476	11.001	6.645
	507	50.7	5.371	11.184	6.845
	508	50.8	5.211	11.989	6.479
	509	50.9	4.951	12.223	6.85
	510	51	5.088	10.965	6.372
	511	51.1	5.128	12.593	6.029
	512	51.2	5.331	11.902	6.129
	513	51.3	5.33	12.516	6.329
	514	51.4	4.793	12.588	5.995
	515	51.5	4.891	13.007	6.173
	516	51.6	5.08	12.776	6.209
	517	51.7	5.17	11.224	5.933
	518	51.8	4.588	11.367	6.03
	519	51.9	5.155	11.542	6.347
	520	52	5.03	12.233	6.09
	521	52.1	5.648	10.825	6.168
	522	52.2	5.105	11.473	6.165
	523	52.3	5.503	12.74	6.278
	524	52.4	5.232	12.042	6.284
	525	52.5	5.444	11.926	6.591
	526	52.6	5.474	12.42	6.333
	527	52.7	5.67	13.227	6.333
	528	52.8	5.893	12.774	6.051
	529	52.9	5.096	12.183	6.283
	530	53	5.394	12.453	6.529
	531	53.1	5.468	12.492	6.383
	532	53.2	5.703	12.949	6.646
	533	53.3	5.581	12.681	6.605
	534	53.4	5.421	13.318	6.429
	535	53.5	5.517	14.016	5.908
	536	53.6	5.69	13.224	6.444
	537	53.7	5.799	12.479	6.627
	538	53.8	5.949	11.815	6.383
	539	53.9	5.548	12.55	6.225
	540	54	5.839	12.694	6.076
	541	54.1	5.605	11.484	6.316
	542	54.2	5.603	12.231	6.328
	543	54.3	5.24	12.901	6.228
	544	54.4	5.377	11.503	6.656
	545	54.5	5.399	12.068	6.34
	546	54.6	5.438	12.131	6.328
	547	54.7	5.368	10.409	6.361
	548	54.8	5.754	10.223	6.31
	549	54.9	5.469	12.102	6.107
	550	55	5.347	12.292	6.46
	551	55.1	5.744	11.803	6.352
	552	55.2	5.473	11.88	6.509
	553	55.3	5.431	11.458	6.548
	554	55.4	5.655	11.721	6.073
	555	55.5	5.661	9.844	6.121
	556	55.6	5.797	11.1	6.389
	557	55.7	5.726	10.962	6.557
	558	55.8	5.669	10.963	6.224
	559	55.9	5.475	11.205	6.098
	560	56	5.393	10.054	6.468
	561	56.1	5.501	11.76	5.947
	562	56.2	5.625	11.538	6.386
	563	56.3	5.577	12.509	6.235
	564	56.4	5.527	11.589	6.218
	565	56.5	5.487	11.362	6.034
	566	56.6	5.694	11.66	6.145
	567	56.7	5.79	13.594	6.358
	568	56.8	5.339	12.582	6.228
	569	56.9	5.553	11.756	6.297
	570	57	5.055	12.602	6.44
	571	57.1	5.486	11.872	6.534
	572	57.2	5.127	12.324	5.936
	573	57.3	5.263	10.765	5.797
	574	57.4	5.705	10.325	6.235
	575	57.5	5.334	9.034	6.209
	576	57.6	6.143	10.118	6.164
	577	57.7	5.248	10.366	6.08
	578	57.8	4.966	11.173	6.403
	579	57.9	5.383	9.323	5.948
	580	58	5.555	9.197	5.856
	581	58.1	5.395	9.483	5.861
	582	58.2	5.066	9.196	6.059
	583	58.3	6.154	8.647	6.039
	584	58.4	5.823	9.497	6.352
	585	58.5	5.614	8.804	6.347
	586	58.6	5.506	10.237	6.089
	587	58.7	5.77	9.342	6.028
	588	58.8	5.518	9.222	6.141
	589	58.9	5.602	8.788	6.176
	590	59	5.462	9.356	6.293
	591	59.1	5.614	9.191	6.156
	592	59.2	5.2	9.519	6.431
	593	59.3	5.775	8.767	5.999
	594	59.4	5.837	8.514	6.452
	595	59.5	5.816	9.909	6.197
	596	59.6	5.777	9.298	5.8
	597	59.7	5.837	8.947	6.298
	598	59.8	5.66	8.811	6.551
	599	59.9	5.959	8.9	6.155
	600	60	5.9	9.043	6.118
	601	60.1	5.689	9.206	6.067
	602	60.2	5.666	9.011	6.963
	603	60.3	5.765	9.315	6.229
	604	60.4	5.173	8.448	6.813
	605	60.5	5.21	9.724	6.526
	606	60.6	5.366	8.645	6.381
	607	60.7	5.269	9.191	6.026
	608	60.8	6.007	8.933	5.871
	609	60.9	5.322	9.046	6.76
	610	61	5.159	9.438	6.424
	611	61.1	5.47	9.062	6.197
	612	61.2	4.585	9.874	6.36
	613	61.3	5.705	9.567	6.134
	614	61.4	5.686	9.064	6.373
	615	61.5	5.843	10.138	6.365
	616	61.6	5.671	9.363	6.209
	617	61.7	5.866	9.546	6.081
	618	61.8	5.553	9.502	5.915
	619	61.9	5.712	9.588	6.594
	620	62	5.363	9.765	6.36
	621	62.1	5.769	9.397	5.549
	622	62.2	5.574	9.38	6.637
	623	62.3	5.96	9.449	6.22
	624	62.4	5.517	9.765	6.364
	625	62.5	5.862	10.163	6.701
	626	62.6	5.74	9.597	6.196
	627	62.7	5.724	9.138	6.748
	628	62.8	5.262	9.262	6.837
	629	62.9	5.32	9.951	6.561
	630	63	5.227	8.948	6.706
	631	63.1	5.646	9.308	6.338
	632	63.2	5.596	9.502	6.571
	633	63.3	5.683	9.693	6.649
	634	63.4	5.778	9.256	6.79
	635	63.5	4.981	9.624	6.629
	636	63.6	5.467	9.428	6.472
	637	63.7	5.667	9.587	6.702
	638	63.8	4.745	9.638	6.981
	639	63.9	5.155	9.669	6.67
	640	64	5.447	9.14	5.935
	641	64.1	5.648	8.996	6.437
	642	64.2	5.355	9.688	6.264
	643	64.3	5.39	9.802	6.626
	644	64.4	5.589	9.516	6.22
	645	64.5	5.345	9.063	6.009
	646	64.6	5.206	9.951	6.316
	647	64.7	5.712	10.047	5.936
	648	64.8	5.547	9.445	6.149
	649	64.9	5.356	9.026	6.349
	650	65	5.566	9.543	6.312
	651	65.1	5.495	9.766	6.647
	652	65.2	5.548	9.384	6.532
	653	65.3	5.211	9.244	6.519
	654	65.4	5.425	9.183	6.797
	655	65.5	5.818	9.704	6.725
	656	65.6	5.004	9.124	6.477
	657	65.7	5.332	9.451	6.357
	658	65.8	5.452	9.295	6.532
	659	65.9	5.452	9.612	6.832
	660	66	5.498	9.688	6.587
	661	66.1	5.27	10.556	6.227
	662	66.2	5.156	9.513	6.448
	663	66.3	5.534	9.682	5.889
	664	66.4	5.602	9.22	6.127
	665	66.5	5.166	9.351	6.326
	666	66.6	5.353	9.891	6.212
	667	66.7	5.151	8.892	6.163
	668	66.8	5.656	8.633	6.336
	669	66.9	5.14	8.799	6.242
	670	67	5.153	8.584	5.881
	671	67.1	5.766	9.477	6.307
	672	67.2	5.469	8.924	6.256
	673	67.3	5.841	9.096	6.182
	674	67.4	5.121	9.009	6.116
	675	67.5	5.113	9.029	6.067
	676	67.6	5.802	9.921	6.083
	677	67.7	5.397	9.121	6.099
	678	67.8	4.978	8.522	6.053
	679	67.9	5.426	9.386	5.908
	680	68	5.688	9.324	6.358
	681	68.1	5.492	9.401	5.707
	682	68.2	5.496	9.64	5.934
	683	68.3	4.683	9.472	6.247
	684	68.4	5.036	9.142	5.808
	685	68.5	5.493	9.498	6.242
	686	68.6	5.585	9.179	5.943
	687	68.7	5.816	8.879	5.719
	688	68.8	5.126	9.262	5.719
	689	68.9	4.711	8.958	6.108
	690	69	5.426	8.974	6.257
	691	69.1	5.793	9.266	5.894
	692	69.2	5.828	8.89	5.685
	693	69.3	5.604	9.035	5.877
	694	69.4	5.773	9.262	5.714
	695	69.5	5.584	9.339	5.747
	696	69.6	5.888	9.067	5.926
	697	69.7	5.778	9.549	5.915
	698	69.8	5.491	9.135	5.753
	699	69.9	5.315	9.042	5.861
	700	70	5.051	9.196	6.06
	701	70.1	5.356	9.318	5.96
	702	70.2	5.765	9.242	5.943
	703	70.3	5.591	9.858	6.75
	704	70.4	5.123	9.476	6.262
	705	70.5	5.851	8.638	6.355
	706	70.6	5.472	8.833	6.504
	707	70.7	5.234	9.564	6.596
	708	70.8	5.349	8.963	6.054
	709	70.9	5.312	9.382	6.134
	710	71	5.717	9.058	6.83
	711	71.1	5.73	8.416	6.271
	712	71.2	5.91	8.642	6.641
	713	71.3	5.624	9.083	5.945
	714	71.4	5.249	9.473	5.67
	715	71.5	5.237	8.795	5.84
	716	71.6	5.076	9.099	5.966
	717	71.7	5.485	9.015	5.593
	718	71.8	5.813	9.112	5.624
	719	71.9	5.526	8.795	6.178
	720	72	5.29	8.601	5.588
	721	72.1	4.888	9.038	5.946
	722	72.2	5.606	8.452	6.237
	723	72.3	5.253	8.802	5.663
	724	72.4	4.848	9.094	5.582
	725	72.5	5.265	9.013	5.563
	726	72.6	5.657	9.094	5.745
	727	72.7	5.685	8.638	5.383
	728	72.8	4.921	9.126	5.897
	729	72.9	4.238	9.82	5.997
	730	73	5.099	9.308	5.978
	731	73.1	5.185	8.858	6.859
	732	73.2	5.494	9.303	6.403
	733	73.3	5.946	9.142	6.078
	734	73.4	5.239	8.989	6.401
	735	73.5	5.696	8.848	6.318
	736	73.6	5.344	8.805	6.452
	737	73.7	5.118	8.048	6.655
	738	73.8	5.191	8.275	6.818
	739	73.9	5.55	8.31	7
	740	74	5.561	9.797	6.799
	741	74.1	5.139	8.248	6.84
	742	74.2	5.399	9.061	6.44
	743	74.3	5.344	8.632	6.29
	744	74.4	5.595	8.699	6.24
	745	74.5	5.582	8.584	6.001
	746	74.6	5.555	8.521	6.373
	747	74.7	5.735	10.068	6.451
	748	74.8	5.125	9.232	6.605
	749	74.9	5.574	8.514	6.593
	750	75	5.308	8.374	6.577
	751	75.1	5.166	9.291	6.611
	752	75.2	5.49	9.015	6.331
	753	75.3	5.543	9.88	6.611
	754	75.4	5.434	10.688	6.272
	755	75.5	5.262	10.201	6.201
	756	75.6	5.718	9.705	5.527
	757	75.7	5.764	9.666	5.988
	758	75.8	5.171	8.821	6.057
	759	75.9	5.943	8.811	5.968
	760	76	5.741	9.309	6.015
	761	76.1	5.53	9.149	5.681
	762	76.2	5.534	9.49	5.817
	763	76.3	5.614	9.596	5.972
	764	76.4	5.047	9.733	6.224
	765	76.5	5.513	9.483	6.109
	766	76.6	5.334	9.2	6.677
	767	76.7	5.398	9.976	7.097
	768	76.8	5.32	10.22	6.96
	769	76.9	5.179	9.834	6.875
	770	77	5.561	8.905	6.711
	771	77.1	5.691	9.395	7.532
	772	77.2	5.477	9.179	7.483
	773	77.3	5.774	8.742	7.076
	774	77.4	5.745	9.792	7.296
	775	77.5	5.327	9.599	6.998
	776	77.6	5.475	9.355	6.772
	777	77.7	5.79	8.956	7.022
	778	77.8	5.543	9.663	7.028
	779	77.9	5.251	9.009	6.892
	780	78	5.455	8.479	6.948
	781	78.1	5.24	8.719	7.129
	782	78.2	5.328	8.676	6.756
	783	78.3	5.247	8.578	7.193
	784	78.4	5.254	8.828	6.766
	785	78.5	5.717	8.804	7.089
	786	78.6	5.321	9.427	7.006
	787	78.7	5.418	9.226	7.137
	788	78.8	5.54	8.402	6.693
	789	78.9	5.199	9.21	6.958
	790	79	5.293	9.516	7.081
	791	79.1	5.48	8.974	7.066
	792	79.2	5.31	9.196	7.038
	793	79.3	5.4	9.319	7.001
	794	79.4	5.368	8.904	7.073
	795	79.5	5.288	9.138	6.878
	796	79.6	5.417	8.991	7.051
	797	79.7	5.169	9.147	7.074
	798	79.8	5.398	8.81	6.658
	799	79.9	5.474	8.532	7.095
	800	80	5.427	9.183	7.159
	801	80.1	5.419	8.929	7.024
	802	80.2	5.256	9.242	6.932
	803	80.3	5.209	9.074	7.376
	804	80.4	5.282	8.656	6.858
	805	80.5	5.595	8.74	7.121
	806	80.6	5.622	9.421	6.951
	807	80.7	5.643	9.211	7.133
	808	80.8	5.935	8.83	7.398
	809	80.9	5.686	9.271	7.541
	810	81	5.699	8.615	7.344
	811	81.1	5.743	9.764	6.123
	812	81.2	5.629	8.96	5.396
	813	81.3	5.549	8.882	5.388
	814	81.4	5.79	9.149	5.488
	815	81.5	5.351	8.912	5.398
	816	81.6	5.559	8.795	5.789
	817	81.7	5.292	8.238	5.553
	818	81.8	5.293	9.283	5.555
	819	81.9	5.729	9.137	5.359
	820	82	5.827	8.62	5.636
	821	82.1	4.875	9.065	5.433
	822	82.2	5.986	8.267	5.467
	823	82.3	6.063	8.723	5.198
	824	82.4	5.886	9.505	5.717
	825	82.5	5.588	8.727	5.287
	826	82.6	5.455	8.686	5.479
	827	82.7	5.675	8.894	5.412
	828	82.8	5.649	9.688	5.349
	829	82.9	5.315	8.988	5.783
	830	83	5.324	9.02	5.501
	831	83.1	5.469	9.14	5.434
	832	83.2	5.394	9.094	5.445
	833	83.3	5.286	8.233	5.784
	834	83.4	5.46	9.13	5.734
	835	83.5	5.327	9.073	5.29
	836	83.6	5.271	9.668	5.537
	837	83.7	5.314	9.425	5.748
	838	83.8	5.29	8.908	5.547
	839	83.9	5.812	8.996	5.532
	840	84	5.74	9.016	5.661
	841	84.1	5.547	9.541	5.7
	842	84.2	5.289	9.267	5.643
	843	84.3	5.591	9.54	5.547
	844	84.4	5.563	9.24	5.408
	845	84.5	5.508	10.171	5.44
	846	84.6	5.156	9.365	5.506
	847	84.7	5.523	9.933	5.41
	848	84.8	5.647	9.51	5.607
	849	84.9	5.48	8.797	5.782
	850	85	5.383	8.79	5.502
	851	85.1	5.038	9.279	5.224
	852	85.2	5.15	10.332	5.536
	853	85.3	5.668	9.191	5.462
	854	85.4	5.711	9.572	5.828
	855	85.5	5.311	9.639	5.681
	856	85.6	5.592	9.71	5.703
	857	85.7	5.202	9.106	5.431
	858	85.8	5.162	8.935	5.655
	859	85.9	5.219	9.02	6.307
	860	86	5.336	9.317	5.844
	861	86.1	4.544	9.061	5.607
	862	86.2	4.958	9.139	5.733
	863	86.3	4.763	9.093	5.636
	864	86.4	5.164	9.587	5.647
	865	86.5	5.256	8.894	5.702
	866	86.6	5.326	9.155	5.758
	867	86.7	5.061	9.52	5.697
	868	86.8	5.353	9.034	5.535
	869	86.9	5.423	9.282	6.092
	870	87	5.455	8.849	5.74
	871	87.1	4.885	9.585	5.804
	872	87.2	4.785	8.735	5.476
	873	87.3	4.834	9.543	5.354
	874	87.4	4.805	9.699	5.307
	875	87.5	4.833	9.7	5.469
	876	87.6	4.688	9.358	5.377
	877	87.7	4.937	9.008	5.139
	878	87.8	4.783	9.232	5.144
	879	87.9	4.864	9.171	5.301
	880	88	4.795	8.867	5.105
	881	88.1	4.992	9.527	5.222
	882	88.2	4.972	8.55	5.248
	883	88.3	5.087	8.876	5.286
	884	88.4	5.168	9.18	5.604
	885	88.5	5.133	9.633	5.883
	886	88.6	4.655	9.175	5.272
	887	88.7	4.379	8.986	5.369
	888	88.8	5.072	8.879	5.516
	889	88.9	4.64	9.095	5.533
	890	89	5.016	9.265	5.292
	891	89.1	4.693	9.033	5.255
	892	89.2	5.016	9.268	5.702
	893	89.3	4.724	9.17	5.575
	894	89.4	5.216	8.653	5.49
	895	89.5	5.715	8.841	5.511
	896	89.6	5.184	9.209	5.719
	897	89.7	5.455	9.106	5.472
	898	89.8	5.236	9.2	5.57
	899	89.9	5.383	9.087	5.329
	900	90	5.421	9.729	5.09
	901	90.1	5.669	9.526	5.253
	902	90.2	5.223	9.197	5.506
	903	90.3	5.152	9.684	5.717
	904	90.4	5.092	9.504	5.622
	905	90.5	5.416	9.301	5.266
	906	90.6	5.438	8.615	6.003
	907	90.7	5.771	9.561	5.645
	908	90.8	5.916	9.341	5.486
	909	90.9	4.791	9.609	5.187
	910	91	5.615	11.047	5.781
	911	91.1	5.363	11.751	5.659
	912	91.2	5.837	9.998	5.686
	913	91.3	6.06	10.474	5.85
	914	91.4	5.965	10.957	5.56
	915	91.5	5.529	11.205	5.557
	916	91.6	6.188	10.699	5.738
	917	91.7	5.456	11.089	5.263
	918	91.8	5.391	11.006	5.476
	919	91.9	6.129	10.914	5.472
	920	92	5.879	9.157	5.172
	921	92.1	5.795	9.478	5.158
	922	92.2	5.75	10.061	5.594
	923	92.3	4.755	9.491	5.289
	924	92.4	4.858	9.075	5.631
	925	92.5	5.155	9.391	5.509
	926	92.6	4.776	9.903	5.901
	927	92.7	5.863	9.416	5.392
	928	92.8	5.51	8.847	5.674
	929	92.9	5.619	9.591	5.813
	930	93	5.558	9.053	5.677
	931	93.1	5.623	9.634	5.672
	932	93.2	5.589	8.507	5.539
	933	93.3	5.529	9.551	5.926
	934	93.4	4.277	9.336	5.548
	935	93.5	4.616	8.887	5.619
	936	93.6	4.606	9.007	5.605
	937	93.7	5.214	9.369	5.406
	938	93.8	5.228	8.689	5.57
	939	93.9	5.342	9.766	5.696
	940	94	5.353	9.349	5.556
	941	94.1	5.525	9.52	5.373
	942	94.2	5.343	9.619	5.727
	943	94.3	5.232	9.636	5.864
	944	94.4	5.458	9.445	6.27
	945	94.5	5.287	9.819	6.215
	946	94.6	5.307	9.392	7.029
	947	94.7	5.466	9.389	7.138
	948	94.8	5.181	9.163	6.705
	949	94.9	5.19	9.424	6.953
	950	95	5.319	9.896	5.78
	951	95.1	5.377	8.708	5.789
	952	95.2	5.463	9.575	5.6
	953	95.3	5.111	9.291	6.027
	954	95.4	4.38	8.896	5.471
	955	95.5	4.575	9.127	5.132
	956	95.6	4.84	9.913	5.653
	957	95.7	4.553	9.289	5.323
	958	95.8	4.304	9.219	5.702
	959	95.9	4.947	8.669	5.435
	960	96	5.109	8.712	5.363
	961	96.1	5.079	8.786	5.436
	962	96.2	5.197	8.925	5.442
	963	96.3	5.003	9.428	5.199
	964	96.4	5.56	8.329	5.456
	965	96.5	4.964	9.864	5.328
	966	96.6	4.913	9.182	5.694
	967	96.7	4.863	9.028	5.604
	968	96.8	4.622	9.67	5.427
	969	96.9	4.66	9.571	5.618
	970	97	4.575	9.059	5.259
	971	97.1	5.084	8.549	5.136
	972	97.2	5.403	8.821	5.616
	973	97.3	5.273	8.676	5.704
	974	97.4	5.286	9.296	5.381
	975	97.5	5.142	9.932	5.727
	976	97.6	5.647	10.036	5.316
	977	97.7	5.158	9.334	5.751
	978	97.8	4.867	8.632	5.636
	979	97.9	4.34	9.424	5.371
	980	98	4.993	9.977	5.363
	981	98.1	5.004	10.648	5.777
	982	98.2	4.715	9.785	5.571
	983	98.3	5.254	10.058	5.325
	984	98.4	4.662	9.646	5.307
	985	98.5	4.825	9.821	5.443
	986	98.6	5.11	9.699	5.671
	987	98.7	5.131	10.79	5.503
	988	98.8	5.238	9.212	5.274
	989	98.9	5.123	10.481	5.669
	990	99	5.448	8.881	5.649
	991	99.1	5.274	10.584	5.422
	992	99.2	5.152	9.233	5.266
	993	99.3	5.139	10.548	5.562
	994	99.4	5.24	10.036	5.208
	995	99.5	5.22	10.286	5.531
	996	99.6	5.105	10.152	5.11
	997	99.7	5.281	9.518	5.341
	998	99.8	4.996	9.53	5.144
	999	99.9	4.99	9.667	5.384
	1000	100	4.99	9.236	5.296
	Mean (1-1000 frames)	-	5.01648	7.72153	6.26203
	SD (1-1000 frames)	-	0.780535	2.83711	1.43914

## Sheet: Pose B
Model A (SwissModel) DDAH2-ADMA Pose B Molecular dynamics simulation, root mean square deviation (RMSD) (Å)
	Snapshot (frame)	Time (ns)	Simulation 1-RMSD (Å)	Simulation 2-RMSD (Å)	Simulation 3-RMSD (Å)
	0	0	0	0	0
	1	0.1	2.289	2.616	3.598
	2	0.2	2.465	3.372	3.058
	3	0.3	2.18	3.485	3.348
	4	0.4	2.499	4.447	4.233
	5	0.5	1.998	3.303	4.155
	6	0.6	3.886	3.498	4.017
	7	0.7	4.09	3.812	4.128
	8	0.8	3.727	3.635	4.408
	9	0.9	3.83	2.9	5.354
	10	1	3.191	2.545	3.617
	11	1.1	3.371	2.228	3.639
	12	1.2	3.144	3.015	4.429
	13	1.3	3.299	3.461	3.509
	14	1.4	3.696	3.145	4.021
	15	1.5	3.677	3.464	3.862
	16	1.6	4.128	2.813	3.951
	17	1.7	3.387	3.642	3.85
	18	1.8	3.984	3.718	3.215
	19	1.9	3.691	3.67	3.372
	20	2	3.701	3.934	2.942
	21	2.1	3.494	3.979	2.85
	22	2.2	3.824	4.056	3.328
	23	2.3	3.445	3.805	3.127
	24	2.4	3.177	3.431	3.925
	25	2.5	3.677	3.906	4.242
	26	2.6	3.968	3.746	4.165
	27	2.7	3.73	3.821	3.814
	28	2.8	3.698	3.858	3.694
	29	2.9	3.975	3.654	3.107
	30	3	3.73	3.861	3.922
	31	3.1	3.853	3.99	4.193
	32	3.2	3.717	3.827	2.791
	33	3.3	3.745	3.428	3.006
	34	3.4	2.577	3.576	2.879
	35	3.5	2.533	3.525	3.996
	36	3.6	2.463	3.222	3.624
	37	3.7	2.4	3.255	3.499
	38	3.8	2.001	3.692	3.645
	39	3.9	2.293	3.908	3.613
	40	4	3.601	3.478	3.443
	41	4.1	3.928	3.528	3.158
	42	4.2	2.837	3.338	3.324
	43	4.3	3.257	3.776	2.873
	44	4.4	2.953	3.165	3.204
	45	4.5	2.727	2.74	3.45
	46	4.6	3.161	2.843	3.192
	47	4.7	2.817	2.919	2.862
	48	4.8	2.613	2.721	3.133
	49	4.9	2.874	3.056	3.305
	50	5	3.264	2.639	3.898
	51	5.1	2.087	3.092	3.663
	52	5.2	3.631	3.142	4.189
	53	5.3	3.32	3.016	4.702
	54	5.4	2.674	3.219	4.55
	55	5.5	2.938	2.979	4.336
	56	5.6	2.63	2.527	4.357
	57	5.7	2.841	2.733	4.236
	58	5.8	2.375	2.54	4.212
	59	5.9	2.353	2.74	4.419
	60	6	2.6	3.156	4.434
	61	6.1	3.44	3.293	4.366
	62	6.2	3.069	3.291	4.138
	63	6.3	2.759	2.868	4.133
	64	6.4	4.002	3.219	4.32
	65	6.5	4.312	2.959	4.228
	66	6.6	4.731	3.179	4.378
	67	6.7	4.484	3.085	4.175
	68	6.8	3.909	2.929	4.221
	69	6.9	5.09	3.014	4.253
	70	7	3.96	2.966	4.35
	71	7.1	3.521	3.079	4.241
	72	7.2	3.482	3.147	4.247
	73	7.3	4.794	3.856	4.306
	74	7.4	5.037	3.779	4.138
	75	7.5	4.923	3.432	4.46
	76	7.6	4.532	4.073	4.259
	77	7.7	5.168	3.418	3.867
	78	7.8	4.85	4.793	4.377
	79	7.9	3.695	5.094	4.432
	80	8	4.732	5.035	4.229
	81	8.1	3.913	4.654	4.321
	82	8.2	4.241	5.663	4.228
	83	8.3	5.168	4.937	4.678
	84	8.4	5.228	4.104	4.214
	85	8.5	4.331	4.603	4.205
	86	8.6	4.86	4.564	4.32
	87	8.7	4.272	3.121	3.986
	88	8.8	4.893	3.682	4.278
	89	8.9	4.869	3.553	4.467
	90	9	4.71	3.576	4.414
	91	9.1	4.358	3.501	4.248
	92	9.2	3.784	3.458	4.404
	93	9.3	4.599	3.648	4.177
	94	9.4	4.275	3.736	4.182
	95	9.5	4.985	3.849	4.259
	96	9.6	4.659	3.721	4.095
	97	9.7	4.582	4.197	4.35
	98	9.8	4.45	3.986	4.195
	99	9.9	4.056	4.209	4.27
	100	10	3.658	3.888	4.065
	101	10.1	4.007	3.983	3.969
	102	10.2	4.16	3.685	4.374
	103	10.3	3.771	4.122	4.157
	104	10.4	4.147	3.766	4.215
	105	10.5	4.672	3.805	4.299
	106	10.6	4.056	4.054	4.29
	107	10.7	4.234	3.832	4.394
	108	10.8	4.16	3.865	4.486
	109	10.9	4.414	3.771	4.5
	110	11	3.959	3.864	4.621
	111	11.1	4.465	3.735	4.424
	112	11.2	4.43	3.827	4.292
	113	11.3	3.988	4.141	4.393
	114	11.4	4.336	3.9	4.696
	115	11.5	4.419	3.89	4.898
	116	11.6	4.188	3.689	4.311
	117	11.7	4.259	3.774	4.64
	118	11.8	4.571	3.722	4.61
	119	11.9	4.319	3.771	4.455
	120	12	4.561	3.998	4.476
	121	12.1	4.63	3.78	4.415
	122	12.2	3.981	3.773	4.284
	123	12.3	4.189	4.244	4.073
	124	12.4	4.518	3.852	4.875
	125	12.5	4.421	3.975	4.693
	126	12.6	4.796	3.9	4.314
	127	12.7	3.894	3.815	4.329
	128	12.8	4.174	3.858	4.607
	129	12.9	3.858	3.931	4.47
	130	13	3.636	3.765	4.498
	131	13.1	4.249	3.925	4.648
	132	13.2	3.811	3.877	4.438
	133	13.3	3.598	3.901	4.551
	134	13.4	3.666	3.997	4.8
	135	13.5	4.238	3.992	4.647
	136	13.6	4.037	3.906	4.945
	137	13.7	3.872	3.803	4.592
	138	13.8	4.002	3.903	4.587
	139	13.9	4.16	4.172	4.497
	140	14	4.018	3.59	4.734
	141	14.1	4.39	3.868	4.232
	142	14.2	4.298	3.953	4.609
	143	14.3	3.936	3.844	4.365
	144	14.4	4.401	3.945	4.544
	145	14.5	3.911	3.763	4.482
	146	14.6	3.657	3.756	4.516
	147	14.7	3.95	3.835	4.317
	148	14.8	4.194	3.808	4.853
	149	14.9	4.08	3.705	4.485
	150	15	3.941	3.411	4.686
	151	15.1	3.89	3.53	4.316
	152	15.2	3.915	3.292	4.894
	153	15.3	4.018	3.865	4.798
	154	15.4	4.113	3.83	4.525
	155	15.5	4.069	3.748	4.971
	156	15.6	3.78	3.828	4.706
	157	15.7	4.124	3.21	5.662
	158	15.8	4.172	3.896	5.345
	159	15.9	4.512	3.31	5.042
	160	16	3.965	3.854	5.287
	161	16.1	4.185	3.281	5.388
	162	16.2	3.987	3.28	5.411
	163	16.3	4.048	3.385	5.4
	164	16.4	4.03	3.371	5.477
	165	16.5	4.13	3.246	5.772
	166	16.6	4.273	3.492	5.992
	167	16.7	4.337	3.33	5.804
	168	16.8	4.461	4.048	5.731
	169	16.9	4.067	4.173	5.498
	170	17	3.989	3.261	5.54
	171	17.1	4.314	3.985	5.911
	172	17.2	4.091	4.284	5.839
	173	17.3	4.14	3.749	5.486
	174	17.4	4.072	3.385	5.107
	175	17.5	4.737	4.513	4.854
	176	17.6	4.583	3.964	5.044
	177	17.7	3.8	4.032	4.966
	178	17.8	3.775	4.211	5.383
	179	17.9	4.067	3.981	5.76
	180	18	4.364	3.875	5.751
	181	18.1	4.549	3.201	6.726
	182	18.2	4.199	3.401	8.021
	183	18.3	4.484	4.424	8.032
	184	18.4	4.755	4.495	8.401
	185	18.5	4.772	3.847	8.959
	186	18.6	4.743	4.319	7.067
	187	18.7	4.423	3.982	7.66
	188	18.8	3.819	4.486	7.943
	189	18.9	4.481	4.539	6.274
	190	19	4.408	4.249	6.738
	191	19.1	3.996	4.24	5.802
	192	19.2	4.331	4.005	5.271
	193	19.3	4.354	4.318	5.415
	194	19.4	5.108	4.409	6.425
	195	19.5	4.195	4.501	6.338
	196	19.6	4.243	3.935	6.318
	197	19.7	4.613	5.121	6.173
	198	19.8	3.735	4.987	5.678
	199	19.9	4.602	5.103	7.303
	200	20	4.175	4.849	6.474
	201	20.1	4.579	5.239	4.17
	202	20.2	4.202	5.137	4.159
	203	20.3	4.129	4.548	4.972
	204	20.4	4.168	5.309	4.211
	205	20.5	4.017	5.216	3.976
	206	20.6	4.107	3.841	5.009
	207	20.7	4.415	4.514	4.824
	208	20.8	4.182	3.932	4.467
	209	20.9	3.672	4.044	4.234
	210	21	3.909	3.962	4.443
	211	21.1	4.123	4.059	4.355
	212	21.2	4.018	4.357	4.168
	213	21.3	3.441	5.392	3.95
	214	21.4	4.33	5.469	5.347
	215	21.5	4.081	5.213	4.176
	216	21.6	4.215	4.284	4.083
	217	21.7	4.071	4.244	6.474
	218	21.8	3.862	5.147	6.165
	219	21.9	4.232	5.266	5.09
	220	22	4.119	5.11	4.656
	221	22.1	4.185	6.465	4.373
	222	22.2	4.206	7.067	6.718
	223	22.3	4.012	6.437	9.031
	224	22.4	3.616	6.654	10.313
	225	22.5	3.712	6.74	10.268
	226	22.6	3.606	6.33	10.09
	227	22.7	4.223	6.527	10.346
	228	22.8	4.164	6.782	10.423
	229	22.9	4.434	6.376	8.605
	230	23	4.615	6.363	10.144
	231	23.1	4.753	5.868	10.137
	232	23.2	4.62	5.907	10.302
	233	23.3	4.468	5.623	11.553
	234	23.4	4.029	7.123	10.391
	235	23.5	4.394	6.883	11.572
	236	23.6	4.417	7.242	12.381
	237	23.7	4.097	7.064	11.824
	238	23.8	3.828	6.546	11.227
	239	23.9	3.937	6.375	11.505
	240	24	3.996	6.475	11.564
	241	24.1	3.908	6.298	10.282
	242	24.2	4.535	6.47	11.135
	243	24.3	4.449	6.584	9.416
	244	24.4	3.854	6.444	9.533
	245	24.5	4.21	6.953	9.602
	246	24.6	4.335	6.493	9.345
	247	24.7	3.939	6.299	8.861
	248	24.8	3.743	5.869	10.637
	249	24.9	3.785	5.602	11.081
	250	25	4.692	6.096	10.986
	251	25.1	3.853	5.812	9.956
	252	25.2	3.385	6.363	9.258
	253	25.3	4.326	7.118	9.401
	254	25.4	3.763	6.766	9.613
	255	25.5	3.933	6.816	10.474
	256	25.6	3.822	6.643	12.32
	257	25.7	4.188	6.351	12.25
	258	25.8	3.851	6.508	13.119
	259	25.9	3.935	6.987	13.496
	260	26	4.127	6.09	13.985
	261	26.1	3.889	6.193	13.625
	262	26.2	3.524	6.007	14.408
	263	26.3	4.109	7.001	13.511
	264	26.4	4.192	6.373	14.726
	265	26.5	3.995	6.286	12.508
	266	26.6	3.711	6.587	13.979
	267	26.7	4.654	7.073	12.087
	268	26.8	4.206	6.853	14.006
	269	26.9	4.417	6.909	14.289
	270	27	4.115	7.065	14.56
	271	27.1	4.351	7.164	14.494
	272	27.2	4.173	6.293	13.379
	273	27.3	4.285	6.525	12.794
	274	27.4	4.055	6.721	12.592
	275	27.5	4.616	6.802	13.456
	276	27.6	4.544	6.162	14.075
	277	27.7	4.438	6.008	13.53
	278	27.8	4.132	6.738	14.038
	279	27.9	4.318	6.167	13.774
	280	28	4.654	6.494	14.016
	281	28.1	4.764	6.319	13.881
	282	28.2	4.392	6.071	14.438
	283	28.3	3.86	6.577	14.439
	284	28.4	4.498	5.732	14.223
	285	28.5	4.492	6.136	14.122
	286	28.6	4.375	6.065	14.131
	287	28.7	4.267	6.6	14.149
	288	28.8	4.522	6.96	13.918
	289	28.9	4.625	6.449	14.29
	290	29	4.456	6.411	14.349
	291	29.1	4.335	6.274	13.772
	292	29.2	4.455	6.493	13.766
	293	29.3	4.343	6.587	14.71
	294	29.4	4.826	6.561	14.748
	295	29.5	5.132	6.878	14.438
	296	29.6	4.521	6.619	15.919
	297	29.7	4.844	6.696	16.096
	298	29.8	4.854	6.888	16.889
	299	29.9	4.401	6.032	16.737
	300	30	4.354	5.964	17.049
	301	30.1	4.492	6.463	16.097
	302	30.2	4.669	6.319	16.842
	303	30.3	4.436	6.535	15.936
	304	30.4	4.64	6.023	17.155
	305	30.5	4.949	6.217	16.478
	306	30.6	4.593	5.984	15.239
	307	30.7	4.58	6.247	15.353
	308	30.8	3.998	6.67	15.583
	309	30.9	4.513	6.05	15.808
	310	31	4.496	6.04	15.96
	311	31.1	4.241	6.363	16.429
	312	31.2	3.967	5.946	16.575
	313	31.3	5.038	6.092	16.057
	314	31.4	3.853	5.648	15.778
	315	31.5	4.46	6.216	16.209
	316	31.6	4.91	5.854	17.475
	317	31.7	4.436	6.149	16.062
	318	31.8	4.807	6.169	17.224
	319	31.9	4.58	6.409	16.881
	320	32	4.298	5.989	16.751
	321	32.1	4.101	6.108	16.172
	322	32.2	3.818	6.341	16.13
	323	32.3	4.312	6.327	17.281
	324	32.4	3.969	6.071	16.049
	325	32.5	4.347	6.423	16.766
	326	32.6	4.022	5.862	16.374
	327	32.7	4.14	5.841	15.648
	328	32.8	3.957	5.842	15.253
	329	32.9	4.266	5.746	16.049
	330	33	4.12	5.791	16.03
	331	33.1	4.248	5.886	15.515
	332	33.2	4.197	5.758	15.687
	333	33.3	3.697	6.147	15.313
	334	33.4	4.149	7.174	15.888
	335	33.5	4.49	6.096	16.712
	336	33.6	3.903	5.845	16.638
	337	33.7	3.753	5.692	16.47
	338	33.8	4.161	6.02	16.511
	339	33.9	4.359	6.03	16.157
	340	34	4.203	5.531	17.63
	341	34.1	4.08	6.102	17.044
	342	34.2	4.169	5.886	17.103
	343	34.3	3.75	6.263	17.361
	344	34.4	3.895	5.704	17.862
	345	34.5	3.678	5.548	17.067
	346	34.6	3.864	5.745	17.136
	347	34.7	4.104	5.993	17.579
	348	34.8	4.237	6.139	17.112
	349	34.9	4.399	6.699	16.354
	350	35	3.59	6.208	16.4
	351	35.1	4.258	5.704	17.243
	352	35.2	4.434	5.768	18.289
	353	35.3	4.16	6.299	18.085
	354	35.4	4.921	5.856	17.14
	355	35.5	4.369	6.093	16.959
	356	35.6	4.219	5.912	16.967
	357	35.7	4.761	6.465	17.855
	358	35.8	3.856	6.66	17.508
	359	35.9	4.746	6.372	17.259
	360	36	4.427	6.274	17.258
	361	36.1	4.537	6.336	17.54
	362	36.2	4.97	6.182	17.802
	363	36.3	4.478	6.024	18.173
	364	36.4	4.863	5.951	17.399
	365	36.5	4.511	5.643	16.276
	366	36.6	4.402	6.072	17.29
	367	36.7	4.102	6.056	16.835
	368	36.8	4.71	6.436	17.792
	369	36.9	5.149	6.384	17.725
	370	37	4.396	6.46	16.804
	371	37.1	4.746	6.26	18.997
	372	37.2	3.904	6.46	17.058
	373	37.3	4.551	6.301	16.561
	374	37.4	4.471	6.31	15.997
	375	37.5	4.62	6.397	16.54
	376	37.6	4.262	6.311	16.208
	377	37.7	4.675	6.124	16.472
	378	37.8	4.388	6.394	17.476
	379	37.9	4.288	6.371	17.018
	380	38	4.936	6.359	17.417
	381	38.1	5.651	6.061	16.78
	382	38.2	7.266	6.143	17.02
	383	38.3	7.644	6.763	17.538
	384	38.4	7.479	6.362	17.443
	385	38.5	7.508	6.154	16.807
	386	38.6	8.083	6.418	16.642
	387	38.7	7.404	6.603	15.712
	388	38.8	7.196	6.119	15.921
	389	38.9	7.813	6.321	16.599
	390	39	7.429	6.278	15.895
	391	39.1	7.66	6.561	15.503
	392	39.2	7.173	6.654	15.552
	393	39.3	6.816	6.552	15.741
	394	39.4	6.622	6.892	16.994
	395	39.5	6.531	7.23	15.853
	396	39.6	5.776	6.921	15.277
	397	39.7	6.17	6.522	16.022
	398	39.8	5.8	6.439	15.885
	399	39.9	7.14	5.414	16.582
	400	40	6.417	6.04	15.667
	401	40.1	6.243	5.866	15.988
	402	40.2	6.969	5.776	16.098
	403	40.3	6.777	6.215	16.391
	404	40.4	6.691	5.431	15.828
	405	40.5	6.12	5.586	15.737
	406	40.6	6.35	7.259	16.091
	407	40.7	5.616	7.507	15.903
	408	40.8	5.684	7.305	16.295
	409	40.9	5.605	6.938	16.623
	410	41	5.902	7.667	17.021
	411	41.1	6.004	7.888	17.469
	412	41.2	6.587	8.05	16.88
	413	41.3	6.355	7.256	17.941
	414	41.4	5.039	7.28	17.084
	415	41.5	6.199	7.307	17.974
	416	41.6	7.728	6.888	17.289
	417	41.7	7.321	7.869	17.188
	418	41.8	6.442	8.089	16.36
	419	41.9	6.874	7.603	17.019
	420	42	6.375	7.646	16.661
	421	42.1	9.069	7.615	16.739
	422	42.2	9.18	7.884	17.432
	423	42.3	7.94	7.552	17.315
	424	42.4	8.558	7.568	15.884
	425	42.5	8.226	7.302	16.803
	426	42.6	8.496	7.161	16.412
	427	42.7	8.275	7.189	16.146
	428	42.8	8.369	7.339	16.253
	429	42.9	9.161	7.748	15.783
	430	43	8.255	7.361	15.683
	431	43.1	8.576	7.597	14.808
	432	43.2	8.362	6.839	14.633
	433	43.3	8.032	7.849	14.994
	434	43.4	7.59	7.601	13.575
	435	43.5	7.98	7.471	13.518
	436	43.6	8.288	7.697	14.277
	437	43.7	7.365	7.834	14.66
	438	43.8	7.31	7.299	14.498
	439	43.9	7.697	6.641	15.796
	440	44	7.521	7.311	15.239
	441	44.1	7.994	7.486	15.552
	442	44.2	7.467	6.893	14.933
	443	44.3	8.075	7.157	15.438
	444	44.4	7.746	7.277	13.862
	445	44.5	8.243	7.353	14.807
	446	44.6	8.416	7.581	15.962
	447	44.7	8.818	7.912	14.47
	448	44.8	8.749	7.73	15.361
	449	44.9	8.051	7.276	15.354
	450	45	7.335	7.948	16.226
	451	45.1	7.788	7.514	14.602
	452	45.2	7.055	6.567	14.298
	453	45.3	7.338	7.115	15.118
	454	45.4	7.19	7.475	14.39
	455	45.5	6.885	7.737	13.541
	456	45.6	7.417	7.628	14.603
	457	45.7	7.771	7.338	14.523
	458	45.8	7.682	7.513	14.264
	459	45.9	7.44	7.581	14.644
	460	46	8.366	7.618	14.305
	461	46.1	7.915	7.531	14.534
	462	46.2	8.303	7.257	14.684
	463	46.3	7.057	7.703	14.66
	464	46.4	7.413	7.734	15.497
	465	46.5	7.01	7.307	14.523
	466	46.6	7.42	7.705	16.272
	467	46.7	6.825	7.377	15.726
	468	46.8	7.038	7.994	14.36
	469	46.9	7.032	7.426	16.028
	470	47	6.754	7.381	15.123
	471	47.1	7.014	7.946	13.843
	472	47.2	5.68	6.284	14.599
	473	47.3	5.944	6.3	16.221
	474	47.4	5.556	6.966	16.24
	475	47.5	5.752	7.066	16.231
	476	47.6	5.741	6.915	15.839
	477	47.7	6.046	7.176	16.51
	478	47.8	5.878	7.276	15.603
	479	47.9	5.243	7.143	16.511
	480	48	5.204	7.221	15.821
	481	48.1	5.368	7.567	14.936
	482	48.2	5.101	6.613	15.977
	483	48.3	4.916	7.879	14.924
	484	48.4	5.117	7.463	15.332
	485	48.5	4.761	7.832	14.453
	486	48.6	5.217	6.782	15.781
	487	48.7	5.576	6.824	15.774
	488	48.8	4.933	6.566	15.37
	489	48.9	5.214	7.281	14.403
	490	49	4.916	7.085	14.407
	491	49.1	5.101	6.986	13.442
	492	49.2	4.882	6.811	16.038
	493	49.3	5.105	7.154	14.129
	494	49.4	5.201	7.171	14.372
	495	49.5	5.455	6.653	14.47
	496	49.6	5.251	6.765	14.025
	497	49.7	5.482	6.385	14.81
	498	49.8	5.752	6.312	13.85
	499	49.9	5.957	6.444	15.087
	500	50	4.866	6.494	13.786
	501	50.1	4.418	6.396	14.173
	502	50.2	4.801	6.462	14.243
	503	50.3	5.387	8.123	14.976
	504	50.4	5.043	7.091	14.736
	505	50.5	5.07	7.023	14.513
	506	50.6	4.88	7.779	14.124
	507	50.7	5.986	7.459	14.307
	508	50.8	5.727	7.644	14.47
	509	50.9	5.487	7.702	14.122
	510	51	4.411	7.629	14.825
	511	51.1	4.886	7.544	14.077
	512	51.2	5.194	7.825	14.336
	513	51.3	4.043	7.462	13.661
	514	51.4	4.131	7.229	13.431
	515	51.5	4.702	7.684	12.606
	516	51.6	4.78	7.605	13.444
	517	51.7	4.689	7.708	14.108
	518	51.8	5.14	7.288	15.135
	519	51.9	4.743	7.321	13.077
	520	52	4.548	7.34	12.982
	521	52.1	4.865	6.946	16.685
	522	52.2	4.75	7.62	16.417
	523	52.3	4.791	8.498	16.66
	524	52.4	4.279	7.852	16.82
	525	52.5	4.46	7.378	16.469
	526	52.6	4.204	8.167	17.575
	527	52.7	4.783	7.713	15.609
	528	52.8	4.292	7.044	15.25
	529	52.9	4.765	7.314	15.2
	530	53	4.602	7.256	13.984
	531	53.1	4.477	6.967	13.585
	532	53.2	4.324	6.9	15.66
	533	53.3	4.442	7.141	15.224
	534	53.4	4.76	6.95	16.549
	535	53.5	5.04	6.208	16.588
	536	53.6	4.82	5.993	15.175
	537	53.7	4.769	6.396	16.165
	538	53.8	4.895	6.206	15.449
	539	53.9	4.615	6.614	15.863
	540	54	5.216	6.335	17.375
	541	54.1	5.025	7.059	17.007
	542	54.2	4.66	6.791	15.619
	543	54.3	4.959	7.282	15.007
	544	54.4	4.872	8.397	15.969
	545	54.5	5.671	7.367	15.708
	546	54.6	5.27	7.55	15.612
	547	54.7	5.197	7.575	15.517
	548	54.8	5.305	7.555	15.63
	549	54.9	4.834	7.875	15.781
	550	55	4.674	6.971	14.31
	551	55.1	4.659	6.915	15.055
	552	55.2	4.581	7.157	14.33
	553	55.3	4.752	7.498	14.25
	554	55.4	4.579	7.221	12.38
	555	55.5	4.926	7.712	11.835
	556	55.6	4.764	7.091	12.502
	557	55.7	4.626	7.874	13.968
	558	55.8	4.246	5.91	13.502
	559	55.9	3.89	6.967	14.186
	560	56	4.756	6.72	14.782
	561	56.1	4.591	6.931	15.02
	562	56.2	4.375	6.353	15.636
	563	56.3	4.297	7.323	15.105
	564	56.4	4.532	7.556	14.703
	565	56.5	4.391	6.409	15.882
	566	56.6	4.242	6.835	15.339
	567	56.7	4.409	7.253	14.044
	568	56.8	4.249	7.445	14.821
	569	56.9	4.547	7.554	14.512
	570	57	4.935	7.408	15.457
	571	57.1	4.524	6.862	14.963
	572	57.2	4.536	7.447	15.468
	573	57.3	4.392	7.106	14.093
	574	57.4	4.448	6.952	16.177
	575	57.5	4.435	7.388	15.936
	576	57.6	5.692	7.268	15.726
	577	57.7	4.507	7.277	16.353
	578	57.8	4.643	7.459	16.207
	579	57.9	4.858	8.228	15.915
	580	58	4.388	7.652	15.563
	581	58.1	3.817	7.051	16.389
	582	58.2	4.027	6.454	16.633
	583	58.3	4.444	6.014	16.176
	584	58.4	4.5	6.792	15.977
	585	58.5	4.614	6.621	16.733
	586	58.6	3.94	6.906	14.932
	587	58.7	4.118	6.837	14.871
	588	58.8	4.385	7.031	16.147
	589	58.9	4.476	6.331	13.632
	590	59	4.136	6.346	15.25
	591	59.1	4.485	6.931	15.775
	592	59.2	4.169	6.16	14.863
	593	59.3	4.262	6.798	15.227
	594	59.4	4.434	6.694	14.244
	595	59.5	4.36	6.725	14.121
	596	59.6	4.593	6.296	18.29
	597	59.7	4.242	6.171	16.559
	598	59.8	4.467	6.419	18.61
	599	59.9	4.889	7.357	17.058
	600	60	4.607	6.686	16.966
	601	60.1	5.353	5.619	16.641
	602	60.2	4.763	7.169	15.935
	603	60.3	4.896	7.262	15.134
	604	60.4	4.491	7.351	15.67
	605	60.5	4.702	7.6	18.453
	606	60.6	4.634	6.817	16.632
	607	60.7	4.013	7.683	14.719
	608	60.8	4.745	7.649	12.78
	609	60.9	4.917	8.493	13.03
	610	61	4.424	7.684	14.727
	611	61.1	5.308	8.597	14.936
	612	61.2	5.316	7.975	15.005
	613	61.3	5.272	8.354	15.688
	614	61.4	5.547	8.467	15.407
	615	61.5	5.481	7.891	15.521
	616	61.6	5.676	8.187	16.413
	617	61.7	5.839	7.577	15.083
	618	61.8	5.757	7.792	15.358
	619	61.9	5.185	6.959	15.763
	620	62	5.713	7.679	15.398
	621	62.1	5.73	7.328	15.527
	622	62.2	5.852	7.777	16.061
	623	62.3	5.387	8.255	15.895
	624	62.4	5.796	8.098	15.794
	625	62.5	5.881	8.495	15.259
	626	62.6	6.149	8.658	15.847
	627	62.7	6.03	7.519	15.581
	628	62.8	6.217	8.162	15.279
	629	62.9	6.133	8.174	15.309
	630	63	6.008	8.292	15.429
	631	63.1	5.905	8.107	15.806
	632	63.2	5.849	7.991	16.255
	633	63.3	5.555	7.998	15.678
	634	63.4	5.417	6.976	15.722
	635	63.5	5.513	7.696	16.124
	636	63.6	5.635	7.893	15.897
	637	63.7	5.138	8.099	15.201
	638	63.8	5.326	8.282	15.112
	639	63.9	5.301	7.775	15.53
	640	64	5.333	7.88	15.02
	641	64.1	5.623	8.09	15.041
	642	64.2	5.479	7.838	15.418
	643	64.3	5.27	7.679	15.509
	644	64.4	5.222	8.321	15.691
	645	64.5	5.031	7.504	15.639
	646	64.6	5.434	7.378	15.709
	647	64.7	5.577	7.698	16.166
	648	64.8	5.317	7.299	14.524
	649	64.9	5.018	7.35	14.462
	650	65	5.506	7.824	13.523
	651	65.1	5.598	7.652	15.755
	652	65.2	4.822	6.741	14.64
	653	65.3	5.155	7.195	12.956
	654	65.4	4.792	5.644	14.634
	655	65.5	4.869	6.435	14.194
	656	65.6	4.716	5.826	13.952
	657	65.7	4.606	5.469	13.449
	658	65.8	5.299	6.431	13.969
	659	65.9	5.098	6.138	15.186
	660	66	4.523	5.351	14.919
	661	66.1	4.505	5.585	13.148
	662	66.2	4.675	5.718	12.804
	663	66.3	4.567	6.022	12.332
	664	66.4	4.953	6.137	12.473
	665	66.5	4.529	6.144	12.719
	666	66.6	5.029	6.945	12.743
	667	66.7	4.92	7.172	12.399
	668	66.8	4.715	5.7	12.517
	669	66.9	4.612	6.319	13.206
	670	67	5.012	5.326	12.631
	671	67.1	4.954	5.701	13.52
	672	67.2	4.81	5.324	13.14
	673	67.3	4.632	5.515	12.87
	674	67.4	4.828	6.048	14.551
	675	67.5	4.961	6.703	13.595
	676	67.6	4.885	7.481	14.448
	677	67.7	5.187	5.799	14.17
	678	67.8	5.122	5.799	14.264
	679	67.9	5.459	6.33	14.703
	680	68	5.06	5.577	15.239
	681	68.1	5.011	5.794	15.356
	682	68.2	5.118	6.126	16.247
	683	68.3	5.104	6.085	16.424
	684	68.4	5.018	6.501	15.468
	685	68.5	5.308	6.231	15.799
	686	68.6	5.042	5.411	15.469
	687	68.7	5.475	6.11	15.715
	688	68.8	5.298	6.259	15.617
	689	68.9	5.368	5.704	15.591
	690	69	5.389	6.133	14.23
	691	69.1	5.124	5.283	14.791
	692	69.2	5.553	6.387	15.094
	693	69.3	5.606	6.607	17.215
	694	69.4	5.658	6.061	16.282
	695	69.5	5.304	6.272	15.339
	696	69.6	5.494	6.148	15.446
	697	69.7	5.863	6.624	16.039
	698	69.8	5.417	6.681	15.42
	699	69.9	5.739	6.111	15.053
	700	70	5.126	6.207	15.437
	701	70.1	5.203	6.434	15.082
	702	70.2	5.202	5.885	15.495
	703	70.3	5.177	6.738	15.048
	704	70.4	5.037	6.389	15.477
	705	70.5	5.204	6.398	15.802
	706	70.6	5.641	5.788	15.386
	707	70.7	5.552	5.687	15.73
	708	70.8	5.323	6.727	15.39
	709	70.9	5.264	6.564	15.087
	710	71	5.378	6.109	15.281
	711	71.1	5.767	5.106	15.038
	712	71.2	4.831	5.383	15.468
	713	71.3	5.278	5.252	14.714
	714	71.4	5.261	6.865	15.639
	715	71.5	4.508	6.614	15.099
	716	71.6	4.784	6.525	15.181
	717	71.7	4.942	5.535	15.354
	718	71.8	4.391	5.627	15.342
	719	71.9	5.195	5.211	15.057
	720	72	4.195	4.513	14.734
	721	72.1	3.889	3.799	14.707
	722	72.2	3.906	4.495	15.054
	723	72.3	4.599	4.403	15.155
	724	72.4	4.837	5.193	15.187
	725	72.5	4.252	4.376	15.37
	726	72.6	4.417	4.334	15.084
	727	72.7	4.438	4.787	14.788
	728	72.8	3.599	4.142	14.45
	729	72.9	4.966	3.414	15.7
	730	73	4.174	4.4	15.403
	731	73.1	4.109	4.371	14.654
	732	73.2	4.644	3.533	14.771
	733	73.3	4.192	4.122	15.419
	734	73.4	4.286	4.448	14.953
	735	73.5	4.192	4.076	14.679
	736	73.6	4.141	5.088	15.223
	737	73.7	4.609	4.815	15.381
	738	73.8	4.342	4.25	15.365
	739	73.9	4.247	4.539	15.829
	740	74	4.73	4.054	15.817
	741	74.1	4.434	4.066	15.071
	742	74.2	4.615	4.386	15.695
	743	74.3	4.444	3.743	16.153
	744	74.4	4.532	4.31	16.032
	745	74.5	4.361	3.962	16.076
	746	74.6	4.357	4.246	15.626
	747	74.7	4.568	4.62	15.239
	748	74.8	4.454	3.882	15.928
	749	74.9	4.49	4.329	13.673
	750	75	4.173	3.851	14.434
	751	75.1	4.5	4.56	13.983
	752	75.2	4.084	4.194	14.902
	753	75.3	4.596	5.022	14.07
	754	75.4	4.138	4.963	14.349
	755	75.5	4.62	4.614	14.663
	756	75.6	4.197	5.079	13.562
	757	75.7	4.376	4.223	13.516
	758	75.8	4.509	3.766	12.711
	759	75.9	4.923	3.858	13.77
	760	76	4.299	4.195	13.032
	761	76.1	4.038	4.199	14.138
	762	76.2	4.554	3.852	15.186
	763	76.3	4.717	4.51	13.512
	764	76.4	4.381	4.24	12.578
	765	76.5	4.439	4.481	13.706
	766	76.6	4.291	4.071	13.508
	767	76.7	4.388	4.378	13.22
	768	76.8	3.844	4.346	14.026
	769	76.9	4.297	4.463	13.951
	770	77	4.64	4.844	12.736
	771	77.1	4.212	4.892	11.777
	772	77.2	4.685	5.093	13.14
	773	77.3	4.157	4.552	14.333
	774	77.4	4.558	4.416	14.017
	775	77.5	4.36	5.555	14.588
	776	77.6	4.484	4.62	13.086
	777	77.7	4.552	4.466	14.346
	778	77.8	4.545	6.017	14.886
	779	77.9	4.588	5.593	15.198
	780	78	4.062	5.478	12.276
	781	78.1	4.542	4.878	13.333
	782	78.2	4.306	5.046	13.124
	783	78.3	4.349	5.01	12.533
	784	78.4	4.477	5.202	12.214
	785	78.5	4.508	4.939	12.128
	786	78.6	4.555	4.657	11.828
	787	78.7	4.728	5.522	11.902
	788	78.8	4.049	5.164	11.139
	789	78.9	4.659	5.033	12.983
	790	79	3.682	4.352	14.425
	791	79.1	4.434	5.211	12.858
	792	79.2	4.115	5.176	13.703
	793	79.3	4.414	5.021	15.396
	794	79.4	4.366	5.477	15.322
	795	79.5	4.556	4.592	16.557
	796	79.6	4.749	6.125	13.42
	797	79.7	4.777	6.238	15.351
	798	79.8	4.139	5.203	15.092
	799	79.9	4.365	5.269	14.864
	800	80	4.699	5.185	15.176
	801	80.1	4.471	4.959	14.439
	802	80.2	4.724	5.123	14.817
	803	80.3	4.7	5	19.404
	804	80.4	3.832	5.406	19.006
	805	80.5	4.349	6.01	22.182
	806	80.6	4.318	6.157	18.859
	807	80.7	4.497	6.101	15.182
	808	80.8	4.402	5.29	17.058
	809	80.9	4.713	5.473	16.238
	810	81	4.132	5.62	19.099
	811	81.1	4.12	5.079	18.777
	812	81.2	4.317	4.71	18.406
	813	81.3	5.168	5.661	16.98
	814	81.4	5.759	4.804	17.879
	815	81.5	5.382	4.6	17.988
	816	81.6	5.928	4.5	16.372
	817	81.7	5.295	4.668	14.562
	818	81.8	5.161	4.311	15.354
	819	81.9	5.01	4.69	15.209
	820	82	5.738	4.846	14.088
	821	82.1	5.292	4.432	14.56
	822	82.2	5.265	4.849	14.216
	823	82.3	5.494	4.885	14.072
	824	82.4	5.465	4.396	13.997
	825	82.5	5.508	4.626	14.75
	826	82.6	5.742	5.046	14.35
	827	82.7	6.166	5.531	14.93
	828	82.8	5.172	5.142	16.211
	829	82.9	4.991	4.83	14.764
	830	83	5.228	5.342	15.732
	831	83.1	5.589	5.235	15.639
	832	83.2	5.469	4.943	15.246
	833	83.3	5.905	4.578	15.576
	834	83.4	5.655	4.995	16.622
	835	83.5	5.679	5.104	14.979
	836	83.6	5.569	4.959	15.171
	837	83.7	5.387	4.985	16.421
	838	83.8	5.865	5.569	17.121
	839	83.9	5.77	4.711	16.228
	840	84	6.295	4.569	15.376
	841	84.1	4.995	4.553	15.545
	842	84.2	5.593	4.107	17.389
	843	84.3	4.888	4.47	17.117
	844	84.4	5.313	4.078	17.343
	845	84.5	5.47	4.677	16.983
	846	84.6	5.736	4.158	17.078
	847	84.7	5.733	4.687	18.111
	848	84.8	5.925	4.628	17.829
	849	84.9	5.601	4.473	15.031
	850	85	5.356	4.731	15.683
	851	85.1	5.307	4.908	17.092
	852	85.2	5.547	4.626	16.224
	853	85.3	5.659	5.34	16.163
	854	85.4	4.825	5.997	16.38
	855	85.5	5.83	5.497	15.696
	856	85.6	5.601	5.121	15.685
	857	85.7	5.373	5.425	17.152
	858	85.8	6.179	5.098	17.087
	859	85.9	5.975	5.318	16.795
	860	86	5.39	5.451	16.08
	861	86.1	5.166	5.023	15.478
	862	86.2	5.777	4.967	17.035
	863	86.3	6.025	4.96	16.273
	864	86.4	5.645	5.875	17.723
	865	86.5	5.828	4.974	15.448
	866	86.6	5.576	5.389	16.903
	867	86.7	5.573	6.146	15.064
	868	86.8	5.878	5.271	15.744
	869	86.9	5.88	5.52	14.97
	870	87	5.687	5.003	16.62
	871	87.1	5.368	4.532	17.064
	872	87.2	5.918	4.732	17.009
	873	87.3	6.046	4.621	16.495
	874	87.4	5.725	4.732	15.482
	875	87.5	5.893	5.023	14.953
	876	87.6	5.498	4.889	14.46
	877	87.7	5.456	5.054	14.464
	878	87.8	5.95	4.705	14.857
	879	87.9	6.081	5.669	13.624
	880	88	6.039	6.51	15.233
	881	88.1	6.042	4.485	16.38
	882	88.2	6.064	4.252	16.541
	883	88.3	6.188	5.058	16.61
	884	88.4	6.182	4.76	16.777
	885	88.5	6.015	5.14	15.732
	886	88.6	5.768	4.8	14.835
	887	88.7	5.376	5.436	16.131
	888	88.8	5.919	5.129	14.65
	889	88.9	5.867	4.806	14.734
	890	89	5.657	4.974	15.099
	891	89.1	5.794	5.007	14.876
	892	89.2	5.902	5.994	13.452
	893	89.3	5.879	6.387	14.375
	894	89.4	6.161	5.792	14.186
	895	89.5	5.717	5.87	15.307
	896	89.6	5.553	5.84	16.095
	897	89.7	5.894	5.418	15.411
	898	89.8	5.776	5.434	15.752
	899	89.9	6.061	4.96	15.718
	900	90	5.611	5.676	14.782
	901	90.1	5.967	5.802	15.241
	902	90.2	5.655	6.73	15.185
	903	90.3	5.928	5.968	15.575
	904	90.4	6.031	4.649	15.493
	905	90.5	5.994	4.483	15.15
	906	90.6	5.634	4.657	15.319
	907	90.7	6.389	5.305	13.975
	908	90.8	5.768	5.005	14.313
	909	90.9	5.984	5.315	14.306
	910	91	5.863	4.799	14.187
	911	91.1	5.515	5.793	14.429
	912	91.2	6.138	5.378	14.76
	913	91.3	5.07	4.849	13.965
	914	91.4	5.444	4.785	13.561
	915	91.5	5.59	4.429	14.437
	916	91.6	6.001	5.011	14.915
	917	91.7	6.21	5.929	14.594
	918	91.8	5.643	6.279	14.953
	919	91.9	5.461	5.499	15.495
	920	92	5.604	6.328	15.026
	921	92.1	5.666	6.781	15.554
	922	92.2	6.071	4.841	14.788
	923	92.3	5.719	5.656	15.326
	924	92.4	5.29	5.387	15.695
	925	92.5	5.294	5.902	15.977
	926	92.6	5.524	5.181	15.584
	927	92.7	6.046	5.476	14.723
	928	92.8	5.457	5.532	14.815
	929	92.9	5.471	4.965	14.718
	930	93	5.857	6.361	15.238
	931	93.1	6.011	7.157	14.685
	932	93.2	5.412	7.068	14.596
	933	93.3	5.777	7.601	14.562
	934	93.4	5.673	7.402	14.312
	935	93.5	5.712	7.426	15.117
	936	93.6	6.273	6.828	14.621
	937	93.7	5.967	7.09	14.743
	938	93.8	5.074	7.866	14.933
	939	93.9	6.191	7.779	15.967
	940	94	5.502	7.986	15.39
	941	94.1	5.662	7.573	14.566
	942	94.2	5.973	7.37	15.283
	943	94.3	5.182	7.826	15.55
	944	94.4	5.28	7.479	15.382
	945	94.5	6.058	7.269	15.542
	946	94.6	5.581	7.531	14.124
	947	94.7	5.541	7.138	13.302
	948	94.8	5.991	7.363	13.883
	949	94.9	5.301	7.404	13.724
	950	95	5.097	7.673	13.958
	951	95.1	5.163	7.796	13.834
	952	95.2	6.002	7.457	14.172
	953	95.3	5.819	7.291	13.652
	954	95.4	5.689	7.118	13.339
	955	95.5	5.833	7.183	13.961
	956	95.6	5.775	6.628	15.216
	957	95.7	5.006	6.79	14.835
	958	95.8	5.303	7.338	14.295
	959	95.9	5.741	6.517	13.14
	960	96	5.278	5.638	14.976
	961	96.1	5.964	5.485	15.657
	962	96.2	5.647	5.272	15.135
	963	96.3	5.993	5.585	15.152
	964	96.4	6.068	5.86	14.989
	965	96.5	5.06	4.901	14.58
	966	96.6	5.022	4.97	15.025
	967	96.7	5.183	5.043	15.585
	968	96.8	5.842	5.291	14.723
	969	96.9	5.791	5.893	15.351
	970	97	5.304	6.687	15.547
	971	97.1	5.21	6.179	15.029
	972	97.2	5.346	5.23	14.884
	973	97.3	5.696	7.451	14.793
	974	97.4	4.86	7.002	13.953
	975	97.5	4.759	5.761	16.392
	976	97.6	5.181	6.148	15.022
	977	97.7	4.932	6.863	14.831
	978	97.8	4.598	7.381	14.47
	979	97.9	4.641	7.823	13.704
	980	98	5.664	6.8	14.549
	981	98.1	5.569	5.66	13.509
	982	98.2	4.739	7.51	13.699
	983	98.3	5.327	6.888	14.401
	984	98.4	5.553	5.636	15.164
	985	98.5	5.539	6.047	15.001
	986	98.6	5.3	5.34	15.477
	987	98.7	5.136	5.566	14.772
	988	98.8	5.314	5.97	14.596
	989	98.9	4.706	7.124	14.598
	990	99	5.271	6.535	15.802
	991	99.1	5.455	7.086	14.676
	992	99.2	6.036	6.549	13.833
	993	99.3	4.316	5.549	14.822
	994	99.4	4.3	5.582	13.816
	995	99.5	4.924	6.057	14.691
	996	99.6	4.573	5.595	14.557
	997	99.7	4.944	6.056	14.417
	998	99.8	4.746	6.366	15.209
	999	99.9	4.615	6.231	14.343
	1000	100	5.086	5.755	15.521
	Mean (1-1000 frames)		4.91533	5.73081	12.7442
	SD (1-1000 frames)		1.09596	1.43149	4.61969

## Sheet: Pose C
Model A (SwissModel) DDAH2-ADMA Pose C Molecular dynamics simulation, root mean square deviation (RMSD) (Å)
	Snapshot (frame)	Time (ns)	Simulation 1-RMSD (Å)	Simulation 2-RMSD (Å)	Simulation 3-RMSD (Å)
	0	0	0	0	0
	1	0.1	2.243	1.739	1.493
	2	0.2	2.924	2.747	2.054
	3	0.3	1.767	1.77	2.093
	4	0.4	1.825	1.889	1.726
	5	0.5	1.955	1.723	1.667
	6	0.6	1.86	1.903	1.342
	7	0.7	2.461	2.01	1.854
	8	0.8	2.026	3.824	2.159
	9	0.9	2.272	2.661	2.238
	10	1	2.496	3.156	1.595
	11	1.1	2.274	3.34	1.854
	12	1.2	2.533	3.481	1.687
	13	1.3	2.69	3.257	1.423
	14	1.4	2.555	3.057	1.879
	15	1.5	2.444	3.299	1.543
	16	1.6	2.393	3.673	1.68
	17	1.7	2.066	3.513	1.641
	18	1.8	2.53	3.144	1.664
	19	1.9	2.297	3.626	1.538
	20	2	2.087	3.567	1.573
	21	2.1	1.986	4.197	1.686
	22	2.2	2.353	4.13	1.7
	23	2.3	2.095	3.461	1.492
	24	2.4	2.262	3.834	2.011
	25	2.5	2.689	3.879	1.504
	26	2.6	3.214	3.316	1.408
	27	2.7	3.589	3.128	2.012
	28	2.8	2.67	3.403	1.802
	29	2.9	2.803	3.873	1.66
	30	3	2.881	3.818	1.712
	31	3.1	3.054	3.741	1.844
	32	3.2	2.741	4.109	1.909
	33	3.3	3.255	4.212	1.666
	34	3.4	3.439	4.391	1.639
	35	3.5	3.183	3.987	1.476
	36	3.6	3.218	3.433	1.583
	37	3.7	3.373	3.34	1.885
	38	3.8	3.556	3.572	1.495
	39	3.9	2.951	3.142	1.613
	40	4	3.52	3.291	1.902
	41	4.1	3.677	3.781	1.836
	42	4.2	3.705	3.473	1.925
	43	4.3	3.637	3.111	1.762
	44	4.4	3.556	3.035	1.807
	45	4.5	3.795	3.816	2.229
	46	4.6	3.745	3.856	2.543
	47	4.7	4.062	3.434	2.686
	48	4.8	3.613	2.777	2.259
	49	4.9	3.584	3.203	1.554
	50	5	3.539	3.601	1.741
	51	5.1	3.649	2.992	1.819
	52	5.2	3.482	3.42	1.663
	53	5.3	3.142	3.079	1.824
	54	5.4	3.241	3.628	1.667
	55	5.5	3.674	3.715	1.761
	56	5.6	3.778	3.507	1.658
	57	5.7	3.682	3.026	1.801
	58	5.8	3.436	3.041	2.211
	59	5.9	3.591	2.664	1.62
	60	6	3.504	3.017	1.868
	61	6.1	3.284	3.323	2.011
	62	6.2	3.973	3.41	2.701
	63	6.3	3.591	3.027	2.015
	64	6.4	3.681	3.954	2.011
	65	6.5	3.814	3.98	2.486
	66	6.6	3.236	3.24	3.051
	67	6.7	3.376	3.568	3.225
	68	6.8	3.856	3.476	2.807
	69	6.9	3.309	3.385	2.57
	70	7	2.984	2.905	2.579
	71	7.1	2.819	3.639	2.049
	72	7.2	2.905	3.205	1.967
	73	7.3	2.614	3.298	2.089
	74	7.4	2.823	3.9	3.648
	75	7.5	3.027	4.507	2.13
	76	7.6	3.733	4.557	2.75
	77	7.7	3.569	3.954	2.788
	78	7.8	3.714	3.917	3.198
	79	7.9	3.422	3.755	2.269
	80	8	3.427	4.046	2.096
	81	8.1	3.489	3.606	1.682
	82	8.2	3.439	2.839	2.346
	83	8.3	3.615	2.691	2.109
	84	8.4	3.3	2.746	2.463
	85	8.5	3.876	2.327	2.238
	86	8.6	3.727	2.877	1.591
	87	8.7	3.873	3.175	1.774
	88	8.8	2.998	3.274	2.177
	89	8.9	3.811	3.291	1.965
	90	9	3.523	3.309	2.212
	91	9.1	3.909	3.202	2.025
	92	9.2	3.858	3.352	2.894
	93	9.3	3.993	3.289	2.259
	94	9.4	3.789	3.437	2.742
	95	9.5	3.742	3.195	2.057
	96	9.6	3.589	3.441	2.474
	97	9.7	3.528	3.506	2.484
	98	9.8	3.643	3.728	2.575
	99	9.9	3.599	4.158	2.088
	100	10	3.837	4.063	1.852
	101	10.1	4.043	3.064	2.199
	102	10.2	3.318	3.372	2.105
	103	10.3	3.388	3.227	2.165
	104	10.4	3.876	3.642	2.035
	105	10.5	3.649	3.597	1.734
	106	10.6	3.646	3.451	1.789
	107	10.7	4.395	3.373	1.889
	108	10.8	4.075	3.295	1.594
	109	10.9	4.218	3.392	1.839
	110	11	4.116	3.401	2.157
	111	11.1	3.721	3.742	1.624
	112	11.2	4.074	3.7	1.865
	113	11.3	3.873	4.063	1.649
	114	11.4	4.123	3.825	1.354
	115	11.5	4.584	4.046	2.413
	116	11.6	4.504	3.598	3.765
	117	11.7	4.625	3.516	2.962
	118	11.8	4.661	3.953	3.905
	119	11.9	4.864	3.703	4.424
	120	12	5.341	4.142	5.121
	121	12.1	4.559	4.079	4.34
	122	12.2	4.918	4.003	4.574
	123	12.3	4.336	3.932	4.341
	124	12.4	4.791	4.015	4.837
	125	12.5	4.852	4.186	4.08
	126	12.6	5.027	4.228	4.133
	127	12.7	4.936	3.9	3.841
	128	12.8	5.241	4.285	3.776
	129	12.9	5.189	3.253	4.112
	130	13	4.779	3.253	3.952
	131	13.1	5.221	4.111	3.936
	132	13.2	5.255	4.166	3.915
	133	13.3	5.283	4.084	4.211
	134	13.4	4.712	3.847	4
	135	13.5	4.797	3.42	4.007
	136	13.6	4.7	3.799	4.229
	137	13.7	4.779	3.562	4.049
	138	13.8	4.987	3.537	4.232
	139	13.9	5.031	4.091	4.768
	140	14	4.829	4.15	4.456
	141	14.1	4.795	4.141	3.822
	142	14.2	4.815	4.036	4.364
	143	14.3	4.515	3.732	5.214
	144	14.4	4.94	3.702	3.952
	145	14.5	5.413	3.344	4.254
	146	14.6	5.456	3.548	3.727
	147	14.7	4.845	3.241	4.148
	148	14.8	4.961	3.871	3.977
	149	14.9	5.178	3.967	4.518
	150	15	5.314	3.864	4.268
	151	15.1	5.378	2.542	4.614
	152	15.2	5.06	2.778	3.9
	153	15.3	4.81	2.959	3.94
	154	15.4	4.958	3.259	4.838
	155	15.5	4.997	3.294	4.718
	156	15.6	4.924	3.652	4.807
	157	15.7	4.914	3.78	4.325
	158	15.8	5.027	3.508	4.625
	159	15.9	4.924	3.391	4.153
	160	16	5.436	3.325	4.203
	161	16.1	5.241	4.492	4.534
	162	16.2	5.723	3.755	4.565
	163	16.3	5.143	3.694	4.729
	164	16.4	5.346	3.777	5.041
	165	16.5	5.095	3.574	4.671
	166	16.6	4.839	3.762	4.99
	167	16.7	4.896	4.029	4.308
	168	16.8	4.988	4.295	4.797
	169	16.9	5.239	3.802	4.038
	170	17	4.825	3.441	4.171
	171	17.1	5.006	3.189	4.484
	172	17.2	5.157	2.903	4.203
	173	17.3	4.991	3.45	4.537
	174	17.4	5.71	3.751	4.464
	175	17.5	5.01	3.702	4.585
	176	17.6	4.98	3.827	4.528
	177	17.7	5.402	3.835	3.795
	178	17.8	5.698	3.276	4.176
	179	17.9	5.62	4.056	4.044
	180	18	5.786	4.075	3.803
	181	18.1	5.316	4.444	3.802
	182	18.2	4.961	3.837	3.465
	183	18.3	5.163	4.253	4.831
	184	18.4	4.834	3.605	4.367
	185	18.5	5.232	3.47	4.37
	186	18.6	5.214	3.286	4.293
	187	18.7	5.563	3.119	3.702
	188	18.8	5.396	2.967	4.193
	189	18.9	4.797	3.314	3.639
	190	19	5.493	3.442	3.731
	191	19.1	5.266	3.435	3.482
	192	19.2	5.737	3.976	3.31
	193	19.3	5.372	3.372	3.481
	194	19.4	5.278	3.602	3.142
	195	19.5	5.433	3.433	3.274
	196	19.6	5.544	3.949	3.519
	197	19.7	5.005	4.249	3.458
	198	19.8	5.358	3.268	3.705
	199	19.9	5.321	3.954	3.681
	200	20	5.392	3.497	4.372
	201	20.1	5.571	3.541	4.168
	202	20.2	4.873	3.685	4.422
	203	20.3	5.578	3.768	4.347
	204	20.4	6.227	3.432	4.075
	205	20.5	5.968	3.787	5.035
	206	20.6	5.518	3.413	3.976
	207	20.7	5.896	3.866	4.096
	208	20.8	5.515	3.795	3.489
	209	20.9	5.03	3.929	4.116
	210	21	4.994	3.723	4.109
	211	21.1	5.424	4.005	3.489
	212	21.2	5.136	3.428	3.495
	213	21.3	5.783	4.529	4.025
	214	21.4	5.129	3.914	3.639
	215	21.5	5.707	3.996	3.545
	216	21.6	5.492	4.069	3.789
	217	21.7	5.885	4.266	3.86
	218	21.8	5.5	3.886	3.589
	219	21.9	5.341	3.842	4.322
	220	22	5.624	3.846	3.857
	221	22.1	5.003	4.164	4.203
	222	22.2	6.243	4.237	4.363
	223	22.3	5.261	4.062	4.186
	224	22.4	5.622	3.895	3.234
	225	22.5	5.82	4.186	3.417
	226	22.6	5.982	4.113	3.723
	227	22.7	5.868	3.66	5.296
	228	22.8	5.973	3.561	4.76
	229	22.9	5.716	4.041	4.402
	230	23	5.029	3.898	3.638
	231	23.1	5.416	4.148	3.432
	232	23.2	4.998	3.852	3.388
	233	23.3	5.304	4.196	3.304
	234	23.4	5.287	4.372	3.168
	235	23.5	4.712	4.76	3.287
	236	23.6	5.376	4.137	3.225
	237	23.7	6.177	4.873	3.274
	238	23.8	5.58	5.279	3.026
	239	23.9	5.745	4.199	2.686
	240	24	5.33	4.573	3.123
	241	24.1	5.349	4.561	3.923
	242	24.2	5.527	4.474	3.663
	243	24.3	5.71	4.798	4.281
	244	24.4	5.54	2.902	4.947
	245	24.5	6.012	3.52	4.505
	246	24.6	5.929	3.348	4.323
	247	24.7	5.728	3.629	4.8
	248	24.8	5.636	4.062	4.664
	249	24.9	5.696	4.396	4.678
	250	25	4.963	4.44	4.783
	251	25.1	5.461	4.141	4.894
	252	25.2	5.943	4.18	5.294
	253	25.3	5.266	3.775	5.397
	254	25.4	6.053	4.052	4.519
	255	25.5	5.605	3.714	4.797
	256	25.6	6.15	3.785	5.013
	257	25.7	5.644	3.772	4.854
	258	25.8	5.206	3.411	4.786
	259	25.9	5.434	3.26	4.671
	260	26	5.657	3.156	3.445
	261	26.1	5.506	3.575	3.01
	262	26.2	5.849	3.678	3.974
	263	26.3	5.5	4.095	3.809
	264	26.4	5.46	3.746	3.665
	265	26.5	5.279	4.261	4.733
	266	26.6	5.46	4.018	5.212
	267	26.7	5.623	3.946	4.948
	268	26.8	5.865	4.084	4.763
	269	26.9	5.834	4.188	4.196
	270	27	5.778	3.807	4.512
	271	27.1	6.105	3.874	4.693
	272	27.2	5.463	4.115	4.567
	273	27.3	5.616	4.182	4.967
	274	27.4	5.685	3.969	4.291
	275	27.5	5.575	4.086	4.606
	276	27.6	5.794	3.875	4.817
	277	27.7	5.455	3.697	4.279
	278	27.8	6.089	4.348	4.452
	279	27.9	5.572	4.27	5.358
	280	28	4.898	4.121	5.422
	281	28.1	4.063	4.45	5.248
	282	28.2	4.744	4.779	5.203
	283	28.3	5.678	4.02	5.474
	284	28.4	4.55	3.741	5.18
	285	28.5	5.331	4.055	5.39
	286	28.6	5.57	3.859	4.92
	287	28.7	5.938	4.258	5.27
	288	28.8	6.178	3.961	5.289
	289	28.9	5.466	4.39	5.168
	290	29	6.105	4.263	4.685
	291	29.1	5.231	4.264	5.182
	292	29.2	6.123	4.41	4.72
	293	29.3	5.169	3.744	4.858
	294	29.4	5.172	3.899	4.63
	295	29.5	4.342	3.948	5.026
	296	29.6	3.38	4.118	4.66
	297	29.7	3.798	3.727	4.861
	298	29.8	3.135	3.994	5.076
	299	29.9	3.226	3.839	4.123
	300	30	3.945	4.117	4.67
	301	30.1	3.756	4.421	4.557
	302	30.2	3.658	3.648	4.947
	303	30.3	3.681	4.039	4.782
	304	30.4	3.695	3.646	4.146
	305	30.5	3.56	4.134	4.029
	306	30.6	3.349	3.406	3.396
	307	30.7	3.48	4.451	3.524
	308	30.8	3.589	3.374	4.92
	309	30.9	3.594	3.447	4.401
	310	31	4.057	3.705	3.993
	311	31.1	3.746	3.241	3.823
	312	31.2	3.727	3.592	4.419
	313	31.3	3.857	3.901	4.612
	314	31.4	4.091	3.844	4.768
	315	31.5	4.002	4.055	4.459
	316	31.6	3.513	3.856	4.089
	317	31.7	3.782	4.099	3.749
	318	31.8	4.095	4.085	4.251
	319	31.9	4.123	3.935	4.948
	320	32	3.443	3.643	4.871
	321	32.1	3.972	3.663	4.36
	322	32.2	3.63	3.509	3.909
	323	32.3	4.066	3.719	4.722
	324	32.4	3.813	3.627	4.768
	325	32.5	3.533	3.794	5.023
	326	32.6	3.823	4.032	4.779
	327	32.7	3.478	3.86	4.361
	328	32.8	3.622	4.142	4.198
	329	32.9	3.535	3.844	4.745
	330	33	3.63	3.681	4.759
	331	33.1	3.719	4.427	4.593
	332	33.2	3.458	4.324	4.852
	333	33.3	3.108	3.481	4.486
	334	33.4	3.639	3.649	4.502
	335	33.5	3.734	3.681	5.569
	336	33.6	3.691	3.628	4.793
	337	33.7	3.729	3.834	4.492
	338	33.8	3.649	3.66	4.101
	339	33.9	3.249	4.035	3.276
	340	34	3.737	4.104	3.323
	341	34.1	3.629	3.56	3.065
	342	34.2	3.671	3.843	3.818
	343	34.3	3.662	3.378	4.465
	344	34.4	3.715	4.042	4.204
	345	34.5	3.809	4.428	3.469
	346	34.6	3.815	3.703	3.907
	347	34.7	3.83	3.586	3.233
	348	34.8	4.153	3.627	3.633
	349	34.9	3.746	3.61	4.552
	350	35	4.045	3.072	3.541
	351	35.1	3.888	3.785	4.713
	352	35.2	3.839	3.926	4.071
	353	35.3	3.656	3.719	4.235
	354	35.4	3.18	3.333	3.358
	355	35.5	3.366	3.556	3.383
	356	35.6	3.196	3.98	3.595
	357	35.7	2.989	4.285	3.684
	358	35.8	3.024	4.461	3.863
	359	35.9	2.853	3.779	3.477
	360	36	3.21	3.872	3.349
	361	36.1	2.988	4.011	3.824
	362	36.2	3.832	3.994	4.076
	363	36.3	3.749	4.454	3.735
	364	36.4	3.782	3.667	4.057
	365	36.5	3.946	4.216	3.574
	366	36.6	3.723	4.083	3.946
	367	36.7	3.759	4.339	3.497
	368	36.8	3.614	3.826	3.589
	369	36.9	3.865	3.892	4.223
	370	37	3.667	4.284	3.87
	371	37.1	3.372	4.195	3.89
	372	37.2	3.641	4.896	4.068
	373	37.3	3.675	4.132	3.942
	374	37.4	3.821	3.916	3.177
	375	37.5	3.866	4.238	3.178
	376	37.6	4.128	4.048	3.614
	377	37.7	3.817	3.685	3.544
	378	37.8	3.875	4.028	3.937
	379	37.9	3.969	3.808	3.775
	380	38	3.955	4.094	3.589
	381	38.1	3.925	4.128	3.967
	382	38.2	3.978	3.88	4.138
	383	38.3	3.64	4.296	3.965
	384	38.4	3.986	4.243	3.745
	385	38.5	3.93	4.092	3.612
	386	38.6	3.927	4.313	3.782
	387	38.7	3.935	4.392	3.815
	388	38.8	4.286	4.145	3.473
	389	38.9	4.223	4.011	3.711
	390	39	3.623	3.92	3.665
	391	39.1	3.77	4.332	3.928
	392	39.2	3.553	4.216	3.514
	393	39.3	4.031	4.22	4.091
	394	39.4	3.611	4.073	3.917
	395	39.5	3.628	3.749	3.749
	396	39.6	3.744	3.788	3.846
	397	39.7	3.906	3.741	3.719
	398	39.8	4.266	3.868	3.711
	399	39.9	4.194	4.538	3.745
	400	40	3.929	4.193	3.625
	401	40.1	3.834	4.138	3.44
	402	40.2	4.07	4.015	3.429
	403	40.3	3.849	4.085	3.899
	404	40.4	4.023	4.039	3.516
	405	40.5	3.982	3.898	3.521
	406	40.6	4.201	5.014	3.609
	407	40.7	4.043	4.031	3.584
	408	40.8	4.054	3.666	3.506
	409	40.9	3.903	4.225	3.658
	410	41	3.933	4.008	3.655
	411	41.1	3.774	3.943	3.663
	412	41.2	3.954	4.008	3.327
	413	41.3	3.89	4.294	3.177
	414	41.4	3.623	4.215	3.418
	415	41.5	3.913	4.375	3.347
	416	41.6	3.781	3.704	4.091
	417	41.7	4.023	4.121	3.517
	418	41.8	3.984	3.888	4.012
	419	41.9	3.934	4.056	3.345
	420	42	3.805	4.163	3.326
	421	42.1	3.78	4.066	3.391
	422	42.2	3.852	4.318	3.278
	423	42.3	4.082	3.877	3.362
	424	42.4	4.29	4.22	3.658
	425	42.5	4.501	3.979	3.899
	426	42.6	4.012	3.427	3.162
	427	42.7	3.284	3.387	3.768
	428	42.8	5.053	3.709	3.374
	429	42.9	4.656	4.257	3.834
	430	43	4.241	3.814	3.261
	431	43.1	4.724	3.8	3.586
	432	43.2	5.286	4.196	3.341
	433	43.3	4.845	4.414	3.379
	434	43.4	5.13	3.71	3.821
	435	43.5	4.99	3.87	4.135
	436	43.6	4.677	3.79	3.667
	437	43.7	5.142	3.92	3.826
	438	43.8	4.852	4.179	3.112
	439	43.9	4.671	3.658	3.73
	440	44	4.763	3.96	4.303
	441	44.1	4.951	3.954	4.375
	442	44.2	5.369	4.092	4.247
	443	44.3	5.513	3.9	3.737
	444	44.4	5.31	4.381	3.671
	445	44.5	5.346	4.012	3.358
	446	44.6	5.499	3.77	3.368
	447	44.7	5.39	4.271	3.666
	448	44.8	5.53	4.121	4.224
	449	44.9	5.364	3.879	4.108
	450	45	5.224	4.116	4.116
	451	45.1	5.482	4.189	3.943
	452	45.2	5.131	4.026	4.052
	453	45.3	5.031	4.208	4.177
	454	45.4	4.734	4.008	3.857
	455	45.5	5.109	4.172	3.753
	456	45.6	5.342	4.364	3.556
	457	45.7	5.331	3.873	4.11
	458	45.8	5.564	3.791	4.02
	459	45.9	5.218	4.11	3.723
	460	46	5.446	4.104	4.312
	461	46.1	5.234	4.145	4.455
	462	46.2	5.51	4.466	4.552
	463	46.3	5.367	4.139	4.587
	464	46.4	5.404	4.002	4.72
	465	46.5	5.403	4.343	5.611
	466	46.6	5.717	4.102	5.399
	467	46.7	5.243	4.46	5.535
	468	46.8	5.094	4.614	5.269
	469	46.9	5.044	4.832	4.055
	470	47	5.031	3.952	4.326
	471	47.1	5.427	4.188	4.272
	472	47.2	5.123	4.245	4.783
	473	47.3	5.187	4.608	3.768
	474	47.4	5.207	4.345	4.001
	475	47.5	5.242	4.141	3.974
	476	47.6	5.283	3.927	3.869
	477	47.7	5.412	4.572	4.51
	478	47.8	5.412	4.485	4.666
	479	47.9	5.743	4.364	3.95
	480	48	5.544	4.389	4.182
	481	48.1	5.323	4.064	4.209
	482	48.2	5.39	3.886	4.077
	483	48.3	5.627	4.115	4.14
	484	48.4	5.211	3.658	4.243
	485	48.5	5.372	3.973	5.484
	486	48.6	5.122	4.276	5.02
	487	48.7	4.066	4.27	5.128
	488	48.8	4.522	4.602	5.404
	489	48.9	4.848	4.219	4.922
	490	49	4.776	4.201	5.275
	491	49.1	5.28	3.99	5.299
	492	49.2	5.321	4.387	4.666
	493	49.3	5.157	4.27	5.304
	494	49.4	5.5	4.386	5.326
	495	49.5	4.907	4.164	4.695
	496	49.6	4.714	4.648	4.303
	497	49.7	4.419	4.115	4.024
	498	49.8	4.775	3.861	4.084
	499	49.9	5.196	4.206	4.598
	500	50	5.321	4.485	4.549
	501	50.1	5.207	4.19	4.513
	502	50.2	4.759	3.996	4.343
	503	50.3	5.438	4.301	4.173
	504	50.4	5.747	4.368	4.477
	505	50.5	5.168	4.351	3.586
	506	50.6	5.685	3.797	4.338
	507	50.7	5.113	4.082	4.327
	508	50.8	4.785	4.07	4.09
	509	50.9	5.04	4.386	3.863
	510	51	5.131	4.243	4.532
	511	51.1	4.933	4.185	4.577
	512	51.2	5.243	4.197	4.007
	513	51.3	5.186	4.417	4.4
	514	51.4	5.098	4.305	4.034
	515	51.5	5.815	3.9	4.689
	516	51.6	5.066	4.095	4.236
	517	51.7	5.685	4.502	4.381
	518	51.8	5.493	4.304	4.296
	519	51.9	4.938	4.592	3.975
	520	52	5.468	3.735	4.2
	521	52.1	5.005	3.965	4.431
	522	52.2	5.337	4.288	4.457
	523	52.3	4.928	4.485	4.168
	524	52.4	4.703	3.869	4.604
	525	52.5	5.04	4.498	4.812
	526	52.6	5.41	4.202	4.244
	527	52.7	5.071	4.131	4.167
	528	52.8	4.833	3.942	3.969
	529	52.9	5.459	4.155	3.636
	530	53	5.2	4.04	3.743
	531	53.1	5.795	3.978	4.135
	532	53.2	5.403	4.142	4.559
	533	53.3	5.183	4.046	5.126
	534	53.4	5.528	4.266	5.436
	535	53.5	4.897	4.014	5.138
	536	53.6	5.378	4.087	4.407
	537	53.7	5.123	4.43	4.588
	538	53.8	5.299	3.632	4.635
	539	53.9	5.329	3.764	4.461
	540	54	5.061	4.206	4.437
	541	54.1	5.159	3.833	4.206
	542	54.2	4.887	3.899	4.475
	543	54.3	5.151	3.957	4.712
	544	54.4	4.939	3.91	4.367
	545	54.5	5.152	4.062	4.525
	546	54.6	5.016	4.268	4.653
	547	54.7	5.018	4.177	4.49
	548	54.8	5.08	3.845	4.401
	549	54.9	4.325	3.838	4.451
	550	55	4.736	3.949	4.18
	551	55.1	3.998	4.071	4.671
	552	55.2	3.874	4.019	4.675
	553	55.3	4.452	4.14	4.2
	554	55.4	4.532	3.996	4.605
	555	55.5	3.502	4.008	4.248
	556	55.6	3.445	3.837	4.118
	557	55.7	3.565	3.955	4.343
	558	55.8	3.281	4.113	3.976
	559	55.9	3.34	3.927	4.006
	560	56	4.906	3.88	4.322
	561	56.1	3.062	3.925	4.199
	562	56.2	3.13	3.897	4.206
	563	56.3	3.458	4.048	3.689
	564	56.4	2.615	4.029	4.112
	565	56.5	3.657	4.113	4.06
	566	56.6	2.832	4.036	4.568
	567	56.7	3.53	4.612	4.104
	568	56.8	2.418	4.173	4.607
	569	56.9	2.577	4.92	4.159
	570	57	3.428	3.62	4.507
	571	57.1	3.61	3.696	4.528
	572	57.2	3.636	3.832	4.165
	573	57.3	3.769	4.227	4.434
	574	57.4	3.317	3.945	4.085
	575	57.5	3.542	3.488	4.326
	576	57.6	3.374	3.911	4.232
	577	57.7	2.566	3.94	4.069
	578	57.8	2.769	3.818	4.267
	579	57.9	2.554	3.791	4.187
	580	58	2.777	3.773	3.934
	581	58.1	2.575	3.787	4.213
	582	58.2	2.513	4.454	4.94
	583	58.3	2.767	4.287	4.342
	584	58.4	2.449	3.718	4.218
	585	58.5	3.752	3.811	4.285
	586	58.6	3.419	3.93	4.295
	587	58.7	3.511	4.254	4.011
	588	58.8	3.026	4.096	3.912
	589	58.9	3.277	3.896	4.102
	590	59	3.79	3.781	3.727
	591	59.1	3.385	4.05	3.977
	592	59.2	3.832	4.036	3.614
	593	59.3	3.415	3.993	4.111
	594	59.4	3.245	3.996	3.771
	595	59.5	3.724	3.782	4.274
	596	59.6	3.736	3.92	4.289
	597	59.7	2.814	4.024	3.966
	598	59.8	2.575	3.77	4.034
	599	59.9	2.251	3.68	4.578
	600	60	2.857	4.173	4.048
	601	60.1	2.213	3.902	4.501
	602	60.2	2.478	3.947	3.886
	603	60.3	2.547	4.053	4.543
	604	60.4	2.863	4.198	4.207
	605	60.5	2.355	3.748	4.755
	606	60.6	2.501	3.875	4.79
	607	60.7	2.271	4.205	4.41
	608	60.8	2.205	3.918	4.808
	609	60.9	2.51	3.854	4.948
	610	61	1.995	4.106	5.473
	611	61.1	2.594	4.161	4.569
	612	61.2	2.515	4.06	4.201
	613	61.3	2.268	2.921	4.994
	614	61.4	2.554	3.677	5.058
	615	61.5	2.869	3.983	4.843
	616	61.6	2.036	3.72	4.59
	617	61.7	2.121	3.694	4.582
	618	61.8	2.287	3.874	4.778
	619	61.9	2.079	3.73	5.277
	620	62	2.548	4.031	4.946
	621	62.1	2.47	3.904	4.757
	622	62.2	2.673	3.908	4.618
	623	62.3	2.428	4.259	4.432
	624	62.4	2.192	3.763	4.474
	625	62.5	2.195	4.152	5.28
	626	62.6	2.282	3.939	4.719
	627	62.7	3.472	4.086	4.664
	628	62.8	3.203	4.312	4.891
	629	62.9	2.592	4.21	4.394
	630	63	3.117	4.329	4.632
	631	63.1	2.523	4.022	4.859
	632	63.2	2.603	4.18	4.877
	633	63.3	3.27	4.097	4.786
	634	63.4	3.529	4.054	4.282
	635	63.5	3.517	3.954	5.092
	636	63.6	3.512	4.055	4.804
	637	63.7	2.682	3.776	4.919
	638	63.8	2.831	4.32	4.709
	639	63.9	2.825	4.011	4.782
	640	64	2.321	4.228	5.011
	641	64.1	3.055	4.043	5.265
	642	64.2	2.681	4.047	4.746
	643	64.3	2.623	4.028	4.651
	644	64.4	2.15	4.148	4.845
	645	64.5	2.655	3.569	4.938
	646	64.6	2.499	4.201	4.503
	647	64.7	2.332	3.788	4.546
	648	64.8	2.844	4.086	5.231
	649	64.9	2.747	4.002	5.544
	650	65	2.917	3.762	5.226
	651	65.1	3.275	4.239	5.004
	652	65.2	3.231	4.221	5.634
	653	65.3	2.942	3.855	5.592
	654	65.4	4.316	4.16	5.328
	655	65.5	4.075	4.129	4.693
	656	65.6	4.723	4.067	5.095
	657	65.7	4.69	3.861	4.539
	658	65.8	4.378	3.953	5.211
	659	65.9	5.01	4.111	5.257
	660	66	5.281	4.14	4.826
	661	66.1	4.843	4.168	4.702
	662	66.2	4.567	3.998	5.09
	663	66.3	4.375	3.898	5.248
	664	66.4	3.45	4.179	5.859
	665	66.5	2.809	4.34	6.462
	666	66.6	3.14	4.1	4.85
	667	66.7	2.633	4.119	4.978
	668	66.8	3.43	4.58	4.819
	669	66.9	4.251	4.176	5.138
	670	67	4.256	3.971	4.646
	671	67.1	4.676	4.027	5.08
	672	67.2	3.659	4.007	4.949
	673	67.3	3.558	4.009	5.03
	674	67.4	3.039	4.325	4.666
	675	67.5	3.505	3.796	5.051
	676	67.6	3.344	4.291	4.871
	677	67.7	3.338	4.26	5.005
	678	67.8	3.449	4.182	4.841
	679	67.9	3.22	3.962	4.642
	680	68	3.68	3.98	5.153
	681	68.1	3.489	4.104	4.765
	682	68.2	3.344	4.15	5.135
	683	68.3	3.723	4.305	5.146
	684	68.4	3.762	4.13	5.637
	685	68.5	3.383	4.199	5.302
	686	68.6	3.386	3.999	4.696
	687	68.7	3.558	4.363	5.592
	688	68.8	3.191	4.227	5.917
	689	68.9	3.44	4.05	5.445
	690	69	3.311	3.989	4.885
	691	69.1	3.279	4.192	5.484
	692	69.2	4.444	3.857	4.993
	693	69.3	4.334	3.962	5.056
	694	69.4	4.654	4.152	5.68
	695	69.5	4.64	4.068	5.37
	696	69.6	4.835	4.466	4.994
	697	69.7	4.467	3.951	4.656
	698	69.8	4.889	4.262	5.078
	699	69.9	4.996	3.787	4.752
	700	70	4.914	3.994	4.82
	701	70.1	4.777	3.88	4.654
	702	70.2	4.729	4.106	5.317
	703	70.3	4.927	4.366	5.409
	704	70.4	5.13	4.081	4.654
	705	70.5	5.135	4.01	5.789
	706	70.6	5.253	3.913	5.228
	707	70.7	4.932	4.366	5.397
	708	70.8	5.217	4.169	5.17
	709	70.9	5.187	3.59	5.677
	710	71	4.95	4.022	5.27
	711	71.1	5.126	3.745	5.105
	712	71.2	5.302	3.816	4.843
	713	71.3	4.855	4.084	4.499
	714	71.4	5.13	3.841	4.679
	715	71.5	5.395	4.321	4.629
	716	71.6	5.495	4.237	5.242
	717	71.7	5.567	4.299	4.744
	718	71.8	5.081	4.046	4.7
	719	71.9	5.281	4.235	5.092
	720	72	5.692	3.906	4.648
	721	72.1	5.731	4.042	4.532
	722	72.2	5.212	4.22	4.734
	723	72.3	4.969	4.215	4.385
	724	72.4	4.97	3.903	4.448
	725	72.5	4.744	4.174	4.1
	726	72.6	5.023	4.252	3.964
	727	72.7	4.755	4.269	5.07
	728	72.8	5.064	3.961	4.796
	729	72.9	5.186	3.929	4.988
	730	73	5.342	4.193	4.84
	731	73.1	5.564	3.983	4.599
	732	73.2	5.108	4.04	4.432
	733	73.3	5.197	4.034	3.887
	734	73.4	5.644	4.03	4.009
	735	73.5	4.964	4.239	4.437
	736	73.6	4.807	4.26	3.929
	737	73.7	4.889	4.136	4.478
	738	73.8	4.673	4.369	5.215
	739	73.9	4.923	4.392	4.663
	740	74	5.205	4.374	4.229
	741	74.1	5.111	4.239	4.382
	742	74.2	4.709	4.417	4.453
	743	74.3	5.477	4.444	4.035
	744	74.4	5.49	4.112	4.332
	745	74.5	5.486	3.928	3.799
	746	74.6	5.189	3.824	3.925
	747	74.7	4.95	4.403	4.715
	748	74.8	5.566	5.041	4.697
	749	74.9	5.178	4.533	4.184
	750	75	5.052	4.315	4.47
	751	75.1	5.023	3.138	4.907
	752	75.2	4.686	4.077	4.724
	753	75.3	5.11	4.448	4.252
	754	75.4	4.973	4.361	4.764
	755	75.5	5.135	4.374	4.705
	756	75.6	5.134	4.244	4.087
	757	75.7	5.139	3.798	4.33
	758	75.8	4.612	4.193	4.585
	759	75.9	5.16	4.142	4.742
	760	76	4.94	4.357	4.642
	761	76.1	5.383	4.177	4.721
	762	76.2	5.211	3.914	4.848
	763	76.3	5.153	3.817	4.848
	764	76.4	4.746	3.799	5.211
	765	76.5	5.176	4.123	4.961
	766	76.6	4.941	4.061	4.649
	767	76.7	4.941	4.215	4.792
	768	76.8	5.189	4.408	4.853
	769	76.9	5.288	4.344	4.697
	770	77	5.013	4.325	3.983
	771	77.1	5.118	4.039	4.856
	772	77.2	5.362	4.411	4.424
	773	77.3	5.118	4.199	4.742
	774	77.4	5.036	4.288	4.741
	775	77.5	4.799	4.195	4.947
	776	77.6	5.118	4.246	4.843
	777	77.7	4.834	4.123	5.037
	778	77.8	4.78	3.901	4.747
	779	77.9	4.429	4.274	4.712
	780	78	5.867	3.884	5.035
	781	78.1	8.408	4.315	4.666
	782	78.2	8.193	4.383	4.33
	783	78.3	8.188	4.263	4.375
	784	78.4	8.809	4.009	4.001
	785	78.5	8.676	4.336	3.929
	786	78.6	7.852	3.782	4.255
	787	78.7	8.417	4.239	4.616
	788	78.8	8.522	4.558	4.479
	789	78.9	8.259	4.558	3.868
	790	79	8.049	3.986	4.527
	791	79.1	8.129	4.291	4.112
	792	79.2	8.519	4.236	3.932
	793	79.3	8.651	4.171	3.871
	794	79.4	8.789	4.362	3.873
	795	79.5	9.118	4.303	4.571
	796	79.6	9.032	4.375	4.422
	797	79.7	8.543	3.998	4.372
	798	79.8	8.227	4.419	4.478
	799	79.9	8.228	4.199	4.13
	800	80	8.094	4.272	3.97
	801	80.1	8.15	4.422	4.614
	802	80.2	8.125	4.353	4.132
	803	80.3	8.336	4.552	5.085
	804	80.4	8.7	4.109	4.256
	805	80.5	8.723	4.204	3.94
	806	80.6	8.475	4.324	4.028
	807	80.7	9.388	4.322	4.278
	808	80.8	8.385	4.727	4.04
	809	80.9	8.487	4.206	4.232
	810	81	8.501	4.171	4.044
	811	81.1	8.516	4.049	3.751
	812	81.2	9.027	3.952	4.453
	813	81.3	8.674	3.978	4.362
	814	81.4	8.824	4.185	4.139
	815	81.5	8.707	4	4.117
	816	81.6	8.119	3.988	4.08
	817	81.7	7.745	4.214	4.292
	818	81.8	7.727	4.254	4.429
	819	81.9	7.801	4.748	4.542
	820	82	8.398	4.15	4.966
	821	82.1	7.931	4.072	4.312
	822	82.2	7.889	4.35	4.437
	823	82.3	7.914	4.653	4.38
	824	82.4	8.107	4.146	4.01
	825	82.5	8.218	4.331	4.09
	826	82.6	7.818	4.28	4.171
	827	82.7	8.146	4.015	4.325
	828	82.8	8.111	3.942	4.708
	829	82.9	9.26	4.272	4.411
	830	83	7.616	3.991	4.335
	831	83.1	7.855	4.057	4.316
	832	83.2	7.83	3.755	4.589
	833	83.3	8.221	4.068	4.465
	834	83.4	8.053	3.855	4.61
	835	83.5	7.518	4.285	4.476
	836	83.6	8.256	3.907	4.258
	837	83.7	7.993	4.048	4.09
	838	83.8	7.683	3.75	4.27
	839	83.9	7.634	3.995	5.138
	840	84	7.633	3.842	4.55
	841	84.1	8.072	3.665	4.249
	842	84.2	8.033	4.115	4.675
	843	84.3	8.291	4.139	4.357
	844	84.4	7.977	4.057	4.201
	845	84.5	7.932	4.242	4.453
	846	84.6	7.76	4.079	4.484
	847	84.7	7.686	4.48	4.604
	848	84.8	7.717	4.552	4.442
	849	84.9	7.587	4.562	4.385
	850	85	7.525	3.924	4.504
	851	85.1	7.563	4.142	4.597
	852	85.2	7.594	4.292	4.631
	853	85.3	7.491	4.464	4.505
	854	85.4	7.698	4.168	4.703
	855	85.5	7.598	4.142	4.01
	856	85.6	7.548	4.055	4.532
	857	85.7	7.801	4.182	4.451
	858	85.8	7.656	3.802	4.261
	859	85.9	7.844	4.188	4.313
	860	86	7.682	4.11	4.188
	861	86.1	7.733	4.175	4.654
	862	86.2	7.693	4.39	4.55
	863	86.3	7.591	3.852	4.669
	864	86.4	7.687	3.916	4.49
	865	86.5	8.822	3.803	4.336
	866	86.6	8.997	4.188	4.462
	867	86.7	9.399	3.765	4.01
	868	86.8	8.096	3.343	4.328
	869	86.9	7.67	3.413	4.523
	870	87	8.436	3.513	4.458
	871	87.1	8.532	4.001	4.49
	872	87.2	8.622	3.399	4.316
	873	87.3	8.883	3.886	4.489
	874	87.4	8.272	3.918	4.464
	875	87.5	8.509	3.828	4.075
	876	87.6	8.293	4.186	3.736
	877	87.7	8.115	4.407	3.338
	878	87.8	8.518	4.135	3.827
	879	87.9	9.259	3.98	3.781
	880	88	9.022	4.041	3.676
	881	88.1	8.637	4.147	3.795
	882	88.2	8.874	4.38	3.533
	883	88.3	8.473	4.18	3.53
	884	88.4	8.735	3.931	3.622
	885	88.5	8.501	3.977	3.282
	886	88.6	8.319	4.069	3.38
	887	88.7	8.369	4.172	3.677
	888	88.8	8.81	4.146	3.616
	889	88.9	8.441	4.437	4.379
	890	89	8.433	4.278	3.635
	891	89.1	8.901	4.052	3.903
	892	89.2	8.815	3.867	3.556
	893	89.3	8.516	4.239	3.793
	894	89.4	8.736	3.986	4.126
	895	89.5	8.416	4.018	4.561
	896	89.6	7.894	4.198	4.326
	897	89.7	7.692	4.177	4.605
	898	89.8	8.459	4.114	4.598
	899	89.9	8.208	3.917	4.235
	900	90	8.944	4.425	4.332
	901	90.1	8.841	4.148	4.173
	902	90.2	8.953	4.034	3.857
	903	90.3	8.35	3.776	4.187
	904	90.4	8.736	4.06	5.181
	905	90.5	8.624	4.208	4.065
	906	90.6	8.754	3.833	4.471
	907	90.7	8.647	3.904	4.753
	908	90.8	8.289	3.906	4.329
	909	90.9	8.351	3.902	4.171
	910	91	8.599	4.108	4.726
	911	91.1	8.646	4.18	4.211
	912	91.2	8.668	4.119	3.89
	913	91.3	8.72	4.222	4.676
	914	91.4	9.004	3.769	4.001
	915	91.5	8.299	4.117	4.422
	916	91.6	7.89	4.314	4.33
	917	91.7	7.955	3.925	4.63
	918	91.8	8.111	4.675	4.453
	919	91.9	8.104	3.993	5.117
	920	92	7.782	4.212	5.071
	921	92.1	8.313	3.976	4.208
	922	92.2	8.177	4.286	4.554
	923	92.3	7.932	3.946	4.933
	924	92.4	8.772	4.106	4.836
	925	92.5	8.246	4.517	4.397
	926	92.6	8.642	3.946	5.002
	927	92.7	8.753	3.76	4.477
	928	92.8	9.266	3.868	4.861
	929	92.9	9.026	3.966	4.719
	930	93	8.939	4.241	4.671
	931	93.1	8.335	4.098	4.182
	932	93.2	8.684	3.811	4.542
	933	93.3	8.863	4.643	4.576
	934	93.4	8.94	4.175	5.046
	935	93.5	9.422	4.59	3.934
	936	93.6	9.093	3.756	4.058
	937	93.7	9.009	4.08	4.716
	938	93.8	8.789	4.421	4.551
	939	93.9	9.035	3.975	4.533
	940	94	8.818	3.778	4.887
	941	94.1	9.001	3.795	4.401
	942	94.2	8.605	4.265	4.738
	943	94.3	8.037	3.714	4.725
	944	94.4	9.452	4.066	4.685
	945	94.5	8.851	4.298	4.598
	946	94.6	8.764	4.011	4.644
	947	94.7	9.014	4.061	4.898
	948	94.8	8.953	3.963	5.417
	949	94.9	8.74	3.746	4.901
	950	95	9.213	3.824	4.986
	951	95.1	8.683	4.047	5.17
	952	95.2	8.692	3.721	5.17
	953	95.3	8.366	3.962	5.515
	954	95.4	8.437	3.959	5.122
	955	95.5	8.389	3.868	3.969
	956	95.6	8.918	4.473	3.963
	957	95.7	8.576	3.997	4.068
	958	95.8	8.851	3.945	4.277
	959	95.9	8.436	4.012	5.11
	960	96	8.411	3.937	3.945
	961	96.1	8.585	4.466	4.156
	962	96.2	7.91	4.247	3.615
	963	96.3	8.596	4.396	4.137
	964	96.4	8.541	4.227	4.094
	965	96.5	9.142	3.941	4.176
	966	96.6	8.469	3.85	4.214
	967	96.7	8.233	4.207	3.935
	968	96.8	8.463	3.99	4.183
	969	96.9	8.414	3.751	4.459
	970	97	8.03	4.202	4.25
	971	97.1	8.211	3.827	4.041
	972	97.2	9.134	3.965	4.063
	973	97.3	8.414	4.365	4.523
	974	97.4	8.254	4.192	4.475
	975	97.5	8.427	3.764	4.253
	976	97.6	8.06	3.665	3.757
	977	97.7	7.988	3.603	4.1
	978	97.8	8.137	4.139	3.658
	979	97.9	8.288	4.01	3.696
	980	98	8.265	4.371	3.866
	981	98.1	7.775	3.86	3.705
	982	98.2	7.936	3.983	3.765
	983	98.3	8.592	4	3.664
	984	98.4	8.378	3.482	3.89
	985	98.5	8.672	3.836	3.305
	986	98.6	8.615	3.903	3.522
	987	98.7	8.892	4.012	3.614
	988	98.8	8.037	3.602	4.14
	989	98.9	8.982	3.871	3.724
	990	99	8.023	3.755	3.66
	991	99.1	8.408	3.791	3.79
	992	99.2	8.072	3.751	4.023
	993	99.3	8.286	3.728	4.351
	994	99.4	8.317	3.891	4.379
	995	99.5	8.516	3.673	3.955
	996	99.6	8.071	3.755	4.026
	997	99.7	8.254	3.579	3.778
	998	99.8	8.513	3.945	3.783
	999	99.9	8.595	3.834	4.249
	1000	100	8.247	4.364	3.925
	Mean (1-1000 frames)	-	5.20817	3.94515	4.07031
	SD (1-1000 frames)	-	1.93441	0.402935	0.923646
