# Supplementary material for: A multicentric consortium study demonstrates that dimethylarginine dimethylaminohydrolase 2 is not a dimethylarginine dimethylaminohydrolase
Source: Nat Commun. 2023 Jun 9;14:3392. doi: 10.1038/s41467-023-38467-9 (PMC10256801; doi:10.1038/s41467-023-38467-9)
Supplement: Supplementary file 9 — Source Data [file 41467_2023_38467_MOESM9_ESM.zip › Source Data/File 12.1_ADMA-input coordinate.pdb]

HETATM    1  H01 UNK     0     116.183 -11.674  63.841  0.00  0.00           H  
HETATM    2  H06 UNK     0     109.765  -9.690  68.004  0.00  0.00           H  
HETATM    3  H04 UNK     0     109.432 -10.332  69.486  0.00  0.00           H  
HETATM    4  H03 UNK     0     115.712 -10.483  64.880  0.00  0.00           H  
HETATM    5  H05 UNK     0     110.110  -8.833  69.371  0.00  0.00           H  
HETATM    6  H02 UNK     0     115.306 -10.394  63.283  0.00  0.00           H  
HETATM    7  O   UNK     0     113.327 -13.138  62.611  0.00  0.00           O  
HETATM    8  O   UNK     0     113.095 -10.897  62.346  0.00  0.00           O  
HETATM    9  N   UNK     0     115.448 -11.018  64.065  0.00  0.00           N1+
HETATM   10  N   UNK     0     111.929 -10.893  67.989  0.00  0.00           N  
HETATM   11  N   UNK     0     111.978 -10.257  70.252  0.00  0.00           N  
HETATM   12  N   UNK     0     110.076  -9.756  68.963  0.00  0.00           N1+
HETATM   13  C   UNK     0     113.389 -11.000  65.399  0.00  0.00           C  
HETATM   14  C   UNK     0     112.042 -11.684  65.676  0.00  0.00           C  
HETATM   15  C   UNK     0     114.212 -11.746  64.338  0.00  0.00           C  
HETATM   16  C   UNK     0     111.212 -10.935  66.713  0.00  0.00           C  
HETATM   17  C   UNK     0     113.484 -11.848  63.011  0.00  0.00           C1-
HETATM   18  C   UNK     0     111.337 -10.325  69.001  0.00  0.00           C  
HETATM   19  C   UNK     0     111.382  -9.638  71.434  0.00  0.00           C  
HETATM   20  C   UNK     0     113.361 -10.707  70.405  0.00  0.00           C  
HETATM   21  H   UNK     0     113.973 -10.935  66.326  0.00  0.00           H  
HETATM   22  H   UNK     0     113.198  -9.970  65.069  0.00  0.00           H  
HETATM   23  H   UNK     0     111.456 -11.753  64.753  0.00  0.00           H  
HETATM   24  H   UNK     0     112.224 -12.709  66.022  0.00  0.00           H  
HETATM   25  H   UNK     0     114.457 -12.751  64.702  0.00  0.00           H  
HETATM   26  H   UNK     0     111.012  -9.919  66.351  0.00  0.00           H  
HETATM   27  H   UNK     0     110.256 -11.460  66.830  0.00  0.00           H  
HETATM   28  H   UNK     0     112.028  -9.715  72.315  0.00  0.00           H  
HETATM   29  H   UNK     0     110.436 -10.128  71.687  0.00  0.00           H  
HETATM   30  H   UNK     0     111.202  -8.573  71.256  0.00  0.00           H  
HETATM   31  H   UNK     0     114.043  -9.973  69.964  0.00  0.00           H  
HETATM   32  H   UNK     0     113.515 -11.672  69.910  0.00  0.00           H  
HETATM   33  H   UNK     0     113.638 -10.845  71.456  0.00  0.00           H  
CONECT    1    9
CONECT    2   12
CONECT    3   12
CONECT    4    9
CONECT    5   12
CONECT    6    9
CONECT    7   17
CONECT    8   17
CONECT    9    1    4    6   15
CONECT   10   16   18
CONECT   11   18   19   20
CONECT   12    2    3    5   18
CONECT   13   14   15   21   22
CONECT   14   13   16   23   24
CONECT   15    9   13   17   25
CONECT   16   10   14   26   27
CONECT   17    7    8   15
CONECT   18   10   11   12
CONECT   19   11   28   29   30
CONECT   20   11   31   32   33
CONECT   21   13
CONECT   22   13
CONECT   23   14
CONECT   24   14
CONECT   25   15
CONECT   26   16
CONECT   27   16
CONECT   28   19
CONECT   29   19
CONECT   30   19
CONECT   31   20
CONECT   32   20
CONECT   33   20
END
