# Supplementary material for: A multicentric consortium study demonstrates that dimethylarginine dimethylaminohydrolase 2 is not a dimethylarginine dimethylaminohydrolase
Source: Nat Commun. 2023 Jun 9;14:3392. doi: 10.1038/s41467-023-38467-9 (PMC10256801; doi:10.1038/s41467-023-38467-9)
Supplement: Supplementary file 9 — Source Data [file 41467_2023_38467_MOESM9_ESM.zip › Source Data/File 12.2_ADMA-output optimised coordinate.pdb]

TITLE     ADMA_GMX.gro created by acpype (v: 2020-10-24T12:16:34CEST) on Mon Nov 30 01:07:38 2020
REMARK    THIS IS A SIMULATION BOX
CRYST1  135.020   91.300  199.380  90.00  90.00  90.00 P 1           1
MODEL        1
ATOM      1  H01 UNK     1     116.180 -11.670  63.840  1.00  0.00            
ATOM      2  H06 UNK     1     109.770  -9.690  68.000  1.00  0.00            
ATOM      3  H04 UNK     1     109.430 -10.330  69.490  1.00  0.00            
ATOM      4  H03 UNK     1     115.710 -10.480  64.880  1.00  0.00            
ATOM      5  H05 UNK     1     110.110  -8.830  69.370  1.00  0.00            
ATOM      6  H02 UNK     1     115.310 -10.390  63.280  1.00  0.00            
ATOM      7  O   UNK     1     113.330 -13.140  62.610  1.00  0.00            
ATOM      8  O1  UNK     1     113.090 -10.900  62.350  1.00  0.00            
ATOM      9  N   UNK     1     115.450 -11.020  64.070  1.00  0.00            
ATOM     10  N1  UNK     1     111.930 -10.890  67.990  1.00  0.00            
ATOM     11  N2  UNK     1     111.980 -10.260  70.250  1.00  0.00            
ATOM     12  N3  UNK     1     110.080  -9.760  68.960  1.00  0.00            
ATOM     13  C   UNK     1     113.390 -11.000  65.400  1.00  0.00            
ATOM     14  C1  UNK     1     112.040 -11.680  65.680  1.00  0.00            
ATOM     15  C2  UNK     1     114.210 -11.750  64.340  1.00  0.00            
ATOM     16  C3  UNK     1     111.210 -10.940  66.710  1.00  0.00            
ATOM     17  C4  UNK     1     113.480 -11.850  63.010  1.00  0.00            
ATOM     18  C5  UNK     1     111.340 -10.320  69.000  1.00  0.00            
ATOM     19  C6  UNK     1     111.380  -9.640  71.430  1.00  0.00            
ATOM     20  C7  UNK     1     113.360 -10.710  70.410  1.00  0.00            
ATOM     21  H   UNK     1     113.970 -10.940  66.330  1.00  0.00            
ATOM     22  H1  UNK     1     113.200  -9.970  65.070  1.00  0.00            
ATOM     23  H2  UNK     1     111.460 -11.750  64.750  1.00  0.00            
ATOM     24  H3  UNK     1     112.220 -12.710  66.020  1.00  0.00            
ATOM     25  H4  UNK     1     114.460 -12.750  64.700  1.00  0.00            
ATOM     26  H5  UNK     1     111.010  -9.920  66.350  1.00  0.00            
ATOM     27  H6  UNK     1     110.260 -11.460  66.830  1.00  0.00            
ATOM     28  H7  UNK     1     112.030  -9.720  72.320  1.00  0.00            
ATOM     29  H8  UNK     1     110.440 -10.130  71.690  1.00  0.00            
ATOM     30  H9  UNK     1     111.200  -8.570  71.260  1.00  0.00            
ATOM     31  H10 UNK     1     114.040  -9.970  69.960  1.00  0.00            
ATOM     32  H11 UNK     1     113.520 -11.670  69.910  1.00  0.00            
ATOM     33  H12 UNK     1     113.640 -10.850  71.460  1.00  0.00            
TER
ENDMDL
