# Supplementary material for: A multicentric consortium study demonstrates that dimethylarginine dimethylaminohydrolase 2 is not a dimethylarginine dimethylaminohydrolase
Source: Nat Commun. 2023 Jun 9;14:3392. doi: 10.1038/s41467-023-38467-9 (PMC10256801; doi:10.1038/s41467-023-38467-9)
Supplement: Supplementary file 9 — Source Data [file 41467_2023_38467_MOESM9_ESM.zip › Source Data/File 12.3_ADMA-topology.itp]

; ADMA_GMX.itp created by acpype (v: 2020-10-24T12:16:34CEST) on Mon Nov 30 01:07:38 2020

[ atomtypes ]
;name   bond_type     mass     charge   ptype   sigma         epsilon       Amb
 hn       hn          0.00000  0.00000   A     1.10650e-01   4.18400e-02 ; 0.62  0.0100
 o        o           0.00000  0.00000   A     3.04812e-01   6.12119e-01 ; 1.71  0.1463
 nz       nz          0.00000  0.00000   A     2.76678e-01   4.79068e+00 ; 1.55  1.1450
 n2       n2          0.00000  0.00000   A     3.38417e-01   3.93714e-01 ; 1.90  0.0941
 nh       nh          0.00000  0.00000   A     3.18995e-01   8.99560e-01 ; 1.79  0.2150
 c3       c3          0.00000  0.00000   A     3.39771e-01   4.51035e-01 ; 1.91  0.1078
 c        c           0.00000  0.00000   A     3.31521e-01   4.13379e-01 ; 1.86  0.0988
 c2       c2          0.00000  0.00000   A     3.31521e-01   4.13379e-01 ; 1.86  0.0988
 hc       hc          0.00000  0.00000   A     2.60018e-01   8.70272e-02 ; 1.46  0.0208
 hx       hx          0.00000  0.00000   A     1.88746e-01   8.70272e-02 ; 1.06  0.0208
 h1       h1          0.00000  0.00000   A     2.42200e-01   8.70272e-02 ; 1.36  0.0208

[ moleculetype ]
;name            nrexcl
 ADMA             3

[ atoms ]
;   nr  type  resi  res  atom  cgnr     charge      mass       ; qtot   bond_type
     1   hn     1   UNK   H01    1     0.458800      1.00800 ; qtot 0.459
     2   hn     1   UNK   H06    2     0.477800      1.00800 ; qtot 0.937
     3   hn     1   UNK   H04    3     0.477800      1.00800 ; qtot 1.414
     4   hn     1   UNK   H03    4     0.458800      1.00800 ; qtot 1.873
     5   hn     1   UNK   H05    5     0.477800      1.00800 ; qtot 2.351
     6   hn     1   UNK   H02    6     0.458800      1.00800 ; qtot 2.810
     7    o     1   UNK     O    7    -0.798300     16.00000 ; qtot 2.011
     8    o     1   UNK    O1    8    -0.798300     16.00000 ; qtot 1.213
     9   nz     1   UNK     N    9    -0.828600     14.01000 ; qtot 0.385
    10   n2     1   UNK    N1   10    -0.570900     14.01000 ; qtot -0.186
    11   nh     1   UNK    N2   11    -0.698600     14.01000 ; qtot -0.885
    12   nz     1   UNK    N3   12    -0.866600     14.01000 ; qtot -1.752
    13   c3     1   UNK     C   13    -0.095400     12.01000 ; qtot -1.847
    14   c3     1   UNK    C1   14    -0.061400     12.01000 ; qtot -1.908
    15   c3     1   UNK    C2   15    -0.011500     12.01000 ; qtot -1.920
    16   c3     1   UNK    C3   16     0.090800     12.01000 ; qtot -1.829
    17    c     1   UNK    C4   17     0.895602     12.01000 ; qtot -0.933
    18   c2     1   UNK    C5   18     0.690100     12.01000 ; qtot -0.243
    19   c3     1   UNK    C6   19     0.148600     12.01000 ; qtot -0.095
    20   c3     1   UNK    C7   20     0.148600     12.01000 ; qtot 0.054
    21   hc     1   UNK     H   21     0.066700      1.00800 ; qtot 0.121
    22   hc     1   UNK    H1   22     0.066700      1.00800 ; qtot 0.187
    23   hc     1   UNK    H2   23     0.075200      1.00800 ; qtot 0.263
    24   hc     1   UNK    H3   24     0.075200      1.00800 ; qtot 0.338
    25   hx     1   UNK    H4   25     0.116700      1.00800 ; qtot 0.454
    26   h1     1   UNK    H5   26     0.086700      1.00800 ; qtot 0.541
    27   h1     1   UNK    H6   27     0.086700      1.00800 ; qtot 0.628
    28   h1     1   UNK    H7   28     0.062033      1.00800 ; qtot 0.690
    29   h1     1   UNK    H8   29     0.062033      1.00800 ; qtot 0.752
    30   h1     1   UNK    H9   30     0.062033      1.00800 ; qtot 0.814
    31   h1     1   UNK   H10   31     0.062033      1.00800 ; qtot 0.876
    32   h1     1   UNK   H11   32     0.062033      1.00800 ; qtot 0.938
    33   h1     1   UNK   H12   33     0.062033      1.00800 ; qtot 1.000

[ bonds ]
;   ai     aj funct   r             k
     1      9   1    1.0300e-01    4.0409e+05 ;    H01 - N     
     2     12   1    1.0300e-01    4.0409e+05 ;    H06 - N3    
     3     12   1    1.0300e-01    4.0409e+05 ;    H04 - N3    
     4      9   1    1.0300e-01    4.0409e+05 ;    H03 - N     
     5     12   1    1.0300e-01    4.0409e+05 ;    H05 - N3    
     6      9   1    1.0300e-01    4.0409e+05 ;    H02 - N     
     7     17   1    1.2180e-01    5.4610e+05 ;      O - C4    
     8     17   1    1.2180e-01    5.4610e+05 ;     O1 - C4    
     9     15   1    1.5110e-01    1.8627e+05 ;      N - C2    
    10     16   1    1.4660e-01    2.1748e+05 ;     N1 - C3    
    10     18   1    1.2820e-01    4.3405e+05 ;     N1 - C5    
    11     18   1    1.3870e-01    2.8903e+05 ;     N2 - C5    
    11     19   1    1.4640e-01    2.1907e+05 ;     N2 - C6    
    11     20   1    1.4640e-01    2.1907e+05 ;     N2 - C7    
    12     18   1    1.5120e-01    1.8527e+05 ;     N3 - C5    
    13     14   1    1.5380e-01    1.9456e+05 ;      C - C1    
    13     15   1    1.5380e-01    1.9456e+05 ;      C - C2    
    13     21   1    1.0970e-01    3.1455e+05 ;      C - H     
    13     22   1    1.0970e-01    3.1455e+05 ;      C - H1    
    14     16   1    1.5380e-01    1.9456e+05 ;     C1 - C3    
    14     23   1    1.0970e-01    3.1455e+05 ;     C1 - H2    
    14     24   1    1.0970e-01    3.1455e+05 ;     C1 - H3    
    15     17   1    1.5240e-01    2.0351e+05 ;     C2 - C4    
    15     25   1    1.0910e-01    3.2342e+05 ;     C2 - H4    
    16     26   1    1.0970e-01    3.1455e+05 ;     C3 - H5    
    16     27   1    1.0970e-01    3.1455e+05 ;     C3 - H6    
    19     28   1    1.0970e-01    3.1455e+05 ;     C6 - H7    
    19     29   1    1.0970e-01    3.1455e+05 ;     C6 - H8    
    19     30   1    1.0970e-01    3.1455e+05 ;     C6 - H9    
    20     31   1    1.0970e-01    3.1455e+05 ;     C7 - H10   
    20     32   1    1.0970e-01    3.1455e+05 ;     C7 - H11   
    20     33   1    1.0970e-01    3.1455e+05 ;     C7 - H12   

[ pairs ]
;   ai     aj    funct
     1     13      1 ;    H01 - C     
     1     17      1 ;    H01 - C4    
     1     25      1 ;    H01 - H4    
     2     10      1 ;    H06 - N1    
     2     11      1 ;    H06 - N2    
     3     10      1 ;    H04 - N1    
     3     11      1 ;    H04 - N2    
     4     13      1 ;    H03 - C     
     4     17      1 ;    H03 - C4    
     4     25      1 ;    H03 - H4    
     5     10      1 ;    H05 - N1    
     5     11      1 ;    H05 - N2    
     6     13      1 ;    H02 - C     
     6     17      1 ;    H02 - C4    
     6     25      1 ;    H02 - H4    
     7      9      1 ;      O - N     
     7     13      1 ;      O - C     
     7     25      1 ;      O - H4    
     8      9      1 ;     O1 - N     
     8     13      1 ;     O1 - C     
     8     25      1 ;     O1 - H4    
     9     14      1 ;      N - C1    
     9     21      1 ;      N - H     
     9     22      1 ;      N - H1    
    10     13      1 ;     N1 - C     
    10     19      1 ;     N1 - C6    
    10     20      1 ;     N1 - C7    
    10     23      1 ;     N1 - H2    
    10     24      1 ;     N1 - H3    
    11     16      1 ;     N2 - C3    
    12     16      1 ;     N3 - C3    
    12     19      1 ;     N3 - C6    
    12     20      1 ;     N3 - C7    
    13     26      1 ;      C - H5    
    13     27      1 ;      C - H6    
    14     17      1 ;     C1 - C4    
    14     18      1 ;     C1 - C5    
    14     25      1 ;     C1 - H4    
    15     16      1 ;     C2 - C3    
    15     23      1 ;     C2 - H2    
    15     24      1 ;     C2 - H3    
    16     21      1 ;     C3 - H     
    16     22      1 ;     C3 - H1    
    17     21      1 ;     C4 - H     
    17     22      1 ;     C4 - H1    
    18     26      1 ;     C5 - H5    
    18     27      1 ;     C5 - H6    
    18     28      1 ;     C5 - H7    
    18     29      1 ;     C5 - H8    
    18     30      1 ;     C5 - H9    
    18     31      1 ;     C5 - H10   
    18     32      1 ;     C5 - H11   
    18     33      1 ;     C5 - H12   
    19     31      1 ;     C6 - H10   
    19     32      1 ;     C6 - H11   
    19     33      1 ;     C6 - H12   
    20     28      1 ;     C7 - H7    
    20     29      1 ;     C7 - H8    
    20     30      1 ;     C7 - H9    
    21     23      1 ;      H - H2    
    21     24      1 ;      H - H3    
    21     25      1 ;      H - H4    
    22     23      1 ;     H1 - H2    
    22     24      1 ;     H1 - H3    
    22     25      1 ;     H1 - H4    
    23     26      1 ;     H2 - H5    
    23     27      1 ;     H2 - H6    
    24     26      1 ;     H3 - H5    
    24     27      1 ;     H3 - H6    

[ angles ]
;   ai     aj     ak    funct   theta         cth
     1      9      4      1    1.0830e+02    3.3472e+02 ;    H01 - N      - H03   
     1      9      6      1    1.0830e+02    3.3472e+02 ;    H01 - N      - H02   
     1      9     15      1    1.1011e+02    3.8660e+02 ;    H01 - N      - C2    
     2     12      3      1    1.0830e+02    3.3472e+02 ;    H06 - N3     - H04   
     2     12      5      1    1.0830e+02    3.3472e+02 ;    H06 - N3     - H05   
     2     12     18      1    1.1037e+02    3.8576e+02 ;    H06 - N3     - C5    
     3     12      5      1    1.0830e+02    3.3472e+02 ;    H04 - N3     - H05   
     3     12     18      1    1.1037e+02    3.8576e+02 ;    H04 - N3     - C5    
     4      9      6      1    1.0830e+02    3.3472e+02 ;    H03 - N      - H02   
     4      9     15      1    1.1011e+02    3.8660e+02 ;    H03 - N      - C2    
     5     12     18      1    1.1037e+02    3.8576e+02 ;    H05 - N3     - C5    
     6      9     15      1    1.1011e+02    3.8660e+02 ;    H02 - N      - C2    
     7     17      8      1    1.3025e+02    9.9412e+02 ;      O - C4     - O1    
     7     17     15      1    1.2320e+02    7.0793e+02 ;      O - C4     - C2    
     8     17     15      1    1.2320e+02    7.0793e+02 ;     O1 - C4     - C2    
     9     15     13      1    1.1421e+02    6.7781e+02 ;      N - C2     - C     
     9     15     17      1    1.1073e+02    6.9120e+02 ;      N - C2     - C4    
     9     15     25      1    1.0801e+02    5.0292e+02 ;      N - C2     - H4    
    10     16     14      1    1.0880e+02    7.0375e+02 ;     N1 - C3     - C1    
    10     16     26      1    1.0981e+02    5.1128e+02 ;     N1 - C3     - H5    
    10     16     27      1    1.0981e+02    5.1128e+02 ;     N1 - C3     - H6    
    10     18     11      1    1.2427e+02    9.2634e+02 ;     N1 - C5     - N2    
    10     18     12      1    1.1297e+02    9.1797e+02 ;     N1 - C5     - N3    
    11     18     12      1    1.1393e+02    8.5605e+02 ;     N2 - C5     - N3    
    11     19     28      1    1.0979e+02    5.1212e+02 ;     N2 - C6     - H7    
    11     19     29      1    1.0979e+02    5.1212e+02 ;     N2 - C6     - H8    
    11     19     30      1    1.0979e+02    5.1212e+02 ;     N2 - C6     - H9    
    11     20     31      1    1.0979e+02    5.1212e+02 ;     N2 - C7     - H10   
    11     20     32      1    1.0979e+02    5.1212e+02 ;     N2 - C7     - H11   
    11     20     33      1    1.0979e+02    5.1212e+02 ;     N2 - C7     - H12   
    13     14     16      1    1.1151e+02    5.4308e+02 ;      C - C1     - C3    
    13     14     23      1    1.0980e+02    3.9162e+02 ;      C - C1     - H2    
    13     14     24      1    1.0980e+02    3.9162e+02 ;      C - C1     - H3    
    13     15     17      1    1.1104e+02    5.4643e+02 ;      C - C2     - C4    
    13     15     25      1    1.1056e+02    3.9079e+02 ;      C - C2     - H4    
    14     13     15      1    1.1151e+02    5.4308e+02 ;     C1 - C      - C2    
    14     13     21      1    1.0980e+02    3.9162e+02 ;     C1 - C      - H     
    14     13     22      1    1.0980e+02    3.9162e+02 ;     C1 - C      - H1    
    14     16     26      1    1.0956e+02    3.9246e+02 ;     C1 - C3     - H5    
    14     16     27      1    1.0956e+02    3.9246e+02 ;     C1 - C3     - H6    
    15     13     21      1    1.0980e+02    3.9162e+02 ;     C2 - C      - H     
    15     13     22      1    1.0980e+02    3.9162e+02 ;     C2 - C      - H1    
    16     10     18      1    1.1530e+02    5.7321e+02 ;     C3 - N1     - C5    
    16     14     23      1    1.0980e+02    3.9162e+02 ;     C3 - C1     - H2    
    16     14     24      1    1.0980e+02    3.9162e+02 ;     C3 - C1     - H3    
    17     15     25      1    1.0885e+02    3.9664e+02 ;     C4 - C2     - H4    
    18     11     19      1    1.2371e+02    5.3723e+02 ;     C5 - N2     - C6    
    18     11     20      1    1.2371e+02    5.3723e+02 ;     C5 - N2     - C7    
    19     11     20      1    1.1451e+02    5.4476e+02 ;     C6 - N2     - C7    
    21     13     22      1    1.0758e+02    3.2635e+02 ;      H - C      - H1    
    23     14     24      1    1.0758e+02    3.2635e+02 ;     H2 - C1     - H3    
    26     16     27      1    1.0846e+02    3.2468e+02 ;     H5 - C3     - H6    
    28     19     29      1    1.0846e+02    3.2468e+02 ;     H7 - C6     - H8    
    28     19     30      1    1.0846e+02    3.2468e+02 ;     H7 - C6     - H9    
    29     19     30      1    1.0846e+02    3.2468e+02 ;     H8 - C6     - H9    
    31     20     32      1    1.0846e+02    3.2468e+02 ;    H10 - C7     - H11   
    31     20     33      1    1.0846e+02    3.2468e+02 ;    H10 - C7     - H12   
    32     20     33      1    1.0846e+02    3.2468e+02 ;    H11 - C7     - H12   

[ dihedrals ] ; propers
; for gromacs 4.5 or higher, using funct 9
;    i      j      k      l   func   phase     kd      pn
     1      9     15     13      9     0.00   0.65084   3 ;    H01-     N-    C2-     C
     1      9     15     17      9     0.00   0.65084   3 ;    H01-     N-    C2-    C4
     1      9     15     25      9     0.00   0.45606   3 ;    H01-     N-    C2-    H4
     2     12     18     10      9   180.00   0.00000   3 ;    H06-    N3-    C5-    N1
     2     12     18     11      9   180.00   0.00000   3 ;    H06-    N3-    C5-    N2
     3     12     18     10      9   180.00   0.00000   3 ;    H04-    N3-    C5-    N1
     3     12     18     11      9   180.00   0.00000   3 ;    H04-    N3-    C5-    N2
     4      9     15     13      9     0.00   0.65084   3 ;    H03-     N-    C2-     C
     4      9     15     17      9     0.00   0.65084   3 ;    H03-     N-    C2-    C4
     4      9     15     25      9     0.00   0.45606   3 ;    H03-     N-    C2-    H4
     5     12     18     10      9   180.00   0.00000   3 ;    H05-    N3-    C5-    N1
     5     12     18     11      9   180.00   0.00000   3 ;    H05-    N3-    C5-    N2
     6      9     15     13      9     0.00   0.65084   3 ;    H02-     N-    C2-     C
     6      9     15     17      9     0.00   0.65084   3 ;    H02-     N-    C2-    C4
     6      9     15     25      9     0.00   0.45606   3 ;    H02-     N-    C2-    H4
     7     17     15      9      9   180.00   0.00000   2 ;      O-    C4-    C2-     N
     7     17     15     13      9     0.00   3.09616   1 ;      O-    C4-    C2-     C
     7     17     15     13      9   180.00   1.12968   2 ;      O-    C4-    C2-     C
     7     17     15     13      9   180.00   2.30120   3 ;      O-    C4-    C2-     C
     7     17     15     25      9   180.00   0.00000   2 ;      O-    C4-    C2-    H4
     8     17     15      9      9   180.00   0.00000   2 ;     O1-    C4-    C2-     N
     8     17     15     13      9     0.00   3.09616   1 ;     O1-    C4-    C2-     C
     8     17     15     13      9   180.00   1.12968   2 ;     O1-    C4-    C2-     C
     8     17     15     13      9   180.00   2.30120   3 ;     O1-    C4-    C2-     C
     8     17     15     25      9   180.00   0.00000   2 ;     O1-    C4-    C2-    H4
     9     15     13     14      9     0.00   0.87864   3 ;      N-    C2-     C-    C1
     9     15     13     21      9     0.00   0.65084   3 ;      N-    C2-     C-     H
     9     15     13     22      9     0.00   0.65084   3 ;      N-    C2-     C-    H1
    10     16     14     13      9     0.00   0.65084   3 ;     N1-    C3-    C1-     C
    10     16     14     23      9     0.00   0.65084   3 ;     N1-    C3-    C1-    H2
    10     16     14     24      9     0.00   0.65084   3 ;     N1-    C3-    C1-    H3
    10     18     11     19      9   180.00   2.82420   2 ;     N1-    C5-    N2-    C6
    10     18     11     20      9   180.00   2.82420   2 ;     N1-    C5-    N2-    C7
    11     18     10     16      9   180.00  17.36360   2 ;     N2-    C5-    N1-    C3
    12     18     10     16      9   180.00  17.36360   2 ;     N3-    C5-    N1-    C3
    12     18     11     19      9   180.00   2.82420   2 ;     N3-    C5-    N2-    C6
    12     18     11     20      9   180.00   2.82420   2 ;     N3-    C5-    N2-    C7
    13     14     16     26      9     0.00   0.65084   3 ;      C-    C1-    C3-    H5
    13     14     16     27      9     0.00   0.65084   3 ;      C-    C1-    C3-    H6
    14     13     15     17      9     0.00   0.41840   3 ;     C1-     C-    C2-    C4
    14     13     15     25      9     0.00   0.65084   3 ;     C1-     C-    C2-    H4
    14     16     10     18      9     0.00   0.00000   0 ;     C1-    C3-    N1-    C5
    15     13     14     16      9     0.00   0.46024   1 ;     C2-     C-    C1-    C3
    15     13     14     16      9     0.00   0.54392   3 ;     C2-     C-    C1-    C3
    15     13     14     16      9   180.00   1.21336   2 ;     C2-     C-    C1-    C3
    15     13     14     23      9     0.00   0.33472   3 ;     C2-     C-    C1-    H2
    15     13     14     24      9     0.00   0.33472   3 ;     C2-     C-    C1-    H3
    16     14     13     21      9     0.00   0.33472   3 ;     C3-    C1-     C-     H
    16     14     13     22      9     0.00   0.33472   3 ;     C3-    C1-     C-    H1
    17     15     13     21      9     0.00   0.65084   3 ;     C4-    C2-     C-     H
    17     15     13     22      9     0.00   0.65084   3 ;     C4-    C2-     C-    H1
    18     10     16     26      9   180.00   0.69036   3 ;     C5-    N1-    C3-    H5
    18     10     16     27      9   180.00   0.69036   3 ;     C5-    N1-    C3-    H6
    18     11     19     28      9     0.00   1.67360   3 ;     C5-    N2-    C6-    H7
    18     11     19     29      9     0.00   1.67360   3 ;     C5-    N2-    C6-    H8
    18     11     19     30      9     0.00   1.67360   3 ;     C5-    N2-    C6-    H9
    18     11     20     31      9     0.00   1.67360   3 ;     C5-    N2-    C7-   H10
    18     11     20     32      9     0.00   1.67360   3 ;     C5-    N2-    C7-   H11
    18     11     20     33      9     0.00   1.67360   3 ;     C5-    N2-    C7-   H12
    19     11     20     31      9     0.00   0.00000   0 ;     C6-    N2-    C7-   H10
    19     11     20     32      9     0.00   0.00000   0 ;     C6-    N2-    C7-   H11
    19     11     20     33      9     0.00   0.00000   0 ;     C6-    N2-    C7-   H12
    20     11     19     28      9     0.00   0.00000   0 ;     C7-    N2-    C6-    H7
    20     11     19     29      9     0.00   0.00000   0 ;     C7-    N2-    C6-    H8
    20     11     19     30      9     0.00   0.00000   0 ;     C7-    N2-    C6-    H9
    21     13     14     23      9     0.00   0.50208   3 ;      H-     C-    C1-    H2
    21     13     14     24      9     0.00   0.50208   3 ;      H-     C-    C1-    H3
    21     13     15     25      9     0.00   0.65084   3 ;      H-     C-    C2-    H4
    22     13     14     23      9     0.00   0.50208   3 ;     H1-     C-    C1-    H2
    22     13     14     24      9     0.00   0.50208   3 ;     H1-     C-    C1-    H3
    22     13     15     25      9     0.00   0.65084   3 ;     H1-     C-    C2-    H4
    23     14     16     26      9     0.00   0.65084   3 ;     H2-    C1-    C3-    H5
    23     14     16     27      9     0.00   0.65084   3 ;     H2-    C1-    C3-    H6
    24     14     16     26      9     0.00   0.65084   3 ;     H3-    C1-    C3-    H5
    24     14     16     27      9     0.00   0.65084   3 ;     H3-    C1-    C3-    H6

[ dihedrals ] ; impropers
; treated as propers in GROMACS to use correct AMBER analytical function
;    i      j      k      l   func   phase     kd      pn
    10     11     18     12      4   180.00   4.60240   2 ;     N1-    N2-    C5-    N3
    15      7     17      8      4   180.00   4.60240   2 ;     C2-     O-    C4-    O1
    18     19     11     20      4   180.00   4.60240   2 ;     C5-    C6-    N2-    C7
