# Supplementary material for: A multicentric consortium study demonstrates that dimethylarginine dimethylaminohydrolase 2 is not a dimethylarginine dimethylaminohydrolase
Source: Nat Commun. 2023 Jun 9;14:3392. doi: 10.1038/s41467-023-38467-9 (PMC10256801; doi:10.1038/s41467-023-38467-9)
Supplement: Supplementary file 9 — Source Data [file 41467_2023_38467_MOESM9_ESM.zip › Source Data/File 13.1_DDAH1-X-ray-MDS-initial-1.pdb]

CRYST1   74.460   74.460   74.460  90.00  90.00  90.00 P 1           1
ATOM      1  N   ALA A   8      42.930  30.610  20.030  1.00  0.00           N
ATOM      2  H1  ALA A   8      42.780  31.530  20.420  1.00  0.00           H
ATOM      3  H2  ALA A   8      43.850  30.340  20.360  1.00  0.00           H
ATOM      4  H3  ALA A   8      43.050  30.690  19.030  1.00  0.00           H
ATOM      5  CA  ALA A   8      41.790  29.730  20.460  1.00  0.00           C
ATOM      6  HA  ALA A   8      41.000  29.810  19.720  1.00  0.00           H
ATOM      7  CB  ALA A   8      42.200  28.290  20.550  1.00  0.00           C
ATOM      8  HB1 ALA A   8      41.360  27.740  20.970  1.00  0.00           H
ATOM      9  HB2 ALA A   8      42.410  27.890  19.560  1.00  0.00           H
ATOM     10  HB3 ALA A   8      43.040  28.200  21.250  1.00  0.00           H
ATOM     11  C   ALA A   8      41.300  30.310  21.740  1.00  0.00           C
ATOM     12  O   ALA A   8      42.130  30.460  22.630  1.00  0.00           O
ATOM     13  N   PHE A   9      40.010  30.620  21.830  1.00  0.00           N
ATOM     14  H   PHE A   9      39.310  30.470  21.110  1.00  0.00           H
ATOM     15  CA  PHE A   9      39.500  31.250  23.060  1.00  0.00           C
ATOM     16  HA  PHE A   9      40.240  32.010  23.320  1.00  0.00           H
ATOM     17  CB  PHE A   9      38.170  31.950  22.760  1.00  0.00           C
ATOM     18  HB1 PHE A   9      37.410  31.280  22.370  1.00  0.00           H
ATOM     19  HB2 PHE A   9      38.430  32.720  22.030  1.00  0.00           H
ATOM     20  CG  PHE A   9      37.600  32.710  23.930  1.00  0.00           C
ATOM     21  CD1 PHE A   9      38.310  33.640  24.690  1.00  0.00           C
ATOM     22  HD1 PHE A   9      39.250  34.030  24.330  1.00  0.00           H
ATOM     23  CE1 PHE A   9      37.690  34.230  25.800  1.00  0.00           C
ATOM     24  HE1 PHE A   9      38.210  35.080  26.220  1.00  0.00           H
ATOM     25  CZ  PHE A   9      36.410  33.800  26.280  1.00  0.00           C
ATOM     26  HZ  PHE A   9      36.020  34.230  27.190  1.00  0.00           H
ATOM     27  CE2 PHE A   9      35.730  32.790  25.540  1.00  0.00           C
ATOM     28  HE2 PHE A   9      34.750  32.480  25.890  1.00  0.00           H
ATOM     29  CD2 PHE A   9      36.300  32.210  24.410  1.00  0.00           C
ATOM     30  HD2 PHE A   9      35.750  31.430  23.900  1.00  0.00           H
ATOM     31  C   PHE A   9      39.510  30.400  24.300  1.00  0.00           C
ATOM     32  O   PHE A   9      39.190  29.240  24.180  1.00  0.00           O
ATOM     33  N   GLY A  10      39.730  30.940  25.530  1.00  0.00           N
ATOM     34  H   GLY A  10      39.960  31.920  25.640  1.00  0.00           H
ATOM     35  CA  GLY A  10      39.730  30.180  26.800  1.00  0.00           C
ATOM     36  HA1 GLY A  10      38.840  29.550  26.770  1.00  0.00           H
ATOM     37  HA2 GLY A  10      39.830  30.860  27.650  1.00  0.00           H
ATOM     38  C   GLY A  10      40.900  29.220  26.870  1.00  0.00           C
ATOM     39  O   GLY A  10      40.960  28.460  27.830  1.00  0.00           O
ATOM     40  N   ARG A  11      41.750  29.130  25.890  1.00  0.00           N
ATOM     41  H   ARG A  11      41.590  29.630  25.020  1.00  0.00           H
ATOM     42  CA  ARG A  11      42.920  28.380  26.020  1.00  0.00           C
ATOM     43  HA  ARG A  11      42.630  27.420  26.460  1.00  0.00           H
ATOM     44  CB  ARG A  11      43.760  28.240  24.700  1.00  0.00           C
ATOM     45  HB1 ARG A  11      44.050  29.190  24.240  1.00  0.00           H
ATOM     46  HB2 ARG A  11      43.070  27.800  23.970  1.00  0.00           H
ATOM     47  CG  ARG A  11      44.980  27.270  24.830  1.00  0.00           C
ATOM     48  HG1 ARG A  11      44.640  26.250  24.950  1.00  0.00           H
ATOM     49  HG2 ARG A  11      45.590  27.590  25.680  1.00  0.00           H
ATOM     50  CD  ARG A  11      45.900  27.330  23.630  1.00  0.00           C
ATOM     51  HD1 ARG A  11      46.820  26.800  23.860  1.00  0.00           H
ATOM     52  HD2 ARG A  11      46.130  28.380  23.440  1.00  0.00           H
ATOM     53  NE  ARG A  11      45.240  26.710  22.480  1.00  0.00           N
ATOM     54  HE  ARG A  11      44.870  27.300  21.740  1.00  0.00           H
ATOM     55  CZ  ARG A  11      45.400  25.470  22.140  1.00  0.00           C
ATOM     56  NH1 ARG A  11      46.060  24.600  22.820  1.00  0.00           N
ATOM     57 1HH1 ARG A  11      46.540  24.820  23.680  1.00  0.00           H
ATOM     58 2HH1 ARG A  11      46.290  23.700  22.420  1.00  0.00           H
ATOM     59  NH2 ARG A  11      45.030  25.000  20.970  1.00  0.00           N
ATOM     60 1HH2 ARG A  11      44.420  25.450  20.310  1.00  0.00           H
ATOM     61 2HH2 ARG A  11      45.360  24.080  20.700  1.00  0.00           H
ATOM     62  C   ARG A  11      43.820  29.050  27.080  1.00  0.00           C
ATOM     63  O   ARG A  11      43.900  30.300  27.160  1.00  0.00           O
ATOM     64  N   ALA A  12      44.270  28.270  28.060  1.00  0.00           N
ATOM     65  H   ALA A  12      44.120  27.270  28.090  1.00  0.00           H
ATOM     66  CA  ALA A  12      45.200  28.600  29.160  1.00  0.00           C
ATOM     67  HA  ALA A  12      45.790  29.490  28.920  1.00  0.00           H
ATOM     68  CB  ALA A  12      44.420  28.990  30.450  1.00  0.00           C
ATOM     69  HB1 ALA A  12      44.300  28.100  31.060  1.00  0.00           H
ATOM     70  HB2 ALA A  12      45.050  29.680  31.010  1.00  0.00           H
ATOM     71  HB3 ALA A  12      43.470  29.420  30.140  1.00  0.00           H
ATOM     72  C   ALA A  12      46.170  27.430  29.400  1.00  0.00           C
ATOM     73  O   ALA A  12      45.780  26.360  29.030  1.00  0.00           O
ATOM     74  N   THR A  13      47.370  27.660  29.960  1.00  0.00           N
ATOM     75  H   THR A  13      47.560  28.630  30.190  1.00  0.00           H
ATOM     76  CA  THR A  13      48.400  26.660  30.370  1.00  0.00           C
ATOM     77  HA  THR A  13      47.970  25.660  30.490  1.00  0.00           H
ATOM     78  CB  THR A  13      49.630  26.470  29.430  1.00  0.00           C
ATOM     79  HB  THR A  13      50.430  25.870  29.870  1.00  0.00           H
ATOM     80  CG2 THR A  13      49.220  26.010  28.050  1.00  0.00           C
ATOM     81 1HG2 THR A  13      48.570  25.130  28.070  1.00  0.00           H
ATOM     82 2HG2 THR A  13      48.590  26.770  27.600  1.00  0.00           H
ATOM     83 3HG2 THR A  13      50.050  25.810  27.380  1.00  0.00           H
ATOM     84  OG1 THR A  13      50.230  27.730  29.120  1.00  0.00           O
ATOM     85  HG1 THR A  13      50.990  27.580  28.560  1.00  0.00           H
ATOM     86  C   THR A  13      49.050  26.990  31.690  1.00  0.00           C
ATOM     87  O   THR A  13      49.640  26.070  32.240  1.00  0.00           O
ATOM     88  N   HIS A  14      48.830  28.240  32.250  1.00  0.00           N
ATOM     89  H   HIS A  14      48.400  28.970  31.690  1.00  0.00           H
ATOM     90  CA  HIS A  14      49.390  28.790  33.450  1.00  0.00           C
ATOM     91  HA  HIS A  14      49.780  28.060  34.170  1.00  0.00           H
ATOM     92  CB  HIS A  14      50.600  29.700  33.120  1.00  0.00           C
ATOM     93  HB1 HIS A  14      50.860  30.120  34.090  1.00  0.00           H
ATOM     94  HB2 HIS A  14      50.290  30.390  32.340  1.00  0.00           H
ATOM     95  CG  HIS A  14      51.780  28.910  32.660  1.00  0.00           C
ATOM     96  ND1 HIS A  14      52.050  28.440  31.390  1.00  0.00           N
ATOM     97  HD1 HIS A  14      51.420  28.460  30.600  1.00  0.00           H
ATOM     98  CE1 HIS A  14      53.320  27.970  31.450  1.00  0.00           C
ATOM     99  HE1 HIS A  14      53.820  27.400  30.680  1.00  0.00           H
ATOM    100  NE2 HIS A  14      53.880  28.120  32.660  1.00  0.00           N
ATOM    101  CD2 HIS A  14      52.870  28.660  33.450  1.00  0.00           C
ATOM    102  HD2 HIS A  14      52.990  28.970  34.480  1.00  0.00           H
ATOM    103  C   HIS A  14      48.330  29.550  34.240  1.00  0.00           C
ATOM    104  O   HIS A  14      47.460  30.130  33.590  1.00  0.00           O
ATOM    105  N   ALA A  15      48.400  29.490  35.570  1.00  0.00           N
ATOM    106  H   ALA A  15      49.100  28.920  36.030  1.00  0.00           H
ATOM    107  CA  ALA A  15      47.530  30.320  36.440  1.00  0.00           C
ATOM    108  HA  ALA A  15      47.180  31.170  35.840  1.00  0.00           H
ATOM    109  CB  ALA A  15      46.420  29.410  36.950  1.00  0.00           C
ATOM    110  HB1 ALA A  15      45.990  28.840  36.130  1.00  0.00           H
ATOM    111  HB2 ALA A  15      46.860  28.750  37.710  1.00  0.00           H
ATOM    112  HB3 ALA A  15      45.660  29.980  37.480  1.00  0.00           H
ATOM    113  C   ALA A  15      48.290  30.970  37.610  1.00  0.00           C
ATOM    114  O   ALA A  15      49.160  30.300  38.110  1.00  0.00           O
ATOM    115  N   VAL A  16      47.890  32.160  38.060  1.00  0.00           N
ATOM    116  H   VAL A  16      47.090  32.570  37.590  1.00  0.00           H
ATOM    117  CA  VAL A  16      48.330  32.790  39.350  1.00  0.00           C
ATOM    118  HA  VAL A  16      49.110  32.260  39.890  1.00  0.00           H
ATOM    119  CB  VAL A  16      48.830  34.210  39.130  1.00  0.00           C
ATOM    120  HB  VAL A  16      48.140  34.900  38.630  1.00  0.00           H
ATOM    121  CG1 VAL A  16      49.370  34.850  40.450  1.00  0.00           C
ATOM    122 1HG1 VAL A  16      49.960  35.700  40.110  1.00  0.00           H
ATOM    123 2HG1 VAL A  16      48.590  35.110  41.160  1.00  0.00           H
ATOM    124 3HG1 VAL A  16      50.050  34.140  40.910  1.00  0.00           H
ATOM    125  CG2 VAL A  16      50.070  34.250  38.260  1.00  0.00           C
ATOM    126 1HG2 VAL A  16      50.920  33.690  38.670  1.00  0.00           H
ATOM    127 2HG2 VAL A  16      49.960  33.860  37.250  1.00  0.00           H
ATOM    128 3HG2 VAL A  16      50.430  35.260  38.070  1.00  0.00           H
ATOM    129  C   VAL A  16      47.060  32.760  40.260  1.00  0.00           C
ATOM    130  O   VAL A  16      46.030  33.330  39.930  1.00  0.00           O
ATOM    131  N   VAL A  17      47.260  32.200  41.450  1.00  0.00           N
ATOM    132  H   VAL A  17      48.100  31.660  41.640  1.00  0.00           H
ATOM    133  CA  VAL A  17      46.320  32.240  42.550  1.00  0.00           C
ATOM    134  HA  VAL A  17      45.470  32.880  42.350  1.00  0.00           H
ATOM    135  CB  VAL A  17      45.640  30.860  42.820  1.00  0.00           C
ATOM    136  HB  VAL A  17      44.770  30.950  43.480  1.00  0.00           H
ATOM    137  CG1 VAL A  17      45.150  30.100  41.600  1.00  0.00           C
ATOM    138 1HG1 VAL A  17      44.320  30.640  41.140  1.00  0.00           H
ATOM    139 2HG1 VAL A  17      45.910  30.050  40.820  1.00  0.00           H
ATOM    140 3HG1 VAL A  17      44.890  29.060  41.830  1.00  0.00           H
ATOM    141  CG2 VAL A  17      46.670  30.020  43.480  1.00  0.00           C
ATOM    142 1HG2 VAL A  17      47.430  29.790  42.750  1.00  0.00           H
ATOM    143 2HG2 VAL A  17      47.030  30.510  44.390  1.00  0.00           H
ATOM    144 3HG2 VAL A  17      46.260  29.050  43.780  1.00  0.00           H
ATOM    145  C   VAL A  17      46.960  33.020  43.710  1.00  0.00           C
ATOM    146  O   VAL A  17      48.200  33.040  43.830  1.00  0.00           O
ATOM    147  N   ARG A  18      46.160  33.540  44.700  1.00  0.00           N
ATOM    148  H   ARG A  18      45.150  33.490  44.660  1.00  0.00           H
ATOM    149  CA  ARG A  18      46.760  33.880  45.990  1.00  0.00           C
ATOM    150  HA  ARG A  18      47.780  33.550  46.200  1.00  0.00           H
ATOM    151  CB  ARG A  18      46.890  35.450  46.070  1.00  0.00           C
ATOM    152  HB1 ARG A  18      45.900  35.890  46.170  1.00  0.00           H
ATOM    153  HB2 ARG A  18      47.330  35.950  45.210  1.00  0.00           H
ATOM    154  CG  ARG A  18      47.820  35.910  47.280  1.00  0.00           C
ATOM    155  HG1 ARG A  18      48.660  35.220  47.380  1.00  0.00           H
ATOM    156  HG2 ARG A  18      47.250  35.860  48.220  1.00  0.00           H
ATOM    157  CD  ARG A  18      48.400  37.300  47.000  1.00  0.00           C
ATOM    158  HD1 ARG A  18      47.590  38.030  46.960  1.00  0.00           H
ATOM    159  HD2 ARG A  18      48.930  37.240  46.050  1.00  0.00           H
ATOM    160  NE  ARG A  18      49.340  37.820  48.060  1.00  0.00           N
ATOM    161  HE  ARG A  18      49.650  37.110  48.710  1.00  0.00           H
ATOM    162  CZ  ARG A  18      49.870  39.030  48.060  1.00  0.00           C
ATOM    163  NH1 ARG A  18      49.610  39.920  47.190  1.00  0.00           N
ATOM    164 1HH1 ARG A  18      48.850  39.710  46.550  1.00  0.00           H
ATOM    165 2HH1 ARG A  18      50.260  40.690  47.070  1.00  0.00           H
ATOM    166  NH2 ARG A  18      50.770  39.340  48.920  1.00  0.00           N
ATOM    167 1HH2 ARG A  18      51.190  38.590  49.470  1.00  0.00           H
ATOM    168 2HH2 ARG A  18      51.210  40.250  48.850  1.00  0.00           H
ATOM    169  C   ARG A  18      45.960  33.260  47.130  1.00  0.00           C
ATOM    170  O   ARG A  18      44.750  33.140  46.910  1.00  0.00           O
ATOM    171  N   ALA A  19      46.560  33.010  48.270  1.00  0.00           N
ATOM    172  H   ALA A  19      47.560  33.160  48.360  1.00  0.00           H
ATOM    173  CA  ALA A  19      45.960  32.390  49.430  1.00  0.00           C
ATOM    174  HA  ALA A  19      45.190  31.670  49.130  1.00  0.00           H
ATOM    175  CB  ALA A  19      47.020  31.740  50.220  1.00  0.00           C
ATOM    176  HB1 ALA A  19      46.550  31.280  51.100  1.00  0.00           H
ATOM    177  HB2 ALA A  19      47.500  30.990  49.590  1.00  0.00           H
ATOM    178  HB3 ALA A  19      47.760  32.470  50.540  1.00  0.00           H
ATOM    179  C   ALA A  19      45.200  33.440  50.210  1.00  0.00           C
ATOM    180  O   ALA A  19      45.590  34.580  50.330  1.00  0.00           O
ATOM    181  N   LEU A  20      44.150  32.960  50.880  1.00  0.00           N
ATOM    182  H   LEU A  20      43.950  31.970  50.800  1.00  0.00           H
ATOM    183  CA  LEU A  20      43.330  33.730  51.810  1.00  0.00           C
ATOM    184  HA  LEU A  20      43.310  34.710  51.330  1.00  0.00           H
ATOM    185  CB  LEU A  20      41.840  33.260  51.690  1.00  0.00           C
ATOM    186  HB1 LEU A  20      41.770  33.030  50.630  1.00  0.00           H
ATOM    187  HB2 LEU A  20      41.180  34.110  51.860  1.00  0.00           H
ATOM    188  CG  LEU A  20      41.360  32.010  52.430  1.00  0.00           C
ATOM    189  HG  LEU A  20      42.040  31.170  52.310  1.00  0.00           H
ATOM    190  CD1 LEU A  20      41.000  32.320  53.940  1.00  0.00           C
ATOM    191 1HD1 LEU A  20      40.190  33.060  53.970  1.00  0.00           H
ATOM    192 2HD1 LEU A  20      40.660  31.420  54.440  1.00  0.00           H
ATOM    193 3HD1 LEU A  20      41.860  32.540  54.570  1.00  0.00           H
ATOM    194  CD2 LEU A  20      40.090  31.590  51.790  1.00  0.00           C
ATOM    195 1HD2 LEU A  20      39.950  30.520  51.920  1.00  0.00           H
ATOM    196 2HD2 LEU A  20      39.240  32.130  52.210  1.00  0.00           H
ATOM    197 3HD2 LEU A  20      40.030  31.770  50.720  1.00  0.00           H
ATOM    198  C   LEU A  20      43.970  33.830  53.240  1.00  0.00           C
ATOM    199  O   LEU A  20      44.290  32.840  53.880  1.00  0.00           O
ATOM    200  N   PRO A  21      44.150  35.050  53.750  1.00  0.00           N
ATOM    201  CD  PRO A  21      43.880  36.290  53.030  1.00  0.00           C
ATOM    202  HD1 PRO A  21      42.830  36.280  52.720  1.00  0.00           H
ATOM    203  HD2 PRO A  21      44.500  36.530  52.160  1.00  0.00           H
ATOM    204  CG  PRO A  21      44.040  37.460  54.020  1.00  0.00           C
ATOM    205  HG1 PRO A  21      43.050  37.730  54.380  1.00  0.00           H
ATOM    206  HG2 PRO A  21      44.480  38.370  53.590  1.00  0.00           H
ATOM    207  CB  PRO A  21      45.000  36.850  55.010  1.00  0.00           C
ATOM    208  HB1 PRO A  21      45.090  37.350  55.970  1.00  0.00           H
ATOM    209  HB2 PRO A  21      45.990  36.860  54.570  1.00  0.00           H
ATOM    210  CA  PRO A  21      44.660  35.370  55.110  1.00  0.00           C
ATOM    211  HA  PRO A  21      45.550  34.800  55.340  1.00  0.00           H
ATOM    212  C   PRO A  21      43.570  35.130  56.150  1.00  0.00           C
ATOM    213  O   PRO A  21      42.360  35.000  55.780  1.00  0.00           O
ATOM    214  N   GLU A  22      43.900  35.220  57.470  1.00  0.00           N
ATOM    215  H   GLU A  22      44.800  35.610  57.710  1.00  0.00           H
ATOM    216  CA  GLU A  22      43.020  34.990  58.560  1.00  0.00           C
ATOM    217  HA  GLU A  22      42.300  34.220  58.280  1.00  0.00           H
ATOM    218  CB  GLU A  22      43.860  34.570  59.810  1.00  0.00           C
ATOM    219  HB1 GLU A  22      44.770  35.170  59.880  1.00  0.00           H
ATOM    220  HB2 GLU A  22      44.190  33.540  59.670  1.00  0.00           H
ATOM    221  CG  GLU A  22      43.170  34.580  61.250  1.00  0.00           C
ATOM    222  HG1 GLU A  22      42.780  35.560  61.520  1.00  0.00           H
ATOM    223  HG2 GLU A  22      43.900  34.290  62.010  1.00  0.00           H
ATOM    224  CD  GLU A  22      41.980  33.640  61.330  1.00  0.00           C
ATOM    225  OE1 GLU A  22      41.900  32.620  60.600  1.00  0.00           O
ATOM    226  OE2 GLU A  22      41.040  33.970  62.130  1.00  0.00           O
ATOM    227  C   GLU A  22      42.270  36.310  58.840  1.00  0.00           C
ATOM    228  O   GLU A  22      41.110  36.170  59.180  1.00  0.00           O
ATOM    229  N   SER A  23      42.900  37.510  58.570  1.00  0.00           N
ATOM    230  H   SER A  23      43.890  37.450  58.360  1.00  0.00           H
ATOM    231  CA  SER A  23      42.210  38.830  58.550  1.00  0.00           C
ATOM    232  HA  SER A  23      41.760  38.970  59.530  1.00  0.00           H
ATOM    233  CB  SER A  23      43.220  39.990  58.470  1.00  0.00           C
ATOM    234  HB1 SER A  23      43.970  39.890  59.250  1.00  0.00           H
ATOM    235  HB2 SER A  23      42.830  41.010  58.540  1.00  0.00           H
ATOM    236  OG  SER A  23      43.970  39.820  57.230  1.00  0.00           O
ATOM    237  HG  SER A  23      44.790  40.280  57.390  1.00  0.00           H
ATOM    238  C   SER A  23      41.090  39.010  57.490  1.00  0.00           C
ATOM    239  O   SER A  23      40.260  39.920  57.530  1.00  0.00           O
ATOM    240  N   LEU A  24      40.920  38.080  56.620  1.00  0.00           N
ATOM    241  H   LEU A  24      41.570  37.310  56.580  1.00  0.00           H
ATOM    242  CA  LEU A  24      39.830  38.150  55.670  1.00  0.00           C
ATOM    243  HA  LEU A  24      39.930  39.070  55.080  1.00  0.00           H
ATOM    244  CB  LEU A  24      39.850  36.990  54.750  1.00  0.00           C
ATOM    245  HB1 LEU A  24      40.010  36.060  55.290  1.00  0.00           H
ATOM    246  HB2 LEU A  24      40.750  37.140  54.150  1.00  0.00           H
ATOM    247  CG  LEU A  24      38.720  36.880  53.720  1.00  0.00           C
ATOM    248  HG  LEU A  24      38.320  37.870  53.480  1.00  0.00           H
ATOM    249  CD1 LEU A  24      39.220  36.140  52.480  1.00  0.00           C
ATOM    250 1HD1 LEU A  24      38.480  36.130  51.680  1.00  0.00           H
ATOM    251 2HD1 LEU A  24      40.140  36.600  52.110  1.00  0.00           H
ATOM    252 3HD1 LEU A  24      39.370  35.100  52.740  1.00  0.00           H
ATOM    253  CD2 LEU A  24      37.500  36.120  54.190  1.00  0.00           C
ATOM    254 1HD2 LEU A  24      36.810  36.140  53.340  1.00  0.00           H
ATOM    255 2HD2 LEU A  24      37.820  35.110  54.450  1.00  0.00           H
ATOM    256 3HD2 LEU A  24      36.880  36.590  54.950  1.00  0.00           H
ATOM    257  C   LEU A  24      38.430  38.100  56.430  1.00  0.00           C
ATOM    258  O   LEU A  24      37.500  38.880  56.170  1.00  0.00           O
ATOM    259  N   GLY A  25      38.240  37.130  57.370  1.00  0.00           N
ATOM    260  H   GLY A  25      39.030  36.490  57.440  1.00  0.00           H
ATOM    261  CA  GLY A  25      37.180  36.900  58.310  1.00  0.00           C
ATOM    262  HA1 GLY A  25      37.600  36.420  59.190  1.00  0.00           H
ATOM    263  HA2 GLY A  25      36.570  36.200  57.750  1.00  0.00           H
ATOM    264  C   GLY A  25      36.440  38.180  58.770  1.00  0.00           C
ATOM    265  O   GLY A  25      35.370  38.540  58.210  1.00  0.00           O
ATOM    266  N   GLN A  26      37.070  38.960  59.640  1.00  0.00           N
ATOM    267  H   GLN A  26      37.780  38.550  60.240  1.00  0.00           H
ATOM    268  CA  GLN A  26      36.500  40.250  60.050  1.00  0.00           C
ATOM    269  HA  GLN A  26      35.410  40.190  60.070  1.00  0.00           H
ATOM    270  CB  GLN A  26      36.980  40.510  61.520  1.00  0.00           C
ATOM    271  HB1 GLN A  26      36.500  41.400  61.920  1.00  0.00           H
ATOM    272  HB2 GLN A  26      38.060  40.650  61.600  1.00  0.00           H
ATOM    273  CG  GLN A  26      36.610  39.410  62.520  1.00  0.00           C
ATOM    274  HG1 GLN A  26      37.030  39.730  63.480  1.00  0.00           H
ATOM    275  HG2 GLN A  26      37.160  38.510  62.260  1.00  0.00           H
ATOM    276  CD  GLN A  26      35.060  39.280  62.630  1.00  0.00           C
ATOM    277  OE1 GLN A  26      34.470  40.150  63.210  1.00  0.00           O
ATOM    278  NE2 GLN A  26      34.410  38.210  62.160  1.00  0.00           N
ATOM    279 1HE2 GLN A  26      34.910  37.420  61.790  1.00  0.00           H
ATOM    280 2HE2 GLN A  26      33.450  38.100  62.450  1.00  0.00           H
ATOM    281  C   GLN A  26      36.840  41.490  59.140  1.00  0.00           C
ATOM    282  O   GLN A  26      35.970  42.410  58.980  1.00  0.00           O
ATOM    283  N   HIS A  27      38.050  41.480  58.550  1.00  0.00           N
ATOM    284  H   HIS A  27      38.520  40.590  58.400  1.00  0.00           H
ATOM    285  CA  HIS A  27      38.550  42.730  58.000  1.00  0.00           C
ATOM    286  HA  HIS A  27      38.070  43.550  58.520  1.00  0.00           H
ATOM    287  CB  HIS A  27      39.990  42.940  58.500  1.00  0.00           C
ATOM    288  HB1 HIS A  27      40.360  43.820  57.970  1.00  0.00           H
ATOM    289  HB2 HIS A  27      40.620  42.140  58.130  1.00  0.00           H
ATOM    290  CG  HIS A  27      40.290  42.970  59.990  1.00  0.00           C
ATOM    291  ND1 HIS A  27      40.210  44.100  60.760  1.00  0.00           N
ATOM    292  CE1 HIS A  27      40.600  43.670  62.010  1.00  0.00           C
ATOM    293  HE1 HIS A  27      40.530  44.210  62.940  1.00  0.00           H
ATOM    294  NE2 HIS A  27      40.960  42.340  62.030  1.00  0.00           N
ATOM    295  HE2 HIS A  27      41.100  41.780  62.850  1.00  0.00           H
ATOM    296  CD2 HIS A  27      40.680  41.910  60.740  1.00  0.00           C
ATOM    297  HD2 HIS A  27      40.940  40.930  60.350  1.00  0.00           H
ATOM    298  C   HIS A  27      38.320  42.910  56.510  1.00  0.00           C
ATOM    299  O   HIS A  27      38.400  44.040  56.030  1.00  0.00           O
ATOM    300  N   ALA A  28      38.040  41.860  55.670  1.00  0.00           N
ATOM    301  H   ALA A  28      38.030  40.930  56.070  1.00  0.00           H
ATOM    302  CA  ALA A  28      37.970  42.080  54.210  1.00  0.00           C
ATOM    303  HA  ALA A  28      38.910  42.570  53.950  1.00  0.00           H
ATOM    304  CB  ALA A  28      37.820  40.750  53.490  1.00  0.00           C
ATOM    305  HB1 ALA A  28      37.940  40.920  52.420  1.00  0.00           H
ATOM    306  HB2 ALA A  28      38.600  40.130  53.920  1.00  0.00           H
ATOM    307  HB3 ALA A  28      36.780  40.450  53.640  1.00  0.00           H
ATOM    308  C   ALA A  28      36.850  43.020  53.750  1.00  0.00           C
ATOM    309  O   ALA A  28      35.810  43.090  54.430  1.00  0.00           O
ATOM    310  N   LEU A  29      37.000  43.690  52.630  1.00  0.00           N
ATOM    311  H   LEU A  29      37.840  43.540  52.100  1.00  0.00           H
ATOM    312  CA  LEU A  29      35.950  44.560  52.080  1.00  0.00           C
ATOM    313  HA  LEU A  29      35.620  45.220  52.890  1.00  0.00           H
ATOM    314  CB  LEU A  29      36.430  45.330  50.830  1.00  0.00           C
ATOM    315  HB1 LEU A  29      35.610  45.920  50.440  1.00  0.00           H
ATOM    316  HB2 LEU A  29      36.820  44.550  50.180  1.00  0.00           H
ATOM    317  CG  LEU A  29      37.590  46.320  51.020  1.00  0.00           C
ATOM    318  HG  LEU A  29      38.430  46.020  51.650  1.00  0.00           H
ATOM    319  CD1 LEU A  29      38.140  46.760  49.670  1.00  0.00           C
ATOM    320 1HD1 LEU A  29      38.580  45.910  49.150  1.00  0.00           H
ATOM    321 2HD1 LEU A  29      37.280  47.030  49.050  1.00  0.00           H
ATOM    322 3HD1 LEU A  29      38.930  47.510  49.800  1.00  0.00           H
ATOM    323  CD2 LEU A  29      37.130  47.610  51.680  1.00  0.00           C
ATOM    324 1HD2 LEU A  29      36.480  48.110  50.960  1.00  0.00           H
ATOM    325 2HD2 LEU A  29      36.700  47.360  52.650  1.00  0.00           H
ATOM    326 3HD2 LEU A  29      38.000  48.210  51.960  1.00  0.00           H
ATOM    327  C   LEU A  29      34.660  43.780  51.610  1.00  0.00           C
ATOM    328  O   LEU A  29      34.680  42.750  50.980  1.00  0.00           O
ATOM    329  N   ARG A  30      33.480  44.260  52.040  1.00  0.00           N
ATOM    330  H   ARG A  30      33.500  45.130  52.550  1.00  0.00           H
ATOM    331  CA  ARG A  30      32.100  43.730  51.780  1.00  0.00           C
ATOM    332  HA  ARG A  30      32.170  43.250  50.800  1.00  0.00           H
ATOM    333  CB  ARG A  30      31.790  42.680  52.880  1.00  0.00           C
ATOM    334  HB1 ARG A  30      32.530  41.880  52.900  1.00  0.00           H
ATOM    335  HB2 ARG A  30      30.840  42.240  52.600  1.00  0.00           H
ATOM    336  CG  ARG A  30      31.850  43.260  54.320  1.00  0.00           C
ATOM    337  HG1 ARG A  30      30.920  43.830  54.450  1.00  0.00           H
ATOM    338  HG2 ARG A  30      32.750  43.860  54.390  1.00  0.00           H
ATOM    339  CD  ARG A  30      32.100  42.200  55.410  1.00  0.00           C
ATOM    340  HD1 ARG A  30      31.420  41.340  55.360  1.00  0.00           H
ATOM    341  HD2 ARG A  30      31.950  42.680  56.380  1.00  0.00           H
ATOM    342  NE  ARG A  30      33.490  41.740  55.370  1.00  0.00           N
ATOM    343  HE  ARG A  30      34.140  42.270  54.830  1.00  0.00           H
ATOM    344  CZ  ARG A  30      34.000  40.740  56.100  1.00  0.00           C
ATOM    345  NH1 ARG A  30      33.270  39.860  56.780  1.00  0.00           N
ATOM    346 1HH1 ARG A  30      32.280  39.880  56.600  1.00  0.00           H
ATOM    347 2HH1 ARG A  30      33.740  39.070  57.200  1.00  0.00           H
ATOM    348  NH2 ARG A  30      35.270  40.590  56.200  1.00  0.00           N
ATOM    349 1HH2 ARG A  30      35.860  41.330  55.840  1.00  0.00           H
ATOM    350 2HH2 ARG A  30      35.640  39.790  56.690  1.00  0.00           H
ATOM    351  C   ARG A  30      31.090  44.850  51.600  1.00  0.00           C
ATOM    352  O   ARG A  30      30.850  45.710  52.480  1.00  0.00           O
ATOM    353  N   SER A  31      30.370  44.740  50.450  1.00  0.00           N
ATOM    354  H   SER A  31      30.770  44.060  49.820  1.00  0.00           H
ATOM    355  CA  SER A  31      29.360  45.720  49.920  1.00  0.00           C
ATOM    356  HA  SER A  31      29.790  46.660  49.580  1.00  0.00           H
ATOM    357  CB  SER A  31      28.870  45.120  48.560  1.00  0.00           C
ATOM    358  HB1 SER A  31      29.720  44.880  47.930  1.00  0.00           H
ATOM    359  HB2 SER A  31      28.110  45.750  48.080  1.00  0.00           H
ATOM    360  OG  SER A  31      28.180  43.940  48.880  1.00  0.00           O
ATOM    361  HG  SER A  31      28.770  43.220  48.640  1.00  0.00           H
ATOM    362  C   SER A  31      28.210  46.000  50.840  1.00  0.00           C
ATOM    363  O   SER A  31      27.900  47.160  50.980  1.00  0.00           O
ATOM    364  N   ALA A  32      27.700  44.940  51.520  1.00  0.00           N
ATOM    365  H   ALA A  32      28.230  44.080  51.510  1.00  0.00           H
ATOM    366  CA  ALA A  32      26.610  44.980  52.470  1.00  0.00           C
ATOM    367  HA  ALA A  32      26.470  45.930  52.980  1.00  0.00           H
ATOM    368  CB  ALA A  32      25.440  44.580  51.560  1.00  0.00           C
ATOM    369  HB1 ALA A  32      25.310  43.500  51.570  1.00  0.00           H
ATOM    370  HB2 ALA A  32      24.490  45.000  51.890  1.00  0.00           H
ATOM    371  HB3 ALA A  32      25.530  44.910  50.530  1.00  0.00           H
ATOM    372  C   ALA A  32      26.830  44.100  53.660  1.00  0.00           C
ATOM    373  O   ALA A  32      27.840  43.380  53.760  1.00  0.00           O
ATOM    374  N   LYS A  33      25.930  44.230  54.670  1.00  0.00           N
ATOM    375  H   LYS A  33      25.140  44.800  54.400  1.00  0.00           H
ATOM    376  CA  LYS A  33      25.940  43.380  55.810  1.00  0.00           C
ATOM    377  HA  LYS A  33      26.950  43.280  56.210  1.00  0.00           H
ATOM    378  CB  LYS A  33      24.960  43.920  56.880  1.00  0.00           C
ATOM    379  HB1 LYS A  33      24.540  43.090  57.450  1.00  0.00           H
ATOM    380  HB2 LYS A  33      24.130  44.470  56.450  1.00  0.00           H
ATOM    381  CG  LYS A  33      25.610  44.790  57.990  1.00  0.00           C
ATOM    382  HG1 LYS A  33      26.290  44.180  58.580  1.00  0.00           H
ATOM    383  HG2 LYS A  33      24.910  45.070  58.780  1.00  0.00           H
ATOM    384  CD  LYS A  33      26.400  46.010  57.440  1.00  0.00           C
ATOM    385  HD1 LYS A  33      25.790  46.700  56.870  1.00  0.00           H
ATOM    386  HD2 LYS A  33      27.170  45.700  56.730  1.00  0.00           H
ATOM    387  CE  LYS A  33      27.090  46.810  58.600  1.00  0.00           C
ATOM    388  HE1 LYS A  33      27.270  46.140  59.430  1.00  0.00           H
ATOM    389  HE2 LYS A  33      26.510  47.680  58.920  1.00  0.00           H
ATOM    390  NZ  LYS A  33      28.450  47.190  58.220  1.00  0.00           N
ATOM    391  HZ1 LYS A  33      28.950  46.500  57.680  1.00  0.00           H
ATOM    392  HZ2 LYS A  33      28.340  48.040  57.670  1.00  0.00           H
ATOM    393  HZ3 LYS A  33      29.130  47.470  58.900  1.00  0.00           H
ATOM    394  C   LYS A  33      25.380  41.970  55.470  1.00  0.00           C
ATOM    395  O   LYS A  33      24.410  41.930  54.710  1.00  0.00           O
ATOM    396  N   GLY A  34      25.790  40.890  56.090  1.00  0.00           N
ATOM    397  H   GLY A  34      26.620  40.980  56.650  1.00  0.00           H
ATOM    398  CA  GLY A  34      25.520  39.550  55.690  1.00  0.00           C
ATOM    399  HA1 GLY A  34      26.100  39.370  54.790  1.00  0.00           H
ATOM    400  HA2 GLY A  34      24.470  39.450  55.430  1.00  0.00           H
ATOM    401  C   GLY A  34      26.030  38.590  56.750  1.00  0.00           C
ATOM    402  O   GLY A  34      26.200  38.950  57.950  1.00  0.00           O
ATOM    403  N   GLU A  35      26.230  37.310  56.360  1.00  0.00           N
ATOM    404  H   GLU A  35      26.080  37.020  55.400  1.00  0.00           H
ATOM    405  CA  GLU A  35      26.720  36.260  57.300  1.00  0.00           C
ATOM    406  HA  GLU A  35      26.060  36.200  58.160  1.00  0.00           H
ATOM    407  CB  GLU A  35      26.690  34.800  56.800  1.00  0.00           C
ATOM    408  HB1 GLU A  35      27.190  34.130  57.500  1.00  0.00           H
ATOM    409  HB2 GLU A  35      27.070  34.830  55.770  1.00  0.00           H
ATOM    410  CG  GLU A  35      25.240  34.310  56.790  1.00  0.00           C
ATOM    411  HG1 GLU A  35      24.530  35.040  56.400  1.00  0.00           H
ATOM    412  HG2 GLU A  35      24.950  34.090  57.810  1.00  0.00           H
ATOM    413  CD  GLU A  35      25.230  32.990  55.980  1.00  0.00           C
ATOM    414  OE1 GLU A  35      26.000  32.090  56.280  1.00  0.00           O
ATOM    415  OE2 GLU A  35      24.440  32.960  55.010  1.00  0.00           O
ATOM    416  C   GLU A  35      28.210  36.490  57.720  1.00  0.00           C
ATOM    417  O   GLU A  35      28.980  37.170  57.040  1.00  0.00           O
ATOM    418  N   GLU A  36      28.550  36.050  58.970  1.00  0.00           N
ATOM    419  H   GLU A  36      27.820  35.560  59.460  1.00  0.00           H
ATOM    420  CA  GLU A  36      29.930  35.830  59.430  1.00  0.00           C
ATOM    421  HA  GLU A  36      30.530  36.740  59.390  1.00  0.00           H
ATOM    422  CB  GLU A  36      29.900  35.250  60.900  1.00  0.00           C
ATOM    423  HB1 GLU A  36      29.540  34.220  60.870  1.00  0.00           H
ATOM    424  HB2 GLU A  36      29.240  35.870  61.510  1.00  0.00           H
ATOM    425  CG  GLU A  36      31.320  35.280  61.560  1.00  0.00           C
ATOM    426  HG1 GLU A  36      31.780  36.260  61.410  1.00  0.00           H
ATOM    427  HG2 GLU A  36      31.930  34.610  60.960  1.00  0.00           H
ATOM    428  CD  GLU A  36      31.450  34.910  63.020  1.00  0.00           C
ATOM    429  OE1 GLU A  36      31.270  35.800  63.880  1.00  0.00           O
ATOM    430  OE2 GLU A  36      31.750  33.720  63.300  1.00  0.00           O
ATOM    431  C   GLU A  36      30.540  34.790  58.440  1.00  0.00           C
ATOM    432  O   GLU A  36      29.930  33.780  58.180  1.00  0.00           O
ATOM    433  N   VAL A  37      31.790  34.930  57.950  1.00  0.00           N
ATOM    434  H   VAL A  37      32.180  35.860  58.010  1.00  0.00           H
ATOM    435  CA  VAL A  37      32.670  33.950  57.320  1.00  0.00           C
ATOM    436  HA  VAL A  37      32.080  33.580  56.480  1.00  0.00           H
ATOM    437  CB  VAL A  37      33.920  34.610  56.830  1.00  0.00           C
ATOM    438  HB  VAL A  37      34.520  35.040  57.630  1.00  0.00           H
ATOM    439  CG1 VAL A  37      34.770  33.710  55.900  1.00  0.00           C
ATOM    440 1HG1 VAL A  37      35.250  32.940  56.500  1.00  0.00           H
ATOM    441 2HG1 VAL A  37      34.180  33.290  55.080  1.00  0.00           H
ATOM    442 3HG1 VAL A  37      35.550  34.310  55.440  1.00  0.00           H
ATOM    443  CG2 VAL A  37      33.700  35.760  55.860  1.00  0.00           C
ATOM    444 1HG2 VAL A  37      34.610  36.300  55.610  1.00  0.00           H
ATOM    445 2HG2 VAL A  37      33.280  35.310  54.960  1.00  0.00           H
ATOM    446 3HG2 VAL A  37      33.020  36.540  56.200  1.00  0.00           H
ATOM    447  C   VAL A  37      33.020  32.800  58.280  1.00  0.00           C
ATOM    448  O   VAL A  37      33.470  33.000  59.410  1.00  0.00           O
ATOM    449  N   ASP A  38      32.970  31.520  57.850  1.00  0.00           N
ATOM    450  H   ASP A  38      32.370  31.350  57.060  1.00  0.00           H
ATOM    451  CA  ASP A  38      33.790  30.430  58.390  1.00  0.00           C
ATOM    452  HA  ASP A  38      34.110  30.580  59.410  1.00  0.00           H
ATOM    453  CB  ASP A  38      32.980  29.100  58.350  1.00  0.00           C
ATOM    454  HB1 ASP A  38      32.760  28.900  57.300  1.00  0.00           H
ATOM    455  HB2 ASP A  38      32.030  29.310  58.840  1.00  0.00           H
ATOM    456  CG  ASP A  38      33.750  27.930  59.040  1.00  0.00           C
ATOM    457  OD1 ASP A  38      34.940  27.790  58.910  1.00  0.00           O
ATOM    458  OD2 ASP A  38      33.030  27.040  59.550  1.00  0.00           O
ATOM    459  C   ASP A  38      35.090  30.380  57.550  1.00  0.00           C
ATOM    460  O   ASP A  38      35.070  29.900  56.460  1.00  0.00           O
ATOM    461  N   VAL A  39      36.170  30.970  57.980  1.00  0.00           N
ATOM    462  H   VAL A  39      36.210  31.290  58.940  1.00  0.00           H
ATOM    463  CA  VAL A  39      37.400  31.150  57.210  1.00  0.00           C
ATOM    464  HA  VAL A  39      37.020  31.560  56.270  1.00  0.00           H
ATOM    465  CB  VAL A  39      38.370  32.250  57.880  1.00  0.00           C
ATOM    466  HB  VAL A  39      38.540  31.920  58.900  1.00  0.00           H
ATOM    467  CG1 VAL A  39      39.690  32.500  57.070  1.00  0.00           C
ATOM    468 1HG1 VAL A  39      39.560  32.660  56.000  1.00  0.00           H
ATOM    469 2HG1 VAL A  39      40.110  33.440  57.430  1.00  0.00           H
ATOM    470 3HG1 VAL A  39      40.340  31.640  57.230  1.00  0.00           H
ATOM    471  CG2 VAL A  39      37.720  33.610  57.990  1.00  0.00           C
ATOM    472 1HG2 VAL A  39      38.330  34.220  58.640  1.00  0.00           H
ATOM    473 2HG2 VAL A  39      37.710  34.000  56.970  1.00  0.00           H
ATOM    474 3HG2 VAL A  39      36.810  33.610  58.600  1.00  0.00           H
ATOM    475  C   VAL A  39      38.210  29.870  57.000  1.00  0.00           C
ATOM    476  O   VAL A  39      38.910  29.790  55.970  1.00  0.00           O
ATOM    477  N   ALA A  40      37.940  28.820  57.790  1.00  0.00           N
ATOM    478  H   ALA A  40      37.230  28.910  58.510  1.00  0.00           H
ATOM    479  CA  ALA A  40      38.460  27.470  57.550  1.00  0.00           C
ATOM    480  HA  ALA A  40      39.490  27.520  57.180  1.00  0.00           H
ATOM    481  CB  ALA A  40      38.540  26.760  58.920  1.00  0.00           C
ATOM    482  HB1 ALA A  40      38.970  25.770  58.790  1.00  0.00           H
ATOM    483  HB2 ALA A  40      39.220  27.290  59.580  1.00  0.00           H
ATOM    484  HB3 ALA A  40      37.520  26.610  59.290  1.00  0.00           H
ATOM    485  C   ALA A  40      37.640  26.750  56.460  1.00  0.00           C
ATOM    486  O   ALA A  40      38.260  25.970  55.650  1.00  0.00           O
ATOM    487  N   ARG A  41      36.330  27.040  56.390  1.00  0.00           N
ATOM    488  H   ARG A  41      35.990  27.660  57.110  1.00  0.00           H
ATOM    489  CA  ARG A  41      35.440  26.590  55.290  1.00  0.00           C
ATOM    490  HA  ARG A  41      35.550  25.550  55.000  1.00  0.00           H
ATOM    491  CB  ARG A  41      33.950  26.700  55.590  1.00  0.00           C
ATOM    492  HB1 ARG A  41      33.700  27.760  55.660  1.00  0.00           H
ATOM    493  HB2 ARG A  41      33.810  26.230  56.560  1.00  0.00           H
ATOM    494  CG  ARG A  41      33.020  26.070  54.500  1.00  0.00           C
ATOM    495  HG1 ARG A  41      33.320  25.030  54.370  1.00  0.00           H
ATOM    496  HG2 ARG A  41      33.050  26.580  53.530  1.00  0.00           H
ATOM    497  CD  ARG A  41      31.550  26.200  54.870  1.00  0.00           C
ATOM    498  HD1 ARG A  41      31.340  27.220  55.220  1.00  0.00           H
ATOM    499  HD2 ARG A  41      31.410  25.530  55.720  1.00  0.00           H
ATOM    500  NE  ARG A  41      30.750  25.750  53.730  1.00  0.00           N
ATOM    501  HE  ARG A  41      31.040  24.840  53.400  1.00  0.00           H
ATOM    502  CZ  ARG A  41      29.720  26.330  53.250  1.00  0.00           C
ATOM    503  NH1 ARG A  41      29.240  27.500  53.550  1.00  0.00           N
ATOM    504 1HH1 ARG A  41      29.690  28.180  54.150  1.00  0.00           H
ATOM    505 2HH1 ARG A  41      28.340  27.680  53.120  1.00  0.00           H
ATOM    506  NH2 ARG A  41      28.940  25.640  52.500  1.00  0.00           N
ATOM    507 1HH2 ARG A  41      29.200  24.670  52.410  1.00  0.00           H
ATOM    508 2HH2 ARG A  41      28.060  26.000  52.150  1.00  0.00           H
ATOM    509  C   ARG A  41      35.680  27.380  53.980  1.00  0.00           C
ATOM    510  O   ARG A  41      35.800  26.800  52.940  1.00  0.00           O
ATOM    511  N   ALA A  42      36.050  28.710  54.080  1.00  0.00           N
ATOM    512  H   ALA A  42      35.740  29.140  54.950  1.00  0.00           H
ATOM    513  CA  ALA A  42      36.640  29.490  52.980  1.00  0.00           C
ATOM    514  HA  ALA A  42      36.030  29.450  52.080  1.00  0.00           H
ATOM    515  CB  ALA A  42      36.880  30.960  53.510  1.00  0.00           C
ATOM    516  HB1 ALA A  42      37.700  31.070  54.220  1.00  0.00           H
ATOM    517  HB2 ALA A  42      37.050  31.540  52.610  1.00  0.00           H
ATOM    518  HB3 ALA A  42      35.940  31.300  53.950  1.00  0.00           H
ATOM    519  C   ALA A  42      37.910  28.750  52.500  1.00  0.00           C
ATOM    520  O   ALA A  42      38.030  28.570  51.310  1.00  0.00           O
ATOM    521  N   GLU A  43      38.840  28.450  53.430  1.00  0.00           N
ATOM    522  H   GLU A  43      38.660  28.840  54.340  1.00  0.00           H
ATOM    523  CA  GLU A  43      40.100  27.840  53.040  1.00  0.00           C
ATOM    524  HA  GLU A  43      40.720  28.410  52.340  1.00  0.00           H
ATOM    525  CB  GLU A  43      40.970  27.530  54.210  1.00  0.00           C
ATOM    526  HB1 GLU A  43      40.470  26.980  55.010  1.00  0.00           H
ATOM    527  HB2 GLU A  43      41.280  28.500  54.610  1.00  0.00           H
ATOM    528  CG  GLU A  43      42.240  26.700  53.900  1.00  0.00           C
ATOM    529  HG1 GLU A  43      41.980  25.680  53.600  1.00  0.00           H
ATOM    530  HG2 GLU A  43      42.630  26.540  54.910  1.00  0.00           H
ATOM    531  CD  GLU A  43      43.460  27.310  53.080  1.00  0.00           C
ATOM    532  OE1 GLU A  43      43.240  28.430  52.530  1.00  0.00           O
ATOM    533  OE2 GLU A  43      44.540  26.670  53.000  1.00  0.00           O
ATOM    534  C   GLU A  43      39.730  26.490  52.330  1.00  0.00           C
ATOM    535  O   GLU A  43      40.330  26.310  51.240  1.00  0.00           O
ATOM    536  N   ARG A  44      38.820  25.620  52.760  1.00  0.00           N
ATOM    537  H   ARG A  44      38.360  25.840  53.630  1.00  0.00           H
ATOM    538  CA  ARG A  44      38.500  24.330  52.100  1.00  0.00           C
ATOM    539  HA  ARG A  44      39.420  23.760  51.950  1.00  0.00           H
ATOM    540  CB  ARG A  44      37.460  23.550  52.920  1.00  0.00           C
ATOM    541  HB1 ARG A  44      36.460  23.960  52.730  1.00  0.00           H
ATOM    542  HB2 ARG A  44      37.620  23.710  53.980  1.00  0.00           H
ATOM    543  CG  ARG A  44      37.520  22.070  52.560  1.00  0.00           C
ATOM    544  HG1 ARG A  44      37.570  22.030  51.470  1.00  0.00           H
ATOM    545  HG2 ARG A  44      36.610  21.560  52.860  1.00  0.00           H
ATOM    546  CD  ARG A  44      38.670  21.290  53.160  1.00  0.00           C
ATOM    547  HD1 ARG A  44      38.440  20.230  53.290  1.00  0.00           H
ATOM    548  HD2 ARG A  44      38.970  21.680  54.140  1.00  0.00           H
ATOM    549  NE  ARG A  44      39.860  21.260  52.290  1.00  0.00           N
ATOM    550  HE  ARG A  44      40.640  21.900  52.400  1.00  0.00           H
ATOM    551  CZ  ARG A  44      40.090  20.500  51.220  1.00  0.00           C
ATOM    552  NH1 ARG A  44      39.190  19.710  50.680  1.00  0.00           N
ATOM    553 1HH1 ARG A  44      38.290  19.730  51.130  1.00  0.00           H
ATOM    554 2HH1 ARG A  44      39.400  19.150  49.860  1.00  0.00           H
ATOM    555  NH2 ARG A  44      41.230  20.460  50.600  1.00  0.00           N
ATOM    556 1HH2 ARG A  44      41.890  21.210  50.770  1.00  0.00           H
ATOM    557 2HH2 ARG A  44      41.470  19.760  49.900  1.00  0.00           H
ATOM    558  C   ARG A  44      37.940  24.610  50.720  1.00  0.00           C
ATOM    559  O   ARG A  44      38.570  24.070  49.810  1.00  0.00           O
ATOM    560  N   GLN A  45      37.060  25.520  50.510  1.00  0.00           N
ATOM    561  H   GLN A  45      36.720  25.940  51.350  1.00  0.00           H
ATOM    562  CA  GLN A  45      36.540  25.960  49.240  1.00  0.00           C
ATOM    563  HA  GLN A  45      36.160  25.070  48.750  1.00  0.00           H
ATOM    564  CB  GLN A  45      35.470  27.000  49.570  1.00  0.00           C
ATOM    565  HB1 GLN A  45      35.150  27.480  48.650  1.00  0.00           H
ATOM    566  HB2 GLN A  45      35.760  27.870  50.170  1.00  0.00           H
ATOM    567  CG  GLN A  45      34.130  26.420  50.140  1.00  0.00           C
ATOM    568  HG1 GLN A  45      34.360  26.150  51.170  1.00  0.00           H
ATOM    569  HG2 GLN A  45      33.810  25.500  49.640  1.00  0.00           H
ATOM    570  CD  GLN A  45      32.910  27.370  50.180  1.00  0.00           C
ATOM    571  OE1 GLN A  45      32.950  28.490  49.770  1.00  0.00           O
ATOM    572  NE2 GLN A  45      31.830  26.830  50.640  1.00  0.00           N
ATOM    573 1HE2 GLN A  45      31.840  25.880  50.990  1.00  0.00           H
ATOM    574 2HE2 GLN A  45      31.040  27.450  50.760  1.00  0.00           H
ATOM    575  C   GLN A  45      37.650  26.510  48.310  1.00  0.00           C
ATOM    576  O   GLN A  45      37.650  26.100  47.150  1.00  0.00           O
ATOM    577  N   HIS A  46      38.570  27.420  48.820  1.00  0.00           N
ATOM    578  H   HIS A  46      38.530  27.660  49.800  1.00  0.00           H
ATOM    579  CA  HIS A  46      39.730  27.850  47.980  1.00  0.00           C
ATOM    580  HA  HIS A  46      39.380  28.170  47.000  1.00  0.00           H
ATOM    581  CB  HIS A  46      40.570  28.920  48.810  1.00  0.00           C
ATOM    582  HB1 HIS A  46      40.930  28.420  49.710  1.00  0.00           H
ATOM    583  HB2 HIS A  46      39.870  29.660  49.200  1.00  0.00           H
ATOM    584  CG  HIS A  46      41.650  29.530  48.070  1.00  0.00           C
ATOM    585  ND1 HIS A  46      42.930  29.130  48.130  1.00  0.00           N
ATOM    586  CE1 HIS A  46      43.570  29.910  47.220  1.00  0.00           C
ATOM    587  HE1 HIS A  46      44.640  29.870  47.140  1.00  0.00           H
ATOM    588  NE2 HIS A  46      42.730  30.860  46.670  1.00  0.00           N
ATOM    589  HE2 HIS A  46      43.020  31.640  46.100  1.00  0.00           H
ATOM    590  CD2 HIS A  46      41.470  30.570  47.150  1.00  0.00           C
ATOM    591  HD2 HIS A  46      40.500  30.960  46.880  1.00  0.00           H
ATOM    592  C   HIS A  46      40.690  26.700  47.630  1.00  0.00           C
ATOM    593  O   HIS A  46      41.190  26.660  46.520  1.00  0.00           O
ATOM    594  N   GLN A  47      40.990  25.740  48.470  1.00  0.00           N
ATOM    595  H   GLN A  47      40.660  25.800  49.430  1.00  0.00           H
ATOM    596  CA  GLN A  47      41.900  24.610  48.070  1.00  0.00           C
ATOM    597  HA  GLN A  47      42.790  25.050  47.600  1.00  0.00           H
ATOM    598  CB  GLN A  47      42.270  23.740  49.290  1.00  0.00           C
ATOM    599  HB1 GLN A  47      42.560  22.730  49.000  1.00  0.00           H
ATOM    600  HB2 GLN A  47      41.350  23.610  49.850  1.00  0.00           H
ATOM    601  CG  GLN A  47      43.300  24.300  50.240  1.00  0.00           C
ATOM    602  HG1 GLN A  47      42.930  25.260  50.590  1.00  0.00           H
ATOM    603  HG2 GLN A  47      44.280  24.440  49.770  1.00  0.00           H
ATOM    604  CD  GLN A  47      43.500  23.440  51.510  1.00  0.00           C
ATOM    605  OE1 GLN A  47      42.830  22.410  51.680  1.00  0.00           O
ATOM    606  NE2 GLN A  47      44.270  23.900  52.440  1.00  0.00           N
ATOM    607 1HE2 GLN A  47      44.520  24.870  52.510  1.00  0.00           H
ATOM    608 2HE2 GLN A  47      44.210  23.330  53.270  1.00  0.00           H
ATOM    609  C   GLN A  47      41.250  23.690  47.080  1.00  0.00           C
ATOM    610  O   GLN A  47      41.920  23.120  46.250  1.00  0.00           O
ATOM    611  N   LEU A  48      39.920  23.600  47.140  1.00  0.00           N
ATOM    612  H   LEU A  48      39.460  24.180  47.830  1.00  0.00           H
ATOM    613  CA  LEU A  48      39.110  22.890  46.180  1.00  0.00           C
ATOM    614  HA  LEU A  48      39.470  21.900  45.910  1.00  0.00           H
ATOM    615  CB  LEU A  48      37.680  22.760  46.760  1.00  0.00           C
ATOM    616  HB1 LEU A  48      36.990  22.410  45.980  1.00  0.00           H
ATOM    617  HB2 LEU A  48      37.330  23.740  47.060  1.00  0.00           H
ATOM    618  CG  LEU A  48      37.520  21.740  47.950  1.00  0.00           C
ATOM    619  HG  LEU A  48      38.380  21.890  48.600  1.00  0.00           H
ATOM    620  CD1 LEU A  48      36.170  21.950  48.620  1.00  0.00           C
ATOM    621 1HD1 LEU A  48      36.080  21.230  49.440  1.00  0.00           H
ATOM    622 2HD1 LEU A  48      36.080  22.920  49.110  1.00  0.00           H
ATOM    623 3HD1 LEU A  48      35.430  21.790  47.840  1.00  0.00           H
ATOM    624  CD2 LEU A  48      37.580  20.290  47.390  1.00  0.00           C
ATOM    625 1HD2 LEU A  48      37.480  19.430  48.050  1.00  0.00           H
ATOM    626 2HD2 LEU A  48      36.800  20.300  46.620  1.00  0.00           H
ATOM    627 3HD2 LEU A  48      38.470  20.050  46.800  1.00  0.00           H
ATOM    628  C   LEU A  48      39.120  23.620  44.850  1.00  0.00           C
ATOM    629  O   LEU A  48      39.370  23.000  43.800  1.00  0.00           O
ATOM    630  N   TYR A  49      39.010  24.970  44.810  1.00  0.00           N
ATOM    631  H   TYR A  49      38.730  25.450  45.660  1.00  0.00           H
ATOM    632  CA  TYR A  49      39.030  25.750  43.560  1.00  0.00           C
ATOM    633  HA  TYR A  49      38.150  25.440  43.000  1.00  0.00           H
ATOM    634  CB  TYR A  49      38.770  27.290  43.930  1.00  0.00           C
ATOM    635  HB1 TYR A  49      39.370  27.570  44.790  1.00  0.00           H
ATOM    636  HB2 TYR A  49      37.740  27.380  44.290  1.00  0.00           H
ATOM    637  CG  TYR A  49      38.960  28.210  42.720  1.00  0.00           C
ATOM    638  CD1 TYR A  49      40.200  28.830  42.480  1.00  0.00           C
ATOM    639  HD1 TYR A  49      41.050  28.540  43.080  1.00  0.00           H
ATOM    640  CE1 TYR A  49      40.310  29.860  41.500  1.00  0.00           C
ATOM    641  HE1 TYR A  49      41.290  30.260  41.250  1.00  0.00           H
ATOM    642  CZ  TYR A  49      39.130  30.140  40.790  1.00  0.00           C
ATOM    643  OH  TYR A  49      39.090  31.250  39.970  1.00  0.00           O
ATOM    644  HH  TYR A  49      38.170  31.360  39.730  1.00  0.00           H
ATOM    645  CE2 TYR A  49      37.890  29.520  41.050  1.00  0.00           C
ATOM    646  HE2 TYR A  49      36.980  29.750  40.530  1.00  0.00           H
ATOM    647  CD2 TYR A  49      37.830  28.630  42.060  1.00  0.00           C
ATOM    648  HD2 TYR A  49      36.860  28.190  42.250  1.00  0.00           H
ATOM    649  C   TYR A  49      40.340  25.510  42.800  1.00  0.00           C
ATOM    650  O   TYR A  49      40.330  25.160  41.620  1.00  0.00           O
ATOM    651  N   VAL A  50      41.450  25.650  43.500  1.00  0.00           N
ATOM    652  H   VAL A  50      41.240  25.930  44.450  1.00  0.00           H
ATOM    653  CA  VAL A  50      42.810  25.610  42.950  1.00  0.00           C
ATOM    654  HA  VAL A  50      42.830  26.130  42.000  1.00  0.00           H
ATOM    655  CB  VAL A  50      43.910  26.070  43.890  1.00  0.00           C
ATOM    656  HB  VAL A  50      43.900  25.320  44.680  1.00  0.00           H
ATOM    657  CG1 VAL A  50      45.190  26.080  43.160  1.00  0.00           C
ATOM    658 1HG1 VAL A  50      45.970  26.410  43.840  1.00  0.00           H
ATOM    659 2HG1 VAL A  50      45.470  25.060  42.880  1.00  0.00           H
ATOM    660 3HG1 VAL A  50      45.100  26.570  42.200  1.00  0.00           H
ATOM    661  CG2 VAL A  50      43.660  27.460  44.480  1.00  0.00           C
ATOM    662 1HG2 VAL A  50      44.330  27.710  45.310  1.00  0.00           H
ATOM    663 2HG2 VAL A  50      43.850  28.120  43.630  1.00  0.00           H
ATOM    664 3HG2 VAL A  50      42.600  27.650  44.670  1.00  0.00           H
ATOM    665  C   VAL A  50      43.060  24.150  42.520  1.00  0.00           C
ATOM    666  O   VAL A  50      43.560  23.980  41.390  1.00  0.00           O
ATOM    667  N   GLY A  51      42.640  23.130  43.260  1.00  0.00           N
ATOM    668  H   GLY A  51      42.100  23.400  44.070  1.00  0.00           H
ATOM    669  CA  GLY A  51      42.710  21.750  42.860  1.00  0.00           C
ATOM    670  HA1 GLY A  51      42.300  21.000  43.530  1.00  0.00           H
ATOM    671  HA2 GLY A  51      43.760  21.440  42.790  1.00  0.00           H
ATOM    672  C   GLY A  51      41.980  21.450  41.520  1.00  0.00           C
ATOM    673  O   GLY A  51      42.430  20.590  40.780  1.00  0.00           O
ATOM    674  N   VAL A  52      40.920  22.160  41.140  1.00  0.00           N
ATOM    675  H   VAL A  52      40.490  22.780  41.800  1.00  0.00           H
ATOM    676  CA  VAL A  52      40.260  22.020  39.860  1.00  0.00           C
ATOM    677  HA  VAL A  52      40.140  20.940  39.740  1.00  0.00           H
ATOM    678  CB  VAL A  52      38.800  22.690  39.850  1.00  0.00           C
ATOM    679  HB  VAL A  52      38.820  23.760  40.020  1.00  0.00           H
ATOM    680  CG1 VAL A  52      38.370  22.670  38.340  1.00  0.00           C
ATOM    681 1HG1 VAL A  52      37.350  23.070  38.370  1.00  0.00           H
ATOM    682 2HG1 VAL A  52      38.960  23.340  37.730  1.00  0.00           H
ATOM    683 3HG1 VAL A  52      38.490  21.660  37.950  1.00  0.00           H
ATOM    684  CG2 VAL A  52      37.750  21.960  40.710  1.00  0.00           C
ATOM    685 1HG2 VAL A  52      38.190  21.460  41.570  1.00  0.00           H
ATOM    686 2HG2 VAL A  52      36.970  22.670  41.000  1.00  0.00           H
ATOM    687 3HG2 VAL A  52      37.330  21.180  40.070  1.00  0.00           H
ATOM    688  C   VAL A  52      41.200  22.510  38.780  1.00  0.00           C
ATOM    689  O   VAL A  52      41.460  21.830  37.840  1.00  0.00           O
ATOM    690  N   LEU A  53      41.680  23.690  39.010  1.00  0.00           N
ATOM    691  H   LEU A  53      41.520  24.140  39.900  1.00  0.00           H
ATOM    692  CA  LEU A  53      42.510  24.260  37.930  1.00  0.00           C
ATOM    693  HA  LEU A  53      42.010  24.260  36.950  1.00  0.00           H
ATOM    694  CB  LEU A  53      42.820  25.770  38.230  1.00  0.00           C
ATOM    695  HB1 LEU A  53      43.290  26.180  37.330  1.00  0.00           H
ATOM    696  HB2 LEU A  53      43.530  25.820  39.050  1.00  0.00           H
ATOM    697  CG  LEU A  53      41.580  26.570  38.540  1.00  0.00           C
ATOM    698  HG  LEU A  53      41.070  26.120  39.390  1.00  0.00           H
ATOM    699  CD1 LEU A  53      41.900  27.970  38.900  1.00  0.00           C
ATOM    700 1HD1 LEU A  53      40.970  28.460  39.170  1.00  0.00           H
ATOM    701 2HD1 LEU A  53      42.490  28.090  39.810  1.00  0.00           H
ATOM    702 3HD1 LEU A  53      42.430  28.560  38.140  1.00  0.00           H
ATOM    703  CD2 LEU A  53      40.550  26.610  37.450  1.00  0.00           C
ATOM    704 1HD2 LEU A  53      40.980  26.890  36.490  1.00  0.00           H
ATOM    705 2HD2 LEU A  53      40.100  25.620  37.340  1.00  0.00           H
ATOM    706 3HD2 LEU A  53      39.750  27.280  37.790  1.00  0.00           H
ATOM    707  C   LEU A  53      43.900  23.580  37.750  1.00  0.00           C
ATOM    708  O   LEU A  53      44.360  23.410  36.630  1.00  0.00           O
ATOM    709  N   GLY A  54      44.610  23.220  38.850  1.00  0.00           N
ATOM    710  H   GLY A  54      44.250  23.370  39.780  1.00  0.00           H
ATOM    711  CA  GLY A  54      45.960  22.580  38.770  1.00  0.00           C
ATOM    712  HA1 GLY A  54      46.430  22.810  39.730  1.00  0.00           H
ATOM    713  HA2 GLY A  54      46.570  23.050  37.990  1.00  0.00           H
ATOM    714  C   GLY A  54      45.850  21.070  38.560  1.00  0.00           C
ATOM    715  O   GLY A  54      46.210  20.480  37.540  1.00  0.00           O
ATOM    716  N   SER A  55      45.370  20.410  39.610  1.00  0.00           N
ATOM    717  H   SER A  55      45.250  20.930  40.470  1.00  0.00           H
ATOM    718  CA  SER A  55      45.340  18.940  39.790  1.00  0.00           C
ATOM    719  HA  SER A  55      46.380  18.600  39.730  1.00  0.00           H
ATOM    720  CB  SER A  55      44.930  18.580  41.240  1.00  0.00           C
ATOM    721  HB1 SER A  55      43.890  18.300  41.360  1.00  0.00           H
ATOM    722  HB2 SER A  55      45.100  19.410  41.930  1.00  0.00           H
ATOM    723  OG  SER A  55      45.590  17.450  41.770  1.00  0.00           O
ATOM    724  HG  SER A  55      46.390  17.770  42.200  1.00  0.00           H
ATOM    725  C   SER A  55      44.460  18.320  38.680  1.00  0.00           C
ATOM    726  O   SER A  55      44.960  17.330  38.160  1.00  0.00           O
ATOM    727  N   LYS A  56      43.270  18.790  38.370  1.00  0.00           N
ATOM    728  H   LYS A  56      42.900  19.540  38.940  1.00  0.00           H
ATOM    729  CA  LYS A  56      42.350  18.140  37.500  1.00  0.00           C
ATOM    730  HA  LYS A  56      42.460  17.060  37.430  1.00  0.00           H
ATOM    731  CB  LYS A  56      40.890  18.450  38.140  1.00  0.00           C
ATOM    732  HB1 LYS A  56      40.730  19.520  38.210  1.00  0.00           H
ATOM    733  HB2 LYS A  56      40.810  17.990  39.130  1.00  0.00           H
ATOM    734  CG  LYS A  56      39.780  17.870  37.280  1.00  0.00           C
ATOM    735  HG1 LYS A  56      40.160  16.950  36.830  1.00  0.00           H
ATOM    736  HG2 LYS A  56      39.510  18.600  36.510  1.00  0.00           H
ATOM    737  CD  LYS A  56      38.440  17.630  38.000  1.00  0.00           C
ATOM    738  HD1 LYS A  56      38.030  18.590  38.320  1.00  0.00           H
ATOM    739  HD2 LYS A  56      38.630  16.920  38.810  1.00  0.00           H
ATOM    740  CE  LYS A  56      37.440  17.050  37.030  1.00  0.00           C
ATOM    741  HE1 LYS A  56      37.770  16.100  36.610  1.00  0.00           H
ATOM    742  HE2 LYS A  56      37.390  17.730  36.180  1.00  0.00           H
ATOM    743  NZ  LYS A  56      36.160  16.780  37.700  1.00  0.00           N
ATOM    744  HZ1 LYS A  56      36.260  15.910  38.200  1.00  0.00           H
ATOM    745  HZ2 LYS A  56      35.840  17.440  38.400  1.00  0.00           H
ATOM    746  HZ3 LYS A  56      35.370  16.590  37.100  1.00  0.00           H
ATOM    747  C   LYS A  56      42.490  18.640  36.050  1.00  0.00           C
ATOM    748  O   LYS A  56      42.220  17.870  35.120  1.00  0.00           O
ATOM    749  N   LEU A  57      42.800  19.940  35.840  1.00  0.00           N
ATOM    750  H   LEU A  57      42.790  20.480  36.690  1.00  0.00           H
ATOM    751  CA  LEU A  57      42.840  20.590  34.530  1.00  0.00           C
ATOM    752  HA  LEU A  57      42.330  19.860  33.900  1.00  0.00           H
ATOM    753  CB  LEU A  57      42.050  21.900  34.410  1.00  0.00           C
ATOM    754  HB1 LEU A  57      42.120  22.260  33.390  1.00  0.00           H
ATOM    755  HB2 LEU A  57      42.570  22.580  35.080  1.00  0.00           H
ATOM    756  CG  LEU A  57      40.540  21.760  34.670  1.00  0.00           C
ATOM    757  HG  LEU A  57      40.400  21.340  35.670  1.00  0.00           H
ATOM    758  CD1 LEU A  57      39.700  23.000  34.690  1.00  0.00           C
ATOM    759 1HD1 LEU A  57      38.680  22.780  35.010  1.00  0.00           H
ATOM    760 2HD1 LEU A  57      40.100  23.770  35.350  1.00  0.00           H
ATOM    761 3HD1 LEU A  57      39.680  23.300  33.640  1.00  0.00           H
ATOM    762  CD2 LEU A  57      40.000  20.670  33.700  1.00  0.00           C
ATOM    763 1HD2 LEU A  57      38.940  20.530  33.890  1.00  0.00           H
ATOM    764 2HD2 LEU A  57      39.960  21.010  32.670  1.00  0.00           H
ATOM    765 3HD2 LEU A  57      40.390  19.670  33.860  1.00  0.00           H
ATOM    766  C   LEU A  57      44.240  20.810  33.950  1.00  0.00           C
ATOM    767  O   LEU A  57      44.430  21.230  32.830  1.00  0.00           O
ATOM    768  N   GLY A  58      45.320  20.440  34.770  1.00  0.00           N
ATOM    769  H   GLY A  58      45.110  20.150  35.710  1.00  0.00           H
ATOM    770  CA  GLY A  58      46.690  20.430  34.280  1.00  0.00           C
ATOM    771  HA1 GLY A  58      46.780  19.960  33.300  1.00  0.00           H
ATOM    772  HA2 GLY A  58      47.230  19.870  35.040  1.00  0.00           H
ATOM    773  C   GLY A  58      47.360  21.810  34.020  1.00  0.00           C
ATOM    774  O   GLY A  58      48.290  21.830  33.180  1.00  0.00           O
ATOM    775  N   LEU A  59      46.840  22.950  34.600  1.00  0.00           N
ATOM    776  H   LEU A  59      46.110  22.860  35.290  1.00  0.00           H
ATOM    777  CA  LEU A  59      47.610  24.220  34.470  1.00  0.00           C
ATOM    778  HA  LEU A  59      48.020  24.350  33.460  1.00  0.00           H
ATOM    779  CB  LEU A  59      46.720  25.440  34.940  1.00  0.00           C
ATOM    780  HB1 LEU A  59      47.250  26.360  34.670  1.00  0.00           H
ATOM    781  HB2 LEU A  59      46.500  25.490  36.000  1.00  0.00           H
ATOM    782  CG  LEU A  59      45.490  25.540  34.060  1.00  0.00           C
ATOM    783  HG  LEU A  59      44.760  24.740  34.200  1.00  0.00           H
ATOM    784  CD1 LEU A  59      44.610  26.770  34.420  1.00  0.00           C
ATOM    785 1HD1 LEU A  59      44.380  26.950  35.470  1.00  0.00           H
ATOM    786 2HD1 LEU A  59      45.100  27.680  34.090  1.00  0.00           H
ATOM    787 3HD1 LEU A  59      43.660  26.700  33.910  1.00  0.00           H
ATOM    788  CD2 LEU A  59      45.700  25.720  32.530  1.00  0.00           C
ATOM    789 1HD2 LEU A  59      44.710  25.760  32.080  1.00  0.00           H
ATOM    790 2HD2 LEU A  59      46.330  26.560  32.230  1.00  0.00           H
ATOM    791 3HD2 LEU A  59      46.100  24.810  32.100  1.00  0.00           H
ATOM    792  C   LEU A  59      48.810  24.230  35.410  1.00  0.00           C
ATOM    793  O   LEU A  59      48.650  23.690  36.480  1.00  0.00           O
ATOM    794  N   GLN A  60      49.940  24.870  35.100  1.00  0.00           N
ATOM    795  H   GLN A  60      50.040  25.220  34.160  1.00  0.00           H
ATOM    796  CA  GLN A  60      50.970  25.180  36.130  1.00  0.00           C
ATOM    797  HA  GLN A  60      51.090  24.250  36.670  1.00  0.00           H
ATOM    798  CB  GLN A  60      52.350  25.450  35.470  1.00  0.00           C
ATOM    799  HB1 GLN A  60      53.040  25.920  36.170  1.00  0.00           H
ATOM    800  HB2 GLN A  60      52.270  26.250  34.740  1.00  0.00           H
ATOM    801  CG  GLN A  60      53.070  24.220  34.770  1.00  0.00           C
ATOM    802  HG1 GLN A  60      53.880  24.630  34.170  1.00  0.00           H
ATOM    803  HG2 GLN A  60      52.340  23.780  34.090  1.00  0.00           H
ATOM    804  CD  GLN A  60      53.740  23.210  35.730  1.00  0.00           C
ATOM    805  OE1 GLN A  60      54.440  23.590  36.660  1.00  0.00           O
ATOM    806  NE2 GLN A  60      53.440  21.920  35.680  1.00  0.00           N
ATOM    807 1HE2 GLN A  60      52.690  21.600  35.080  1.00  0.00           H
ATOM    808 2HE2 GLN A  60      53.980  21.320  36.290  1.00  0.00           H
ATOM    809  C   GLN A  60      50.510  26.360  36.960  1.00  0.00           C
ATOM    810  O   GLN A  60      50.050  27.320  36.390  1.00  0.00           O
ATOM    811  N   VAL A  61      50.510  26.220  38.250  1.00  0.00           N
ATOM    812  H   VAL A  61      51.050  25.440  38.590  1.00  0.00           H
ATOM    813  CA  VAL A  61      49.870  27.170  39.170  1.00  0.00           C
ATOM    814  HA  VAL A  61      49.430  28.000  38.620  1.00  0.00           H
ATOM    815  CB  VAL A  61      48.700  26.450  39.920  1.00  0.00           C
ATOM    816  HB  VAL A  61      49.110  25.700  40.590  1.00  0.00           H
ATOM    817  CG1 VAL A  61      47.950  27.420  40.820  1.00  0.00           C
ATOM    818 1HG1 VAL A  61      47.370  28.220  40.360  1.00  0.00           H
ATOM    819 2HG1 VAL A  61      47.250  26.870  41.440  1.00  0.00           H
ATOM    820 3HG1 VAL A  61      48.540  27.920  41.600  1.00  0.00           H
ATOM    821  CG2 VAL A  61      47.520  25.830  39.140  1.00  0.00           C
ATOM    822 1HG2 VAL A  61      47.020  25.150  39.830  1.00  0.00           H
ATOM    823 2HG2 VAL A  61      46.880  26.460  38.530  1.00  0.00           H
ATOM    824 3HG2 VAL A  61      47.990  25.150  38.430  1.00  0.00           H
ATOM    825  C   VAL A  61      50.940  27.790  40.050  1.00  0.00           C
ATOM    826  O   VAL A  61      51.400  27.160  40.960  1.00  0.00           O
ATOM    827  N   VAL A  62      51.210  29.070  39.870  1.00  0.00           N
ATOM    828  H   VAL A  62      50.620  29.520  39.180  1.00  0.00           H
ATOM    829  CA  VAL A  62      51.900  29.960  40.870  1.00  0.00           C
ATOM    830  HA  VAL A  62      52.760  29.450  41.310  1.00  0.00           H
ATOM    831  CB  VAL A  62      52.400  31.320  40.310  1.00  0.00           C
ATOM    832  HB  VAL A  62      51.690  32.140  40.310  1.00  0.00           H
ATOM    833  CG1 VAL A  62      53.500  31.760  41.250  1.00  0.00           C
ATOM    834 1HG1 VAL A  62      53.900  32.720  40.930  1.00  0.00           H
ATOM    835 2HG1 VAL A  62      53.170  31.820  42.290  1.00  0.00           H
ATOM    836 3HG1 VAL A  62      54.340  31.070  41.260  1.00  0.00           H
ATOM    837  CG2 VAL A  62      53.070  31.240  38.960  1.00  0.00           C
ATOM    838 1HG2 VAL A  62      52.360  30.970  38.170  1.00  0.00           H
ATOM    839 2HG2 VAL A  62      53.260  32.290  38.770  1.00  0.00           H
ATOM    840 3HG2 VAL A  62      53.890  30.530  38.880  1.00  0.00           H
ATOM    841  C   VAL A  62      50.860  30.160  42.000  1.00  0.00           C
ATOM    842  O   VAL A  62      49.950  31.040  41.860  1.00  0.00           O
ATOM    843  N   GLU A  63      51.100  29.510  43.130  1.00  0.00           N
ATOM    844  H   GLU A  63      51.700  28.700  43.170  1.00  0.00           H
ATOM    845  CA  GLU A  63      50.420  29.780  44.380  1.00  0.00           C
ATOM    846  HA  GLU A  63      49.410  30.100  44.120  1.00  0.00           H
ATOM    847  CB  GLU A  63      50.220  28.480  45.220  1.00  0.00           C
ATOM    848  HB1 GLU A  63      49.600  28.830  46.050  1.00  0.00           H
ATOM    849  HB2 GLU A  63      51.120  28.160  45.760  1.00  0.00           H
ATOM    850  CG  GLU A  63      49.600  27.310  44.550  1.00  0.00           C
ATOM    851  HG1 GLU A  63      50.250  27.030  43.720  1.00  0.00           H
ATOM    852  HG2 GLU A  63      48.590  27.580  44.260  1.00  0.00           H
ATOM    853  CD  GLU A  63      49.390  26.120  45.500  1.00  0.00           C
ATOM    854  OE1 GLU A  63      49.030  26.330  46.680  1.00  0.00           O
ATOM    855  OE2 GLU A  63      49.480  24.940  45.100  1.00  0.00           O
ATOM    856  C   GLU A  63      51.100  30.850  45.190  1.00  0.00           C
ATOM    857  O   GLU A  63      51.970  30.570  45.990  1.00  0.00           O
ATOM    858  N   LEU A  64      50.680  32.100  45.060  1.00  0.00           N
ATOM    859  H   LEU A  64      49.820  32.210  44.550  1.00  0.00           H
ATOM    860  CA  LEU A  64      51.280  33.210  45.860  1.00  0.00           C
ATOM    861  HA  LEU A  64      52.370  33.120  45.870  1.00  0.00           H
ATOM    862  CB  LEU A  64      50.740  34.510  45.270  1.00  0.00           C
ATOM    863  HB1 LEU A  64      50.920  35.350  45.940  1.00  0.00           H
ATOM    864  HB2 LEU A  64      49.660  34.380  45.300  1.00  0.00           H
ATOM    865  CG  LEU A  64      51.250  34.790  43.880  1.00  0.00           C
ATOM    866  HG  LEU A  64      50.760  34.150  43.150  1.00  0.00           H
ATOM    867  CD1 LEU A  64      50.920  36.250  43.470  1.00  0.00           C
ATOM    868 1HD1 LEU A  64      51.100  36.360  42.400  1.00  0.00           H
ATOM    869 2HD1 LEU A  64      49.860  36.430  43.620  1.00  0.00           H
ATOM    870 3HD1 LEU A  64      51.500  36.980  44.030  1.00  0.00           H
ATOM    871  CD2 LEU A  64      52.780  34.570  43.690  1.00  0.00           C
ATOM    872 1HD2 LEU A  64      53.330  35.180  44.390  1.00  0.00           H
ATOM    873 2HD2 LEU A  64      52.900  33.490  43.810  1.00  0.00           H
ATOM    874 3HD2 LEU A  64      52.970  34.950  42.690  1.00  0.00           H
ATOM    875  C   LEU A  64      50.810  33.070  47.280  1.00  0.00           C
ATOM    876  O   LEU A  64      49.790  32.430  47.530  1.00  0.00           O
ATOM    877  N   PRO A  65      51.680  33.480  48.220  1.00  0.00           N
ATOM    878  CD  PRO A  65      52.920  34.120  47.920  1.00  0.00           C
ATOM    879  HD1 PRO A  65      52.840  34.930  47.210  1.00  0.00           H
ATOM    880  HD2 PRO A  65      53.610  33.320  47.650  1.00  0.00           H
ATOM    881  CG  PRO A  65      53.410  34.770  49.320  1.00  0.00           C
ATOM    882  HG1 PRO A  65      53.020  35.790  49.330  1.00  0.00           H
ATOM    883  HG2 PRO A  65      54.500  34.810  49.280  1.00  0.00           H
ATOM    884  CB  PRO A  65      52.790  33.820  50.370  1.00  0.00           C
ATOM    885  HB1 PRO A  65      52.700  34.350  51.310  1.00  0.00           H
ATOM    886  HB2 PRO A  65      53.400  32.920  50.460  1.00  0.00           H
ATOM    887  CA  PRO A  65      51.440  33.520  49.710  1.00  0.00           C
ATOM    888  HA  PRO A  65      51.150  32.530  50.050  1.00  0.00           H
ATOM    889  C   PRO A  65      50.440  34.590  50.120  1.00  0.00           C
ATOM    890  O   PRO A  65      50.360  35.620  49.470  1.00  0.00           O
ATOM    891  N   ALA A  66      49.720  34.300  51.180  1.00  0.00           N
ATOM    892  H   ALA A  66      49.950  33.510  51.770  1.00  0.00           H
ATOM    893  CA  ALA A  66      48.730  35.180  51.770  1.00  0.00           C
ATOM    894  HA  ALA A  66      48.020  35.470  50.980  1.00  0.00           H
ATOM    895  CB  ALA A  66      47.940  34.530  52.890  1.00  0.00           C
ATOM    896  HB1 ALA A  66      47.110  35.180  53.150  1.00  0.00           H
ATOM    897  HB2 ALA A  66      47.470  33.620  52.520  1.00  0.00           H
ATOM    898  HB3 ALA A  66      48.540  34.490  53.800  1.00  0.00           H
ATOM    899  C   ALA A  66      49.470  36.380  52.430  1.00  0.00           C
ATOM    900  O   ALA A  66      50.630  36.280  52.740  1.00  0.00           O
ATOM    901  N   ASP A  67      48.730  37.480  52.710  1.00  0.00           N
ATOM    902  H   ASP A  67      47.750  37.580  52.470  1.00  0.00           H
ATOM    903  CA  ASP A  67      49.260  38.580  53.550  1.00  0.00           C
ATOM    904  HA  ASP A  67      50.120  38.210  54.130  1.00  0.00           H
ATOM    905  CB  ASP A  67      49.750  39.700  52.590  1.00  0.00           C
ATOM    906  HB1 ASP A  67      48.960  40.100  51.960  1.00  0.00           H
ATOM    907  HB2 ASP A  67      50.350  39.250  51.800  1.00  0.00           H
ATOM    908  CG  ASP A  67      50.540  40.830  53.360  1.00  0.00           C
ATOM    909  OD1 ASP A  67      50.320  41.000  54.600  1.00  0.00           O
ATOM    910  OD2 ASP A  67      51.340  41.570  52.740  1.00  0.00           O
ATOM    911  C   ASP A  67      48.230  39.110  54.490  1.00  0.00           C
ATOM    912  O   ASP A  67      47.040  39.460  54.100  1.00  0.00           O
ATOM    913  N   GLU A  68      48.540  38.940  55.790  1.00  0.00           N
ATOM    914  H   GLU A  68      49.430  38.530  56.050  1.00  0.00           H
ATOM    915  CA  GLU A  68      47.630  39.140  56.930  1.00  0.00           C
ATOM    916  HA  GLU A  68      46.690  38.610  56.760  1.00  0.00           H
ATOM    917  CB  GLU A  68      48.310  38.720  58.270  1.00  0.00           C
ATOM    918  HB1 GLU A  68      47.670  39.050  59.080  1.00  0.00           H
ATOM    919  HB2 GLU A  68      49.280  39.200  58.400  1.00  0.00           H
ATOM    920  CG  GLU A  68      48.420  37.170  58.430  1.00  0.00           C
ATOM    921  HG1 GLU A  68      48.730  37.020  59.470  1.00  0.00           H
ATOM    922  HG2 GLU A  68      49.190  36.760  57.780  1.00  0.00           H
ATOM    923  CD  GLU A  68      47.100  36.460  58.150  1.00  0.00           C
ATOM    924  OE1 GLU A  68      46.030  37.020  58.560  1.00  0.00           O
ATOM    925  OE2 GLU A  68      47.100  35.300  57.640  1.00  0.00           O
ATOM    926  C   GLU A  68      47.270  40.640  57.050  1.00  0.00           C
ATOM    927  O   GLU A  68      46.190  41.030  57.610  1.00  0.00           O
ATOM    928  N   SER A  69      48.130  41.520  56.520  1.00  0.00           N
ATOM    929  H   SER A  69      49.020  41.200  56.160  1.00  0.00           H
ATOM    930  CA  SER A  69      47.790  42.940  56.390  1.00  0.00           C
ATOM    931  HA  SER A  69      47.100  43.220  57.180  1.00  0.00           H
ATOM    932  CB  SER A  69      49.090  43.730  56.480  1.00  0.00           C
ATOM    933  HB1 SER A  69      49.550  43.630  57.460  1.00  0.00           H
ATOM    934  HB2 SER A  69      48.770  44.770  56.440  1.00  0.00           H
ATOM    935  OG  SER A  69      49.920  43.430  55.380  1.00  0.00           O
ATOM    936  HG  SER A  69      49.970  42.480  55.250  1.00  0.00           H
ATOM    937  C   SER A  69      46.940  43.370  55.160  1.00  0.00           C
ATOM    938  O   SER A  69      46.530  44.530  55.020  1.00  0.00           O
ATOM    939  N   LEU A  70      46.650  42.380  54.290  1.00  0.00           N
ATOM    940  H   LEU A  70      47.090  41.490  54.480  1.00  0.00           H
ATOM    941  CA  LEU A  70      45.910  42.540  53.020  1.00  0.00           C
ATOM    942  HA  LEU A  70      45.420  43.510  52.980  1.00  0.00           H
ATOM    943  CB  LEU A  70      46.790  42.460  51.740  1.00  0.00           C
ATOM    944  HB1 LEU A  70      46.180  42.600  50.840  1.00  0.00           H
ATOM    945  HB2 LEU A  70      47.190  41.470  51.530  1.00  0.00           H
ATOM    946  CG  LEU A  70      47.990  43.480  51.740  1.00  0.00           C
ATOM    947  HG  LEU A  70      48.370  43.490  52.760  1.00  0.00           H
ATOM    948  CD1 LEU A  70      49.180  42.950  50.940  1.00  0.00           C
ATOM    949 1HD1 LEU A  70      49.420  41.960  51.330  1.00  0.00           H
ATOM    950 2HD1 LEU A  70      48.990  42.900  49.870  1.00  0.00           H
ATOM    951 3HD1 LEU A  70      50.050  43.610  50.970  1.00  0.00           H
ATOM    952  CD2 LEU A  70      47.470  44.860  51.410  1.00  0.00           C
ATOM    953 1HD2 LEU A  70      48.170  45.680  51.600  1.00  0.00           H
ATOM    954 2HD2 LEU A  70      47.330  44.880  50.330  1.00  0.00           H
ATOM    955 3HD2 LEU A  70      46.620  45.080  52.060  1.00  0.00           H
ATOM    956  C   LEU A  70      44.720  41.530  52.980  1.00  0.00           C
ATOM    957  O   LEU A  70      44.710  40.580  52.160  1.00  0.00           O
ATOM    958  N   PRO A  71      43.660  41.730  53.810  1.00  0.00           N
ATOM    959  CD  PRO A  71      43.490  42.960  54.620  1.00  0.00           C
ATOM    960  HD1 PRO A  71      43.190  43.780  53.970  1.00  0.00           H
ATOM    961  HD2 PRO A  71      44.350  43.290  55.210  1.00  0.00           H
ATOM    962  CG  PRO A  71      42.420  42.630  55.610  1.00  0.00           C
ATOM    963  HG1 PRO A  71      41.940  43.540  55.950  1.00  0.00           H
ATOM    964  HG2 PRO A  71      42.920  42.170  56.460  1.00  0.00           H
ATOM    965  CB  PRO A  71      41.520  41.770  54.810  1.00  0.00           C
ATOM    966  HB1 PRO A  71      40.980  42.470  54.180  1.00  0.00           H
ATOM    967  HB2 PRO A  71      40.900  41.210  55.520  1.00  0.00           H
ATOM    968  CA  PRO A  71      42.430  40.820  54.040  1.00  0.00           C
ATOM    969  HA  PRO A  71      42.700  39.940  54.630  1.00  0.00           H
ATOM    970  C   PRO A  71      41.730  40.430  52.730  1.00  0.00           C
ATOM    971  O   PRO A  71      40.970  39.450  52.690  1.00  0.00           O
ATOM    972  N   ASP A  72      41.950  41.150  51.620  1.00  0.00           N
ATOM    973  H   ASP A  72      42.560  41.960  51.620  1.00  0.00           H
ATOM    974  CA  ASP A  72      41.270  40.850  50.340  1.00  0.00           C
ATOM    975  HA  ASP A  72      40.520  40.100  50.590  1.00  0.00           H
ATOM    976  CB  ASP A  72      40.510  42.030  49.740  1.00  0.00           C
ATOM    977  HB1 ASP A  72      40.130  41.780  48.750  1.00  0.00           H
ATOM    978  HB2 ASP A  72      41.280  42.790  49.570  1.00  0.00           H
ATOM    979  CG  ASP A  72      39.420  42.630  50.600  1.00  0.00           C
ATOM    980  OD1 ASP A  72      38.230  42.290  50.410  1.00  0.00           O
ATOM    981  OD2 ASP A  72      39.710  43.510  51.490  1.00  0.00           O
ATOM    982  C   ASP A  72      42.240  40.260  49.270  1.00  0.00           C
ATOM    983  O   ASP A  72      41.910  40.040  48.160  1.00  0.00           O
ATOM    984  N   CYS A  73      43.510  39.950  49.660  1.00  0.00           N
ATOM    985  H   CYS A  73      43.740  40.080  50.640  1.00  0.00           H
ATOM    986  CA  CYS A  73      44.570  39.580  48.670  1.00  0.00           C
ATOM    987  HA  CYS A  73      44.630  40.370  47.940  1.00  0.00           H
ATOM    988  CB  CYS A  73      45.980  39.590  49.320  1.00  0.00           C
ATOM    989  HB1 CYS A  73      46.090  40.480  49.940  1.00  0.00           H
ATOM    990  HB2 CYS A  73      46.810  39.610  48.620  1.00  0.00           H
ATOM    991  SG  CYS A  73      46.280  38.270  50.480  1.00  0.00           S
ATOM    992  HG  CYS A  73      45.390  38.680  51.390  1.00  0.00           H
ATOM    993  C   CYS A  73      44.360  38.360  47.780  1.00  0.00           C
ATOM    994  O   CYS A  73      44.980  38.250  46.660  1.00  0.00           O
ATOM    995  N   VAL A  74      43.520  37.450  48.240  1.00  0.00           N
ATOM    996  H   VAL A  74      43.100  37.710  49.120  1.00  0.00           H
ATOM    997  CA  VAL A  74      42.860  36.320  47.610  1.00  0.00           C
ATOM    998  HA  VAL A  74      43.700  35.660  47.370  1.00  0.00           H
ATOM    999  CB  VAL A  74      41.870  35.570  48.500  1.00  0.00           C
ATOM   1000  HB  VAL A  74      42.520  35.150  49.260  1.00  0.00           H
ATOM   1001  CG1 VAL A  74      40.870  36.470  49.210  1.00  0.00           C
ATOM   1002 1HG1 VAL A  74      40.080  35.870  49.660  1.00  0.00           H
ATOM   1003 2HG1 VAL A  74      41.530  36.970  49.920  1.00  0.00           H
ATOM   1004 3HG1 VAL A  74      40.400  37.160  48.500  1.00  0.00           H
ATOM   1005  CG2 VAL A  74      41.260  34.390  47.810  1.00  0.00           C
ATOM   1006 1HG2 VAL A  74      40.880  33.680  48.540  1.00  0.00           H
ATOM   1007 2HG2 VAL A  74      40.430  34.730  47.190  1.00  0.00           H
ATOM   1008 3HG2 VAL A  74      42.040  33.990  47.160  1.00  0.00           H
ATOM   1009  C   VAL A  74      42.300  36.650  46.240  1.00  0.00           C
ATOM   1010  O   VAL A  74      42.410  35.870  45.310  1.00  0.00           O
ATOM   1011  N   PHE A  75      41.740  37.840  46.080  1.00  0.00           N
ATOM   1012  H   PHE A  75      41.730  38.400  46.920  1.00  0.00           H
ATOM   1013  CA  PHE A  75      41.020  38.330  44.940  1.00  0.00           C
ATOM   1014  HA  PHE A  75      40.560  37.430  44.520  1.00  0.00           H
ATOM   1015  CB  PHE A  75      39.870  39.240  45.430  1.00  0.00           C
ATOM   1016  HB1 PHE A  75      39.340  39.610  44.550  1.00  0.00           H
ATOM   1017  HB2 PHE A  75      40.220  40.100  46.010  1.00  0.00           H
ATOM   1018  CG  PHE A  75      38.860  38.570  46.320  1.00  0.00           C
ATOM   1019  CD1 PHE A  75      38.090  37.500  45.910  1.00  0.00           C
ATOM   1020  HD1 PHE A  75      38.300  37.140  44.910  1.00  0.00           H
ATOM   1021  CE1 PHE A  75      37.090  36.930  46.660  1.00  0.00           C
ATOM   1022  HE1 PHE A  75      36.730  35.960  46.340  1.00  0.00           H
ATOM   1023  CZ  PHE A  75      36.930  37.440  47.990  1.00  0.00           C
ATOM   1024  HZ  PHE A  75      36.350  36.960  48.760  1.00  0.00           H
ATOM   1025  CE2 PHE A  75      37.710  38.520  48.450  1.00  0.00           C
ATOM   1026  HE2 PHE A  75      37.680  38.850  49.470  1.00  0.00           H
ATOM   1027  CD2 PHE A  75      38.650  39.120  47.620  1.00  0.00           C
ATOM   1028  HD2 PHE A  75      39.200  39.980  47.990  1.00  0.00           H
ATOM   1029  C   PHE A  75      41.800  38.990  43.760  1.00  0.00           C
ATOM   1030  O   PHE A  75      41.660  40.150  43.380  1.00  0.00           O
ATOM   1031  N   VAL A  76      42.650  38.140  43.160  1.00  0.00           N
ATOM   1032  H   VAL A  76      42.890  37.300  43.670  1.00  0.00           H
ATOM   1033  CA  VAL A  76      43.720  38.530  42.230  1.00  0.00           C
ATOM   1034  HA  VAL A  76      44.170  39.300  42.850  1.00  0.00           H
ATOM   1035  CB  VAL A  76      44.690  37.340  42.050  1.00  0.00           C
ATOM   1036  HB  VAL A  76      45.520  37.600  41.390  1.00  0.00           H
ATOM   1037  CG1 VAL A  76      45.280  36.910  43.390  1.00  0.00           C
ATOM   1038 1HG1 VAL A  76      46.090  36.200  43.240  1.00  0.00           H
ATOM   1039 2HG1 VAL A  76      45.700  37.810  43.850  1.00  0.00           H
ATOM   1040 3HG1 VAL A  76      44.650  36.330  44.060  1.00  0.00           H
ATOM   1041  CG2 VAL A  76      43.980  36.040  41.530  1.00  0.00           C
ATOM   1042 1HG2 VAL A  76      43.350  36.270  40.670  1.00  0.00           H
ATOM   1043 2HG2 VAL A  76      44.760  35.350  41.200  1.00  0.00           H
ATOM   1044 3HG2 VAL A  76      43.280  35.660  42.270  1.00  0.00           H
ATOM   1045  C   VAL A  76      43.270  39.070  40.900  1.00  0.00           C
ATOM   1046  O   VAL A  76      44.030  39.790  40.190  1.00  0.00           O
ATOM   1047  N   GLU A  77      42.150  38.680  40.320  1.00  0.00           N
ATOM   1048  H   GLU A  77      41.610  38.050  40.890  1.00  0.00           H
ATOM   1049  CA  GLU A  77      41.680  39.260  39.050  1.00  0.00           C
ATOM   1050  HA  GLU A  77      42.480  39.060  38.330  1.00  0.00           H
ATOM   1051  CB  GLU A  77      40.320  38.490  38.710  1.00  0.00           C
ATOM   1052  HB1 GLU A  77      39.660  38.550  39.570  1.00  0.00           H
ATOM   1053  HB2 GLU A  77      40.530  37.440  38.480  1.00  0.00           H
ATOM   1054  CG  GLU A  77      39.560  39.150  37.500  1.00  0.00           C
ATOM   1055  HG1 GLU A  77      40.290  39.450  36.740  1.00  0.00           H
ATOM   1056  HG2 GLU A  77      39.130  40.090  37.860  1.00  0.00           H
ATOM   1057  CD  GLU A  77      38.500  38.270  36.820  1.00  0.00           C
ATOM   1058  OE1 GLU A  77      37.290  38.240  37.200  1.00  0.00           O
ATOM   1059  OE2 GLU A  77      38.920  37.600  35.820  1.00  0.00           O
ATOM   1060  C   GLU A  77      41.590  40.770  39.040  1.00  0.00           C
ATOM   1061  O   GLU A  77      41.690  41.450  37.990  1.00  0.00           O
ATOM   1062  N   ASP A  78      41.350  41.370  40.240  1.00  0.00           N
ATOM   1063  H   ASP A  78      41.250  40.760  41.040  1.00  0.00           H
ATOM   1064  CA  ASP A  78      41.270  42.780  40.400  1.00  0.00           C
ATOM   1065  HA  ASP A  78      40.760  43.210  39.530  1.00  0.00           H
ATOM   1066  CB  ASP A  78      40.580  43.140  41.750  1.00  0.00           C
ATOM   1067  HB1 ASP A  78      40.560  44.230  41.850  1.00  0.00           H
ATOM   1068  HB2 ASP A  78      41.170  42.690  42.540  1.00  0.00           H
ATOM   1069  CG  ASP A  78      39.110  42.640  41.770  1.00  0.00           C
ATOM   1070  OD1 ASP A  78      38.390  42.680  40.760  1.00  0.00           O
ATOM   1071  OD2 ASP A  78      38.600  42.190  42.810  1.00  0.00           O
ATOM   1072  C   ASP A  78      42.620  43.440  40.320  1.00  0.00           C
ATOM   1073  O   ASP A  78      42.660  44.630  40.010  1.00  0.00           O
ATOM   1074  N   VAL A  79      43.740  42.680  40.500  1.00  0.00           N
ATOM   1075  H   VAL A  79      43.560  41.720  40.760  1.00  0.00           H
ATOM   1076  CA  VAL A  79      45.070  43.290  40.500  1.00  0.00           C
ATOM   1077  HA  VAL A  79      44.950  44.370  40.480  1.00  0.00           H
ATOM   1078  CB  VAL A  79      45.840  42.990  41.800  1.00  0.00           C
ATOM   1079  HB  VAL A  79      46.820  43.450  41.700  1.00  0.00           H
ATOM   1080  CG1 VAL A  79      45.110  43.630  42.920  1.00  0.00           C
ATOM   1081 1HG1 VAL A  79      44.480  44.490  42.700  1.00  0.00           H
ATOM   1082 2HG1 VAL A  79      44.490  42.890  43.430  1.00  0.00           H
ATOM   1083 3HG1 VAL A  79      45.810  43.840  43.730  1.00  0.00           H
ATOM   1084  CG2 VAL A  79      46.030  41.500  42.010  1.00  0.00           C
ATOM   1085 1HG2 VAL A  79      46.690  41.300  42.850  1.00  0.00           H
ATOM   1086 2HG2 VAL A  79      45.120  41.010  42.360  1.00  0.00           H
ATOM   1087 3HG2 VAL A  79      46.370  41.010  41.090  1.00  0.00           H
ATOM   1088  C   VAL A  79      45.890  43.010  39.210  1.00  0.00           C
ATOM   1089  O   VAL A  79      46.930  43.730  39.060  1.00  0.00           O
ATOM   1090  N   ALA A  80      45.580  42.120  38.270  1.00  0.00           N
ATOM   1091  H   ALA A  80      44.730  41.610  38.470  1.00  0.00           H
ATOM   1092  CA  ALA A  80      46.150  42.020  36.920  1.00  0.00           C
ATOM   1093  HA  ALA A  80      46.610  42.980  36.700  1.00  0.00           H
ATOM   1094  CB  ALA A  80      47.160  40.870  36.890  1.00  0.00           C
ATOM   1095  HB1 ALA A  80      47.500  40.710  35.870  1.00  0.00           H
ATOM   1096  HB2 ALA A  80      48.030  41.150  37.500  1.00  0.00           H
ATOM   1097  HB3 ALA A  80      46.810  39.970  37.390  1.00  0.00           H
ATOM   1098  C   ALA A  80      45.070  41.660  35.830  1.00  0.00           C
ATOM   1099  O   ALA A  80      44.270  40.770  36.100  1.00  0.00           O
ATOM   1100  N   VAL A  81      45.190  42.170  34.590  1.00  0.00           N
ATOM   1101  H   VAL A  81      45.900  42.890  34.540  1.00  0.00           H
ATOM   1102  CA  VAL A  81      44.510  41.790  33.410  1.00  0.00           C
ATOM   1103  HA  VAL A  81      43.880  40.940  33.640  1.00  0.00           H
ATOM   1104  CB  VAL A  81      43.560  42.860  32.780  1.00  0.00           C
ATOM   1105  HB  VAL A  81      44.170  43.670  32.380  1.00  0.00           H
ATOM   1106  CG1 VAL A  81      42.690  42.270  31.720  1.00  0.00           C
ATOM   1107 1HG1 VAL A  81      42.060  42.990  31.210  1.00  0.00           H
ATOM   1108 2HG1 VAL A  81      43.340  41.650  31.100  1.00  0.00           H
ATOM   1109 3HG1 VAL A  81      41.950  41.590  32.140  1.00  0.00           H
ATOM   1110  CG2 VAL A  81      42.570  43.530  33.790  1.00  0.00           C
ATOM   1111 1HG2 VAL A  81      43.030  43.710  34.760  1.00  0.00           H
ATOM   1112 2HG2 VAL A  81      42.130  44.480  33.470  1.00  0.00           H
ATOM   1113 3HG2 VAL A  81      41.690  42.910  33.980  1.00  0.00           H
ATOM   1114  C   VAL A  81      45.550  41.350  32.360  1.00  0.00           C
ATOM   1115  O   VAL A  81      46.400  42.080  31.930  1.00  0.00           O
ATOM   1116  N   VAL A  82      45.380  40.090  31.890  1.00  0.00           N
ATOM   1117  H   VAL A  82      44.610  39.650  32.360  1.00  0.00           H
ATOM   1118  CA  VAL A  82      46.380  39.420  31.000  1.00  0.00           C
ATOM   1119  HA  VAL A  82      47.210  40.110  30.820  1.00  0.00           H
ATOM   1120  CB  VAL A  82      46.930  38.170  31.650  1.00  0.00           C
ATOM   1121  HB  VAL A  82      46.070  37.550  31.930  1.00  0.00           H
ATOM   1122  CG1 VAL A  82      47.950  37.500  30.770  1.00  0.00           C
ATOM   1123 1HG1 VAL A  82      48.500  36.750  31.330  1.00  0.00           H
ATOM   1124 2HG1 VAL A  82      47.520  37.060  29.870  1.00  0.00           H
ATOM   1125 3HG1 VAL A  82      48.710  38.170  30.380  1.00  0.00           H
ATOM   1126  CG2 VAL A  82      47.720  38.560  32.930  1.00  0.00           C
ATOM   1127 1HG2 VAL A  82      48.170  37.650  33.320  1.00  0.00           H
ATOM   1128 2HG2 VAL A  82      48.460  39.360  32.830  1.00  0.00           H
ATOM   1129 3HG2 VAL A  82      46.940  38.910  33.600  1.00  0.00           H
ATOM   1130  C   VAL A  82      45.660  39.100  29.650  1.00  0.00           C
ATOM   1131  O   VAL A  82      44.720  38.280  29.640  1.00  0.00           O
ATOM   1132  N   CYS A  83      46.230  39.640  28.540  1.00  0.00           N
ATOM   1133  H   CYS A  83      47.080  40.140  28.750  1.00  0.00           H
ATOM   1134  CA  CYS A  83      45.950  39.310  27.160  1.00  0.00           C
ATOM   1135  HA  CYS A  83      45.230  38.500  27.170  1.00  0.00           H
ATOM   1136  CB  CYS A  83      45.170  40.480  26.470  1.00  0.00           C
ATOM   1137  HB1 CYS A  83      45.910  41.220  26.170  1.00  0.00           H
ATOM   1138  HB2 CYS A  83      44.390  40.910  27.090  1.00  0.00           H
ATOM   1139  SG  CYS A  83      44.520  39.880  24.930  1.00  0.00           S
ATOM   1140  HG  CYS A  83      44.430  41.000  24.200  1.00  0.00           H
ATOM   1141  C   CYS A  83      47.220  38.950  26.320  1.00  0.00           C
ATOM   1142  O   CYS A  83      48.140  39.710  26.110  1.00  0.00           O
ATOM   1143  N   GLU A  84      47.200  37.730  25.820  1.00  0.00           N
ATOM   1144  H   GLU A  84      46.330  37.230  25.880  1.00  0.00           H
ATOM   1145  CA  GLU A  84      48.240  37.240  25.010  1.00  0.00           C
ATOM   1146  HA  GLU A  84      48.050  36.160  24.960  1.00  0.00           H
ATOM   1147  CB  GLU A  84      48.180  37.750  23.520  1.00  0.00           C
ATOM   1148  HB1 GLU A  84      49.050  37.290  23.050  1.00  0.00           H
ATOM   1149  HB2 GLU A  84      48.360  38.830  23.500  1.00  0.00           H
ATOM   1150  CG  GLU A  84      46.800  37.480  22.890  1.00  0.00           C
ATOM   1151  HG1 GLU A  84      46.090  37.840  23.630  1.00  0.00           H
ATOM   1152  HG2 GLU A  84      46.590  36.410  22.990  1.00  0.00           H
ATOM   1153  CD  GLU A  84      46.510  38.040  21.490  1.00  0.00           C
ATOM   1154  OE1 GLU A  84      47.320  38.800  21.000  1.00  0.00           O
ATOM   1155  OE2 GLU A  84      45.390  37.880  21.030  1.00  0.00           O
ATOM   1156  C   GLU A  84      49.580  37.320  25.720  1.00  0.00           C
ATOM   1157  O   GLU A  84      49.640  36.910  26.840  1.00  0.00           O
ATOM   1158  N   GLU A  85      50.640  37.890  25.090  1.00  0.00           N
ATOM   1159  H   GLU A  85      50.460  38.210  24.150  1.00  0.00           H
ATOM   1160  CA  GLU A  85      51.930  38.020  25.710  1.00  0.00           C
ATOM   1161  HA  GLU A  85      52.140  37.120  26.280  1.00  0.00           H
ATOM   1162  CB  GLU A  85      53.100  38.210  24.680  1.00  0.00           C
ATOM   1163  HB1 GLU A  85      54.050  38.020  25.160  1.00  0.00           H
ATOM   1164  HB2 GLU A  85      53.080  39.260  24.390  1.00  0.00           H
ATOM   1165  CG  GLU A  85      52.980  37.370  23.420  1.00  0.00           C
ATOM   1166  HG1 GLU A  85      52.840  36.350  23.760  1.00  0.00           H
ATOM   1167  HG2 GLU A  85      53.960  37.370  22.940  1.00  0.00           H
ATOM   1168  CD  GLU A  85      51.950  37.780  22.330  1.00  0.00           C
ATOM   1169  OE1 GLU A  85      51.210  36.900  21.850  1.00  0.00           O
ATOM   1170  OE2 GLU A  85      51.860  38.960  21.940  1.00  0.00           O
ATOM   1171  C   GLU A  85      51.970  39.240  26.750  1.00  0.00           C
ATOM   1172  O   GLU A  85      53.090  39.680  27.130  1.00  0.00           O
ATOM   1173  N   THR A  86      50.820  39.790  27.140  1.00  0.00           N
ATOM   1174  H   THR A  86      50.010  39.420  26.670  1.00  0.00           H
ATOM   1175  CA  THR A  86      50.760  41.160  27.650  1.00  0.00           C
ATOM   1176  HA  THR A  86      51.780  41.410  27.940  1.00  0.00           H
ATOM   1177  CB  THR A  86      50.400  42.220  26.560  1.00  0.00           C
ATOM   1178  HB  THR A  86      49.440  41.890  26.160  1.00  0.00           H
ATOM   1179  CG2 THR A  86      50.510  43.670  26.920  1.00  0.00           C
ATOM   1180 1HG2 THR A  86      51.480  43.840  27.400  1.00  0.00           H
ATOM   1181 2HG2 THR A  86      50.320  44.340  26.080  1.00  0.00           H
ATOM   1182 3HG2 THR A  86      49.720  44.000  27.600  1.00  0.00           H
ATOM   1183  OG1 THR A  86      51.360  42.150  25.460  1.00  0.00           O
ATOM   1184  HG1 THR A  86      51.010  41.490  24.870  1.00  0.00           H
ATOM   1185  C   THR A  86      49.860  41.290  28.800  1.00  0.00           C
ATOM   1186  O   THR A  86      48.660  40.970  28.770  1.00  0.00           O
ATOM   1187  N   ALA A  87      50.420  41.870  29.900  1.00  0.00           N
ATOM   1188  H   ALA A  87      51.350  42.170  29.670  1.00  0.00           H
ATOM   1189  CA  ALA A  87      49.870  42.100  31.240  1.00  0.00           C
ATOM   1190  HA  ALA A  87      48.930  41.560  31.290  1.00  0.00           H
ATOM   1191  CB  ALA A  87      50.810  41.430  32.320  1.00  0.00           C
ATOM   1192  HB1 ALA A  87      51.030  40.400  32.060  1.00  0.00           H
ATOM   1193  HB2 ALA A  87      51.800  41.880  32.320  1.00  0.00           H
ATOM   1194  HB3 ALA A  87      50.460  41.570  33.350  1.00  0.00           H
ATOM   1195  C   ALA A  87      49.690  43.590  31.470  1.00  0.00           C
ATOM   1196  O   ALA A  87      50.710  44.320  31.330  1.00  0.00           O
ATOM   1197  N   LEU A  88      48.520  44.030  31.930  1.00  0.00           N
ATOM   1198  H   LEU A  88      47.820  43.310  32.010  1.00  0.00           H
ATOM   1199  CA  LEU A  88      48.280  45.250  32.670  1.00  0.00           C
ATOM   1200  HA  LEU A  88      49.150  45.880  32.460  1.00  0.00           H
ATOM   1201  CB  LEU A  88      46.910  45.750  32.230  1.00  0.00           C
ATOM   1202  HB1 LEU A  88      46.230  44.910  32.320  1.00  0.00           H
ATOM   1203  HB2 LEU A  88      46.950  45.990  31.170  1.00  0.00           H
ATOM   1204  CG  LEU A  88      46.330  46.930  32.870  1.00  0.00           C
ATOM   1205  HG  LEU A  88      46.150  46.730  33.930  1.00  0.00           H
ATOM   1206  CD1 LEU A  88      47.200  48.150  32.770  1.00  0.00           C
ATOM   1207 1HD1 LEU A  88      47.550  48.370  31.770  1.00  0.00           H
ATOM   1208 2HD1 LEU A  88      46.620  49.010  33.110  1.00  0.00           H
ATOM   1209 3HD1 LEU A  88      48.090  47.990  33.380  1.00  0.00           H
ATOM   1210  CD2 LEU A  88      45.010  47.250  32.260  1.00  0.00           C
ATOM   1211 1HD2 LEU A  88      45.090  47.550  31.210  1.00  0.00           H
ATOM   1212 2HD2 LEU A  88      44.380  46.370  32.160  1.00  0.00           H
ATOM   1213 3HD2 LEU A  88      44.420  47.930  32.880  1.00  0.00           H
ATOM   1214  C   LEU A  88      48.260  44.950  34.100  1.00  0.00           C
ATOM   1215  O   LEU A  88      47.270  44.310  34.500  1.00  0.00           O
ATOM   1216  N   ILE A  89      49.270  45.360  34.850  1.00  0.00           N
ATOM   1217  H   ILE A  89      49.840  46.060  34.400  1.00  0.00           H
ATOM   1218  CA  ILE A  89      49.070  45.460  36.280  1.00  0.00           C
ATOM   1219  HA  ILE A  89      48.600  44.580  36.740  1.00  0.00           H
ATOM   1220  CB  ILE A  89      50.340  45.660  37.040  1.00  0.00           C
ATOM   1221  HB  ILE A  89      50.630  46.700  36.880  1.00  0.00           H
ATOM   1222  CG2 ILE A  89      50.210  45.440  38.560  1.00  0.00           C
ATOM   1223 1HG2 ILE A  89      51.170  45.540  39.060  1.00  0.00           H
ATOM   1224 2HG2 ILE A  89      49.440  45.970  39.130  1.00  0.00           H
ATOM   1225 3HG2 ILE A  89      49.850  44.420  38.720  1.00  0.00           H
ATOM   1226  CG1 ILE A  89      51.430  44.710  36.490  1.00  0.00           C
ATOM   1227 1HG1 ILE A  89      52.300  44.850  37.130  1.00  0.00           H
ATOM   1228 2HG1 ILE A  89      51.680  45.010  35.470  1.00  0.00           H
ATOM   1229  CD  ILE A  89      51.120  43.180  36.450  1.00  0.00           C
ATOM   1230  HD1 ILE A  89      50.610  42.850  37.360  1.00  0.00           H
ATOM   1231  HD2 ILE A  89      50.450  42.780  35.680  1.00  0.00           H
ATOM   1232  HD3 ILE A  89      52.140  42.810  36.410  1.00  0.00           H
ATOM   1233  C   ILE A  89      48.090  46.620  36.590  1.00  0.00           C
ATOM   1234  O   ILE A  89      48.210  47.740  36.120  1.00  0.00           O
ATOM   1235  N   THR A  90      46.970  46.360  37.290  1.00  0.00           N
ATOM   1236  H   THR A  90      46.810  45.410  37.590  1.00  0.00           H
ATOM   1237  CA  THR A  90      45.910  47.270  37.410  1.00  0.00           C
ATOM   1238  HA  THR A  90      45.810  47.810  36.470  1.00  0.00           H
ATOM   1239  CB  THR A  90      44.570  46.550  37.620  1.00  0.00           C
ATOM   1240  HB  THR A  90      43.770  47.280  37.540  1.00  0.00           H
ATOM   1241  CG2 THR A  90      44.190  45.390  36.720  1.00  0.00           C
ATOM   1242 1HG2 THR A  90      43.280  44.860  36.990  1.00  0.00           H
ATOM   1243 2HG2 THR A  90      44.180  45.730  35.690  1.00  0.00           H
ATOM   1244 3HG2 THR A  90      45.010  44.670  36.660  1.00  0.00           H
ATOM   1245  OG1 THR A  90      44.680  46.050  38.860  1.00  0.00           O
ATOM   1246  HG1 THR A  90      43.820  46.100  39.280  1.00  0.00           H
ATOM   1247  C   THR A  90      46.210  48.410  38.540  1.00  0.00           C
ATOM   1248  O   THR A  90      47.350  48.620  38.890  1.00  0.00           O
ATOM   1249  N   ARG A  91      45.220  49.230  38.930  1.00  0.00           N
ATOM   1250  H   ARG A  91      44.290  49.020  38.590  1.00  0.00           H
ATOM   1251  CA  ARG A  91      45.260  50.190  40.050  1.00  0.00           C
ATOM   1252  HA  ARG A  91      46.060  49.910  40.740  1.00  0.00           H
ATOM   1253  CB  ARG A  91      45.580  51.630  39.530  1.00  0.00           C
ATOM   1254  HB1 ARG A  91      44.760  52.020  38.910  1.00  0.00           H
ATOM   1255  HB2 ARG A  91      46.530  51.640  39.000  1.00  0.00           H
ATOM   1256  CG  ARG A  91      45.770  52.580  40.710  1.00  0.00           C
ATOM   1257  HG1 ARG A  91      46.270  52.000  41.490  1.00  0.00           H
ATOM   1258  HG2 ARG A  91      44.820  52.940  41.100  1.00  0.00           H
ATOM   1259  CD  ARG A  91      46.520  53.850  40.230  1.00  0.00           C
ATOM   1260  HD1 ARG A  91      46.000  54.230  39.350  1.00  0.00           H
ATOM   1261  HD2 ARG A  91      47.510  53.590  39.870  1.00  0.00           H
ATOM   1262  NE  ARG A  91      46.720  54.840  41.300  1.00  0.00           N
ATOM   1263  HE  ARG A  91      47.670  54.780  41.660  1.00  0.00           H
ATOM   1264  CZ  ARG A  91      45.900  55.740  41.810  1.00  0.00           C
ATOM   1265  NH1 ARG A  91      44.640  55.890  41.430  1.00  0.00           N
ATOM   1266 1HH1 ARG A  91      44.370  55.400  40.580  1.00  0.00           H
ATOM   1267 2HH1 ARG A  91      44.020  56.540  41.880  1.00  0.00           H
ATOM   1268  NH2 ARG A  91      46.220  56.640  42.700  1.00  0.00           N
ATOM   1269 1HH2 ARG A  91      47.200  56.800  42.890  1.00  0.00           H
ATOM   1270 2HH2 ARG A  91      45.580  57.360  42.970  1.00  0.00           H
ATOM   1271  C   ARG A  91      43.950  50.120  40.880  1.00  0.00           C
ATOM   1272  O   ARG A  91      43.060  50.860  40.480  1.00  0.00           O
ATOM   1273  N   PRO A  92      43.860  49.410  41.970  1.00  0.00           N
ATOM   1274  CD  PRO A  92      44.730  48.290  42.300  1.00  0.00           C
ATOM   1275  HD1 PRO A  92      45.740  48.560  42.640  1.00  0.00           H
ATOM   1276  HD2 PRO A  92      45.020  47.700  41.430  1.00  0.00           H
ATOM   1277  CG  PRO A  92      44.050  47.380  43.300  1.00  0.00           C
ATOM   1278  HG1 PRO A  92      44.710  47.020  44.100  1.00  0.00           H
ATOM   1279  HG2 PRO A  92      43.540  46.550  42.810  1.00  0.00           H
ATOM   1280  CB  PRO A  92      42.980  48.310  43.860  1.00  0.00           C
ATOM   1281  HB1 PRO A  92      43.400  48.880  44.690  1.00  0.00           H
ATOM   1282  HB2 PRO A  92      42.250  47.700  44.390  1.00  0.00           H
ATOM   1283  CA  PRO A  92      42.610  49.140  42.640  1.00  0.00           C
ATOM   1284  HA  PRO A  92      42.030  48.510  41.970  1.00  0.00           H
ATOM   1285  C   PRO A  92      41.780  50.340  43.000  1.00  0.00           C
ATOM   1286  O   PRO A  92      42.300  51.360  43.480  1.00  0.00           O
ATOM   1287  N   GLY A  93      40.480  50.170  42.880  1.00  0.00           N
ATOM   1288  H   GLY A  93      40.190  49.270  42.540  1.00  0.00           H
ATOM   1289  CA  GLY A  93      39.570  51.190  43.250  1.00  0.00           C
ATOM   1290  HA1 GLY A  93      38.580  50.940  42.870  1.00  0.00           H
ATOM   1291  HA2 GLY A  93      39.810  52.100  42.690  1.00  0.00           H
ATOM   1292  C   GLY A  93      39.520  51.490  44.760  1.00  0.00           C
ATOM   1293  O   GLY A  93      39.320  52.680  45.120  1.00  0.00           O
ATOM   1294  N   ALA A  94      39.740  50.470  45.620  1.00  0.00           N
ATOM   1295  H   ALA A  94      39.920  49.530  45.290  1.00  0.00           H
ATOM   1296  CA  ALA A  94      39.980  50.690  47.040  1.00  0.00           C
ATOM   1297  HA  ALA A  94      39.290  51.390  47.530  1.00  0.00           H
ATOM   1298  CB  ALA A  94      39.610  49.370  47.700  1.00  0.00           C
ATOM   1299  HB1 ALA A  94      39.850  48.490  47.100  1.00  0.00           H
ATOM   1300  HB2 ALA A  94      39.980  49.350  48.730  1.00  0.00           H
ATOM   1301  HB3 ALA A  94      38.540  49.220  47.810  1.00  0.00           H
ATOM   1302  C   ALA A  94      41.470  50.960  47.270  1.00  0.00           C
ATOM   1303  O   ALA A  94      42.220  50.000  47.050  1.00  0.00           O
ATOM   1304  N   PRO A  95      41.900  52.120  47.810  1.00  0.00           N
ATOM   1305  CD  PRO A  95      41.110  53.320  48.020  1.00  0.00           C
ATOM   1306  HD1 PRO A  95      40.090  53.140  48.380  1.00  0.00           H
ATOM   1307  HD2 PRO A  95      41.150  54.040  47.210  1.00  0.00           H
ATOM   1308  CG  PRO A  95      41.790  54.060  49.180  1.00  0.00           C
ATOM   1309  HG1 PRO A  95      41.530  53.670  50.170  1.00  0.00           H
ATOM   1310  HG2 PRO A  95      41.590  55.130  49.190  1.00  0.00           H
ATOM   1311  CB  PRO A  95      43.270  53.810  49.020  1.00  0.00           C
ATOM   1312  HB1 PRO A  95      43.810  53.760  49.970  1.00  0.00           H
ATOM   1313  HB2 PRO A  95      43.620  54.530  48.290  1.00  0.00           H
ATOM   1314  CA  PRO A  95      43.260  52.390  48.310  1.00  0.00           C
ATOM   1315  HA  PRO A  95      43.900  52.590  47.450  1.00  0.00           H
ATOM   1316  C   PRO A  95      43.890  51.330  49.200  1.00  0.00           C
ATOM   1317  O   PRO A  95      45.050  51.040  49.190  1.00  0.00           O
ATOM   1318  N   SER A  96      43.040  50.540  49.960  1.00  0.00           N
ATOM   1319  H   SER A  96      42.040  50.670  49.890  1.00  0.00           H
ATOM   1320  CA  SER A  96      43.510  49.430  50.830  1.00  0.00           C
ATOM   1321  HA  SER A  96      44.300  49.820  51.460  1.00  0.00           H
ATOM   1322  CB  SER A  96      42.260  49.130  51.730  1.00  0.00           C
ATOM   1323  HB1 SER A  96      41.920  50.000  52.290  1.00  0.00           H
ATOM   1324  HB2 SER A  96      42.430  48.340  52.460  1.00  0.00           H
ATOM   1325  OG  SER A  96      41.120  48.800  50.910  1.00  0.00           O
ATOM   1326  HG  SER A  96      41.000  47.850  51.020  1.00  0.00           H
ATOM   1327  C   SER A  96      44.040  48.220  50.040  1.00  0.00           C
ATOM   1328  O   SER A  96      44.590  47.300  50.660  1.00  0.00           O
ATOM   1329  N   ARG A  97      43.740  48.080  48.750  1.00  0.00           N
ATOM   1330  H   ARG A  97      43.320  48.900  48.330  1.00  0.00           H
ATOM   1331  CA  ARG A  97      44.130  46.920  47.890  1.00  0.00           C
ATOM   1332  HA  ARG A  97      44.520  46.170  48.590  1.00  0.00           H
ATOM   1333  CB  ARG A  97      42.860  46.430  47.100  1.00  0.00           C
ATOM   1334  HB1 ARG A  97      43.140  45.630  46.410  1.00  0.00           H
ATOM   1335  HB2 ARG A  97      42.480  47.260  46.510  1.00  0.00           H
ATOM   1336  CG  ARG A  97      41.760  45.870  48.020  1.00  0.00           C
ATOM   1337  HG1 ARG A  97      41.240  46.770  48.380  1.00  0.00           H
ATOM   1338  HG2 ARG A  97      42.090  45.390  48.940  1.00  0.00           H
ATOM   1339  CD  ARG A  97      40.770  44.840  47.420  1.00  0.00           C
ATOM   1340  HD1 ARG A  97      40.200  45.290  46.600  1.00  0.00           H
ATOM   1341  HD2 ARG A  97      40.040  44.600  48.190  1.00  0.00           H
ATOM   1342  NE  ARG A  97      41.560  43.680  46.880  1.00  0.00           N
ATOM   1343  HE  ARG A  97      42.510  43.600  47.210  1.00  0.00           H
ATOM   1344  CZ  ARG A  97      41.130  42.800  45.920  1.00  0.00           C
ATOM   1345  NH1 ARG A  97      39.940  42.660  45.440  1.00  0.00           N
ATOM   1346 1HH1 ARG A  97      39.230  43.300  45.750  1.00  0.00           H
ATOM   1347 2HH1 ARG A  97      39.750  42.050  44.660  1.00  0.00           H
ATOM   1348  NH2 ARG A  97      41.980  42.050  45.420  1.00  0.00           N
ATOM   1349 1HH2 ARG A  97      42.900  42.160  45.830  1.00  0.00           H
ATOM   1350 2HH2 ARG A  97      41.690  41.410  44.700  1.00  0.00           H
ATOM   1351  C   ARG A  97      45.360  47.080  47.020  1.00  0.00           C
ATOM   1352  O   ARG A  97      45.810  46.130  46.400  1.00  0.00           O
ATOM   1353  N   ARG A  98      45.900  48.300  46.910  1.00  0.00           N
ATOM   1354  H   ARG A  98      45.670  48.970  47.630  1.00  0.00           H
ATOM   1355  CA  ARG A  98      46.960  48.640  45.900  1.00  0.00           C
ATOM   1356  HA  ARG A  98      46.830  48.320  44.870  1.00  0.00           H
ATOM   1357  CB  ARG A  98      47.070  50.150  45.600  1.00  0.00           C
ATOM   1358  HB1 ARG A  98      47.830  50.280  44.830  1.00  0.00           H
ATOM   1359  HB2 ARG A  98      47.360  50.700  46.500  1.00  0.00           H
ATOM   1360  CG  ARG A  98      45.800  50.890  45.040  1.00  0.00           C
ATOM   1361  HG1 ARG A  98      44.940  50.480  45.560  1.00  0.00           H
ATOM   1362  HG2 ARG A  98      45.690  50.610  44.000  1.00  0.00           H
ATOM   1363  CD  ARG A  98      45.760  52.420  45.140  1.00  0.00           C
ATOM   1364  HD1 ARG A  98      46.560  52.790  44.510  1.00  0.00           H
ATOM   1365  HD2 ARG A  98      45.970  52.720  46.160  1.00  0.00           H
ATOM   1366  NE  ARG A  98      44.450  52.890  44.680  1.00  0.00           N
ATOM   1367  HE  ARG A  98      43.910  52.230  44.130  1.00  0.00           H
ATOM   1368  CZ  ARG A  98      43.900  54.090  44.920  1.00  0.00           C
ATOM   1369  NH1 ARG A  98      44.460  55.060  45.530  1.00  0.00           N
ATOM   1370 1HH1 ARG A  98      45.450  55.160  45.720  1.00  0.00           H
ATOM   1371 2HH1 ARG A  98      43.860  55.740  45.960  1.00  0.00           H
ATOM   1372  NH2 ARG A  98      42.640  54.220  44.650  1.00  0.00           N
ATOM   1373 1HH2 ARG A  98      42.220  53.390  44.270  1.00  0.00           H
ATOM   1374 2HH2 ARG A  98      42.130  55.080  44.800  1.00  0.00           H
ATOM   1375  C   ARG A  98      48.300  47.960  46.230  1.00  0.00           C
ATOM   1376  O   ARG A  98      49.040  47.830  45.260  1.00  0.00           O
ATOM   1377  N   LYS A  99      48.630  47.660  47.510  1.00  0.00           N
ATOM   1378  H   LYS A  99      47.980  47.930  48.240  1.00  0.00           H
ATOM   1379  CA  LYS A  99      49.850  46.900  47.920  1.00  0.00           C
ATOM   1380  HA  LYS A  99      50.690  47.360  47.400  1.00  0.00           H
ATOM   1381  CB  LYS A  99      50.080  47.000  49.440  1.00  0.00           C
ATOM   1382  HB1 LYS A  99      50.960  46.410  49.690  1.00  0.00           H
ATOM   1383  HB2 LYS A  99      49.190  46.560  49.890  1.00  0.00           H
ATOM   1384  CG  LYS A  99      50.300  48.490  49.930  1.00  0.00           C
ATOM   1385  HG1 LYS A  99      49.420  49.120  50.040  1.00  0.00           H
ATOM   1386  HG2 LYS A  99      51.040  48.920  49.250  1.00  0.00           H
ATOM   1387  CD  LYS A  99      50.770  48.570  51.370  1.00  0.00           C
ATOM   1388  HD1 LYS A  99      50.210  47.880  52.000  1.00  0.00           H
ATOM   1389  HD2 LYS A  99      50.620  49.610  51.680  1.00  0.00           H
ATOM   1390  CE  LYS A  99      52.270  48.160  51.500  1.00  0.00           C
ATOM   1391  HE1 LYS A  99      52.430  47.130  51.200  1.00  0.00           H
ATOM   1392  HE2 LYS A  99      52.540  48.290  52.550  1.00  0.00           H
ATOM   1393  NZ  LYS A  99      53.140  48.980  50.750  1.00  0.00           N
ATOM   1394  HZ1 LYS A  99      54.040  48.840  51.170  1.00  0.00           H
ATOM   1395  HZ2 LYS A  99      53.230  48.800  49.760  1.00  0.00           H
ATOM   1396  HZ3 LYS A  99      52.870  49.940  50.920  1.00  0.00           H
ATOM   1397  C   LYS A  99      49.770  45.410  47.540  1.00  0.00           C
ATOM   1398  O   LYS A  99      50.850  44.740  47.490  1.00  0.00           O
ATOM   1399  N   GLU A 100      48.590  44.920  47.140  1.00  0.00           N
ATOM   1400  H   GLU A 100      47.740  45.460  47.130  1.00  0.00           H
ATOM   1401  CA  GLU A 100      48.520  43.510  46.680  1.00  0.00           C
ATOM   1402  HA  GLU A 100      49.090  42.940  47.420  1.00  0.00           H
ATOM   1403  CB  GLU A 100      47.090  43.000  46.580  1.00  0.00           C
ATOM   1404  HB1 GLU A 100      47.020  42.010  46.150  1.00  0.00           H
ATOM   1405  HB2 GLU A 100      46.650  43.700  45.880  1.00  0.00           H
ATOM   1406  CG  GLU A 100      46.340  43.200  47.910  1.00  0.00           C
ATOM   1407  HG1 GLU A 100      46.540  44.210  48.240  1.00  0.00           H
ATOM   1408  HG2 GLU A 100      46.680  42.520  48.700  1.00  0.00           H
ATOM   1409  CD  GLU A 100      44.780  43.140  47.740  1.00  0.00           C
ATOM   1410  OE1 GLU A 100      44.400  42.510  46.720  1.00  0.00           O
ATOM   1411  OE2 GLU A 100      44.010  43.740  48.550  1.00  0.00           O
ATOM   1412  C   GLU A 100      49.190  43.300  45.270  1.00  0.00           C
ATOM   1413  O   GLU A 100      49.740  42.290  44.950  1.00  0.00           O
ATOM   1414  N   VAL A 101      49.410  44.440  44.530  1.00  0.00           N
ATOM   1415  H   VAL A 101      48.950  45.310  44.760  1.00  0.00           H
ATOM   1416  CA  VAL A 101      50.250  44.570  43.300  1.00  0.00           C
ATOM   1417  HA  VAL A 101      49.810  44.050  42.450  1.00  0.00           H
ATOM   1418  CB  VAL A 101      50.580  46.100  43.070  1.00  0.00           C
ATOM   1419  HB  VAL A 101      50.720  46.510  44.070  1.00  0.00           H
ATOM   1420  CG1 VAL A 101      51.860  46.380  42.250  1.00  0.00           C
ATOM   1421 1HG1 VAL A 101      52.060  45.830  41.330  1.00  0.00           H
ATOM   1422 2HG1 VAL A 101      51.780  47.410  41.900  1.00  0.00           H
ATOM   1423 3HG1 VAL A 101      52.600  46.140  43.010  1.00  0.00           H
ATOM   1424  CG2 VAL A 101      49.220  46.670  42.480  1.00  0.00           C
ATOM   1425 1HG2 VAL A 101      49.380  47.750  42.450  1.00  0.00           H
ATOM   1426 2HG2 VAL A 101      49.130  46.300  41.460  1.00  0.00           H
ATOM   1427 3HG2 VAL A 101      48.330  46.400  43.050  1.00  0.00           H
ATOM   1428  C   VAL A 101      51.570  43.850  43.550  1.00  0.00           C
ATOM   1429  O   VAL A 101      52.120  43.250  42.590  1.00  0.00           O
ATOM   1430  N   ASP A 102      52.260  44.120  44.680  1.00  0.00           N
ATOM   1431  H   ASP A 102      51.820  44.640  45.420  1.00  0.00           H
ATOM   1432  CA  ASP A 102      53.730  43.920  44.810  1.00  0.00           C
ATOM   1433  HA  ASP A 102      54.210  44.520  44.050  1.00  0.00           H
ATOM   1434  CB  ASP A 102      54.230  44.310  46.220  1.00  0.00           C
ATOM   1435  HB1 ASP A 102      55.320  44.350  46.180  1.00  0.00           H
ATOM   1436  HB2 ASP A 102      54.050  43.510  46.940  1.00  0.00           H
ATOM   1437  CG  ASP A 102      53.890  45.740  46.750  1.00  0.00           C
ATOM   1438  OD1 ASP A 102      53.230  46.480  45.990  1.00  0.00           O
ATOM   1439  OD2 ASP A 102      54.430  46.140  47.790  1.00  0.00           O
ATOM   1440  C   ASP A 102      54.220  42.520  44.470  1.00  0.00           C
ATOM   1441  O   ASP A 102      55.280  42.280  43.880  1.00  0.00           O
ATOM   1442  N   MET A 103      53.410  41.510  44.920  1.00  0.00           N
ATOM   1443  H   MET A 103      52.620  41.720  45.510  1.00  0.00           H
ATOM   1444  CA  MET A 103      53.720  40.080  44.690  1.00  0.00           C
ATOM   1445  HA  MET A 103      54.800  39.960  44.700  1.00  0.00           H
ATOM   1446  CB  MET A 103      53.240  39.230  45.810  1.00  0.00           C
ATOM   1447  HB1 MET A 103      53.090  38.220  45.420  1.00  0.00           H
ATOM   1448  HB2 MET A 103      52.270  39.690  46.020  1.00  0.00           H
ATOM   1449  CG  MET A 103      54.100  39.380  47.050  1.00  0.00           C
ATOM   1450  HG1 MET A 103      53.460  39.100  47.880  1.00  0.00           H
ATOM   1451  HG2 MET A 103      54.350  40.420  47.250  1.00  0.00           H
ATOM   1452  SD  MET A 103      55.650  38.540  46.950  1.00  0.00           S
ATOM   1453  CE  MET A 103      54.970  36.900  47.430  1.00  0.00           C
ATOM   1454  HE1 MET A 103      54.540  36.550  46.500  1.00  0.00           H
ATOM   1455  HE2 MET A 103      55.820  36.240  47.630  1.00  0.00           H
ATOM   1456  HE3 MET A 103      54.220  37.010  48.220  1.00  0.00           H
ATOM   1457  C   MET A 103      53.310  39.610  43.300  1.00  0.00           C
ATOM   1458  O   MET A 103      53.830  38.650  42.660  1.00  0.00           O
ATOM   1459  N   MET A 104      52.320  40.260  42.700  1.00  0.00           N
ATOM   1460  H   MET A 104      52.000  41.100  43.160  1.00  0.00           H
ATOM   1461  CA  MET A 104      51.670  39.900  41.390  1.00  0.00           C
ATOM   1462  HA  MET A 104      51.690  38.810  41.300  1.00  0.00           H
ATOM   1463  CB  MET A 104      50.140  40.400  41.350  1.00  0.00           C
ATOM   1464  HB1 MET A 104      50.110  41.460  41.630  1.00  0.00           H
ATOM   1465  HB2 MET A 104      49.650  39.730  42.050  1.00  0.00           H
ATOM   1466  CG  MET A 104      49.610  40.180  39.930  1.00  0.00           C
ATOM   1467  HG1 MET A 104      50.290  40.640  39.220  1.00  0.00           H
ATOM   1468  HG2 MET A 104      48.700  40.740  39.750  1.00  0.00           H
ATOM   1469  SD  MET A 104      49.210  38.530  39.440  1.00  0.00           S
ATOM   1470  CE  MET A 104      47.970  38.110  40.680  1.00  0.00           C
ATOM   1471  HE1 MET A 104      47.250  38.910  40.830  1.00  0.00           H
ATOM   1472  HE2 MET A 104      47.580  37.140  40.370  1.00  0.00           H
ATOM   1473  HE3 MET A 104      48.480  37.880  41.620  1.00  0.00           H
ATOM   1474  C   MET A 104      52.580  40.400  40.290  1.00  0.00           C
ATOM   1475  O   MET A 104      52.800  39.610  39.310  1.00  0.00           O
ATOM   1476  N   LYS A 105      53.060  41.620  40.450  1.00  0.00           N
ATOM   1477  H   LYS A 105      52.750  42.200  41.210  1.00  0.00           H
ATOM   1478  CA  LYS A 105      54.050  42.160  39.470  1.00  0.00           C
ATOM   1479  HA  LYS A 105      53.560  42.260  38.510  1.00  0.00           H
ATOM   1480  CB  LYS A 105      54.470  43.580  39.870  1.00  0.00           C
ATOM   1481  HB1 LYS A 105      54.870  43.530  40.880  1.00  0.00           H
ATOM   1482  HB2 LYS A 105      53.570  44.200  39.850  1.00  0.00           H
ATOM   1483  CG  LYS A 105      55.530  44.070  38.810  1.00  0.00           C
ATOM   1484  HG1 LYS A 105      55.150  44.080  37.790  1.00  0.00           H
ATOM   1485  HG2 LYS A 105      56.300  43.290  38.770  1.00  0.00           H
ATOM   1486  CD  LYS A 105      56.010  45.460  39.160  1.00  0.00           C
ATOM   1487  HD1 LYS A 105      56.470  45.450  40.150  1.00  0.00           H
ATOM   1488  HD2 LYS A 105      55.070  46.020  39.220  1.00  0.00           H
ATOM   1489  CE  LYS A 105      56.800  46.090  38.100  1.00  0.00           C
ATOM   1490  HE1 LYS A 105      56.830  47.180  38.160  1.00  0.00           H
ATOM   1491  HE2 LYS A 105      56.330  45.920  37.130  1.00  0.00           H
ATOM   1492  NZ  LYS A 105      58.230  45.640  38.000  1.00  0.00           N
ATOM   1493  HZ1 LYS A 105      58.760  46.440  37.680  1.00  0.00           H
ATOM   1494  HZ2 LYS A 105      58.630  45.300  38.860  1.00  0.00           H
ATOM   1495  HZ3 LYS A 105      58.320  44.850  37.380  1.00  0.00           H
ATOM   1496  C   LYS A 105      55.220  41.150  39.270  1.00  0.00           C
ATOM   1497  O   LYS A 105      55.390  40.680  38.170  1.00  0.00           O
ATOM   1498  N   GLU A 106      55.850  40.750  40.400  1.00  0.00           N
ATOM   1499  H   GLU A 106      55.470  41.090  41.270  1.00  0.00           H
ATOM   1500  CA  GLU A 106      56.960  39.820  40.400  1.00  0.00           C
ATOM   1501  HA  GLU A 106      57.800  40.280  39.870  1.00  0.00           H
ATOM   1502  CB  GLU A 106      57.410  39.700  41.900  1.00  0.00           C
ATOM   1503  HB1 GLU A 106      57.950  38.770  42.080  1.00  0.00           H
ATOM   1504  HB2 GLU A 106      56.580  39.460  42.570  1.00  0.00           H
ATOM   1505  CG  GLU A 106      58.180  40.960  42.430  1.00  0.00           C
ATOM   1506  HG1 GLU A 106      58.240  40.780  43.500  1.00  0.00           H
ATOM   1507  HG2 GLU A 106      57.570  41.860  42.380  1.00  0.00           H
ATOM   1508  CD  GLU A 106      59.640  41.190  41.800  1.00  0.00           C
ATOM   1509  OE1 GLU A 106      60.390  40.180  41.670  1.00  0.00           O
ATOM   1510  OE2 GLU A 106      60.040  42.260  41.250  1.00  0.00           O
ATOM   1511  C   GLU A 106      56.500  38.400  39.880  1.00  0.00           C
ATOM   1512  O   GLU A 106      57.330  37.680  39.290  1.00  0.00           O
ATOM   1513  N   ALA A 107      55.250  37.940  40.060  1.00  0.00           N
ATOM   1514  H   ALA A 107      54.540  38.540  40.460  1.00  0.00           H
ATOM   1515  CA  ALA A 107      54.780  36.580  39.520  1.00  0.00           C
ATOM   1516  HA  ALA A 107      55.390  35.730  39.800  1.00  0.00           H
ATOM   1517  CB  ALA A 107      53.440  36.340  40.030  1.00  0.00           C
ATOM   1518  HB1 ALA A 107      52.610  36.840  39.530  1.00  0.00           H
ATOM   1519  HB2 ALA A 107      53.220  35.270  40.000  1.00  0.00           H
ATOM   1520  HB3 ALA A 107      53.380  36.620  41.080  1.00  0.00           H
ATOM   1521  C   ALA A 107      54.770  36.680  37.980  1.00  0.00           C
ATOM   1522  O   ALA A 107      55.260  35.810  37.360  1.00  0.00           O
ATOM   1523  N   LEU A 108      54.300  37.850  37.470  1.00  0.00           N
ATOM   1524  H   LEU A 108      53.930  38.670  37.930  1.00  0.00           H
ATOM   1525  CA  LEU A 108      54.050  37.810  36.030  1.00  0.00           C
ATOM   1526  HA  LEU A 108      53.760  36.840  35.650  1.00  0.00           H
ATOM   1527  CB  LEU A 108      52.890  38.780  35.720  1.00  0.00           C
ATOM   1528  HB1 LEU A 108      52.690  38.670  34.660  1.00  0.00           H
ATOM   1529  HB2 LEU A 108      53.290  39.730  36.100  1.00  0.00           H
ATOM   1530  CG  LEU A 108      51.540  38.530  36.430  1.00  0.00           C
ATOM   1531  HG  LEU A 108      51.680  38.580  37.510  1.00  0.00           H
ATOM   1532  CD1 LEU A 108      50.550  39.560  35.890  1.00  0.00           C
ATOM   1533 1HD1 LEU A 108      50.470  39.660  34.810  1.00  0.00           H
ATOM   1534 2HD1 LEU A 108      49.570  39.240  36.230  1.00  0.00           H
ATOM   1535 3HD1 LEU A 108      50.930  40.520  36.250  1.00  0.00           H
ATOM   1536  CD2 LEU A 108      51.050  37.160  36.090  1.00  0.00           C
ATOM   1537 1HD2 LEU A 108      50.930  37.040  35.010  1.00  0.00           H
ATOM   1538 2HD2 LEU A 108      51.800  36.450  36.450  1.00  0.00           H
ATOM   1539 3HD2 LEU A 108      50.100  36.910  36.560  1.00  0.00           H
ATOM   1540  C   LEU A 108      55.350  38.080  35.340  1.00  0.00           C
ATOM   1541  O   LEU A 108      55.540  37.530  34.230  1.00  0.00           O
ATOM   1542  N   GLU A 109      56.370  38.770  35.980  1.00  0.00           N
ATOM   1543  H   GLU A 109      56.270  39.240  36.870  1.00  0.00           H
ATOM   1544  CA  GLU A 109      57.730  38.770  35.360  1.00  0.00           C
ATOM   1545  HA  GLU A 109      57.640  39.050  34.310  1.00  0.00           H
ATOM   1546  CB  GLU A 109      58.650  39.730  36.060  1.00  0.00           C
ATOM   1547  HB1 GLU A 109      59.680  39.570  35.740  1.00  0.00           H
ATOM   1548  HB2 GLU A 109      58.600  39.600  37.150  1.00  0.00           H
ATOM   1549  CG  GLU A 109      58.330  41.170  35.720  1.00  0.00           C
ATOM   1550  HG1 GLU A 109      57.280  41.450  35.830  1.00  0.00           H
ATOM   1551  HG2 GLU A 109      58.700  41.430  34.730  1.00  0.00           H
ATOM   1552  CD  GLU A 109      59.010  42.100  36.700  1.00  0.00           C
ATOM   1553  OE1 GLU A 109      59.950  41.700  37.450  1.00  0.00           O
ATOM   1554  OE2 GLU A 109      58.770  43.330  36.610  1.00  0.00           O
ATOM   1555  C   GLU A 109      58.410  37.410  35.330  1.00  0.00           C
ATOM   1556  O   GLU A 109      59.270  37.160  34.460  1.00  0.00           O
ATOM   1557  N   LYS A 110      58.020  36.590  36.300  1.00  0.00           N
ATOM   1558  H   LYS A 110      57.470  37.020  37.030  1.00  0.00           H
ATOM   1559  CA  LYS A 110      58.480  35.190  36.430  1.00  0.00           C
ATOM   1560  HA  LYS A 110      59.530  35.120  36.120  1.00  0.00           H
ATOM   1561  CB  LYS A 110      58.250  34.730  37.870  1.00  0.00           C
ATOM   1562  HB1 LYS A 110      58.240  33.640  37.890  1.00  0.00           H
ATOM   1563  HB2 LYS A 110      57.240  35.060  38.110  1.00  0.00           H
ATOM   1564  CG  LYS A 110      59.410  35.320  38.670  1.00  0.00           C
ATOM   1565  HG1 LYS A 110      59.510  36.390  38.480  1.00  0.00           H
ATOM   1566  HG2 LYS A 110      60.330  34.750  38.540  1.00  0.00           H
ATOM   1567  CD  LYS A 110      59.110  35.270  40.160  1.00  0.00           C
ATOM   1568  HD1 LYS A 110      59.470  34.330  40.590  1.00  0.00           H
ATOM   1569  HD2 LYS A 110      58.030  35.320  40.300  1.00  0.00           H
ATOM   1570  CE  LYS A 110      59.780  36.400  40.930  1.00  0.00           C
ATOM   1571  HE1 LYS A 110      59.390  37.360  40.590  1.00  0.00           H
ATOM   1572  HE2 LYS A 110      60.810  36.510  40.580  1.00  0.00           H
ATOM   1573  NZ  LYS A 110      59.740  36.160  42.380  1.00  0.00           N
ATOM   1574  HZ1 LYS A 110      58.900  36.490  42.840  1.00  0.00           H
ATOM   1575  HZ2 LYS A 110      59.880  35.190  42.620  1.00  0.00           H
ATOM   1576  HZ3 LYS A 110      60.460  36.640  42.890  1.00  0.00           H
ATOM   1577  C   LYS A 110      57.880  34.290  35.360  1.00  0.00           C
ATOM   1578  O   LYS A 110      58.570  33.490  34.760  1.00  0.00           O
ATOM   1579  N   LEU A 111      56.630  34.530  35.040  1.00  0.00           N
ATOM   1580  H   LEU A 111      56.170  35.190  35.650  1.00  0.00           H
ATOM   1581  CA  LEU A 111      55.860  34.020  33.860  1.00  0.00           C
ATOM   1582  HA  LEU A 111      56.020  32.940  33.790  1.00  0.00           H
ATOM   1583  CB  LEU A 111      54.310  34.180  33.990  1.00  0.00           C
ATOM   1584  HB1 LEU A 111      53.940  33.780  33.050  1.00  0.00           H
ATOM   1585  HB2 LEU A 111      54.070  35.230  34.170  1.00  0.00           H
ATOM   1586  CG  LEU A 111      53.730  33.300  35.140  1.00  0.00           C
ATOM   1587  HG  LEU A 111      54.180  33.600  36.090  1.00  0.00           H
ATOM   1588  CD1 LEU A 111      52.200  33.500  34.940  1.00  0.00           C
ATOM   1589 1HD1 LEU A 111      51.700  32.980  35.750  1.00  0.00           H
ATOM   1590 2HD1 LEU A 111      51.980  34.560  34.850  1.00  0.00           H
ATOM   1591 3HD1 LEU A 111      51.850  33.000  34.040  1.00  0.00           H
ATOM   1592  CD2 LEU A 111      53.850  31.810  35.060  1.00  0.00           C
ATOM   1593 1HD2 LEU A 111      54.810  31.380  35.350  1.00  0.00           H
ATOM   1594 2HD2 LEU A 111      53.130  31.290  35.700  1.00  0.00           H
ATOM   1595 3HD2 LEU A 111      53.590  31.540  34.040  1.00  0.00           H
ATOM   1596  C   LEU A 111      56.400  34.550  32.490  1.00  0.00           C
ATOM   1597  O   LEU A 111      56.100  33.970  31.430  1.00  0.00           O
ATOM   1598  N   GLN A 112      57.280  35.560  32.520  1.00  0.00           N
ATOM   1599  H   GLN A 112      57.560  35.890  33.430  1.00  0.00           H
ATOM   1600  CA  GLN A 112      57.880  36.340  31.380  1.00  0.00           C
ATOM   1601  HA  GLN A 112      58.560  36.990  31.930  1.00  0.00           H
ATOM   1602  CB  GLN A 112      58.810  35.390  30.600  1.00  0.00           C
ATOM   1603  HB1 GLN A 112      59.360  36.030  29.910  1.00  0.00           H
ATOM   1604  HB2 GLN A 112      58.270  34.610  30.060  1.00  0.00           H
ATOM   1605  CG  GLN A 112      59.930  34.720  31.500  1.00  0.00           C
ATOM   1606  HG1 GLN A 112      59.580  34.240  32.420  1.00  0.00           H
ATOM   1607  HG2 GLN A 112      60.660  35.470  31.800  1.00  0.00           H
ATOM   1608  CD  GLN A 112      60.660  33.590  30.790  1.00  0.00           C
ATOM   1609  OE1 GLN A 112      60.440  33.340  29.630  1.00  0.00           O
ATOM   1610  NE2 GLN A 112      61.570  32.910  31.450  1.00  0.00           N
ATOM   1611 1HE2 GLN A 112      61.740  33.100  32.420  1.00  0.00           H
ATOM   1612 2HE2 GLN A 112      61.930  32.090  30.980  1.00  0.00           H
ATOM   1613  C   GLN A 112      56.930  37.120  30.480  1.00  0.00           C
ATOM   1614  O   GLN A 112      56.950  37.000  29.260  1.00  0.00           O
ATOM   1615  N   LEU A 113      55.920  37.760  31.070  1.00  0.00           N
ATOM   1616  H   LEU A 113      55.900  37.890  32.070  1.00  0.00           H
ATOM   1617  CA  LEU A 113      54.980  38.620  30.240  1.00  0.00           C
ATOM   1618  HA  LEU A 113      54.930  38.220  29.220  1.00  0.00           H
ATOM   1619  CB  LEU A 113      53.520  38.680  30.920  1.00  0.00           C
ATOM   1620  HB1 LEU A 113      52.900  39.390  30.360  1.00  0.00           H
ATOM   1621  HB2 LEU A 113      53.610  39.020  31.950  1.00  0.00           H
ATOM   1622  CG  LEU A 113      52.850  37.320  30.980  1.00  0.00           C
ATOM   1623  HG  LEU A 113      53.540  36.550  31.320  1.00  0.00           H
ATOM   1624  CD1 LEU A 113      51.590  37.340  31.830  1.00  0.00           C
ATOM   1625 1HD1 LEU A 113      51.920  37.810  32.760  1.00  0.00           H
ATOM   1626 2HD1 LEU A 113      50.810  37.970  31.400  1.00  0.00           H
ATOM   1627 3HD1 LEU A 113      51.330  36.310  32.060  1.00  0.00           H
ATOM   1628  CD2 LEU A 113      52.460  36.930  29.580  1.00  0.00           C
ATOM   1629 1HD2 LEU A 113      51.670  37.540  29.140  1.00  0.00           H
ATOM   1630 2HD2 LEU A 113      53.340  36.830  28.960  1.00  0.00           H
ATOM   1631 3HD2 LEU A 113      52.100  35.900  29.650  1.00  0.00           H
ATOM   1632  C   LEU A 113      55.540  40.030  29.990  1.00  0.00           C
ATOM   1633  O   LEU A 113      56.320  40.610  30.730  1.00  0.00           O
ATOM   1634  N   ASN A 114      55.000  40.750  28.960  1.00  0.00           N
ATOM   1635  H   ASN A 114      54.220  40.370  28.450  1.00  0.00           H
ATOM   1636  CA  ASN A 114      55.230  42.170  28.840  1.00  0.00           C
ATOM   1637  HA  ASN A 114      56.290  42.430  28.830  1.00  0.00           H
ATOM   1638  CB  ASN A 114      54.590  42.600  27.500  1.00  0.00           C
ATOM   1639  HB1 ASN A 114      54.510  43.670  27.330  1.00  0.00           H
ATOM   1640  HB2 ASN A 114      53.580  42.220  27.340  1.00  0.00           H
ATOM   1641  CG  ASN A 114      55.560  42.130  26.400  1.00  0.00           C
ATOM   1642  OD1 ASN A 114      56.560  42.720  26.160  1.00  0.00           O
ATOM   1643  ND2 ASN A 114      55.240  40.960  25.840  1.00  0.00           N
ATOM   1644 1HD2 ASN A 114      54.400  40.520  26.160  1.00  0.00           H
ATOM   1645 2HD2 ASN A 114      55.940  40.480  25.300  1.00  0.00           H
ATOM   1646  C   ASN A 114      54.470  42.890  29.940  1.00  0.00           C
ATOM   1647  O   ASN A 114      53.230  42.690  30.210  1.00  0.00           O
ATOM   1648  N   ILE A 115      55.150  43.690  30.770  1.00  0.00           N
ATOM   1649  H   ILE A 115      56.160  43.610  30.730  1.00  0.00           H
ATOM   1650  CA  ILE A 115      54.490  44.210  31.970  1.00  0.00           C
ATOM   1651  HA  ILE A 115      53.560  43.670  32.100  1.00  0.00           H
ATOM   1652  CB  ILE A 115      55.360  44.030  33.240  1.00  0.00           C
ATOM   1653  HB  ILE A 115      56.190  44.730  33.200  1.00  0.00           H
ATOM   1654  CG2 ILE A 115      54.710  44.380  34.590  1.00  0.00           C
ATOM   1655 1HG2 ILE A 115      55.390  44.060  35.390  1.00  0.00           H
ATOM   1656 2HG2 ILE A 115      54.540  45.440  34.770  1.00  0.00           H
ATOM   1657 3HG2 ILE A 115      53.830  43.740  34.580  1.00  0.00           H
ATOM   1658  CG1 ILE A 115      55.820  42.530  33.420  1.00  0.00           C
ATOM   1659 1HG1 ILE A 115      56.350  42.280  34.340  1.00  0.00           H
ATOM   1660 2HG1 ILE A 115      56.580  42.410  32.650  1.00  0.00           H
ATOM   1661  CD  ILE A 115      54.770  41.360  33.430  1.00  0.00           C
ATOM   1662  HD1 ILE A 115      54.320  41.410  32.440  1.00  0.00           H
ATOM   1663  HD2 ILE A 115      55.250  40.410  33.670  1.00  0.00           H
ATOM   1664  HD3 ILE A 115      53.970  41.530  34.150  1.00  0.00           H
ATOM   1665  C   ILE A 115      54.160  45.710  31.790  1.00  0.00           C
ATOM   1666  O   ILE A 115      55.080  46.510  31.420  1.00  0.00           O
ATOM   1667  N   VAL A 116      52.880  46.120  32.010  1.00  0.00           N
ATOM   1668  H   VAL A 116      52.210  45.370  32.060  1.00  0.00           H
ATOM   1669  CA  VAL A 116      52.450  47.500  31.760  1.00  0.00           C
ATOM   1670  HA  VAL A 116      53.370  48.080  31.640  1.00  0.00           H
ATOM   1671  CB  VAL A 116      51.690  47.540  30.510  1.00  0.00           C
ATOM   1672  HB  VAL A 116      50.770  46.950  30.560  1.00  0.00           H
ATOM   1673  CG1 VAL A 116      51.340  49.080  30.340  1.00  0.00           C
ATOM   1674 1HG1 VAL A 116      50.790  49.210  29.400  1.00  0.00           H
ATOM   1675 2HG1 VAL A 116      50.520  49.190  31.050  1.00  0.00           H
ATOM   1676 3HG1 VAL A 116      52.160  49.790  30.480  1.00  0.00           H
ATOM   1677  CG2 VAL A 116      52.440  47.160  29.240  1.00  0.00           C
ATOM   1678 1HG2 VAL A 116      51.810  47.330  28.360  1.00  0.00           H
ATOM   1679 2HG2 VAL A 116      53.420  47.620  29.160  1.00  0.00           H
ATOM   1680 3HG2 VAL A 116      52.620  46.090  29.180  1.00  0.00           H
ATOM   1681  C   VAL A 116      51.690  47.890  33.000  1.00  0.00           C
ATOM   1682  O   VAL A 116      50.660  47.300  33.330  1.00  0.00           O
ATOM   1683  N   GLU A 117      52.210  48.880  33.760  1.00  0.00           N
ATOM   1684  H   GLU A 117      53.160  49.170  33.580  1.00  0.00           H
ATOM   1685  CA  GLU A 117      51.670  49.360  35.030  1.00  0.00           C
ATOM   1686  HA  GLU A 117      50.930  48.640  35.370  1.00  0.00           H
ATOM   1687  CB  GLU A 117      52.750  49.560  36.120  1.00  0.00           C
ATOM   1688  HB1 GLU A 117      52.360  49.950  37.060  1.00  0.00           H
ATOM   1689  HB2 GLU A 117      53.520  50.230  35.750  1.00  0.00           H
ATOM   1690  CG  GLU A 117      53.430  48.260  36.520  1.00  0.00           C
ATOM   1691  HG1 GLU A 117      53.600  47.810  35.540  1.00  0.00           H
ATOM   1692  HG2 GLU A 117      52.780  47.680  37.170  1.00  0.00           H
ATOM   1693  CD  GLU A 117      54.800  48.510  37.200  1.00  0.00           C
ATOM   1694  OE1 GLU A 117      55.870  48.560  36.540  1.00  0.00           O
ATOM   1695  OE2 GLU A 117      54.800  48.700  38.430  1.00  0.00           O
ATOM   1696  C   GLU A 117      50.850  50.680  34.910  1.00  0.00           C
ATOM   1697  O   GLU A 117      51.330  51.670  34.390  1.00  0.00           O
ATOM   1698  N   MET A 118      49.620  50.730  35.520  1.00  0.00           N
ATOM   1699  H   MET A 118      49.300  49.850  35.900  1.00  0.00           H
ATOM   1700  CA  MET A 118      48.710  51.820  35.670  1.00  0.00           C
ATOM   1701  HA  MET A 118      48.670  52.410  34.760  1.00  0.00           H
ATOM   1702  CB  MET A 118      47.330  51.120  35.900  1.00  0.00           C
ATOM   1703  HB1 MET A 118      47.370  50.660  36.880  1.00  0.00           H
ATOM   1704  HB2 MET A 118      47.120  50.410  35.090  1.00  0.00           H
ATOM   1705  CG  MET A 118      46.200  52.060  35.820  1.00  0.00           C
ATOM   1706  HG1 MET A 118      46.280  52.550  34.850  1.00  0.00           H
ATOM   1707  HG2 MET A 118      46.400  52.880  36.510  1.00  0.00           H
ATOM   1708  SD  MET A 118      44.420  51.420  36.020  1.00  0.00           S
ATOM   1709  CE  MET A 118      44.270  50.580  34.400  1.00  0.00           C
ATOM   1710  HE1 MET A 118      43.350  49.990  34.380  1.00  0.00           H
ATOM   1711  HE2 MET A 118      44.100  51.400  33.700  1.00  0.00           H
ATOM   1712  HE3 MET A 118      45.130  49.940  34.200  1.00  0.00           H
ATOM   1713  C   MET A 118      49.160  52.770  36.770  1.00  0.00           C
ATOM   1714  O   MET A 118      48.730  52.580  37.930  1.00  0.00           O
ATOM   1715  N   LYS A 119      50.100  53.670  36.520  1.00  0.00           N
ATOM   1716  H   LYS A 119      50.420  53.770  35.570  1.00  0.00           H
ATOM   1717  CA  LYS A 119      50.780  54.520  37.560  1.00  0.00           C
ATOM   1718  HA  LYS A 119      50.610  54.100  38.550  1.00  0.00           H
ATOM   1719  CB  LYS A 119      52.330  54.540  37.350  1.00  0.00           C
ATOM   1720  HB1 LYS A 119      52.790  55.360  37.900  1.00  0.00           H
ATOM   1721  HB2 LYS A 119      52.530  54.760  36.300  1.00  0.00           H
ATOM   1722  CG  LYS A 119      52.930  53.230  37.770  1.00  0.00           C
ATOM   1723  HG1 LYS A 119      52.600  52.530  37.000  1.00  0.00           H
ATOM   1724  HG2 LYS A 119      52.660  52.820  38.750  1.00  0.00           H
ATOM   1725  CD  LYS A 119      54.460  53.380  37.780  1.00  0.00           C
ATOM   1726  HD1 LYS A 119      54.750  54.020  38.610  1.00  0.00           H
ATOM   1727  HD2 LYS A 119      54.750  53.900  36.860  1.00  0.00           H
ATOM   1728  CE  LYS A 119      55.230  52.060  37.790  1.00  0.00           C
ATOM   1729  HE1 LYS A 119      55.050  51.390  36.950  1.00  0.00           H
ATOM   1730  HE2 LYS A 119      55.030  51.520  38.710  1.00  0.00           H
ATOM   1731  NZ  LYS A 119      56.700  52.410  37.700  1.00  0.00           N
ATOM   1732  HZ1 LYS A 119      56.920  53.060  38.440  1.00  0.00           H
ATOM   1733  HZ2 LYS A 119      57.250  51.560  37.650  1.00  0.00           H
ATOM   1734  HZ3 LYS A 119      56.740  52.920  36.830  1.00  0.00           H
ATOM   1735  C   LYS A 119      50.220  55.940  37.540  1.00  0.00           C
ATOM   1736  O   LYS A 119      50.630  56.800  38.360  1.00  0.00           O
ATOM   1737  N   ASP A 120      49.230  56.280  36.720  1.00  0.00           N
ATOM   1738  H   ASP A 120      48.900  55.550  36.110  1.00  0.00           H
ATOM   1739  CA  ASP A 120      48.540  57.560  36.690  1.00  0.00           C
ATOM   1740  HA  ASP A 120      49.320  58.320  36.640  1.00  0.00           H
ATOM   1741  CB  ASP A 120      47.690  57.700  35.420  1.00  0.00           C
ATOM   1742  HB1 ASP A 120      47.020  56.840  35.430  1.00  0.00           H
ATOM   1743  HB2 ASP A 120      48.380  57.630  34.580  1.00  0.00           H
ATOM   1744  CG  ASP A 120      46.840  58.910  35.310  1.00  0.00           C
ATOM   1745  OD1 ASP A 120      46.620  59.580  36.360  1.00  0.00           O
ATOM   1746  OD2 ASP A 120      46.340  59.310  34.230  1.00  0.00           O
ATOM   1747  C   ASP A 120      47.740  57.630  37.960  1.00  0.00           C
ATOM   1748  O   ASP A 120      46.990  56.710  38.270  1.00  0.00           O
ATOM   1749  N   GLU A 121      48.010  58.700  38.740  1.00  0.00           N
ATOM   1750  H   GLU A 121      48.700  59.370  38.440  1.00  0.00           H
ATOM   1751  CA  GLU A 121      47.500  58.780  40.150  1.00  0.00           C
ATOM   1752  HA  GLU A 121      47.600  57.800  40.610  1.00  0.00           H
ATOM   1753  CB  GLU A 121      48.340  59.740  40.940  1.00  0.00           C
ATOM   1754  HB1 GLU A 121      47.700  60.310  41.620  1.00  0.00           H
ATOM   1755  HB2 GLU A 121      48.820  60.450  40.260  1.00  0.00           H
ATOM   1756  CG  GLU A 121      49.510  59.100  41.620  1.00  0.00           C
ATOM   1757  HG1 GLU A 121      50.170  59.920  41.890  1.00  0.00           H
ATOM   1758  HG2 GLU A 121      50.120  58.560  40.900  1.00  0.00           H
ATOM   1759  CD  GLU A 121      49.190  58.190  42.780  1.00  0.00           C
ATOM   1760  OE1 GLU A 121      48.930  56.980  42.580  1.00  0.00           O
ATOM   1761  OE2 GLU A 121      49.190  58.640  43.980  1.00  0.00           O
ATOM   1762  C   GLU A 121      46.000  59.030  40.160  1.00  0.00           C
ATOM   1763  O   GLU A 121      45.480  59.260  41.260  1.00  0.00           O
ATOM   1764  N   ASN A 122      45.330  59.120  39.010  1.00  0.00           N
ATOM   1765  H   ASN A 122      45.900  58.830  38.230  1.00  0.00           H
ATOM   1766  CA  ASN A 122      43.930  59.550  38.880  1.00  0.00           C
ATOM   1767  HA  ASN A 122      43.470  59.590  39.860  1.00  0.00           H
ATOM   1768  CB  ASN A 122      43.710  60.990  38.390  1.00  0.00           C
ATOM   1769  HB1 ASN A 122      42.650  61.180  38.280  1.00  0.00           H
ATOM   1770  HB2 ASN A 122      44.240  61.060  37.440  1.00  0.00           H
ATOM   1771  CG  ASN A 122      44.370  62.010  39.420  1.00  0.00           C
ATOM   1772  OD1 ASN A 122      43.670  62.640  40.240  1.00  0.00           O
ATOM   1773  ND2 ASN A 122      45.660  62.320  39.300  1.00  0.00           N
ATOM   1774 1HD2 ASN A 122      46.160  62.000  38.490  1.00  0.00           H
ATOM   1775 2HD2 ASN A 122      46.120  62.980  39.920  1.00  0.00           H
ATOM   1776  C   ASN A 122      43.190  58.490  38.050  1.00  0.00           C
ATOM   1777  O   ASN A 122      42.040  58.810  37.680  1.00  0.00           O
ATOM   1778  N   ALA A 123      43.740  57.300  37.900  1.00  0.00           N
ATOM   1779  H   ALA A 123      44.660  57.110  38.280  1.00  0.00           H
ATOM   1780  CA  ALA A 123      43.210  56.110  37.240  1.00  0.00           C
ATOM   1781  HA  ALA A 123      42.360  56.330  36.590  1.00  0.00           H
ATOM   1782  CB  ALA A 123      44.250  55.560  36.260  1.00  0.00           C
ATOM   1783  HB1 ALA A 123      43.950  54.550  35.970  1.00  0.00           H
ATOM   1784  HB2 ALA A 123      44.390  56.300  35.480  1.00  0.00           H
ATOM   1785  HB3 ALA A 123      45.210  55.540  36.780  1.00  0.00           H
ATOM   1786  C   ALA A 123      42.870  55.000  38.230  1.00  0.00           C
ATOM   1787  O   ALA A 123      43.650  54.580  39.070  1.00  0.00           O
ATOM   1788  N   THR A 124      41.650  54.380  38.150  1.00  0.00           N
ATOM   1789  H   THR A 124      41.000  54.670  37.440  1.00  0.00           H
ATOM   1790  CA  THR A 124      41.370  53.200  38.930  1.00  0.00           C
ATOM   1791  HA  THR A 124      42.280  52.730  39.290  1.00  0.00           H
ATOM   1792  CB  THR A 124      40.560  53.470  40.190  1.00  0.00           C
ATOM   1793  HB  THR A 124      40.320  52.520  40.660  1.00  0.00           H
ATOM   1794  CG2 THR A 124      41.240  54.410  41.180  1.00  0.00           C
ATOM   1795 1HG2 THR A 124      40.690  54.380  42.120  1.00  0.00           H
ATOM   1796 2HG2 THR A 124      42.270  54.050  41.200  1.00  0.00           H
ATOM   1797 3HG2 THR A 124      41.240  55.480  40.950  1.00  0.00           H
ATOM   1798  OG1 THR A 124      39.390  54.210  39.820  1.00  0.00           O
ATOM   1799  HG1 THR A 124      38.670  53.670  40.150  1.00  0.00           H
ATOM   1800  C   THR A 124      40.760  52.130  38.060  1.00  0.00           C
ATOM   1801  O   THR A 124      39.950  52.460  37.210  1.00  0.00           O
ATOM   1802  N   LEU A 125      41.020  50.890  38.390  1.00  0.00           N
ATOM   1803  H   LEU A 125      41.560  50.690  39.220  1.00  0.00           H
ATOM   1804  CA  LEU A 125      40.560  49.690  37.650  1.00  0.00           C
ATOM   1805  HA  LEU A 125      39.500  49.790  37.410  1.00  0.00           H
ATOM   1806  CB  LEU A 125      41.310  49.510  36.330  1.00  0.00           C
ATOM   1807  HB1 LEU A 125      42.370  49.370  36.560  1.00  0.00           H
ATOM   1808  HB2 LEU A 125      41.290  50.490  35.860  1.00  0.00           H
ATOM   1809  CG  LEU A 125      40.760  48.320  35.460  1.00  0.00           C
ATOM   1810  HG  LEU A 125      39.800  47.980  35.830  1.00  0.00           H
ATOM   1811  CD1 LEU A 125      40.450  48.800  34.050  1.00  0.00           C
ATOM   1812 1HD1 LEU A 125      40.070  47.980  33.440  1.00  0.00           H
ATOM   1813 2HD1 LEU A 125      39.640  49.530  34.040  1.00  0.00           H
ATOM   1814 3HD1 LEU A 125      41.330  49.190  33.530  1.00  0.00           H
ATOM   1815  CD2 LEU A 125      41.690  47.060  35.420  1.00  0.00           C
ATOM   1816 1HD2 LEU A 125      41.150  46.300  34.860  1.00  0.00           H
ATOM   1817 2HD2 LEU A 125      42.670  47.350  35.060  1.00  0.00           H
ATOM   1818 3HD2 LEU A 125      41.840  46.700  36.440  1.00  0.00           H
ATOM   1819  C   LEU A 125      40.770  48.490  38.550  1.00  0.00           C
ATOM   1820  O   LEU A 125      41.910  48.180  38.840  1.00  0.00           O
ATOM   1821  N   ASP A 126      39.730  47.690  38.760  1.00  0.00           N
ATOM   1822  H   ASP A 126      38.800  47.970  38.480  1.00  0.00           H
ATOM   1823  CA  ASP A 126      39.730  46.350  39.250  1.00  0.00           C
ATOM   1824  HA  ASP A 126      40.680  46.170  39.750  1.00  0.00           H
ATOM   1825  CB  ASP A 126      38.630  46.170  40.360  1.00  0.00           C
ATOM   1826  HB1 ASP A 126      38.660  45.170  40.770  1.00  0.00           H
ATOM   1827  HB2 ASP A 126      37.600  46.130  39.990  1.00  0.00           H
ATOM   1828  CG  ASP A 126      38.690  47.070  41.590  1.00  0.00           C
ATOM   1829  OD1 ASP A 126      39.740  47.760  41.790  1.00  0.00           O
ATOM   1830  OD2 ASP A 126      37.800  46.980  42.460  1.00  0.00           O
ATOM   1831  C   ASP A 126      39.310  45.440  38.070  1.00  0.00           C
ATOM   1832  O   ASP A 126      38.230  45.680  37.490  1.00  0.00           O
ATOM   1833  N   GLY A 127      40.220  44.560  37.640  1.00  0.00           N
ATOM   1834  H   GLY A 127      41.020  44.420  38.250  1.00  0.00           H
ATOM   1835  CA  GLY A 127      40.000  43.630  36.500  1.00  0.00           C
ATOM   1836  HA1 GLY A 127      40.780  42.890  36.310  1.00  0.00           H
ATOM   1837  HA2 GLY A 127      39.840  44.190  35.580  1.00  0.00           H
ATOM   1838  C   GLY A 127      38.780  42.810  36.700  1.00  0.00           C
ATOM   1839  O   GLY A 127      38.330  42.230  35.690  1.00  0.00           O
ATOM   1840  N   GLY A 128      38.100  42.760  37.860  1.00  0.00           N
ATOM   1841  H   GLY A 128      38.560  43.260  38.610  1.00  0.00           H
ATOM   1842  CA  GLY A 128      36.760  42.200  38.000  1.00  0.00           C
ATOM   1843  HA1 GLY A 128      36.530  42.270  39.070  1.00  0.00           H
ATOM   1844  HA2 GLY A 128      36.840  41.130  37.790  1.00  0.00           H
ATOM   1845  C   GLY A 128      35.660  42.830  37.200  1.00  0.00           C
ATOM   1846  O   GLY A 128      34.660  42.180  36.910  1.00  0.00           O
ATOM   1847  N   ASP A 129      35.850  44.060  36.760  1.00  0.00           N
ATOM   1848  H   ASP A 129      36.680  44.540  37.070  1.00  0.00           H
ATOM   1849  CA  ASP A 129      35.000  44.900  35.930  1.00  0.00           C
ATOM   1850  HA  ASP A 129      33.940  44.700  36.090  1.00  0.00           H
ATOM   1851  CB  ASP A 129      35.310  46.350  36.500  1.00  0.00           C
ATOM   1852  HB1 ASP A 129      35.730  46.970  35.700  1.00  0.00           H
ATOM   1853  HB2 ASP A 129      36.070  46.380  37.280  1.00  0.00           H
ATOM   1854  CG  ASP A 129      34.150  47.070  37.200  1.00  0.00           C
ATOM   1855  OD1 ASP A 129      32.980  46.630  37.070  1.00  0.00           O
ATOM   1856  OD2 ASP A 129      34.420  48.020  37.990  1.00  0.00           O
ATOM   1857  C   ASP A 129      35.290  44.780  34.420  1.00  0.00           C
ATOM   1858  O   ASP A 129      34.790  45.560  33.560  1.00  0.00           O
ATOM   1859  N   VAL A 130      36.010  43.680  34.090  1.00  0.00           N
ATOM   1860  H   VAL A 130      36.360  43.020  34.770  1.00  0.00           H
ATOM   1861  CA  VAL A 130      36.480  43.480  32.740  1.00  0.00           C
ATOM   1862  HA  VAL A 130      36.050  44.240  32.080  1.00  0.00           H
ATOM   1863  CB  VAL A 130      37.980  43.720  32.600  1.00  0.00           C
ATOM   1864  HB  VAL A 130      38.550  42.900  33.040  1.00  0.00           H
ATOM   1865  CG1 VAL A 130      38.430  43.840  31.110  1.00  0.00           C
ATOM   1866 1HG1 VAL A 130      38.250  42.870  30.640  1.00  0.00           H
ATOM   1867 2HG1 VAL A 130      37.880  44.550  30.490  1.00  0.00           H
ATOM   1868 3HG1 VAL A 130      39.480  44.100  30.980  1.00  0.00           H
ATOM   1869  CG2 VAL A 130      38.370  45.130  33.110  1.00  0.00           C
ATOM   1870 1HG2 VAL A 130      39.370  45.460  32.820  1.00  0.00           H
ATOM   1871 2HG2 VAL A 130      37.600  45.860  32.860  1.00  0.00           H
ATOM   1872 3HG2 VAL A 130      38.390  45.050  34.200  1.00  0.00           H
ATOM   1873  C   VAL A 130      36.050  42.120  32.140  1.00  0.00           C
ATOM   1874  O   VAL A 130      36.530  41.030  32.570  1.00  0.00           O
ATOM   1875  N   LEU A 131      35.250  42.230  31.040  1.00  0.00           N
ATOM   1876  H   LEU A 131      34.960  43.130  30.680  1.00  0.00           H
ATOM   1877  CA  LEU A 131      34.900  41.050  30.260  1.00  0.00           C
ATOM   1878  HA  LEU A 131      35.060  40.090  30.730  1.00  0.00           H
ATOM   1879  CB  LEU A 131      33.430  41.200  30.060  1.00  0.00           C
ATOM   1880  HB1 LEU A 131      33.280  42.150  29.530  1.00  0.00           H
ATOM   1881  HB2 LEU A 131      32.980  41.260  31.050  1.00  0.00           H
ATOM   1882  CG  LEU A 131      32.730  40.050  29.310  1.00  0.00           C
ATOM   1883  HG  LEU A 131      33.210  39.830  28.360  1.00  0.00           H
ATOM   1884  CD1 LEU A 131      32.670  38.790  30.260  1.00  0.00           C
ATOM   1885 1HD1 LEU A 131      31.910  38.100  29.890  1.00  0.00           H
ATOM   1886 2HD1 LEU A 131      33.640  38.290  30.150  1.00  0.00           H
ATOM   1887 3HD1 LEU A 131      32.590  38.960  31.330  1.00  0.00           H
ATOM   1888  CD2 LEU A 131      31.270  40.400  29.090  1.00  0.00           C
ATOM   1889 1HD2 LEU A 131      31.180  41.120  28.270  1.00  0.00           H
ATOM   1890 2HD2 LEU A 131      30.650  39.520  28.930  1.00  0.00           H
ATOM   1891 3HD2 LEU A 131      30.860  40.860  29.990  1.00  0.00           H
ATOM   1892  C   LEU A 131      35.600  41.080  28.930  1.00  0.00           C
ATOM   1893  O   LEU A 131      35.370  41.980  28.130  1.00  0.00           O
ATOM   1894  N   PHE A 132      36.520  40.100  28.690  1.00  0.00           N
ATOM   1895  H   PHE A 132      36.610  39.340  29.350  1.00  0.00           H
ATOM   1896  CA  PHE A 132      37.190  39.860  27.430  1.00  0.00           C
ATOM   1897  HA  PHE A 132      37.210  40.790  26.850  1.00  0.00           H
ATOM   1898  CB  PHE A 132      38.710  39.410  27.710  1.00  0.00           C
ATOM   1899  HB1 PHE A 132      38.560  38.620  28.450  1.00  0.00           H
ATOM   1900  HB2 PHE A 132      39.290  40.260  28.080  1.00  0.00           H
ATOM   1901  CG  PHE A 132      39.320  38.960  26.390  1.00  0.00           C
ATOM   1902  CD1 PHE A 132      39.510  39.960  25.460  1.00  0.00           C
ATOM   1903  HD1 PHE A 132      39.260  41.000  25.610  1.00  0.00           H
ATOM   1904  CE1 PHE A 132      40.180  39.680  24.260  1.00  0.00           C
ATOM   1905  HE1 PHE A 132      40.450  40.500  23.600  1.00  0.00           H
ATOM   1906  CZ  PHE A 132      40.560  38.360  23.940  1.00  0.00           C
ATOM   1907  HZ  PHE A 132      41.130  38.110  23.060  1.00  0.00           H
ATOM   1908  CE2 PHE A 132      40.410  37.330  24.880  1.00  0.00           C
ATOM   1909  HE2 PHE A 132      40.870  36.350  24.820  1.00  0.00           H
ATOM   1910  CD2 PHE A 132      39.730  37.660  26.090  1.00  0.00           C
ATOM   1911  HD2 PHE A 132      39.610  36.920  26.870  1.00  0.00           H
ATOM   1912  C   PHE A 132      36.460  38.700  26.690  1.00  0.00           C
ATOM   1913  O   PHE A 132      36.300  37.600  27.280  1.00  0.00           O
ATOM   1914  N   THR A 133      36.080  38.940  25.420  1.00  0.00           N
ATOM   1915  H   THR A 133      36.360  39.830  25.020  1.00  0.00           H
ATOM   1916  CA  THR A 133      35.230  37.980  24.690  1.00  0.00           C
ATOM   1917  HA  THR A 133      34.660  37.250  25.270  1.00  0.00           H
ATOM   1918  CB  THR A 133      34.080  38.810  23.930  1.00  0.00           C
ATOM   1919  HB  THR A 133      33.310  38.070  23.720  1.00  0.00           H
ATOM   1920  CG2 THR A 133      33.440  39.900  24.720  1.00  0.00           C
ATOM   1921 1HG2 THR A 133      33.310  39.640  25.770  1.00  0.00           H
ATOM   1922 2HG2 THR A 133      34.100  40.760  24.600  1.00  0.00           H
ATOM   1923 3HG2 THR A 133      32.430  40.080  24.360  1.00  0.00           H
ATOM   1924  OG1 THR A 133      34.620  39.210  22.670  1.00  0.00           O
ATOM   1925  HG1 THR A 133      33.860  39.510  22.170  1.00  0.00           H
ATOM   1926  C   THR A 133      35.880  36.980  23.720  1.00  0.00           C
ATOM   1927  O   THR A 133      35.120  36.300  23.020  1.00  0.00           O
ATOM   1928  N   GLY A 134      37.180  37.140  23.440  1.00  0.00           N
ATOM   1929  H   GLY A 134      37.700  37.700  24.110  1.00  0.00           H
ATOM   1930  CA  GLY A 134      37.830  36.540  22.360  1.00  0.00           C
ATOM   1931  HA1 GLY A 134      37.410  35.590  22.040  1.00  0.00           H
ATOM   1932  HA2 GLY A 134      38.870  36.520  22.700  1.00  0.00           H
ATOM   1933  C   GLY A 134      37.870  37.490  21.140  1.00  0.00           C
ATOM   1934  O   GLY A 134      38.420  37.130  20.130  1.00  0.00           O
ATOM   1935  N   ARG A 135      37.150  38.620  21.200  1.00  0.00           N
ATOM   1936  H   ARG A 135      36.590  38.750  22.030  1.00  0.00           H
ATOM   1937  CA  ARG A 135      37.020  39.590  20.040  1.00  0.00           C
ATOM   1938  HA  ARG A 135      37.830  39.410  19.330  1.00  0.00           H
ATOM   1939  CB  ARG A 135      35.600  39.540  19.350  1.00  0.00           C
ATOM   1940  HB1 ARG A 135      35.670  40.320  18.590  1.00  0.00           H
ATOM   1941  HB2 ARG A 135      34.800  39.710  20.060  1.00  0.00           H
ATOM   1942  CG  ARG A 135      35.300  38.240  18.610  1.00  0.00           C
ATOM   1943  HG1 ARG A 135      34.320  38.370  18.150  1.00  0.00           H
ATOM   1944  HG2 ARG A 135      35.330  37.470  19.380  1.00  0.00           H
ATOM   1945  CD  ARG A 135      36.230  37.880  17.450  1.00  0.00           C
ATOM   1946  HD1 ARG A 135      37.310  37.900  17.600  1.00  0.00           H
ATOM   1947  HD2 ARG A 135      35.970  38.600  16.670  1.00  0.00           H
ATOM   1948  NE  ARG A 135      35.990  36.580  16.860  1.00  0.00           N
ATOM   1949  HE  ARG A 135      35.190  36.510  16.250  1.00  0.00           H
ATOM   1950  CZ  ARG A 135      36.630  35.410  16.970  1.00  0.00           C
ATOM   1951  NH1 ARG A 135      37.540  35.270  17.890  1.00  0.00           N
ATOM   1952 1HH1 ARG A 135      37.640  35.970  18.620  1.00  0.00           H
ATOM   1953 2HH1 ARG A 135      38.080  34.430  17.980  1.00  0.00           H
ATOM   1954  NH2 ARG A 135      36.310  34.410  16.300  1.00  0.00           N
ATOM   1955 1HH2 ARG A 135      35.810  34.500  15.420  1.00  0.00           H
ATOM   1956 2HH2 ARG A 135      36.800  33.560  16.540  1.00  0.00           H
ATOM   1957  C   ARG A 135      37.250  40.990  20.560  1.00  0.00           C
ATOM   1958  O   ARG A 135      37.560  41.890  19.750  1.00  0.00           O
ATOM   1959  N   GLU A 136      36.840  41.280  21.810  1.00  0.00           N
ATOM   1960  H   GLU A 136      36.380  40.580  22.380  1.00  0.00           H
ATOM   1961  CA  GLU A 136      36.860  42.650  22.410  1.00  0.00           C
ATOM   1962  HA  GLU A 136      37.760  43.170  22.070  1.00  0.00           H
ATOM   1963  CB  GLU A 136      35.640  43.430  21.860  1.00  0.00           C
ATOM   1964  HB1 GLU A 136      35.750  43.530  20.780  1.00  0.00           H
ATOM   1965  HB2 GLU A 136      35.760  44.480  22.110  1.00  0.00           H
ATOM   1966  CG  GLU A 136      34.270  42.910  22.160  1.00  0.00           C
ATOM   1967  HG1 GLU A 136      34.020  43.110  23.210  1.00  0.00           H
ATOM   1968  HG2 GLU A 136      34.100  41.830  22.130  1.00  0.00           H
ATOM   1969  CD  GLU A 136      33.260  43.570  21.170  1.00  0.00           C
ATOM   1970  OE1 GLU A 136      33.150  44.840  21.130  1.00  0.00           O
ATOM   1971  OE2 GLU A 136      32.710  42.800  20.410  1.00  0.00           O
ATOM   1972  C   GLU A 136      36.810  42.680  23.920  1.00  0.00           C
ATOM   1973  O   GLU A 136      36.810  41.640  24.580  1.00  0.00           O
ATOM   1974  N   PHE A 137      36.860  43.870  24.540  1.00  0.00           N
ATOM   1975  H   PHE A 137      36.950  44.630  23.880  1.00  0.00           H
ATOM   1976  CA  PHE A 137      36.810  44.200  25.940  1.00  0.00           C
ATOM   1977  HA  PHE A 137      36.710  43.240  26.440  1.00  0.00           H
ATOM   1978  CB  PHE A 137      38.140  44.880  26.360  1.00  0.00           C
ATOM   1979  HB1 PHE A 137      38.000  45.280  27.370  1.00  0.00           H
ATOM   1980  HB2 PHE A 137      38.320  45.630  25.590  1.00  0.00           H
ATOM   1981  CG  PHE A 137      39.330  43.950  26.410  1.00  0.00           C
ATOM   1982  CD1 PHE A 137      39.630  43.320  27.630  1.00  0.00           C
ATOM   1983  HD1 PHE A 137      38.950  43.360  28.470  1.00  0.00           H
ATOM   1984  CE1 PHE A 137      40.760  42.540  27.680  1.00  0.00           C
ATOM   1985  HE1 PHE A 137      41.090  42.030  28.570  1.00  0.00           H
ATOM   1986  CZ  PHE A 137      41.570  42.340  26.530  1.00  0.00           C
ATOM   1987  HZ  PHE A 137      42.410  41.650  26.520  1.00  0.00           H
ATOM   1988  CE2 PHE A 137      41.280  43.060  25.300  1.00  0.00           C
ATOM   1989  HE2 PHE A 137      41.940  43.000  24.450  1.00  0.00           H
ATOM   1990  CD2 PHE A 137      40.110  43.830  25.270  1.00  0.00           C
ATOM   1991  HD2 PHE A 137      39.980  44.500  24.440  1.00  0.00           H
ATOM   1992  C   PHE A 137      35.530  44.980  26.280  1.00  0.00           C
ATOM   1993  O   PHE A 137      35.500  46.110  25.810  1.00  0.00           O
ATOM   1994  N   PHE A 138      34.650  44.500  27.140  1.00  0.00           N
ATOM   1995  H   PHE A 138      34.750  43.600  27.590  1.00  0.00           H
ATOM   1996  CA  PHE A 138      33.630  45.390  27.870  1.00  0.00           C
ATOM   1997  HA  PHE A 138      33.580  46.340  27.340  1.00  0.00           H
ATOM   1998  CB  PHE A 138      32.200  44.810  27.830  1.00  0.00           C
ATOM   1999  HB1 PHE A 138      31.520  45.550  28.250  1.00  0.00           H
ATOM   2000  HB2 PHE A 138      32.150  43.940  28.470  1.00  0.00           H
ATOM   2001  CG  PHE A 138      31.790  44.500  26.400  1.00  0.00           C
ATOM   2002  CD1 PHE A 138      31.640  45.560  25.510  1.00  0.00           C
ATOM   2003  HD1 PHE A 138      31.920  46.560  25.810  1.00  0.00           H
ATOM   2004  CE1 PHE A 138      31.340  45.330  24.140  1.00  0.00           C
ATOM   2005  HE1 PHE A 138      31.290  46.190  23.490  1.00  0.00           H
ATOM   2006  CZ  PHE A 138      31.060  44.040  23.680  1.00  0.00           C
ATOM   2007  HZ  PHE A 138      30.740  43.840  22.660  1.00  0.00           H
ATOM   2008  CE2 PHE A 138      31.180  43.010  24.590  1.00  0.00           C
ATOM   2009  HE2 PHE A 138      30.940  42.030  24.190  1.00  0.00           H
ATOM   2010  CD2 PHE A 138      31.670  43.220  25.890  1.00  0.00           C
ATOM   2011  HD2 PHE A 138      31.840  42.400  26.560  1.00  0.00           H
ATOM   2012  C   PHE A 138      34.120  45.760  29.200  1.00  0.00           C
ATOM   2013  O   PHE A 138      34.640  44.960  29.970  1.00  0.00           O
ATOM   2014  N   VAL A 139      34.160  47.090  29.460  1.00  0.00           N
ATOM   2015  H   VAL A 139      33.830  47.760  28.770  1.00  0.00           H
ATOM   2016  CA  VAL A 139      34.780  47.620  30.710  1.00  0.00           C
ATOM   2017  HA  VAL A 139      35.190  46.790  31.270  1.00  0.00           H
ATOM   2018  CB  VAL A 139      35.940  48.520  30.380  1.00  0.00           C
ATOM   2019  HB  VAL A 139      35.580  49.360  29.790  1.00  0.00           H
ATOM   2020  CG1 VAL A 139      36.680  49.020  31.640  1.00  0.00           C
ATOM   2021 1HG1 VAL A 139      37.710  49.340  31.540  1.00  0.00           H
ATOM   2022 2HG1 VAL A 139      36.130  49.920  31.940  1.00  0.00           H
ATOM   2023 3HG1 VAL A 139      36.640  48.290  32.450  1.00  0.00           H
ATOM   2024  CG2 VAL A 139      36.990  47.820  29.550  1.00  0.00           C
ATOM   2025 1HG2 VAL A 139      37.760  48.540  29.280  1.00  0.00           H
ATOM   2026 2HG2 VAL A 139      37.410  47.030  30.170  1.00  0.00           H
ATOM   2027 3HG2 VAL A 139      36.560  47.280  28.700  1.00  0.00           H
ATOM   2028  C   VAL A 139      33.720  48.370  31.510  1.00  0.00           C
ATOM   2029  O   VAL A 139      33.280  49.440  31.150  1.00  0.00           O
ATOM   2030  N   GLY A 140      33.410  47.830  32.690  1.00  0.00           N
ATOM   2031  H   GLY A 140      33.940  47.030  32.990  1.00  0.00           H
ATOM   2032  CA  GLY A 140      32.590  48.430  33.770  1.00  0.00           C
ATOM   2033  HA1 GLY A 140      32.510  47.900  34.720  1.00  0.00           H
ATOM   2034  HA2 GLY A 140      31.590  48.530  33.360  1.00  0.00           H
ATOM   2035  C   GLY A 140      33.150  49.850  34.170  1.00  0.00           C
ATOM   2036  O   GLY A 140      34.310  50.080  34.510  1.00  0.00           O
ATOM   2037  N   LEU A 141      32.190  50.760  34.180  1.00  0.00           N
ATOM   2038  H   LEU A 141      31.330  50.590  33.680  1.00  0.00           H
ATOM   2039  CA  LEU A 141      32.230  52.020  34.910  1.00  0.00           C
ATOM   2040  HA  LEU A 141      33.220  52.260  35.300  1.00  0.00           H
ATOM   2041  CB  LEU A 141      31.880  53.200  33.920  1.00  0.00           C
ATOM   2042  HB1 LEU A 141      31.890  54.120  34.500  1.00  0.00           H
ATOM   2043  HB2 LEU A 141      30.820  53.090  33.720  1.00  0.00           H
ATOM   2044  CG  LEU A 141      32.740  53.360  32.740  1.00  0.00           C
ATOM   2045  HG  LEU A 141      32.640  52.420  32.200  1.00  0.00           H
ATOM   2046  CD1 LEU A 141      32.080  54.430  31.930  1.00  0.00           C
ATOM   2047 1HD1 LEU A 141      32.700  54.640  31.060  1.00  0.00           H
ATOM   2048 2HD1 LEU A 141      31.140  54.030  31.540  1.00  0.00           H
ATOM   2049 3HD1 LEU A 141      31.880  55.340  32.480  1.00  0.00           H
ATOM   2050  CD2 LEU A 141      34.240  53.690  32.970  1.00  0.00           C
ATOM   2051 1HD2 LEU A 141      34.720  53.190  33.810  1.00  0.00           H
ATOM   2052 2HD2 LEU A 141      34.860  53.570  32.080  1.00  0.00           H
ATOM   2053 3HD2 LEU A 141      34.270  54.750  33.200  1.00  0.00           H
ATOM   2054  C   LEU A 141      31.330  51.900  36.100  1.00  0.00           C
ATOM   2055  O   LEU A 141      30.080  51.800  35.980  1.00  0.00           O
ATOM   2056  N   SER A 142      32.050  51.820  37.200  1.00  0.00           N
ATOM   2057  H   SER A 142      33.020  52.060  37.090  1.00  0.00           H
ATOM   2058  CA  SER A 142      31.500  51.510  38.490  1.00  0.00           C
ATOM   2059  HA  SER A 142      30.420  51.690  38.440  1.00  0.00           H
ATOM   2060  CB  SER A 142      31.900  50.080  38.900  1.00  0.00           C
ATOM   2061  HB1 SER A 142      31.650  49.450  38.050  1.00  0.00           H
ATOM   2062  HB2 SER A 142      31.350  49.720  39.770  1.00  0.00           H
ATOM   2063  OG  SER A 142      33.300  50.080  39.110  1.00  0.00           O
ATOM   2064  HG  SER A 142      33.690  49.270  38.780  1.00  0.00           H
ATOM   2065  C   SER A 142      32.030  52.580  39.480  1.00  0.00           C
ATOM   2066  O   SER A 142      32.580  53.570  39.110  1.00  0.00           O
ATOM   2067  N   LYS A 143      31.880  52.360  40.810  1.00  0.00           N
ATOM   2068  H   LYS A 143      31.340  51.550  41.090  1.00  0.00           H
ATOM   2069  CA  LYS A 143      32.530  53.140  41.860  1.00  0.00           C
ATOM   2070  HA  LYS A 143      32.610  54.150  41.450  1.00  0.00           H
ATOM   2071  CB  LYS A 143      31.720  53.180  43.150  1.00  0.00           C
ATOM   2072  HB1 LYS A 143      32.180  53.830  43.900  1.00  0.00           H
ATOM   2073  HB2 LYS A 143      31.830  52.160  43.530  1.00  0.00           H
ATOM   2074  CG  LYS A 143      30.160  53.530  43.140  1.00  0.00           C
ATOM   2075  HG1 LYS A 143      29.700  52.830  42.440  1.00  0.00           H
ATOM   2076  HG2 LYS A 143      30.100  54.540  42.730  1.00  0.00           H
ATOM   2077  CD  LYS A 143      29.410  53.480  44.450  1.00  0.00           C
ATOM   2078  HD1 LYS A 143      29.460  52.460  44.820  1.00  0.00           H
ATOM   2079  HD2 LYS A 143      28.340  53.650  44.300  1.00  0.00           H
ATOM   2080  CE  LYS A 143      29.900  54.580  45.350  1.00  0.00           C
ATOM   2081  HE1 LYS A 143      29.870  55.570  44.900  1.00  0.00           H
ATOM   2082  HE2 LYS A 143      30.960  54.410  45.520  1.00  0.00           H
ATOM   2083  NZ  LYS A 143      29.250  54.530  46.680  1.00  0.00           N
ATOM   2084  HZ1 LYS A 143      29.390  53.630  47.110  1.00  0.00           H
ATOM   2085  HZ2 LYS A 143      29.560  55.310  47.240  1.00  0.00           H
ATOM   2086  HZ3 LYS A 143      28.240  54.500  46.650  1.00  0.00           H
ATOM   2087  C   LYS A 143      33.900  52.590  42.180  1.00  0.00           C
ATOM   2088  O   LYS A 143      34.520  52.960  43.180  1.00  0.00           O
ATOM   2089  N   ARG A 144      34.400  51.590  41.400  1.00  0.00           N
ATOM   2090  H   ARG A 144      33.810  51.270  40.640  1.00  0.00           H
ATOM   2091  CA  ARG A 144      35.770  50.970  41.470  1.00  0.00           C
ATOM   2092  HA  ARG A 144      36.260  51.350  42.370  1.00  0.00           H
ATOM   2093  CB  ARG A 144      35.720  49.460  41.620  1.00  0.00           C
ATOM   2094  HB1 ARG A 144      36.690  49.030  41.390  1.00  0.00           H
ATOM   2095  HB2 ARG A 144      34.970  49.020  40.950  1.00  0.00           H
ATOM   2096  CG  ARG A 144      35.300  48.990  43.070  1.00  0.00           C
ATOM   2097  HG1 ARG A 144      35.000  47.940  43.040  1.00  0.00           H
ATOM   2098  HG2 ARG A 144      34.390  49.460  43.440  1.00  0.00           H
ATOM   2099  CD  ARG A 144      36.390  49.220  44.050  1.00  0.00           C
ATOM   2100  HD1 ARG A 144      36.610  50.290  44.110  1.00  0.00           H
ATOM   2101  HD2 ARG A 144      37.350  48.860  43.670  1.00  0.00           H
ATOM   2102  NE  ARG A 144      36.020  48.650  45.420  1.00  0.00           N
ATOM   2103  HE  ARG A 144      35.430  49.250  45.990  1.00  0.00           H
ATOM   2104  CZ  ARG A 144      36.330  47.440  45.840  1.00  0.00           C
ATOM   2105  NH1 ARG A 144      36.820  46.450  45.210  1.00  0.00           N
ATOM   2106 1HH1 ARG A 144      37.100  46.530  44.250  1.00  0.00           H
ATOM   2107 2HH1 ARG A 144      37.030  45.610  45.730  1.00  0.00           H
ATOM   2108  NH2 ARG A 144      35.970  47.180  47.050  1.00  0.00           N
ATOM   2109 1HH2 ARG A 144      35.710  47.890  47.720  1.00  0.00           H
ATOM   2110 2HH2 ARG A 144      35.910  46.190  47.260  1.00  0.00           H
ATOM   2111  C   ARG A 144      36.630  51.360  40.240  1.00  0.00           C
ATOM   2112  O   ARG A 144      37.710  51.950  40.380  1.00  0.00           O
ATOM   2113  N   THR A 145      36.180  51.060  39.030  1.00  0.00           N
ATOM   2114  H   THR A 145      35.390  50.430  38.940  1.00  0.00           H
ATOM   2115  CA  THR A 145      36.760  51.320  37.730  1.00  0.00           C
ATOM   2116  HA  THR A 145      37.850  51.370  37.740  1.00  0.00           H
ATOM   2117  CB  THR A 145      36.460  50.150  36.820  1.00  0.00           C
ATOM   2118  HB  THR A 145      35.370  50.070  36.760  1.00  0.00           H
ATOM   2119  CG2 THR A 145      37.110  50.350  35.450  1.00  0.00           C
ATOM   2120 1HG2 THR A 145      38.190  50.480  35.480  1.00  0.00           H
ATOM   2121 2HG2 THR A 145      37.040  49.440  34.860  1.00  0.00           H
ATOM   2122 3HG2 THR A 145      36.620  51.150  34.900  1.00  0.00           H
ATOM   2123  OG1 THR A 145      36.920  48.940  37.400  1.00  0.00           O
ATOM   2124  HG1 THR A 145      36.060  48.530  37.560  1.00  0.00           H
ATOM   2125  C   THR A 145      36.260  52.640  37.100  1.00  0.00           C
ATOM   2126  O   THR A 145      35.060  52.770  36.950  1.00  0.00           O
ATOM   2127  N   ASN A 146      37.150  53.520  36.730  1.00  0.00           N
ATOM   2128  H   ASN A 146      38.120  53.250  36.760  1.00  0.00           H
ATOM   2129  CA  ASN A 146      36.780  54.800  36.140  1.00  0.00           C
ATOM   2130  HA  ASN A 146      35.690  54.810  36.100  1.00  0.00           H
ATOM   2131  CB  ASN A 146      37.230  55.960  37.070  1.00  0.00           C
ATOM   2132  HB1 ASN A 146      36.880  55.800  38.100  1.00  0.00           H
ATOM   2133  HB2 ASN A 146      36.670  56.840  36.760  1.00  0.00           H
ATOM   2134  CG  ASN A 146      38.700  56.310  37.070  1.00  0.00           C
ATOM   2135  OD1 ASN A 146      39.540  55.790  36.350  1.00  0.00           O
ATOM   2136  ND2 ASN A 146      39.020  57.380  37.770  1.00  0.00           N
ATOM   2137 1HD2 ASN A 146      38.280  57.750  38.340  1.00  0.00           H
ATOM   2138 2HD2 ASN A 146      39.910  57.770  37.510  1.00  0.00           H
ATOM   2139  C   ASN A 146      37.280  54.980  34.670  1.00  0.00           C
ATOM   2140  O   ASN A 146      37.940  54.050  34.160  1.00  0.00           O
ATOM   2141  N   GLN A 147      36.950  56.080  34.040  1.00  0.00           N
ATOM   2142  H   GLN A 147      36.470  56.780  34.590  1.00  0.00           H
ATOM   2143  CA  GLN A 147      37.170  56.130  32.580  1.00  0.00           C
ATOM   2144  HA  GLN A 147      36.800  55.280  32.010  1.00  0.00           H
ATOM   2145  CB  GLN A 147      36.490  57.460  32.150  1.00  0.00           C
ATOM   2146  HB1 GLN A 147      36.570  58.280  32.870  1.00  0.00           H
ATOM   2147  HB2 GLN A 147      35.460  57.110  32.150  1.00  0.00           H
ATOM   2148  CG  GLN A 147      36.830  57.940  30.690  1.00  0.00           C
ATOM   2149  HG1 GLN A 147      37.910  58.090  30.650  1.00  0.00           H
ATOM   2150  HG2 GLN A 147      36.400  58.890  30.400  1.00  0.00           H
ATOM   2151  CD  GLN A 147      36.400  57.000  29.580  1.00  0.00           C
ATOM   2152  OE1 GLN A 147      35.580  56.160  29.830  1.00  0.00           O
ATOM   2153  NE2 GLN A 147      36.960  57.110  28.440  1.00  0.00           N
ATOM   2154 1HE2 GLN A 147      37.650  57.820  28.220  1.00  0.00           H
ATOM   2155 2HE2 GLN A 147      36.930  56.250  27.910  1.00  0.00           H
ATOM   2156  C   GLN A 147      38.710  56.130  32.270  1.00  0.00           C
ATOM   2157  O   GLN A 147      39.150  55.620  31.240  1.00  0.00           O
ATOM   2158  N   ARG A 148      39.510  56.700  33.250  1.00  0.00           N
ATOM   2159  H   ARG A 148      39.070  57.080  34.080  1.00  0.00           H
ATOM   2160  CA  ARG A 148      40.990  56.830  33.160  1.00  0.00           C
ATOM   2161  HA  ARG A 148      41.200  57.110  32.130  1.00  0.00           H
ATOM   2162  CB  ARG A 148      41.550  57.900  34.090  1.00  0.00           C
ATOM   2163  HB1 ARG A 148      41.450  57.450  35.080  1.00  0.00           H
ATOM   2164  HB2 ARG A 148      40.920  58.790  34.130  1.00  0.00           H
ATOM   2165  CG  ARG A 148      43.020  58.220  33.850  1.00  0.00           C
ATOM   2166  HG1 ARG A 148      43.650  57.330  33.830  1.00  0.00           H
ATOM   2167  HG2 ARG A 148      43.240  58.730  34.790  1.00  0.00           H
ATOM   2168  CD  ARG A 148      43.210  59.110  32.590  1.00  0.00           C
ATOM   2169  HD1 ARG A 148      42.920  60.110  32.890  1.00  0.00           H
ATOM   2170  HD2 ARG A 148      42.470  58.770  31.870  1.00  0.00           H
ATOM   2171  NE  ARG A 148      44.570  59.020  32.070  1.00  0.00           N
ATOM   2172  HE  ARG A 148      45.300  59.220  32.750  1.00  0.00           H
ATOM   2173  CZ  ARG A 148      44.960  58.340  31.050  1.00  0.00           C
ATOM   2174  NH1 ARG A 148      44.090  57.970  30.150  1.00  0.00           N
ATOM   2175 1HH1 ARG A 148      43.150  58.310  30.260  1.00  0.00           H
ATOM   2176 2HH1 ARG A 148      44.420  57.390  29.390  1.00  0.00           H
ATOM   2177  NH2 ARG A 148      46.250  58.070  30.940  1.00  0.00           N
ATOM   2178 1HH2 ARG A 148      46.840  58.250  31.740  1.00  0.00           H
ATOM   2179 2HH2 ARG A 148      46.560  57.670  30.060  1.00  0.00           H
ATOM   2180  C   ARG A 148      41.660  55.510  33.350  1.00  0.00           C
ATOM   2181  O   ARG A 148      42.580  55.140  32.640  1.00  0.00           O
ATOM   2182  N   GLY A 149      41.130  54.610  34.210  1.00  0.00           N
ATOM   2183  H   GLY A 149      40.330  54.930  34.730  1.00  0.00           H
ATOM   2184  CA  GLY A 149      41.470  53.190  34.220  1.00  0.00           C
ATOM   2185  HA1 GLY A 149      40.860  52.710  34.990  1.00  0.00           H
ATOM   2186  HA2 GLY A 149      42.500  53.050  34.540  1.00  0.00           H
ATOM   2187  C   GLY A 149      41.130  52.380  32.940  1.00  0.00           C
ATOM   2188  O   GLY A 149      41.940  51.680  32.470  1.00  0.00           O
ATOM   2189  N   ALA A 150      40.000  52.660  32.310  1.00  0.00           N
ATOM   2190  H   ALA A 150      39.450  53.300  32.850  1.00  0.00           H
ATOM   2191  CA  ALA A 150      39.510  51.970  31.060  1.00  0.00           C
ATOM   2192  HA  ALA A 150      39.880  50.940  31.090  1.00  0.00           H
ATOM   2193  CB  ALA A 150      38.010  52.030  31.000  1.00  0.00           C
ATOM   2194  HB1 ALA A 150      37.620  53.050  31.020  1.00  0.00           H
ATOM   2195  HB2 ALA A 150      37.670  51.530  30.100  1.00  0.00           H
ATOM   2196  HB3 ALA A 150      37.560  51.600  31.900  1.00  0.00           H
ATOM   2197  C   ALA A 150      40.190  52.470  29.760  1.00  0.00           C
ATOM   2198  O   ALA A 150      40.400  51.730  28.820  1.00  0.00           O
ATOM   2199  N   GLU A 151      40.560  53.780  29.690  1.00  0.00           N
ATOM   2200  H   GLU A 151      40.300  54.400  30.450  1.00  0.00           H
ATOM   2201  CA  GLU A 151      41.420  54.290  28.620  1.00  0.00           C
ATOM   2202  HA  GLU A 151      41.010  54.080  27.630  1.00  0.00           H
ATOM   2203  CB  GLU A 151      41.420  55.820  28.870  1.00  0.00           C
ATOM   2204  HB1 GLU A 151      42.260  56.230  28.310  1.00  0.00           H
ATOM   2205  HB2 GLU A 151      41.610  55.970  29.930  1.00  0.00           H
ATOM   2206  CG  GLU A 151      40.160  56.460  28.410  1.00  0.00           C
ATOM   2207  HG1 GLU A 151      39.320  55.950  28.900  1.00  0.00           H
ATOM   2208  HG2 GLU A 151      40.000  56.290  27.350  1.00  0.00           H
ATOM   2209  CD  GLU A 151      40.170  57.950  28.710  1.00  0.00           C
ATOM   2210  OE1 GLU A 151      41.020  58.430  29.510  1.00  0.00           O
ATOM   2211  OE2 GLU A 151      39.240  58.680  28.170  1.00  0.00           O
ATOM   2212  C   GLU A 151      42.870  53.780  28.770  1.00  0.00           C
ATOM   2213  O   GLU A 151      43.600  53.640  27.780  1.00  0.00           O
ATOM   2214  N   ILE A 152      43.410  53.500  30.000  1.00  0.00           N
ATOM   2215  H   ILE A 152      42.940  53.680  30.870  1.00  0.00           H
ATOM   2216  CA  ILE A 152      44.780  52.970  30.100  1.00  0.00           C
ATOM   2217  HA  ILE A 152      45.430  53.580  29.480  1.00  0.00           H
ATOM   2218  CB  ILE A 152      45.250  53.170  31.540  1.00  0.00           C
ATOM   2219  HB  ILE A 152      44.340  52.980  32.100  1.00  0.00           H
ATOM   2220  CG2 ILE A 152      46.340  52.260  31.930  1.00  0.00           C
ATOM   2221 1HG2 ILE A 152      46.750  52.580  32.890  1.00  0.00           H
ATOM   2222 2HG2 ILE A 152      45.940  51.240  31.910  1.00  0.00           H
ATOM   2223 3HG2 ILE A 152      47.240  52.340  31.320  1.00  0.00           H
ATOM   2224  CG1 ILE A 152      45.580  54.700  31.640  1.00  0.00           C
ATOM   2225 1HG1 ILE A 152      44.830  55.290  31.130  1.00  0.00           H
ATOM   2226 2HG1 ILE A 152      46.500  54.910  31.100  1.00  0.00           H
ATOM   2227  CD  ILE A 152      45.830  55.240  33.060  1.00  0.00           C
ATOM   2228  HD1 ILE A 152      45.780  56.330  33.110  1.00  0.00           H
ATOM   2229  HD2 ILE A 152      45.010  54.900  33.690  1.00  0.00           H
ATOM   2230  HD3 ILE A 152      46.810  54.960  33.440  1.00  0.00           H
ATOM   2231  C   ILE A 152      44.820  51.490  29.580  1.00  0.00           C
ATOM   2232  O   ILE A 152      45.700  51.100  28.770  1.00  0.00           O
ATOM   2233  N   LEU A 153      43.750  50.730  29.920  1.00  0.00           N
ATOM   2234  H   LEU A 153      43.160  51.090  30.650  1.00  0.00           H
ATOM   2235  CA  LEU A 153      43.470  49.350  29.370  1.00  0.00           C
ATOM   2236  HA  LEU A 153      44.290  48.710  29.710  1.00  0.00           H
ATOM   2237  CB  LEU A 153      42.200  48.810  30.060  1.00  0.00           C
ATOM   2238  HB1 LEU A 153      41.320  49.350  29.710  1.00  0.00           H
ATOM   2239  HB2 LEU A 153      42.220  48.890  31.140  1.00  0.00           H
ATOM   2240  CG  LEU A 153      41.940  47.320  29.760  1.00  0.00           C
ATOM   2241  HG  LEU A 153      42.860  46.760  29.630  1.00  0.00           H
ATOM   2242  CD1 LEU A 153      41.070  46.650  30.840  1.00  0.00           C
ATOM   2243 1HD1 LEU A 153      41.090  45.570  30.660  1.00  0.00           H
ATOM   2244 2HD1 LEU A 153      41.570  46.740  31.810  1.00  0.00           H
ATOM   2245 3HD1 LEU A 153      40.080  47.090  30.850  1.00  0.00           H
ATOM   2246  CD2 LEU A 153      41.200  47.110  28.450  1.00  0.00           C
ATOM   2247 1HD2 LEU A 153      40.170  47.450  28.430  1.00  0.00           H
ATOM   2248 2HD2 LEU A 153      41.670  47.610  27.610  1.00  0.00           H
ATOM   2249 3HD2 LEU A 153      41.200  46.030  28.280  1.00  0.00           H
ATOM   2250  C   LEU A 153      43.370  49.340  27.830  1.00  0.00           C
ATOM   2251  O   LEU A 153      43.850  48.370  27.260  1.00  0.00           O
ATOM   2252  N   ALA A 154      42.820  50.370  27.230  1.00  0.00           N
ATOM   2253  H   ALA A 154      42.330  50.970  27.880  1.00  0.00           H
ATOM   2254  CA  ALA A 154      42.810  50.530  25.780  1.00  0.00           C
ATOM   2255  HA  ALA A 154      42.480  49.540  25.430  1.00  0.00           H
ATOM   2256  CB  ALA A 154      41.620  51.460  25.410  1.00  0.00           C
ATOM   2257  HB1 ALA A 154      41.710  52.480  25.780  1.00  0.00           H
ATOM   2258  HB2 ALA A 154      41.650  51.530  24.320  1.00  0.00           H
ATOM   2259  HB3 ALA A 154      40.710  51.130  25.920  1.00  0.00           H
ATOM   2260  C   ALA A 154      44.150  50.890  25.040  1.00  0.00           C
ATOM   2261  O   ALA A 154      44.430  50.240  24.030  1.00  0.00           O
ATOM   2262  N   ASP A 155      44.950  51.810  25.610  1.00  0.00           N
ATOM   2263  H   ASP A 155      44.600  52.230  26.460  1.00  0.00           H
ATOM   2264  CA  ASP A 155      46.290  52.220  25.230  1.00  0.00           C
ATOM   2265  HA  ASP A 155      46.350  52.560  24.200  1.00  0.00           H
ATOM   2266  CB  ASP A 155      46.510  53.450  26.120  1.00  0.00           C
ATOM   2267  HB1 ASP A 155      46.430  53.090  27.150  1.00  0.00           H
ATOM   2268  HB2 ASP A 155      45.710  54.200  26.090  1.00  0.00           H
ATOM   2269  CG  ASP A 155      47.840  54.120  25.950  1.00  0.00           C
ATOM   2270  OD1 ASP A 155      48.450  53.910  24.880  1.00  0.00           O
ATOM   2271  OD2 ASP A 155      48.310  54.810  26.890  1.00  0.00           O
ATOM   2272  C   ASP A 155      47.360  51.150  25.450  1.00  0.00           C
ATOM   2273  O   ASP A 155      48.350  51.030  24.700  1.00  0.00           O
ATOM   2274  N   THR A 156      47.020  50.130  26.270  1.00  0.00           N
ATOM   2275  H   THR A 156      46.240  50.280  26.900  1.00  0.00           H
ATOM   2276  CA  THR A 156      47.810  48.920  26.520  1.00  0.00           C
ATOM   2277  HA  THR A 156      48.880  49.140  26.410  1.00  0.00           H
ATOM   2278  CB  THR A 156      47.720  48.520  28.040  1.00  0.00           C
ATOM   2279  HB  THR A 156      46.670  48.420  28.290  1.00  0.00           H
ATOM   2280  CG2 THR A 156      48.690  47.410  28.490  1.00  0.00           C
ATOM   2281 1HG2 THR A 156      48.140  46.470  28.430  1.00  0.00           H
ATOM   2282 2HG2 THR A 156      49.560  47.440  27.840  1.00  0.00           H
ATOM   2283 3HG2 THR A 156      48.950  47.500  29.550  1.00  0.00           H
ATOM   2284  OG1 THR A 156      48.100  49.650  28.790  1.00  0.00           O
ATOM   2285  HG1 THR A 156      47.320  50.220  28.820  1.00  0.00           H
ATOM   2286  C   THR A 156      47.430  47.750  25.660  1.00  0.00           C
ATOM   2287  O   THR A 156      48.270  47.190  25.060  1.00  0.00           O
ATOM   2288  N   PHE A 157      46.190  47.420  25.430  1.00  0.00           N
ATOM   2289  H   PHE A 157      45.430  48.000  25.750  1.00  0.00           H
ATOM   2290  CA  PHE A 157      45.710  46.380  24.510  1.00  0.00           C
ATOM   2291  HA  PHE A 157      46.530  45.710  24.230  1.00  0.00           H
ATOM   2292  CB  PHE A 157      44.580  45.510  25.150  1.00  0.00           C
ATOM   2293  HB1 PHE A 157      44.270  44.840  24.350  1.00  0.00           H
ATOM   2294  HB2 PHE A 157      43.740  46.170  25.350  1.00  0.00           H
ATOM   2295  CG  PHE A 157      44.850  44.620  26.400  1.00  0.00           C
ATOM   2296  CD1 PHE A 157      46.090  44.050  26.600  1.00  0.00           C
ATOM   2297  HD1 PHE A 157      46.850  44.210  25.850  1.00  0.00           H
ATOM   2298  CE1 PHE A 157      46.360  43.270  27.750  1.00  0.00           C
ATOM   2299  HE1 PHE A 157      47.350  42.840  27.850  1.00  0.00           H
ATOM   2300  CZ  PHE A 157      45.390  43.180  28.790  1.00  0.00           C
ATOM   2301  HZ  PHE A 157      45.500  42.450  29.580  1.00  0.00           H
ATOM   2302  CE2 PHE A 157      44.120  43.740  28.560  1.00  0.00           C
ATOM   2303  HE2 PHE A 157      43.340  43.620  29.300  1.00  0.00           H
ATOM   2304  CD2 PHE A 157      43.840  44.460  27.320  1.00  0.00           C
ATOM   2305  HD2 PHE A 157      42.850  44.810  27.070  1.00  0.00           H
ATOM   2306  C   PHE A 157      45.270  46.920  23.150  1.00  0.00           C
ATOM   2307  O   PHE A 157      44.120  47.000  22.780  1.00  0.00           O
ATOM   2308  N   LYS A 158      46.220  47.450  22.400  1.00  0.00           N
ATOM   2309  H   LYS A 158      47.170  47.400  22.740  1.00  0.00           H
ATOM   2310  CA  LYS A 158      46.030  48.110  21.120  1.00  0.00           C
ATOM   2311  HA  LYS A 158      45.280  48.880  21.320  1.00  0.00           H
ATOM   2312  CB  LYS A 158      47.380  48.740  20.790  1.00  0.00           C
ATOM   2313  HB1 LYS A 158      47.220  49.210  19.820  1.00  0.00           H
ATOM   2314  HB2 LYS A 158      48.140  47.980  20.620  1.00  0.00           H
ATOM   2315  CG  LYS A 158      47.920  49.870  21.620  1.00  0.00           C
ATOM   2316  HG1 LYS A 158      48.300  49.430  22.540  1.00  0.00           H
ATOM   2317  HG2 LYS A 158      47.070  50.480  21.930  1.00  0.00           H
ATOM   2318  CD  LYS A 158      49.020  50.630  20.860  1.00  0.00           C
ATOM   2319  HD1 LYS A 158      48.490  51.240  20.120  1.00  0.00           H
ATOM   2320  HD2 LYS A 158      49.620  49.950  20.260  1.00  0.00           H
ATOM   2321  CE  LYS A 158      49.900  51.490  21.710  1.00  0.00           C
ATOM   2322  HE1 LYS A 158      50.660  51.880  21.030  1.00  0.00           H
ATOM   2323  HE2 LYS A 158      50.350  50.810  22.430  1.00  0.00           H
ATOM   2324  NZ  LYS A 158      49.270  52.520  22.510  1.00  0.00           N
ATOM   2325  HZ1 LYS A 158      49.970  53.060  23.000  1.00  0.00           H
ATOM   2326  HZ2 LYS A 158      48.680  53.090  21.930  1.00  0.00           H
ATOM   2327  HZ3 LYS A 158      48.710  52.150  23.260  1.00  0.00           H
ATOM   2328  C   LYS A 158      45.460  47.200  19.950  1.00  0.00           C
ATOM   2329  O   LYS A 158      45.030  47.730  18.960  1.00  0.00           O
ATOM   2330  N   ASP A 159      45.550  45.880  20.060  1.00  0.00           N
ATOM   2331  H   ASP A 159      46.100  45.540  20.840  1.00  0.00           H
ATOM   2332  CA  ASP A 159      44.930  44.980  19.030  1.00  0.00           C
ATOM   2333  HA  ASP A 159      45.110  45.420  18.050  1.00  0.00           H
ATOM   2334  CB  ASP A 159      45.550  43.590  19.010  1.00  0.00           C
ATOM   2335  HB1 ASP A 159      45.430  43.200  18.000  1.00  0.00           H
ATOM   2336  HB2 ASP A 159      44.960  42.900  19.620  1.00  0.00           H
ATOM   2337  CG  ASP A 159      47.040  43.470  19.320  1.00  0.00           C
ATOM   2338  OD1 ASP A 159      47.870  44.400  19.080  1.00  0.00           O
ATOM   2339  OD2 ASP A 159      47.390  42.520  20.060  1.00  0.00           O
ATOM   2340  C   ASP A 159      43.380  44.940  19.140  1.00  0.00           C
ATOM   2341  O   ASP A 159      42.710  44.810  18.110  1.00  0.00           O
ATOM   2342  N   TYR A 160      42.810  44.860  20.320  1.00  0.00           N
ATOM   2343  H   TYR A 160      43.350  44.930  21.170  1.00  0.00           H
ATOM   2344  CA  TYR A 160      41.370  44.600  20.540  1.00  0.00           C
ATOM   2345  HA  TYR A 160      40.890  44.200  19.650  1.00  0.00           H
ATOM   2346  CB  TYR A 160      41.160  43.660  21.720  1.00  0.00           C
ATOM   2347  HB1 TYR A 160      40.070  43.580  21.830  1.00  0.00           H
ATOM   2348  HB2 TYR A 160      41.530  44.060  22.660  1.00  0.00           H
ATOM   2349  CG  TYR A 160      41.690  42.300  21.480  1.00  0.00           C
ATOM   2350  CD1 TYR A 160      40.760  41.350  20.970  1.00  0.00           C
ATOM   2351  HD1 TYR A 160      39.810  41.780  20.710  1.00  0.00           H
ATOM   2352  CE1 TYR A 160      41.210  40.040  20.620  1.00  0.00           C
ATOM   2353  HE1 TYR A 160      40.560  39.380  20.070  1.00  0.00           H
ATOM   2354  CZ  TYR A 160      42.550  39.710  20.920  1.00  0.00           C
ATOM   2355  OH  TYR A 160      42.940  38.410  20.750  1.00  0.00           O
ATOM   2356  HH  TYR A 160      43.890  38.310  20.820  1.00  0.00           H
ATOM   2357  CE2 TYR A 160      43.430  40.610  21.480  1.00  0.00           C
ATOM   2358  HE2 TYR A 160      44.480  40.440  21.670  1.00  0.00           H
ATOM   2359  CD2 TYR A 160      42.980  41.940  21.750  1.00  0.00           C
ATOM   2360  HD2 TYR A 160      43.740  42.670  22.010  1.00  0.00           H
ATOM   2361  C   TYR A 160      40.560  45.900  20.840  1.00  0.00           C
ATOM   2362  O   TYR A 160      41.040  46.790  21.540  1.00  0.00           O
ATOM   2363  N   ALA A 161      39.280  46.020  20.390  1.00  0.00           N
ATOM   2364  H   ALA A 161      38.900  45.290  19.810  1.00  0.00           H
ATOM   2365  CA  ALA A 161      38.440  47.200  20.820  1.00  0.00           C
ATOM   2366  HA  ALA A 161      39.080  48.080  20.850  1.00  0.00           H
ATOM   2367  CB  ALA A 161      37.370  47.500  19.800  1.00  0.00           C
ATOM   2368  HB1 ALA A 161      37.840  47.760  18.850  1.00  0.00           H
ATOM   2369  HB2 ALA A 161      36.610  46.720  19.830  1.00  0.00           H
ATOM   2370  HB3 ALA A 161      36.860  48.380  20.190  1.00  0.00           H
ATOM   2371  C   ALA A 161      38.030  47.040  22.230  1.00  0.00           C
ATOM   2372  O   ALA A 161      37.960  45.950  22.800  1.00  0.00           O
ATOM   2373  N   VAL A 162      37.950  48.250  22.850  1.00  0.00           N
ATOM   2374  H   VAL A 162      38.010  49.100  22.310  1.00  0.00           H
ATOM   2375  CA  VAL A 162      37.460  48.320  24.250  1.00  0.00           C
ATOM   2376  HA  VAL A 162      37.150  47.340  24.600  1.00  0.00           H
ATOM   2377  CB  VAL A 162      38.640  48.880  25.180  1.00  0.00           C
ATOM   2378  HB  VAL A 162      38.810  49.940  25.020  1.00  0.00           H
ATOM   2379  CG1 VAL A 162      38.140  48.740  26.630  1.00  0.00           C
ATOM   2380 1HG1 VAL A 162      37.250  49.350  26.750  1.00  0.00           H
ATOM   2381 2HG1 VAL A 162      38.060  47.670  26.850  1.00  0.00           H
ATOM   2382 3HG1 VAL A 162      38.830  49.190  27.330  1.00  0.00           H
ATOM   2383  CG2 VAL A 162      39.960  48.150  25.030  1.00  0.00           C
ATOM   2384 1HG2 VAL A 162      40.420  48.400  24.070  1.00  0.00           H
ATOM   2385 2HG2 VAL A 162      40.640  48.340  25.850  1.00  0.00           H
ATOM   2386 3HG2 VAL A 162      39.830  47.070  25.020  1.00  0.00           H
ATOM   2387  C   VAL A 162      36.280  49.360  24.370  1.00  0.00           C
ATOM   2388  O   VAL A 162      36.350  50.530  24.020  1.00  0.00           O
ATOM   2389  N   SER A 163      35.160  48.940  24.920  1.00  0.00           N
ATOM   2390  H   SER A 163      35.150  47.990  25.270  1.00  0.00           H
ATOM   2391  CA  SER A 163      33.960  49.780  25.110  1.00  0.00           C
ATOM   2392  HA  SER A 163      34.170  50.830  24.880  1.00  0.00           H
ATOM   2393  CB  SER A 163      32.850  49.510  24.100  1.00  0.00           C
ATOM   2394  HB1 SER A 163      32.100  50.300  24.120  1.00  0.00           H
ATOM   2395  HB2 SER A 163      32.480  48.510  24.290  1.00  0.00           H
ATOM   2396  OG  SER A 163      33.450  49.510  22.810  1.00  0.00           O
ATOM   2397  HG  SER A 163      34.010  48.750  22.650  1.00  0.00           H
ATOM   2398  C   SER A 163      33.470  49.780  26.580  1.00  0.00           C
ATOM   2399  O   SER A 163      33.440  48.710  27.140  1.00  0.00           O
ATOM   2400  N   THR A 164      33.160  50.950  27.180  1.00  0.00           N
ATOM   2401  H   THR A 164      33.300  51.820  26.680  1.00  0.00           H
ATOM   2402  CA  THR A 164      32.800  51.190  28.620  1.00  0.00           C
ATOM   2403  HA  THR A 164      33.390  50.370  29.030  1.00  0.00           H
ATOM   2404  CB  THR A 164      33.240  52.540  29.170  1.00  0.00           C
ATOM   2405  HB  THR A 164      32.670  52.580  30.100  1.00  0.00           H
ATOM   2406  CG2 THR A 164      34.780  52.610  29.400  1.00  0.00           C
ATOM   2407 1HG2 THR A 164      35.020  53.610  29.760  1.00  0.00           H
ATOM   2408 2HG2 THR A 164      35.030  51.810  30.090  1.00  0.00           H
ATOM   2409 3HG2 THR A 164      35.340  52.230  28.550  1.00  0.00           H
ATOM   2410  OG1 THR A 164      32.760  53.570  28.280  1.00  0.00           O
ATOM   2411  HG1 THR A 164      33.110  54.430  28.530  1.00  0.00           H
ATOM   2412  C   THR A 164      31.260  50.980  28.900  1.00  0.00           C
ATOM   2413  O   THR A 164      30.400  51.440  28.210  1.00  0.00           O
ATOM   2414  N   VAL A 165      30.960  50.320  30.010  1.00  0.00           N
ATOM   2415  H   VAL A 165      31.760  49.930  30.490  1.00  0.00           H
ATOM   2416  CA  VAL A 165      29.590  49.920  30.420  1.00  0.00           C
ATOM   2417  HA  VAL A 165      28.870  50.180  29.650  1.00  0.00           H
ATOM   2418  CB  VAL A 165      29.470  48.370  30.440  1.00  0.00           C
ATOM   2419  HB  VAL A 165      30.200  47.920  31.120  1.00  0.00           H
ATOM   2420  CG1 VAL A 165      28.080  47.800  30.800  1.00  0.00           C
ATOM   2421 1HG1 VAL A 165      27.830  48.070  31.820  1.00  0.00           H
ATOM   2422 2HG1 VAL A 165      27.320  48.120  30.080  1.00  0.00           H
ATOM   2423 3HG1 VAL A 165      28.200  46.720  30.860  1.00  0.00           H
ATOM   2424  CG2 VAL A 165      29.740  47.860  28.980  1.00  0.00           C
ATOM   2425 1HG2 VAL A 165      29.600  46.780  28.950  1.00  0.00           H
ATOM   2426 2HG2 VAL A 165      28.960  48.250  28.330  1.00  0.00           H
ATOM   2427 3HG2 VAL A 165      30.760  48.070  28.670  1.00  0.00           H
ATOM   2428  C   VAL A 165      29.220  50.400  31.780  1.00  0.00           C
ATOM   2429  O   VAL A 165      29.810  49.960  32.760  1.00  0.00           O
ATOM   2430  N   PRO A 166      28.150  51.180  31.880  1.00  0.00           N
ATOM   2431  CD  PRO A 166      27.330  51.780  30.830  1.00  0.00           C
ATOM   2432  HD1 PRO A 166      26.720  51.080  30.250  1.00  0.00           H
ATOM   2433  HD2 PRO A 166      27.930  52.420  30.190  1.00  0.00           H
ATOM   2434  CG  PRO A 166      26.370  52.760  31.640  1.00  0.00           C
ATOM   2435  HG1 PRO A 166      25.470  52.270  32.000  1.00  0.00           H
ATOM   2436  HG2 PRO A 166      26.020  53.610  31.070  1.00  0.00           H
ATOM   2437  CB  PRO A 166      27.200  53.160  32.880  1.00  0.00           C
ATOM   2438  HB1 PRO A 166      26.560  53.400  33.730  1.00  0.00           H
ATOM   2439  HB2 PRO A 166      27.810  53.990  32.560  1.00  0.00           H
ATOM   2440  CA  PRO A 166      28.000  51.890  33.180  1.00  0.00           C
ATOM   2441  HA  PRO A 166      29.010  52.040  33.590  1.00  0.00           H
ATOM   2442  C   PRO A 166      27.240  50.870  34.110  1.00  0.00           C
ATOM   2443  O   PRO A 166      26.020  50.660  34.080  1.00  0.00           O
ATOM   2444  N   VAL A 167      27.990  50.300  35.050  1.00  0.00           N
ATOM   2445  H   VAL A 167      28.940  50.640  35.040  1.00  0.00           H
ATOM   2446  CA  VAL A 167      27.480  49.450  36.180  1.00  0.00           C
ATOM   2447  HA  VAL A 167      26.840  48.670  35.760  1.00  0.00           H
ATOM   2448  CB  VAL A 167      28.640  48.830  36.960  1.00  0.00           C
ATOM   2449  HB  VAL A 167      29.230  49.620  37.430  1.00  0.00           H
ATOM   2450  CG1 VAL A 167      28.120  47.710  37.910  1.00  0.00           C
ATOM   2451 1HG1 VAL A 167      29.000  47.150  38.230  1.00  0.00           H
ATOM   2452 2HG1 VAL A 167      27.670  48.120  38.820  1.00  0.00           H
ATOM   2453 3HG1 VAL A 167      27.470  47.000  37.420  1.00  0.00           H
ATOM   2454  CG2 VAL A 167      29.550  47.960  36.010  1.00  0.00           C
ATOM   2455 1HG2 VAL A 167      30.160  47.180  36.460  1.00  0.00           H
ATOM   2456 2HG2 VAL A 167      28.800  47.600  35.310  1.00  0.00           H
ATOM   2457 3HG2 VAL A 167      30.240  48.620  35.490  1.00  0.00           H
ATOM   2458  C   VAL A 167      26.540  50.190  37.100  1.00  0.00           C
ATOM   2459  O   VAL A 167      26.970  51.250  37.620  1.00  0.00           O
ATOM   2460  N   ALA A 168      25.330  49.600  37.290  1.00  0.00           N
ATOM   2461  H   ALA A 168      25.130  48.770  36.740  1.00  0.00           H
ATOM   2462  CA  ALA A 168      24.270  50.200  38.060  1.00  0.00           C
ATOM   2463  HA  ALA A 168      24.690  51.180  38.280  1.00  0.00           H
ATOM   2464  CB  ALA A 168      22.960  50.300  37.150  1.00  0.00           C
ATOM   2465  HB1 ALA A 168      23.220  50.910  36.280  1.00  0.00           H
ATOM   2466  HB2 ALA A 168      22.610  49.300  36.930  1.00  0.00           H
ATOM   2467  HB3 ALA A 168      22.140  50.750  37.710  1.00  0.00           H
ATOM   2468  C   ALA A 168      23.980  49.470  39.350  1.00  0.00           C
ATOM   2469  O   ALA A 168      23.640  50.100  40.340  1.00  0.00           O
ATOM   2470  N   ASP A 169      24.200  48.120  39.380  1.00  0.00           N
ATOM   2471  H   ASP A 169      24.480  47.720  38.490  1.00  0.00           H
ATOM   2472  CA  ASP A 169      24.200  47.300  40.610  1.00  0.00           C
ATOM   2473  HA  ASP A 169      24.480  47.920  41.470  1.00  0.00           H
ATOM   2474  CB  ASP A 169      22.750  46.750  40.930  1.00  0.00           C
ATOM   2475  HB1 ASP A 169      22.720  46.300  41.930  1.00  0.00           H
ATOM   2476  HB2 ASP A 169      22.530  45.880  40.300  1.00  0.00           H
ATOM   2477  CG  ASP A 169      21.550  47.650  40.930  1.00  0.00           C
ATOM   2478  OD1 ASP A 169      21.510  48.500  41.800  1.00  0.00           O
ATOM   2479  OD2 ASP A 169      20.550  47.440  40.140  1.00  0.00           O
ATOM   2480  C   ASP A 169      25.200  46.180  40.520  1.00  0.00           C
ATOM   2481  O   ASP A 169      25.670  45.910  39.420  1.00  0.00           O
ATOM   2482  N   GLY A 170      25.600  45.550  41.650  1.00  0.00           N
ATOM   2483  H   GLY A 170      25.200  45.850  42.520  1.00  0.00           H
ATOM   2484  CA  GLY A 170      26.930  44.970  41.860  1.00  0.00           C
ATOM   2485  HA1 GLY A 170      27.160  44.600  40.870  1.00  0.00           H
ATOM   2486  HA2 GLY A 170      26.730  44.150  42.540  1.00  0.00           H
ATOM   2487  C   GLY A 170      28.100  45.840  42.280  1.00  0.00           C
ATOM   2488  O   GLY A 170      28.120  47.020  42.120  1.00  0.00           O
ATOM   2489  N   LEU A 171      29.160  45.190  42.710  1.00  0.00           N
ATOM   2490  H   LEU A 171      28.980  44.210  42.860  1.00  0.00           H
ATOM   2491  CA  LEU A 171      30.440  45.830  42.790  1.00  0.00           C
ATOM   2492  HA  LEU A 171      30.350  46.820  43.230  1.00  0.00           H
ATOM   2493  CB  LEU A 171      31.290  44.820  43.670  1.00  0.00           C
ATOM   2494  HB1 LEU A 171      31.460  43.960  43.020  1.00  0.00           H
ATOM   2495  HB2 LEU A 171      30.800  44.440  44.570  1.00  0.00           H
ATOM   2496  CG  LEU A 171      32.670  45.370  44.060  1.00  0.00           C
ATOM   2497  HG  LEU A 171      33.250  45.720  43.200  1.00  0.00           H
ATOM   2498  CD1 LEU A 171      32.590  46.630  44.910  1.00  0.00           C
ATOM   2499 1HD1 LEU A 171      32.080  47.450  44.400  1.00  0.00           H
ATOM   2500 2HD1 LEU A 171      32.030  46.540  45.840  1.00  0.00           H
ATOM   2501 3HD1 LEU A 171      33.580  47.050  45.080  1.00  0.00           H
ATOM   2502  CD2 LEU A 171      33.420  44.330  44.790  1.00  0.00           C
ATOM   2503 1HD2 LEU A 171      33.540  43.450  44.160  1.00  0.00           H
ATOM   2504 2HD2 LEU A 171      34.390  44.720  45.120  1.00  0.00           H
ATOM   2505 3HD2 LEU A 171      32.900  44.000  45.690  1.00  0.00           H
ATOM   2506  C   LEU A 171      31.010  46.070  41.420  1.00  0.00           C
ATOM   2507  O   LEU A 171      31.500  47.190  41.180  1.00  0.00           O
ATOM   2508  N   HIS A 172      31.040  45.020  40.600  1.00  0.00           N
ATOM   2509  H   HIS A 172      30.490  44.210  40.850  1.00  0.00           H
ATOM   2510  CA  HIS A 172      31.740  44.950  39.290  1.00  0.00           C
ATOM   2511  HA  HIS A 172      32.020  45.970  39.050  1.00  0.00           H
ATOM   2512  CB  HIS A 172      32.930  43.960  39.450  1.00  0.00           C
ATOM   2513  HB1 HIS A 172      33.540  43.930  38.550  1.00  0.00           H
ATOM   2514  HB2 HIS A 172      32.610  42.940  39.630  1.00  0.00           H
ATOM   2515  CG  HIS A 172      33.910  44.460  40.450  1.00  0.00           C
ATOM   2516  ND1 HIS A 172      34.480  43.760  41.510  1.00  0.00           N
ATOM   2517  CE1 HIS A 172      35.380  44.600  42.080  1.00  0.00           C
ATOM   2518  HE1 HIS A 172      35.980  44.390  42.950  1.00  0.00           H
ATOM   2519  NE2 HIS A 172      35.400  45.760  41.410  1.00  0.00           N
ATOM   2520  HE2 HIS A 172      35.930  46.560  41.750  1.00  0.00           H
ATOM   2521  CD2 HIS A 172      34.390  45.760  40.430  1.00  0.00           C
ATOM   2522  HD2 HIS A 172      34.180  46.540  39.710  1.00  0.00           H
ATOM   2523  C   HIS A 172      30.840  44.370  38.160  1.00  0.00           C
ATOM   2524  O   HIS A 172      29.960  43.590  38.490  1.00  0.00           O
ATOM   2525  N   LEU A 173      31.200  44.560  36.900  1.00  0.00           N
ATOM   2526  H   LEU A 173      31.830  45.320  36.700  1.00  0.00           H
ATOM   2527  CA  LEU A 173      30.630  43.980  35.700  1.00  0.00           C
ATOM   2528  HA  LEU A 173      29.650  44.430  35.530  1.00  0.00           H
ATOM   2529  CB  LEU A 173      31.460  44.350  34.380  1.00  0.00           C
ATOM   2530  HB1 LEU A 173      32.450  43.950  34.570  1.00  0.00           H
ATOM   2531  HB2 LEU A 173      31.520  45.430  34.300  1.00  0.00           H
ATOM   2532  CG  LEU A 173      31.040  43.790  33.000  1.00  0.00           C
ATOM   2533  HG  LEU A 173      30.680  42.770  33.080  1.00  0.00           H
ATOM   2534  CD1 LEU A 173      29.850  44.640  32.550  1.00  0.00           C
ATOM   2535 1HD1 LEU A 173      29.360  44.150  31.720  1.00  0.00           H
ATOM   2536 2HD1 LEU A 173      29.260  44.610  33.470  1.00  0.00           H
ATOM   2537 3HD1 LEU A 173      30.150  45.660  32.300  1.00  0.00           H
ATOM   2538  CD2 LEU A 173      32.110  44.150  31.940  1.00  0.00           C
ATOM   2539 1HD2 LEU A 173      31.750  43.930  30.930  1.00  0.00           H
ATOM   2540 2HD2 LEU A 173      32.530  45.160  32.000  1.00  0.00           H
ATOM   2541 3HD2 LEU A 173      33.020  43.580  32.080  1.00  0.00           H
ATOM   2542  C   LEU A 173      30.420  42.430  35.800  1.00  0.00           C
ATOM   2543  O   LEU A 173      29.300  41.990  35.540  1.00  0.00           O
ATOM   2544  N   LYS A 174      31.470  41.700  36.240  1.00  0.00           N
ATOM   2545  H   LYS A 174      32.380  42.150  36.220  1.00  0.00           H
ATOM   2546  CA  LYS A 174      31.300  40.210  36.350  1.00  0.00           C
ATOM   2547  HA  LYS A 174      30.590  39.950  35.570  1.00  0.00           H
ATOM   2548  CB  LYS A 174      32.610  39.470  35.980  1.00  0.00           C
ATOM   2549  HB1 LYS A 174      32.400  38.410  35.870  1.00  0.00           H
ATOM   2550  HB2 LYS A 174      33.370  39.570  36.760  1.00  0.00           H
ATOM   2551  CG  LYS A 174      33.230  39.870  34.660  1.00  0.00           C
ATOM   2552  HG1 LYS A 174      33.530  40.910  34.700  1.00  0.00           H
ATOM   2553  HG2 LYS A 174      32.470  39.780  33.890  1.00  0.00           H
ATOM   2554  CD  LYS A 174      34.380  38.970  34.280  1.00  0.00           C
ATOM   2555  HD1 LYS A 174      34.350  38.910  33.190  1.00  0.00           H
ATOM   2556  HD2 LYS A 174      34.250  37.960  34.660  1.00  0.00           H
ATOM   2557  CE  LYS A 174      35.710  39.590  34.880  1.00  0.00           C
ATOM   2558  HE1 LYS A 174      35.770  39.530  35.970  1.00  0.00           H
ATOM   2559  HE2 LYS A 174      35.830  40.630  34.580  1.00  0.00           H
ATOM   2560  NZ  LYS A 174      36.930  38.920  34.350  1.00  0.00           N
ATOM   2561  HZ1 LYS A 174      36.820  38.750  33.360  1.00  0.00           H
ATOM   2562  HZ2 LYS A 174      37.750  39.500  34.470  1.00  0.00           H
ATOM   2563  HZ3 LYS A 174      37.140  38.060  34.840  1.00  0.00           H
ATOM   2564  C   LYS A 174      30.690  39.880  37.740  1.00  0.00           C
ATOM   2565  O   LYS A 174      30.810  38.760  38.100  1.00  0.00           O
ATOM   2566  N   SER A 175      30.190  40.800  38.530  1.00  0.00           N
ATOM   2567  H   SER A 175      30.340  41.770  38.280  1.00  0.00           H
ATOM   2568  CA  SER A 175      29.230  40.380  39.620  1.00  0.00           C
ATOM   2569  HA  SER A 175      29.640  39.600  40.270  1.00  0.00           H
ATOM   2570  CB  SER A 175      28.990  41.630  40.470  1.00  0.00           C
ATOM   2571  HB1 SER A 175      28.410  41.350  41.340  1.00  0.00           H
ATOM   2572  HB2 SER A 175      28.400  42.300  39.850  1.00  0.00           H
ATOM   2573  OG  SER A 175      30.170  42.240  41.080  1.00  0.00           O
ATOM   2574  HG  SER A 175      30.540  41.820  41.860  1.00  0.00           H
ATOM   2575  C   SER A 175      27.840  39.920  39.070  1.00  0.00           C
ATOM   2576  O   SER A 175      27.040  39.490  39.850  1.00  0.00           O
ATOM   2577  N   PHE A 176      27.620  40.070  37.720  1.00  0.00           N
ATOM   2578  H   PHE A 176      28.340  40.530  37.190  1.00  0.00           H
ATOM   2579  CA  PHE A 176      26.420  39.540  37.070  1.00  0.00           C
ATOM   2580  HA  PHE A 176      26.050  38.710  37.680  1.00  0.00           H
ATOM   2581  CB  PHE A 176      25.370  40.660  37.050  1.00  0.00           C
ATOM   2582  HB1 PHE A 176      24.910  40.820  38.020  1.00  0.00           H
ATOM   2583  HB2 PHE A 176      24.520  40.240  36.510  1.00  0.00           H
ATOM   2584  CG  PHE A 176      25.810  41.990  36.500  1.00  0.00           C
ATOM   2585  CD1 PHE A 176      25.830  42.150  35.090  1.00  0.00           C
ATOM   2586  HD1 PHE A 176      25.270  41.390  34.560  1.00  0.00           H
ATOM   2587  CE1 PHE A 176      26.400  43.290  34.480  1.00  0.00           C
ATOM   2588  HE1 PHE A 176      26.360  43.410  33.410  1.00  0.00           H
ATOM   2589  CZ  PHE A 176      27.050  44.220  35.300  1.00  0.00           C
ATOM   2590  HZ  PHE A 176      27.510  45.120  34.920  1.00  0.00           H
ATOM   2591  CE2 PHE A 176      27.050  44.110  36.710  1.00  0.00           C
ATOM   2592  HE2 PHE A 176      27.590  44.830  37.310  1.00  0.00           H
ATOM   2593  CD2 PHE A 176      26.380  43.000  37.330  1.00  0.00           C
ATOM   2594  HD2 PHE A 176      26.430  42.870  38.410  1.00  0.00           H
ATOM   2595  C   PHE A 176      26.690  39.040  35.640  1.00  0.00           C
ATOM   2596  O   PHE A 176      25.760  38.830  34.830  1.00  0.00           O
ATOM   2597  N   CYS A 177      27.930  38.750  35.240  1.00  0.00           N
ATOM   2598  H   CYS A 177      28.700  38.710  35.890  1.00  0.00           H
ATOM   2599  CA  CYS A 177      28.190  38.160  33.880  1.00  0.00           C
ATOM   2600  HA  CYS A 177      27.450  37.380  33.760  1.00  0.00           H
ATOM   2601  CB  CYS A 177      28.030  39.160  32.710  1.00  0.00           C
ATOM   2602  HB1 CYS A 177      27.050  39.590  32.920  1.00  0.00           H
ATOM   2603  HB2 CYS A 177      28.070  38.500  31.840  1.00  0.00           H
ATOM   2604  SG  CYS A 177      29.200  40.530  32.600  1.00  0.00           S
ATOM   2605  HG  CYS A 177      28.680  41.250  33.600  1.00  0.00           H
ATOM   2606  C   CYS A 177      29.460  37.350  33.780  1.00  0.00           C
ATOM   2607  O   CYS A 177      30.280  37.440  34.700  1.00  0.00           O
ATOM   2608  N   SER A 178      29.660  36.480  32.760  1.00  0.00           N
ATOM   2609  H   SER A 178      28.910  36.170  32.160  1.00  0.00           H
ATOM   2610  CA  SER A 178      31.010  36.080  32.380  1.00  0.00           C
ATOM   2611  HA  SER A 178      31.700  36.920  32.410  1.00  0.00           H
ATOM   2612  CB  SER A 178      31.480  34.950  33.330  1.00  0.00           C
ATOM   2613  HB1 SER A 178      31.740  35.270  34.340  1.00  0.00           H
ATOM   2614  HB2 SER A 178      32.450  34.640  32.930  1.00  0.00           H
ATOM   2615  OG  SER A 178      30.590  33.810  33.310  1.00  0.00           O
ATOM   2616  HG  SER A 178      29.720  33.960  33.710  1.00  0.00           H
ATOM   2617  C   SER A 178      30.890  35.520  30.960  1.00  0.00           C
ATOM   2618  O   SER A 178      29.830  35.320  30.380  1.00  0.00           O
ATOM   2619  N   MET A 179      32.000  35.230  30.310  1.00  0.00           N
ATOM   2620  H   MET A 179      32.840  35.310  30.870  1.00  0.00           H
ATOM   2621  CA  MET A 179      32.090  34.460  29.070  1.00  0.00           C
ATOM   2622  HA  MET A 179      31.290  34.730  28.380  1.00  0.00           H
ATOM   2623  CB  MET A 179      33.490  34.640  28.390  1.00  0.00           C
ATOM   2624  HB1 MET A 179      33.630  33.900  27.600  1.00  0.00           H
ATOM   2625  HB2 MET A 179      34.160  34.380  29.210  1.00  0.00           H
ATOM   2626  CG  MET A 179      33.740  36.050  27.720  1.00  0.00           C
ATOM   2627  HG1 MET A 179      34.610  36.050  27.060  1.00  0.00           H
ATOM   2628  HG2 MET A 179      33.870  36.780  28.520  1.00  0.00           H
ATOM   2629  SD  MET A 179      32.470  36.740  26.670  1.00  0.00           S
ATOM   2630  CE  MET A 179      32.380  35.490  25.360  1.00  0.00           C
ATOM   2631  HE1 MET A 179      31.670  35.740  24.580  1.00  0.00           H
ATOM   2632  HE2 MET A 179      33.350  35.540  24.850  1.00  0.00           H
ATOM   2633  HE3 MET A 179      32.270  34.500  25.810  1.00  0.00           H
ATOM   2634  C   MET A 179      31.950  32.980  29.450  1.00  0.00           C
ATOM   2635  O   MET A 179      32.790  32.560  30.310  1.00  0.00           O
ATOM   2636  N   ALA A 180      31.090  32.210  28.780  1.00  0.00           N
ATOM   2637  H   ALA A 180      30.530  32.600  28.040  1.00  0.00           H
ATOM   2638  CA  ALA A 180      30.830  30.740  29.140  1.00  0.00           C
ATOM   2639  HA  ALA A 180      31.560  30.510  29.910  1.00  0.00           H
ATOM   2640  CB  ALA A 180      29.370  30.820  29.670  1.00  0.00           C
ATOM   2641  HB1 ALA A 180      29.260  31.730  30.260  1.00  0.00           H
ATOM   2642  HB2 ALA A 180      28.660  30.840  28.850  1.00  0.00           H
ATOM   2643  HB3 ALA A 180      29.150  29.990  30.340  1.00  0.00           H
ATOM   2644  C   ALA A 180      31.080  29.830  27.920  1.00  0.00           C
ATOM   2645  O   ALA A 180      30.720  28.650  27.940  1.00  0.00           O
ATOM   2646  N   GLY A 181      31.620  30.410  26.860  1.00  0.00           N
ATOM   2647  H   GLY A 181      31.840  31.400  26.930  1.00  0.00           H
ATOM   2648  CA  GLY A 181      32.040  29.720  25.640  1.00  0.00           C
ATOM   2649  HA1 GLY A 181      31.300  29.020  25.250  1.00  0.00           H
ATOM   2650  HA2 GLY A 181      32.960  29.190  25.880  1.00  0.00           H
ATOM   2651  C   GLY A 181      32.410  30.610  24.500  1.00  0.00           C
ATOM   2652  O   GLY A 181      32.450  31.820  24.600  1.00  0.00           O
ATOM   2653  N   PRO A 182      32.830  29.990  23.390  1.00  0.00           N
ATOM   2654  CD  PRO A 182      33.110  28.590  23.190  1.00  0.00           C
ATOM   2655  HD1 PRO A 182      32.390  28.000  23.750  1.00  0.00           H
ATOM   2656  HD2 PRO A 182      34.120  28.460  23.580  1.00  0.00           H
ATOM   2657  CG  PRO A 182      32.920  28.380  21.640  1.00  0.00           C
ATOM   2658  HG1 PRO A 182      31.880  28.310  21.330  1.00  0.00           H
ATOM   2659  HG2 PRO A 182      33.360  27.430  21.340  1.00  0.00           H
ATOM   2660  CB  PRO A 182      33.610  29.660  21.180  1.00  0.00           C
ATOM   2661  HB1 PRO A 182      33.420  29.830  20.120  1.00  0.00           H
ATOM   2662  HB2 PRO A 182      34.680  29.490  21.290  1.00  0.00           H
ATOM   2663  CA  PRO A 182      33.060  30.760  22.160  1.00  0.00           C
ATOM   2664  HA  PRO A 182      33.880  31.460  22.360  1.00  0.00           H
ATOM   2665  C   PRO A 182      31.820  31.400  21.620  1.00  0.00           C
ATOM   2666  O   PRO A 182      30.850  30.680  21.510  1.00  0.00           O
ATOM   2667  N   ASN A 183      31.830  32.690  21.290  1.00  0.00           N
ATOM   2668  H   ASN A 183      32.680  33.240  21.310  1.00  0.00           H
ATOM   2669  CA  ASN A 183      30.560  33.400  21.010  1.00  0.00           C
ATOM   2670  HA  ASN A 183      30.780  34.470  20.980  1.00  0.00           H
ATOM   2671  CB  ASN A 183      29.970  33.040  19.700  1.00  0.00           C
ATOM   2672  HB1 ASN A 183      29.340  32.180  19.930  1.00  0.00           H
ATOM   2673  HB2 ASN A 183      30.810  32.730  19.070  1.00  0.00           H
ATOM   2674  CG  ASN A 183      29.240  34.090  18.950  1.00  0.00           C
ATOM   2675  OD1 ASN A 183      28.130  33.880  18.530  1.00  0.00           O
ATOM   2676  ND2 ASN A 183      29.730  35.330  18.830  1.00  0.00           N
ATOM   2677 1HD2 ASN A 183      30.600  35.480  19.310  1.00  0.00           H
ATOM   2678 2HD2 ASN A 183      29.080  36.080  18.660  1.00  0.00           H
ATOM   2679  C   ASN A 183      29.560  33.350  22.250  1.00  0.00           C
ATOM   2680  O   ASN A 183      28.410  33.750  22.000  1.00  0.00           O
ATOM   2681  N   LEU A 184      29.950  33.100  23.510  1.00  0.00           N
ATOM   2682  H   LEU A 184      30.950  32.960  23.580  1.00  0.00           H
ATOM   2683  CA  LEU A 184      28.910  32.960  24.500  1.00  0.00           C
ATOM   2684  HA  LEU A 184      27.950  33.190  24.030  1.00  0.00           H
ATOM   2685  CB  LEU A 184      28.810  31.420  24.820  1.00  0.00           C
ATOM   2686  HB1 LEU A 184      29.800  31.050  25.090  1.00  0.00           H
ATOM   2687  HB2 LEU A 184      28.690  30.880  23.880  1.00  0.00           H
ATOM   2688  CG  LEU A 184      27.740  31.030  25.850  1.00  0.00           C
ATOM   2689  HG  LEU A 184      27.930  31.550  26.780  1.00  0.00           H
ATOM   2690  CD1 LEU A 184      26.310  31.310  25.380  1.00  0.00           C
ATOM   2691 1HD1 LEU A 184      25.550  31.490  26.140  1.00  0.00           H
ATOM   2692 2HD1 LEU A 184      26.270  32.180  24.730  1.00  0.00           H
ATOM   2693 3HD1 LEU A 184      26.020  30.430  24.800  1.00  0.00           H
ATOM   2694  CD2 LEU A 184      27.930  29.530  26.140  1.00  0.00           C
ATOM   2695 1HD2 LEU A 184      28.670  29.440  26.940  1.00  0.00           H
ATOM   2696 2HD2 LEU A 184      27.040  29.160  26.650  1.00  0.00           H
ATOM   2697 3HD2 LEU A 184      28.180  29.010  25.210  1.00  0.00           H
ATOM   2698  C   LEU A 184      29.130  33.700  25.760  1.00  0.00           C
ATOM   2699  O   LEU A 184      30.080  33.510  26.490  1.00  0.00           O
ATOM   2700  N   ILE A 185      28.080  34.390  26.160  1.00  0.00           N
ATOM   2701  H   ILE A 185      27.340  34.510  25.480  1.00  0.00           H
ATOM   2702  CA  ILE A 185      27.970  35.150  27.470  1.00  0.00           C
ATOM   2703  HA  ILE A 185      28.900  35.020  28.020  1.00  0.00           H
ATOM   2704  CB  ILE A 185      27.730  36.610  27.190  1.00  0.00           C
ATOM   2705  HB  ILE A 185      26.980  36.640  26.400  1.00  0.00           H
ATOM   2706  CG2 ILE A 185      27.080  37.460  28.350  1.00  0.00           C
ATOM   2707 1HG2 ILE A 185      27.710  37.380  29.240  1.00  0.00           H
ATOM   2708 2HG2 ILE A 185      26.890  38.450  27.950  1.00  0.00           H
ATOM   2709 3HG2 ILE A 185      26.070  37.080  28.520  1.00  0.00           H
ATOM   2710  CG1 ILE A 185      29.090  37.240  26.840  1.00  0.00           C
ATOM   2711 1HG1 ILE A 185      29.700  36.620  26.180  1.00  0.00           H
ATOM   2712 2HG1 ILE A 185      29.750  37.340  27.700  1.00  0.00           H
ATOM   2713  CD  ILE A 185      29.090  38.700  26.270  1.00  0.00           C
ATOM   2714  HD1 ILE A 185      28.640  38.800  25.280  1.00  0.00           H
ATOM   2715  HD2 ILE A 185      28.520  39.470  26.790  1.00  0.00           H
ATOM   2716  HD3 ILE A 185      30.110  39.090  26.290  1.00  0.00           H
ATOM   2717  C   ILE A 185      26.920  34.530  28.330  1.00  0.00           C
ATOM   2718  O   ILE A 185      25.790  34.440  27.840  1.00  0.00           O
ATOM   2719  N   ALA A 186      27.260  34.200  29.560  1.00  0.00           N
ATOM   2720  H   ALA A 186      28.140  34.600  29.830  1.00  0.00           H
ATOM   2721  CA  ALA A 186      26.330  34.060  30.710  1.00  0.00           C
ATOM   2722  HA  ALA A 186      25.340  33.780  30.370  1.00  0.00           H
ATOM   2723  CB  ALA A 186      26.820  33.050  31.720  1.00  0.00           C
ATOM   2724  HB1 ALA A 186      26.140  32.910  32.560  1.00  0.00           H
ATOM   2725  HB2 ALA A 186      26.940  32.070  31.260  1.00  0.00           H
ATOM   2726  HB3 ALA A 186      27.780  33.290  32.160  1.00  0.00           H
ATOM   2727  C   ALA A 186      26.040  35.420  31.300  1.00  0.00           C
ATOM   2728  O   ALA A 186      26.900  36.300  31.410  1.00  0.00           O
ATOM   2729  N   ILE A 187      24.780  35.580  31.760  1.00  0.00           N
ATOM   2730  H   ILE A 187      24.040  34.930  31.540  1.00  0.00           H
ATOM   2731  CA  ILE A 187      24.190  36.850  32.150  1.00  0.00           C
ATOM   2732  HA  ILE A 187      24.980  37.400  32.660  1.00  0.00           H
ATOM   2733  CB  ILE A 187      23.900  37.700  30.880  1.00  0.00           C
ATOM   2734  HB  ILE A 187      24.810  37.910  30.310  1.00  0.00           H
ATOM   2735  CG2 ILE A 187      22.810  37.070  30.030  1.00  0.00           C
ATOM   2736 1HG2 ILE A 187      22.600  37.650  29.130  1.00  0.00           H
ATOM   2737 2HG2 ILE A 187      23.030  36.010  29.880  1.00  0.00           H
ATOM   2738 3HG2 ILE A 187      21.880  37.080  30.590  1.00  0.00           H
ATOM   2739  CG1 ILE A 187      23.380  39.160  31.110  1.00  0.00           C
ATOM   2740 1HG1 ILE A 187      22.490  39.210  31.740  1.00  0.00           H
ATOM   2741 2HG1 ILE A 187      23.210  39.590  30.120  1.00  0.00           H
ATOM   2742  CD  ILE A 187      24.470  40.080  31.730  1.00  0.00           C
ATOM   2743  HD1 ILE A 187      25.480  39.920  31.360  1.00  0.00           H
ATOM   2744  HD2 ILE A 187      24.140  41.100  31.550  1.00  0.00           H
ATOM   2745  HD3 ILE A 187      24.410  39.810  32.780  1.00  0.00           H
ATOM   2746  C   ILE A 187      23.100  36.730  33.170  1.00  0.00           C
ATOM   2747  O   ILE A 187      22.300  35.760  33.070  1.00  0.00           O
ATOM   2748  N   GLY A 188      23.050  37.640  34.130  1.00  0.00           N
ATOM   2749  H   GLY A 188      23.870  38.190  34.350  1.00  0.00           H
ATOM   2750  CA  GLY A 188      21.930  37.560  35.060  1.00  0.00           C
ATOM   2751  HA1 GLY A 188      22.080  38.300  35.840  1.00  0.00           H
ATOM   2752  HA2 GLY A 188      21.920  36.590  35.560  1.00  0.00           H
ATOM   2753  C   GLY A 188      20.540  37.870  34.560  1.00  0.00           C
ATOM   2754  O   GLY A 188      20.340  38.300  33.430  1.00  0.00           O
ATOM   2755  N   SER A 189      19.600  37.620  35.470  1.00  0.00           N
ATOM   2756  H   SER A 189      20.000  37.240  36.310  1.00  0.00           H
ATOM   2757  CA  SER A 189      18.200  38.030  35.320  1.00  0.00           C
ATOM   2758  HA  SER A 189      18.060  38.220  34.260  1.00  0.00           H
ATOM   2759  CB  SER A 189      17.350  36.830  35.660  1.00  0.00           C
ATOM   2760  HB1 SER A 189      16.300  37.070  35.500  1.00  0.00           H
ATOM   2761  HB2 SER A 189      17.700  36.570  36.660  1.00  0.00           H
ATOM   2762  OG  SER A 189      17.490  35.770  34.750  1.00  0.00           O
ATOM   2763  HG  SER A 189      18.380  35.420  34.740  1.00  0.00           H
ATOM   2764  C   SER A 189      17.760  39.300  35.920  1.00  0.00           C
ATOM   2765  O   SER A 189      16.520  39.570  35.800  1.00  0.00           O
ATOM   2766  N   SER A 190      18.620  40.140  36.530  1.00  0.00           N
ATOM   2767  H   SER A 190      19.610  39.960  36.560  1.00  0.00           H
ATOM   2768  CA  SER A 190      18.190  41.420  37.140  1.00  0.00           C
ATOM   2769  HA  SER A 190      17.140  41.270  37.400  1.00  0.00           H
ATOM   2770  CB  SER A 190      19.100  41.910  38.290  1.00  0.00           C
ATOM   2771  HB1 SER A 190      19.000  41.200  39.120  1.00  0.00           H
ATOM   2772  HB2 SER A 190      18.690  42.880  38.570  1.00  0.00           H
ATOM   2773  OG  SER A 190      20.440  42.020  37.910  1.00  0.00           O
ATOM   2774  HG  SER A 190      20.940  41.320  38.340  1.00  0.00           H
ATOM   2775  C   SER A 190      18.210  42.560  36.090  1.00  0.00           C
ATOM   2776  O   SER A 190      18.940  42.540  35.100  1.00  0.00           O
ATOM   2777  N   GLU A 191      17.400  43.570  36.240  1.00  0.00           N
ATOM   2778  H   GLU A 191      16.840  43.450  37.070  1.00  0.00           H
ATOM   2779  CA  GLU A 191      17.240  44.760  35.480  1.00  0.00           C
ATOM   2780  HA  GLU A 191      16.670  44.540  34.580  1.00  0.00           H
ATOM   2781  CB  GLU A 191      16.400  45.710  36.300  1.00  0.00           C
ATOM   2782  HB1 GLU A 191      16.820  45.910  37.290  1.00  0.00           H
ATOM   2783  HB2 GLU A 191      15.430  45.240  36.390  1.00  0.00           H
ATOM   2784  CG  GLU A 191      16.220  47.030  35.550  1.00  0.00           C
ATOM   2785  HG1 GLU A 191      16.130  46.750  34.500  1.00  0.00           H
ATOM   2786  HG2 GLU A 191      17.060  47.710  35.670  1.00  0.00           H
ATOM   2787  CD  GLU A 191      14.910  47.840  35.800  1.00  0.00           C
ATOM   2788  OE1 GLU A 191      14.720  48.570  36.760  1.00  0.00           O
ATOM   2789  OE2 GLU A 191      14.090  47.750  34.860  1.00  0.00           O
ATOM   2790  C   GLU A 191      18.540  45.470  35.090  1.00  0.00           C
ATOM   2791  O   GLU A 191      18.770  45.840  33.940  1.00  0.00           O
ATOM   2792  N   SER A 192      19.480  45.440  36.020  1.00  0.00           N
ATOM   2793  H   SER A 192      19.190  45.310  36.980  1.00  0.00           H
ATOM   2794  CA  SER A 192      20.910  45.900  35.800  1.00  0.00           C
ATOM   2795  HA  SER A 192      20.850  46.720  35.090  1.00  0.00           H
ATOM   2796  CB  SER A 192      21.600  46.340  37.090  1.00  0.00           C
ATOM   2797  HB1 SER A 192      22.670  46.450  36.910  1.00  0.00           H
ATOM   2798  HB2 SER A 192      21.510  45.580  37.870  1.00  0.00           H
ATOM   2799  OG  SER A 192      21.020  47.540  37.470  1.00  0.00           O
ATOM   2800  HG  SER A 192      20.770  47.480  38.390  1.00  0.00           H
ATOM   2801  C   SER A 192      21.790  44.920  35.130  1.00  0.00           C
ATOM   2802  O   SER A 192      22.680  45.380  34.400  1.00  0.00           O
ATOM   2803  N   ALA A 193      21.550  43.630  35.190  1.00  0.00           N
ATOM   2804  H   ALA A 193      20.700  43.330  35.650  1.00  0.00           H
ATOM   2805  CA  ALA A 193      22.170  42.710  34.230  1.00  0.00           C
ATOM   2806  HA  ALA A 193      23.240  42.900  34.260  1.00  0.00           H
ATOM   2807  CB  ALA A 193      22.000  41.320  34.640  1.00  0.00           C
ATOM   2808  HB1 ALA A 193      22.370  41.140  35.650  1.00  0.00           H
ATOM   2809  HB2 ALA A 193      20.950  41.070  34.790  1.00  0.00           H
ATOM   2810  HB3 ALA A 193      22.720  40.860  33.960  1.00  0.00           H
ATOM   2811  C   ALA A 193      21.640  42.950  32.820  1.00  0.00           C
ATOM   2812  O   ALA A 193      22.370  42.960  31.850  1.00  0.00           O
ATOM   2813  N   GLN A 194      20.340  43.170  32.690  1.00  0.00           N
ATOM   2814  H   GLN A 194      19.810  43.180  33.550  1.00  0.00           H
ATOM   2815  CA  GLN A 194      19.610  43.080  31.410  1.00  0.00           C
ATOM   2816  HA  GLN A 194      20.080  42.340  30.770  1.00  0.00           H
ATOM   2817  CB  GLN A 194      18.210  42.630  31.690  1.00  0.00           C
ATOM   2818  HB1 GLN A 194      17.530  42.790  30.850  1.00  0.00           H
ATOM   2819  HB2 GLN A 194      17.880  43.100  32.610  1.00  0.00           H
ATOM   2820  CG  GLN A 194      18.120  41.060  31.940  1.00  0.00           C
ATOM   2821  HG1 GLN A 194      17.060  40.830  32.030  1.00  0.00           H
ATOM   2822  HG2 GLN A 194      18.720  40.780  32.810  1.00  0.00           H
ATOM   2823  CD  GLN A 194      18.520  40.280  30.690  1.00  0.00           C
ATOM   2824  OE1 GLN A 194      17.970  40.500  29.600  1.00  0.00           O
ATOM   2825  NE2 GLN A 194      19.470  39.380  30.820  1.00  0.00           N
ATOM   2826 1HE2 GLN A 194      19.830  39.140  31.740  1.00  0.00           H
ATOM   2827 2HE2 GLN A 194      19.780  38.750  30.100  1.00  0.00           H
ATOM   2828  C   GLN A 194      19.650  44.390  30.600  1.00  0.00           C
ATOM   2829  O   GLN A 194      19.640  44.460  29.380  1.00  0.00           O
ATOM   2830  N   LYS A 195      20.000  45.480  31.240  1.00  0.00           N
ATOM   2831  H   LYS A 195      20.220  45.370  32.220  1.00  0.00           H
ATOM   2832  CA  LYS A 195      20.280  46.830  30.700  1.00  0.00           C
ATOM   2833  HA  LYS A 195      19.680  46.990  29.810  1.00  0.00           H
ATOM   2834  CB  LYS A 195      19.890  47.970  31.640  1.00  0.00           C
ATOM   2835  HB1 LYS A 195      20.380  48.880  31.300  1.00  0.00           H
ATOM   2836  HB2 LYS A 195      20.220  47.830  32.670  1.00  0.00           H
ATOM   2837  CG  LYS A 195      18.320  48.200  31.690  1.00  0.00           C
ATOM   2838  HG1 LYS A 195      17.700  47.330  31.880  1.00  0.00           H
ATOM   2839  HG2 LYS A 195      18.050  48.670  30.750  1.00  0.00           H
ATOM   2840  CD  LYS A 195      17.920  49.090  32.850  1.00  0.00           C
ATOM   2841  HD1 LYS A 195      18.360  48.730  33.780  1.00  0.00           H
ATOM   2842  HD2 LYS A 195      16.840  49.020  32.990  1.00  0.00           H
ATOM   2843  CE  LYS A 195      18.410  50.560  32.880  1.00  0.00           C
ATOM   2844  HE1 LYS A 195      18.100  51.000  31.930  1.00  0.00           H
ATOM   2845  HE2 LYS A 195      19.500  50.510  32.950  1.00  0.00           H
ATOM   2846  NZ  LYS A 195      17.880  51.350  34.040  1.00  0.00           N
ATOM   2847  HZ1 LYS A 195      18.320  52.250  34.140  1.00  0.00           H
ATOM   2848  HZ2 LYS A 195      16.920  51.510  33.780  1.00  0.00           H
ATOM   2849  HZ3 LYS A 195      17.830  50.760  34.860  1.00  0.00           H
ATOM   2850  C   LYS A 195      21.830  46.770  30.340  1.00  0.00           C
ATOM   2851  O   LYS A 195      22.180  47.200  29.200  1.00  0.00           O
ATOM   2852  N   ALA A 196      22.730  46.220  31.170  1.00  0.00           N
ATOM   2853  H   ALA A 196      22.490  45.880  32.090  1.00  0.00           H
ATOM   2854  CA  ALA A 196      24.090  46.150  30.730  1.00  0.00           C
ATOM   2855  HA  ALA A 196      24.210  47.200  30.480  1.00  0.00           H
ATOM   2856  CB  ALA A 196      25.020  45.890  31.910  1.00  0.00           C
ATOM   2857  HB1 ALA A 196      24.940  46.800  32.510  1.00  0.00           H
ATOM   2858  HB2 ALA A 196      24.850  45.010  32.520  1.00  0.00           H
ATOM   2859  HB3 ALA A 196      26.020  45.920  31.460  1.00  0.00           H
ATOM   2860  C   ALA A 196      24.330  45.230  29.440  1.00  0.00           C
ATOM   2861  O   ALA A 196      25.160  45.530  28.550  1.00  0.00           O
ATOM   2862  N   LEU A 197      23.550  44.140  29.420  1.00  0.00           N
ATOM   2863  H   LEU A 197      22.920  43.920  30.170  1.00  0.00           H
ATOM   2864  CA  LEU A 197      23.590  43.370  28.190  1.00  0.00           C
ATOM   2865  HA  LEU A 197      24.620  43.050  28.020  1.00  0.00           H
ATOM   2866  CB  LEU A 197      22.730  42.150  28.460  1.00  0.00           C
ATOM   2867  HB1 LEU A 197      21.740  42.510  28.720  1.00  0.00           H
ATOM   2868  HB2 LEU A 197      23.170  41.720  29.360  1.00  0.00           H
ATOM   2869  CG  LEU A 197      22.650  41.110  27.300  1.00  0.00           C
ATOM   2870  HG  LEU A 197      22.350  41.520  26.340  1.00  0.00           H
ATOM   2871  CD1 LEU A 197      23.970  40.370  26.990  1.00  0.00           C
ATOM   2872 1HD1 LEU A 197      24.820  41.020  26.770  1.00  0.00           H
ATOM   2873 2HD1 LEU A 197      24.200  39.630  27.760  1.00  0.00           H
ATOM   2874 3HD1 LEU A 197      23.800  39.790  26.090  1.00  0.00           H
ATOM   2875  CD2 LEU A 197      21.560  40.080  27.510  1.00  0.00           C
ATOM   2876 1HD2 LEU A 197      20.560  40.500  27.490  1.00  0.00           H
ATOM   2877 2HD2 LEU A 197      21.670  39.350  26.710  1.00  0.00           H
ATOM   2878 3HD2 LEU A 197      21.650  39.480  28.420  1.00  0.00           H
ATOM   2879  C   LEU A 197      22.990  44.110  26.970  1.00  0.00           C
ATOM   2880  O   LEU A 197      23.550  44.130  25.880  1.00  0.00           O
ATOM   2881  N   LYS A 198      21.940  44.940  27.190  1.00  0.00           N
ATOM   2882  H   LYS A 198      21.580  45.060  28.120  1.00  0.00           H
ATOM   2883  CA  LYS A 198      21.410  45.750  26.080  1.00  0.00           C
ATOM   2884  HA  LYS A 198      21.130  45.030  25.300  1.00  0.00           H
ATOM   2885  CB  LYS A 198      20.160  46.560  26.510  1.00  0.00           C
ATOM   2886  HB1 LYS A 198      20.530  47.420  27.060  1.00  0.00           H
ATOM   2887  HB2 LYS A 198      19.520  45.940  27.150  1.00  0.00           H
ATOM   2888  CG  LYS A 198      19.390  47.070  25.280  1.00  0.00           C
ATOM   2889  HG1 LYS A 198      19.120  46.250  24.620  1.00  0.00           H
ATOM   2890  HG2 LYS A 198      19.980  47.740  24.650  1.00  0.00           H
ATOM   2891  CD  LYS A 198      18.090  47.840  25.600  1.00  0.00           C
ATOM   2892  HD1 LYS A 198      17.360  47.330  26.220  1.00  0.00           H
ATOM   2893  HD2 LYS A 198      17.610  48.180  24.680  1.00  0.00           H
ATOM   2894  CE  LYS A 198      18.260  49.090  26.410  1.00  0.00           C
ATOM   2895  HE1 LYS A 198      18.780  48.950  27.360  1.00  0.00           H
ATOM   2896  HE2 LYS A 198      17.230  49.400  26.570  1.00  0.00           H
ATOM   2897  NZ  LYS A 198      18.810  50.210  25.620  1.00  0.00           N
ATOM   2898  HZ1 LYS A 198      19.780  50.050  25.380  1.00  0.00           H
ATOM   2899  HZ2 LYS A 198      18.240  50.380  24.810  1.00  0.00           H
ATOM   2900  HZ3 LYS A 198      18.770  51.090  26.120  1.00  0.00           H
ATOM   2901  C   LYS A 198      22.510  46.640  25.460  1.00  0.00           C
ATOM   2902  O   LYS A 198      22.580  46.840  24.270  1.00  0.00           O
ATOM   2903  N   ILE A 199      23.270  47.260  26.380  1.00  0.00           N
ATOM   2904  H   ILE A 199      23.150  46.980  27.340  1.00  0.00           H
ATOM   2905  CA  ILE A 199      24.460  48.130  26.090  1.00  0.00           C
ATOM   2906  HA  ILE A 199      24.210  48.950  25.410  1.00  0.00           H
ATOM   2907  CB  ILE A 199      24.870  48.790  27.390  1.00  0.00           C
ATOM   2908  HB  ILE A 199      25.110  48.020  28.120  1.00  0.00           H
ATOM   2909  CG2 ILE A 199      26.040  49.740  27.200  1.00  0.00           C
ATOM   2910 1HG2 ILE A 199      26.830  49.080  26.840  1.00  0.00           H
ATOM   2911 2HG2 ILE A 199      25.750  50.520  26.500  1.00  0.00           H
ATOM   2912 3HG2 ILE A 199      26.410  50.290  28.070  1.00  0.00           H
ATOM   2913  CG1 ILE A 199      23.700  49.720  27.930  1.00  0.00           C
ATOM   2914 1HG1 ILE A 199      22.730  49.220  27.930  1.00  0.00           H
ATOM   2915 2HG1 ILE A 199      23.540  50.470  27.150  1.00  0.00           H
ATOM   2916  CD  ILE A 199      23.910  50.480  29.280  1.00  0.00           C
ATOM   2917  HD1 ILE A 199      24.600  51.320  29.150  1.00  0.00           H
ATOM   2918  HD2 ILE A 199      22.940  50.920  29.500  1.00  0.00           H
ATOM   2919  HD3 ILE A 199      24.090  49.720  30.030  1.00  0.00           H
ATOM   2920  C   ILE A 199      25.620  47.450  25.430  1.00  0.00           C
ATOM   2921  O   ILE A 199      26.120  48.050  24.430  1.00  0.00           O
ATOM   2922  N   MET A 200      26.070  46.310  25.970  1.00  0.00           N
ATOM   2923  H   MET A 200      25.660  45.960  26.830  1.00  0.00           H
ATOM   2924  CA  MET A 200      27.150  45.530  25.350  1.00  0.00           C
ATOM   2925  HA  MET A 200      28.000  46.200  25.190  1.00  0.00           H
ATOM   2926  CB  MET A 200      27.570  44.300  26.280  1.00  0.00           C
ATOM   2927  HB1 MET A 200      28.220  43.600  25.760  1.00  0.00           H
ATOM   2928  HB2 MET A 200      26.610  43.880  26.600  1.00  0.00           H
ATOM   2929  CG  MET A 200      28.270  44.950  27.520  1.00  0.00           C
ATOM   2930  HG1 MET A 200      27.550  45.560  28.070  1.00  0.00           H
ATOM   2931  HG2 MET A 200      29.070  45.600  27.170  1.00  0.00           H
ATOM   2932  SD  MET A 200      28.980  43.750  28.710  1.00  0.00           S
ATOM   2933  CE  MET A 200      27.530  42.970  29.570  1.00  0.00           C
ATOM   2934  HE1 MET A 200      27.980  42.260  30.270  1.00  0.00           H
ATOM   2935  HE2 MET A 200      27.000  43.730  30.150  1.00  0.00           H
ATOM   2936  HE3 MET A 200      26.880  42.370  28.940  1.00  0.00           H
ATOM   2937  C   MET A 200      26.740  45.080  23.950  1.00  0.00           C
ATOM   2938  O   MET A 200      27.530  45.050  22.980  1.00  0.00           O
ATOM   2939  N   GLN A 201      25.440  44.800  23.760  1.00  0.00           N
ATOM   2940  H   GLN A 201      24.900  44.670  24.600  1.00  0.00           H
ATOM   2941  CA  GLN A 201      24.910  44.500  22.470  1.00  0.00           C
ATOM   2942  HA  GLN A 201      25.640  43.770  22.120  1.00  0.00           H
ATOM   2943  CB  GLN A 201      23.520  43.800  22.500  1.00  0.00           C
ATOM   2944  HB1 GLN A 201      22.760  44.470  22.900  1.00  0.00           H
ATOM   2945  HB2 GLN A 201      23.610  43.000  23.240  1.00  0.00           H
ATOM   2946  CG  GLN A 201      23.110  43.070  21.160  1.00  0.00           C
ATOM   2947  HG1 GLN A 201      22.390  42.260  21.300  1.00  0.00           H
ATOM   2948  HG2 GLN A 201      23.990  42.490  20.890  1.00  0.00           H
ATOM   2949  CD  GLN A 201      22.570  43.900  20.020  1.00  0.00           C
ATOM   2950  OE1 GLN A 201      21.780  44.830  20.240  1.00  0.00           O
ATOM   2951  NE2 GLN A 201      23.070  43.560  18.810  1.00  0.00           N
ATOM   2952 1HE2 GLN A 201      23.860  42.930  18.770  1.00  0.00           H
ATOM   2953 2HE2 GLN A 201      22.780  44.160  18.050  1.00  0.00           H
ATOM   2954  C   GLN A 201      24.890  45.650  21.490  1.00  0.00           C
ATOM   2955  O   GLN A 201      25.430  45.560  20.400  1.00  0.00           O
ATOM   2956  N   GLN A 202      24.340  46.790  21.920  1.00  0.00           N
ATOM   2957  H   GLN A 202      23.890  46.800  22.820  1.00  0.00           H
ATOM   2958  CA  GLN A 202      24.290  48.060  21.190  1.00  0.00           C
ATOM   2959  HA  GLN A 202      23.650  47.960  20.320  1.00  0.00           H
ATOM   2960  CB  GLN A 202      23.560  49.080  22.130  1.00  0.00           C
ATOM   2961  HB1 GLN A 202      23.940  50.080  21.960  1.00  0.00           H
ATOM   2962  HB2 GLN A 202      23.720  48.740  23.160  1.00  0.00           H
ATOM   2963  CG  GLN A 202      22.010  49.190  21.950  1.00  0.00           C
ATOM   2964  HG1 GLN A 202      21.590  48.190  22.110  1.00  0.00           H
ATOM   2965  HG2 GLN A 202      21.840  49.500  20.920  1.00  0.00           H
ATOM   2966  CD  GLN A 202      21.430  50.130  22.980  1.00  0.00           C
ATOM   2967  OE1 GLN A 202      21.140  49.790  24.140  1.00  0.00           O
ATOM   2968  NE2 GLN A 202      20.990  51.250  22.510  1.00  0.00           N
ATOM   2969 1HE2 GLN A 202      20.990  51.290  21.500  1.00  0.00           H
ATOM   2970 2HE2 GLN A 202      20.690  52.020  23.080  1.00  0.00           H
ATOM   2971  C   GLN A 202      25.750  48.470  20.790  1.00  0.00           C
ATOM   2972  O   GLN A 202      25.870  49.020  19.680  1.00  0.00           O
ATOM   2973  N   MET A 203      26.780  48.220  21.560  1.00  0.00           N
ATOM   2974  H   MET A 203      26.640  47.710  22.430  1.00  0.00           H
ATOM   2975  CA  MET A 203      28.110  48.820  21.370  1.00  0.00           C
ATOM   2976  HA  MET A 203      27.950  49.810  20.950  1.00  0.00           H
ATOM   2977  CB  MET A 203      28.870  48.920  22.710  1.00  0.00           C
ATOM   2978  HB1 MET A 203      29.860  49.250  22.410  1.00  0.00           H
ATOM   2979  HB2 MET A 203      28.940  47.980  23.260  1.00  0.00           H
ATOM   2980  CG  MET A 203      28.380  50.080  23.580  1.00  0.00           C
ATOM   2981  HG1 MET A 203      27.340  49.850  23.830  1.00  0.00           H
ATOM   2982  HG2 MET A 203      28.570  50.960  22.970  1.00  0.00           H
ATOM   2983  SD  MET A 203      29.240  50.470  25.140  1.00  0.00           S
ATOM   2984  CE  MET A 203      29.750  48.830  25.820  1.00  0.00           C
ATOM   2985  HE1 MET A 203      28.860  48.280  26.120  1.00  0.00           H
ATOM   2986  HE2 MET A 203      30.280  48.240  25.070  1.00  0.00           H
ATOM   2987  HE3 MET A 203      30.410  49.050  26.650  1.00  0.00           H
ATOM   2988  C   MET A 203      28.960  48.030  20.360  1.00  0.00           C
ATOM   2989  O   MET A 203      29.940  48.590  19.780  1.00  0.00           O
ATOM   2990  N   SER A 204      28.700  46.760  20.160  1.00  0.00           N
ATOM   2991  H   SER A 204      28.010  46.350  20.770  1.00  0.00           H
ATOM   2992  CA  SER A 204      29.390  45.920  19.150  1.00  0.00           C
ATOM   2993  HA  SER A 204      30.230  46.460  18.720  1.00  0.00           H
ATOM   2994  CB  SER A 204      29.930  44.670  19.890  1.00  0.00           C
ATOM   2995  HB1 SER A 204      29.060  44.120  20.220  1.00  0.00           H
ATOM   2996  HB2 SER A 204      30.660  44.950  20.650  1.00  0.00           H
ATOM   2997  OG  SER A 204      30.680  43.920  18.910  1.00  0.00           O
ATOM   2998  HG  SER A 204      31.210  43.350  19.470  1.00  0.00           H
ATOM   2999  C   SER A 204      28.480  45.490  18.040  1.00  0.00           C
ATOM   3000  O   SER A 204      27.400  45.010  18.200  1.00  0.00           O
ATOM   3001  N   ASP A 205      29.030  45.690  16.770  1.00  0.00           N
ATOM   3002  H   ASP A 205      29.890  46.190  16.680  1.00  0.00           H
ATOM   3003  CA  ASP A 205      28.250  45.170  15.530  1.00  0.00           C
ATOM   3004  HA  ASP A 205      27.260  45.640  15.580  1.00  0.00           H
ATOM   3005  CB  ASP A 205      28.990  45.560  14.280  1.00  0.00           C
ATOM   3006  HB1 ASP A 205      28.470  45.060  13.460  1.00  0.00           H
ATOM   3007  HB2 ASP A 205      30.040  45.280  14.410  1.00  0.00           H
ATOM   3008  CG  ASP A 205      29.160  47.060  14.020  1.00  0.00           C
ATOM   3009  OD1 ASP A 205      28.130  47.780  14.080  1.00  0.00           O
ATOM   3010  OD2 ASP A 205      30.310  47.530  13.760  1.00  0.00           O
ATOM   3011  C   ASP A 205      28.090  43.620  15.460  1.00  0.00           C
ATOM   3012  O   ASP A 205      27.150  43.140  14.870  1.00  0.00           O
ATOM   3013  N   HIS A 206      29.010  42.910  16.060  1.00  0.00           N
ATOM   3014  H   HIS A 206      29.710  43.390  16.600  1.00  0.00           H
ATOM   3015  CA  HIS A 206      29.040  41.430  16.120  1.00  0.00           C
ATOM   3016  HA  HIS A 206      28.730  40.930  15.210  1.00  0.00           H
ATOM   3017  CB  HIS A 206      30.460  40.890  16.320  1.00  0.00           C
ATOM   3018  HB1 HIS A 206      30.790  41.300  17.280  1.00  0.00           H
ATOM   3019  HB2 HIS A 206      31.130  41.260  15.540  1.00  0.00           H
ATOM   3020  CG  HIS A 206      30.600  39.400  16.460  1.00  0.00           C
ATOM   3021  ND1 HIS A 206      30.170  38.480  15.490  1.00  0.00           N
ATOM   3022  CE1 HIS A 206      30.410  37.270  16.020  1.00  0.00           C
ATOM   3023  HE1 HIS A 206      30.130  36.370  15.490  1.00  0.00           H
ATOM   3024  NE2 HIS A 206      31.120  37.420  17.180  1.00  0.00           N
ATOM   3025  HE2 HIS A 206      31.600  36.710  17.710  1.00  0.00           H
ATOM   3026  CD2 HIS A 206      31.250  38.720  17.470  1.00  0.00           C
ATOM   3027  HD2 HIS A 206      31.780  39.150  18.300  1.00  0.00           H
ATOM   3028  C   HIS A 206      28.200  40.860  17.240  1.00  0.00           C
ATOM   3029  O   HIS A 206      28.160  41.290  18.400  1.00  0.00           O
ATOM   3030  N   ARG A 207      27.450  39.790  16.810  1.00  0.00           N
ATOM   3031  H   ARG A 207      27.600  39.330  15.920  1.00  0.00           H
ATOM   3032  CA  ARG A 207      26.470  39.130  17.670  1.00  0.00           C
ATOM   3033  HA  ARG A 207      26.200  39.930  18.370  1.00  0.00           H
ATOM   3034  CB  ARG A 207      25.250  38.580  16.860  1.00  0.00           C
ATOM   3035  HB1 ARG A 207      25.570  37.660  16.370  1.00  0.00           H
ATOM   3036  HB2 ARG A 207      25.000  39.300  16.080  1.00  0.00           H
ATOM   3037  CG  ARG A 207      23.950  38.190  17.590  1.00  0.00           C
ATOM   3038  HG1 ARG A 207      23.360  39.100  17.600  1.00  0.00           H
ATOM   3039  HG2 ARG A 207      24.200  37.790  18.580  1.00  0.00           H
ATOM   3040  CD  ARG A 207      23.180  37.070  16.810  1.00  0.00           C
ATOM   3041  HD1 ARG A 207      22.850  37.450  15.840  1.00  0.00           H
ATOM   3042  HD2 ARG A 207      22.230  36.770  17.260  1.00  0.00           H
ATOM   3043  NE  ARG A 207      23.930  35.840  16.520  1.00  0.00           N
ATOM   3044  HE  ARG A 207      24.110  35.670  15.540  1.00  0.00           H
ATOM   3045  CZ  ARG A 207      24.420  34.960  17.390  1.00  0.00           C
ATOM   3046  NH1 ARG A 207      24.300  35.030  18.710  1.00  0.00           N
ATOM   3047 1HH1 ARG A 207      23.760  35.720  19.210  1.00  0.00           H
ATOM   3048 2HH1 ARG A 207      24.570  34.230  19.270  1.00  0.00           H
ATOM   3049  NH2 ARG A 207      25.060  33.950  16.910  1.00  0.00           N
ATOM   3050 1HH2 ARG A 207      25.020  33.770  15.910  1.00  0.00           H
ATOM   3051 2HH2 ARG A 207      25.440  33.260  17.540  1.00  0.00           H
ATOM   3052  C   ARG A 207      27.070  38.100  18.560  1.00  0.00           C
ATOM   3053  O   ARG A 207      27.900  37.290  18.130  1.00  0.00           O
ATOM   3054  N   TYR A 208      26.630  38.040  19.790  1.00  0.00           N
ATOM   3055  H   TYR A 208      25.970  38.690  20.190  1.00  0.00           H
ATOM   3056  CA  TYR A 208      26.950  37.000  20.830  1.00  0.00           C
ATOM   3057  HA  TYR A 208      27.670  36.330  20.360  1.00  0.00           H
ATOM   3058  CB  TYR A 208      27.620  37.630  22.090  1.00  0.00           C
ATOM   3059  HB1 TYR A 208      27.790  36.930  22.900  1.00  0.00           H
ATOM   3060  HB2 TYR A 208      27.000  38.470  22.430  1.00  0.00           H
ATOM   3061  CG  TYR A 208      28.990  38.260  21.810  1.00  0.00           C
ATOM   3062  CD1 TYR A 208      30.120  37.510  21.880  1.00  0.00           C
ATOM   3063  HD1 TYR A 208      30.180  36.480  22.190  1.00  0.00           H
ATOM   3064  CE1 TYR A 208      31.320  38.100  21.480  1.00  0.00           C
ATOM   3065  HE1 TYR A 208      32.210  37.500  21.430  1.00  0.00           H
ATOM   3066  CZ  TYR A 208      31.450  39.500  21.210  1.00  0.00           C
ATOM   3067  OH  TYR A 208      32.630  40.120  20.890  1.00  0.00           O
ATOM   3068  HH  TYR A 208      32.590  41.070  20.830  1.00  0.00           H
ATOM   3069  CE2 TYR A 208      30.250  40.250  21.190  1.00  0.00           C
ATOM   3070  HE2 TYR A 208      30.230  41.240  20.760  1.00  0.00           H
ATOM   3071  CD2 TYR A 208      29.040  39.620  21.490  1.00  0.00           C
ATOM   3072  HD2 TYR A 208      28.150  40.240  21.410  1.00  0.00           H
ATOM   3073  C   TYR A 208      25.640  36.220  21.240  1.00  0.00           C
ATOM   3074  O   TYR A 208      24.500  36.680  21.300  1.00  0.00           O
ATOM   3075  N   ASP A 209      25.860  34.920  21.540  1.00  0.00           N
ATOM   3076  H   ASP A 209      26.840  34.670  21.470  1.00  0.00           H
ATOM   3077  CA  ASP A 209      24.950  33.930  22.150  1.00  0.00           C
ATOM   3078  HA  ASP A 209      24.020  34.070  21.590  1.00  0.00           H
ATOM   3079  CB  ASP A 209      25.350  32.530  22.040  1.00  0.00           C
ATOM   3080  HB1 ASP A 209      24.580  31.980  22.580  1.00  0.00           H
ATOM   3081  HB2 ASP A 209      26.250  32.340  22.620  1.00  0.00           H
ATOM   3082  CG  ASP A 209      25.500  32.090  20.620  1.00  0.00           C
ATOM   3083  OD1 ASP A 209      24.670  32.500  19.800  1.00  0.00           O
ATOM   3084  OD2 ASP A 209      26.280  31.200  20.290  1.00  0.00           O
ATOM   3085  C   ASP A 209      24.680  34.230  23.640  1.00  0.00           C
ATOM   3086  O   ASP A 209      25.630  34.710  24.290  1.00  0.00           O
ATOM   3087  N   LYS A 210      23.470  34.010  24.170  1.00  0.00           N
ATOM   3088  H   LYS A 210      22.640  33.740  23.650  1.00  0.00           H
ATOM   3089  CA  LYS A 210      23.210  34.250  25.590  1.00  0.00           C
ATOM   3090  HA  LYS A 210      24.100  34.710  26.020  1.00  0.00           H
ATOM   3091  CB  LYS A 210      21.930  35.080  25.860  1.00  0.00           C
ATOM   3092  HB1 LYS A 210      21.960  35.190  26.940  1.00  0.00           H
ATOM   3093  HB2 LYS A 210      21.020  34.600  25.520  1.00  0.00           H
ATOM   3094  CG  LYS A 210      21.830  36.590  25.400  1.00  0.00           C
ATOM   3095  HG1 LYS A 210      22.730  37.160  25.650  1.00  0.00           H
ATOM   3096  HG2 LYS A 210      21.090  37.160  25.960  1.00  0.00           H
ATOM   3097  CD  LYS A 210      21.610  36.560  23.900  1.00  0.00           C
ATOM   3098  HD1 LYS A 210      20.650  36.090  23.670  1.00  0.00           H
ATOM   3099  HD2 LYS A 210      22.400  36.260  23.210  1.00  0.00           H
ATOM   3100  CE  LYS A 210      21.360  37.990  23.390  1.00  0.00           C
ATOM   3101  HE1 LYS A 210      22.360  38.390  23.250  1.00  0.00           H
ATOM   3102  HE2 LYS A 210      21.000  38.510  24.280  1.00  0.00           H
ATOM   3103  NZ  LYS A 210      20.430  38.050  22.250  1.00  0.00           N
ATOM   3104  HZ1 LYS A 210      19.530  37.670  22.500  1.00  0.00           H
ATOM   3105  HZ2 LYS A 210      20.460  39.020  21.980  1.00  0.00           H
ATOM   3106  HZ3 LYS A 210      20.760  37.530  21.460  1.00  0.00           H
ATOM   3107  C   LYS A 210      23.130  32.840  26.280  1.00  0.00           C
ATOM   3108  O   LYS A 210      22.670  31.870  25.650  1.00  0.00           O
ATOM   3109  N   LEU A 211      23.430  32.840  27.590  1.00  0.00           N
ATOM   3110  H   LEU A 211      23.850  33.690  27.920  1.00  0.00           H
ATOM   3111  CA  LEU A 211      23.090  31.890  28.610  1.00  0.00           C
ATOM   3112  HA  LEU A 211      22.260  31.260  28.260  1.00  0.00           H
ATOM   3113  CB  LEU A 211      24.290  31.030  28.890  1.00  0.00           C
ATOM   3114  HB1 LEU A 211      25.040  31.540  29.490  1.00  0.00           H
ATOM   3115  HB2 LEU A 211      24.860  30.750  28.000  1.00  0.00           H
ATOM   3116  CG  LEU A 211      23.950  29.740  29.720  1.00  0.00           C
ATOM   3117  HG  LEU A 211      23.390  29.990  30.620  1.00  0.00           H
ATOM   3118  CD1 LEU A 211      23.170  28.710  28.840  1.00  0.00           C
ATOM   3119 1HD1 LEU A 211      23.060  27.780  29.410  1.00  0.00           H
ATOM   3120 2HD1 LEU A 211      22.200  28.990  28.450  1.00  0.00           H
ATOM   3121 3HD1 LEU A 211      23.840  28.450  28.010  1.00  0.00           H
ATOM   3122  CD2 LEU A 211      25.220  29.030  30.200  1.00  0.00           C
ATOM   3123 1HD2 LEU A 211      25.740  29.720  30.860  1.00  0.00           H
ATOM   3124 2HD2 LEU A 211      25.030  28.120  30.770  1.00  0.00           H
ATOM   3125 3HD2 LEU A 211      25.930  28.810  29.410  1.00  0.00           H
ATOM   3126  C   LEU A 211      22.530  32.710  29.780  1.00  0.00           C
ATOM   3127  O   LEU A 211      23.170  33.110  30.790  1.00  0.00           O
ATOM   3128  N   THR A 212      21.270  33.070  29.600  1.00  0.00           N
ATOM   3129  H   THR A 212      20.790  32.670  28.810  1.00  0.00           H
ATOM   3130  CA  THR A 212      20.510  33.780  30.630  1.00  0.00           C
ATOM   3131  HA  THR A 212      21.090  34.600  31.050  1.00  0.00           H
ATOM   3132  CB  THR A 212      19.200  34.410  30.100  1.00  0.00           C
ATOM   3133  HB  THR A 212      18.440  33.640  29.980  1.00  0.00           H
ATOM   3134  CG2 THR A 212      18.650  35.450  31.130  1.00  0.00           C
ATOM   3135 1HG2 THR A 212      19.420  36.110  31.520  1.00  0.00           H
ATOM   3136 2HG2 THR A 212      17.800  36.030  30.770  1.00  0.00           H
ATOM   3137 3HG2 THR A 212      18.410  34.890  32.040  1.00  0.00           H
ATOM   3138  OG1 THR A 212      19.270  34.960  28.790  1.00  0.00           O
ATOM   3139  HG1 THR A 212      19.410  34.200  28.220  1.00  0.00           H
ATOM   3140  C   THR A 212      20.230  32.790  31.820  1.00  0.00           C
ATOM   3141  O   THR A 212      19.540  31.780  31.660  1.00  0.00           O
ATOM   3142  N   VAL A 213      20.640  33.090  33.040  1.00  0.00           N
ATOM   3143  H   VAL A 213      21.220  33.910  33.140  1.00  0.00           H
ATOM   3144  CA  VAL A 213      20.460  32.330  34.280  1.00  0.00           C
ATOM   3145  HA  VAL A 213      19.900  31.430  34.030  1.00  0.00           H
ATOM   3146  CB  VAL A 213      21.800  31.970  34.970  1.00  0.00           C
ATOM   3147  HB  VAL A 213      21.520  31.320  35.800  1.00  0.00           H
ATOM   3148  CG1 VAL A 213      22.680  31.030  34.080  1.00  0.00           C
ATOM   3149 1HG1 VAL A 213      23.570  30.700  34.620  1.00  0.00           H
ATOM   3150 2HG1 VAL A 213      22.140  30.200  33.640  1.00  0.00           H
ATOM   3151 3HG1 VAL A 213      23.060  31.610  33.240  1.00  0.00           H
ATOM   3152  CG2 VAL A 213      22.650  33.140  35.430  1.00  0.00           C
ATOM   3153 1HG2 VAL A 213      23.550  32.650  35.800  1.00  0.00           H
ATOM   3154 2HG2 VAL A 213      22.920  33.650  34.510  1.00  0.00           H
ATOM   3155 3HG2 VAL A 213      22.120  33.680  36.210  1.00  0.00           H
ATOM   3156  C   VAL A 213      19.610  33.130  35.340  1.00  0.00           C
ATOM   3157  O   VAL A 213      19.650  34.360  35.330  1.00  0.00           O
ATOM   3158  N   PRO A 214      18.810  32.480  36.200  1.00  0.00           N
ATOM   3159  CD  PRO A 214      18.640  31.080  36.370  1.00  0.00           C
ATOM   3160  HD1 PRO A 214      19.640  30.740  36.610  1.00  0.00           H
ATOM   3161  HD2 PRO A 214      18.330  30.720  35.380  1.00  0.00           H
ATOM   3162  CG  PRO A 214      17.570  30.850  37.470  1.00  0.00           C
ATOM   3163  HG1 PRO A 214      18.130  30.580  38.350  1.00  0.00           H
ATOM   3164  HG2 PRO A 214      16.810  30.110  37.230  1.00  0.00           H
ATOM   3165  CB  PRO A 214      16.910  32.180  37.660  1.00  0.00           C
ATOM   3166  HB1 PRO A 214      16.680  32.430  38.700  1.00  0.00           H
ATOM   3167  HB2 PRO A 214      16.010  32.220  37.050  1.00  0.00           H
ATOM   3168  CA  PRO A 214      17.940  33.230  37.050  1.00  0.00           C
ATOM   3169  HA  PRO A 214      17.340  33.980  36.530  1.00  0.00           H
ATOM   3170  C   PRO A 214      18.590  34.030  38.160  1.00  0.00           C
ATOM   3171  O   PRO A 214      17.890  34.850  38.750  1.00  0.00           O
ATOM   3172  N   ASP A 215      19.830  33.650  38.470  1.00  0.00           N
ATOM   3173  H   ASP A 215      20.320  32.960  37.910  1.00  0.00           H
ATOM   3174  CA  ASP A 215      20.520  34.220  39.650  1.00  0.00           C
ATOM   3175  HA  ASP A 215      19.970  35.040  40.110  1.00  0.00           H
ATOM   3176  CB  ASP A 215      20.690  33.150  40.720  1.00  0.00           C
ATOM   3177  HB1 ASP A 215      20.920  33.650  41.660  1.00  0.00           H
ATOM   3178  HB2 ASP A 215      21.480  32.510  40.320  1.00  0.00           H
ATOM   3179  CG  ASP A 215      19.500  32.250  41.050  1.00  0.00           C
ATOM   3180  OD1 ASP A 215      18.460  32.720  41.600  1.00  0.00           O
ATOM   3181  OD2 ASP A 215      19.540  31.080  40.670  1.00  0.00           O
ATOM   3182  C   ASP A 215      21.900  34.770  39.210  1.00  0.00           C
ATOM   3183  O   ASP A 215      22.790  34.060  38.700  1.00  0.00           O
ATOM   3184  N   ASP A 216      22.190  36.080  39.510  1.00  0.00           N
ATOM   3185  H   ASP A 216      21.400  36.580  39.890  1.00  0.00           H
ATOM   3186  CA  ASP A 216      23.290  36.850  38.810  1.00  0.00           C
ATOM   3187  HA  ASP A 216      23.160  36.610  37.750  1.00  0.00           H
ATOM   3188  CB  ASP A 216      23.030  38.350  38.970  1.00  0.00           C
ATOM   3189  HB1 ASP A 216      23.830  38.820  38.390  1.00  0.00           H
ATOM   3190  HB2 ASP A 216      23.120  38.590  40.030  1.00  0.00           H
ATOM   3191  CG  ASP A 216      21.680  38.890  38.540  1.00  0.00           C
ATOM   3192  OD1 ASP A 216      20.820  38.250  37.900  1.00  0.00           O
ATOM   3193  OD2 ASP A 216      21.340  39.960  39.010  1.00  0.00           O
ATOM   3194  C   ASP A 216      24.690  36.500  39.320  1.00  0.00           C
ATOM   3195  O   ASP A 216      25.650  36.420  38.490  1.00  0.00           O
ATOM   3196  N   ILE A 217      24.810  36.170  40.580  1.00  0.00           N
ATOM   3197  H   ILE A 217      24.020  36.200  41.210  1.00  0.00           H
ATOM   3198  CA  ILE A 217      26.170  35.710  40.980  1.00  0.00           C
ATOM   3199  HA  ILE A 217      26.900  36.500  40.780  1.00  0.00           H
ATOM   3200  CB  ILE A 217      26.190  35.590  42.590  1.00  0.00           C
ATOM   3201  HB  ILE A 217      25.240  35.110  42.820  1.00  0.00           H
ATOM   3202  CG2 ILE A 217      27.330  34.690  43.170  1.00  0.00           C
ATOM   3203 1HG2 ILE A 217      27.320  34.720  44.260  1.00  0.00           H
ATOM   3204 2HG2 ILE A 217      27.250  33.650  42.860  1.00  0.00           H
ATOM   3205 3HG2 ILE A 217      28.290  35.090  42.830  1.00  0.00           H
ATOM   3206  CG1 ILE A 217      26.130  37.020  43.140  1.00  0.00           C
ATOM   3207 1HG1 ILE A 217      25.230  37.430  42.670  1.00  0.00           H
ATOM   3208 2HG1 ILE A 217      26.860  37.700  42.700  1.00  0.00           H
ATOM   3209  CD  ILE A 217      25.980  37.250  44.630  1.00  0.00           C
ATOM   3210  HD1 ILE A 217      25.950  38.330  44.780  1.00  0.00           H
ATOM   3211  HD2 ILE A 217      25.040  36.890  45.050  1.00  0.00           H
ATOM   3212  HD3 ILE A 217      26.820  36.850  45.190  1.00  0.00           H
ATOM   3213  C   ILE A 217      26.550  34.340  40.450  1.00  0.00           C
ATOM   3214  O   ILE A 217      27.650  34.100  40.130  1.00  0.00           O
ATOM   3215  N   ALA A 218      25.580  33.520  40.090  1.00  0.00           N
ATOM   3216  H   ALA A 218      24.630  33.770  40.310  1.00  0.00           H
ATOM   3217  CA  ALA A 218      25.860  32.270  39.350  1.00  0.00           C
ATOM   3218  HA  ALA A 218      26.820  31.870  39.680  1.00  0.00           H
ATOM   3219  CB  ALA A 218      24.740  31.230  39.690  1.00  0.00           C
ATOM   3220  HB1 ALA A 218      23.800  31.320  39.150  1.00  0.00           H
ATOM   3221  HB2 ALA A 218      25.280  30.310  39.480  1.00  0.00           H
ATOM   3222  HB3 ALA A 218      24.610  31.290  40.770  1.00  0.00           H
ATOM   3223  C   ALA A 218      25.920  32.520  37.830  1.00  0.00           C
ATOM   3224  O   ALA A 218      26.450  31.600  37.200  1.00  0.00           O
ATOM   3225  N   ALA A 219      25.740  33.680  37.250  1.00  0.00           N
ATOM   3226  H   ALA A 219      25.290  34.440  37.750  1.00  0.00           H
ATOM   3227  CA  ALA A 219      26.120  34.090  35.910  1.00  0.00           C
ATOM   3228  HA  ALA A 219      25.760  33.320  35.230  1.00  0.00           H
ATOM   3229  CB  ALA A 219      25.660  35.460  35.620  1.00  0.00           C
ATOM   3230  HB1 ALA A 219      25.720  35.700  34.550  1.00  0.00           H
ATOM   3231  HB2 ALA A 219      24.590  35.470  35.830  1.00  0.00           H
ATOM   3232  HB3 ALA A 219      26.210  36.260  36.110  1.00  0.00           H
ATOM   3233  C   ALA A 219      27.670  34.150  35.850  1.00  0.00           C
ATOM   3234  O   ALA A 219      28.210  33.970  34.780  1.00  0.00           O
ATOM   3235  N   ASN A 220      28.420  34.270  36.990  1.00  0.00           N
ATOM   3236  H   ASN A 220      27.960  34.240  37.890  1.00  0.00           H
ATOM   3237  CA  ASN A 220      29.880  34.220  36.950  1.00  0.00           C
ATOM   3238  HA  ASN A 220      30.190  34.680  36.020  1.00  0.00           H
ATOM   3239  CB  ASN A 220      30.440  35.100  38.030  1.00  0.00           C
ATOM   3240  HB1 ASN A 220      30.080  34.700  38.980  1.00  0.00           H
ATOM   3241  HB2 ASN A 220      29.950  36.060  37.890  1.00  0.00           H
ATOM   3242  CG  ASN A 220      31.940  35.210  37.990  1.00  0.00           C
ATOM   3243  OD1 ASN A 220      32.560  34.200  38.250  1.00  0.00           O
ATOM   3244  ND2 ASN A 220      32.610  36.310  37.750  1.00  0.00           N
ATOM   3245 1HD2 ASN A 220      32.140  37.200  37.730  1.00  0.00           H
ATOM   3246 2HD2 ASN A 220      33.610  36.270  37.870  1.00  0.00           H
ATOM   3247  C   ASN A 220      30.390  32.720  36.950  1.00  0.00           C
ATOM   3248  O   ASN A 220      30.220  32.070  38.010  1.00  0.00           O
ATOM   3249  N   CYS A 221      30.990  32.220  35.850  1.00  0.00           N
ATOM   3250  H   CYS A 221      31.000  32.870  35.080  1.00  0.00           H
ATOM   3251  CA  CYS A 221      31.590  30.890  35.690  1.00  0.00           C
ATOM   3252  HA  CYS A 221      31.770  30.490  36.680  1.00  0.00           H
ATOM   3253  CB  CYS A 221      30.590  29.990  34.930  1.00  0.00           C
ATOM   3254  HB1 CYS A 221      29.780  29.870  35.650  1.00  0.00           H
ATOM   3255  HB2 CYS A 221      31.050  29.020  34.730  1.00  0.00           H
ATOM   3256  SG  CYS A 221      29.990  30.540  33.250  1.00  0.00           S
ATOM   3257  HG  CYS A 221      30.210  31.850  33.370  1.00  0.00           H
ATOM   3258  C   CYS A 221      32.940  30.970  34.910  1.00  0.00           C
ATOM   3259  O   CYS A 221      33.150  31.880  34.110  1.00  0.00           O
ATOM   3260  N   ILE A 222      33.990  30.150  35.200  1.00  0.00           N
ATOM   3261  H   ILE A 222      33.880  29.480  35.940  1.00  0.00           H
ATOM   3262  CA  ILE A 222      35.180  30.070  34.410  1.00  0.00           C
ATOM   3263  HA  ILE A 222      35.330  31.070  34.000  1.00  0.00           H
ATOM   3264  CB  ILE A 222      36.410  29.700  35.200  1.00  0.00           C
ATOM   3265  HB  ILE A 222      36.020  28.950  35.890  1.00  0.00           H
ATOM   3266  CG2 ILE A 222      37.570  29.140  34.340  1.00  0.00           C
ATOM   3267 1HG2 ILE A 222      38.330  28.720  35.010  1.00  0.00           H
ATOM   3268 2HG2 ILE A 222      37.200  28.300  33.750  1.00  0.00           H
ATOM   3269 3HG2 ILE A 222      38.010  29.920  33.720  1.00  0.00           H
ATOM   3270  CG1 ILE A 222      37.030  30.870  36.030  1.00  0.00           C
ATOM   3271 1HG1 ILE A 222      36.270  31.310  36.670  1.00  0.00           H
ATOM   3272 2HG1 ILE A 222      37.350  31.680  35.370  1.00  0.00           H
ATOM   3273  CD  ILE A 222      38.160  30.520  37.050  1.00  0.00           C
ATOM   3274  HD1 ILE A 222      37.760  29.750  37.710  1.00  0.00           H
ATOM   3275  HD2 ILE A 222      39.030  30.040  36.600  1.00  0.00           H
ATOM   3276  HD3 ILE A 222      38.500  31.440  37.530  1.00  0.00           H
ATOM   3277  C   ILE A 222      34.970  29.170  33.170  1.00  0.00           C
ATOM   3278  O   ILE A 222      34.390  28.130  33.170  1.00  0.00           O
ATOM   3279  N   TYR A 223      35.360  29.750  32.000  1.00  0.00           N
ATOM   3280  H   TYR A 223      35.590  30.730  31.930  1.00  0.00           H
ATOM   3281  CA  TYR A 223      35.470  28.970  30.790  1.00  0.00           C
ATOM   3282  HA  TYR A 223      35.070  27.960  30.880  1.00  0.00           H
ATOM   3283  CB  TYR A 223      34.640  29.570  29.650  1.00  0.00           C
ATOM   3284  HB1 TYR A 223      34.730  30.660  29.570  1.00  0.00           H
ATOM   3285  HB2 TYR A 223      33.610  29.340  29.910  1.00  0.00           H
ATOM   3286  CG  TYR A 223      35.030  28.880  28.360  1.00  0.00           C
ATOM   3287  CD1 TYR A 223      34.400  27.710  28.010  1.00  0.00           C
ATOM   3288  HD1 TYR A 223      33.790  27.180  28.720  1.00  0.00           H
ATOM   3289  CE1 TYR A 223      34.570  27.150  26.710  1.00  0.00           C
ATOM   3290  HE1 TYR A 223      34.110  26.210  26.460  1.00  0.00           H
ATOM   3291  CZ  TYR A 223      35.540  27.740  25.820  1.00  0.00           C
ATOM   3292  OH  TYR A 223      35.610  27.120  24.660  1.00  0.00           O
ATOM   3293  HH  TYR A 223      36.230  27.510  24.040  1.00  0.00           H
ATOM   3294  CE2 TYR A 223      36.100  28.990  26.170  1.00  0.00           C
ATOM   3295  HE2 TYR A 223      36.790  29.370  25.420  1.00  0.00           H
ATOM   3296  CD2 TYR A 223      35.810  29.600  27.410  1.00  0.00           C
ATOM   3297  HD2 TYR A 223      36.010  30.650  27.560  1.00  0.00           H
ATOM   3298  C   TYR A 223      36.920  28.780  30.310  1.00  0.00           C
ATOM   3299  O   TYR A 223      37.640  29.750  30.170  1.00  0.00           O
ATOM   3300  N   LEU A 224      37.260  27.530  30.200  1.00  0.00           N
ATOM   3301  H   LEU A 224      36.530  26.910  30.520  1.00  0.00           H
ATOM   3302  CA  LEU A 224      38.560  26.970  29.900  1.00  0.00           C
ATOM   3303  HA  LEU A 224      39.220  27.790  29.620  1.00  0.00           H
ATOM   3304  CB  LEU A 224      39.220  26.340  31.130  1.00  0.00           C
ATOM   3305  HB1 LEU A 224      40.060  25.800  30.700  1.00  0.00           H
ATOM   3306  HB2 LEU A 224      38.480  25.590  31.420  1.00  0.00           H
ATOM   3307  CG  LEU A 224      39.810  27.330  32.190  1.00  0.00           C
ATOM   3308  HG  LEU A 224      39.070  28.100  32.400  1.00  0.00           H
ATOM   3309  CD1 LEU A 224      40.100  26.440  33.410  1.00  0.00           C
ATOM   3310 1HD1 LEU A 224      40.290  26.970  34.340  1.00  0.00           H
ATOM   3311 2HD1 LEU A 224      39.210  25.830  33.580  1.00  0.00           H
ATOM   3312 3HD1 LEU A 224      41.000  25.850  33.290  1.00  0.00           H
ATOM   3313  CD2 LEU A 224      41.110  27.950  31.790  1.00  0.00           C
ATOM   3314 1HD2 LEU A 224      41.100  28.680  30.980  1.00  0.00           H
ATOM   3315 2HD2 LEU A 224      41.520  28.420  32.680  1.00  0.00           H
ATOM   3316 3HD2 LEU A 224      41.810  27.190  31.450  1.00  0.00           H
ATOM   3317  C   LEU A 224      38.480  25.960  28.710  1.00  0.00           C
ATOM   3318  O   LEU A 224      37.590  25.130  28.690  1.00  0.00           O
ATOM   3319  N   ASN A 225      39.330  26.060  27.730  1.00  0.00           N
ATOM   3320  H   ASN A 225      40.050  26.760  27.790  1.00  0.00           H
ATOM   3321  CA  ASN A 225      39.320  25.160  26.550  1.00  0.00           C
ATOM   3322  HA  ASN A 225      38.550  24.380  26.640  1.00  0.00           H
ATOM   3323  CB  ASN A 225      39.000  26.120  25.390  1.00  0.00           C
ATOM   3324  HB1 ASN A 225      39.890  26.760  25.390  1.00  0.00           H
ATOM   3325  HB2 ASN A 225      38.100  26.700  25.590  1.00  0.00           H
ATOM   3326  CG  ASN A 225      38.730  25.350  24.100  1.00  0.00           C
ATOM   3327  OD1 ASN A 225      37.780  24.530  23.950  1.00  0.00           O
ATOM   3328  ND2 ASN A 225      39.730  25.350  23.200  1.00  0.00           N
ATOM   3329 1HD2 ASN A 225      40.530  25.910  23.450  1.00  0.00           H
ATOM   3330 2HD2 ASN A 225      39.670  24.770  22.380  1.00  0.00           H
ATOM   3331  C   ASN A 225      40.670  24.490  26.640  1.00  0.00           C
ATOM   3332  O   ASN A 225      41.710  25.010  26.220  1.00  0.00           O
ATOM   3333  N   ILE A 226      40.650  23.300  27.270  1.00  0.00           N
ATOM   3334  H   ILE A 226      39.760  22.860  27.440  1.00  0.00           H
ATOM   3335  CA  ILE A 226      41.790  22.540  27.690  1.00  0.00           C
ATOM   3336  HA  ILE A 226      42.660  23.190  27.750  1.00  0.00           H
ATOM   3337  CB  ILE A 226      41.650  22.040  29.140  1.00  0.00           C
ATOM   3338  HB  ILE A 226      40.780  21.390  29.220  1.00  0.00           H
ATOM   3339  CG2 ILE A 226      42.840  21.240  29.590  1.00  0.00           C
ATOM   3340 1HG2 ILE A 226      42.900  21.080  30.670  1.00  0.00           H
ATOM   3341 2HG2 ILE A 226      42.860  20.270  29.110  1.00  0.00           H
ATOM   3342 3HG2 ILE A 226      43.690  21.870  29.310  1.00  0.00           H
ATOM   3343  CG1 ILE A 226      41.470  23.270  30.080  1.00  0.00           C
ATOM   3344 1HG1 ILE A 226      41.440  22.920  31.120  1.00  0.00           H
ATOM   3345 2HG1 ILE A 226      40.480  23.700  29.920  1.00  0.00           H
ATOM   3346  CD  ILE A 226      42.510  24.320  29.880  1.00  0.00           C
ATOM   3347  HD1 ILE A 226      42.220  24.940  29.040  1.00  0.00           H
ATOM   3348  HD2 ILE A 226      42.600  24.940  30.780  1.00  0.00           H
ATOM   3349  HD3 ILE A 226      43.500  23.900  29.670  1.00  0.00           H
ATOM   3350  C   ILE A 226      42.060  21.340  26.740  1.00  0.00           C
ATOM   3351  O   ILE A 226      41.150  20.520  26.560  1.00  0.00           O
ATOM   3352  N   PRO A 227      43.250  21.250  26.100  1.00  0.00           N
ATOM   3353  CD  PRO A 227      44.340  22.200  26.090  1.00  0.00           C
ATOM   3354  HD1 PRO A 227      44.510  22.650  27.070  1.00  0.00           H
ATOM   3355  HD2 PRO A 227      44.150  23.050  25.440  1.00  0.00           H
ATOM   3356  CG  PRO A 227      45.460  21.340  25.640  1.00  0.00           C
ATOM   3357  HG1 PRO A 227      45.720  20.570  26.380  1.00  0.00           H
ATOM   3358  HG2 PRO A 227      46.290  21.960  25.310  1.00  0.00           H
ATOM   3359  CB  PRO A 227      44.880  20.540  24.500  1.00  0.00           C
ATOM   3360  HB1 PRO A 227      45.420  19.640  24.210  1.00  0.00           H
ATOM   3361  HB2 PRO A 227      44.810  21.170  23.610  1.00  0.00           H
ATOM   3362  CA  PRO A 227      43.540  20.260  25.060  1.00  0.00           C
ATOM   3363  HA  PRO A 227      42.830  20.410  24.240  1.00  0.00           H
ATOM   3364  C   PRO A 227      43.340  18.870  25.680  1.00  0.00           C
ATOM   3365  O   PRO A 227      43.480  18.690  26.910  1.00  0.00           O
ATOM   3366  N   ASN A 228      43.090  17.880  24.870  1.00  0.00           N
ATOM   3367  H   ASN A 228      43.180  18.050  23.870  1.00  0.00           H
ATOM   3368  CA  ASN A 228      42.770  16.520  25.300  1.00  0.00           C
ATOM   3369  HA  ASN A 228      42.350  16.100  24.380  1.00  0.00           H
ATOM   3370  CB  ASN A 228      44.040  15.700  25.580  1.00  0.00           C
ATOM   3371  HB1 ASN A 228      43.770  14.650  25.750  1.00  0.00           H
ATOM   3372  HB2 ASN A 228      44.520  16.080  26.480  1.00  0.00           H
ATOM   3373  CG  ASN A 228      44.970  15.730  24.390  1.00  0.00           C
ATOM   3374  OD1 ASN A 228      44.580  15.930  23.220  1.00  0.00           O
ATOM   3375  ND2 ASN A 228      46.220  15.890  24.660  1.00  0.00           N
ATOM   3376 1HD2 ASN A 228      46.590  15.780  25.600  1.00  0.00           H
ATOM   3377 2HD2 ASN A 228      46.880  16.220  23.960  1.00  0.00           H
ATOM   3378  C   ASN A 228      41.620  16.450  26.370  1.00  0.00           C
ATOM   3379  O   ASN A 228      41.400  15.380  26.880  1.00  0.00           O
ATOM   3380  N   LYS A 229      40.870  17.600  26.620  1.00  0.00           N
ATOM   3381  H   LYS A 229      41.120  18.460  26.150  1.00  0.00           H
ATOM   3382  CA  LYS A 229      39.640  17.590  27.400  1.00  0.00           C
ATOM   3383  HA  LYS A 229      39.370  16.530  27.400  1.00  0.00           H
ATOM   3384  CB  LYS A 229      39.920  18.010  28.820  1.00  0.00           C
ATOM   3385  HB1 LYS A 229      38.970  18.270  29.280  1.00  0.00           H
ATOM   3386  HB2 LYS A 229      40.540  18.900  28.730  1.00  0.00           H
ATOM   3387  CG  LYS A 229      40.660  17.070  29.720  1.00  0.00           C
ATOM   3388  HG1 LYS A 229      41.690  17.060  29.390  1.00  0.00           H
ATOM   3389  HG2 LYS A 229      40.250  16.060  29.620  1.00  0.00           H
ATOM   3390  CD  LYS A 229      40.590  17.470  31.230  1.00  0.00           C
ATOM   3391  HD1 LYS A 229      39.540  17.490  31.530  1.00  0.00           H
ATOM   3392  HD2 LYS A 229      41.020  18.450  31.440  1.00  0.00           H
ATOM   3393  CE  LYS A 229      41.310  16.410  32.090  1.00  0.00           C
ATOM   3394  HE1 LYS A 229      40.770  15.470  31.960  1.00  0.00           H
ATOM   3395  HE2 LYS A 229      41.210  16.610  33.150  1.00  0.00           H
ATOM   3396  NZ  LYS A 229      42.730  16.250  31.780  1.00  0.00           N
ATOM   3397  HZ1 LYS A 229      43.210  17.080  32.120  1.00  0.00           H
ATOM   3398  HZ2 LYS A 229      43.170  15.530  32.360  1.00  0.00           H
ATOM   3399  HZ3 LYS A 229      42.990  16.220  30.810  1.00  0.00           H
ATOM   3400  C   LYS A 229      38.510  18.380  26.800  1.00  0.00           C
ATOM   3401  O   LYS A 229      37.360  17.870  26.990  1.00  0.00           O
ATOM   3402  N   GLY A 230      38.780  19.370  25.930  1.00  0.00           N
ATOM   3403  H   GLY A 230      39.710  19.740  25.960  1.00  0.00           H
ATOM   3404  CA  GLY A 230      37.690  20.170  25.210  1.00  0.00           C
ATOM   3405  HA1 GLY A 230      36.810  19.630  24.840  1.00  0.00           H
ATOM   3406  HA2 GLY A 230      38.140  20.620  24.320  1.00  0.00           H
ATOM   3407  C   GLY A 230      37.270  21.410  26.000  1.00  0.00           C
ATOM   3408  O   GLY A 230      38.040  21.940  26.790  1.00  0.00           O
ATOM   3409  N   HIS A 231      36.030  21.800  25.880  1.00  0.00           N
ATOM   3410  H   HIS A 231      35.480  21.390  25.140  1.00  0.00           H
ATOM   3411  CA  HIS A 231      35.370  22.860  26.640  1.00  0.00           C
ATOM   3412  HA  HIS A 231      36.010  23.740  26.670  1.00  0.00           H
ATOM   3413  CB  HIS A 231      34.030  23.110  26.020  1.00  0.00           C
ATOM   3414  HB1 HIS A 231      33.660  24.010  26.520  1.00  0.00           H
ATOM   3415  HB2 HIS A 231      33.360  22.320  26.340  1.00  0.00           H
ATOM   3416  CG  HIS A 231      33.980  23.360  24.500  1.00  0.00           C
ATOM   3417  ND1 HIS A 231      34.780  24.210  23.750  1.00  0.00           N
ATOM   3418  HD1 HIS A 231      35.450  24.890  24.070  1.00  0.00           H
ATOM   3419  CE1 HIS A 231      34.460  24.020  22.450  1.00  0.00           C
ATOM   3420  HE1 HIS A 231      34.890  24.420  21.550  1.00  0.00           H
ATOM   3421  NE2 HIS A 231      33.630  22.990  22.360  1.00  0.00           N
ATOM   3422  CD2 HIS A 231      33.170  22.690  23.650  1.00  0.00           C
ATOM   3423  HD2 HIS A 231      32.550  21.880  23.980  1.00  0.00           H
ATOM   3424  C   HIS A 231      35.270  22.420  28.130  1.00  0.00           C
ATOM   3425  O   HIS A 231      34.750  21.300  28.390  1.00  0.00           O
ATOM   3426  N   VAL A 232      35.540  23.360  29.080  1.00  0.00           N
ATOM   3427  H   VAL A 232      35.780  24.290  28.770  1.00  0.00           H
ATOM   3428  CA  VAL A 232      35.220  23.170  30.540  1.00  0.00           C
ATOM   3429  HA  VAL A 232      34.620  22.260  30.610  1.00  0.00           H
ATOM   3430  CB  VAL A 232      36.570  22.880  31.260  1.00  0.00           C
ATOM   3431  HB  VAL A 232      37.150  23.800  31.280  1.00  0.00           H
ATOM   3432  CG1 VAL A 232      36.450  22.640  32.750  1.00  0.00           C
ATOM   3433 1HG1 VAL A 232      36.010  23.520  33.210  1.00  0.00           H
ATOM   3434 2HG1 VAL A 232      35.760  21.800  32.870  1.00  0.00           H
ATOM   3435 3HG1 VAL A 232      37.310  22.310  33.330  1.00  0.00           H
ATOM   3436  CG2 VAL A 232      37.520  21.820  30.670  1.00  0.00           C
ATOM   3437 1HG2 VAL A 232      37.070  20.910  31.070  1.00  0.00           H
ATOM   3438 2HG2 VAL A 232      37.520  21.840  29.580  1.00  0.00           H
ATOM   3439 3HG2 VAL A 232      38.500  22.020  31.100  1.00  0.00           H
ATOM   3440  C   VAL A 232      34.580  24.470  31.000  1.00  0.00           C
ATOM   3441  O   VAL A 232      34.970  25.560  30.620  1.00  0.00           O
ATOM   3442  N   LEU A 233      33.670  24.210  31.930  1.00  0.00           N
ATOM   3443  H   LEU A 233      33.480  23.250  32.190  1.00  0.00           H
ATOM   3444  CA  LEU A 233      33.090  25.200  32.830  1.00  0.00           C
ATOM   3445  HA  LEU A 233      33.600  26.110  32.530  1.00  0.00           H
ATOM   3446  CB  LEU A 233      31.620  25.380  32.380  1.00  0.00           C
ATOM   3447  HB1 LEU A 233      30.930  24.800  32.980  1.00  0.00           H
ATOM   3448  HB2 LEU A 233      31.530  25.000  31.360  1.00  0.00           H
ATOM   3449  CG  LEU A 233      31.100  26.810  32.400  1.00  0.00           C
ATOM   3450  HG  LEU A 233      31.260  27.250  33.390  1.00  0.00           H
ATOM   3451  CD1 LEU A 233      31.690  27.750  31.420  1.00  0.00           C
ATOM   3452 1HD1 LEU A 233      31.080  27.940  30.540  1.00  0.00           H
ATOM   3453 2HD1 LEU A 233      32.030  28.690  31.880  1.00  0.00           H
ATOM   3454 3HD1 LEU A 233      32.630  27.310  31.060  1.00  0.00           H
ATOM   3455  CD2 LEU A 233      29.620  26.940  32.190  1.00  0.00           C
ATOM   3456 1HD2 LEU A 233      29.280  26.290  32.990  1.00  0.00           H
ATOM   3457 2HD2 LEU A 233      29.300  27.950  32.470  1.00  0.00           H
ATOM   3458 3HD2 LEU A 233      29.370  26.610  31.180  1.00  0.00           H
ATOM   3459  C   LEU A 233      33.190  24.880  34.360  1.00  0.00           C
ATOM   3460  O   LEU A 233      32.670  23.840  34.810  1.00  0.00           O
ATOM   3461  N   LEU A 234      33.760  25.820  35.160  1.00  0.00           N
ATOM   3462  H   LEU A 234      34.180  26.610  34.690  1.00  0.00           H
ATOM   3463  CA  LEU A 234      33.530  25.860  36.620  1.00  0.00           C
ATOM   3464  HA  LEU A 234      33.340  24.840  36.950  1.00  0.00           H
ATOM   3465  CB  LEU A 234      34.780  26.410  37.340  1.00  0.00           C
ATOM   3466  HB1 LEU A 234      34.460  26.570  38.370  1.00  0.00           H
ATOM   3467  HB2 LEU A 234      34.920  27.340  36.790  1.00  0.00           H
ATOM   3468  CG  LEU A 234      36.090  25.550  37.330  1.00  0.00           C
ATOM   3469  HG  LEU A 234      35.840  24.560  37.710  1.00  0.00           H
ATOM   3470  CD1 LEU A 234      36.730  25.350  36.040  1.00  0.00           C
ATOM   3471 1HD1 LEU A 234      37.580  24.700  36.220  1.00  0.00           H
ATOM   3472 2HD1 LEU A 234      36.120  24.800  35.330  1.00  0.00           H
ATOM   3473 3HD1 LEU A 234      36.900  26.320  35.580  1.00  0.00           H
ATOM   3474  CD2 LEU A 234      37.070  26.230  38.300  1.00  0.00           C
ATOM   3475 1HD2 LEU A 234      36.490  26.240  39.210  1.00  0.00           H
ATOM   3476 2HD2 LEU A 234      37.920  25.570  38.500  1.00  0.00           H
ATOM   3477 3HD2 LEU A 234      37.330  27.220  37.920  1.00  0.00           H
ATOM   3478  C   LEU A 234      32.330  26.730  36.920  1.00  0.00           C
ATOM   3479  O   LEU A 234      32.420  27.910  36.530  1.00  0.00           O
ATOM   3480  N   HIS A 235      31.330  26.210  37.630  1.00  0.00           N
ATOM   3481  H   HIS A 235      31.470  25.250  37.910  1.00  0.00           H
ATOM   3482  CA  HIS A 235      30.030  26.800  37.920  1.00  0.00           C
ATOM   3483  HA  HIS A 235      30.130  27.880  37.780  1.00  0.00           H
ATOM   3484  CB  HIS A 235      29.030  26.410  36.810  1.00  0.00           C
ATOM   3485  HB1 HIS A 235      29.550  26.570  35.860  1.00  0.00           H
ATOM   3486  HB2 HIS A 235      28.140  27.030  36.910  1.00  0.00           H
ATOM   3487  CG  HIS A 235      28.580  24.930  36.960  1.00  0.00           C
ATOM   3488  ND1 HIS A 235      27.320  24.530  37.230  1.00  0.00           N
ATOM   3489  HD1 HIS A 235      26.560  25.090  37.610  1.00  0.00           H
ATOM   3490  CE1 HIS A 235      27.280  23.200  37.010  1.00  0.00           C
ATOM   3491  HE1 HIS A 235      26.440  22.580  37.270  1.00  0.00           H
ATOM   3492  NE2 HIS A 235      28.480  22.750  36.660  1.00  0.00           N
ATOM   3493  CD2 HIS A 235      29.350  23.840  36.650  1.00  0.00           C
ATOM   3494  HD2 HIS A 235      30.380  23.850  36.340  1.00  0.00           H
ATOM   3495  C   HIS A 235      29.520  26.510  39.320  1.00  0.00           C
ATOM   3496  O   HIS A 235      29.970  25.590  39.990  1.00  0.00           O
ATOM   3497  N   ARG A 236      28.670  27.380  39.870  1.00  0.00           N
ATOM   3498  H   ARG A 236      28.300  28.150  39.330  1.00  0.00           H
ATOM   3499  CA  ARG A 236      28.210  27.210  41.270  1.00  0.00           C
ATOM   3500  HA  ARG A 236      29.090  27.180  41.900  1.00  0.00           H
ATOM   3501  CB  ARG A 236      27.600  28.570  41.650  1.00  0.00           C
ATOM   3502  HB1 ARG A 236      27.020  28.530  42.580  1.00  0.00           H
ATOM   3503  HB2 ARG A 236      26.860  28.850  40.900  1.00  0.00           H
ATOM   3504  CG  ARG A 236      28.690  29.690  41.790  1.00  0.00           C
ATOM   3505  HG1 ARG A 236      28.110  30.570  42.060  1.00  0.00           H
ATOM   3506  HG2 ARG A 236      29.140  29.850  40.810  1.00  0.00           H
ATOM   3507  CD  ARG A 236      29.780  29.580  42.830  1.00  0.00           C
ATOM   3508  HD1 ARG A 236      30.530  30.360  42.710  1.00  0.00           H
ATOM   3509  HD2 ARG A 236      30.370  28.670  42.710  1.00  0.00           H
ATOM   3510  NE  ARG A 236      29.170  29.530  44.160  1.00  0.00           N
ATOM   3511  HE  ARG A 236      28.990  28.620  44.570  1.00  0.00           H
ATOM   3512  CZ  ARG A 236      28.720  30.560  44.850  1.00  0.00           C
ATOM   3513  NH1 ARG A 236      28.770  31.790  44.450  1.00  0.00           N
ATOM   3514 1HH1 ARG A 236      29.200  31.990  43.560  1.00  0.00           H
ATOM   3515 2HH1 ARG A 236      28.290  32.500  45.000  1.00  0.00           H
ATOM   3516  NH2 ARG A 236      28.120  30.460  45.940  1.00  0.00           N
ATOM   3517 1HH2 ARG A 236      28.360  29.670  46.540  1.00  0.00           H
ATOM   3518 2HH2 ARG A 236      27.790  31.280  46.420  1.00  0.00           H
ATOM   3519  C   ARG A 236      27.350  26.000  41.520  1.00  0.00           C
ATOM   3520  O   ARG A 236      26.690  25.610  40.540  1.00  0.00           O
ATOM   3521  N   THR A 237      27.490  25.330  42.640  1.00  0.00           N
ATOM   3522  H   THR A 237      27.940  25.730  43.450  1.00  0.00           H
ATOM   3523  CA  THR A 237      26.700  24.090  42.800  1.00  0.00           C
ATOM   3524  HA  THR A 237      27.080  23.430  42.020  1.00  0.00           H
ATOM   3525  CB  THR A 237      27.110  23.480  44.160  1.00  0.00           C
ATOM   3526  HB  THR A 237      26.590  22.530  44.250  1.00  0.00           H
ATOM   3527  CG2 THR A 237      28.570  23.260  44.430  1.00  0.00           C
ATOM   3528 1HG2 THR A 237      29.000  22.690  43.600  1.00  0.00           H
ATOM   3529 2HG2 THR A 237      29.070  24.220  44.410  1.00  0.00           H
ATOM   3530 3HG2 THR A 237      28.580  22.790  45.410  1.00  0.00           H
ATOM   3531  OG1 THR A 237      26.680  24.370  45.240  1.00  0.00           O
ATOM   3532  HG1 THR A 237      27.100  25.220  45.100  1.00  0.00           H
ATOM   3533  C   THR A 237      25.130  24.220  42.720  1.00  0.00           C
ATOM   3534  O   THR A 237      24.570  25.290  43.020  1.00  0.00           O
ATOM   3535  N   PRO A 238      24.440  23.130  42.340  1.00  0.00           N
ATOM   3536  CD  PRO A 238      25.050  21.920  41.850  1.00  0.00           C
ATOM   3537  HD1 PRO A 238      25.630  21.480  42.660  1.00  0.00           H
ATOM   3538  HD2 PRO A 238      25.710  22.100  41.000  1.00  0.00           H
ATOM   3539  CG  PRO A 238      23.880  20.990  41.420  1.00  0.00           C
ATOM   3540  HG1 PRO A 238      24.080  19.950  41.700  1.00  0.00           H
ATOM   3541  HG2 PRO A 238      23.620  21.140  40.370  1.00  0.00           H
ATOM   3542  CB  PRO A 238      22.690  21.380  42.270  1.00  0.00           C
ATOM   3543  HB1 PRO A 238      22.780  20.800  43.200  1.00  0.00           H
ATOM   3544  HB2 PRO A 238      21.700  21.240  41.850  1.00  0.00           H
ATOM   3545  CA  PRO A 238      22.980  22.890  42.540  1.00  0.00           C
ATOM   3546  HA  PRO A 238      22.430  23.440  41.780  1.00  0.00           H
ATOM   3547  C   PRO A 238      22.590  23.250  43.990  1.00  0.00           C
ATOM   3548  O   PRO A 238      21.370  23.400  44.170  1.00  0.00           O
ATOM   3549  N   GLU A 239      23.500  23.270  44.990  1.00  0.00           N
ATOM   3550  H   GLU A 239      24.390  22.850  44.760  1.00  0.00           H
ATOM   3551  CA  GLU A 239      23.230  23.650  46.380  1.00  0.00           C
ATOM   3552  HA  GLU A 239      22.310  23.140  46.620  1.00  0.00           H
ATOM   3553  CB  GLU A 239      24.340  23.070  47.340  1.00  0.00           C
ATOM   3554  HB1 GLU A 239      24.290  23.550  48.320  1.00  0.00           H
ATOM   3555  HB2 GLU A 239      25.320  23.400  46.990  1.00  0.00           H
ATOM   3556  CG  GLU A 239      24.440  21.520  47.550  1.00  0.00           C
ATOM   3557  HG1 GLU A 239      25.220  21.240  48.260  1.00  0.00           H
ATOM   3558  HG2 GLU A 239      24.750  21.070  46.610  1.00  0.00           H
ATOM   3559  CD  GLU A 239      23.120  20.970  47.980  1.00  0.00           C
ATOM   3560  OE1 GLU A 239      22.510  21.290  49.050  1.00  0.00           O
ATOM   3561  OE2 GLU A 239      22.600  20.100  47.270  1.00  0.00           O
ATOM   3562  C   GLU A 239      23.180  25.130  46.710  1.00  0.00           C
ATOM   3563  O   GLU A 239      22.490  25.570  47.610  1.00  0.00           O
ATOM   3564  N   GLU A 240      23.960  25.940  45.940  1.00  0.00           N
ATOM   3565  H   GLU A 240      24.350  25.600  45.070  1.00  0.00           H
ATOM   3566  CA  GLU A 240      24.030  27.440  46.150  1.00  0.00           C
ATOM   3567  HA  GLU A 240      23.830  27.640  47.200  1.00  0.00           H
ATOM   3568  CB  GLU A 240      25.410  27.970  45.780  1.00  0.00           C
ATOM   3569  HB1 GLU A 240      25.420  29.060  45.680  1.00  0.00           H
ATOM   3570  HB2 GLU A 240      25.570  27.650  44.750  1.00  0.00           H
ATOM   3571  CG  GLU A 240      26.470  27.390  46.720  1.00  0.00           C
ATOM   3572  HG1 GLU A 240      26.260  26.410  47.150  1.00  0.00           H
ATOM   3573  HG2 GLU A 240      26.570  28.050  47.590  1.00  0.00           H
ATOM   3574  CD  GLU A 240      27.830  27.220  46.030  1.00  0.00           C
ATOM   3575  OE1 GLU A 240      27.900  26.570  45.000  1.00  0.00           O
ATOM   3576  OE2 GLU A 240      28.730  27.900  46.500  1.00  0.00           O
ATOM   3577  C   GLU A 240      22.970  28.170  45.270  1.00  0.00           C
ATOM   3578  O   GLU A 240      22.370  29.100  45.710  1.00  0.00           O
ATOM   3579  N   TYR A 241      22.800  27.660  44.040  1.00  0.00           N
ATOM   3580  H   TYR A 241      23.420  26.950  43.670  1.00  0.00           H
ATOM   3581  CA  TYR A 241      21.950  28.310  43.070  1.00  0.00           C
ATOM   3582  HA  TYR A 241      21.160  28.820  43.620  1.00  0.00           H
ATOM   3583  CB  TYR A 241      22.780  29.430  42.320  1.00  0.00           C
ATOM   3584  HB1 TYR A 241      22.170  29.760  41.490  1.00  0.00           H
ATOM   3585  HB2 TYR A 241      23.630  28.930  41.850  1.00  0.00           H
ATOM   3586  CG  TYR A 241      23.260  30.620  43.140  1.00  0.00           C
ATOM   3587  CD1 TYR A 241      22.380  31.710  43.330  1.00  0.00           C
ATOM   3588  HD1 TYR A 241      21.360  31.680  42.970  1.00  0.00           H
ATOM   3589  CE1 TYR A 241      22.830  32.800  44.050  1.00  0.00           C
ATOM   3590  HE1 TYR A 241      22.110  33.580  44.220  1.00  0.00           H
ATOM   3591  CZ  TYR A 241      24.110  32.890  44.560  1.00  0.00           C
ATOM   3592  OH  TYR A 241      24.530  33.940  45.290  1.00  0.00           O
ATOM   3593  HH  TYR A 241      25.370  33.770  45.720  1.00  0.00           H
ATOM   3594  CE2 TYR A 241      24.980  31.820  44.320  1.00  0.00           C
ATOM   3595  HE2 TYR A 241      25.970  31.800  44.760  1.00  0.00           H
ATOM   3596  CD2 TYR A 241      24.520  30.630  43.710  1.00  0.00           C
ATOM   3597  HD2 TYR A 241      25.180  29.810  43.480  1.00  0.00           H
ATOM   3598  C   TYR A 241      21.230  27.250  42.220  1.00  0.00           C
ATOM   3599  O   TYR A 241      21.490  27.170  41.020  1.00  0.00           O
ATOM   3600  N   PRO A 242      20.290  26.440  42.780  1.00  0.00           N
ATOM   3601  CD  PRO A 242      19.760  26.600  44.110  1.00  0.00           C
ATOM   3602  HD1 PRO A 242      19.650  27.650  44.400  1.00  0.00           H
ATOM   3603  HD2 PRO A 242      20.360  26.080  44.850  1.00  0.00           H
ATOM   3604  CG  PRO A 242      18.470  25.840  44.240  1.00  0.00           C
ATOM   3605  HG1 PRO A 242      17.650  26.520  44.040  1.00  0.00           H
ATOM   3606  HG2 PRO A 242      18.230  25.340  45.180  1.00  0.00           H
ATOM   3607  CB  PRO A 242      18.570  24.770  43.140  1.00  0.00           C
ATOM   3608  HB1 PRO A 242      17.600  24.550  42.690  1.00  0.00           H
ATOM   3609  HB2 PRO A 242      19.010  23.850  43.510  1.00  0.00           H
ATOM   3610  CA  PRO A 242      19.610  25.270  42.120  1.00  0.00           C
ATOM   3611  HA  PRO A 242      20.320  24.470  41.900  1.00  0.00           H
ATOM   3612  C   PRO A 242      18.990  25.640  40.770  1.00  0.00           C
ATOM   3613  O   PRO A 242      19.020  24.760  39.910  1.00  0.00           O
ATOM   3614  N   GLU A 243      18.380  26.800  40.570  1.00  0.00           N
ATOM   3615  H   GLU A 243      18.580  27.530  41.230  1.00  0.00           H
ATOM   3616  CA  GLU A 243      17.570  27.060  39.350  1.00  0.00           C
ATOM   3617  HA  GLU A 243      17.020  26.180  39.030  1.00  0.00           H
ATOM   3618  CB  GLU A 243      16.480  28.080  39.760  1.00  0.00           C
ATOM   3619  HB1 GLU A 243      15.810  28.280  38.930  1.00  0.00           H
ATOM   3620  HB2 GLU A 243      16.970  29.050  39.840  1.00  0.00           H
ATOM   3621  CG  GLU A 243      15.560  27.700  40.910  1.00  0.00           C
ATOM   3622  HG1 GLU A 243      14.750  28.420  41.030  1.00  0.00           H
ATOM   3623  HG2 GLU A 243      16.130  27.630  41.840  1.00  0.00           H
ATOM   3624  CD  GLU A 243      15.040  26.310  40.760  1.00  0.00           C
ATOM   3625  OE1 GLU A 243      14.460  25.930  39.720  1.00  0.00           O
ATOM   3626  OE2 GLU A 243      15.190  25.480  41.660  1.00  0.00           O
ATOM   3627  C   GLU A 243      18.490  27.590  38.210  1.00  0.00           C
ATOM   3628  O   GLU A 243      18.230  27.470  37.010  1.00  0.00           O
ATOM   3629  N   SER A 244      19.700  28.090  38.620  1.00  0.00           N
ATOM   3630  H   SER A 244      19.770  28.180  39.620  1.00  0.00           H
ATOM   3631  CA  SER A 244      20.750  28.420  37.710  1.00  0.00           C
ATOM   3632  HA  SER A 244      20.430  28.950  36.810  1.00  0.00           H
ATOM   3633  CB  SER A 244      21.800  29.410  38.340  1.00  0.00           C
ATOM   3634  HB1 SER A 244      22.620  29.530  37.630  1.00  0.00           H
ATOM   3635  HB2 SER A 244      22.250  29.060  39.260  1.00  0.00           H
ATOM   3636  OG  SER A 244      21.200  30.670  38.500  1.00  0.00           O
ATOM   3637  HG  SER A 244      20.540  30.710  39.190  1.00  0.00           H
ATOM   3638  C   SER A 244      21.500  27.170  37.250  1.00  0.00           C
ATOM   3639  O   SER A 244      21.920  27.170  36.080  1.00  0.00           O
ATOM   3640  N   ALA A 245      21.600  26.110  38.030  1.00  0.00           N
ATOM   3641  H   ALA A 245      21.090  26.180  38.900  1.00  0.00           H
ATOM   3642  CA  ALA A 245      22.220  24.800  37.650  1.00  0.00           C
ATOM   3643  HA  ALA A 245      23.180  25.060  37.190  1.00  0.00           H
ATOM   3644  CB  ALA A 245      22.490  24.080  38.940  1.00  0.00           C
ATOM   3645  HB1 ALA A 245      22.910  24.820  39.630  1.00  0.00           H
ATOM   3646  HB2 ALA A 245      21.610  23.610  39.380  1.00  0.00           H
ATOM   3647  HB3 ALA A 245      23.190  23.260  38.810  1.00  0.00           H
ATOM   3648  C   ALA A 245      21.560  24.070  36.540  1.00  0.00           C
ATOM   3649  O   ALA A 245      22.190  23.500  35.650  1.00  0.00           O
ATOM   3650  N   LYS A 246      20.200  24.020  36.560  1.00  0.00           N
ATOM   3651  H   LYS A 246      19.730  24.340  37.400  1.00  0.00           H
ATOM   3652  CA  LYS A 246      19.410  23.440  35.390  1.00  0.00           C
ATOM   3653  HA  LYS A 246      19.660  22.380  35.260  1.00  0.00           H
ATOM   3654  CB  LYS A 246      17.970  23.540  35.700  1.00  0.00           C
ATOM   3655  HB1 LYS A 246      17.460  23.230  34.790  1.00  0.00           H
ATOM   3656  HB2 LYS A 246      17.790  24.600  35.860  1.00  0.00           H
ATOM   3657  CG  LYS A 246      17.400  22.770  36.960  1.00  0.00           C
ATOM   3658  HG1 LYS A 246      18.110  22.760  37.790  1.00  0.00           H
ATOM   3659  HG2 LYS A 246      17.230  21.720  36.740  1.00  0.00           H
ATOM   3660  CD  LYS A 246      16.090  23.320  37.600  1.00  0.00           C
ATOM   3661  HD1 LYS A 246      15.220  23.040  37.000  1.00  0.00           H
ATOM   3662  HD2 LYS A 246      16.010  24.400  37.690  1.00  0.00           H
ATOM   3663  CE  LYS A 246      15.940  22.730  38.980  1.00  0.00           C
ATOM   3664  HE1 LYS A 246      16.790  23.050  39.580  1.00  0.00           H
ATOM   3665  HE2 LYS A 246      15.990  21.640  39.070  1.00  0.00           H
ATOM   3666  NZ  LYS A 246      14.770  23.280  39.740  1.00  0.00           N
ATOM   3667  HZ1 LYS A 246      13.950  23.040  39.200  1.00  0.00           H
ATOM   3668  HZ2 LYS A 246      14.630  22.840  40.640  1.00  0.00           H
ATOM   3669  HZ3 LYS A 246      14.810  24.280  39.870  1.00  0.00           H
ATOM   3670  C   LYS A 246      19.700  24.130  34.030  1.00  0.00           C
ATOM   3671  O   LYS A 246      19.460  23.490  33.010  1.00  0.00           O
ATOM   3672  N   VAL A 247      20.240  25.370  33.960  1.00  0.00           N
ATOM   3673  H   VAL A 247      20.450  25.790  34.850  1.00  0.00           H
ATOM   3674  CA  VAL A 247      20.550  26.090  32.690  1.00  0.00           C
ATOM   3675  HA  VAL A 247      19.840  25.890  31.900  1.00  0.00           H
ATOM   3676  CB  VAL A 247      20.450  27.600  32.760  1.00  0.00           C
ATOM   3677  HB  VAL A 247      21.070  27.850  33.620  1.00  0.00           H
ATOM   3678  CG1 VAL A 247      20.890  28.360  31.510  1.00  0.00           C
ATOM   3679 1HG1 VAL A 247      20.410  28.020  30.590  1.00  0.00           H
ATOM   3680 2HG1 VAL A 247      20.660  29.420  31.560  1.00  0.00           H
ATOM   3681 3HG1 VAL A 247      21.960  28.260  31.320  1.00  0.00           H
ATOM   3682  CG2 VAL A 247      19.040  27.990  33.060  1.00  0.00           C
ATOM   3683 1HG2 VAL A 247      19.060  29.000  33.470  1.00  0.00           H
ATOM   3684 2HG2 VAL A 247      18.350  27.850  32.230  1.00  0.00           H
ATOM   3685 3HG2 VAL A 247      18.690  27.360  33.880  1.00  0.00           H
ATOM   3686  C   VAL A 247      21.970  25.650  32.200  1.00  0.00           C
ATOM   3687  O   VAL A 247      22.130  25.390  31.050  1.00  0.00           O
ATOM   3688  N   TYR A 248      22.980  25.700  33.100  1.00  0.00           N
ATOM   3689  H   TYR A 248      22.820  25.930  34.070  1.00  0.00           H
ATOM   3690  CA  TYR A 248      24.300  25.140  32.710  1.00  0.00           C
ATOM   3691  HA  TYR A 248      24.660  25.590  31.790  1.00  0.00           H
ATOM   3692  CB  TYR A 248      25.340  25.480  33.740  1.00  0.00           C
ATOM   3693  HB1 TYR A 248      26.310  25.040  33.500  1.00  0.00           H
ATOM   3694  HB2 TYR A 248      24.980  25.180  34.730  1.00  0.00           H
ATOM   3695  CG  TYR A 248      25.650  26.930  33.900  1.00  0.00           C
ATOM   3696  CD1 TYR A 248      26.460  27.650  33.000  1.00  0.00           C
ATOM   3697  HD1 TYR A 248      26.910  27.170  32.140  1.00  0.00           H
ATOM   3698  CE1 TYR A 248      26.810  28.960  33.240  1.00  0.00           C
ATOM   3699  HE1 TYR A 248      27.480  29.550  32.620  1.00  0.00           H
ATOM   3700  CZ  TYR A 248      26.340  29.590  34.410  1.00  0.00           C
ATOM   3701  OH  TYR A 248      26.640  30.920  34.530  1.00  0.00           O
ATOM   3702  HH  TYR A 248      26.230  31.300  35.320  1.00  0.00           H
ATOM   3703  CE2 TYR A 248      25.480  28.910  35.330  1.00  0.00           C
ATOM   3704  HE2 TYR A 248      25.020  29.350  36.200  1.00  0.00           H
ATOM   3705  CD2 TYR A 248      25.170  27.620  35.020  1.00  0.00           C
ATOM   3706  HD2 TYR A 248      24.590  27.040  35.720  1.00  0.00           H
ATOM   3707  C   TYR A 248      24.270  23.580  32.380  1.00  0.00           C
ATOM   3708  O   TYR A 248      25.050  23.100  31.520  1.00  0.00           O
ATOM   3709  N   GLU A 249      23.370  22.820  32.980  1.00  0.00           N
ATOM   3710  H   GLU A 249      22.850  23.200  33.760  1.00  0.00           H
ATOM   3711  CA  GLU A 249      23.270  21.380  32.800  1.00  0.00           C
ATOM   3712  HA  GLU A 249      24.220  20.930  33.110  1.00  0.00           H
ATOM   3713  CB  GLU A 249      22.090  20.820  33.670  1.00  0.00           C
ATOM   3714  HB1 GLU A 249      21.120  21.210  33.390  1.00  0.00           H
ATOM   3715  HB2 GLU A 249      22.230  21.220  34.680  1.00  0.00           H
ATOM   3716  CG  GLU A 249      21.970  19.270  33.640  1.00  0.00           C
ATOM   3717  HG1 GLU A 249      21.650  19.050  34.660  1.00  0.00           H
ATOM   3718  HG2 GLU A 249      22.990  18.880  33.570  1.00  0.00           H
ATOM   3719  CD  GLU A 249      20.960  18.660  32.670  1.00  0.00           C
ATOM   3720  OE1 GLU A 249      19.950  19.310  32.290  1.00  0.00           O
ATOM   3721  OE2 GLU A 249      21.110  17.410  32.420  1.00  0.00           O
ATOM   3722  C   GLU A 249      22.860  21.100  31.340  1.00  0.00           C
ATOM   3723  O   GLU A 249      23.150  20.030  30.830  1.00  0.00           O
ATOM   3724  N   LYS A 250      22.090  22.050  30.670  1.00  0.00           N
ATOM   3725  H   LYS A 250      21.790  22.860  31.190  1.00  0.00           H
ATOM   3726  CA  LYS A 250      21.700  21.810  29.280  1.00  0.00           C
ATOM   3727  HA  LYS A 250      21.210  20.840  29.170  1.00  0.00           H
ATOM   3728  CB  LYS A 250      20.760  22.950  28.890  1.00  0.00           C
ATOM   3729  HB1 LYS A 250      21.220  23.930  28.980  1.00  0.00           H
ATOM   3730  HB2 LYS A 250      19.960  22.780  29.610  1.00  0.00           H
ATOM   3731  CG  LYS A 250      20.080  22.780  27.520  1.00  0.00           C
ATOM   3732  HG1 LYS A 250      20.030  21.690  27.440  1.00  0.00           H
ATOM   3733  HG2 LYS A 250      20.830  23.170  26.840  1.00  0.00           H
ATOM   3734  CD  LYS A 250      18.810  23.540  27.460  1.00  0.00           C
ATOM   3735  HD1 LYS A 250      18.970  24.610  27.590  1.00  0.00           H
ATOM   3736  HD2 LYS A 250      18.150  23.140  28.230  1.00  0.00           H
ATOM   3737  CE  LYS A 250      17.960  23.400  26.270  1.00  0.00           C
ATOM   3738  HE1 LYS A 250      17.060  23.930  26.550  1.00  0.00           H
ATOM   3739  HE2 LYS A 250      17.720  22.340  26.180  1.00  0.00           H
ATOM   3740  NZ  LYS A 250      18.710  23.920  25.070  1.00  0.00           N
ATOM   3741  HZ1 LYS A 250      18.060  23.990  24.300  1.00  0.00           H
ATOM   3742  HZ2 LYS A 250      19.240  24.770  25.180  1.00  0.00           H
ATOM   3743  HZ3 LYS A 250      19.420  23.230  24.850  1.00  0.00           H
ATOM   3744  C   LYS A 250      22.850  21.730  28.310  1.00  0.00           C
ATOM   3745  O   LYS A 250      22.730  21.350  27.190  1.00  0.00           O
ATOM   3746  N   LYS A 251      24.030  22.190  28.730  1.00  0.00           N
ATOM   3747  H   LYS A 251      24.010  22.560  29.670  1.00  0.00           H
ATOM   3748  CA  LYS A 251      25.270  22.460  27.990  1.00  0.00           C
ATOM   3749  HA  LYS A 251      25.020  22.840  27.000  1.00  0.00           H
ATOM   3750  CB  LYS A 251      26.110  23.640  28.520  1.00  0.00           C
ATOM   3751  HB1 LYS A 251      27.170  23.680  28.250  1.00  0.00           H
ATOM   3752  HB2 LYS A 251      26.150  23.540  29.600  1.00  0.00           H
ATOM   3753  CG  LYS A 251      25.550  24.980  28.190  1.00  0.00           C
ATOM   3754  HG1 LYS A 251      26.040  25.680  28.870  1.00  0.00           H
ATOM   3755  HG2 LYS A 251      24.470  24.930  28.290  1.00  0.00           H
ATOM   3756  CD  LYS A 251      25.780  25.410  26.730  1.00  0.00           C
ATOM   3757  HD1 LYS A 251      25.490  24.620  26.030  1.00  0.00           H
ATOM   3758  HD2 LYS A 251      26.860  25.530  26.670  1.00  0.00           H
ATOM   3759  CE  LYS A 251      25.040  26.640  26.270  1.00  0.00           C
ATOM   3760  HE1 LYS A 251      25.310  27.430  26.960  1.00  0.00           H
ATOM   3761  HE2 LYS A 251      23.990  26.410  26.450  1.00  0.00           H
ATOM   3762  NZ  LYS A 251      25.260  27.190  24.920  1.00  0.00           N
ATOM   3763  HZ1 LYS A 251      24.770  28.060  24.790  1.00  0.00           H
ATOM   3764  HZ2 LYS A 251      26.250  27.340  24.770  1.00  0.00           H
ATOM   3765  HZ3 LYS A 251      24.850  26.610  24.210  1.00  0.00           H
ATOM   3766  C   LYS A 251      26.030  21.200  27.830  1.00  0.00           C
ATOM   3767  O   LYS A 251      27.180  21.070  28.290  1.00  0.00           O
ATOM   3768  N   LYS A 252      25.520  20.200  27.090  1.00  0.00           N
ATOM   3769  H   LYS A 252      24.590  20.420  26.760  1.00  0.00           H
ATOM   3770  CA  LYS A 252      26.040  18.830  26.870  1.00  0.00           C
ATOM   3771  HA  LYS A 252      26.200  18.390  27.850  1.00  0.00           H
ATOM   3772  CB  LYS A 252      24.930  17.980  26.120  1.00  0.00           C
ATOM   3773  HB1 LYS A 252      25.380  17.050  25.780  1.00  0.00           H
ATOM   3774  HB2 LYS A 252      24.610  18.500  25.220  1.00  0.00           H
ATOM   3775  CG  LYS A 252      23.710  17.650  27.040  1.00  0.00           C
ATOM   3776  HG1 LYS A 252      22.980  17.170  26.390  1.00  0.00           H
ATOM   3777  HG2 LYS A 252      23.270  18.520  27.520  1.00  0.00           H
ATOM   3778  CD  LYS A 252      23.940  16.600  28.130  1.00  0.00           C
ATOM   3779  HD1 LYS A 252      23.060  16.600  28.780  1.00  0.00           H
ATOM   3780  HD2 LYS A 252      24.850  16.770  28.710  1.00  0.00           H
ATOM   3781  CE  LYS A 252      24.140  15.250  27.520  1.00  0.00           C
ATOM   3782  HE1 LYS A 252      24.970  15.280  26.810  1.00  0.00           H
ATOM   3783  HE2 LYS A 252      23.260  14.920  26.970  1.00  0.00           H
ATOM   3784  NZ  LYS A 252      24.590  14.240  28.450  1.00  0.00           N
ATOM   3785  HZ1 LYS A 252      24.730  13.440  27.850  1.00  0.00           H
ATOM   3786  HZ2 LYS A 252      25.510  14.500  28.780  1.00  0.00           H
ATOM   3787  HZ3 LYS A 252      23.960  13.950  29.180  1.00  0.00           H
ATOM   3788  C   LYS A 252      27.450  18.660  26.240  1.00  0.00           C
ATOM   3789  O   LYS A 252      28.010  17.590  26.480  1.00  0.00           O
ATOM   3790  N   ASP A 253      28.080  19.620  25.580  1.00  0.00           N
ATOM   3791  H   ASP A 253      27.550  20.480  25.540  1.00  0.00           H
ATOM   3792  CA  ASP A 253      29.440  19.530  25.060  1.00  0.00           C
ATOM   3793  HA  ASP A 253      29.730  18.500  24.850  1.00  0.00           H
ATOM   3794  CB  ASP A 253      29.460  20.270  23.720  1.00  0.00           C
ATOM   3795  HB1 ASP A 253      30.380  20.060  23.190  1.00  0.00           H
ATOM   3796  HB2 ASP A 253      29.380  21.340  23.950  1.00  0.00           H
ATOM   3797  CG  ASP A 253      28.370  19.940  22.710  1.00  0.00           C
ATOM   3798  OD1 ASP A 253      28.190  18.760  22.340  1.00  0.00           O
ATOM   3799  OD2 ASP A 253      27.750  20.880  22.180  1.00  0.00           O
ATOM   3800  C   ASP A 253      30.470  20.150  26.010  1.00  0.00           C
ATOM   3801  O   ASP A 253      31.630  20.220  25.680  1.00  0.00           O
ATOM   3802  N   HIS A 254      29.940  20.620  27.140  1.00  0.00           N
ATOM   3803  H   HIS A 254      28.980  20.700  27.440  1.00  0.00           H
ATOM   3804  CA  HIS A 254      30.870  21.190  28.110  1.00  0.00           C
ATOM   3805  HA  HIS A 254      31.760  21.380  27.500  1.00  0.00           H
ATOM   3806  CB  HIS A 254      30.240  22.460  28.670  1.00  0.00           C
ATOM   3807  HB1 HIS A 254      30.770  22.800  29.560  1.00  0.00           H
ATOM   3808  HB2 HIS A 254      29.230  22.160  28.950  1.00  0.00           H
ATOM   3809  CG  HIS A 254      30.130  23.690  27.800  1.00  0.00           C
ATOM   3810  ND1 HIS A 254      30.800  23.830  26.600  1.00  0.00           N
ATOM   3811  CE1 HIS A 254      30.750  25.120  26.270  1.00  0.00           C
ATOM   3812  HE1 HIS A 254      30.930  25.560  25.300  1.00  0.00           H
ATOM   3813  NE2 HIS A 254      30.070  25.800  27.220  1.00  0.00           N
ATOM   3814  HE2 HIS A 254      30.080  26.810  27.230  1.00  0.00           H
ATOM   3815  CD2 HIS A 254      29.620  24.900  28.160  1.00  0.00           C
ATOM   3816  HD2 HIS A 254      29.100  25.160  29.070  1.00  0.00           H
ATOM   3817  C   HIS A 254      31.130  20.200  29.290  1.00  0.00           C
ATOM   3818  O   HIS A 254      30.230  19.640  29.860  1.00  0.00           O
ATOM   3819  N   MET A 255      32.370  20.110  29.780  1.00  0.00           N
ATOM   3820  H   MET A 255      33.090  20.570  29.240  1.00  0.00           H
ATOM   3821  CA  MET A 255      32.760  19.570  31.080  1.00  0.00           C
ATOM   3822  HA  MET A 255      32.240  18.630  31.250  1.00  0.00           H
ATOM   3823  CB  MET A 255      34.260  19.280  31.060  1.00  0.00           C
ATOM   3824  HB1 MET A 255      34.810  20.180  30.810  1.00  0.00           H
ATOM   3825  HB2 MET A 255      34.360  18.540  30.260  1.00  0.00           H
ATOM   3826  CG  MET A 255      34.790  18.690  32.360  1.00  0.00           C
ATOM   3827  HG1 MET A 255      34.240  17.750  32.490  1.00  0.00           H
ATOM   3828  HG2 MET A 255      34.550  19.320  33.210  1.00  0.00           H
ATOM   3829  SD  MET A 255      36.590  18.170  32.480  1.00  0.00           S
ATOM   3830  CE  MET A 255      36.450  16.560  31.550  1.00  0.00           C
ATOM   3831  HE1 MET A 255      35.620  15.950  31.900  1.00  0.00           H
ATOM   3832  HE2 MET A 255      36.220  16.710  30.490  1.00  0.00           H
ATOM   3833  HE3 MET A 255      37.380  16.020  31.760  1.00  0.00           H
ATOM   3834  C   MET A 255      32.320  20.610  32.180  1.00  0.00           C
ATOM   3835  O   MET A 255      32.990  21.610  32.420  1.00  0.00           O
ATOM   3836  N   LEU A 256      31.210  20.290  32.790  1.00  0.00           N
ATOM   3837  H   LEU A 256      30.660  19.560  32.370  1.00  0.00           H
ATOM   3838  CA  LEU A 256      30.650  20.970  33.940  1.00  0.00           C
ATOM   3839  HA  LEU A 256      30.830  22.040  33.840  1.00  0.00           H
ATOM   3840  CB  LEU A 256      29.060  20.670  33.860  1.00  0.00           C
ATOM   3841  HB1 LEU A 256      28.610  21.240  34.670  1.00  0.00           H
ATOM   3842  HB2 LEU A 256      28.810  19.650  34.130  1.00  0.00           H
ATOM   3843  CG  LEU A 256      28.220  20.990  32.640  1.00  0.00           C
ATOM   3844  HG  LEU A 256      28.530  20.320  31.840  1.00  0.00           H
ATOM   3845  CD1 LEU A 256      26.780  20.700  32.950  1.00  0.00           C
ATOM   3846 1HD1 LEU A 256      26.110  20.940  32.120  1.00  0.00           H
ATOM   3847 2HD1 LEU A 256      26.580  19.640  33.110  1.00  0.00           H
ATOM   3848 3HD1 LEU A 256      26.450  21.270  33.820  1.00  0.00           H
ATOM   3849  CD2 LEU A 256      28.340  22.490  32.280  1.00  0.00           C
ATOM   3850 1HD2 LEU A 256      28.030  23.180  33.070  1.00  0.00           H
ATOM   3851 2HD2 LEU A 256      29.380  22.730  32.040  1.00  0.00           H
ATOM   3852 3HD2 LEU A 256      27.760  22.600  31.370  1.00  0.00           H
ATOM   3853  C   LEU A 256      31.240  20.600  35.310  1.00  0.00           C
ATOM   3854  O   LEU A 256      30.990  19.470  35.790  1.00  0.00           O
ATOM   3855  N   ILE A 257      31.890  21.530  36.040  1.00  0.00           N
ATOM   3856  H   ILE A 257      32.110  22.440  35.650  1.00  0.00           H
ATOM   3857  CA  ILE A 257      32.520  21.110  37.330  1.00  0.00           C
ATOM   3858  HA  ILE A 257      32.380  20.060  37.580  1.00  0.00           H
ATOM   3859  CB  ILE A 257      34.020  21.360  37.230  1.00  0.00           C
ATOM   3860  HB  ILE A 257      34.210  22.430  37.150  1.00  0.00           H
ATOM   3861  CG2 ILE A 257      34.730  20.930  38.530  1.00  0.00           C
ATOM   3862 1HG2 ILE A 257      34.370  21.500  39.390  1.00  0.00           H
ATOM   3863 2HG2 ILE A 257      34.570  19.880  38.760  1.00  0.00           H
ATOM   3864 3HG2 ILE A 257      35.800  21.150  38.480  1.00  0.00           H
ATOM   3865  CG1 ILE A 257      34.690  20.510  36.070  1.00  0.00           C
ATOM   3866 1HG1 ILE A 257      34.260  20.650  35.080  1.00  0.00           H
ATOM   3867 2HG1 ILE A 257      34.640  19.440  36.280  1.00  0.00           H
ATOM   3868  CD  ILE A 257      36.260  20.820  35.840  1.00  0.00           C
ATOM   3869  HD1 ILE A 257      36.770  20.310  36.660  1.00  0.00           H
ATOM   3870  HD2 ILE A 257      36.600  20.310  34.940  1.00  0.00           H
ATOM   3871  HD3 ILE A 257      36.450  21.890  35.800  1.00  0.00           H
ATOM   3872  C   ILE A 257      31.850  22.070  38.340  1.00  0.00           C
ATOM   3873  O   ILE A 257      32.070  23.260  38.280  1.00  0.00           O
ATOM   3874  N   PRO A 258      31.040  21.520  39.340  1.00  0.00           N
ATOM   3875  CD  PRO A 258      30.280  20.270  39.190  1.00  0.00           C
ATOM   3876  HD1 PRO A 258      30.930  19.460  39.500  1.00  0.00           H
ATOM   3877  HD2 PRO A 258      29.990  20.150  38.150  1.00  0.00           H
ATOM   3878  CG  PRO A 258      29.150  20.420  40.100  1.00  0.00           C
ATOM   3879  HG1 PRO A 258      28.760  19.440  40.390  1.00  0.00           H
ATOM   3880  HG2 PRO A 258      28.410  20.980  39.540  1.00  0.00           H
ATOM   3881  CB  PRO A 258      29.560  21.400  41.230  1.00  0.00           C
ATOM   3882  HB1 PRO A 258      29.910  20.800  42.070  1.00  0.00           H
ATOM   3883  HB2 PRO A 258      28.640  21.910  41.510  1.00  0.00           H
ATOM   3884  CA  PRO A 258      30.630  22.220  40.540  1.00  0.00           C
ATOM   3885  HA  PRO A 258      30.260  23.100  40.010  1.00  0.00           H
ATOM   3886  C   PRO A 258      31.710  22.610  41.540  1.00  0.00           C
ATOM   3887  O   PRO A 258      32.460  21.780  42.060  1.00  0.00           O
ATOM   3888  N   VAL A 259      31.810  23.890  41.780  1.00  0.00           N
ATOM   3889  H   VAL A 259      31.250  24.570  41.280  1.00  0.00           H
ATOM   3890  CA  VAL A 259      32.810  24.420  42.660  1.00  0.00           C
ATOM   3891  HA  VAL A 259      33.150  23.670  43.370  1.00  0.00           H
ATOM   3892  CB  VAL A 259      34.030  24.940  41.870  1.00  0.00           C
ATOM   3893  HB  VAL A 259      33.650  25.750  41.250  1.00  0.00           H
ATOM   3894  CG1 VAL A 259      35.180  25.480  42.810  1.00  0.00           C
ATOM   3895 1HG1 VAL A 259      35.550  24.790  43.570  1.00  0.00           H
ATOM   3896 2HG1 VAL A 259      36.030  25.740  42.190  1.00  0.00           H
ATOM   3897 3HG1 VAL A 259      34.930  26.420  43.320  1.00  0.00           H
ATOM   3898  CG2 VAL A 259      34.650  23.860  40.920  1.00  0.00           C
ATOM   3899 1HG2 VAL A 259      35.590  24.270  40.540  1.00  0.00           H
ATOM   3900 2HG2 VAL A 259      34.790  22.940  41.490  1.00  0.00           H
ATOM   3901 3HG2 VAL A 259      33.950  23.590  40.130  1.00  0.00           H
ATOM   3902  C   VAL A 259      32.120  25.490  43.580  1.00  0.00           C
ATOM   3903  O   VAL A 259      31.720  26.580  43.160  1.00  0.00           O
ATOM   3904  N   SER A 260      31.890  25.030  44.850  1.00  0.00           N
ATOM   3905  H   SER A 260      32.130  24.080  45.080  1.00  0.00           H
ATOM   3906  CA  SER A 260      31.270  25.900  45.930  1.00  0.00           C
ATOM   3907  HA  SER A 260      30.360  26.340  45.520  1.00  0.00           H
ATOM   3908  CB  SER A 260      31.010  25.140  47.260  1.00  0.00           C
ATOM   3909  HB1 SER A 260      30.470  25.820  47.910  1.00  0.00           H
ATOM   3910  HB2 SER A 260      32.020  25.140  47.680  1.00  0.00           H
ATOM   3911  OG  SER A 260      30.440  23.860  47.120  1.00  0.00           O
ATOM   3912  HG  SER A 260      31.070  23.270  47.530  1.00  0.00           H
ATOM   3913  C   SER A 260      32.230  27.060  46.170  1.00  0.00           C
ATOM   3914  O   SER A 260      33.380  26.860  46.500  1.00  0.00           O
ATOM   3915  N   MET A 261      31.690  28.260  46.270  1.00  0.00           N
ATOM   3916  H   MET A 261      30.700  28.300  46.080  1.00  0.00           H
ATOM   3917  CA  MET A 261      32.400  29.470  46.620  1.00  0.00           C
ATOM   3918  HA  MET A 261      33.250  29.170  47.220  1.00  0.00           H
ATOM   3919  CB  MET A 261      32.870  30.200  45.370  1.00  0.00           C
ATOM   3920  HB1 MET A 261      33.430  31.030  45.800  1.00  0.00           H
ATOM   3921  HB2 MET A 261      32.020  30.570  44.800  1.00  0.00           H
ATOM   3922  CG  MET A 261      33.780  29.510  44.330  1.00  0.00           C
ATOM   3923  HG1 MET A 261      33.830  30.170  43.470  1.00  0.00           H
ATOM   3924  HG2 MET A 261      33.300  28.580  44.020  1.00  0.00           H
ATOM   3925  SD  MET A 261      35.470  29.280  44.750  1.00  0.00           S
ATOM   3926  CE  MET A 261      36.150  30.940  45.000  1.00  0.00           C
ATOM   3927  HE1 MET A 261      37.220  30.870  45.180  1.00  0.00           H
ATOM   3928  HE2 MET A 261      36.040  31.470  44.050  1.00  0.00           H
ATOM   3929  HE3 MET A 261      35.630  31.470  45.800  1.00  0.00           H
ATOM   3930  C   MET A 261      31.590  30.370  47.570  1.00  0.00           C
ATOM   3931  O   MET A 261      31.740  31.630  47.580  1.00  0.00           O
ATOM   3932  N   SER A 262      30.660  29.760  48.410  1.00  0.00           N
ATOM   3933  H   SER A 262      30.680  28.760  48.470  1.00  0.00           H
ATOM   3934  CA  SER A 262      29.650  30.370  49.260  1.00  0.00           C
ATOM   3935  HA  SER A 262      29.100  31.120  48.700  1.00  0.00           H
ATOM   3936  CB  SER A 262      28.630  29.350  49.790  1.00  0.00           C
ATOM   3937  HB1 SER A 262      27.940  29.100  48.980  1.00  0.00           H
ATOM   3938  HB2 SER A 262      28.000  29.660  50.620  1.00  0.00           H
ATOM   3939  OG  SER A 262      29.230  28.190  50.230  1.00  0.00           O
ATOM   3940  HG  SER A 262      28.570  27.510  50.080  1.00  0.00           H
ATOM   3941  C   SER A 262      30.250  31.100  50.410  1.00  0.00           C
ATOM   3942  O   SER A 262      29.660  32.100  50.900  1.00  0.00           O
ATOM   3943  N   GLU A 263      31.510  30.850  50.890  1.00  0.00           N
ATOM   3944  H   GLU A 263      31.980  29.990  50.610  1.00  0.00           H
ATOM   3945  CA  GLU A 263      32.250  31.680  51.870  1.00  0.00           C
ATOM   3946  HA  GLU A 263      31.550  31.930  52.670  1.00  0.00           H
ATOM   3947  CB  GLU A 263      33.240  30.820  52.710  1.00  0.00           C
ATOM   3948  HB1 GLU A 263      33.920  31.460  53.280  1.00  0.00           H
ATOM   3949  HB2 GLU A 263      33.940  30.290  52.070  1.00  0.00           H
ATOM   3950  CG  GLU A 263      32.620  29.760  53.680  1.00  0.00           C
ATOM   3951  HG1 GLU A 263      33.390  29.400  54.360  1.00  0.00           H
ATOM   3952  HG2 GLU A 263      32.270  28.900  53.110  1.00  0.00           H
ATOM   3953  CD  GLU A 263      31.620  30.280  54.710  1.00  0.00           C
ATOM   3954  OE1 GLU A 263      31.650  31.450  55.210  1.00  0.00           O
ATOM   3955  OE2 GLU A 263      30.710  29.500  55.090  1.00  0.00           O
ATOM   3956  C   GLU A 263      32.930  32.910  51.460  1.00  0.00           C
ATOM   3957  O   GLU A 263      32.790  33.910  52.200  1.00  0.00           O
ATOM   3958  N   LEU A 264      33.380  32.970  50.190  1.00  0.00           N
ATOM   3959  H   LEU A 264      33.360  32.180  49.560  1.00  0.00           H
ATOM   3960  CA  LEU A 264      34.010  34.180  49.690  1.00  0.00           C
ATOM   3961  HA  LEU A 264      34.480  34.710  50.510  1.00  0.00           H
ATOM   3962  CB  LEU A 264      35.080  33.810  48.570  1.00  0.00           C
ATOM   3963  HB1 LEU A 264      35.540  34.680  48.100  1.00  0.00           H
ATOM   3964  HB2 LEU A 264      34.690  33.140  47.800  1.00  0.00           H
ATOM   3965  CG  LEU A 264      36.370  33.320  49.310  1.00  0.00           C
ATOM   3966  HG  LEU A 264      36.040  32.610  50.070  1.00  0.00           H
ATOM   3967  CD1 LEU A 264      37.250  32.470  48.340  1.00  0.00           C
ATOM   3968 1HD1 LEU A 264      38.220  32.180  48.760  1.00  0.00           H
ATOM   3969 2HD1 LEU A 264      36.670  31.600  48.020  1.00  0.00           H
ATOM   3970 3HD1 LEU A 264      37.380  33.130  47.490  1.00  0.00           H
ATOM   3971  CD2 LEU A 264      37.270  34.320  49.940  1.00  0.00           C
ATOM   3972 1HD2 LEU A 264      37.910  33.830  50.670  1.00  0.00           H
ATOM   3973 2HD2 LEU A 264      37.830  34.840  49.160  1.00  0.00           H
ATOM   3974 3HD2 LEU A 264      36.660  35.090  50.410  1.00  0.00           H
ATOM   3975  C   LEU A 264      32.980  35.180  49.190  1.00  0.00           C
ATOM   3976  O   LEU A 264      33.180  36.390  49.250  1.00  0.00           O
ATOM   3977  N   GLU A 265      31.800  34.660  48.780  1.00  0.00           N
ATOM   3978  H   GLU A 265      31.710  33.660  48.680  1.00  0.00           H
ATOM   3979  CA  GLU A 265      30.660  35.430  48.340  1.00  0.00           C
ATOM   3980  HA  GLU A 265      30.910  36.000  47.450  1.00  0.00           H
ATOM   3981  CB  GLU A 265      29.640  34.300  48.090  1.00  0.00           C
ATOM   3982  HB1 GLU A 265      29.180  33.920  49.000  1.00  0.00           H
ATOM   3983  HB2 GLU A 265      29.950  33.450  47.480  1.00  0.00           H
ATOM   3984  CG  GLU A 265      28.440  35.000  47.330  1.00  0.00           C
ATOM   3985  HG1 GLU A 265      28.790  35.310  46.340  1.00  0.00           H
ATOM   3986  HG2 GLU A 265      28.210  35.900  47.900  1.00  0.00           H
ATOM   3987  CD  GLU A 265      27.210  34.050  47.250  1.00  0.00           C
ATOM   3988  OE1 GLU A 265      27.170  33.280  46.310  1.00  0.00           O
ATOM   3989  OE2 GLU A 265      26.320  34.150  48.130  1.00  0.00           O
ATOM   3990  C   GLU A 265      30.140  36.500  49.360  1.00  0.00           C
ATOM   3991  O   GLU A 265      29.700  37.610  49.020  1.00  0.00           O
ATOM   3992  N   LYS A 266      30.280  36.170  50.630  1.00  0.00           N
ATOM   3993  H   LYS A 266      30.610  35.240  50.880  1.00  0.00           H
ATOM   3994  CA  LYS A 266      29.970  36.990  51.800  1.00  0.00           C
ATOM   3995  HA  LYS A 266      28.920  37.290  51.810  1.00  0.00           H
ATOM   3996  CB  LYS A 266      30.170  36.170  53.110  1.00  0.00           C
ATOM   3997  HB1 LYS A 266      30.080  36.790  54.010  1.00  0.00           H
ATOM   3998  HB2 LYS A 266      31.230  35.920  53.090  1.00  0.00           H
ATOM   3999  CG  LYS A 266      29.220  35.030  53.310  1.00  0.00           C
ATOM   4000  HG1 LYS A 266      29.230  34.530  52.340  1.00  0.00           H
ATOM   4001  HG2 LYS A 266      28.220  35.400  53.560  1.00  0.00           H
ATOM   4002  CD  LYS A 266      29.620  34.070  54.490  1.00  0.00           C
ATOM   4003  HD1 LYS A 266      29.530  34.630  55.420  1.00  0.00           H
ATOM   4004  HD2 LYS A 266      30.620  33.680  54.330  1.00  0.00           H
ATOM   4005  CE  LYS A 266      28.650  32.880  54.610  1.00  0.00           C
ATOM   4006  HE1 LYS A 266      28.580  32.490  53.590  1.00  0.00           H
ATOM   4007  HE2 LYS A 266      27.640  33.200  54.850  1.00  0.00           H
ATOM   4008  NZ  LYS A 266      29.060  31.780  55.500  1.00  0.00           N
ATOM   4009  HZ1 LYS A 266      28.510  30.960  55.280  1.00  0.00           H
ATOM   4010  HZ2 LYS A 266      30.020  31.520  55.320  1.00  0.00           H
ATOM   4011  HZ3 LYS A 266      28.980  32.040  56.470  1.00  0.00           H
ATOM   4012  C   LYS A 266      30.730  38.330  51.810  1.00  0.00           C
ATOM   4013  O   LYS A 266      30.200  39.310  52.300  1.00  0.00           O
ATOM   4014  N   VAL A 267      31.930  38.330  51.250  1.00  0.00           N
ATOM   4015  H   VAL A 267      32.400  37.480  50.990  1.00  0.00           H
ATOM   4016  CA  VAL A 267      32.850  39.440  51.000  1.00  0.00           C
ATOM   4017  HA  VAL A 267      32.410  40.370  51.370  1.00  0.00           H
ATOM   4018  CB  VAL A 267      34.170  39.170  51.750  1.00  0.00           C
ATOM   4019  HB  VAL A 267      34.680  40.140  51.710  1.00  0.00           H
ATOM   4020  CG1 VAL A 267      34.110  38.870  53.210  1.00  0.00           C
ATOM   4021 1HG1 VAL A 267      33.560  37.940  53.320  1.00  0.00           H
ATOM   4022 2HG1 VAL A 267      35.090  38.830  53.690  1.00  0.00           H
ATOM   4023 3HG1 VAL A 267      33.620  39.670  53.750  1.00  0.00           H
ATOM   4024  CG2 VAL A 267      35.070  38.020  51.140  1.00  0.00           C
ATOM   4025 1HG2 VAL A 267      35.280  38.310  50.110  1.00  0.00           H
ATOM   4026 2HG2 VAL A 267      35.970  37.930  51.730  1.00  0.00           H
ATOM   4027 3HG2 VAL A 267      34.520  37.080  51.280  1.00  0.00           H
ATOM   4028  C   VAL A 267      32.930  39.700  49.430  1.00  0.00           C
ATOM   4029  O   VAL A 267      34.010  40.100  48.970  1.00  0.00           O
ATOM   4030  N   ASP A 268      31.870  39.550  48.710  1.00  0.00           N
ATOM   4031  H   ASP A 268      31.080  39.280  49.270  1.00  0.00           H
ATOM   4032  CA  ASP A 268      31.590  39.810  47.260  1.00  0.00           C
ATOM   4033  HA  ASP A 268      30.590  39.440  47.060  1.00  0.00           H
ATOM   4034  CB  ASP A 268      31.650  41.290  46.920  1.00  0.00           C
ATOM   4035  HB1 ASP A 268      31.120  41.410  45.980  1.00  0.00           H
ATOM   4036  HB2 ASP A 268      32.690  41.610  46.790  1.00  0.00           H
ATOM   4037  CG  ASP A 268      31.000  42.130  48.010  1.00  0.00           C
ATOM   4038  OD1 ASP A 268      29.780  42.060  48.210  1.00  0.00           O
ATOM   4039  OD2 ASP A 268      31.780  42.870  48.630  1.00  0.00           O
ATOM   4040  C   ASP A 268      32.360  38.950  46.250  1.00  0.00           C
ATOM   4041  O   ASP A 268      32.370  39.240  45.060  1.00  0.00           O
ATOM   4042  N   GLY A 269      32.970  37.830  46.660  1.00  0.00           N
ATOM   4043  H   GLY A 269      33.020  37.590  47.640  1.00  0.00           H
ATOM   4044  CA  GLY A 269      33.750  36.960  45.710  1.00  0.00           C
ATOM   4045  HA1 GLY A 269      34.490  36.410  46.290  1.00  0.00           H
ATOM   4046  HA2 GLY A 269      34.280  37.600  45.010  1.00  0.00           H
ATOM   4047  C   GLY A 269      32.880  35.940  44.910  1.00  0.00           C
ATOM   4048  O   GLY A 269      31.810  35.490  45.310  1.00  0.00           O
ATOM   4049  N   LEU A 270      33.370  35.650  43.670  1.00  0.00           N
ATOM   4050  H   LEU A 270      34.280  35.960  43.370  1.00  0.00           H
ATOM   4051  CA  LEU A 270      32.620  34.800  42.730  1.00  0.00           C
ATOM   4052  HA  LEU A 270      31.850  34.220  43.240  1.00  0.00           H
ATOM   4053  CB  LEU A 270      31.950  35.700  41.650  1.00  0.00           C
ATOM   4054  HB1 LEU A 270      31.460  34.930  41.060  1.00  0.00           H
ATOM   4055  HB2 LEU A 270      32.790  36.190  41.150  1.00  0.00           H
ATOM   4056  CG  LEU A 270      30.800  36.660  42.080  1.00  0.00           C
ATOM   4057  HG  LEU A 270      30.320  36.440  43.040  1.00  0.00           H
ATOM   4058  CD1 LEU A 270      31.430  38.120  42.280  1.00  0.00           C
ATOM   4059 1HD1 LEU A 270      30.670  38.890  42.420  1.00  0.00           H
ATOM   4060 2HD1 LEU A 270      32.220  38.090  43.020  1.00  0.00           H
ATOM   4061 3HD1 LEU A 270      31.860  38.380  41.310  1.00  0.00           H
ATOM   4062  CD2 LEU A 270      29.700  36.740  41.010  1.00  0.00           C
ATOM   4063 1HD2 LEU A 270      28.940  37.420  41.410  1.00  0.00           H
ATOM   4064 2HD2 LEU A 270      29.960  37.250  40.080  1.00  0.00           H
ATOM   4065 3HD2 LEU A 270      29.020  35.920  40.810  1.00  0.00           H
ATOM   4066  C   LEU A 270      33.670  33.760  42.130  1.00  0.00           C
ATOM   4067  O   LEU A 270      34.730  33.660  42.690  1.00  0.00           O
ATOM   4068  N   LEU A 271      33.340  33.000  41.070  1.00  0.00           N
ATOM   4069  H   LEU A 271      32.410  33.030  40.690  1.00  0.00           H
ATOM   4070  CA  LEU A 271      34.330  32.000  40.620  1.00  0.00           C
ATOM   4071  HA  LEU A 271      34.740  31.480  41.490  1.00  0.00           H
ATOM   4072  CB  LEU A 271      33.610  31.000  39.800  1.00  0.00           C
ATOM   4073  HB1 LEU A 271      34.270  30.590  39.030  1.00  0.00           H
ATOM   4074  HB2 LEU A 271      32.710  31.420  39.360  1.00  0.00           H
ATOM   4075  CG  LEU A 271      33.050  29.800  40.650  1.00  0.00           C
ATOM   4076  HG  LEU A 271      32.470  30.120  41.510  1.00  0.00           H
ATOM   4077  CD1 LEU A 271      32.150  28.940  39.710  1.00  0.00           C
ATOM   4078 1HD1 LEU A 271      31.550  28.180  40.220  1.00  0.00           H
ATOM   4079 2HD1 LEU A 271      31.360  29.500  39.220  1.00  0.00           H
ATOM   4080 3HD1 LEU A 271      32.730  28.380  38.980  1.00  0.00           H
ATOM   4081  CD2 LEU A 271      34.170  28.810  41.180  1.00  0.00           C
ATOM   4082 1HD2 LEU A 271      33.620  28.000  41.660  1.00  0.00           H
ATOM   4083 2HD2 LEU A 271      34.720  28.400  40.320  1.00  0.00           H
ATOM   4084 3HD2 LEU A 271      34.940  29.320  41.760  1.00  0.00           H
ATOM   4085  C   LEU A 271      35.510  32.600  39.890  1.00  0.00           C
ATOM   4086  O   LEU A 271      36.580  32.040  40.000  1.00  0.00           O
ATOM   4087  N   THR A 272      35.430  33.740  39.180  1.00  0.00           N
ATOM   4088  H   THR A 272      34.510  34.160  39.150  1.00  0.00           H
ATOM   4089  CA  THR A 272      36.610  34.250  38.450  1.00  0.00           C
ATOM   4090  HA  THR A 272      37.040  33.380  37.940  1.00  0.00           H
ATOM   4091  CB  THR A 272      36.260  35.290  37.390  1.00  0.00           C
ATOM   4092  HB  THR A 272      37.210  35.570  36.940  1.00  0.00           H
ATOM   4093  CG2 THR A 272      35.450  34.680  36.230  1.00  0.00           C
ATOM   4094 1HG2 THR A 272      35.610  35.190  35.280  1.00  0.00           H
ATOM   4095 2HG2 THR A 272      35.760  33.660  36.030  1.00  0.00           H
ATOM   4096 3HG2 THR A 272      34.370  34.630  36.410  1.00  0.00           H
ATOM   4097  OG1 THR A 272      35.540  36.380  37.970  1.00  0.00           O
ATOM   4098  HG1 THR A 272      36.160  37.100  38.020  1.00  0.00           H
ATOM   4099  C   THR A 272      37.600  34.870  39.400  1.00  0.00           C
ATOM   4100  O   THR A 272      38.710  35.210  38.970  1.00  0.00           O
ATOM   4101  N   CYS A 273      37.220  34.950  40.650  1.00  0.00           N
ATOM   4102  H   CYS A 273      36.300  34.620  40.900  1.00  0.00           H
ATOM   4103  CA  CYS A 273      37.870  35.840  41.620  1.00  0.00           C
ATOM   4104  HA  CYS A 273      38.410  36.660  41.120  1.00  0.00           H
ATOM   4105  CB  CYS A 273      36.830  36.520  42.510  1.00  0.00           C
ATOM   4106  HB1 CYS A 273      37.250  37.430  42.930  1.00  0.00           H
ATOM   4107  HB2 CYS A 273      36.640  35.870  43.360  1.00  0.00           H
ATOM   4108  SG  CYS A 273      35.310  36.920  41.600  1.00  0.00           S
ATOM   4109  HG  CYS A 273      35.590  38.230  41.700  1.00  0.00           H
ATOM   4110  C   CYS A 273      38.970  35.110  42.500  1.00  0.00           C
ATOM   4111  O   CYS A 273      39.420  35.730  43.470  1.00  0.00           O
ATOM   4112  N   CYS A 274      39.510  33.910  42.180  1.00  0.00           N
ATOM   4113  H   CYS A 274      39.110  33.390  41.410  1.00  0.00           H
ATOM   4114  CA  CYS A 274      40.690  33.330  42.870  1.00  0.00           C
ATOM   4115  HA  CYS A 274      41.260  34.050  43.470  1.00  0.00           H
ATOM   4116  CB  CYS A 274      40.290  32.220  43.860  1.00  0.00           C
ATOM   4117  HB1 CYS A 274      41.190  31.710  44.230  1.00  0.00           H
ATOM   4118  HB2 CYS A 274      39.710  31.500  43.290  1.00  0.00           H
ATOM   4119  SG  CYS A 274      39.290  32.720  45.270  1.00  0.00           S
ATOM   4120  HG  CYS A 274      39.990  33.830  45.530  1.00  0.00           H
ATOM   4121  C   CYS A 274      41.900  32.840  41.940  1.00  0.00           C
ATOM   4122  O   CYS A 274      42.840  32.140  42.360  1.00  0.00           O
ATOM   4123  N   SER A 275      41.780  33.140  40.650  1.00  0.00           N
ATOM   4124  H   SER A 275      40.860  33.450  40.370  1.00  0.00           H
ATOM   4125  CA  SER A 275      42.730  32.890  39.490  1.00  0.00           C
ATOM   4126  HA  SER A 275      43.740  32.710  39.830  1.00  0.00           H
ATOM   4127  CB  SER A 275      42.260  31.710  38.580  1.00  0.00           C
ATOM   4128  HB1 SER A 275      42.320  30.750  39.100  1.00  0.00           H
ATOM   4129  HB2 SER A 275      42.870  31.630  37.680  1.00  0.00           H
ATOM   4130  OG  SER A 275      40.970  31.900  38.050  1.00  0.00           O
ATOM   4131  HG  SER A 275      40.330  31.470  38.620  1.00  0.00           H
ATOM   4132  C   SER A 275      42.950  34.080  38.570  1.00  0.00           C
ATOM   4133  O   SER A 275      41.970  34.780  38.200  1.00  0.00           O
ATOM   4134  N   VAL A 276      44.140  34.350  38.140  1.00  0.00           N
ATOM   4135  H   VAL A 276      44.900  33.880  38.620  1.00  0.00           H
ATOM   4136  CA  VAL A 276      44.500  34.980  36.840  1.00  0.00           C
ATOM   4137  HA  VAL A 276      43.610  35.340  36.320  1.00  0.00           H
ATOM   4138  CB  VAL A 276      45.470  36.120  37.010  1.00  0.00           C
ATOM   4139  HB  VAL A 276      46.360  35.730  37.530  1.00  0.00           H
ATOM   4140  CG1 VAL A 276      46.040  37.000  35.870  1.00  0.00           C
ATOM   4141 1HG1 VAL A 276      45.230  37.590  35.440  1.00  0.00           H
ATOM   4142 2HG1 VAL A 276      46.780  37.690  36.270  1.00  0.00           H
ATOM   4143 3HG1 VAL A 276      46.560  36.370  35.140  1.00  0.00           H
ATOM   4144  CG2 VAL A 276      44.770  37.160  37.890  1.00  0.00           C
ATOM   4145 1HG2 VAL A 276      44.410  36.650  38.780  1.00  0.00           H
ATOM   4146 2HG2 VAL A 276      45.320  38.050  38.200  1.00  0.00           H
ATOM   4147 3HG2 VAL A 276      43.880  37.590  37.430  1.00  0.00           H
ATOM   4148  C   VAL A 276      45.070  33.900  35.930  1.00  0.00           C
ATOM   4149  O   VAL A 276      45.830  33.020  36.340  1.00  0.00           O
ATOM   4150  N   LEU A 277      44.430  33.710  34.760  1.00  0.00           N
ATOM   4151  H   LEU A 277      43.890  34.500  34.430  1.00  0.00           H
ATOM   4152  CA  LEU A 277      44.570  32.600  33.810  1.00  0.00           C
ATOM   4153  HA  LEU A 277      45.080  31.780  34.320  1.00  0.00           H
ATOM   4154  CB  LEU A 277      43.180  32.150  33.380  1.00  0.00           C
ATOM   4155  HB1 LEU A 277      43.240  31.380  32.610  1.00  0.00           H
ATOM   4156  HB2 LEU A 277      42.620  33.000  32.980  1.00  0.00           H
ATOM   4157  CG  LEU A 277      42.250  31.590  34.500  1.00  0.00           C
ATOM   4158  HG  LEU A 277      42.170  32.400  35.230  1.00  0.00           H
ATOM   4159  CD1 LEU A 277      40.870  31.230  34.000  1.00  0.00           C
ATOM   4160 1HD1 LEU A 277      41.050  30.570  33.150  1.00  0.00           H
ATOM   4161 2HD1 LEU A 277      40.330  30.760  34.820  1.00  0.00           H
ATOM   4162 3HD1 LEU A 277      40.340  32.150  33.770  1.00  0.00           H
ATOM   4163  CD2 LEU A 277      42.820  30.370  35.190  1.00  0.00           C
ATOM   4164 1HD2 LEU A 277      43.060  29.620  34.440  1.00  0.00           H
ATOM   4165 2HD2 LEU A 277      43.720  30.590  35.770  1.00  0.00           H
ATOM   4166 3HD2 LEU A 277      42.070  29.840  35.770  1.00  0.00           H
ATOM   4167  C   LEU A 277      45.550  33.260  32.690  1.00  0.00           C
ATOM   4168  O   LEU A 277      45.290  34.340  32.180  1.00  0.00           O
ATOM   4169  N   ILE A 278      46.530  32.350  32.220  1.00  0.00           N
ATOM   4170  H   ILE A 278      46.710  31.570  32.830  1.00  0.00           H
ATOM   4171  CA  ILE A 278      47.590  32.760  31.290  1.00  0.00           C
ATOM   4172  HA  ILE A 278      47.270  33.650  30.760  1.00  0.00           H
ATOM   4173  CB  ILE A 278      48.980  33.050  32.030  1.00  0.00           C
ATOM   4174  HB  ILE A 278      49.320  32.170  32.590  1.00  0.00           H
ATOM   4175  CG2 ILE A 278      50.090  33.420  31.030  1.00  0.00           C
ATOM   4176 1HG2 ILE A 278      50.980  33.760  31.550  1.00  0.00           H
ATOM   4177 2HG2 ILE A 278      50.530  32.630  30.420  1.00  0.00           H
ATOM   4178 3HG2 ILE A 278      49.720  34.220  30.380  1.00  0.00           H
ATOM   4179  CG1 ILE A 278      48.720  34.270  32.960  1.00  0.00           C
ATOM   4180 1HG1 ILE A 278      47.850  34.830  32.610  1.00  0.00           H
ATOM   4181 2HG1 ILE A 278      49.570  34.940  33.080  1.00  0.00           H
ATOM   4182  CD  ILE A 278      48.510  33.830  34.430  1.00  0.00           C
ATOM   4183  HD1 ILE A 278      47.790  33.030  34.600  1.00  0.00           H
ATOM   4184  HD2 ILE A 278      49.440  33.370  34.770  1.00  0.00           H
ATOM   4185  HD3 ILE A 278      48.430  34.580  35.220  1.00  0.00           H
ATOM   4186  C   ILE A 278      47.840  31.710  30.310  1.00  0.00           C
ATOM   4187  O   ILE A 278      48.020  30.520  30.630  1.00  0.00           O
ATOM   4188  N   ASN A 279      47.970  31.980  29.010  1.00  0.00           N
ATOM   4189  H   ASN A 279      48.080  32.960  28.770  1.00  0.00           H
ATOM   4190  CA  ASN A 279      48.290  31.090  27.940  1.00  0.00           C
ATOM   4191  HA  ASN A 279      48.200  30.060  28.280  1.00  0.00           H
ATOM   4192  CB  ASN A 279      47.390  31.430  26.660  1.00  0.00           C
ATOM   4193  HB1 ASN A 279      47.510  32.450  26.300  1.00  0.00           H
ATOM   4194  HB2 ASN A 279      46.360  31.150  26.860  1.00  0.00           H
ATOM   4195  CG  ASN A 279      47.760  30.460  25.500  1.00  0.00           C
ATOM   4196  OD1 ASN A 279      48.030  29.290  25.670  1.00  0.00           O
ATOM   4197  ND2 ASN A 279      47.790  31.070  24.380  1.00  0.00           N
ATOM   4198 1HD2 ASN A 279      47.610  32.050  24.230  1.00  0.00           H
ATOM   4199 2HD2 ASN A 279      48.100  30.600  23.540  1.00  0.00           H
ATOM   4200  C   ASN A 279      49.770  31.270  27.510  1.00  0.00           C
ATOM   4201  O   ASN A 279      50.100  32.380  27.140  1.00  0.00           O
ATOM   4202  N   LYS A 280      50.630  30.280  27.710  1.00  0.00           N
ATOM   4203  H   LYS A 280      50.280  29.390  28.050  1.00  0.00           H
ATOM   4204  CA  LYS A 280      52.020  30.300  27.340  1.00  0.00           C
ATOM   4205  HA  LYS A 280      52.150  31.020  26.530  1.00  0.00           H
ATOM   4206  CB  LYS A 280      52.830  30.910  28.520  1.00  0.00           C
ATOM   4207  HB1 LYS A 280      52.710  30.250  29.380  1.00  0.00           H
ATOM   4208  HB2 LYS A 280      52.340  31.850  28.800  1.00  0.00           H
ATOM   4209  CG  LYS A 280      54.310  31.150  28.270  1.00  0.00           C
ATOM   4210  HG1 LYS A 280      54.660  32.130  28.590  1.00  0.00           H
ATOM   4211  HG2 LYS A 280      54.530  31.170  27.200  1.00  0.00           H
ATOM   4212  CD  LYS A 280      55.200  30.060  28.980  1.00  0.00           C
ATOM   4213  HD1 LYS A 280      56.180  30.040  28.510  1.00  0.00           H
ATOM   4214  HD2 LYS A 280      54.830  29.040  28.830  1.00  0.00           H
ATOM   4215  CE  LYS A 280      55.340  30.160  30.510  1.00  0.00           C
ATOM   4216  HE1 LYS A 280      55.660  29.220  30.960  1.00  0.00           H
ATOM   4217  HE2 LYS A 280      54.370  30.340  30.980  1.00  0.00           H
ATOM   4218  NZ  LYS A 280      56.360  31.190  30.820  1.00  0.00           N
ATOM   4219  HZ1 LYS A 280      57.240  31.010  30.360  1.00  0.00           H
ATOM   4220  HZ2 LYS A 280      56.010  32.080  30.490  1.00  0.00           H
ATOM   4221  HZ3 LYS A 280      56.560  31.320  31.810  1.00  0.00           H
ATOM   4222  C   LYS A 280      52.490  29.000  26.910  1.00  0.00           C
ATOM   4223  OC1 LYS A 280      52.760  28.850  25.710  1.00  0.00           O
ATOM   4224  OC2 LYS A 280      52.340  28.070  27.700  1.00  0.00           O
ATOM   4225  H01 UNK B 281      36.840  41.840  49.460  1.00  0.00            
ATOM   4226  H06 UNK B 281      36.870  41.540  42.600  1.00  0.00            
ATOM   4227  H04 UNK B 281      36.880  41.790  41.020  1.00  0.00            
ATOM   4228  H03 UNK B 281      35.570  40.930  49.030  1.00  0.00            
ATOM   4229  H05 UNK B 281      35.560  42.360  41.910  1.00  0.00            
ATOM   4230  H02 UNK B 281      35.300  42.530  49.180  1.00  0.00            
ATOM   4231  O   UNK B 281      37.600  43.950  46.240  1.00  0.00            
ATOM   4232  O1  UNK B 281      35.870  44.470  47.380  1.00  0.00            
ATOM   4233  N   UNK B 281      36.000  41.840  48.860  1.00  0.00            
ATOM   4234  N1  UNK B 281      35.660  39.740  42.860  1.00  0.00            
ATOM   4235  N2  UNK B 281      35.870  39.830  40.500  1.00  0.00            
ATOM   4236  N3  UNK B 281      36.220  41.580  41.790  1.00  0.00            
ATOM   4237  C   UNK B 281      35.510  41.440  46.320  1.00  0.00            
ATOM   4238  C1  UNK B 281      36.180  41.070  45.000  1.00  0.00            
ATOM   4239  C2  UNK B 281      36.460  42.110  47.320  1.00  0.00            
ATOM   4240  C3  UNK B 281      35.070  40.460  44.050  1.00  0.00            
ATOM   4241  C4  UNK B 281      36.650  43.640  46.960  1.00  0.00            
ATOM   4242  C5  UNK B 281      35.540  40.360  41.700  1.00  0.00            
ATOM   4243  C6  UNK B 281      34.870  39.730  39.370  1.00  0.00            
ATOM   4244  C7  UNK B 281      37.190  39.300  40.150  1.00  0.00            
ATOM   4245  H   UNK B 281      35.050  40.560  46.800  1.00  0.00            
ATOM   4246  H1  UNK B 281      34.640  42.080  46.120  1.00  0.00            
ATOM   4247  H2  UNK B 281      36.660  41.960  44.580  1.00  0.00            
ATOM   4248  H3  UNK B 281      36.960  40.340  45.280  1.00  0.00            
ATOM   4249  H4  UNK B 281      37.460  41.710  47.140  1.00  0.00            
ATOM   4250  H5  UNK B 281      34.620  39.700  44.700  1.00  0.00            
ATOM   4251  H6  UNK B 281      34.320  41.240  43.860  1.00  0.00            
ATOM   4252  H7  UNK B 281      33.960  39.240  39.730  1.00  0.00            
ATOM   4253  H8  UNK B 281      35.300  39.160  38.540  1.00  0.00            
ATOM   4254  H9  UNK B 281      34.640  40.740  39.000  1.00  0.00            
ATOM   4255  H10 UNK B 281      37.700  40.010  39.480  1.00  0.00            
ATOM   4256  H11 UNK B 281      37.110  38.350  39.600  1.00  0.00            
ATOM   4257  H12 UNK B 281      37.850  39.120  41.000  1.00  0.00            
END
