# Supplementary material for: A multicentric consortium study demonstrates that dimethylarginine dimethylaminohydrolase 2 is not a dimethylarginine dimethylaminohydrolase
Source: Nat Commun. 2023 Jun 9;14:3392. doi: 10.1038/s41467-023-38467-9 (PMC10256801; doi:10.1038/s41467-023-38467-9)
Supplement: Supplementary file 9 — Source Data [file 41467_2023_38467_MOESM9_ESM.zip › Source Data/File 13.10_DDAH1-X-ray-MDS-final-5.pdb]

CRYST1   74.610   74.610   74.610  90.00  90.00  90.00 P 1           1
ATOM      1  N   ALA A   8      44.938  30.908  19.973  1.00  0.00           N
ATOM      2  H1  ALA A   8      45.265  31.782  19.592  1.00  0.00           H
ATOM      3  H2  ALA A   8      45.338  30.684  20.876  1.00  0.00           H
ATOM      4  H3  ALA A   8      45.305  30.266  19.278  1.00  0.00           H
ATOM      5  CA  ALA A   8      43.526  30.776  20.084  1.00  0.00           C
ATOM      6  HA  ALA A   8      43.059  31.358  19.292  1.00  0.00           H
ATOM      7  CB  ALA A   8      43.217  29.272  19.930  1.00  0.00           C
ATOM      8  HB1 ALA A   8      43.756  28.877  19.070  1.00  0.00           H
ATOM      9  HB2 ALA A   8      43.583  28.829  20.862  1.00  0.00           H
ATOM     10  HB3 ALA A   8      42.152  29.137  19.746  1.00  0.00           H
ATOM     11  C   ALA A   8      43.022  31.325  21.352  1.00  0.00           C
ATOM     12  O   ALA A   8      43.799  31.414  22.369  1.00  0.00           O
ATOM     13  N   PHE A   9      41.739  31.653  21.424  1.00  0.00           N
ATOM     14  H   PHE A   9      41.111  31.477  20.647  1.00  0.00           H
ATOM     15  CA  PHE A   9      41.162  32.121  22.680  1.00  0.00           C
ATOM     16  HA  PHE A   9      41.911  32.157  23.469  1.00  0.00           H
ATOM     17  CB  PHE A   9      40.556  33.495  22.536  1.00  0.00           C
ATOM     18  HB1 PHE A   9      40.143  33.805  23.494  1.00  0.00           H
ATOM     19  HB2 PHE A   9      39.642  33.433  21.939  1.00  0.00           H
ATOM     20  CG  PHE A   9      41.509  34.527  22.046  1.00  0.00           C
ATOM     21  CD1 PHE A   9      42.493  35.080  22.901  1.00  0.00           C
ATOM     22  HD1 PHE A   9      42.493  34.877  23.960  1.00  0.00           H
ATOM     23  CE1 PHE A   9      43.409  36.008  22.368  1.00  0.00           C
ATOM     24  HE1 PHE A   9      44.175  36.319  23.072  1.00  0.00           H
ATOM     25  CZ  PHE A   9      43.385  36.384  21.013  1.00  0.00           C
ATOM     26  HZ  PHE A   9      44.172  37.046  20.667  1.00  0.00           H
ATOM     27  CE2 PHE A   9      42.436  35.877  20.138  1.00  0.00           C
ATOM     28  HE2 PHE A   9      42.557  36.162  19.105  1.00  0.00           H
ATOM     29  CD2 PHE A   9      41.506  34.911  20.657  1.00  0.00           C
ATOM     30  HD2 PHE A   9      40.751  34.589  19.944  1.00  0.00           H
ATOM     31  C   PHE A   9      40.186  30.951  23.172  1.00  0.00           C
ATOM     32  O   PHE A   9      39.610  30.203  22.359  1.00  0.00           O
ATOM     33  N   GLY A  10      40.037  30.886  24.502  1.00  0.00           N
ATOM     34  H   GLY A  10      40.459  31.568  25.113  1.00  0.00           H
ATOM     35  CA  GLY A  10      39.393  29.836  25.226  1.00  0.00           C
ATOM     36  HA1 GLY A  10      38.819  29.211  24.552  1.00  0.00           H
ATOM     37  HA2 GLY A  10      38.829  30.214  26.089  1.00  0.00           H
ATOM     38  C   GLY A  10      40.438  28.886  25.847  1.00  0.00           C
ATOM     39  O   GLY A  10      40.152  27.746  26.153  1.00  0.00           O
ATOM     40  N   ARG A  11      41.716  29.244  26.003  1.00  0.00           N
ATOM     41  H   ARG A  11      41.967  30.166  25.694  1.00  0.00           H
ATOM     42  CA  ARG A  11      42.910  28.381  26.303  1.00  0.00           C
ATOM     43  HA  ARG A  11      42.577  27.461  26.787  1.00  0.00           H
ATOM     44  CB  ARG A  11      43.628  27.903  25.025  1.00  0.00           C
ATOM     45  HB1 ARG A  11      44.545  27.386  25.313  1.00  0.00           H
ATOM     46  HB2 ARG A  11      43.846  28.748  24.383  1.00  0.00           H
ATOM     47  CG  ARG A  11      42.760  26.873  24.228  1.00  0.00           C
ATOM     48  HG1 ARG A  11      41.943  27.377  23.729  1.00  0.00           H
ATOM     49  HG2 ARG A  11      42.383  26.015  24.793  1.00  0.00           H
ATOM     50  CD  ARG A  11      43.607  26.359  23.070  1.00  0.00           C
ATOM     51  HD1 ARG A  11      44.471  25.776  23.394  1.00  0.00           H
ATOM     52  HD2 ARG A  11      43.990  27.148  22.443  1.00  0.00           H
ATOM     53  NE  ARG A  11      42.893  25.412  22.183  1.00  0.00           N
ATOM     54  HE  ARG A  11      42.096  24.998  22.634  1.00  0.00           H
ATOM     55  CZ  ARG A  11      43.093  25.161  20.936  1.00  0.00           C
ATOM     56  NH1 ARG A  11      44.209  25.491  20.430  1.00  0.00           N
ATOM     57 1HH1 ARG A  11      44.912  25.784  21.085  1.00  0.00           H
ATOM     58 2HH1 ARG A  11      44.485  25.230  19.497  1.00  0.00           H
ATOM     59  NH2 ARG A  11      42.210  24.443  20.223  1.00  0.00           N
ATOM     60 1HH2 ARG A  11      41.374  24.076  20.652  1.00  0.00           H
ATOM     61 2HH2 ARG A  11      42.378  24.138  19.277  1.00  0.00           H
ATOM     62  C   ARG A  11      43.957  29.000  27.270  1.00  0.00           C
ATOM     63  O   ARG A  11      44.125  30.189  27.295  1.00  0.00           O
ATOM     64  N   ALA A  12      44.507  28.216  28.209  1.00  0.00           N
ATOM     65  H   ALA A  12      44.241  27.247  28.138  1.00  0.00           H
ATOM     66  CA  ALA A  12      45.384  28.600  29.300  1.00  0.00           C
ATOM     67  HA  ALA A  12      45.958  29.516  29.147  1.00  0.00           H
ATOM     68  CB  ALA A  12      44.536  29.019  30.519  1.00  0.00           C
ATOM     69  HB1 ALA A  12      43.820  28.232  30.727  1.00  0.00           H
ATOM     70  HB2 ALA A  12      45.080  29.405  31.380  1.00  0.00           H
ATOM     71  HB3 ALA A  12      43.988  29.882  30.135  1.00  0.00           H
ATOM     72  C   ALA A  12      46.393  27.540  29.617  1.00  0.00           C
ATOM     73  O   ALA A  12      46.149  26.412  29.269  1.00  0.00           O
ATOM     74  N   THR A  13      47.556  27.886  30.281  1.00  0.00           N
ATOM     75  H   THR A  13      47.797  28.858  30.365  1.00  0.00           H
ATOM     76  CA  THR A  13      48.629  26.887  30.628  1.00  0.00           C
ATOM     77  HA  THR A  13      48.205  25.896  30.470  1.00  0.00           H
ATOM     78  CB  THR A  13      49.800  26.882  29.623  1.00  0.00           C
ATOM     79  HB  THR A  13      50.549  26.111  29.838  1.00  0.00           H
ATOM     80  CG2 THR A  13      49.388  26.722  28.211  1.00  0.00           C
ATOM     81 1HG2 THR A  13      48.726  25.866  28.080  1.00  0.00           H
ATOM     82 2HG2 THR A  13      48.764  27.562  27.897  1.00  0.00           H
ATOM     83 3HG2 THR A  13      50.295  26.591  27.617  1.00  0.00           H
ATOM     84  OG1 THR A  13      50.599  28.055  29.715  1.00  0.00           O
ATOM     85  HG1 THR A  13      51.282  28.033  29.048  1.00  0.00           H
ATOM     86  C   THR A  13      49.184  27.048  32.019  1.00  0.00           C
ATOM     87  O   THR A  13      49.748  26.108  32.636  1.00  0.00           O
ATOM     88  N   HIS A  14      48.919  28.236  32.637  1.00  0.00           N
ATOM     89  H   HIS A  14      48.392  28.912  32.110  1.00  0.00           H
ATOM     90  CA  HIS A  14      49.057  28.487  34.065  1.00  0.00           C
ATOM     91  HA  HIS A  14      48.968  27.520  34.555  1.00  0.00           H
ATOM     92  CB  HIS A  14      50.460  29.188  34.460  1.00  0.00           C
ATOM     93  HB1 HIS A  14      50.633  28.919  35.505  1.00  0.00           H
ATOM     94  HB2 HIS A  14      50.270  30.246  34.338  1.00  0.00           H
ATOM     95  CG  HIS A  14      51.717  28.800  33.745  1.00  0.00           C
ATOM     96  ND1 HIS A  14      52.828  28.200  34.265  1.00  0.00           N
ATOM     97  HD1 HIS A  14      53.004  27.896  35.206  1.00  0.00           H
ATOM     98  CE1 HIS A  14      53.820  28.199  33.302  1.00  0.00           C
ATOM     99  HE1 HIS A  14      54.797  27.738  33.337  1.00  0.00           H
ATOM    100  NE2 HIS A  14      53.382  28.873  32.238  1.00  0.00           N
ATOM    101  CD2 HIS A  14      52.057  29.255  32.528  1.00  0.00           C
ATOM    102  HD2 HIS A  14      51.419  29.881  31.916  1.00  0.00           H
ATOM    103  C   HIS A  14      47.832  29.327  34.598  1.00  0.00           C
ATOM    104  O   HIS A  14      47.203  29.981  33.823  1.00  0.00           O
ATOM    105  N   ALA A  15      47.516  29.300  35.870  1.00  0.00           N
ATOM    106  H   ALA A  15      47.994  28.590  36.404  1.00  0.00           H
ATOM    107  CA  ALA A  15      46.531  30.155  36.567  1.00  0.00           C
ATOM    108  HA  ALA A  15      46.337  31.040  35.952  1.00  0.00           H
ATOM    109  CB  ALA A  15      45.227  29.332  36.636  1.00  0.00           C
ATOM    110  HB1 ALA A  15      44.363  30.000  36.584  1.00  0.00           H
ATOM    111  HB2 ALA A  15      45.159  28.737  35.723  1.00  0.00           H
ATOM    112  HB3 ALA A  15      45.289  28.684  37.519  1.00  0.00           H
ATOM    113  C   ALA A  15      47.126  30.575  37.932  1.00  0.00           C
ATOM    114  O   ALA A  15      47.511  29.711  38.738  1.00  0.00           O
ATOM    115  N   VAL A  16      47.308  31.881  38.160  1.00  0.00           N
ATOM    116  H   VAL A  16      46.863  32.493  37.489  1.00  0.00           H
ATOM    117  CA  VAL A  16      47.978  32.295  39.442  1.00  0.00           C
ATOM    118  HA  VAL A  16      48.711  31.525  39.674  1.00  0.00           H
ATOM    119  CB  VAL A  16      48.740  33.629  39.277  1.00  0.00           C
ATOM    120  HB  VAL A  16      48.124  34.511  39.435  1.00  0.00           H
ATOM    121  CG1 VAL A  16      49.715  33.703  40.403  1.00  0.00           C
ATOM    122 1HG1 VAL A  16      49.271  33.611  41.387  1.00  0.00           H
ATOM    123 2HG1 VAL A  16      50.442  32.902  40.309  1.00  0.00           H
ATOM    124 3HG1 VAL A  16      50.227  34.671  40.388  1.00  0.00           H
ATOM    125  CG2 VAL A  16      49.438  33.889  37.910  1.00  0.00           C
ATOM    126 1HG2 VAL A  16      48.722  33.574  37.137  1.00  0.00           H
ATOM    127 2HG2 VAL A  16      49.710  34.931  37.744  1.00  0.00           H
ATOM    128 3HG2 VAL A  16      50.230  33.175  37.712  1.00  0.00           H
ATOM    129  C   VAL A  16      46.923  32.416  40.587  1.00  0.00           C
ATOM    130  O   VAL A  16      45.835  32.935  40.343  1.00  0.00           O
ATOM    131  N   VAL A  17      47.249  31.902  41.797  1.00  0.00           N
ATOM    132  H   VAL A  17      48.055  31.302  41.875  1.00  0.00           H
ATOM    133  CA  VAL A  17      46.392  31.995  43.081  1.00  0.00           C
ATOM    134  HA  VAL A  17      45.653  32.758  42.828  1.00  0.00           H
ATOM    135  CB  VAL A  17      45.622  30.662  43.422  1.00  0.00           C
ATOM    136  HB  VAL A  17      45.076  30.770  44.359  1.00  0.00           H
ATOM    137  CG1 VAL A  17      44.775  30.292  42.193  1.00  0.00           C
ATOM    138 1HG1 VAL A  17      43.945  30.991  42.037  1.00  0.00           H
ATOM    139 2HG1 VAL A  17      45.332  30.244  41.250  1.00  0.00           H
ATOM    140 3HG1 VAL A  17      44.284  29.319  42.245  1.00  0.00           H
ATOM    141  CG2 VAL A  17      46.632  29.508  43.457  1.00  0.00           C
ATOM    142 1HG2 VAL A  17      47.363  29.884  44.173  1.00  0.00           H
ATOM    143 2HG2 VAL A  17      46.109  28.613  43.813  1.00  0.00           H
ATOM    144 3HG2 VAL A  17      47.096  29.405  42.475  1.00  0.00           H
ATOM    145  C   VAL A  17      47.161  32.480  44.279  1.00  0.00           C
ATOM    146  O   VAL A  17      48.358  32.185  44.381  1.00  0.00           O
ATOM    147  N   ARG A  18      46.440  33.193  45.185  1.00  0.00           N
ATOM    148  H   ARG A  18      45.467  33.350  44.959  1.00  0.00           H
ATOM    149  CA  ARG A  18      46.923  33.692  46.508  1.00  0.00           C
ATOM    150  HA  ARG A  18      47.979  33.404  46.517  1.00  0.00           H
ATOM    151  CB  ARG A  18      46.937  35.248  46.546  1.00  0.00           C
ATOM    152  HB1 ARG A  18      45.956  35.703  46.447  1.00  0.00           H
ATOM    153  HB2 ARG A  18      47.536  35.403  45.649  1.00  0.00           H
ATOM    154  CG  ARG A  18      47.771  35.837  47.691  1.00  0.00           C
ATOM    155  HG1 ARG A  18      48.687  35.252  47.759  1.00  0.00           H
ATOM    156  HG2 ARG A  18      47.210  35.795  48.632  1.00  0.00           H
ATOM    157  CD  ARG A  18      48.222  37.265  47.416  1.00  0.00           C
ATOM    158  HD1 ARG A  18      47.345  37.901  47.422  1.00  0.00           H
ATOM    159  HD2 ARG A  18      48.683  37.254  46.425  1.00  0.00           H
ATOM    160  NE  ARG A  18      49.209  37.701  48.374  1.00  0.00           N
ATOM    161  HE  ARG A  18      49.825  36.982  48.718  1.00  0.00           H
ATOM    162  CZ  ARG A  18      49.586  38.913  48.678  1.00  0.00           C
ATOM    163  NH1 ARG A  18      49.197  40.027  48.104  1.00  0.00           N
ATOM    164 1HH1 ARG A  18      48.635  39.905  47.273  1.00  0.00           H
ATOM    165 2HH1 ARG A  18      49.647  40.925  48.226  1.00  0.00           H
ATOM    166  NH2 ARG A  18      50.458  39.056  49.577  1.00  0.00           N
ATOM    167 1HH2 ARG A  18      50.823  38.263  50.087  1.00  0.00           H
ATOM    168 2HH2 ARG A  18      50.901  39.956  49.688  1.00  0.00           H
ATOM    169  C   ARG A  18      46.178  33.076  47.689  1.00  0.00           C
ATOM    170  O   ARG A  18      44.964  32.937  47.618  1.00  0.00           O
ATOM    171  N   ALA A  19      46.825  32.643  48.785  1.00  0.00           N
ATOM    172  H   ALA A  19      47.781  32.979  48.765  1.00  0.00           H
ATOM    173  CA  ALA A  19      46.138  32.089  49.984  1.00  0.00           C
ATOM    174  HA  ALA A  19      45.661  31.166  49.645  1.00  0.00           H
ATOM    175  CB  ALA A  19      47.259  31.704  50.958  1.00  0.00           C
ATOM    176  HB1 ALA A  19      46.793  31.575  51.924  1.00  0.00           H
ATOM    177  HB2 ALA A  19      47.836  30.860  50.591  1.00  0.00           H
ATOM    178  HB3 ALA A  19      48.043  32.455  51.008  1.00  0.00           H
ATOM    179  C   ALA A  19      45.143  33.057  50.669  1.00  0.00           C
ATOM    180  O   ALA A  19      45.349  34.262  50.497  1.00  0.00           O
ATOM    181  N   LEU A  20      44.143  32.506  51.382  1.00  0.00           N
ATOM    182  H   LEU A  20      43.984  31.512  51.289  1.00  0.00           H
ATOM    183  CA  LEU A  20      43.187  33.185  52.240  1.00  0.00           C
ATOM    184  HA  LEU A  20      42.801  33.997  51.631  1.00  0.00           H
ATOM    185  CB  LEU A  20      42.147  32.172  52.643  1.00  0.00           C
ATOM    186  HB1 LEU A  20      42.504  31.363  53.285  1.00  0.00           H
ATOM    187  HB2 LEU A  20      41.793  31.700  51.732  1.00  0.00           H
ATOM    188  CG  LEU A  20      40.951  32.897  53.339  1.00  0.00           C
ATOM    189  HG  LEU A  20      41.235  33.913  53.593  1.00  0.00           H
ATOM    190  CD1 LEU A  20      39.782  32.958  52.305  1.00  0.00           C
ATOM    191 1HD1 LEU A  20      38.917  33.511  52.667  1.00  0.00           H
ATOM    192 2HD1 LEU A  20      40.196  33.365  51.390  1.00  0.00           H
ATOM    193 3HD1 LEU A  20      39.525  31.951  51.997  1.00  0.00           H
ATOM    194  CD2 LEU A  20      40.639  32.118  54.642  1.00  0.00           C
ATOM    195 1HD2 LEU A  20      39.848  32.619  55.192  1.00  0.00           H
ATOM    196 2HD2 LEU A  20      40.233  31.114  54.489  1.00  0.00           H
ATOM    197 3HD2 LEU A  20      41.509  31.983  55.277  1.00  0.00           H
ATOM    198  C   LEU A  20      43.928  33.710  53.524  1.00  0.00           C
ATOM    199  O   LEU A  20      44.431  32.930  54.334  1.00  0.00           O
ATOM    200  N   PRO A  21      43.773  34.980  53.842  1.00  0.00           N
ATOM    201  CD  PRO A  21      43.216  35.993  52.988  1.00  0.00           C
ATOM    202  HD1 PRO A  21      42.127  35.998  52.893  1.00  0.00           H
ATOM    203  HD2 PRO A  21      43.674  35.963  51.996  1.00  0.00           H
ATOM    204  CG  PRO A  21      43.723  37.325  53.530  1.00  0.00           C
ATOM    205  HG1 PRO A  21      42.850  37.925  53.797  1.00  0.00           H
ATOM    206  HG2 PRO A  21      44.274  37.865  52.760  1.00  0.00           H
ATOM    207  CB  PRO A  21      44.497  37.044  54.821  1.00  0.00           C
ATOM    208  HB1 PRO A  21      44.239  37.692  55.652  1.00  0.00           H
ATOM    209  HB2 PRO A  21      45.574  37.118  54.633  1.00  0.00           H
ATOM    210  CA  PRO A  21      44.219  35.588  55.135  1.00  0.00           C
ATOM    211  HA  PRO A  21      45.100  35.042  55.496  1.00  0.00           H
ATOM    212  C   PRO A  21      43.082  35.333  56.167  1.00  0.00           C
ATOM    213  O   PRO A  21      41.889  35.497  55.866  1.00  0.00           O
ATOM    214  N   GLU A  22      43.389  35.054  57.396  1.00  0.00           N
ATOM    215  H   GLU A  22      44.366  35.170  57.618  1.00  0.00           H
ATOM    216  CA  GLU A  22      42.354  34.964  58.460  1.00  0.00           C
ATOM    217  HA  GLU A  22      41.559  34.253  58.251  1.00  0.00           H
ATOM    218  CB  GLU A  22      42.885  34.486  59.751  1.00  0.00           C
ATOM    219  HB1 GLU A  22      42.117  34.545  60.519  1.00  0.00           H
ATOM    220  HB2 GLU A  22      43.824  34.926  60.070  1.00  0.00           H
ATOM    221  CG  GLU A  22      43.266  32.948  59.629  1.00  0.00           C
ATOM    222  HG1 GLU A  22      44.199  32.903  59.065  1.00  0.00           H
ATOM    223  HG2 GLU A  22      42.601  32.333  59.022  1.00  0.00           H
ATOM    224  CD  GLU A  22      43.555  32.271  60.952  1.00  0.00           C
ATOM    225  OE1 GLU A  22      42.549  31.924  61.655  1.00  0.00           O
ATOM    226  OE2 GLU A  22      44.713  32.196  61.389  1.00  0.00           O
ATOM    227  C   GLU A  22      41.719  36.326  58.776  1.00  0.00           C
ATOM    228  O   GLU A  22      40.528  36.460  59.152  1.00  0.00           O
ATOM    229  N   SER A  23      42.440  37.343  58.427  1.00  0.00           N
ATOM    230  H   SER A  23      43.403  37.119  58.243  1.00  0.00           H
ATOM    231  CA  SER A  23      41.944  38.717  58.523  1.00  0.00           C
ATOM    232  HA  SER A  23      41.402  38.895  59.452  1.00  0.00           H
ATOM    233  CB  SER A  23      43.108  39.707  58.374  1.00  0.00           C
ATOM    234  HB1 SER A  23      42.788  40.698  58.703  1.00  0.00           H
ATOM    235  HB2 SER A  23      43.415  39.753  57.329  1.00  0.00           H
ATOM    236  OG  SER A  23      44.126  39.395  59.236  1.00  0.00           O
ATOM    237  HG  SER A  23      44.658  38.666  58.910  1.00  0.00           H
ATOM    238  C   SER A  23      40.821  39.031  57.548  1.00  0.00           C
ATOM    239  O   SER A  23      40.132  40.065  57.718  1.00  0.00           O
ATOM    240  N   LEU A  24      40.645  38.104  56.525  1.00  0.00           N
ATOM    241  H   LEU A  24      41.319  37.380  56.292  1.00  0.00           H
ATOM    242  CA  LEU A  24      39.629  38.140  55.535  1.00  0.00           C
ATOM    243  HA  LEU A  24      39.771  39.045  54.934  1.00  0.00           H
ATOM    244  CB  LEU A  24      39.584  36.930  54.515  1.00  0.00           C
ATOM    245  HB1 LEU A  24      39.599  35.930  54.952  1.00  0.00           H
ATOM    246  HB2 LEU A  24      40.497  36.970  53.925  1.00  0.00           H
ATOM    247  CG  LEU A  24      38.361  36.959  53.652  1.00  0.00           C
ATOM    248  HG  LEU A  24      37.815  37.899  53.675  1.00  0.00           H
ATOM    249  CD1 LEU A  24      38.643  36.722  52.127  1.00  0.00           C
ATOM    250 1HD1 LEU A  24      37.749  36.919  51.538  1.00  0.00           H
ATOM    251 2HD1 LEU A  24      39.294  37.499  51.733  1.00  0.00           H
ATOM    252 3HD1 LEU A  24      38.957  35.733  51.786  1.00  0.00           H
ATOM    253  CD2 LEU A  24      37.324  35.865  54.034  1.00  0.00           C
ATOM    254 1HD2 LEU A  24      36.445  36.042  53.418  1.00  0.00           H
ATOM    255 2HD2 LEU A  24      37.671  34.838  53.921  1.00  0.00           H
ATOM    256 3HD2 LEU A  24      36.957  35.941  55.063  1.00  0.00           H
ATOM    257  C   LEU A  24      38.342  38.219  56.247  1.00  0.00           C
ATOM    258  O   LEU A  24      37.444  39.010  55.906  1.00  0.00           O
ATOM    259  N   GLY A  25      38.102  37.424  57.290  1.00  0.00           N
ATOM    260  H   GLY A  25      38.915  36.920  57.621  1.00  0.00           H
ATOM    261  CA  GLY A  25      36.872  37.319  58.068  1.00  0.00           C
ATOM    262  HA1 GLY A  25      36.849  36.444  58.714  1.00  0.00           H
ATOM    263  HA2 GLY A  25      36.056  37.259  57.353  1.00  0.00           H
ATOM    264  C   GLY A  25      36.568  38.463  59.018  1.00  0.00           C
ATOM    265  O   GLY A  25      35.498  38.420  59.531  1.00  0.00           O
ATOM    266  N   GLN A  26      37.359  39.533  58.971  1.00  0.00           N
ATOM    267  H   GLN A  26      38.111  39.471  58.292  1.00  0.00           H
ATOM    268  CA  GLN A  26      37.264  40.756  59.784  1.00  0.00           C
ATOM    269  HA  GLN A  26      36.314  40.765  60.312  1.00  0.00           H
ATOM    270  CB  GLN A  26      38.369  40.753  60.853  1.00  0.00           C
ATOM    271  HB1 GLN A  26      38.139  41.644  61.435  1.00  0.00           H
ATOM    272  HB2 GLN A  26      39.318  40.824  60.337  1.00  0.00           H
ATOM    273  CG  GLN A  26      38.404  39.544  61.875  1.00  0.00           C
ATOM    274  HG1 GLN A  26      38.388  38.640  61.263  1.00  0.00           H
ATOM    275  HG2 GLN A  26      37.505  39.520  62.500  1.00  0.00           H
ATOM    276  CD  GLN A  26      39.605  39.473  62.824  1.00  0.00           C
ATOM    277  OE1 GLN A  26      40.656  40.085  62.669  1.00  0.00           O
ATOM    278  NE2 GLN A  26      39.449  38.762  63.955  1.00  0.00           N
ATOM    279 1HE2 GLN A  26      38.597  38.268  64.181  1.00  0.00           H
ATOM    280 2HE2 GLN A  26      40.243  38.678  64.589  1.00  0.00           H
ATOM    281  C   GLN A  26      37.261  42.034  58.876  1.00  0.00           C
ATOM    282  O   GLN A  26      36.389  42.906  59.002  1.00  0.00           O
ATOM    283  N   HIS A  27      38.318  42.087  58.048  1.00  0.00           N
ATOM    284  H   HIS A  27      38.972  41.326  57.975  1.00  0.00           H
ATOM    285  CA  HIS A  27      38.622  43.325  57.405  1.00  0.00           C
ATOM    286  HA  HIS A  27      37.937  44.072  57.801  1.00  0.00           H
ATOM    287  CB  HIS A  27      40.071  43.666  57.765  1.00  0.00           C
ATOM    288  HB1 HIS A  27      40.270  44.636  57.296  1.00  0.00           H
ATOM    289  HB2 HIS A  27      40.806  42.951  57.395  1.00  0.00           H
ATOM    290  CG  HIS A  27      40.200  43.990  59.192  1.00  0.00           C
ATOM    291  ND1 HIS A  27      39.229  44.665  59.994  1.00  0.00           N
ATOM    292  CE1 HIS A  27      39.574  44.499  61.268  1.00  0.00           C
ATOM    293  HE1 HIS A  27      39.015  44.795  62.141  1.00  0.00           H
ATOM    294  NE2 HIS A  27      40.725  43.727  61.328  1.00  0.00           N
ATOM    295  HE2 HIS A  27      41.123  43.455  62.209  1.00  0.00           H
ATOM    296  CD2 HIS A  27      41.061  43.366  60.056  1.00  0.00           C
ATOM    297  HD2 HIS A  27      41.714  42.569  59.743  1.00  0.00           H
ATOM    298  C   HIS A  27      38.474  43.345  55.873  1.00  0.00           C
ATOM    299  O   HIS A  27      38.653  44.389  55.223  1.00  0.00           O
ATOM    300  N   ALA A  28      38.067  42.183  55.301  1.00  0.00           N
ATOM    301  H   ALA A  28      37.932  41.378  55.896  1.00  0.00           H
ATOM    302  CA  ALA A  28      37.806  42.174  53.852  1.00  0.00           C
ATOM    303  HA  ALA A  28      38.657  42.624  53.344  1.00  0.00           H
ATOM    304  CB  ALA A  28      37.490  40.774  53.302  1.00  0.00           C
ATOM    305  HB1 ALA A  28      38.343  40.101  53.465  1.00  0.00           H
ATOM    306  HB2 ALA A  28      36.504  40.427  53.605  1.00  0.00           H
ATOM    307  HB3 ALA A  28      37.355  40.766  52.222  1.00  0.00           H
ATOM    308  C   ALA A  28      36.603  43.056  53.414  1.00  0.00           C
ATOM    309  O   ALA A  28      35.546  43.033  54.076  1.00  0.00           O
ATOM    310  N   LEU A  29      36.690  43.813  52.368  1.00  0.00           N
ATOM    311  H   LEU A  29      37.504  43.686  51.768  1.00  0.00           H
ATOM    312  CA  LEU A  29      35.712  44.805  51.903  1.00  0.00           C
ATOM    313  HA  LEU A  29      35.567  45.381  52.817  1.00  0.00           H
ATOM    314  CB  LEU A  29      36.254  45.673  50.729  1.00  0.00           C
ATOM    315  HB1 LEU A  29      35.362  46.153  50.333  1.00  0.00           H
ATOM    316  HB2 LEU A  29      36.680  45.016  49.968  1.00  0.00           H
ATOM    317  CG  LEU A  29      37.321  46.725  51.178  1.00  0.00           C
ATOM    318  HG  LEU A  29      38.214  46.188  51.501  1.00  0.00           H
ATOM    319  CD1 LEU A  29      37.526  47.599  49.897  1.00  0.00           C
ATOM    320 1HD1 LEU A  29      37.927  47.010  49.078  1.00  0.00           H
ATOM    321 2HD1 LEU A  29      36.673  48.142  49.513  1.00  0.00           H
ATOM    322 3HD1 LEU A  29      38.338  48.272  50.173  1.00  0.00           H
ATOM    323  CD2 LEU A  29      36.896  47.632  52.339  1.00  0.00           C
ATOM    324 1HD2 LEU A  29      35.826  47.834  52.294  1.00  0.00           H
ATOM    325 2HD2 LEU A  29      37.194  47.237  53.314  1.00  0.00           H
ATOM    326 3HD2 LEU A  29      37.413  48.584  52.222  1.00  0.00           H
ATOM    327  C   LEU A  29      34.319  44.142  51.532  1.00  0.00           C
ATOM    328  O   LEU A  29      34.266  43.257  50.691  1.00  0.00           O
ATOM    329  N   ARG A  30      33.178  44.510  52.124  1.00  0.00           N
ATOM    330  H   ARG A  30      33.270  45.193  52.858  1.00  0.00           H
ATOM    331  CA  ARG A  30      31.833  44.006  51.676  1.00  0.00           C
ATOM    332  HA  ARG A  30      32.081  43.580  50.711  1.00  0.00           H
ATOM    333  CB  ARG A  30      31.437  42.884  52.669  1.00  0.00           C
ATOM    334  HB1 ARG A  30      32.271  42.185  52.629  1.00  0.00           H
ATOM    335  HB2 ARG A  30      30.510  42.435  52.301  1.00  0.00           H
ATOM    336  CG  ARG A  30      31.352  43.145  54.147  1.00  0.00           C
ATOM    337  HG1 ARG A  30      30.504  43.819  54.298  1.00  0.00           H
ATOM    338  HG2 ARG A  30      32.274  43.617  54.473  1.00  0.00           H
ATOM    339  CD  ARG A  30      31.231  41.983  55.115  1.00  0.00           C
ATOM    340  HD1 ARG A  30      31.393  42.460  56.075  1.00  0.00           H
ATOM    341  HD2 ARG A  30      31.936  41.177  54.984  1.00  0.00           H
ATOM    342  NE  ARG A  30      29.900  41.343  55.054  1.00  0.00           N
ATOM    343  HE  ARG A  30      29.155  41.739  54.501  1.00  0.00           H
ATOM    344  CZ  ARG A  30      29.580  40.213  55.632  1.00  0.00           C
ATOM    345  NH1 ARG A  30      30.403  39.680  56.423  1.00  0.00           N
ATOM    346 1HH1 ARG A  30      31.330  40.077  56.468  1.00  0.00           H
ATOM    347 2HH1 ARG A  30      30.143  38.840  56.919  1.00  0.00           H
ATOM    348  NH2 ARG A  30      28.415  39.691  55.392  1.00  0.00           N
ATOM    349 1HH2 ARG A  30      27.875  40.020  54.595  1.00  0.00           H
ATOM    350 2HH2 ARG A  30      28.113  38.776  55.697  1.00  0.00           H
ATOM    351  C   ARG A  30      30.766  45.055  51.519  1.00  0.00           C
ATOM    352  O   ARG A  30      30.654  45.943  52.385  1.00  0.00           O
ATOM    353  N   SER A  31      30.014  44.928  50.394  1.00  0.00           N
ATOM    354  H   SER A  31      30.213  44.273  49.651  1.00  0.00           H
ATOM    355  CA  SER A  31      28.964  45.827  49.980  1.00  0.00           C
ATOM    356  HA  SER A  31      29.373  46.803  49.738  1.00  0.00           H
ATOM    357  CB  SER A  31      28.353  45.294  48.682  1.00  0.00           C
ATOM    358  HB1 SER A  31      27.520  45.903  48.336  1.00  0.00           H
ATOM    359  HB2 SER A  31      28.053  44.254  48.871  1.00  0.00           H
ATOM    360  OG  SER A  31      29.285  45.307  47.640  1.00  0.00           O
ATOM    361  HG  SER A  31      30.005  44.690  47.713  1.00  0.00           H
ATOM    362  C   SER A  31      27.689  45.942  50.894  1.00  0.00           C
ATOM    363  O   SER A  31      27.016  46.925  50.871  1.00  0.00           O
ATOM    364  N   ALA A  32      27.441  44.979  51.724  1.00  0.00           N
ATOM    365  H   ALA A  32      28.047  44.185  51.648  1.00  0.00           H
ATOM    366  CA  ALA A  32      26.617  44.994  52.881  1.00  0.00           C
ATOM    367  HA  ALA A  32      26.465  46.033  53.165  1.00  0.00           H
ATOM    368  CB  ALA A  32      25.294  44.403  52.490  1.00  0.00           C
ATOM    369  HB1 ALA A  32      25.478  43.464  51.967  1.00  0.00           H
ATOM    370  HB2 ALA A  32      24.710  44.115  53.369  1.00  0.00           H
ATOM    371  HB3 ALA A  32      24.736  45.080  51.850  1.00  0.00           H
ATOM    372  C   ALA A  32      27.267  44.339  54.131  1.00  0.00           C
ATOM    373  O   ALA A  32      28.080  43.428  53.967  1.00  0.00           O
ATOM    374  N   LYS A  33      26.774  44.729  55.306  1.00  0.00           N
ATOM    375  H   LYS A  33      26.240  45.574  55.196  1.00  0.00           H
ATOM    376  CA  LYS A  33      26.800  43.953  56.572  1.00  0.00           C
ATOM    377  HA  LYS A  33      27.800  43.507  56.646  1.00  0.00           H
ATOM    378  CB  LYS A  33      26.538  44.875  57.760  1.00  0.00           C
ATOM    379  HB1 LYS A  33      26.286  44.216  58.593  1.00  0.00           H
ATOM    380  HB2 LYS A  33      25.660  45.492  57.578  1.00  0.00           H
ATOM    381  CG  LYS A  33      27.865  45.633  58.050  1.00  0.00           C
ATOM    382  HG1 LYS A  33      28.218  46.130  57.139  1.00  0.00           H
ATOM    383  HG2 LYS A  33      28.516  44.855  58.455  1.00  0.00           H
ATOM    384  CD  LYS A  33      27.664  46.682  59.174  1.00  0.00           C
ATOM    385  HD1 LYS A  33      27.219  46.260  60.080  1.00  0.00           H
ATOM    386  HD2 LYS A  33      27.046  47.492  58.820  1.00  0.00           H
ATOM    387  CE  LYS A  33      29.057  47.286  59.512  1.00  0.00           C
ATOM    388  HE1 LYS A  33      29.274  48.017  58.732  1.00  0.00           H
ATOM    389  HE2 LYS A  33      29.856  46.582  59.295  1.00  0.00           H
ATOM    390  NZ  LYS A  33      29.176  47.783  60.928  1.00  0.00           N
ATOM    391  HZ1 LYS A  33      28.831  47.031  61.515  1.00  0.00           H
ATOM    392  HZ2 LYS A  33      30.103  48.118  61.159  1.00  0.00           H
ATOM    393  HZ3 LYS A  33      28.522  48.516  61.135  1.00  0.00           H
ATOM    394  C   LYS A  33      25.782  42.828  56.573  1.00  0.00           C
ATOM    395  O   LYS A  33      24.705  42.990  56.015  1.00  0.00           O
ATOM    396  N   GLY A  34      26.170  41.671  57.199  1.00  0.00           N
ATOM    397  H   GLY A  34      27.078  41.612  57.637  1.00  0.00           H
ATOM    398  CA  GLY A  34      25.327  40.460  57.020  1.00  0.00           C
ATOM    399  HA1 GLY A  34      25.251  40.259  55.954  1.00  0.00           H
ATOM    400  HA2 GLY A  34      24.308  40.673  57.354  1.00  0.00           H
ATOM    401  C   GLY A  34      25.885  39.204  57.693  1.00  0.00           C
ATOM    402  O   GLY A  34      26.338  39.314  58.825  1.00  0.00           O
ATOM    403  N   GLU A  35      25.844  38.020  57.081  1.00  0.00           N
ATOM    404  H   GLU A  35      25.531  38.021  56.116  1.00  0.00           H
ATOM    405  CA  GLU A  35      26.391  36.809  57.710  1.00  0.00           C
ATOM    406  HA  GLU A  35      26.047  36.821  58.735  1.00  0.00           H
ATOM    407  CB  GLU A  35      25.853  35.575  56.963  1.00  0.00           C
ATOM    408  HB1 GLU A  35      26.459  35.629  56.056  1.00  0.00           H
ATOM    409  HB2 GLU A  35      24.786  35.703  56.792  1.00  0.00           H
ATOM    410  CG  GLU A  35      26.138  34.313  57.744  1.00  0.00           C
ATOM    411  HG1 GLU A  35      25.352  34.154  58.483  1.00  0.00           H
ATOM    412  HG2 GLU A  35      27.093  34.293  58.259  1.00  0.00           H
ATOM    413  CD  GLU A  35      25.998  32.919  57.173  1.00  0.00           C
ATOM    414  OE1 GLU A  35      26.922  32.098  57.261  1.00  0.00           O
ATOM    415  OE2 GLU A  35      24.905  32.499  56.737  1.00  0.00           O
ATOM    416  C   GLU A  35      27.938  36.857  57.814  1.00  0.00           C
ATOM    417  O   GLU A  35      28.626  37.452  56.970  1.00  0.00           O
ATOM    418  N   GLU A  36      28.517  36.313  58.899  1.00  0.00           N
ATOM    419  H   GLU A  36      27.953  36.086  59.711  1.00  0.00           H
ATOM    420  CA  GLU A  36      29.956  36.219  59.115  1.00  0.00           C
ATOM    421  HA  GLU A  36      30.447  37.186  58.990  1.00  0.00           H
ATOM    422  CB  GLU A  36      30.128  35.904  60.617  1.00  0.00           C
ATOM    423  HB1 GLU A  36      29.690  34.967  60.945  1.00  0.00           H
ATOM    424  HB2 GLU A  36      29.546  36.625  61.189  1.00  0.00           H
ATOM    425  CG  GLU A  36      31.435  35.932  61.328  1.00  0.00           C
ATOM    426  HG1 GLU A  36      31.686  36.991  61.281  1.00  0.00           H
ATOM    427  HG2 GLU A  36      32.113  35.309  60.734  1.00  0.00           H
ATOM    428  CD  GLU A  36      31.259  35.337  62.778  1.00  0.00           C
ATOM    429  OE1 GLU A  36      30.724  35.940  63.705  1.00  0.00           O
ATOM    430  OE2 GLU A  36      31.641  34.165  62.974  1.00  0.00           O
ATOM    431  C   GLU A  36      30.657  35.260  58.137  1.00  0.00           C
ATOM    432  O   GLU A  36      30.049  34.295  57.645  1.00  0.00           O
ATOM    433  N   VAL A  37      31.983  35.387  57.960  1.00  0.00           N
ATOM    434  H   VAL A  37      32.503  36.070  58.485  1.00  0.00           H
ATOM    435  CA  VAL A  37      32.745  34.464  57.083  1.00  0.00           C
ATOM    436  HA  VAL A  37      32.116  33.963  56.342  1.00  0.00           H
ATOM    437  CB  VAL A  37      33.890  35.049  56.288  1.00  0.00           C
ATOM    438  HB  VAL A  37      34.725  35.376  56.909  1.00  0.00           H
ATOM    439  CG1 VAL A  37      34.497  34.065  55.293  1.00  0.00           C
ATOM    440 1HG1 VAL A  37      35.140  33.306  55.738  1.00  0.00           H
ATOM    441 2HG1 VAL A  37      33.716  33.458  54.840  1.00  0.00           H
ATOM    442 3HG1 VAL A  37      34.987  34.499  54.421  1.00  0.00           H
ATOM    443  CG2 VAL A  37      33.397  36.238  55.383  1.00  0.00           C
ATOM    444 1HG2 VAL A  37      32.627  35.866  54.697  1.00  0.00           H
ATOM    445 2HG2 VAL A  37      32.878  37.011  55.952  1.00  0.00           H
ATOM    446 3HG2 VAL A  37      34.305  36.635  54.943  1.00  0.00           H
ATOM    447  C   VAL A  37      33.291  33.331  57.942  1.00  0.00           C
ATOM    448  O   VAL A  37      34.054  33.705  58.803  1.00  0.00           O
ATOM    449  N   ASP A  38      33.031  32.037  57.701  1.00  0.00           N
ATOM    450  H   ASP A  38      32.376  31.823  56.958  1.00  0.00           H
ATOM    451  CA  ASP A  38      33.867  30.985  58.333  1.00  0.00           C
ATOM    452  HA  ASP A  38      34.154  31.320  59.326  1.00  0.00           H
ATOM    453  CB  ASP A  38      33.081  29.768  58.462  1.00  0.00           C
ATOM    454  HB1 ASP A  38      32.746  29.273  57.546  1.00  0.00           H
ATOM    455  HB2 ASP A  38      32.169  30.034  59.005  1.00  0.00           H
ATOM    456  CG  ASP A  38      33.716  28.644  59.274  1.00  0.00           C
ATOM    457  OD1 ASP A  38      32.921  27.773  59.750  1.00  0.00           O
ATOM    458  OD2 ASP A  38      34.922  28.575  59.475  1.00  0.00           O
ATOM    459  C   ASP A  38      35.179  30.886  57.555  1.00  0.00           C
ATOM    460  O   ASP A  38      35.211  30.337  56.463  1.00  0.00           O
ATOM    461  N   VAL A  39      36.328  31.456  58.062  1.00  0.00           N
ATOM    462  H   VAL A  39      36.218  31.782  59.003  1.00  0.00           H
ATOM    463  CA  VAL A  39      37.589  31.606  57.314  1.00  0.00           C
ATOM    464  HA  VAL A  39      37.469  31.886  56.274  1.00  0.00           H
ATOM    465  CB  VAL A  39      38.605  32.540  58.163  1.00  0.00           C
ATOM    466  HB  VAL A  39      39.593  32.532  57.688  1.00  0.00           H
ATOM    467  CG1 VAL A  39      38.069  34.027  57.989  1.00  0.00           C
ATOM    468 1HG1 VAL A  39      38.511  34.678  58.730  1.00  0.00           H
ATOM    469 2HG1 VAL A  39      38.213  34.319  56.953  1.00  0.00           H
ATOM    470 3HG1 VAL A  39      36.987  34.100  58.094  1.00  0.00           H
ATOM    471  CG2 VAL A  39      38.829  32.329  59.651  1.00  0.00           C
ATOM    472 1HG2 VAL A  39      38.708  31.287  59.954  1.00  0.00           H
ATOM    473 2HG2 VAL A  39      39.803  32.749  59.876  1.00  0.00           H
ATOM    474 3HG2 VAL A  39      38.168  32.992  60.209  1.00  0.00           H
ATOM    475  C   VAL A  39      38.278  30.263  57.222  1.00  0.00           C
ATOM    476  O   VAL A  39      38.996  30.010  56.260  1.00  0.00           O
ATOM    477  N   ALA A  40      38.017  29.309  58.100  1.00  0.00           N
ATOM    478  H   ALA A  40      37.419  29.433  58.898  1.00  0.00           H
ATOM    479  CA  ALA A  40      38.471  27.967  57.909  1.00  0.00           C
ATOM    480  HA  ALA A  40      39.491  28.119  57.561  1.00  0.00           H
ATOM    481  CB  ALA A  40      38.375  27.296  59.256  1.00  0.00           C
ATOM    482  HB1 ALA A  40      37.349  27.316  59.616  1.00  0.00           H
ATOM    483  HB2 ALA A  40      38.646  26.250  59.142  1.00  0.00           H
ATOM    484  HB3 ALA A  40      39.053  27.772  59.959  1.00  0.00           H
ATOM    485  C   ALA A  40      37.557  27.167  56.926  1.00  0.00           C
ATOM    486  O   ALA A  40      38.057  26.337  56.173  1.00  0.00           O
ATOM    487  N   ARG A  41      36.249  27.404  56.885  1.00  0.00           N
ATOM    488  H   ARG A  41      35.727  27.949  57.554  1.00  0.00           H
ATOM    489  CA  ARG A  41      35.413  26.848  55.698  1.00  0.00           C
ATOM    490  HA  ARG A  41      35.685  25.794  55.719  1.00  0.00           H
ATOM    491  CB  ARG A  41      33.935  27.055  56.086  1.00  0.00           C
ATOM    492  HB1 ARG A  41      33.640  28.096  56.173  1.00  0.00           H
ATOM    493  HB2 ARG A  41      33.879  26.561  57.062  1.00  0.00           H
ATOM    494  CG  ARG A  41      32.995  26.268  55.126  1.00  0.00           C
ATOM    495  HG1 ARG A  41      33.220  25.202  55.123  1.00  0.00           H
ATOM    496  HG2 ARG A  41      33.099  26.764  54.165  1.00  0.00           H
ATOM    497  CD  ARG A  41      31.549  26.358  55.522  1.00  0.00           C
ATOM    498  HD1 ARG A  41      31.297  27.417  55.539  1.00  0.00           H
ATOM    499  HD2 ARG A  41      31.506  26.061  56.567  1.00  0.00           H
ATOM    500  NE  ARG A  41      30.658  25.535  54.701  1.00  0.00           N
ATOM    501  HE  ARG A  41      30.604  24.541  54.868  1.00  0.00           H
ATOM    502  CZ  ARG A  41      29.673  25.939  53.923  1.00  0.00           C
ATOM    503  NH1 ARG A  41      29.539  27.175  53.559  1.00  0.00           N
ATOM    504 1HH1 ARG A  41      30.069  27.899  54.036  1.00  0.00           H
ATOM    505 2HH1 ARG A  41      28.653  27.441  53.162  1.00  0.00           H
ATOM    506  NH2 ARG A  41      28.895  25.020  53.424  1.00  0.00           N
ATOM    507 1HH2 ARG A  41      29.056  24.043  53.623  1.00  0.00           H
ATOM    508 2HH2 ARG A  41      28.011  25.218  52.985  1.00  0.00           H
ATOM    509  C   ARG A  41      35.919  27.431  54.302  1.00  0.00           C
ATOM    510  O   ARG A  41      35.908  26.784  53.269  1.00  0.00           O
ATOM    511  N   ALA A  42      36.171  28.784  54.239  1.00  0.00           N
ATOM    512  H   ALA A  42      35.893  29.326  55.041  1.00  0.00           H
ATOM    513  CA  ALA A  42      36.780  29.457  53.124  1.00  0.00           C
ATOM    514  HA  ALA A  42      36.051  29.278  52.328  1.00  0.00           H
ATOM    515  CB  ALA A  42      36.874  30.976  53.413  1.00  0.00           C
ATOM    516  HB1 ALA A  42      35.988  31.426  53.862  1.00  0.00           H
ATOM    517  HB2 ALA A  42      37.717  31.145  54.097  1.00  0.00           H
ATOM    518  HB3 ALA A  42      37.137  31.565  52.540  1.00  0.00           H
ATOM    519  C   ALA A  42      38.089  28.772  52.680  1.00  0.00           C
ATOM    520  O   ALA A  42      38.173  28.383  51.501  1.00  0.00           O
ATOM    521  N   GLU A  43      39.043  28.567  53.608  1.00  0.00           N
ATOM    522  H   GLU A  43      38.767  28.786  54.551  1.00  0.00           H
ATOM    523  CA  GLU A  43      40.365  27.947  53.230  1.00  0.00           C
ATOM    524  HA  GLU A  43      40.909  28.498  52.459  1.00  0.00           H
ATOM    525  CB  GLU A  43      41.373  27.810  54.414  1.00  0.00           C
ATOM    526  HB1 GLU A  43      41.067  28.649  55.047  1.00  0.00           H
ATOM    527  HB2 GLU A  43      42.389  28.003  54.065  1.00  0.00           H
ATOM    528  CG  GLU A  43      41.383  26.565  55.429  1.00  0.00           C
ATOM    529  HG1 GLU A  43      41.336  25.632  54.871  1.00  0.00           H
ATOM    530  HG2 GLU A  43      40.473  26.780  55.971  1.00  0.00           H
ATOM    531  CD  GLU A  43      42.554  26.612  56.330  1.00  0.00           C
ATOM    532  OE1 GLU A  43      42.438  26.649  57.567  1.00  0.00           O
ATOM    533  OE2 GLU A  43      43.698  26.643  55.849  1.00  0.00           O
ATOM    534  C   GLU A  43      40.236  26.534  52.610  1.00  0.00           C
ATOM    535  O   GLU A  43      40.901  26.234  51.548  1.00  0.00           O
ATOM    536  N   ARG A  44      39.239  25.758  52.997  1.00  0.00           N
ATOM    537  H   ARG A  44      38.748  26.025  53.838  1.00  0.00           H
ATOM    538  CA  ARG A  44      38.734  24.577  52.313  1.00  0.00           C
ATOM    539  HA  ARG A  44      39.544  23.882  52.099  1.00  0.00           H
ATOM    540  CB  ARG A  44      37.821  23.709  53.202  1.00  0.00           C
ATOM    541  HB1 ARG A  44      36.984  24.231  53.666  1.00  0.00           H
ATOM    542  HB2 ARG A  44      38.507  23.251  53.924  1.00  0.00           H
ATOM    543  CG  ARG A  44      37.247  22.542  52.436  1.00  0.00           C
ATOM    544  HG1 ARG A  44      37.981  22.140  51.736  1.00  0.00           H
ATOM    545  HG2 ARG A  44      36.482  22.987  51.795  1.00  0.00           H
ATOM    546  CD  ARG A  44      36.625  21.447  53.353  1.00  0.00           C
ATOM    547  HD1 ARG A  44      35.931  21.904  54.055  1.00  0.00           H
ATOM    548  HD2 ARG A  44      37.410  21.002  53.959  1.00  0.00           H
ATOM    549  NE  ARG A  44      36.112  20.366  52.533  1.00  0.00           N
ATOM    550  HE  ARG A  44      36.778  19.629  52.360  1.00  0.00           H
ATOM    551  CZ  ARG A  44      34.846  20.132  52.299  1.00  0.00           C
ATOM    552  NH1 ARG A  44      33.907  21.069  52.511  1.00  0.00           N
ATOM    553 1HH1 ARG A  44      34.102  22.031  52.717  1.00  0.00           H
ATOM    554 2HH1 ARG A  44      32.943  20.795  52.374  1.00  0.00           H
ATOM    555  NH2 ARG A  44      34.412  18.974  51.896  1.00  0.00           N
ATOM    556 1HH2 ARG A  44      35.065  18.255  51.627  1.00  0.00           H
ATOM    557 2HH2 ARG A  44      33.419  18.921  51.692  1.00  0.00           H
ATOM    558  C   ARG A  44      38.192  24.913  50.871  1.00  0.00           C
ATOM    559  O   ARG A  44      38.717  24.335  49.879  1.00  0.00           O
ATOM    560  N   GLN A  45      37.098  25.732  50.713  1.00  0.00           N
ATOM    561  H   GLN A  45      36.729  26.249  51.489  1.00  0.00           H
ATOM    562  CA  GLN A  45      36.535  26.117  49.369  1.00  0.00           C
ATOM    563  HA  GLN A  45      36.181  25.204  48.900  1.00  0.00           H
ATOM    564  CB  GLN A  45      35.382  27.172  49.479  1.00  0.00           C
ATOM    565  HB1 GLN A  45      35.119  27.453  48.461  1.00  0.00           H
ATOM    566  HB2 GLN A  45      35.831  28.028  49.986  1.00  0.00           H
ATOM    567  CG  GLN A  45      34.205  26.565  50.224  1.00  0.00           C
ATOM    568  HG1 GLN A  45      34.501  26.043  51.134  1.00  0.00           H
ATOM    569  HG2 GLN A  45      33.796  25.782  49.583  1.00  0.00           H
ATOM    570  CD  GLN A  45      33.075  27.550  50.620  1.00  0.00           C
ATOM    571  OE1 GLN A  45      33.169  28.727  50.342  1.00  0.00           O
ATOM    572  NE2 GLN A  45      31.991  27.206  51.301  1.00  0.00           N
ATOM    573 1HE2 GLN A  45      31.892  26.212  51.403  1.00  0.00           H
ATOM    574 2HE2 GLN A  45      31.251  27.837  51.565  1.00  0.00           H
ATOM    575  C   GLN A  45      37.680  26.608  48.448  1.00  0.00           C
ATOM    576  O   GLN A  45      37.672  26.220  47.295  1.00  0.00           O
ATOM    577  N   HIS A  46      38.643  27.419  48.936  1.00  0.00           N
ATOM    578  H   HIS A  46      38.742  27.630  49.926  1.00  0.00           H
ATOM    579  CA  HIS A  46      39.794  27.792  48.108  1.00  0.00           C
ATOM    580  HA  HIS A  46      39.542  28.288  47.179  1.00  0.00           H
ATOM    581  CB  HIS A  46      40.693  28.658  49.037  1.00  0.00           C
ATOM    582  HB1 HIS A  46      41.024  28.083  49.904  1.00  0.00           H
ATOM    583  HB2 HIS A  46      40.223  29.591  49.342  1.00  0.00           H
ATOM    584  CG  HIS A  46      41.950  29.190  48.336  1.00  0.00           C
ATOM    585  ND1 HIS A  46      43.217  28.546  48.358  1.00  0.00           N
ATOM    586  CE1 HIS A  46      44.052  29.439  47.759  1.00  0.00           C
ATOM    587  HE1 HIS A  46      45.080  29.324  47.451  1.00  0.00           H
ATOM    588  NE2 HIS A  46      43.345  30.607  47.406  1.00  0.00           N
ATOM    589  HE2 HIS A  46      43.751  31.422  46.974  1.00  0.00           H
ATOM    590  CD2 HIS A  46      42.036  30.395  47.775  1.00  0.00           C
ATOM    591  HD2 HIS A  46      41.228  31.099  47.656  1.00  0.00           H
ATOM    592  C   HIS A  46      40.677  26.549  47.730  1.00  0.00           C
ATOM    593  O   HIS A  46      41.076  26.397  46.542  1.00  0.00           O
ATOM    594  N   GLN A  47      40.891  25.564  48.620  1.00  0.00           N
ATOM    595  H   GLN A  47      40.584  25.737  49.575  1.00  0.00           H
ATOM    596  CA  GLN A  47      41.698  24.357  48.346  1.00  0.00           C
ATOM    597  HA  GLN A  47      42.652  24.636  47.897  1.00  0.00           H
ATOM    598  CB  GLN A  47      42.025  23.427  49.571  1.00  0.00           C
ATOM    599  HB1 GLN A  47      41.105  23.178  50.103  1.00  0.00           H
ATOM    600  HB2 GLN A  47      42.540  24.144  50.210  1.00  0.00           H
ATOM    601  CG  GLN A  47      42.960  22.268  49.355  1.00  0.00           C
ATOM    602  HG1 GLN A  47      43.913  22.577  48.927  1.00  0.00           H
ATOM    603  HG2 GLN A  47      42.570  21.590  48.597  1.00  0.00           H
ATOM    604  CD  GLN A  47      43.096  21.475  50.631  1.00  0.00           C
ATOM    605  OE1 GLN A  47      42.094  21.177  51.347  1.00  0.00           O
ATOM    606  NE2 GLN A  47      44.300  21.197  51.121  1.00  0.00           N
ATOM    607 1HE2 GLN A  47      45.113  21.383  50.557  1.00  0.00           H
ATOM    608 2HE2 GLN A  47      44.362  20.460  51.804  1.00  0.00           H
ATOM    609  C   GLN A  47      40.934  23.475  47.341  1.00  0.00           C
ATOM    610  O   GLN A  47      41.515  23.041  46.347  1.00  0.00           O
ATOM    611  N   LEU A  48      39.665  23.268  47.534  1.00  0.00           N
ATOM    612  H   LEU A  48      39.257  23.499  48.430  1.00  0.00           H
ATOM    613  CA  LEU A  48      38.938  22.486  46.459  1.00  0.00           C
ATOM    614  HA  LEU A  48      39.371  21.514  46.226  1.00  0.00           H
ATOM    615  CB  LEU A  48      37.506  22.231  47.010  1.00  0.00           C
ATOM    616  HB1 LEU A  48      36.941  21.691  46.245  1.00  0.00           H
ATOM    617  HB2 LEU A  48      37.111  23.217  47.265  1.00  0.00           H
ATOM    618  CG  LEU A  48      37.372  21.348  48.259  1.00  0.00           C
ATOM    619  HG  LEU A  48      38.064  21.656  49.036  1.00  0.00           H
ATOM    620  CD1 LEU A  48      36.031  21.757  48.836  1.00  0.00           C
ATOM    621 1HD1 LEU A  48      35.872  20.959  49.558  1.00  0.00           H
ATOM    622 2HD1 LEU A  48      35.977  22.662  49.437  1.00  0.00           H
ATOM    623 3HD1 LEU A  48      35.172  21.761  48.161  1.00  0.00           H
ATOM    624  CD2 LEU A  48      37.435  19.882  47.891  1.00  0.00           C
ATOM    625 1HD2 LEU A  48      38.359  19.695  47.353  1.00  0.00           H
ATOM    626 2HD2 LEU A  48      37.480  19.247  48.768  1.00  0.00           H
ATOM    627 3HD2 LEU A  48      36.649  19.656  47.160  1.00  0.00           H
ATOM    628  C   LEU A  48      38.859  23.275  45.095  1.00  0.00           C
ATOM    629  O   LEU A  48      38.546  22.674  44.038  1.00  0.00           O
ATOM    630  N   TYR A  49      38.997  24.622  45.092  1.00  0.00           N
ATOM    631  H   TYR A  49      39.100  25.040  46.003  1.00  0.00           H
ATOM    632  CA  TYR A  49      39.078  25.461  43.859  1.00  0.00           C
ATOM    633  HA  TYR A  49      38.331  25.159  43.128  1.00  0.00           H
ATOM    634  CB  TYR A  49      38.691  26.857  44.174  1.00  0.00           C
ATOM    635  HB1 TYR A  49      39.239  27.171  45.055  1.00  0.00           H
ATOM    636  HB2 TYR A  49      37.638  26.865  44.474  1.00  0.00           H
ATOM    637  CG  TYR A  49      38.859  27.925  43.135  1.00  0.00           C
ATOM    638  CD1 TYR A  49      40.037  28.757  43.071  1.00  0.00           C
ATOM    639  HD1 TYR A  49      40.836  28.557  43.768  1.00  0.00           H
ATOM    640  CE1 TYR A  49      40.063  29.877  42.190  1.00  0.00           C
ATOM    641  HE1 TYR A  49      40.874  30.599  42.165  1.00  0.00           H
ATOM    642  CZ  TYR A  49      38.983  30.138  41.331  1.00  0.00           C
ATOM    643  OH  TYR A  49      38.947  31.350  40.610  1.00  0.00           O
ATOM    644  HH  TYR A  49      38.061  31.627  40.369  1.00  0.00           H
ATOM    645  CE2 TYR A  49      37.810  29.297  41.375  1.00  0.00           C
ATOM    646  HE2 TYR A  49      37.003  29.665  40.762  1.00  0.00           H
ATOM    647  CD2 TYR A  49      37.792  28.192  42.311  1.00  0.00           C
ATOM    648  HD2 TYR A  49      36.884  27.639  42.477  1.00  0.00           H
ATOM    649  C   TYR A  49      40.466  25.404  43.207  1.00  0.00           C
ATOM    650  O   TYR A  49      40.525  25.314  41.994  1.00  0.00           O
ATOM    651  N   VAL A  50      41.541  25.376  43.923  1.00  0.00           N
ATOM    652  H   VAL A  50      41.470  25.399  44.923  1.00  0.00           H
ATOM    653  CA  VAL A  50      42.790  24.996  43.424  1.00  0.00           C
ATOM    654  HA  VAL A  50      43.077  25.698  42.643  1.00  0.00           H
ATOM    655  CB  VAL A  50      43.958  25.035  44.480  1.00  0.00           C
ATOM    656  HB  VAL A  50      43.678  24.381  45.306  1.00  0.00           H
ATOM    657  CG1 VAL A  50      45.325  24.549  43.952  1.00  0.00           C
ATOM    658 1HG1 VAL A  50      45.250  23.552  43.530  1.00  0.00           H
ATOM    659 2HG1 VAL A  50      45.627  25.296  43.217  1.00  0.00           H
ATOM    660 3HG1 VAL A  50      46.075  24.524  44.740  1.00  0.00           H
ATOM    661  CG2 VAL A  50      44.102  26.492  45.002  1.00  0.00           C
ATOM    662 1HG2 VAL A  50      44.579  27.143  44.265  1.00  0.00           H
ATOM    663 2HG2 VAL A  50      43.200  27.022  45.332  1.00  0.00           H
ATOM    664 3HG2 VAL A  50      44.741  26.468  45.884  1.00  0.00           H
ATOM    665  C   VAL A  50      42.775  23.617  42.795  1.00  0.00           C
ATOM    666  O   VAL A  50      43.215  23.394  41.680  1.00  0.00           O
ATOM    667  N   GLY A  51      42.134  22.699  43.512  1.00  0.00           N
ATOM    668  H   GLY A  51      41.909  23.013  44.441  1.00  0.00           H
ATOM    669  CA  GLY A  51      41.671  21.387  43.047  1.00  0.00           C
ATOM    670  HA1 GLY A  51      41.015  20.925  43.787  1.00  0.00           H
ATOM    671  HA2 GLY A  51      42.570  20.781  43.162  1.00  0.00           H
ATOM    672  C   GLY A  51      41.146  21.355  41.625  1.00  0.00           C
ATOM    673  O   GLY A  51      41.846  20.847  40.726  1.00  0.00           O
ATOM    674  N   VAL A  52      39.933  21.875  41.345  1.00  0.00           N
ATOM    675  H   VAL A  52      39.330  22.226  42.071  1.00  0.00           H
ATOM    676  CA  VAL A  52      39.230  21.700  40.056  1.00  0.00           C
ATOM    677  HA  VAL A  52      39.134  20.670  39.722  1.00  0.00           H
ATOM    678  CB  VAL A  52      37.715  22.104  40.281  1.00  0.00           C
ATOM    679  HB  VAL A  52      37.322  22.100  39.262  1.00  0.00           H
ATOM    680  CG1 VAL A  52      36.954  21.068  41.055  1.00  0.00           C
ATOM    681 1HG1 VAL A  52      37.250  20.073  40.699  1.00  0.00           H
ATOM    682 2HG1 VAL A  52      37.074  21.170  42.132  1.00  0.00           H
ATOM    683 3HG1 VAL A  52      35.926  21.257  40.782  1.00  0.00           H
ATOM    684  CG2 VAL A  52      37.545  23.504  40.836  1.00  0.00           C
ATOM    685 1HG2 VAL A  52      37.804  23.740  41.872  1.00  0.00           H
ATOM    686 2HG2 VAL A  52      38.167  24.147  40.213  1.00  0.00           H
ATOM    687 3HG2 VAL A  52      36.528  23.809  40.630  1.00  0.00           H
ATOM    688  C   VAL A  52      39.895  22.477  38.917  1.00  0.00           C
ATOM    689  O   VAL A  52      39.768  22.106  37.782  1.00  0.00           O
ATOM    690  N   LEU A  53      40.562  23.593  39.106  1.00  0.00           N
ATOM    691  H   LEU A  53      40.716  23.930  40.051  1.00  0.00           H
ATOM    692  CA  LEU A  53      41.428  24.249  38.148  1.00  0.00           C
ATOM    693  HA  LEU A  53      40.805  24.562  37.307  1.00  0.00           H
ATOM    694  CB  LEU A  53      42.032  25.497  38.820  1.00  0.00           C
ATOM    695  HB1 LEU A  53      42.924  25.782  38.260  1.00  0.00           H
ATOM    696  HB2 LEU A  53      42.234  25.175  39.842  1.00  0.00           H
ATOM    697  CG  LEU A  53      41.124  26.672  38.878  1.00  0.00           C
ATOM    698  HG  LEU A  53      40.113  26.388  39.196  1.00  0.00           H
ATOM    699  CD1 LEU A  53      41.755  27.630  39.949  1.00  0.00           C
ATOM    700 1HD1 LEU A  53      40.904  28.292  40.140  1.00  0.00           H
ATOM    701 2HD1 LEU A  53      41.928  27.095  40.875  1.00  0.00           H
ATOM    702 3HD1 LEU A  53      42.701  28.075  39.625  1.00  0.00           H
ATOM    703  CD2 LEU A  53      40.982  27.419  37.526  1.00  0.00           C
ATOM    704 1HD2 LEU A  53      41.852  28.042  37.308  1.00  0.00           H
ATOM    705 2HD2 LEU A  53      40.854  26.715  36.719  1.00  0.00           H
ATOM    706 3HD2 LEU A  53      40.086  28.046  37.558  1.00  0.00           H
ATOM    707  C   LEU A  53      42.523  23.219  37.741  1.00  0.00           C
ATOM    708  O   LEU A  53      42.710  22.906  36.541  1.00  0.00           O
ATOM    709  N   GLY A  54      43.303  22.801  38.751  1.00  0.00           N
ATOM    710  H   GLY A  54      43.220  23.237  39.660  1.00  0.00           H
ATOM    711  CA  GLY A  54      44.442  21.938  38.504  1.00  0.00           C
ATOM    712  HA1 GLY A  54      45.062  21.956  39.402  1.00  0.00           H
ATOM    713  HA2 GLY A  54      44.965  22.355  37.652  1.00  0.00           H
ATOM    714  C   GLY A  54      44.183  20.548  37.982  1.00  0.00           C
ATOM    715  O   GLY A  54      45.014  19.948  37.307  1.00  0.00           O
ATOM    716  N   SER A  55      43.034  20.053  38.288  1.00  0.00           N
ATOM    717  H   SER A  55      42.432  20.636  38.852  1.00  0.00           H
ATOM    718  CA  SER A  55      42.632  18.578  38.035  1.00  0.00           C
ATOM    719  HA  SER A  55      43.542  18.044  37.749  1.00  0.00           H
ATOM    720  CB  SER A  55      42.165  17.964  39.348  1.00  0.00           C
ATOM    721  HB1 SER A  55      42.914  17.938  40.137  1.00  0.00           H
ATOM    722  HB2 SER A  55      41.936  16.902  39.204  1.00  0.00           H
ATOM    723  OG  SER A  55      40.882  18.503  39.798  1.00  0.00           O
ATOM    724  HG  SER A  55      41.085  19.338  40.234  1.00  0.00           H
ATOM    725  C   SER A  55      41.614  18.357  36.936  1.00  0.00           C
ATOM    726  O   SER A  55      41.815  17.398  36.199  1.00  0.00           O
ATOM    727  N   LYS A  56      40.665  19.242  36.863  1.00  0.00           N
ATOM    728  H   LYS A  56      40.472  19.991  37.527  1.00  0.00           H
ATOM    729  CA  LYS A  56      39.557  19.252  35.846  1.00  0.00           C
ATOM    730  HA  LYS A  56      39.368  18.224  35.547  1.00  0.00           H
ATOM    731  CB  LYS A  56      38.223  19.740  36.447  1.00  0.00           C
ATOM    732  HB1 LYS A  56      37.398  19.640  35.739  1.00  0.00           H
ATOM    733  HB2 LYS A  56      38.197  20.816  36.643  1.00  0.00           H
ATOM    734  CG  LYS A  56      37.908  18.902  37.727  1.00  0.00           C
ATOM    735  HG1 LYS A  56      36.995  19.221  38.229  1.00  0.00           H
ATOM    736  HG2 LYS A  56      38.741  19.114  38.398  1.00  0.00           H
ATOM    737  CD  LYS A  56      37.690  17.423  37.413  1.00  0.00           C
ATOM    738  HD1 LYS A  56      38.639  16.942  37.170  1.00  0.00           H
ATOM    739  HD2 LYS A  56      36.987  17.343  36.585  1.00  0.00           H
ATOM    740  CE  LYS A  56      37.097  16.690  38.657  1.00  0.00           C
ATOM    741  HE1 LYS A  56      36.643  17.428  39.308  1.00  0.00           H
ATOM    742  HE2 LYS A  56      37.930  16.310  39.246  1.00  0.00           H
ATOM    743  NZ  LYS A  56      36.132  15.629  38.290  1.00  0.00           N
ATOM    744  HZ1 LYS A  56      36.567  15.006  37.625  1.00  0.00           H
ATOM    745  HZ2 LYS A  56      35.786  15.088  39.077  1.00  0.00           H
ATOM    746  HZ3 LYS A  56      35.388  16.178  37.896  1.00  0.00           H
ATOM    747  C   LYS A  56      39.917  20.090  34.630  1.00  0.00           C
ATOM    748  O   LYS A  56      39.944  19.552  33.526  1.00  0.00           O
ATOM    749  N   LEU A  57      40.448  21.301  34.906  1.00  0.00           N
ATOM    750  H   LEU A  57      40.343  21.616  35.859  1.00  0.00           H
ATOM    751  CA  LEU A  57      41.143  22.119  33.870  1.00  0.00           C
ATOM    752  HA  LEU A  57      40.814  21.872  32.855  1.00  0.00           H
ATOM    753  CB  LEU A  57      40.971  23.681  34.083  1.00  0.00           C
ATOM    754  HB1 LEU A  57      41.741  24.081  33.427  1.00  0.00           H
ATOM    755  HB2 LEU A  57      41.171  23.977  35.103  1.00  0.00           H
ATOM    756  CG  LEU A  57      39.640  24.307  33.687  1.00  0.00           C
ATOM    757  HG  LEU A  57      39.382  23.957  32.692  1.00  0.00           H
ATOM    758  CD1 LEU A  57      38.536  24.147  34.730  1.00  0.00           C
ATOM    759 1HD1 LEU A  57      38.801  24.609  35.688  1.00  0.00           H
ATOM    760 2HD1 LEU A  57      37.611  24.588  34.386  1.00  0.00           H
ATOM    761 3HD1 LEU A  57      38.311  23.089  34.868  1.00  0.00           H
ATOM    762  CD2 LEU A  57      39.853  25.774  33.678  1.00  0.00           C
ATOM    763 1HD2 LEU A  57      38.887  26.111  33.310  1.00  0.00           H
ATOM    764 2HD2 LEU A  57      40.078  26.170  34.665  1.00  0.00           H
ATOM    765 3HD2 LEU A  57      40.599  26.081  32.940  1.00  0.00           H
ATOM    766  C   LEU A  57      42.593  21.722  33.689  1.00  0.00           C
ATOM    767  O   LEU A  57      43.253  22.110  32.636  1.00  0.00           O
ATOM    768  N   GLY A  58      43.162  20.907  34.580  1.00  0.00           N
ATOM    769  H   GLY A  58      42.761  20.842  35.504  1.00  0.00           H
ATOM    770  CA  GLY A  58      44.414  20.170  34.306  1.00  0.00           C
ATOM    771  HA1 GLY A  58      44.303  19.821  33.280  1.00  0.00           H
ATOM    772  HA2 GLY A  58      44.545  19.285  34.923  1.00  0.00           H
ATOM    773  C   GLY A  58      45.678  21.013  34.350  1.00  0.00           C
ATOM    774  O   GLY A  58      46.729  20.537  33.939  1.00  0.00           O
ATOM    775  N   LEU A  59      45.581  22.295  34.841  1.00  0.00           N
ATOM    776  H   LEU A  59      44.704  22.468  35.319  1.00  0.00           H
ATOM    777  CA  LEU A  59      46.634  23.332  34.703  1.00  0.00           C
ATOM    778  HA  LEU A  59      47.057  23.195  33.699  1.00  0.00           H
ATOM    779  CB  LEU A  59      45.965  24.728  34.864  1.00  0.00           C
ATOM    780  HB1 LEU A  59      46.728  25.500  34.961  1.00  0.00           H
ATOM    781  HB2 LEU A  59      45.466  24.706  35.823  1.00  0.00           H
ATOM    782  CG  LEU A  59      44.944  25.154  33.785  1.00  0.00           C
ATOM    783  HG  LEU A  59      44.128  24.438  33.903  1.00  0.00           H
ATOM    784  CD1 LEU A  59      44.477  26.610  33.974  1.00  0.00           C
ATOM    785 1HD1 LEU A  59      44.000  26.644  34.961  1.00  0.00           H
ATOM    786 2HD1 LEU A  59      45.356  27.250  33.956  1.00  0.00           H
ATOM    787 3HD1 LEU A  59      43.705  26.839  33.234  1.00  0.00           H
ATOM    788  CD2 LEU A  59      45.405  24.980  32.291  1.00  0.00           C
ATOM    789 1HD2 LEU A  59      44.499  24.804  31.715  1.00  0.00           H
ATOM    790 2HD2 LEU A  59      46.084  25.715  31.853  1.00  0.00           H
ATOM    791 3HD2 LEU A  59      45.944  24.048  32.152  1.00  0.00           H
ATOM    792  C   LEU A  59      47.778  23.238  35.657  1.00  0.00           C
ATOM    793  O   LEU A  59      47.544  22.681  36.778  1.00  0.00           O
ATOM    794  N   GLN A  60      48.842  23.950  35.329  1.00  0.00           N
ATOM    795  H   GLN A  60      48.741  24.402  34.432  1.00  0.00           H
ATOM    796  CA  GLN A  60      49.861  24.420  36.307  1.00  0.00           C
ATOM    797  HA  GLN A  60      50.080  23.646  37.046  1.00  0.00           H
ATOM    798  CB  GLN A  60      51.117  25.016  35.575  1.00  0.00           C
ATOM    799  HB1 GLN A  60      50.926  25.990  35.150  1.00  0.00           H
ATOM    800  HB2 GLN A  60      51.427  24.252  34.862  1.00  0.00           H
ATOM    801  CG  GLN A  60      52.187  25.125  36.719  1.00  0.00           C
ATOM    802  HG1 GLN A  60      52.327  24.128  37.129  1.00  0.00           H
ATOM    803  HG2 GLN A  60      51.766  25.792  37.471  1.00  0.00           H
ATOM    804  CD  GLN A  60      53.547  25.726  36.142  1.00  0.00           C
ATOM    805  OE1 GLN A  60      54.005  26.822  36.499  1.00  0.00           O
ATOM    806  NE2 GLN A  60      54.281  25.033  35.386  1.00  0.00           N
ATOM    807 1HE2 GLN A  60      53.895  24.158  35.053  1.00  0.00           H
ATOM    808 2HE2 GLN A  60      55.003  25.523  34.873  1.00  0.00           H
ATOM    809  C   GLN A  60      49.188  25.628  37.110  1.00  0.00           C
ATOM    810  O   GLN A  60      49.026  26.741  36.663  1.00  0.00           O
ATOM    811  N   VAL A  61      48.819  25.387  38.373  1.00  0.00           N
ATOM    812  H   VAL A  61      49.083  24.531  38.832  1.00  0.00           H
ATOM    813  CA  VAL A  61      48.368  26.425  39.258  1.00  0.00           C
ATOM    814  HA  VAL A  61      48.043  27.296  38.688  1.00  0.00           H
ATOM    815  CB  VAL A  61      47.233  25.964  40.162  1.00  0.00           C
ATOM    816  HB  VAL A  61      47.472  25.029  40.665  1.00  0.00           H
ATOM    817  CG1 VAL A  61      47.021  26.996  41.241  1.00  0.00           C
ATOM    818 1HG1 VAL A  61      46.075  26.884  41.757  1.00  0.00           H
ATOM    819 2HG1 VAL A  61      47.782  27.030  42.023  1.00  0.00           H
ATOM    820 3HG1 VAL A  61      46.855  28.013  40.896  1.00  0.00           H
ATOM    821  CG2 VAL A  61      45.780  25.719  39.541  1.00  0.00           C
ATOM    822 1HG2 VAL A  61      44.957  25.459  40.205  1.00  0.00           H
ATOM    823 2HG2 VAL A  61      45.518  26.675  39.095  1.00  0.00           H
ATOM    824 3HG2 VAL A  61      45.964  24.999  38.740  1.00  0.00           H
ATOM    825  C   VAL A  61      49.567  26.845  40.131  1.00  0.00           C
ATOM    826  O   VAL A  61      50.275  25.954  40.749  1.00  0.00           O
ATOM    827  N   VAL A  62      49.810  28.113  40.345  1.00  0.00           N
ATOM    828  H   VAL A  62      49.234  28.792  39.877  1.00  0.00           H
ATOM    829  CA  VAL A  62      50.989  28.650  40.986  1.00  0.00           C
ATOM    830  HA  VAL A  62      51.723  27.887  41.259  1.00  0.00           H
ATOM    831  CB  VAL A  62      51.738  29.678  40.030  1.00  0.00           C
ATOM    832  HB  VAL A  62      51.092  30.491  39.700  1.00  0.00           H
ATOM    833  CG1 VAL A  62      52.878  30.517  40.799  1.00  0.00           C
ATOM    834 1HG1 VAL A  62      52.463  31.035  41.665  1.00  0.00           H
ATOM    835 2HG1 VAL A  62      53.626  29.808  41.161  1.00  0.00           H
ATOM    836 3HG1 VAL A  62      53.271  31.258  40.112  1.00  0.00           H
ATOM    837  CG2 VAL A  62      52.231  28.909  38.746  1.00  0.00           C
ATOM    838 1HG2 VAL A  62      53.158  28.332  38.817  1.00  0.00           H
ATOM    839 2HG2 VAL A  62      51.443  28.357  38.239  1.00  0.00           H
ATOM    840 3HG2 VAL A  62      52.513  29.669  38.016  1.00  0.00           H
ATOM    841  C   VAL A  62      50.538  29.298  42.312  1.00  0.00           C
ATOM    842  O   VAL A  62      49.879  30.346  42.346  1.00  0.00           O
ATOM    843  N   GLU A  63      50.952  28.638  43.390  1.00  0.00           N
ATOM    844  H   GLU A  63      51.677  27.946  43.328  1.00  0.00           H
ATOM    845  CA  GLU A  63      50.392  29.062  44.671  1.00  0.00           C
ATOM    846  HA  GLU A  63      49.450  29.558  44.458  1.00  0.00           H
ATOM    847  CB  GLU A  63      50.225  27.770  45.540  1.00  0.00           C
ATOM    848  HB1 GLU A  63      49.723  28.045  46.461  1.00  0.00           H
ATOM    849  HB2 GLU A  63      51.217  27.386  45.789  1.00  0.00           H
ATOM    850  CG  GLU A  63      49.244  26.731  45.022  1.00  0.00           C
ATOM    851  HG1 GLU A  63      49.646  26.340  44.091  1.00  0.00           H
ATOM    852  HG2 GLU A  63      48.254  27.115  44.763  1.00  0.00           H
ATOM    853  CD  GLU A  63      49.088  25.581  46.043  1.00  0.00           C
ATOM    854  OE1 GLU A  63      49.137  24.424  45.612  1.00  0.00           O
ATOM    855  OE2 GLU A  63      48.809  25.827  47.235  1.00  0.00           O
ATOM    856  C   GLU A  63      51.357  30.096  45.319  1.00  0.00           C
ATOM    857  O   GLU A  63      52.576  29.884  45.501  1.00  0.00           O
ATOM    858  N   LEU A  64      50.717  31.234  45.672  1.00  0.00           N
ATOM    859  H   LEU A  64      49.706  31.275  45.620  1.00  0.00           H
ATOM    860  CA  LEU A  64      51.321  32.410  46.374  1.00  0.00           C
ATOM    861  HA  LEU A  64      52.384  32.163  46.344  1.00  0.00           H
ATOM    862  CB  LEU A  64      51.204  33.654  45.474  1.00  0.00           C
ATOM    863  HB1 LEU A  64      51.962  34.339  45.870  1.00  0.00           H
ATOM    864  HB2 LEU A  64      50.180  33.981  45.600  1.00  0.00           H
ATOM    865  CG  LEU A  64      51.572  33.513  43.996  1.00  0.00           C
ATOM    866  HG  LEU A  64      50.960  32.774  43.465  1.00  0.00           H
ATOM    867  CD1 LEU A  64      51.206  34.891  43.349  1.00  0.00           C
ATOM    868 1HD1 LEU A  64      51.355  34.880  42.268  1.00  0.00           H
ATOM    869 2HD1 LEU A  64      50.180  35.013  43.690  1.00  0.00           H
ATOM    870 3HD1 LEU A  64      51.806  35.700  43.743  1.00  0.00           H
ATOM    871  CD2 LEU A  64      52.976  32.990  43.832  1.00  0.00           C
ATOM    872 1HD2 LEU A  64      53.594  33.599  44.488  1.00  0.00           H
ATOM    873 2HD2 LEU A  64      53.148  32.007  44.283  1.00  0.00           H
ATOM    874 3HD2 LEU A  64      53.276  33.057  42.785  1.00  0.00           H
ATOM    875  C   LEU A  64      50.869  32.653  47.871  1.00  0.00           C
ATOM    876  O   LEU A  64      49.685  32.488  48.162  1.00  0.00           O
ATOM    877  N   PRO A  65      51.783  33.155  48.757  1.00  0.00           N
ATOM    878  CD  PRO A  65      53.119  33.611  48.473  1.00  0.00           C
ATOM    879  HD1 PRO A  65      53.127  34.543  47.917  1.00  0.00           H
ATOM    880  HD2 PRO A  65      53.698  32.858  47.931  1.00  0.00           H
ATOM    881  CG  PRO A  65      53.658  34.211  49.845  1.00  0.00           C
ATOM    882  HG1 PRO A  65      53.524  35.295  49.833  1.00  0.00           H
ATOM    883  HG2 PRO A  65      54.707  34.033  50.051  1.00  0.00           H
ATOM    884  CB  PRO A  65      52.770  33.505  50.848  1.00  0.00           C
ATOM    885  HB1 PRO A  65      52.588  34.129  51.731  1.00  0.00           H
ATOM    886  HB2 PRO A  65      53.177  32.563  51.201  1.00  0.00           H
ATOM    887  CA  PRO A  65      51.452  33.349  50.101  1.00  0.00           C
ATOM    888  HA  PRO A  65      51.041  32.460  50.583  1.00  0.00           H
ATOM    889  C   PRO A  65      50.486  34.508  50.391  1.00  0.00           C
ATOM    890  O   PRO A  65      50.489  35.615  49.805  1.00  0.00           O
ATOM    891  N   ALA A  66      49.633  34.361  51.444  1.00  0.00           N
ATOM    892  H   ALA A  66      49.805  33.572  52.044  1.00  0.00           H
ATOM    893  CA  ALA A  66      48.726  35.432  51.885  1.00  0.00           C
ATOM    894  HA  ALA A  66      48.104  35.814  51.076  1.00  0.00           H
ATOM    895  CB  ALA A  66      47.596  34.852  52.737  1.00  0.00           C
ATOM    896  HB1 ALA A  66      46.767  35.530  52.934  1.00  0.00           H
ATOM    897  HB2 ALA A  66      47.142  34.084  52.115  1.00  0.00           H
ATOM    898  HB3 ALA A  66      47.993  34.544  53.711  1.00  0.00           H
ATOM    899  C   ALA A  66      49.448  36.611  52.580  1.00  0.00           C
ATOM    900  O   ALA A  66      50.714  36.511  52.808  1.00  0.00           O
ATOM    901  N   ASP A  67      48.722  37.665  52.854  1.00  0.00           N
ATOM    902  H   ASP A  67      47.758  37.643  52.565  1.00  0.00           H
ATOM    903  CA  ASP A  67      49.060  38.725  53.791  1.00  0.00           C
ATOM    904  HA  ASP A  67      49.860  38.347  54.422  1.00  0.00           H
ATOM    905  CB  ASP A  67      49.629  39.923  52.974  1.00  0.00           C
ATOM    906  HB1 ASP A  67      48.831  40.390  52.386  1.00  0.00           H
ATOM    907  HB2 ASP A  67      50.351  39.566  52.229  1.00  0.00           H
ATOM    908  CG  ASP A  67      50.298  40.968  53.849  1.00  0.00           C
ATOM    909  OD1 ASP A  67      50.203  40.919  55.111  1.00  0.00           O
ATOM    910  OD2 ASP A  67      50.918  41.872  53.271  1.00  0.00           O
ATOM    911  C   ASP A  67      47.824  39.163  54.648  1.00  0.00           C
ATOM    912  O   ASP A  67      46.839  39.684  54.121  1.00  0.00           O
ATOM    913  N   GLU A  68      47.998  39.021  55.945  1.00  0.00           N
ATOM    914  H   GLU A  68      48.888  38.677  56.280  1.00  0.00           H
ATOM    915  CA  GLU A  68      47.101  39.551  56.954  1.00  0.00           C
ATOM    916  HA  GLU A  68      46.123  39.106  56.841  1.00  0.00           H
ATOM    917  CB  GLU A  68      47.642  39.219  58.333  1.00  0.00           C
ATOM    918  HB1 GLU A  68      46.967  39.516  59.132  1.00  0.00           H
ATOM    919  HB2 GLU A  68      48.640  39.666  58.378  1.00  0.00           H
ATOM    920  CG  GLU A  68      47.784  37.631  58.465  1.00  0.00           C
ATOM    921  HG1 GLU A  68      48.040  37.392  59.493  1.00  0.00           H
ATOM    922  HG2 GLU A  68      48.587  37.318  57.797  1.00  0.00           H
ATOM    923  CD  GLU A  68      46.464  36.908  58.062  1.00  0.00           C
ATOM    924  OE1 GLU A  68      45.346  37.313  58.485  1.00  0.00           O
ATOM    925  OE2 GLU A  68      46.638  35.850  57.357  1.00  0.00           O
ATOM    926  C   GLU A  68      46.938  41.029  56.866  1.00  0.00           C
ATOM    927  O   GLU A  68      45.890  41.601  57.364  1.00  0.00           O
ATOM    928  N   SER A  69      47.793  41.803  56.167  1.00  0.00           N
ATOM    929  H   SER A  69      48.536  41.338  55.657  1.00  0.00           H
ATOM    930  CA  SER A  69      47.675  43.273  55.916  1.00  0.00           C
ATOM    931  HA  SER A  69      47.234  43.764  56.785  1.00  0.00           H
ATOM    932  CB  SER A  69      49.100  43.903  55.900  1.00  0.00           C
ATOM    933  HB1 SER A  69      49.037  44.959  56.179  1.00  0.00           H
ATOM    934  HB2 SER A  69      49.520  43.879  54.897  1.00  0.00           H
ATOM    935  OG  SER A  69      50.077  43.212  56.577  1.00  0.00           O
ATOM    936  HG  SER A  69      50.400  42.553  55.953  1.00  0.00           H
ATOM    937  C   SER A  69      46.829  43.568  54.739  1.00  0.00           C
ATOM    938  O   SER A  69      46.379  44.731  54.700  1.00  0.00           O
ATOM    939  N   LEU A  70      46.547  42.650  53.832  1.00  0.00           N
ATOM    940  H   LEU A  70      46.824  41.703  54.085  1.00  0.00           H
ATOM    941  CA  LEU A  70      45.754  42.845  52.669  1.00  0.00           C
ATOM    942  HA  LEU A  70      45.272  43.812  52.774  1.00  0.00           H
ATOM    943  CB  LEU A  70      46.594  42.765  51.380  1.00  0.00           C
ATOM    944  HB1 LEU A  70      45.980  42.877  50.497  1.00  0.00           H
ATOM    945  HB2 LEU A  70      46.960  41.742  51.314  1.00  0.00           H
ATOM    946  CG  LEU A  70      47.728  43.858  51.287  1.00  0.00           C
ATOM    947  HG  LEU A  70      48.399  43.780  52.135  1.00  0.00           H
ATOM    948  CD1 LEU A  70      48.712  43.706  50.153  1.00  0.00           C
ATOM    949 1HD1 LEU A  70      49.473  44.495  50.156  1.00  0.00           H
ATOM    950 2HD1 LEU A  70      49.193  42.745  50.309  1.00  0.00           H
ATOM    951 3HD1 LEU A  70      48.059  43.722  49.278  1.00  0.00           H
ATOM    952  CD2 LEU A  70      47.098  45.225  51.147  1.00  0.00           C
ATOM    953 1HD2 LEU A  70      47.840  46.007  50.956  1.00  0.00           H
ATOM    954 2HD2 LEU A  70      46.369  45.249  50.323  1.00  0.00           H
ATOM    955 3HD2 LEU A  70      46.588  45.469  52.075  1.00  0.00           H
ATOM    956  C   LEU A  70      44.576  41.804  52.688  1.00  0.00           C
ATOM    957  O   LEU A  70      44.615  40.814  52.018  1.00  0.00           O
ATOM    958  N   PRO A  71      43.532  41.959  53.555  1.00  0.00           N
ATOM    959  CD  PRO A  71      43.198  43.144  54.226  1.00  0.00           C
ATOM    960  HD1 PRO A  71      43.385  44.014  53.596  1.00  0.00           H
ATOM    961  HD2 PRO A  71      43.731  43.111  55.181  1.00  0.00           H
ATOM    962  CG  PRO A  71      41.758  43.035  54.558  1.00  0.00           C
ATOM    963  HG1 PRO A  71      41.124  43.399  53.746  1.00  0.00           H
ATOM    964  HG2 PRO A  71      41.556  43.620  55.456  1.00  0.00           H
ATOM    965  CB  PRO A  71      41.654  41.532  54.901  1.00  0.00           C
ATOM    966  HB1 PRO A  71      40.608  41.242  54.896  1.00  0.00           H
ATOM    967  HB2 PRO A  71      42.102  41.248  55.859  1.00  0.00           H
ATOM    968  CA  PRO A  71      42.548  40.935  53.828  1.00  0.00           C
ATOM    969  HA  PRO A  71      43.101  40.072  54.193  1.00  0.00           H
ATOM    970  C   PRO A  71      41.668  40.567  52.642  1.00  0.00           C
ATOM    971  O   PRO A  71      40.995  39.541  52.672  1.00  0.00           O
ATOM    972  N   ASP A  72      41.681  41.377  51.555  1.00  0.00           N
ATOM    973  H   ASP A  72      41.951  42.340  51.720  1.00  0.00           H
ATOM    974  CA  ASP A  72      41.057  41.070  50.246  1.00  0.00           C
ATOM    975  HA  ASP A  72      40.218  40.373  50.274  1.00  0.00           H
ATOM    976  CB  ASP A  72      40.405  42.328  49.608  1.00  0.00           C
ATOM    977  HB1 ASP A  72      39.978  42.032  48.647  1.00  0.00           H
ATOM    978  HB2 ASP A  72      41.230  42.980  49.346  1.00  0.00           H
ATOM    979  CG  ASP A  72      39.393  42.952  50.522  1.00  0.00           C
ATOM    980  OD1 ASP A  72      38.217  42.507  50.363  1.00  0.00           O
ATOM    981  OD2 ASP A  72      39.709  43.777  51.365  1.00  0.00           O
ATOM    982  C   ASP A  72      42.048  40.406  49.199  1.00  0.00           C
ATOM    983  O   ASP A  72      41.614  40.077  48.132  1.00  0.00           O
ATOM    984  N   CYS A  73      43.327  40.191  49.461  1.00  0.00           N
ATOM    985  H   CYS A  73      43.646  40.507  50.370  1.00  0.00           H
ATOM    986  CA  CYS A  73      44.281  39.679  48.521  1.00  0.00           C
ATOM    987  HA  CYS A  73      44.275  40.386  47.698  1.00  0.00           H
ATOM    988  CB  CYS A  73      45.654  39.677  49.241  1.00  0.00           C
ATOM    989  HB1 CYS A  73      45.861  40.654  49.669  1.00  0.00           H
ATOM    990  HB2 CYS A  73      46.353  39.416  48.450  1.00  0.00           H
ATOM    991  SG  CYS A  73      45.626  38.249  50.356  1.00  0.00           S
ATOM    992  HG  CYS A  73      45.004  38.860  51.372  1.00  0.00           H
ATOM    993  C   CYS A  73      43.946  38.363  47.791  1.00  0.00           C
ATOM    994  O   CYS A  73      44.652  38.104  46.794  1.00  0.00           O
ATOM    995  N   VAL A  74      43.064  37.498  48.387  1.00  0.00           N
ATOM    996  H   VAL A  74      42.621  37.808  49.232  1.00  0.00           H
ATOM    997  CA  VAL A  74      42.596  36.204  47.806  1.00  0.00           C
ATOM    998  HA  VAL A  74      43.461  35.582  47.588  1.00  0.00           H
ATOM    999  CB  VAL A  74      41.666  35.386  48.743  1.00  0.00           C
ATOM   1000  HB  VAL A  74      42.164  35.187  49.685  1.00  0.00           H
ATOM   1001  CG1 VAL A  74      40.337  36.045  48.983  1.00  0.00           C
ATOM   1002 1HG1 VAL A  74      39.794  35.572  49.798  1.00  0.00           H
ATOM   1003 2HG1 VAL A  74      40.343  37.115  49.209  1.00  0.00           H
ATOM   1004 3HG1 VAL A  74      39.601  35.763  48.225  1.00  0.00           H
ATOM   1005  CG2 VAL A  74      41.404  34.010  48.167  1.00  0.00           C
ATOM   1006 1HG2 VAL A  74      40.626  33.448  48.684  1.00  0.00           H
ATOM   1007 2HG2 VAL A  74      40.956  34.063  47.185  1.00  0.00           H
ATOM   1008 3HG2 VAL A  74      42.381  33.522  48.151  1.00  0.00           H
ATOM   1009  C   VAL A  74      41.934  36.540  46.485  1.00  0.00           C
ATOM   1010  O   VAL A  74      41.883  35.681  45.541  1.00  0.00           O
ATOM   1011  N   PHE A  75      41.368  37.783  46.236  1.00  0.00           N
ATOM   1012  H   PHE A  75      41.389  38.455  46.991  1.00  0.00           H
ATOM   1013  CA  PHE A  75      40.635  38.175  45.010  1.00  0.00           C
ATOM   1014  HA  PHE A  75      40.236  37.280  44.528  1.00  0.00           H
ATOM   1015  CB  PHE A  75      39.535  39.081  45.477  1.00  0.00           C
ATOM   1016  HB1 PHE A  75      38.928  39.303  44.597  1.00  0.00           H
ATOM   1017  HB2 PHE A  75      39.910  40.048  45.829  1.00  0.00           H
ATOM   1018  CG  PHE A  75      38.661  38.403  46.484  1.00  0.00           C
ATOM   1019  CD1 PHE A  75      37.984  37.212  46.063  1.00  0.00           C
ATOM   1020  HD1 PHE A  75      38.093  36.756  45.088  1.00  0.00           H
ATOM   1021  CE1 PHE A  75      37.215  36.493  46.975  1.00  0.00           C
ATOM   1022  HE1 PHE A  75      36.777  35.588  46.585  1.00  0.00           H
ATOM   1023  CZ  PHE A  75      36.995  36.904  48.312  1.00  0.00           C
ATOM   1024  HZ  PHE A  75      36.256  36.333  48.871  1.00  0.00           H
ATOM   1025  CE2 PHE A  75      37.616  38.107  48.676  1.00  0.00           C
ATOM   1026  HE2 PHE A  75      37.555  38.483  49.695  1.00  0.00           H
ATOM   1027  CD2 PHE A  75      38.420  38.839  47.795  1.00  0.00           C
ATOM   1028  HD2 PHE A  75      38.949  39.736  48.086  1.00  0.00           H
ATOM   1029  C   PHE A  75      41.516  38.785  43.941  1.00  0.00           C
ATOM   1030  O   PHE A  75      41.342  39.910  43.502  1.00  0.00           O
ATOM   1031  N   VAL A  76      42.508  38.004  43.519  1.00  0.00           N
ATOM   1032  H   VAL A  76      42.555  37.057  43.841  1.00  0.00           H
ATOM   1033  CA  VAL A  76      43.592  38.436  42.558  1.00  0.00           C
ATOM   1034  HA  VAL A  76      44.038  39.303  43.043  1.00  0.00           H
ATOM   1035  CB  VAL A  76      44.668  37.295  42.372  1.00  0.00           C
ATOM   1036  HB  VAL A  76      45.484  37.635  41.739  1.00  0.00           H
ATOM   1037  CG1 VAL A  76      45.314  37.047  43.763  1.00  0.00           C
ATOM   1038 1HG1 VAL A  76      45.731  37.965  44.157  1.00  0.00           H
ATOM   1039 2HG1 VAL A  76      44.467  36.635  44.313  1.00  0.00           H
ATOM   1040 3HG1 VAL A  76      45.957  36.178  43.664  1.00  0.00           H
ATOM   1041  CG2 VAL A  76      44.013  35.949  41.934  1.00  0.00           C
ATOM   1042 1HG2 VAL A  76      43.393  35.471  42.685  1.00  0.00           H
ATOM   1043 2HG2 VAL A  76      43.475  36.113  41.000  1.00  0.00           H
ATOM   1044 3HG2 VAL A  76      44.796  35.203  41.784  1.00  0.00           H
ATOM   1045  C   VAL A  76      43.044  38.950  41.200  1.00  0.00           C
ATOM   1046  O   VAL A  76      43.833  39.653  40.502  1.00  0.00           O
ATOM   1047  N   GLU A  77      41.775  38.560  40.880  1.00  0.00           N
ATOM   1048  H   GLU A  77      41.163  38.076  41.528  1.00  0.00           H
ATOM   1049  CA  GLU A  77      41.193  39.121  39.669  1.00  0.00           C
ATOM   1050  HA  GLU A  77      41.556  38.727  38.727  1.00  0.00           H
ATOM   1051  CB  GLU A  77      39.732  38.690  39.667  1.00  0.00           C
ATOM   1052  HB1 GLU A  77      39.243  38.757  40.641  1.00  0.00           H
ATOM   1053  HB2 GLU A  77      39.774  37.618  39.528  1.00  0.00           H
ATOM   1054  CG  GLU A  77      38.800  39.332  38.658  1.00  0.00           C
ATOM   1055  HG1 GLU A  77      39.320  39.493  37.707  1.00  0.00           H
ATOM   1056  HG2 GLU A  77      38.534  40.359  38.930  1.00  0.00           H
ATOM   1057  CD  GLU A  77      37.481  38.590  38.423  1.00  0.00           C
ATOM   1058  OE1 GLU A  77      36.518  38.871  39.190  1.00  0.00           O
ATOM   1059  OE2 GLU A  77      37.429  37.587  37.695  1.00  0.00           O
ATOM   1060  C   GLU A  77      41.419  40.610  39.444  1.00  0.00           C
ATOM   1061  O   GLU A  77      41.558  41.109  38.326  1.00  0.00           O
ATOM   1062  N   ASP A  78      41.404  41.369  40.524  1.00  0.00           N
ATOM   1063  H   ASP A  78      41.133  40.796  41.322  1.00  0.00           H
ATOM   1064  CA  ASP A  78      41.235  42.827  40.445  1.00  0.00           C
ATOM   1065  HA  ASP A  78      40.619  42.990  39.562  1.00  0.00           H
ATOM   1066  CB  ASP A  78      40.475  43.260  41.731  1.00  0.00           C
ATOM   1067  HB1 ASP A  78      40.306  44.332  41.834  1.00  0.00           H
ATOM   1068  HB2 ASP A  78      41.016  42.837  42.578  1.00  0.00           H
ATOM   1069  CG  ASP A  78      39.030  42.635  41.710  1.00  0.00           C
ATOM   1070  OD1 ASP A  78      38.429  42.471  40.660  1.00  0.00           O
ATOM   1071  OD2 ASP A  78      38.525  42.483  42.832  1.00  0.00           O
ATOM   1072  C   ASP A  78      42.583  43.583  40.366  1.00  0.00           C
ATOM   1073  O   ASP A  78      42.604  44.749  39.932  1.00  0.00           O
ATOM   1074  N   VAL A  79      43.756  42.946  40.498  1.00  0.00           N
ATOM   1075  H   VAL A  79      43.723  41.935  40.546  1.00  0.00           H
ATOM   1076  CA  VAL A  79      45.130  43.590  40.373  1.00  0.00           C
ATOM   1077  HA  VAL A  79      45.111  44.652  40.613  1.00  0.00           H
ATOM   1078  CB  VAL A  79      46.193  43.053  41.318  1.00  0.00           C
ATOM   1079  HB  VAL A  79      47.122  43.607  41.261  1.00  0.00           H
ATOM   1080  CG1 VAL A  79      45.707  43.399  42.702  1.00  0.00           C
ATOM   1081 1HG1 VAL A  79      44.777  42.876  42.926  1.00  0.00           H
ATOM   1082 2HG1 VAL A  79      46.455  42.986  43.380  1.00  0.00           H
ATOM   1083 3HG1 VAL A  79      45.563  44.451  42.926  1.00  0.00           H
ATOM   1084  CG2 VAL A  79      46.435  41.576  41.021  1.00  0.00           C
ATOM   1085 1HG2 VAL A  79      46.448  41.393  39.950  1.00  0.00           H
ATOM   1086 2HG2 VAL A  79      47.513  41.529  41.165  1.00  0.00           H
ATOM   1087 3HG2 VAL A  79      45.744  40.956  41.604  1.00  0.00           H
ATOM   1088  C   VAL A  79      45.724  43.793  39.007  1.00  0.00           C
ATOM   1089  O   VAL A  79      46.679  44.563  38.837  1.00  0.00           O
ATOM   1090  N   ALA A  80      45.297  43.138  37.948  1.00  0.00           N
ATOM   1091  H   ALA A  80      44.565  42.459  38.090  1.00  0.00           H
ATOM   1092  CA  ALA A  80      45.907  43.007  36.550  1.00  0.00           C
ATOM   1093  HA  ALA A  80      46.409  43.932  36.251  1.00  0.00           H
ATOM   1094  CB  ALA A  80      46.932  41.916  36.684  1.00  0.00           C
ATOM   1095  HB1 ALA A  80      47.799  42.136  37.312  1.00  0.00           H
ATOM   1096  HB2 ALA A  80      46.541  41.015  37.161  1.00  0.00           H
ATOM   1097  HB3 ALA A  80      47.376  41.621  35.735  1.00  0.00           H
ATOM   1098  C   ALA A  80      44.817  42.746  35.461  1.00  0.00           C
ATOM   1099  O   ALA A  80      43.755  42.188  35.760  1.00  0.00           O
ATOM   1100  N   VAL A  81      45.212  42.992  34.225  1.00  0.00           N
ATOM   1101  H   VAL A  81      46.126  43.428  34.152  1.00  0.00           H
ATOM   1102  CA  VAL A  81      44.584  42.478  32.995  1.00  0.00           C
ATOM   1103  HA  VAL A  81      43.802  41.742  33.206  1.00  0.00           H
ATOM   1104  CB  VAL A  81      43.961  43.612  32.146  1.00  0.00           C
ATOM   1105  HB  VAL A  81      44.735  44.368  31.975  1.00  0.00           H
ATOM   1106  CG1 VAL A  81      43.730  43.110  30.749  1.00  0.00           C
ATOM   1107 1HG1 VAL A  81      43.372  43.929  30.117  1.00  0.00           H
ATOM   1108 2HG1 VAL A  81      44.622  42.869  30.181  1.00  0.00           H
ATOM   1109 3HG1 VAL A  81      43.030  42.283  30.733  1.00  0.00           H
ATOM   1110  CG2 VAL A  81      42.727  44.276  32.757  1.00  0.00           C
ATOM   1111 1HG2 VAL A  81      42.971  44.973  33.556  1.00  0.00           H
ATOM   1112 2HG2 VAL A  81      42.149  44.743  31.952  1.00  0.00           H
ATOM   1113 3HG2 VAL A  81      42.205  43.454  33.260  1.00  0.00           H
ATOM   1114  C   VAL A  81      45.716  41.726  32.249  1.00  0.00           C
ATOM   1115  O   VAL A  81      46.736  42.373  31.929  1.00  0.00           O
ATOM   1116  N   VAL A  82      45.549  40.460  31.807  1.00  0.00           N
ATOM   1117  H   VAL A  82      44.672  40.009  32.036  1.00  0.00           H
ATOM   1118  CA  VAL A  82      46.601  39.633  31.151  1.00  0.00           C
ATOM   1119  HA  VAL A  82      47.390  40.356  30.984  1.00  0.00           H
ATOM   1120  CB  VAL A  82      47.131  38.479  32.057  1.00  0.00           C
ATOM   1121  HB  VAL A  82      46.277  37.802  32.112  1.00  0.00           H
ATOM   1122  CG1 VAL A  82      48.216  37.689  31.380  1.00  0.00           C
ATOM   1123 1HG1 VAL A  82      48.699  37.018  32.102  1.00  0.00           H
ATOM   1124 2HG1 VAL A  82      47.860  36.975  30.631  1.00  0.00           H
ATOM   1125 3HG1 VAL A  82      48.898  38.422  30.963  1.00  0.00           H
ATOM   1126  CG2 VAL A  82      47.526  38.947  33.448  1.00  0.00           C
ATOM   1127 1HG2 VAL A  82      47.515  38.099  34.140  1.00  0.00           H
ATOM   1128 2HG2 VAL A  82      48.511  39.409  33.437  1.00  0.00           H
ATOM   1129 3HG2 VAL A  82      46.728  39.591  33.810  1.00  0.00           H
ATOM   1130  C   VAL A  82      46.128  39.267  29.760  1.00  0.00           C
ATOM   1131  O   VAL A  82      45.002  38.725  29.593  1.00  0.00           O
ATOM   1132  N   CYS A  83      47.006  39.568  28.779  1.00  0.00           N
ATOM   1133  H   CYS A  83      47.880  39.881  29.182  1.00  0.00           H
ATOM   1134  CA  CYS A  83      46.922  39.076  27.353  1.00  0.00           C
ATOM   1135  HA  CYS A  83      45.992  38.504  27.367  1.00  0.00           H
ATOM   1136  CB  CYS A  83      46.928  40.290  26.488  1.00  0.00           C
ATOM   1137  HB1 CYS A  83      47.279  40.033  25.482  1.00  0.00           H
ATOM   1138  HB2 CYS A  83      47.546  41.029  27.000  1.00  0.00           H
ATOM   1139  SG  CYS A  83      45.275  41.050  26.334  1.00  0.00           S
ATOM   1140  HG  CYS A  83      45.609  42.279  25.950  1.00  0.00           H
ATOM   1141  C   CYS A  83      47.982  38.023  27.091  1.00  0.00           C
ATOM   1142  O   CYS A  83      48.585  37.506  27.996  1.00  0.00           O
ATOM   1143  N   GLU A  84      48.199  37.731  25.796  1.00  0.00           N
ATOM   1144  H   GLU A  84      47.615  38.250  25.156  1.00  0.00           H
ATOM   1145  CA  GLU A  84      49.019  36.678  25.267  1.00  0.00           C
ATOM   1146  HA  GLU A  84      48.664  35.743  25.713  1.00  0.00           H
ATOM   1147  CB  GLU A  84      48.731  36.478  23.693  1.00  0.00           C
ATOM   1148  HB1 GLU A  84      49.324  35.631  23.341  1.00  0.00           H
ATOM   1149  HB2 GLU A  84      49.206  37.328  23.187  1.00  0.00           H
ATOM   1150  CG  GLU A  84      47.215  36.293  23.439  1.00  0.00           C
ATOM   1151  HG1 GLU A  84      46.801  37.303  23.481  1.00  0.00           H
ATOM   1152  HG2 GLU A  84      46.798  35.680  24.247  1.00  0.00           H
ATOM   1153  CD  GLU A  84      47.026  35.721  22.075  1.00  0.00           C
ATOM   1154  OE1 GLU A  84      47.166  36.458  21.054  1.00  0.00           O
ATOM   1155  OE2 GLU A  84      46.581  34.556  22.002  1.00  0.00           O
ATOM   1156  C   GLU A  84      50.444  36.695  25.523  1.00  0.00           C
ATOM   1157  O   GLU A  84      51.086  35.623  25.609  1.00  0.00           O
ATOM   1158  N   GLU A  85      50.985  37.896  25.614  1.00  0.00           N
ATOM   1159  H   GLU A  85      50.430  38.683  25.320  1.00  0.00           H
ATOM   1160  CA  GLU A  85      52.421  38.113  25.875  1.00  0.00           C
ATOM   1161  HA  GLU A  85      52.802  37.164  26.242  1.00  0.00           H
ATOM   1162  CB  GLU A  85      53.197  38.167  24.518  1.00  0.00           C
ATOM   1163  HB1 GLU A  85      52.748  37.453  23.836  1.00  0.00           H
ATOM   1164  HB2 GLU A  85      54.236  37.881  24.699  1.00  0.00           H
ATOM   1165  CG  GLU A  85      53.157  39.520  23.819  1.00  0.00           C
ATOM   1166  HG1 GLU A  85      53.854  40.232  24.260  1.00  0.00           H
ATOM   1167  HG2 GLU A  85      52.143  39.913  23.834  1.00  0.00           H
ATOM   1168  CD  GLU A  85      53.540  39.393  22.408  1.00  0.00           C
ATOM   1169  OE1 GLU A  85      54.762  39.393  22.074  1.00  0.00           O
ATOM   1170  OE2 GLU A  85      52.553  39.393  21.624  1.00  0.00           O
ATOM   1171  C   GLU A  85      52.786  39.270  26.810  1.00  0.00           C
ATOM   1172  O   GLU A  85      53.994  39.527  27.153  1.00  0.00           O
ATOM   1173  N   THR A  86      51.777  40.092  27.094  1.00  0.00           N
ATOM   1174  H   THR A  86      50.840  39.916  26.769  1.00  0.00           H
ATOM   1175  CA  THR A  86      51.827  41.394  27.742  1.00  0.00           C
ATOM   1176  HA  THR A  86      52.817  41.525  28.186  1.00  0.00           H
ATOM   1177  CB  THR A  86      51.637  42.498  26.652  1.00  0.00           C
ATOM   1178  HB  THR A  86      50.805  42.140  26.042  1.00  0.00           H
ATOM   1179  CG2 THR A  86      51.235  43.916  27.328  1.00  0.00           C
ATOM   1180 1HG2 THR A  86      50.200  43.928  27.675  1.00  0.00           H
ATOM   1181 2HG2 THR A  86      51.768  44.097  28.255  1.00  0.00           H
ATOM   1182 3HG2 THR A  86      51.461  44.722  26.635  1.00  0.00           H
ATOM   1183  OG1 THR A  86      52.809  42.430  25.866  1.00  0.00           O
ATOM   1184  HG1 THR A  86      52.518  42.456  24.949  1.00  0.00           H
ATOM   1185  C   THR A  86      50.797  41.551  28.894  1.00  0.00           C
ATOM   1186  O   THR A  86      49.634  41.156  28.719  1.00  0.00           O
ATOM   1187  N   ALA A  87      51.158  42.007  30.067  1.00  0.00           N
ATOM   1188  H   ALA A  87      52.134  42.228  30.206  1.00  0.00           H
ATOM   1189  CA  ALA A  87      50.133  42.365  31.057  1.00  0.00           C
ATOM   1190  HA  ALA A  87      49.140  42.129  30.673  1.00  0.00           H
ATOM   1191  CB  ALA A  87      50.345  41.540  32.344  1.00  0.00           C
ATOM   1192  HB1 ALA A  87      49.426  41.571  32.922  1.00  0.00           H
ATOM   1193  HB2 ALA A  87      50.500  40.475  32.144  1.00  0.00           H
ATOM   1194  HB3 ALA A  87      51.155  41.973  32.928  1.00  0.00           H
ATOM   1195  C   ALA A  87      50.061  43.884  31.413  1.00  0.00           C
ATOM   1196  O   ALA A  87      51.079  44.500  31.633  1.00  0.00           O
ATOM   1197  N   LEU A  88      48.891  44.408  31.645  1.00  0.00           N
ATOM   1198  H   LEU A  88      48.092  43.819  31.447  1.00  0.00           H
ATOM   1199  CA  LEU A  88      48.691  45.674  32.335  1.00  0.00           C
ATOM   1200  HA  LEU A  88      49.647  46.186  32.234  1.00  0.00           H
ATOM   1201  CB  LEU A  88      47.574  46.476  31.660  1.00  0.00           C
ATOM   1202  HB1 LEU A  88      46.729  45.797  31.573  1.00  0.00           H
ATOM   1203  HB2 LEU A  88      47.886  46.622  30.618  1.00  0.00           H
ATOM   1204  CG  LEU A  88      47.178  47.812  32.159  1.00  0.00           C
ATOM   1205  HG  LEU A  88      46.634  47.757  33.105  1.00  0.00           H
ATOM   1206  CD1 LEU A  88      48.330  48.779  32.444  1.00  0.00           C
ATOM   1207 1HD1 LEU A  88      48.872  48.366  33.292  1.00  0.00           H
ATOM   1208 2HD1 LEU A  88      49.055  48.901  31.635  1.00  0.00           H
ATOM   1209 3HD1 LEU A  88      47.879  49.721  32.724  1.00  0.00           H
ATOM   1210  CD2 LEU A  88      46.178  48.422  31.183  1.00  0.00           C
ATOM   1211 1HD2 LEU A  88      46.661  48.718  30.254  1.00  0.00           H
ATOM   1212 2HD2 LEU A  88      45.387  47.760  30.840  1.00  0.00           H
ATOM   1213 3HD2 LEU A  88      45.850  49.355  31.654  1.00  0.00           H
ATOM   1214  C   LEU A  88      48.292  45.484  33.841  1.00  0.00           C
ATOM   1215  O   LEU A  88      47.133  45.229  34.210  1.00  0.00           O
ATOM   1216  N   ILE A  89      49.223  45.837  34.802  1.00  0.00           N
ATOM   1217  H   ILE A  89      50.182  45.984  34.519  1.00  0.00           H
ATOM   1218  CA  ILE A  89      48.949  46.007  36.225  1.00  0.00           C
ATOM   1219  HA  ILE A  89      48.482  45.093  36.596  1.00  0.00           H
ATOM   1220  CB  ILE A  89      50.292  46.208  37.021  1.00  0.00           C
ATOM   1221  HB  ILE A  89      50.641  47.236  36.909  1.00  0.00           H
ATOM   1222  CG2 ILE A  89      49.890  45.839  38.471  1.00  0.00           C
ATOM   1223 1HG2 ILE A  89      50.776  45.792  39.101  1.00  0.00           H
ATOM   1224 2HG2 ILE A  89      49.187  46.534  38.935  1.00  0.00           H
ATOM   1225 3HG2 ILE A  89      49.336  44.901  38.432  1.00  0.00           H
ATOM   1226  CG1 ILE A  89      51.438  45.264  36.557  1.00  0.00           C
ATOM   1227 1HG1 ILE A  89      52.297  45.621  37.112  1.00  0.00           H
ATOM   1228 2HG1 ILE A  89      51.706  45.457  35.513  1.00  0.00           H
ATOM   1229  CD  ILE A  89      51.290  43.684  36.605  1.00  0.00           C
ATOM   1230  HD1 ILE A  89      50.301  43.460  36.181  1.00  0.00           H
ATOM   1231  HD2 ILE A  89      52.044  43.129  36.044  1.00  0.00           H
ATOM   1232  HD3 ILE A  89      51.335  43.414  37.655  1.00  0.00           H
ATOM   1233  C   ILE A  89      48.043  47.234  36.419  1.00  0.00           C
ATOM   1234  O   ILE A  89      48.345  48.342  35.929  1.00  0.00           O
ATOM   1235  N   THR A  90      47.021  47.024  37.255  1.00  0.00           N
ATOM   1236  H   THR A  90      46.782  46.108  37.599  1.00  0.00           H
ATOM   1237  CA  THR A  90      45.870  48.017  37.396  1.00  0.00           C
ATOM   1238  HA  THR A  90      45.697  48.513  36.448  1.00  0.00           H
ATOM   1239  CB  THR A  90      44.556  47.449  37.799  1.00  0.00           C
ATOM   1240  HB  THR A  90      43.769  48.197  37.739  1.00  0.00           H
ATOM   1241  CG2 THR A  90      44.189  46.302  36.874  1.00  0.00           C
ATOM   1242 1HG2 THR A  90      43.109  46.165  36.925  1.00  0.00           H
ATOM   1243 2HG2 THR A  90      44.529  46.582  35.883  1.00  0.00           H
ATOM   1244 3HG2 THR A  90      44.570  45.326  37.188  1.00  0.00           H
ATOM   1245  OG1 THR A  90      44.509  47.070  39.216  1.00  0.00           O
ATOM   1246  HG1 THR A  90      43.904  46.326  39.280  1.00  0.00           H
ATOM   1247  C   THR A  90      46.366  49.036  38.460  1.00  0.00           C
ATOM   1248  O   THR A  90      47.462  48.959  39.077  1.00  0.00           O
ATOM   1249  N   ARG A  91      45.474  49.937  38.820  1.00  0.00           N
ATOM   1250  H   ARG A  91      44.603  49.945  38.298  1.00  0.00           H
ATOM   1251  CA  ARG A  91      45.497  50.799  39.974  1.00  0.00           C
ATOM   1252  HA  ARG A  91      46.264  50.501  40.691  1.00  0.00           H
ATOM   1253  CB  ARG A  91      45.807  52.197  39.512  1.00  0.00           C
ATOM   1254  HB1 ARG A  91      45.142  52.524  38.711  1.00  0.00           H
ATOM   1255  HB2 ARG A  91      46.835  52.206  39.164  1.00  0.00           H
ATOM   1256  CG  ARG A  91      45.623  53.096  40.711  1.00  0.00           C
ATOM   1257  HG1 ARG A  91      46.056  52.706  41.622  1.00  0.00           H
ATOM   1258  HG2 ARG A  91      44.567  53.285  40.867  1.00  0.00           H
ATOM   1259  CD  ARG A  91      46.359  54.473  40.404  1.00  0.00           C
ATOM   1260  HD1 ARG A  91      45.732  55.041  39.721  1.00  0.00           H
ATOM   1261  HD2 ARG A  91      47.341  54.314  39.935  1.00  0.00           H
ATOM   1262  NE  ARG A  91      46.486  55.371  41.547  1.00  0.00           N
ATOM   1263  HE  ARG A  91      47.410  55.652  41.828  1.00  0.00           H
ATOM   1264  CZ  ARG A  91      45.504  55.967  42.157  1.00  0.00           C
ATOM   1265  NH1 ARG A  91      44.259  55.958  41.829  1.00  0.00           N
ATOM   1266 1HH1 ARG A  91      43.956  55.588  40.944  1.00  0.00           H
ATOM   1267 2HH1 ARG A  91      43.562  56.360  42.435  1.00  0.00           H
ATOM   1268  NH2 ARG A  91      45.813  56.784  43.164  1.00  0.00           N
ATOM   1269 1HH2 ARG A  91      46.782  56.887  43.446  1.00  0.00           H
ATOM   1270 2HH2 ARG A  91      45.165  57.511  43.457  1.00  0.00           H
ATOM   1271  C   ARG A  91      44.139  50.641  40.579  1.00  0.00           C
ATOM   1272  O   ARG A  91      43.141  51.263  40.082  1.00  0.00           O
ATOM   1273  N   PRO A  92      43.942  49.754  41.529  1.00  0.00           N
ATOM   1274  CD  PRO A  92      44.927  48.807  42.069  1.00  0.00           C
ATOM   1275  HD1 PRO A  92      45.626  49.145  42.839  1.00  0.00           H
ATOM   1276  HD2 PRO A  92      45.491  48.376  41.247  1.00  0.00           H
ATOM   1277  CG  PRO A  92      44.114  47.572  42.576  1.00  0.00           C
ATOM   1278  HG1 PRO A  92      44.721  47.064  43.327  1.00  0.00           H
ATOM   1279  HG2 PRO A  92      43.954  46.916  41.729  1.00  0.00           H
ATOM   1280  CB  PRO A  92      42.945  48.300  43.145  1.00  0.00           C
ATOM   1281  HB1 PRO A  92      43.242  48.905  44.000  1.00  0.00           H
ATOM   1282  HB2 PRO A  92      41.990  47.786  43.278  1.00  0.00           H
ATOM   1283  CA  PRO A  92      42.690  49.364  42.036  1.00  0.00           C
ATOM   1284  HA  PRO A  92      42.063  48.935  41.255  1.00  0.00           H
ATOM   1285  C   PRO A  92      41.785  50.555  42.500  1.00  0.00           C
ATOM   1286  O   PRO A  92      42.230  51.660  42.906  1.00  0.00           O
ATOM   1287  N   GLY A  93      40.536  50.310  42.417  1.00  0.00           N
ATOM   1288  H   GLY A  93      40.333  49.458  41.898  1.00  0.00           H
ATOM   1289  CA  GLY A  93      39.457  51.170  42.743  1.00  0.00           C
ATOM   1290  HA1 GLY A  93      38.555  50.795  42.259  1.00  0.00           H
ATOM   1291  HA2 GLY A  93      39.600  52.129  42.247  1.00  0.00           H
ATOM   1292  C   GLY A  93      39.221  51.410  44.261  1.00  0.00           C
ATOM   1293  O   GLY A  93      39.004  52.556  44.611  1.00  0.00           O
ATOM   1294  N   ALA A  94      39.252  50.397  45.077  1.00  0.00           N
ATOM   1295  H   ALA A  94      39.401  49.487  44.659  1.00  0.00           H
ATOM   1296  CA  ALA A  94      39.123  50.493  46.540  1.00  0.00           C
ATOM   1297  HA  ALA A  94      38.364  51.218  46.811  1.00  0.00           H
ATOM   1298  CB  ALA A  94      38.659  49.180  47.146  1.00  0.00           C
ATOM   1299  HB1 ALA A  94      38.738  49.359  48.223  1.00  0.00           H
ATOM   1300  HB2 ALA A  94      37.607  49.055  46.924  1.00  0.00           H
ATOM   1301  HB3 ALA A  94      39.273  48.337  46.832  1.00  0.00           H
ATOM   1302  C   ALA A  94      40.550  50.827  47.082  1.00  0.00           C
ATOM   1303  O   ALA A  94      41.533  50.132  46.595  1.00  0.00           O
ATOM   1304  N   PRO A  95      40.859  51.827  47.905  1.00  0.00           N
ATOM   1305  CD  PRO A  95      39.917  52.785  48.470  1.00  0.00           C
ATOM   1306  HD1 PRO A  95      39.177  52.398  49.177  1.00  0.00           H
ATOM   1307  HD2 PRO A  95      39.461  53.413  47.702  1.00  0.00           H
ATOM   1308  CG  PRO A  95      40.815  53.501  49.354  1.00  0.00           C
ATOM   1309  HG1 PRO A  95      40.801  52.933  50.288  1.00  0.00           H
ATOM   1310  HG2 PRO A  95      40.460  54.514  49.558  1.00  0.00           H
ATOM   1311  CB  PRO A  95      42.241  53.532  48.840  1.00  0.00           C
ATOM   1312  HB1 PRO A  95      42.856  53.511  49.735  1.00  0.00           H
ATOM   1313  HB2 PRO A  95      42.378  54.343  48.131  1.00  0.00           H
ATOM   1314  CA  PRO A  95      42.229  52.169  48.097  1.00  0.00           C
ATOM   1315  HA  PRO A  95      42.688  52.229  47.117  1.00  0.00           H
ATOM   1316  C   PRO A  95      43.058  51.178  48.936  1.00  0.00           C
ATOM   1317  O   PRO A  95      44.255  51.018  48.634  1.00  0.00           O
ATOM   1318  N   SER A  96      42.498  50.464  49.929  1.00  0.00           N
ATOM   1319  H   SER A  96      41.516  50.630  50.106  1.00  0.00           H
ATOM   1320  CA  SER A  96      43.216  49.474  50.673  1.00  0.00           C
ATOM   1321  HA  SER A  96      44.100  49.968  51.071  1.00  0.00           H
ATOM   1322  CB  SER A  96      42.261  49.026  51.765  1.00  0.00           C
ATOM   1323  HB1 SER A  96      41.949  49.866  52.385  1.00  0.00           H
ATOM   1324  HB2 SER A  96      42.719  48.245  52.364  1.00  0.00           H
ATOM   1325  OG  SER A  96      41.089  48.414  51.167  1.00  0.00           O
ATOM   1326  HG  SER A  96      41.129  47.456  51.175  1.00  0.00           H
ATOM   1327  C   SER A  96      43.736  48.313  49.807  1.00  0.00           C
ATOM   1328  O   SER A  96      44.585  47.519  50.321  1.00  0.00           O
ATOM   1329  N   ARG A  97      43.299  48.186  48.575  1.00  0.00           N
ATOM   1330  H   ARG A  97      42.717  48.949  48.252  1.00  0.00           H
ATOM   1331  CA  ARG A  97      43.651  47.112  47.682  1.00  0.00           C
ATOM   1332  HA  ARG A  97      43.974  46.241  48.261  1.00  0.00           H
ATOM   1333  CB  ARG A  97      42.424  46.620  46.904  1.00  0.00           C
ATOM   1334  HB1 ARG A  97      42.781  45.901  46.163  1.00  0.00           H
ATOM   1335  HB2 ARG A  97      41.944  47.338  46.235  1.00  0.00           H
ATOM   1336  CG  ARG A  97      41.490  45.959  47.946  1.00  0.00           C
ATOM   1337  HG1 ARG A  97      41.094  46.795  48.521  1.00  0.00           H
ATOM   1338  HG2 ARG A  97      41.942  45.379  48.755  1.00  0.00           H
ATOM   1339  CD  ARG A  97      40.454  44.998  47.258  1.00  0.00           C
ATOM   1340  HD1 ARG A  97      39.868  45.592  46.556  1.00  0.00           H
ATOM   1341  HD2 ARG A  97      39.834  44.501  47.998  1.00  0.00           H
ATOM   1342  NE  ARG A  97      41.192  43.917  46.559  1.00  0.00           N
ATOM   1343  HE  ARG A  97      42.051  43.544  46.947  1.00  0.00           H
ATOM   1344  CZ  ARG A  97      40.777  43.193  45.606  1.00  0.00           C
ATOM   1345  NH1 ARG A  97      39.642  43.569  45.003  1.00  0.00           N
ATOM   1346 1HH1 ARG A  97      38.979  44.059  45.579  1.00  0.00           H
ATOM   1347 2HH1 ARG A  97      39.263  43.147  44.169  1.00  0.00           H
ATOM   1348  NH2 ARG A  97      41.554  42.352  45.016  1.00  0.00           N
ATOM   1349 1HH2 ARG A  97      42.432  42.077  45.432  1.00  0.00           H
ATOM   1350 2HH2 ARG A  97      41.230  41.882  44.187  1.00  0.00           H
ATOM   1351  C   ARG A  97      44.828  47.459  46.715  1.00  0.00           C
ATOM   1352  O   ARG A  97      45.326  46.542  46.065  1.00  0.00           O
ATOM   1353  N   ARG A  98      45.307  48.685  46.705  1.00  0.00           N
ATOM   1354  H   ARG A  98      44.945  49.231  47.473  1.00  0.00           H
ATOM   1355  CA  ARG A  98      46.303  49.283  45.888  1.00  0.00           C
ATOM   1356  HA  ARG A  98      46.286  49.003  44.828  1.00  0.00           H
ATOM   1357  CB  ARG A  98      46.195  50.772  45.984  1.00  0.00           C
ATOM   1358  HB1 ARG A  98      47.077  51.186  45.495  1.00  0.00           H
ATOM   1359  HB2 ARG A  98      46.404  51.118  46.997  1.00  0.00           H
ATOM   1360  CG  ARG A  98      44.965  51.402  45.419  1.00  0.00           C
ATOM   1361  HG1 ARG A  98      44.110  51.119  46.033  1.00  0.00           H
ATOM   1362  HG2 ARG A  98      44.826  50.963  44.436  1.00  0.00           H
ATOM   1363  CD  ARG A  98      45.018  52.897  45.176  1.00  0.00           C
ATOM   1364  HD1 ARG A  98      45.914  53.092  44.585  1.00  0.00           H
ATOM   1365  HD2 ARG A  98      45.114  53.279  46.199  1.00  0.00           H
ATOM   1366  NE  ARG A  98      43.771  53.352  44.532  1.00  0.00           N
ATOM   1367  HE  ARG A  98      43.186  52.665  44.082  1.00  0.00           H
ATOM   1368  CZ  ARG A  98      43.121  54.522  44.716  1.00  0.00           C
ATOM   1369  NH1 ARG A  98      43.672  55.442  45.420  1.00  0.00           N
ATOM   1370 1HH1 ARG A  98      44.489  55.208  45.964  1.00  0.00           H
ATOM   1371 2HH1 ARG A  98      43.217  56.319  45.603  1.00  0.00           H
ATOM   1372  NH2 ARG A  98      41.908  54.728  44.254  1.00  0.00           N
ATOM   1373 1HH2 ARG A  98      41.527  54.052  43.614  1.00  0.00           H
ATOM   1374 2HH2 ARG A  98      41.452  55.578  44.572  1.00  0.00           H
ATOM   1375  C   ARG A  98      47.754  48.835  46.228  1.00  0.00           C
ATOM   1376  O   ARG A  98      48.733  49.077  45.483  1.00  0.00           O
ATOM   1377  N   LYS A  99      47.976  48.006  47.216  1.00  0.00           N
ATOM   1378  H   LYS A  99      47.207  47.940  47.878  1.00  0.00           H
ATOM   1379  CA  LYS A  99      49.285  47.340  47.667  1.00  0.00           C
ATOM   1380  HA  LYS A  99      50.139  47.751  47.129  1.00  0.00           H
ATOM   1381  CB  LYS A  99      49.623  47.585  49.205  1.00  0.00           C
ATOM   1382  HB1 LYS A  99      50.257  46.764  49.532  1.00  0.00           H
ATOM   1383  HB2 LYS A  99      48.671  47.494  49.720  1.00  0.00           H
ATOM   1384  CG  LYS A  99      50.319  48.859  49.384  1.00  0.00           C
ATOM   1385  HG1 LYS A  99      49.690  49.689  49.079  1.00  0.00           H
ATOM   1386  HG2 LYS A  99      51.177  48.923  48.706  1.00  0.00           H
ATOM   1387  CD  LYS A  99      50.837  48.881  50.824  1.00  0.00           C
ATOM   1388  HD1 LYS A  99      51.749  48.290  50.829  1.00  0.00           H
ATOM   1389  HD2 LYS A  99      50.122  48.372  51.484  1.00  0.00           H
ATOM   1390  CE  LYS A  99      51.224  50.252  51.331  1.00  0.00           C
ATOM   1391  HE1 LYS A  99      51.634  50.053  52.321  1.00  0.00           H
ATOM   1392  HE2 LYS A  99      50.328  50.875  51.436  1.00  0.00           H
ATOM   1393  NZ  LYS A  99      52.254  50.850  50.430  1.00  0.00           N
ATOM   1394  HZ1 LYS A  99      52.528  51.705  50.887  1.00  0.00           H
ATOM   1395  HZ2 LYS A  99      53.126  50.354  50.300  1.00  0.00           H
ATOM   1396  HZ3 LYS A  99      51.874  51.141  49.534  1.00  0.00           H
ATOM   1397  C   LYS A  99      49.185  45.797  47.459  1.00  0.00           C
ATOM   1398  O   LYS A  99      50.069  45.077  47.672  1.00  0.00           O
ATOM   1399  N   GLU A 100      48.093  45.250  46.948  1.00  0.00           N
ATOM   1400  H   GLU A 100      47.326  45.887  46.830  1.00  0.00           H
ATOM   1401  CA  GLU A 100      47.915  43.870  46.407  1.00  0.00           C
ATOM   1402  HA  GLU A 100      48.407  43.170  47.080  1.00  0.00           H
ATOM   1403  CB  GLU A 100      46.477  43.440  46.142  1.00  0.00           C
ATOM   1404  HB1 GLU A 100      46.472  42.456  45.667  1.00  0.00           H
ATOM   1405  HB2 GLU A 100      46.034  44.153  45.452  1.00  0.00           H
ATOM   1406  CG  GLU A 100      45.673  43.438  47.367  1.00  0.00           C
ATOM   1407  HG1 GLU A 100      45.593  44.450  47.755  1.00  0.00           H
ATOM   1408  HG2 GLU A 100      46.220  42.733  47.993  1.00  0.00           H
ATOM   1409  CD  GLU A 100      44.222  43.015  47.191  1.00  0.00           C
ATOM   1410  OE1 GLU A 100      43.957  42.261  46.208  1.00  0.00           O
ATOM   1411  OE2 GLU A 100      43.454  43.339  48.109  1.00  0.00           O
ATOM   1412  C   GLU A 100      48.705  43.665  45.112  1.00  0.00           C
ATOM   1413  O   GLU A 100      48.875  42.555  44.614  1.00  0.00           O
ATOM   1414  N   VAL A 101      49.276  44.698  44.522  1.00  0.00           N
ATOM   1415  H   VAL A 101      49.235  45.588  44.993  1.00  0.00           H
ATOM   1416  CA  VAL A 101      49.766  44.659  43.081  1.00  0.00           C
ATOM   1417  HA  VAL A 101      49.019  44.167  42.463  1.00  0.00           H
ATOM   1418  CB  VAL A 101      49.842  46.073  42.417  1.00  0.00           C
ATOM   1419  HB  VAL A 101      50.198  45.948  41.393  1.00  0.00           H
ATOM   1420  CG1 VAL A 101      48.314  46.611  42.473  1.00  0.00           C
ATOM   1421 1HG1 VAL A 101      48.278  47.603  42.030  1.00  0.00           H
ATOM   1422 2HG1 VAL A 101      47.675  45.906  41.945  1.00  0.00           H
ATOM   1423 3HG1 VAL A 101      47.967  46.785  43.489  1.00  0.00           H
ATOM   1424  CG2 VAL A 101      50.821  47.087  43.037  1.00  0.00           C
ATOM   1425 1HG2 VAL A 101      51.810  46.649  43.160  1.00  0.00           H
ATOM   1426 2HG2 VAL A 101      50.917  47.856  42.265  1.00  0.00           H
ATOM   1427 3HG2 VAL A 101      50.426  47.475  43.981  1.00  0.00           H
ATOM   1428  C   VAL A 101      51.158  43.992  42.984  1.00  0.00           C
ATOM   1429  O   VAL A 101      51.437  43.235  42.053  1.00  0.00           O
ATOM   1430  N   ASP A 102      51.963  44.196  44.042  1.00  0.00           N
ATOM   1431  H   ASP A 102      51.625  44.865  44.725  1.00  0.00           H
ATOM   1432  CA  ASP A 102      53.439  43.953  43.933  1.00  0.00           C
ATOM   1433  HA  ASP A 102      53.776  44.333  42.975  1.00  0.00           H
ATOM   1434  CB  ASP A 102      54.256  44.762  45.004  1.00  0.00           C
ATOM   1435  HB1 ASP A 102      53.920  45.777  44.776  1.00  0.00           H
ATOM   1436  HB2 ASP A 102      55.324  44.595  44.966  1.00  0.00           H
ATOM   1437  CG  ASP A 102      53.949  44.621  46.474  1.00  0.00           C
ATOM   1438  OD1 ASP A 102      53.307  43.607  46.919  1.00  0.00           O
ATOM   1439  OD2 ASP A 102      54.488  45.482  47.184  1.00  0.00           O
ATOM   1440  C   ASP A 102      53.758  42.498  43.930  1.00  0.00           C
ATOM   1441  O   ASP A 102      54.678  42.058  43.221  1.00  0.00           O
ATOM   1442  N   MET A 103      52.984  41.709  44.673  1.00  0.00           N
ATOM   1443  H   MET A 103      52.287  42.196  45.219  1.00  0.00           H
ATOM   1444  CA  MET A 103      52.989  40.272  44.820  1.00  0.00           C
ATOM   1445  HA  MET A 103      54.010  39.973  45.089  1.00  0.00           H
ATOM   1446  CB  MET A 103      52.088  39.683  45.935  1.00  0.00           C
ATOM   1447  HB1 MET A 103      51.039  39.955  45.855  1.00  0.00           H
ATOM   1448  HB2 MET A 103      52.378  40.142  46.879  1.00  0.00           H
ATOM   1449  CG  MET A 103      52.327  38.220  46.097  1.00  0.00           C
ATOM   1450  HG1 MET A 103      52.047  37.760  45.155  1.00  0.00           H
ATOM   1451  HG2 MET A 103      51.689  37.902  46.928  1.00  0.00           H
ATOM   1452  SD  MET A 103      54.036  37.633  46.446  1.00  0.00           S
ATOM   1453  CE  MET A 103      54.290  38.328  48.133  1.00  0.00           C
ATOM   1454  HE1 MET A 103      53.976  39.373  48.027  1.00  0.00           H
ATOM   1455  HE2 MET A 103      53.602  37.882  48.843  1.00  0.00           H
ATOM   1456  HE3 MET A 103      55.347  38.197  48.373  1.00  0.00           H
ATOM   1457  C   MET A 103      52.677  39.513  43.521  1.00  0.00           C
ATOM   1458  O   MET A 103      53.293  38.513  43.111  1.00  0.00           O
ATOM   1459  N   MET A 104      51.720  40.139  42.848  1.00  0.00           N
ATOM   1460  H   MET A 104      51.355  41.038  43.131  1.00  0.00           H
ATOM   1461  CA  MET A 104      51.308  39.658  41.546  1.00  0.00           C
ATOM   1462  HA  MET A 104      51.333  38.562  41.526  1.00  0.00           H
ATOM   1463  CB  MET A 104      49.789  40.050  41.301  1.00  0.00           C
ATOM   1464  HB1 MET A 104      49.916  41.108  41.062  1.00  0.00           H
ATOM   1465  HB2 MET A 104      49.222  39.929  42.218  1.00  0.00           H
ATOM   1466  CG  MET A 104      49.192  39.288  40.076  1.00  0.00           C
ATOM   1467  HG1 MET A 104      49.546  39.784  39.165  1.00  0.00           H
ATOM   1468  HG2 MET A 104      48.118  39.476  40.112  1.00  0.00           H
ATOM   1469  SD  MET A 104      49.427  37.482  40.054  1.00  0.00           S
ATOM   1470  CE  MET A 104      48.734  37.036  41.669  1.00  0.00           C
ATOM   1471  HE1 MET A 104      47.795  37.501  41.977  1.00  0.00           H
ATOM   1472  HE2 MET A 104      48.571  35.976  41.845  1.00  0.00           H
ATOM   1473  HE3 MET A 104      49.448  37.300  42.451  1.00  0.00           H
ATOM   1474  C   MET A 104      52.202  40.129  40.385  1.00  0.00           C
ATOM   1475  O   MET A 104      52.377  39.449  39.457  1.00  0.00           O
ATOM   1476  N   LYS A 105      52.707  41.358  40.435  1.00  0.00           N
ATOM   1477  H   LYS A 105      52.330  41.970  41.147  1.00  0.00           H
ATOM   1478  CA  LYS A 105      53.755  41.835  39.475  1.00  0.00           C
ATOM   1479  HA  LYS A 105      53.326  41.845  38.477  1.00  0.00           H
ATOM   1480  CB  LYS A 105      53.948  43.297  39.792  1.00  0.00           C
ATOM   1481  HB1 LYS A 105      54.747  43.410  40.524  1.00  0.00           H
ATOM   1482  HB2 LYS A 105      52.989  43.760  40.022  1.00  0.00           H
ATOM   1483  CG  LYS A 105      54.399  44.032  38.528  1.00  0.00           C
ATOM   1484  HG1 LYS A 105      53.608  44.021  37.789  1.00  0.00           H
ATOM   1485  HG2 LYS A 105      55.191  43.479  38.019  1.00  0.00           H
ATOM   1486  CD  LYS A 105      54.784  45.501  38.765  1.00  0.00           C
ATOM   1487  HD1 LYS A 105      53.897  45.984  39.162  1.00  0.00           H
ATOM   1488  HD2 LYS A 105      54.968  45.916  37.773  1.00  0.00           H
ATOM   1489  CE  LYS A 105      55.931  45.945  39.686  1.00  0.00           C
ATOM   1490  HE1 LYS A 105      56.831  45.785  39.100  1.00  0.00           H
ATOM   1491  HE2 LYS A 105      55.857  45.474  40.667  1.00  0.00           H
ATOM   1492  NZ  LYS A 105      55.900  47.358  40.021  1.00  0.00           N
ATOM   1493  HZ1 LYS A 105      56.786  47.638  40.437  1.00  0.00           H
ATOM   1494  HZ2 LYS A 105      55.664  47.926  39.223  1.00  0.00           H
ATOM   1495  HZ3 LYS A 105      55.186  47.393  40.732  1.00  0.00           H
ATOM   1496  C   LYS A 105      55.009  40.964  39.595  1.00  0.00           C
ATOM   1497  O   LYS A 105      55.558  40.648  38.562  1.00  0.00           O
ATOM   1498  N   GLU A 106      55.322  40.522  40.823  1.00  0.00           N
ATOM   1499  H   GLU A 106      54.817  40.917  41.600  1.00  0.00           H
ATOM   1500  CA  GLU A 106      56.488  39.618  40.865  1.00  0.00           C
ATOM   1501  HA  GLU A 106      57.382  40.038  40.411  1.00  0.00           H
ATOM   1502  CB  GLU A 106      56.905  39.372  42.283  1.00  0.00           C
ATOM   1503  HB1 GLU A 106      56.033  39.202  42.913  1.00  0.00           H
ATOM   1504  HB2 GLU A 106      57.343  40.322  42.590  1.00  0.00           H
ATOM   1505  CG  GLU A 106      57.909  38.278  42.525  1.00  0.00           C
ATOM   1506  HG1 GLU A 106      58.794  38.405  41.898  1.00  0.00           H
ATOM   1507  HG2 GLU A 106      57.491  37.315  42.213  1.00  0.00           H
ATOM   1508  CD  GLU A 106      58.331  38.180  44.009  1.00  0.00           C
ATOM   1509  OE1 GLU A 106      57.407  38.097  44.834  1.00  0.00           O
ATOM   1510  OE2 GLU A 106      59.522  38.206  44.353  1.00  0.00           O
ATOM   1511  C   GLU A 106      56.180  38.283  40.215  1.00  0.00           C
ATOM   1512  O   GLU A 106      57.027  37.732  39.514  1.00  0.00           O
ATOM   1513  N   ALA A 107      54.950  37.789  40.362  1.00  0.00           N
ATOM   1514  H   ALA A 107      54.259  38.180  40.980  1.00  0.00           H
ATOM   1515  CA  ALA A 107      54.638  36.505  39.722  1.00  0.00           C
ATOM   1516  HA  ALA A 107      55.451  35.798  39.894  1.00  0.00           H
ATOM   1517  CB  ALA A 107      53.430  35.899  40.353  1.00  0.00           C
ATOM   1518  HB1 ALA A 107      52.557  36.508  40.110  1.00  0.00           H
ATOM   1519  HB2 ALA A 107      53.206  34.901  39.971  1.00  0.00           H
ATOM   1520  HB3 ALA A 107      53.545  35.971  41.428  1.00  0.00           H
ATOM   1521  C   ALA A 107      54.546  36.639  38.167  1.00  0.00           C
ATOM   1522  O   ALA A 107      54.805  35.661  37.436  1.00  0.00           O
ATOM   1523  N   LEU A 108      54.196  37.751  37.531  1.00  0.00           N
ATOM   1524  H   LEU A 108      53.913  38.562  38.066  1.00  0.00           H
ATOM   1525  CA  LEU A 108      54.076  37.893  36.083  1.00  0.00           C
ATOM   1526  HA  LEU A 108      53.681  37.008  35.591  1.00  0.00           H
ATOM   1527  CB  LEU A 108      53.205  39.069  35.683  1.00  0.00           C
ATOM   1528  HB1 LEU A 108      53.277  39.332  34.625  1.00  0.00           H
ATOM   1529  HB2 LEU A 108      53.641  39.849  36.299  1.00  0.00           H
ATOM   1530  CG  LEU A 108      51.716  38.845  36.009  1.00  0.00           C
ATOM   1531  HG  LEU A 108      51.671  38.320  36.967  1.00  0.00           H
ATOM   1532  CD1 LEU A 108      51.041  40.222  36.179  1.00  0.00           C
ATOM   1533 1HD1 LEU A 108      49.983  40.052  36.391  1.00  0.00           H
ATOM   1534 2HD1 LEU A 108      51.481  40.703  37.052  1.00  0.00           H
ATOM   1535 3HD1 LEU A 108      51.285  40.813  35.300  1.00  0.00           H
ATOM   1536  CD2 LEU A 108      50.965  37.890  35.028  1.00  0.00           C
ATOM   1537 1HD2 LEU A 108      50.870  38.346  34.040  1.00  0.00           H
ATOM   1538 2HD2 LEU A 108      51.443  36.919  35.006  1.00  0.00           H
ATOM   1539 3HD2 LEU A 108      49.942  37.788  35.377  1.00  0.00           H
ATOM   1540  C   LEU A 108      55.526  38.059  35.453  1.00  0.00           C
ATOM   1541  O   LEU A 108      55.816  37.458  34.424  1.00  0.00           O
ATOM   1542  N   GLU A 109      56.423  38.778  36.118  1.00  0.00           N
ATOM   1543  H   GLU A 109      56.056  39.336  36.874  1.00  0.00           H
ATOM   1544  CA  GLU A 109      57.841  38.639  35.942  1.00  0.00           C
ATOM   1545  HA  GLU A 109      58.073  38.897  34.910  1.00  0.00           H
ATOM   1546  CB  GLU A 109      58.558  39.684  36.873  1.00  0.00           C
ATOM   1547  HB1 GLU A 109      59.564  39.257  36.938  1.00  0.00           H
ATOM   1548  HB2 GLU A 109      58.152  39.695  37.891  1.00  0.00           H
ATOM   1549  CG  GLU A 109      58.453  41.051  36.260  1.00  0.00           C
ATOM   1550  HG1 GLU A 109      57.433  41.396  36.418  1.00  0.00           H
ATOM   1551  HG2 GLU A 109      58.669  41.030  35.198  1.00  0.00           H
ATOM   1552  CD  GLU A 109      59.335  42.100  36.874  1.00  0.00           C
ATOM   1553  OE1 GLU A 109      59.834  42.989  36.157  1.00  0.00           O
ATOM   1554  OE2 GLU A 109      59.565  42.016  38.084  1.00  0.00           O
ATOM   1555  C   GLU A 109      58.336  37.146  36.146  1.00  0.00           C
ATOM   1556  O   GLU A 109      59.110  36.653  35.331  1.00  0.00           O
ATOM   1557  N   LYS A 110      57.874  36.436  37.168  1.00  0.00           N
ATOM   1558  H   LYS A 110      57.139  36.826  37.753  1.00  0.00           H
ATOM   1559  CA  LYS A 110      58.246  35.052  37.390  1.00  0.00           C
ATOM   1560  HA  LYS A 110      59.331  35.073  37.401  1.00  0.00           H
ATOM   1561  CB  LYS A 110      57.942  34.529  38.814  1.00  0.00           C
ATOM   1562  HB1 LYS A 110      56.894  34.242  38.923  1.00  0.00           H
ATOM   1563  HB2 LYS A 110      58.105  35.378  39.467  1.00  0.00           H
ATOM   1564  CG  LYS A 110      58.886  33.388  39.308  1.00  0.00           C
ATOM   1565  HG1 LYS A 110      59.906  33.501  38.938  1.00  0.00           H
ATOM   1566  HG2 LYS A 110      58.575  32.459  38.830  1.00  0.00           H
ATOM   1567  CD  LYS A 110      58.850  33.203  40.836  1.00  0.00           C
ATOM   1568  HD1 LYS A 110      57.806  32.964  40.999  1.00  0.00           H
ATOM   1569  HD2 LYS A 110      59.140  34.078  41.432  1.00  0.00           H
ATOM   1570  CE  LYS A 110      59.823  32.130  41.309  1.00  0.00           C
ATOM   1571  HE1 LYS A 110      60.846  32.494  41.329  1.00  0.00           H
ATOM   1572  HE2 LYS A 110      59.709  31.350  40.556  1.00  0.00           H
ATOM   1573  NZ  LYS A 110      59.537  31.510  42.612  1.00  0.00           N
ATOM   1574  HZ1 LYS A 110      58.746  30.898  42.447  1.00  0.00           H
ATOM   1575  HZ2 LYS A 110      60.356  31.043  42.976  1.00  0.00           H
ATOM   1576  HZ3 LYS A 110      59.330  32.188  43.322  1.00  0.00           H
ATOM   1577  C   LYS A 110      57.808  34.140  36.260  1.00  0.00           C
ATOM   1578  O   LYS A 110      58.445  33.076  36.033  1.00  0.00           O
ATOM   1579  N   LEU A 111      56.757  34.509  35.546  1.00  0.00           N
ATOM   1580  H   LEU A 111      56.186  35.273  35.882  1.00  0.00           H
ATOM   1581  CA  LEU A 111      56.275  33.842  34.304  1.00  0.00           C
ATOM   1582  HA  LEU A 111      56.676  32.823  34.269  1.00  0.00           H
ATOM   1583  CB  LEU A 111      54.762  33.760  34.355  1.00  0.00           C
ATOM   1584  HB1 LEU A 111      54.585  33.265  33.401  1.00  0.00           H
ATOM   1585  HB2 LEU A 111      54.444  34.799  34.373  1.00  0.00           H
ATOM   1586  CG  LEU A 111      54.223  32.864  35.466  1.00  0.00           C
ATOM   1587  HG  LEU A 111      54.519  33.302  36.412  1.00  0.00           H
ATOM   1588  CD1 LEU A 111      52.652  32.841  35.533  1.00  0.00           C
ATOM   1589 1HD1 LEU A 111      52.320  32.341  36.439  1.00  0.00           H
ATOM   1590 2HD1 LEU A 111      52.222  33.839  35.476  1.00  0.00           H
ATOM   1591 3HD1 LEU A 111      52.232  32.346  34.655  1.00  0.00           H
ATOM   1592  CD2 LEU A 111      54.562  31.409  35.428  1.00  0.00           C
ATOM   1593 1HD2 LEU A 111      54.047  30.872  36.218  1.00  0.00           H
ATOM   1594 2HD2 LEU A 111      54.342  31.055  34.412  1.00  0.00           H
ATOM   1595 3HD2 LEU A 111      55.618  31.261  35.626  1.00  0.00           H
ATOM   1596  C   LEU A 111      56.829  34.394  32.984  1.00  0.00           C
ATOM   1597  O   LEU A 111      56.474  34.005  31.866  1.00  0.00           O
ATOM   1598  N   GLN A 112      57.672  35.462  33.191  1.00  0.00           N
ATOM   1599  H   GLN A 112      57.733  35.772  34.150  1.00  0.00           H
ATOM   1600  CA  GLN A 112      58.421  36.238  32.201  1.00  0.00           C
ATOM   1601  HA  GLN A 112      58.910  37.114  32.616  1.00  0.00           H
ATOM   1602  CB  GLN A 112      59.563  35.309  31.684  1.00  0.00           C
ATOM   1603  HB1 GLN A 112      60.198  35.968  31.097  1.00  0.00           H
ATOM   1604  HB2 GLN A 112      59.080  34.599  31.013  1.00  0.00           H
ATOM   1605  CG  GLN A 112      60.463  34.449  32.681  1.00  0.00           C
ATOM   1606  HG1 GLN A 112      60.584  33.476  32.212  1.00  0.00           H
ATOM   1607  HG2 GLN A 112      59.943  34.150  33.588  1.00  0.00           H
ATOM   1608  CD  GLN A 112      61.808  34.980  33.181  1.00  0.00           C
ATOM   1609  OE1 GLN A 112      62.921  34.661  32.862  1.00  0.00           O
ATOM   1610  NE2 GLN A 112      61.777  35.932  34.134  1.00  0.00           N
ATOM   1611 1HE2 GLN A 112      60.875  36.165  34.512  1.00  0.00           H
ATOM   1612 2HE2 GLN A 112      62.646  36.331  34.453  1.00  0.00           H
ATOM   1613  C   GLN A 112      57.622  36.747  31.052  1.00  0.00           C
ATOM   1614  O   GLN A 112      57.741  36.363  29.863  1.00  0.00           O
ATOM   1615  N   LEU A 113      56.581  37.519  31.419  1.00  0.00           N
ATOM   1616  H   LEU A 113      56.439  37.675  32.411  1.00  0.00           H
ATOM   1617  CA  LEU A 113      55.786  38.355  30.557  1.00  0.00           C
ATOM   1618  HA  LEU A 113      55.761  37.931  29.554  1.00  0.00           H
ATOM   1619  CB  LEU A 113      54.323  38.321  31.050  1.00  0.00           C
ATOM   1620  HB1 LEU A 113      53.890  39.298  30.846  1.00  0.00           H
ATOM   1621  HB2 LEU A 113      54.267  38.205  32.135  1.00  0.00           H
ATOM   1622  CG  LEU A 113      53.402  37.235  30.476  1.00  0.00           C
ATOM   1623  HG  LEU A 113      53.788  36.971  29.490  1.00  0.00           H
ATOM   1624  CD1 LEU A 113      53.383  35.977  31.253  1.00  0.00           C
ATOM   1625 1HD1 LEU A 113      52.796  35.279  30.657  1.00  0.00           H
ATOM   1626 2HD1 LEU A 113      54.403  35.579  31.323  1.00  0.00           H
ATOM   1627 3HD1 LEU A 113      52.874  36.181  32.192  1.00  0.00           H
ATOM   1628  CD2 LEU A 113      51.985  37.748  30.314  1.00  0.00           C
ATOM   1629 1HD2 LEU A 113      52.011  38.556  29.584  1.00  0.00           H
ATOM   1630 2HD2 LEU A 113      51.327  37.034  29.811  1.00  0.00           H
ATOM   1631 3HD2 LEU A 113      51.525  37.922  31.287  1.00  0.00           H
ATOM   1632  C   LEU A 113      56.317  39.736  30.345  1.00  0.00           C
ATOM   1633  O   LEU A 113      57.121  40.174  31.209  1.00  0.00           O
ATOM   1634  N   ASN A 114      55.955  40.389  29.262  1.00  0.00           N
ATOM   1635  H   ASN A 114      55.166  40.041  28.727  1.00  0.00           H
ATOM   1636  CA  ASN A 114      56.168  41.895  29.128  1.00  0.00           C
ATOM   1637  HA  ASN A 114      57.229  42.128  29.198  1.00  0.00           H
ATOM   1638  CB  ASN A 114      55.724  42.345  27.736  1.00  0.00           C
ATOM   1639  HB1 ASN A 114      54.793  41.874  27.408  1.00  0.00           H
ATOM   1640  HB2 ASN A 114      56.463  42.003  27.018  1.00  0.00           H
ATOM   1641  CG  ASN A 114      55.664  43.829  27.627  1.00  0.00           C
ATOM   1642  OD1 ASN A 114      56.576  44.508  28.067  1.00  0.00           O
ATOM   1643  ND2 ASN A 114      54.765  44.242  26.811  1.00  0.00           N
ATOM   1644 1HD2 ASN A 114      54.103  43.628  26.341  1.00  0.00           H
ATOM   1645 2HD2 ASN A 114      54.680  45.248  26.802  1.00  0.00           H
ATOM   1646  C   ASN A 114      55.211  42.575  30.142  1.00  0.00           C
ATOM   1647  O   ASN A 114      54.096  42.106  30.271  1.00  0.00           O
ATOM   1648  N   ILE A 115      55.628  43.651  30.778  1.00  0.00           N
ATOM   1649  H   ILE A 115      56.530  44.065  30.587  1.00  0.00           H
ATOM   1650  CA  ILE A 115      54.792  44.386  31.766  1.00  0.00           C
ATOM   1651  HA  ILE A 115      53.758  44.046  31.723  1.00  0.00           H
ATOM   1652  CB  ILE A 115      55.321  44.030  33.246  1.00  0.00           C
ATOM   1653  HB  ILE A 115      56.360  44.339  33.290  1.00  0.00           H
ATOM   1654  CG2 ILE A 115      54.565  44.811  34.278  1.00  0.00           C
ATOM   1655 1HG2 ILE A 115      54.992  44.660  35.273  1.00  0.00           H
ATOM   1656 2HG2 ILE A 115      54.599  45.881  34.075  1.00  0.00           H
ATOM   1657 3HG2 ILE A 115      53.558  44.433  34.117  1.00  0.00           H
ATOM   1658  CG1 ILE A 115      55.242  42.501  33.450  1.00  0.00           C
ATOM   1659 1HG1 ILE A 115      55.763  42.188  34.355  1.00  0.00           H
ATOM   1660 2HG1 ILE A 115      55.728  41.885  32.685  1.00  0.00           H
ATOM   1661  CD  ILE A 115      53.846  41.917  33.465  1.00  0.00           C
ATOM   1662  HD1 ILE A 115      53.307  42.003  34.403  1.00  0.00           H
ATOM   1663  HD2 ILE A 115      53.209  42.408  32.736  1.00  0.00           H
ATOM   1664  HD3 ILE A 115      53.861  40.882  33.110  1.00  0.00           H
ATOM   1665  C   ILE A 115      54.708  45.838  31.389  1.00  0.00           C
ATOM   1666  O   ILE A 115      55.648  46.476  30.900  1.00  0.00           O
ATOM   1667  N   VAL A 116      53.601  46.391  31.858  1.00  0.00           N
ATOM   1668  H   VAL A 116      52.859  45.783  32.187  1.00  0.00           H
ATOM   1669  CA  VAL A 116      53.093  47.782  31.858  1.00  0.00           C
ATOM   1670  HA  VAL A 116      53.968  48.426  31.787  1.00  0.00           H
ATOM   1671  CB  VAL A 116      52.138  48.000  30.721  1.00  0.00           C
ATOM   1672  HB  VAL A 116      51.252  47.385  30.852  1.00  0.00           H
ATOM   1673  CG1 VAL A 116      51.838  49.505  30.689  1.00  0.00           C
ATOM   1674 1HG1 VAL A 116      51.091  49.701  29.914  1.00  0.00           H
ATOM   1675 2HG1 VAL A 116      51.252  49.774  31.565  1.00  0.00           H
ATOM   1676 3HG1 VAL A 116      52.719  50.125  30.838  1.00  0.00           H
ATOM   1677  CG2 VAL A 116      52.813  47.764  29.403  1.00  0.00           C
ATOM   1678 1HG2 VAL A 116      53.091  46.720  29.228  1.00  0.00           H
ATOM   1679 2HG2 VAL A 116      52.138  47.963  28.566  1.00  0.00           H
ATOM   1680 3HG2 VAL A 116      53.660  48.436  29.262  1.00  0.00           H
ATOM   1681  C   VAL A 116      52.358  48.008  33.158  1.00  0.00           C
ATOM   1682  O   VAL A 116      51.691  47.038  33.607  1.00  0.00           O
ATOM   1683  N   GLU A 117      52.488  49.190  33.755  1.00  0.00           N
ATOM   1684  H   GLU A 117      53.143  49.873  33.403  1.00  0.00           H
ATOM   1685  CA  GLU A 117      51.791  49.573  35.048  1.00  0.00           C
ATOM   1686  HA  GLU A 117      51.094  48.763  35.251  1.00  0.00           H
ATOM   1687  CB  GLU A 117      52.882  49.785  36.105  1.00  0.00           C
ATOM   1688  HB1 GLU A 117      52.401  49.933  37.062  1.00  0.00           H
ATOM   1689  HB2 GLU A 117      53.381  50.754  36.098  1.00  0.00           H
ATOM   1690  CG  GLU A 117      53.880  48.616  36.251  1.00  0.00           C
ATOM   1691  HG1 GLU A 117      54.518  48.471  35.371  1.00  0.00           H
ATOM   1692  HG2 GLU A 117      53.353  47.715  36.543  1.00  0.00           H
ATOM   1693  CD  GLU A 117      54.731  48.884  37.479  1.00  0.00           C
ATOM   1694  OE1 GLU A 117      56.005  48.648  37.417  1.00  0.00           O
ATOM   1695  OE2 GLU A 117      54.254  49.393  38.484  1.00  0.00           O
ATOM   1696  C   GLU A 117      50.825  50.808  34.903  1.00  0.00           C
ATOM   1697  O   GLU A 117      51.142  51.727  34.144  1.00  0.00           O
ATOM   1698  N   MET A 118      49.617  50.761  35.490  1.00  0.00           N
ATOM   1699  H   MET A 118      49.290  49.886  35.872  1.00  0.00           H
ATOM   1700  CA  MET A 118      48.981  51.977  35.876  1.00  0.00           C
ATOM   1701  HA  MET A 118      49.112  52.664  35.040  1.00  0.00           H
ATOM   1702  CB  MET A 118      47.538  51.828  36.196  1.00  0.00           C
ATOM   1703  HB1 MET A 118      47.125  52.758  36.591  1.00  0.00           H
ATOM   1704  HB2 MET A 118      47.448  51.020  36.929  1.00  0.00           H
ATOM   1705  CG  MET A 118      46.738  51.504  34.940  1.00  0.00           C
ATOM   1706  HG1 MET A 118      47.033  50.492  34.688  1.00  0.00           H
ATOM   1707  HG2 MET A 118      46.979  52.154  34.104  1.00  0.00           H
ATOM   1708  SD  MET A 118      44.936  51.720  35.288  1.00  0.00           S
ATOM   1709  CE  MET A 118      44.188  50.959  33.748  1.00  0.00           C
ATOM   1710  HE1 MET A 118      43.138  51.220  33.668  1.00  0.00           H
ATOM   1711  HE2 MET A 118      44.754  51.339  32.908  1.00  0.00           H
ATOM   1712  HE3 MET A 118      44.338  49.876  33.703  1.00  0.00           H
ATOM   1713  C   MET A 118      49.741  52.687  37.054  1.00  0.00           C
ATOM   1714  O   MET A 118      49.682  52.197  38.153  1.00  0.00           O
ATOM   1715  N   LYS A 119      50.336  53.889  36.806  1.00  0.00           N
ATOM   1716  H   LYS A 119      50.286  54.245  35.861  1.00  0.00           H
ATOM   1717  CA  LYS A 119      50.872  54.720  37.879  1.00  0.00           C
ATOM   1718  HA  LYS A 119      50.697  54.264  38.853  1.00  0.00           H
ATOM   1719  CB  LYS A 119      52.387  54.909  37.549  1.00  0.00           C
ATOM   1720  HB1 LYS A 119      52.811  55.551  38.316  1.00  0.00           H
ATOM   1721  HB2 LYS A 119      52.521  55.331  36.554  1.00  0.00           H
ATOM   1722  CG  LYS A 119      53.120  53.564  37.564  1.00  0.00           C
ATOM   1723  HG1 LYS A 119      52.751  52.967  36.740  1.00  0.00           H
ATOM   1724  HG2 LYS A 119      52.994  53.090  38.540  1.00  0.00           H
ATOM   1725  CD  LYS A 119      54.622  53.866  37.419  1.00  0.00           C
ATOM   1726  HD1 LYS A 119      55.195  53.047  37.853  1.00  0.00           H
ATOM   1727  HD2 LYS A 119      54.740  54.809  37.957  1.00  0.00           H
ATOM   1728  CE  LYS A 119      54.948  53.833  35.930  1.00  0.00           C
ATOM   1729  HE1 LYS A 119      54.357  54.532  35.344  1.00  0.00           H
ATOM   1730  HE2 LYS A 119      54.702  52.838  35.553  1.00  0.00           H
ATOM   1731  NZ  LYS A 119      56.400  54.127  35.698  1.00  0.00           N
ATOM   1732  HZ1 LYS A 119      56.952  53.347  36.044  1.00  0.00           H
ATOM   1733  HZ2 LYS A 119      56.697  54.289  34.756  1.00  0.00           H
ATOM   1734  HZ3 LYS A 119      56.697  54.834  36.357  1.00  0.00           H
ATOM   1735  C   LYS A 119      50.102  56.092  38.011  1.00  0.00           C
ATOM   1736  O   LYS A 119      50.109  56.657  39.083  1.00  0.00           O
ATOM   1737  N   ASP A 120      49.456  56.531  36.988  1.00  0.00           N
ATOM   1738  H   ASP A 120      49.602  55.948  36.178  1.00  0.00           H
ATOM   1739  CA  ASP A 120      48.513  57.649  36.878  1.00  0.00           C
ATOM   1740  HA  ASP A 120      49.030  58.604  36.730  1.00  0.00           H
ATOM   1741  CB  ASP A 120      47.647  57.408  35.573  1.00  0.00           C
ATOM   1742  HB1 ASP A 120      46.851  56.694  35.770  1.00  0.00           H
ATOM   1743  HB2 ASP A 120      48.371  57.060  34.830  1.00  0.00           H
ATOM   1744  CG  ASP A 120      47.101  58.756  35.020  1.00  0.00           C
ATOM   1745  OD1 ASP A 120      46.963  58.817  33.805  1.00  0.00           O
ATOM   1746  OD2 ASP A 120      46.855  59.699  35.796  1.00  0.00           O
ATOM   1747  C   ASP A 120      47.597  57.722  38.135  1.00  0.00           C
ATOM   1748  O   ASP A 120      46.973  56.746  38.575  1.00  0.00           O
ATOM   1749  N   GLU A 121      47.629  58.862  38.828  1.00  0.00           N
ATOM   1750  H   GLU A 121      48.136  59.703  38.570  1.00  0.00           H
ATOM   1751  CA  GLU A 121      46.718  58.981  39.982  1.00  0.00           C
ATOM   1752  HA  GLU A 121      46.710  58.076  40.591  1.00  0.00           H
ATOM   1753  CB  GLU A 121      47.291  59.970  41.016  1.00  0.00           C
ATOM   1754  HB1 GLU A 121      46.579  59.957  41.841  1.00  0.00           H
ATOM   1755  HB2 GLU A 121      47.413  60.978  40.619  1.00  0.00           H
ATOM   1756  CG  GLU A 121      48.720  59.615  41.558  1.00  0.00           C
ATOM   1757  HG1 GLU A 121      49.127  60.544  41.961  1.00  0.00           H
ATOM   1758  HG2 GLU A 121      49.381  59.218  40.786  1.00  0.00           H
ATOM   1759  CD  GLU A 121      48.429  58.622  42.667  1.00  0.00           C
ATOM   1760  OE1 GLU A 121      48.040  59.060  43.800  1.00  0.00           O
ATOM   1761  OE2 GLU A 121      48.550  57.366  42.548  1.00  0.00           O
ATOM   1762  C   GLU A 121      45.273  59.317  39.632  1.00  0.00           C
ATOM   1763  O   GLU A 121      44.332  59.167  40.441  1.00  0.00           O
ATOM   1764  N   ASN A 122      45.081  59.703  38.354  1.00  0.00           N
ATOM   1765  H   ASN A 122      45.902  59.726  37.780  1.00  0.00           H
ATOM   1766  CA  ASN A 122      43.812  60.157  37.787  1.00  0.00           C
ATOM   1767  HA  ASN A 122      43.325  60.709  38.591  1.00  0.00           H
ATOM   1768  CB  ASN A 122      44.133  61.116  36.666  1.00  0.00           C
ATOM   1769  HB1 ASN A 122      43.216  61.587  36.314  1.00  0.00           H
ATOM   1770  HB2 ASN A 122      44.473  60.538  35.808  1.00  0.00           H
ATOM   1771  CG  ASN A 122      45.107  62.217  37.026  1.00  0.00           C
ATOM   1772  OD1 ASN A 122      44.679  63.163  37.520  1.00  0.00           O
ATOM   1773  ND2 ASN A 122      46.399  62.200  36.805  1.00  0.00           N
ATOM   1774 1HD2 ASN A 122      46.783  61.367  36.383  1.00  0.00           H
ATOM   1775 2HD2 ASN A 122      46.931  63.016  37.075  1.00  0.00           H
ATOM   1776  C   ASN A 122      42.897  59.007  37.266  1.00  0.00           C
ATOM   1777  O   ASN A 122      41.812  59.160  36.695  1.00  0.00           O
ATOM   1778  N   ALA A 123      43.512  57.782  37.248  1.00  0.00           N
ATOM   1779  H   ALA A 123      44.470  57.844  37.577  1.00  0.00           H
ATOM   1780  CA  ALA A 123      42.948  56.482  36.847  1.00  0.00           C
ATOM   1781  HA  ALA A 123      42.095  56.716  36.209  1.00  0.00           H
ATOM   1782  CB  ALA A 123      44.005  55.734  36.037  1.00  0.00           C
ATOM   1783  HB1 ALA A 123      44.316  56.344  35.189  1.00  0.00           H
ATOM   1784  HB2 ALA A 123      44.799  55.534  36.753  1.00  0.00           H
ATOM   1785  HB3 ALA A 123      43.568  54.831  35.606  1.00  0.00           H
ATOM   1786  C   ALA A 123      42.522  55.624  38.064  1.00  0.00           C
ATOM   1787  O   ALA A 123      43.174  55.578  39.105  1.00  0.00           O
ATOM   1788  N   THR A 124      41.402  54.956  37.949  1.00  0.00           N
ATOM   1789  H   THR A 124      40.906  55.101  37.079  1.00  0.00           H
ATOM   1790  CA  THR A 124      41.217  53.704  38.720  1.00  0.00           C
ATOM   1791  HA  THR A 124      42.188  53.328  39.047  1.00  0.00           H
ATOM   1792  CB  THR A 124      40.319  53.831  39.868  1.00  0.00           C
ATOM   1793  HB  THR A 124      40.192  52.843  40.295  1.00  0.00           H
ATOM   1794  CG2 THR A 124      40.823  54.658  41.088  1.00  0.00           C
ATOM   1795 1HG2 THR A 124      41.701  54.150  41.479  1.00  0.00           H
ATOM   1796 2HG2 THR A 124      41.127  55.638  40.701  1.00  0.00           H
ATOM   1797 3HG2 THR A 124      40.002  54.729  41.789  1.00  0.00           H
ATOM   1798  OG1 THR A 124      39.081  54.435  39.613  1.00  0.00           O
ATOM   1799  HG1 THR A 124      38.479  53.701  39.491  1.00  0.00           H
ATOM   1800  C   THR A 124      40.653  52.644  37.833  1.00  0.00           C
ATOM   1801  O   THR A 124      39.917  52.912  36.844  1.00  0.00           O
ATOM   1802  N   LEU A 125      40.962  51.408  38.102  1.00  0.00           N
ATOM   1803  H   LEU A 125      41.667  51.173  38.780  1.00  0.00           H
ATOM   1804  CA  LEU A 125      40.256  50.229  37.536  1.00  0.00           C
ATOM   1805  HA  LEU A 125      39.191  50.443  37.440  1.00  0.00           H
ATOM   1806  CB  LEU A 125      40.787  49.991  36.093  1.00  0.00           C
ATOM   1807  HB1 LEU A 125      41.846  49.769  36.167  1.00  0.00           H
ATOM   1808  HB2 LEU A 125      40.683  50.993  35.673  1.00  0.00           H
ATOM   1809  CG  LEU A 125      40.164  48.979  35.222  1.00  0.00           C
ATOM   1810  HG  LEU A 125      39.209  48.769  35.713  1.00  0.00           H
ATOM   1811  CD1 LEU A 125      40.141  49.171  33.719  1.00  0.00           C
ATOM   1812 1HD1 LEU A 125      41.108  49.066  33.226  1.00  0.00           H
ATOM   1813 2HD1 LEU A 125      39.430  48.427  33.346  1.00  0.00           H
ATOM   1814 3HD1 LEU A 125      39.733  50.173  33.554  1.00  0.00           H
ATOM   1815  CD2 LEU A 125      41.032  47.740  35.339  1.00  0.00           C
ATOM   1816 1HD2 LEU A 125      41.164  47.378  36.361  1.00  0.00           H
ATOM   1817 2HD2 LEU A 125      40.596  46.837  34.908  1.00  0.00           H
ATOM   1818 3HD2 LEU A 125      41.964  47.868  34.767  1.00  0.00           H
ATOM   1819  C   LEU A 125      40.466  49.030  38.464  1.00  0.00           C
ATOM   1820  O   LEU A 125      41.603  48.695  38.714  1.00  0.00           O
ATOM   1821  N   ASP A 126      39.412  48.294  38.669  1.00  0.00           N
ATOM   1822  H   ASP A 126      38.524  48.599  38.303  1.00  0.00           H
ATOM   1823  CA  ASP A 126      39.547  46.952  39.114  1.00  0.00           C
ATOM   1824  HA  ASP A 126      40.373  46.720  39.776  1.00  0.00           H
ATOM   1825  CB  ASP A 126      38.302  46.619  39.999  1.00  0.00           C
ATOM   1826  HB1 ASP A 126      38.187  45.543  40.001  1.00  0.00           H
ATOM   1827  HB2 ASP A 126      37.346  46.927  39.582  1.00  0.00           H
ATOM   1828  CG  ASP A 126      38.374  47.144  41.412  1.00  0.00           C
ATOM   1829  OD1 ASP A 126      39.443  47.800  41.699  1.00  0.00           O
ATOM   1830  OD2 ASP A 126      37.425  46.966  42.197  1.00  0.00           O
ATOM   1831  C   ASP A 126      39.449  45.906  38.008  1.00  0.00           C
ATOM   1832  O   ASP A 126      38.474  45.834  37.216  1.00  0.00           O
ATOM   1833  N   GLY A 127      40.442  44.961  37.968  1.00  0.00           N
ATOM   1834  H   GLY A 127      41.226  45.113  38.593  1.00  0.00           H
ATOM   1835  CA  GLY A 127      40.465  43.915  36.918  1.00  0.00           C
ATOM   1836  HA1 GLY A 127      41.251  43.233  37.239  1.00  0.00           H
ATOM   1837  HA2 GLY A 127      40.601  44.358  35.923  1.00  0.00           H
ATOM   1838  C   GLY A 127      39.246  43.041  36.772  1.00  0.00           C
ATOM   1839  O   GLY A 127      39.046  42.380  35.767  1.00  0.00           O
ATOM   1840  N   GLY A 128      38.368  43.003  37.757  1.00  0.00           N
ATOM   1841  H   GLY A 128      38.589  43.414  38.659  1.00  0.00           H
ATOM   1842  CA  GLY A 128      37.076  42.324  37.758  1.00  0.00           C
ATOM   1843  HA1 GLY A 128      36.557  42.366  38.713  1.00  0.00           H
ATOM   1844  HA2 GLY A 128      37.220  41.277  37.461  1.00  0.00           H
ATOM   1845  C   GLY A 128      36.090  43.038  36.870  1.00  0.00           C
ATOM   1846  O   GLY A 128      35.168  42.396  36.334  1.00  0.00           O
ATOM   1847  N   ASP A 129      36.212  44.379  36.665  1.00  0.00           N
ATOM   1848  H   ASP A 129      36.935  44.913  37.132  1.00  0.00           H
ATOM   1849  CA  ASP A 129      35.267  45.185  35.832  1.00  0.00           C
ATOM   1850  HA  ASP A 129      34.264  44.771  35.932  1.00  0.00           H
ATOM   1851  CB  ASP A 129      35.299  46.691  36.145  1.00  0.00           C
ATOM   1852  HB1 ASP A 129      35.740  47.289  35.355  1.00  0.00           H
ATOM   1853  HB2 ASP A 129      35.959  46.868  36.995  1.00  0.00           H
ATOM   1854  CG  ASP A 129      33.968  47.190  36.706  1.00  0.00           C
ATOM   1855  OD1 ASP A 129      32.906  46.541  36.472  1.00  0.00           O
ATOM   1856  OD2 ASP A 129      34.032  48.245  37.385  1.00  0.00           O
ATOM   1857  C   ASP A 129      35.479  44.986  34.350  1.00  0.00           C
ATOM   1858  O   ASP A 129      35.067  45.764  33.514  1.00  0.00           O
ATOM   1859  N   VAL A 130      36.142  43.908  33.952  1.00  0.00           N
ATOM   1860  H   VAL A 130      36.504  43.258  34.630  1.00  0.00           H
ATOM   1861  CA  VAL A 130      36.529  43.680  32.541  1.00  0.00           C
ATOM   1862  HA  VAL A 130      36.108  44.523  31.995  1.00  0.00           H
ATOM   1863  CB  VAL A 130      38.075  43.636  32.487  1.00  0.00           C
ATOM   1864  HB  VAL A 130      38.520  42.883  33.146  1.00  0.00           H
ATOM   1865  CG1 VAL A 130      38.551  43.312  31.079  1.00  0.00           C
ATOM   1866 1HG1 VAL A 130      37.872  43.778  30.370  1.00  0.00           H
ATOM   1867 2HG1 VAL A 130      39.588  43.595  30.893  1.00  0.00           H
ATOM   1868 3HG1 VAL A 130      38.429  42.230  31.027  1.00  0.00           H
ATOM   1869  CG2 VAL A 130      38.682  45.058  32.767  1.00  0.00           C
ATOM   1870 1HG2 VAL A 130      39.730  45.182  32.489  1.00  0.00           H
ATOM   1871 2HG2 VAL A 130      38.112  45.717  32.123  1.00  0.00           H
ATOM   1872 3HG2 VAL A 130      38.511  45.450  33.775  1.00  0.00           H
ATOM   1873  C   VAL A 130      35.914  42.399  31.928  1.00  0.00           C
ATOM   1874  O   VAL A 130      35.940  41.401  32.659  1.00  0.00           O
ATOM   1875  N   LEU A 131      35.536  42.339  30.600  1.00  0.00           N
ATOM   1876  H   LEU A 131      35.474  43.200  30.064  1.00  0.00           H
ATOM   1877  CA  LEU A 131      35.530  41.089  29.830  1.00  0.00           C
ATOM   1878  HA  LEU A 131      35.867  40.216  30.393  1.00  0.00           H
ATOM   1879  CB  LEU A 131      34.173  40.827  29.267  1.00  0.00           C
ATOM   1880  HB1 LEU A 131      34.218  40.162  28.396  1.00  0.00           H
ATOM   1881  HB2 LEU A 131      33.781  41.759  28.856  1.00  0.00           H
ATOM   1882  CG  LEU A 131      33.084  40.295  30.225  1.00  0.00           C
ATOM   1883  HG  LEU A 131      32.819  41.116  30.890  1.00  0.00           H
ATOM   1884  CD1 LEU A 131      31.748  39.996  29.533  1.00  0.00           C
ATOM   1885 1HD1 LEU A 131      31.772  39.228  28.748  1.00  0.00           H
ATOM   1886 2HD1 LEU A 131      31.034  39.624  30.269  1.00  0.00           H
ATOM   1887 3HD1 LEU A 131      31.362  40.855  28.987  1.00  0.00           H
ATOM   1888  CD2 LEU A 131      33.597  39.078  31.042  1.00  0.00           C
ATOM   1889 1HD2 LEU A 131      32.705  38.714  31.560  1.00  0.00           H
ATOM   1890 2HD2 LEU A 131      34.019  38.281  30.434  1.00  0.00           H
ATOM   1891 3HD2 LEU A 131      34.324  39.340  31.818  1.00  0.00           H
ATOM   1892  C   LEU A 131      36.457  41.214  28.611  1.00  0.00           C
ATOM   1893  O   LEU A 131      36.168  41.998  27.717  1.00  0.00           O
ATOM   1894  N   PHE A 132      37.485  40.316  28.550  1.00  0.00           N
ATOM   1895  H   PHE A 132      37.735  39.602  29.215  1.00  0.00           H
ATOM   1896  CA  PHE A 132      38.152  40.230  27.274  1.00  0.00           C
ATOM   1897  HA  PHE A 132      38.038  41.179  26.745  1.00  0.00           H
ATOM   1898  CB  PHE A 132      39.650  39.912  27.524  1.00  0.00           C
ATOM   1899  HB1 PHE A 132      39.747  39.022  28.143  1.00  0.00           H
ATOM   1900  HB2 PHE A 132      40.108  40.702  28.106  1.00  0.00           H
ATOM   1901  CG  PHE A 132      40.373  39.627  26.230  1.00  0.00           C
ATOM   1902  CD1 PHE A 132      40.456  40.691  25.302  1.00  0.00           C
ATOM   1903  HD1 PHE A 132      39.994  41.637  25.547  1.00  0.00           H
ATOM   1904  CE1 PHE A 132      41.119  40.483  24.043  1.00  0.00           C
ATOM   1905  HE1 PHE A 132      41.335  41.329  23.411  1.00  0.00           H
ATOM   1906  CZ  PHE A 132      41.650  39.217  23.740  1.00  0.00           C
ATOM   1907  HZ  PHE A 132      42.184  39.070  22.820  1.00  0.00           H
ATOM   1908  CE2 PHE A 132      41.517  38.188  24.717  1.00  0.00           C
ATOM   1909  HE2 PHE A 132      41.796  37.204  24.387  1.00  0.00           H
ATOM   1910  CD2 PHE A 132      40.863  38.355  25.957  1.00  0.00           C
ATOM   1911  HD2 PHE A 132      40.773  37.519  26.636  1.00  0.00           H
ATOM   1912  C   PHE A 132      37.467  39.128  26.383  1.00  0.00           C
ATOM   1913  O   PHE A 132      37.513  37.933  26.784  1.00  0.00           O
ATOM   1914  N   THR A 133      36.900  39.539  25.288  1.00  0.00           N
ATOM   1915  H   THR A 133      36.950  40.527  25.058  1.00  0.00           H
ATOM   1916  CA  THR A 133      36.169  38.528  24.500  1.00  0.00           C
ATOM   1917  HA  THR A 133      35.625  37.891  25.187  1.00  0.00           H
ATOM   1918  CB  THR A 133      35.083  39.185  23.634  1.00  0.00           C
ATOM   1919  HB  THR A 133      34.412  38.428  23.221  1.00  0.00           H
ATOM   1920  CG2 THR A 133      34.096  40.058  24.383  1.00  0.00           C
ATOM   1921 1HG2 THR A 133      33.889  39.489  25.293  1.00  0.00           H
ATOM   1922 2HG2 THR A 133      34.496  41.068  24.451  1.00  0.00           H
ATOM   1923 3HG2 THR A 133      33.125  40.008  23.883  1.00  0.00           H
ATOM   1924  OG1 THR A 133      35.621  39.987  22.584  1.00  0.00           O
ATOM   1925  HG1 THR A 133      34.888  40.269  22.033  1.00  0.00           H
ATOM   1926  C   THR A 133      37.032  37.556  23.683  1.00  0.00           C
ATOM   1927  O   THR A 133      36.457  36.635  23.066  1.00  0.00           O
ATOM   1928  N   GLY A 134      38.368  37.765  23.479  1.00  0.00           N
ATOM   1929  H   GLY A 134      38.772  38.481  24.064  1.00  0.00           H
ATOM   1930  CA  GLY A 134      39.280  37.226  22.412  1.00  0.00           C
ATOM   1931  HA1 GLY A 134      39.022  36.207  22.135  1.00  0.00           H
ATOM   1932  HA2 GLY A 134      40.296  37.356  22.801  1.00  0.00           H
ATOM   1933  C   GLY A 134      39.144  38.023  21.063  1.00  0.00           C
ATOM   1934  O   GLY A 134      39.857  37.657  20.128  1.00  0.00           O
ATOM   1935  N   ARG A 135      38.248  39.023  20.944  1.00  0.00           N
ATOM   1936  H   ARG A 135      37.658  39.084  21.753  1.00  0.00           H
ATOM   1937  CA  ARG A 135      38.030  40.011  19.845  1.00  0.00           C
ATOM   1938  HA  ARG A 135      38.804  39.796  19.117  1.00  0.00           H
ATOM   1939  CB  ARG A 135      36.630  39.780  19.197  1.00  0.00           C
ATOM   1940  HB1 ARG A 135      35.918  40.073  19.975  1.00  0.00           H
ATOM   1941  HB2 ARG A 135      36.482  38.720  18.993  1.00  0.00           H
ATOM   1942  CG  ARG A 135      36.281  40.664  17.944  1.00  0.00           C
ATOM   1943  HG1 ARG A 135      36.914  40.334  17.123  1.00  0.00           H
ATOM   1944  HG2 ARG A 135      36.514  41.686  18.235  1.00  0.00           H
ATOM   1945  CD  ARG A 135      34.798  40.380  17.553  1.00  0.00           C
ATOM   1946  HD1 ARG A 135      34.111  40.586  18.378  1.00  0.00           H
ATOM   1947  HD2 ARG A 135      34.832  39.300  17.401  1.00  0.00           H
ATOM   1948  NE  ARG A 135      34.516  41.188  16.391  1.00  0.00           N
ATOM   1949  HE  ARG A 135      34.763  40.799  15.488  1.00  0.00           H
ATOM   1950  CZ  ARG A 135      33.902  42.318  16.283  1.00  0.00           C
ATOM   1951  NH1 ARG A 135      33.307  42.991  17.204  1.00  0.00           N
ATOM   1952 1HH1 ARG A 135      33.292  42.734  18.174  1.00  0.00           H
ATOM   1953 2HH1 ARG A 135      32.741  43.743  16.854  1.00  0.00           H
ATOM   1954  NH2 ARG A 135      33.818  42.983  15.155  1.00  0.00           N
ATOM   1955 1HH2 ARG A 135      34.297  42.490  14.411  1.00  0.00           H
ATOM   1956 2HH2 ARG A 135      33.317  43.838  14.971  1.00  0.00           H
ATOM   1957  C   ARG A 135      38.235  41.482  20.311  1.00  0.00           C
ATOM   1958  O   ARG A 135      38.901  42.272  19.651  1.00  0.00           O
ATOM   1959  N   GLU A 136      37.562  41.833  21.392  1.00  0.00           N
ATOM   1960  H   GLU A 136      37.191  41.086  21.961  1.00  0.00           H
ATOM   1961  CA  GLU A 136      37.397  43.130  21.978  1.00  0.00           C
ATOM   1962  HA  GLU A 136      38.198  43.809  21.668  1.00  0.00           H
ATOM   1963  CB  GLU A 136      36.243  43.844  21.344  1.00  0.00           C
ATOM   1964  HB1 GLU A 136      36.253  43.683  20.261  1.00  0.00           H
ATOM   1965  HB2 GLU A 136      36.282  44.929  21.392  1.00  0.00           H
ATOM   1966  CG  GLU A 136      34.882  43.310  21.817  1.00  0.00           C
ATOM   1967  HG1 GLU A 136      34.645  43.745  22.786  1.00  0.00           H
ATOM   1968  HG2 GLU A 136      34.959  42.216  21.802  1.00  0.00           H
ATOM   1969  CD  GLU A 136      33.819  43.688  20.818  1.00  0.00           C
ATOM   1970  OE1 GLU A 136      33.345  42.747  20.095  1.00  0.00           O
ATOM   1971  OE2 GLU A 136      33.393  44.854  20.661  1.00  0.00           O
ATOM   1972  C   GLU A 136      37.420  43.182  23.474  1.00  0.00           C
ATOM   1973  O   GLU A 136      37.296  42.103  24.057  1.00  0.00           O
ATOM   1974  N   PHE A 137      37.543  44.327  24.183  1.00  0.00           N
ATOM   1975  H   PHE A 137      37.724  45.181  23.675  1.00  0.00           H
ATOM   1976  CA  PHE A 137      37.215  44.508  25.580  1.00  0.00           C
ATOM   1977  HA  PHE A 137      37.188  43.532  26.067  1.00  0.00           H
ATOM   1978  CB  PHE A 137      38.350  45.343  26.253  1.00  0.00           C
ATOM   1979  HB1 PHE A 137      38.071  45.415  27.308  1.00  0.00           H
ATOM   1980  HB2 PHE A 137      38.234  46.346  25.839  1.00  0.00           H
ATOM   1981  CG  PHE A 137      39.733  44.713  26.247  1.00  0.00           C
ATOM   1982  CD1 PHE A 137      40.077  43.902  27.302  1.00  0.00           C
ATOM   1983  HD1 PHE A 137      39.460  43.820  28.195  1.00  0.00           H
ATOM   1984  CE1 PHE A 137      41.334  43.324  27.250  1.00  0.00           C
ATOM   1985  HE1 PHE A 137      41.705  42.842  28.141  1.00  0.00           H
ATOM   1986  CZ  PHE A 137      42.242  43.654  26.216  1.00  0.00           C
ATOM   1987  HZ  PHE A 137      43.239  43.229  26.279  1.00  0.00           H
ATOM   1988  CE2 PHE A 137      41.903  44.475  25.152  1.00  0.00           C
ATOM   1989  HE2 PHE A 137      42.629  44.794  24.419  1.00  0.00           H
ATOM   1990  CD2 PHE A 137      40.620  45.007  25.196  1.00  0.00           C
ATOM   1991  HD2 PHE A 137      40.293  45.659  24.393  1.00  0.00           H
ATOM   1992  C   PHE A 137      35.810  45.179  25.798  1.00  0.00           C
ATOM   1993  O   PHE A 137      35.510  46.172  25.175  1.00  0.00           O
ATOM   1994  N   PHE A 138      35.182  44.714  26.880  1.00  0.00           N
ATOM   1995  H   PHE A 138      35.659  43.985  27.402  1.00  0.00           H
ATOM   1996  CA  PHE A 138      34.055  45.400  27.533  1.00  0.00           C
ATOM   1997  HA  PHE A 138      33.858  46.339  27.032  1.00  0.00           H
ATOM   1998  CB  PHE A 138      32.788  44.557  27.498  1.00  0.00           C
ATOM   1999  HB1 PHE A 138      32.009  45.045  28.071  1.00  0.00           H
ATOM   2000  HB2 PHE A 138      33.024  43.622  28.010  1.00  0.00           H
ATOM   2001  CG  PHE A 138      32.162  44.142  26.135  1.00  0.00           C
ATOM   2002  CD1 PHE A 138      32.164  45.083  25.088  1.00  0.00           C
ATOM   2003  HD1 PHE A 138      32.574  46.066  25.252  1.00  0.00           H
ATOM   2004  CE1 PHE A 138      31.575  44.838  23.841  1.00  0.00           C
ATOM   2005  HE1 PHE A 138      31.479  45.576  23.055  1.00  0.00           H
ATOM   2006  CZ  PHE A 138      31.084  43.567  23.608  1.00  0.00           C
ATOM   2007  HZ  PHE A 138      30.649  43.251  22.665  1.00  0.00           H
ATOM   2008  CE2 PHE A 138      31.012  42.678  24.635  1.00  0.00           C
ATOM   2009  HE2 PHE A 138      30.595  41.685  24.490  1.00  0.00           H
ATOM   2010  CD2 PHE A 138      31.504  42.947  25.906  1.00  0.00           C
ATOM   2011  HD2 PHE A 138      31.464  42.122  26.600  1.00  0.00           H
ATOM   2012  C   PHE A 138      34.564  45.738  28.965  1.00  0.00           C
ATOM   2013  O   PHE A 138      34.953  44.849  29.668  1.00  0.00           O
ATOM   2014  N   VAL A 139      34.522  47.011  29.295  1.00  0.00           N
ATOM   2015  H   VAL A 139      34.174  47.640  28.590  1.00  0.00           H
ATOM   2016  CA  VAL A 139      34.862  47.522  30.608  1.00  0.00           C
ATOM   2017  HA  VAL A 139      35.182  46.717  31.272  1.00  0.00           H
ATOM   2018  CB  VAL A 139      36.028  48.497  30.554  1.00  0.00           C
ATOM   2019  HB  VAL A 139      35.612  49.330  29.988  1.00  0.00           H
ATOM   2020  CG1 VAL A 139      36.565  48.955  31.923  1.00  0.00           C
ATOM   2021 1HG1 VAL A 139      35.757  49.481  32.437  1.00  0.00           H
ATOM   2022 2HG1 VAL A 139      36.585  48.028  32.498  1.00  0.00           H
ATOM   2023 3HG1 VAL A 139      37.529  49.446  32.001  1.00  0.00           H
ATOM   2024  CG2 VAL A 139      37.163  48.025  29.667  1.00  0.00           C
ATOM   2025 1HG2 VAL A 139      37.893  48.842  29.609  1.00  0.00           H
ATOM   2026 2HG2 VAL A 139      37.522  47.142  30.184  1.00  0.00           H
ATOM   2027 3HG2 VAL A 139      36.857  48.060  28.621  1.00  0.00           H
ATOM   2028  C   VAL A 139      33.707  48.325  31.245  1.00  0.00           C
ATOM   2029  O   VAL A 139      33.144  49.216  30.596  1.00  0.00           O
ATOM   2030  N   GLY A 140      33.503  48.138  32.547  1.00  0.00           N
ATOM   2031  H   GLY A 140      34.037  47.433  33.034  1.00  0.00           H
ATOM   2032  CA  GLY A 140      32.410  48.843  33.314  1.00  0.00           C
ATOM   2033  HA1 GLY A 140      32.153  48.321  34.242  1.00  0.00           H
ATOM   2034  HA2 GLY A 140      31.494  48.851  32.727  1.00  0.00           H
ATOM   2035  C   GLY A 140      32.874  50.204  33.802  1.00  0.00           C
ATOM   2036  O   GLY A 140      33.958  50.257  34.313  1.00  0.00           O
ATOM   2037  N   LEU A 141      32.088  51.237  33.538  1.00  0.00           N
ATOM   2038  H   LEU A 141      31.336  51.093  32.882  1.00  0.00           H
ATOM   2039  CA  LEU A 141      32.209  52.485  34.238  1.00  0.00           C
ATOM   2040  HA  LEU A 141      33.202  52.701  34.611  1.00  0.00           H
ATOM   2041  CB  LEU A 141      31.846  53.523  33.160  1.00  0.00           C
ATOM   2042  HB1 LEU A 141      31.900  54.523  33.586  1.00  0.00           H
ATOM   2043  HB2 LEU A 141      30.817  53.515  32.779  1.00  0.00           H
ATOM   2044  CG  LEU A 141      32.758  53.540  31.935  1.00  0.00           C
ATOM   2045  HG  LEU A 141      32.797  52.593  31.401  1.00  0.00           H
ATOM   2046  CD1 LEU A 141      32.308  54.671  31.031  1.00  0.00           C
ATOM   2047 1HD1 LEU A 141      32.327  55.575  31.633  1.00  0.00           H
ATOM   2048 2HD1 LEU A 141      33.090  54.872  30.291  1.00  0.00           H
ATOM   2049 3HD1 LEU A 141      31.388  54.402  30.521  1.00  0.00           H
ATOM   2050  CD2 LEU A 141      34.201  53.849  32.335  1.00  0.00           C
ATOM   2051 1HD2 LEU A 141      34.524  53.015  32.967  1.00  0.00           H
ATOM   2052 2HD2 LEU A 141      34.826  54.110  31.478  1.00  0.00           H
ATOM   2053 3HD2 LEU A 141      34.247  54.782  32.893  1.00  0.00           H
ATOM   2054  C   LEU A 141      31.280  52.593  35.449  1.00  0.00           C
ATOM   2055  O   LEU A 141      30.104  52.481  35.337  1.00  0.00           O
ATOM   2056  N   SER A 142      31.936  52.641  36.607  1.00  0.00           N
ATOM   2057  H   SER A 142      32.941  52.657  36.565  1.00  0.00           H
ATOM   2058  CA  SER A 142      31.471  52.061  37.859  1.00  0.00           C
ATOM   2059  HA  SER A 142      30.391  52.209  37.893  1.00  0.00           H
ATOM   2060  CB  SER A 142      31.817  50.575  37.968  1.00  0.00           C
ATOM   2061  HB1 SER A 142      31.558  50.216  36.972  1.00  0.00           H
ATOM   2062  HB2 SER A 142      31.201  50.135  38.762  1.00  0.00           H
ATOM   2063  OG  SER A 142      33.149  50.407  38.329  1.00  0.00           O
ATOM   2064  HG  SER A 142      33.262  49.553  37.922  1.00  0.00           H
ATOM   2065  C   SER A 142      32.107  52.860  39.044  1.00  0.00           C
ATOM   2066  O   SER A 142      33.092  53.573  38.881  1.00  0.00           O
ATOM   2067  N   LYS A 143      31.655  52.650  40.316  1.00  0.00           N
ATOM   2068  H   LYS A 143      30.932  51.948  40.304  1.00  0.00           H
ATOM   2069  CA  LYS A 143      32.150  53.078  41.631  1.00  0.00           C
ATOM   2070  HA  LYS A 143      32.152  54.171  41.627  1.00  0.00           H
ATOM   2071  CB  LYS A 143      31.310  52.570  42.765  1.00  0.00           C
ATOM   2072  HB1 LYS A 143      31.758  51.724  43.287  1.00  0.00           H
ATOM   2073  HB2 LYS A 143      30.356  52.271  42.318  1.00  0.00           H
ATOM   2074  CG  LYS A 143      31.082  53.676  43.830  1.00  0.00           C
ATOM   2075  HG1 LYS A 143      30.847  54.602  43.307  1.00  0.00           H
ATOM   2076  HG2 LYS A 143      32.046  53.716  44.348  1.00  0.00           H
ATOM   2077  CD  LYS A 143      29.995  53.293  44.832  1.00  0.00           C
ATOM   2078  HD1 LYS A 143      30.336  52.411  45.375  1.00  0.00           H
ATOM   2079  HD2 LYS A 143      29.101  53.055  44.248  1.00  0.00           H
ATOM   2080  CE  LYS A 143      29.619  54.480  45.762  1.00  0.00           C
ATOM   2081  HE1 LYS A 143      29.256  55.251  45.085  1.00  0.00           H
ATOM   2082  HE2 LYS A 143      30.537  54.749  46.280  1.00  0.00           H
ATOM   2083  NZ  LYS A 143      28.646  54.117  46.818  1.00  0.00           N
ATOM   2084  HZ1 LYS A 143      27.747  53.837  46.450  1.00  0.00           H
ATOM   2085  HZ2 LYS A 143      29.032  53.455  47.481  1.00  0.00           H
ATOM   2086  HZ3 LYS A 143      28.411  54.909  47.397  1.00  0.00           H
ATOM   2087  C   LYS A 143      33.608  52.745  41.901  1.00  0.00           C
ATOM   2088  O   LYS A 143      34.311  53.436  42.676  1.00  0.00           O
ATOM   2089  N   ARG A 144      34.173  51.709  41.205  1.00  0.00           N
ATOM   2090  H   ARG A 144      33.570  51.302  40.504  1.00  0.00           H
ATOM   2091  CA  ARG A 144      35.580  51.388  41.221  1.00  0.00           C
ATOM   2092  HA  ARG A 144      36.063  51.844  42.076  1.00  0.00           H
ATOM   2093  CB  ARG A 144      35.618  49.860  41.272  1.00  0.00           C
ATOM   2094  HB1 ARG A 144      36.648  49.579  41.044  1.00  0.00           H
ATOM   2095  HB2 ARG A 144      34.940  49.405  40.548  1.00  0.00           H
ATOM   2096  CG  ARG A 144      35.264  49.158  42.585  1.00  0.00           C
ATOM   2097  HG1 ARG A 144      35.167  48.077  42.447  1.00  0.00           H
ATOM   2098  HG2 ARG A 144      34.251  49.434  42.859  1.00  0.00           H
ATOM   2099  CD  ARG A 144      36.235  49.373  43.732  1.00  0.00           C
ATOM   2100  HD1 ARG A 144      36.419  50.428  43.916  1.00  0.00           H
ATOM   2101  HD2 ARG A 144      37.123  48.846  43.377  1.00  0.00           H
ATOM   2102  NE  ARG A 144      35.663  48.729  44.953  1.00  0.00           N
ATOM   2103  HE  ARG A 144      34.878  49.195  45.389  1.00  0.00           H
ATOM   2104  CZ  ARG A 144      35.981  47.530  45.432  1.00  0.00           C
ATOM   2105  NH1 ARG A 144      36.878  46.778  44.920  1.00  0.00           N
ATOM   2106 1HH1 ARG A 144      37.231  46.992  43.994  1.00  0.00           H
ATOM   2107 2HH1 ARG A 144      37.194  45.944  45.394  1.00  0.00           H
ATOM   2108  NH2 ARG A 144      35.360  47.102  46.547  1.00  0.00           N
ATOM   2109 1HH2 ARG A 144      34.673  47.727  46.952  1.00  0.00           H
ATOM   2110 2HH2 ARG A 144      35.470  46.120  46.773  1.00  0.00           H
ATOM   2111  C   ARG A 144      36.267  51.862  40.011  1.00  0.00           C
ATOM   2112  O   ARG A 144      37.408  52.228  40.211  1.00  0.00           O
ATOM   2113  N   THR A 145      35.676  51.827  38.820  1.00  0.00           N
ATOM   2114  H   THR A 145      34.698  51.603  38.721  1.00  0.00           H
ATOM   2115  CA  THR A 145      36.381  51.998  37.558  1.00  0.00           C
ATOM   2116  HA  THR A 145      37.442  52.186  37.711  1.00  0.00           H
ATOM   2117  CB  THR A 145      36.180  50.733  36.648  1.00  0.00           C
ATOM   2118  HB  THR A 145      35.131  50.825  36.357  1.00  0.00           H
ATOM   2119  CG2 THR A 145      36.990  50.648  35.351  1.00  0.00           C
ATOM   2120 1HG2 THR A 145      36.521  51.268  34.590  1.00  0.00           H
ATOM   2121 2HG2 THR A 145      38.029  50.811  35.643  1.00  0.00           H
ATOM   2122 3HG2 THR A 145      36.944  49.670  34.875  1.00  0.00           H
ATOM   2123  OG1 THR A 145      36.343  49.619  37.459  1.00  0.00           O
ATOM   2124  HG1 THR A 145      35.524  49.113  37.455  1.00  0.00           H
ATOM   2125  C   THR A 145      35.937  53.145  36.719  1.00  0.00           C
ATOM   2126  O   THR A 145      34.724  53.463  36.613  1.00  0.00           O
ATOM   2127  N   ASN A 146      36.898  53.879  36.101  1.00  0.00           N
ATOM   2128  H   ASN A 146      37.865  53.607  36.210  1.00  0.00           H
ATOM   2129  CA  ASN A 146      36.801  55.149  35.406  1.00  0.00           C
ATOM   2130  HA  ASN A 146      35.765  55.403  35.235  1.00  0.00           H
ATOM   2131  CB  ASN A 146      37.326  56.295  36.293  1.00  0.00           C
ATOM   2132  HB1 ASN A 146      37.206  56.059  37.348  1.00  0.00           H
ATOM   2133  HB2 ASN A 146      36.654  57.117  36.059  1.00  0.00           H
ATOM   2134  CG  ASN A 146      38.853  56.710  36.053  1.00  0.00           C
ATOM   2135  OD1 ASN A 146      39.707  55.951  35.612  1.00  0.00           O
ATOM   2136  ND2 ASN A 146      39.225  57.925  36.335  1.00  0.00           N
ATOM   2137 1HD2 ASN A 146      38.666  58.651  36.757  1.00  0.00           H
ATOM   2138 2HD2 ASN A 146      40.128  58.196  35.986  1.00  0.00           H
ATOM   2139  C   ASN A 146      37.336  55.213  33.979  1.00  0.00           C
ATOM   2140  O   ASN A 146      38.087  54.311  33.630  1.00  0.00           O
ATOM   2141  N   GLN A 147      36.917  56.204  33.144  1.00  0.00           N
ATOM   2142  H   GLN A 147      36.221  56.843  33.515  1.00  0.00           H
ATOM   2143  CA  GLN A 147      37.244  56.216  31.750  1.00  0.00           C
ATOM   2144  HA  GLN A 147      36.991  55.280  31.247  1.00  0.00           H
ATOM   2145  CB  GLN A 147      36.413  57.274  30.995  1.00  0.00           C
ATOM   2146  HB1 GLN A 147      36.813  58.205  31.385  1.00  0.00           H
ATOM   2147  HB2 GLN A 147      35.338  57.242  31.163  1.00  0.00           H
ATOM   2148  CG  GLN A 147      36.581  57.358  29.463  1.00  0.00           C
ATOM   2149  HG1 GLN A 147      37.624  57.572  29.216  1.00  0.00           H
ATOM   2150  HG2 GLN A 147      35.922  58.109  29.034  1.00  0.00           H
ATOM   2151  CD  GLN A 147      36.121  56.114  28.697  1.00  0.00           C
ATOM   2152  OE1 GLN A 147      36.970  55.390  28.182  1.00  0.00           O
ATOM   2153  NE2 GLN A 147      34.851  55.738  28.648  1.00  0.00           N
ATOM   2154 1HE2 GLN A 147      34.190  56.239  29.224  1.00  0.00           H
ATOM   2155 2HE2 GLN A 147      34.584  54.839  28.255  1.00  0.00           H
ATOM   2156  C   GLN A 147      38.761  56.307  31.544  1.00  0.00           C
ATOM   2157  O   GLN A 147      39.173  55.599  30.653  1.00  0.00           O
ATOM   2158  N   ARG A 148      39.550  57.009  32.428  1.00  0.00           N
ATOM   2159  H   ARG A 148      39.093  57.573  33.137  1.00  0.00           H
ATOM   2160  CA  ARG A 148      41.008  57.134  32.299  1.00  0.00           C
ATOM   2161  HA  ARG A 148      41.228  57.474  31.285  1.00  0.00           H
ATOM   2162  CB  ARG A 148      41.413  58.187  33.369  1.00  0.00           C
ATOM   2163  HB1 ARG A 148      41.187  57.868  34.381  1.00  0.00           H
ATOM   2164  HB2 ARG A 148      40.897  59.156  33.339  1.00  0.00           H
ATOM   2165  CG  ARG A 148      42.943  58.541  33.306  1.00  0.00           C
ATOM   2166  HG1 ARG A 148      43.582  57.702  33.571  1.00  0.00           H
ATOM   2167  HG2 ARG A 148      43.139  59.352  34.010  1.00  0.00           H
ATOM   2168  CD  ARG A 148      43.513  58.934  31.873  1.00  0.00           C
ATOM   2169  HD1 ARG A 148      43.081  59.851  31.481  1.00  0.00           H
ATOM   2170  HD2 ARG A 148      43.157  58.187  31.176  1.00  0.00           H
ATOM   2171  NE  ARG A 148      44.962  58.931  31.886  1.00  0.00           N
ATOM   2172  HE  ARG A 148      45.353  59.063  32.802  1.00  0.00           H
ATOM   2173  CZ  ARG A 148      45.727  58.696  30.843  1.00  0.00           C
ATOM   2174  NH1 ARG A 148      45.289  58.549  29.601  1.00  0.00           N
ATOM   2175 1HH1 ARG A 148      44.336  58.766  29.340  1.00  0.00           H
ATOM   2176 2HH1 ARG A 148      45.820  58.150  28.843  1.00  0.00           H
ATOM   2177  NH2 ARG A 148      46.979  58.568  31.068  1.00  0.00           N
ATOM   2178 1HH2 ARG A 148      47.350  58.550  32.007  1.00  0.00           H
ATOM   2179 2HH2 ARG A 148      47.559  58.469  30.234  1.00  0.00           H
ATOM   2180  C   ARG A 148      41.702  55.803  32.531  1.00  0.00           C
ATOM   2181  O   ARG A 148      42.789  55.543  31.967  1.00  0.00           O
ATOM   2182  N   GLY A 149      41.071  54.889  33.324  1.00  0.00           N
ATOM   2183  H   GLY A 149      40.349  55.223  33.943  1.00  0.00           H
ATOM   2184  CA  GLY A 149      41.406  53.531  33.359  1.00  0.00           C
ATOM   2185  HA1 GLY A 149      40.784  53.023  34.098  1.00  0.00           H
ATOM   2186  HA2 GLY A 149      42.462  53.530  33.643  1.00  0.00           H
ATOM   2187  C   GLY A 149      41.106  52.843  32.023  1.00  0.00           C
ATOM   2188  O   GLY A 149      42.085  52.242  31.495  1.00  0.00           O
ATOM   2189  N   ALA A 150      39.933  52.922  31.384  1.00  0.00           N
ATOM   2190  H   ALA A 150      39.127  53.234  31.916  1.00  0.00           H
ATOM   2191  CA  ALA A 150      39.676  52.512  30.023  1.00  0.00           C
ATOM   2192  HA  ALA A 150      39.998  51.472  30.027  1.00  0.00           H
ATOM   2193  CB  ALA A 150      38.184  52.472  29.654  1.00  0.00           C
ATOM   2194  HB1 ALA A 150      37.840  53.457  29.955  1.00  0.00           H
ATOM   2195  HB2 ALA A 150      37.952  52.467  28.588  1.00  0.00           H
ATOM   2196  HB3 ALA A 150      37.723  51.638  30.196  1.00  0.00           H
ATOM   2197  C   ALA A 150      40.565  53.142  28.936  1.00  0.00           C
ATOM   2198  O   ALA A 150      40.511  52.668  27.820  1.00  0.00           O
ATOM   2199  N   GLU A 151      41.211  54.274  29.244  1.00  0.00           N
ATOM   2200  H   GLU A 151      41.172  54.599  30.195  1.00  0.00           H
ATOM   2201  CA  GLU A 151      42.091  54.980  28.270  1.00  0.00           C
ATOM   2202  HA  GLU A 151      41.740  54.787  27.249  1.00  0.00           H
ATOM   2203  CB  GLU A 151      42.027  56.508  28.451  1.00  0.00           C
ATOM   2204  HB1 GLU A 151      42.590  56.766  29.357  1.00  0.00           H
ATOM   2205  HB2 GLU A 151      40.993  56.824  28.605  1.00  0.00           H
ATOM   2206  CG  GLU A 151      42.674  57.414  27.413  1.00  0.00           C
ATOM   2207  HG1 GLU A 151      42.208  57.153  26.463  1.00  0.00           H
ATOM   2208  HG2 GLU A 151      43.734  57.180  27.330  1.00  0.00           H
ATOM   2209  CD  GLU A 151      42.416  58.907  27.632  1.00  0.00           C
ATOM   2210  OE1 GLU A 151      42.910  59.515  28.648  1.00  0.00           O
ATOM   2211  OE2 GLU A 151      41.744  59.572  26.792  1.00  0.00           O
ATOM   2212  C   GLU A 151      43.511  54.431  28.328  1.00  0.00           C
ATOM   2213  O   GLU A 151      44.025  54.123  27.274  1.00  0.00           O
ATOM   2214  N   ILE A 152      44.055  54.231  29.512  1.00  0.00           N
ATOM   2215  H   ILE A 152      43.559  54.665  30.281  1.00  0.00           H
ATOM   2216  CA  ILE A 152      45.363  53.582  29.682  1.00  0.00           C
ATOM   2217  HA  ILE A 152      46.157  53.928  29.022  1.00  0.00           H
ATOM   2218  CB  ILE A 152      45.868  53.758  31.111  1.00  0.00           C
ATOM   2219  HB  ILE A 152      45.056  53.426  31.767  1.00  0.00           H
ATOM   2220  CG2 ILE A 152      47.177  52.910  31.383  1.00  0.00           C
ATOM   2221 1HG2 ILE A 152      47.754  52.818  30.455  1.00  0.00           H
ATOM   2222 2HG2 ILE A 152      47.827  53.358  32.129  1.00  0.00           H
ATOM   2223 3HG2 ILE A 152      47.061  51.911  31.803  1.00  0.00           H
ATOM   2224  CG1 ILE A 152      46.136  55.241  31.398  1.00  0.00           C
ATOM   2225 1HG1 ILE A 152      45.315  55.822  30.993  1.00  0.00           H
ATOM   2226 2HG1 ILE A 152      47.056  55.529  30.888  1.00  0.00           H
ATOM   2227  CD  ILE A 152      46.206  55.468  32.900  1.00  0.00           C
ATOM   2228  HD1 ILE A 152      45.987  56.524  33.061  1.00  0.00           H
ATOM   2229  HD2 ILE A 152      45.528  54.846  33.476  1.00  0.00           H
ATOM   2230  HD3 ILE A 152      47.216  55.276  33.272  1.00  0.00           H
ATOM   2231  C   ILE A 152      45.306  52.113  29.144  1.00  0.00           C
ATOM   2232  O   ILE A 152      46.333  51.608  28.579  1.00  0.00           O
ATOM   2233  N   LEU A 153      44.137  51.448  29.276  1.00  0.00           N
ATOM   2234  H   LEU A 153      43.499  51.755  29.991  1.00  0.00           H
ATOM   2235  CA  LEU A 153      43.955  50.123  28.672  1.00  0.00           C
ATOM   2236  HA  LEU A 153      44.508  49.342  29.195  1.00  0.00           H
ATOM   2237  CB  LEU A 153      42.494  49.577  28.898  1.00  0.00           C
ATOM   2238  HB1 LEU A 153      41.770  50.182  28.354  1.00  0.00           H
ATOM   2239  HB2 LEU A 153      42.144  49.793  29.914  1.00  0.00           H
ATOM   2240  CG  LEU A 153      42.237  48.136  28.562  1.00  0.00           C
ATOM   2241  HG  LEU A 153      42.223  48.151  27.476  1.00  0.00           H
ATOM   2242  CD1 LEU A 153      43.235  47.094  29.147  1.00  0.00           C
ATOM   2243 1HD1 LEU A 153      44.240  47.240  28.773  1.00  0.00           H
ATOM   2244 2HD1 LEU A 153      43.253  47.180  30.236  1.00  0.00           H
ATOM   2245 3HD1 LEU A 153      42.867  46.099  28.901  1.00  0.00           H
ATOM   2246  CD2 LEU A 153      40.818  47.704  29.000  1.00  0.00           C
ATOM   2247 1HD2 LEU A 153      40.846  47.347  30.022  1.00  0.00           H
ATOM   2248 2HD2 LEU A 153      40.054  48.484  29.030  1.00  0.00           H
ATOM   2249 3HD2 LEU A 153      40.470  46.837  28.428  1.00  0.00           H
ATOM   2250  C   LEU A 153      44.183  50.225  27.199  1.00  0.00           C
ATOM   2251  O   LEU A 153      44.863  49.420  26.602  1.00  0.00           O
ATOM   2252  N   ALA A 154      43.695  51.296  26.574  1.00  0.00           N
ATOM   2253  H   ALA A 154      43.164  51.994  27.067  1.00  0.00           H
ATOM   2254  CA  ALA A 154      43.542  51.293  25.083  1.00  0.00           C
ATOM   2255  HA  ALA A 154      43.367  50.278  24.705  1.00  0.00           H
ATOM   2256  CB  ALA A 154      42.206  52.082  24.689  1.00  0.00           C
ATOM   2257  HB1 ALA A 154      42.136  53.126  25.017  1.00  0.00           H
ATOM   2258  HB2 ALA A 154      42.142  51.992  23.607  1.00  0.00           H
ATOM   2259  HB3 ALA A 154      41.290  51.676  25.116  1.00  0.00           H
ATOM   2260  C   ALA A 154      44.818  51.772  24.397  1.00  0.00           C
ATOM   2261  O   ALA A 154      45.116  51.472  23.219  1.00  0.00           O
ATOM   2262  N   ASP A 155      45.721  52.342  25.177  1.00  0.00           N
ATOM   2263  H   ASP A 155      45.462  52.334  26.153  1.00  0.00           H
ATOM   2264  CA  ASP A 155      47.152  52.696  24.835  1.00  0.00           C
ATOM   2265  HA  ASP A 155      47.075  53.139  23.851  1.00  0.00           H
ATOM   2266  CB  ASP A 155      47.653  53.728  25.849  1.00  0.00           C
ATOM   2267  HB1 ASP A 155      48.096  53.228  26.698  1.00  0.00           H
ATOM   2268  HB2 ASP A 155      46.709  54.173  26.166  1.00  0.00           H
ATOM   2269  CG  ASP A 155      48.592  54.855  25.315  1.00  0.00           C
ATOM   2270  OD1 ASP A 155      48.673  55.873  26.061  1.00  0.00           O
ATOM   2271  OD2 ASP A 155      49.064  54.789  24.180  1.00  0.00           O
ATOM   2272  C   ASP A 155      47.985  51.422  24.942  1.00  0.00           C
ATOM   2273  O   ASP A 155      48.941  51.212  24.205  1.00  0.00           O
ATOM   2274  N   THR A 156      47.642  50.576  25.913  1.00  0.00           N
ATOM   2275  H   THR A 156      46.818  50.840  26.439  1.00  0.00           H
ATOM   2276  CA  THR A 156      48.383  49.369  26.160  1.00  0.00           C
ATOM   2277  HA  THR A 156      49.441  49.614  26.209  1.00  0.00           H
ATOM   2278  CB  THR A 156      48.092  48.702  27.565  1.00  0.00           C
ATOM   2279  HB  THR A 156      47.067  48.325  27.617  1.00  0.00           H
ATOM   2280  CG2 THR A 156      48.921  47.408  27.858  1.00  0.00           C
ATOM   2281 1HG2 THR A 156      48.848  47.245  28.938  1.00  0.00           H
ATOM   2282 2HG2 THR A 156      48.604  46.613  27.182  1.00  0.00           H
ATOM   2283 3HG2 THR A 156      49.911  47.628  27.470  1.00  0.00           H
ATOM   2284  OG1 THR A 156      48.378  49.555  28.712  1.00  0.00           O
ATOM   2285  HG1 THR A 156      47.666  50.204  28.777  1.00  0.00           H
ATOM   2286  C   THR A 156      48.207  48.371  24.949  1.00  0.00           C
ATOM   2287  O   THR A 156      49.133  47.745  24.479  1.00  0.00           O
ATOM   2288  N   PHE A 157      46.957  48.247  24.534  1.00  0.00           N
ATOM   2289  H   PHE A 157      46.245  48.759  25.034  1.00  0.00           H
ATOM   2290  CA  PHE A 157      46.539  47.276  23.483  1.00  0.00           C
ATOM   2291  HA  PHE A 157      47.422  46.706  23.199  1.00  0.00           H
ATOM   2292  CB  PHE A 157      45.529  46.250  24.030  1.00  0.00           C
ATOM   2293  HB1 PHE A 157      45.318  45.601  23.178  1.00  0.00           H
ATOM   2294  HB2 PHE A 157      44.523  46.654  24.172  1.00  0.00           H
ATOM   2295  CG  PHE A 157      45.956  45.450  25.203  1.00  0.00           C
ATOM   2296  CD1 PHE A 157      46.925  44.434  25.061  1.00  0.00           C
ATOM   2297  HD1 PHE A 157      47.203  44.136  24.065  1.00  0.00           H
ATOM   2298  CE1 PHE A 157      47.445  43.785  26.180  1.00  0.00           C
ATOM   2299  HE1 PHE A 157      48.129  42.975  26.011  1.00  0.00           H
ATOM   2300  CZ  PHE A 157      46.738  43.913  27.362  1.00  0.00           C
ATOM   2301  HZ  PHE A 157      47.133  43.350  28.196  1.00  0.00           H
ATOM   2302  CE2 PHE A 157      45.764  44.886  27.574  1.00  0.00           C
ATOM   2303  HE2 PHE A 157      45.496  45.191  28.574  1.00  0.00           H
ATOM   2304  CD2 PHE A 157      45.323  45.624  26.449  1.00  0.00           C
ATOM   2305  HD2 PHE A 157      44.480  46.286  26.611  1.00  0.00           H
ATOM   2306  C   PHE A 157      46.099  47.991  22.232  1.00  0.00           C
ATOM   2307  O   PHE A 157      44.959  48.318  21.950  1.00  0.00           O
ATOM   2308  N   LYS A 158      47.056  48.222  21.377  1.00  0.00           N
ATOM   2309  H   LYS A 158      47.973  47.806  21.501  1.00  0.00           H
ATOM   2310  CA  LYS A 158      46.861  49.091  20.168  1.00  0.00           C
ATOM   2311  HA  LYS A 158      46.205  49.901  20.460  1.00  0.00           H
ATOM   2312  CB  LYS A 158      48.228  49.798  19.845  1.00  0.00           C
ATOM   2313  HB1 LYS A 158      48.102  50.366  18.922  1.00  0.00           H
ATOM   2314  HB2 LYS A 158      48.924  49.059  19.452  1.00  0.00           H
ATOM   2315  CG  LYS A 158      48.681  50.639  20.957  1.00  0.00           C
ATOM   2316  HG1 LYS A 158      48.863  50.102  21.886  1.00  0.00           H
ATOM   2317  HG2 LYS A 158      47.875  51.356  21.130  1.00  0.00           H
ATOM   2318  CD  LYS A 158      49.957  51.424  20.556  1.00  0.00           C
ATOM   2319  HD1 LYS A 158      49.881  52.024  19.659  1.00  0.00           H
ATOM   2320  HD2 LYS A 158      50.676  50.619  20.377  1.00  0.00           H
ATOM   2321  CE  LYS A 158      50.476  52.331  21.584  1.00  0.00           C
ATOM   2322  HE1 LYS A 158      51.472  52.731  21.388  1.00  0.00           H
ATOM   2323  HE2 LYS A 158      50.634  51.777  22.516  1.00  0.00           H
ATOM   2324  NZ  LYS A 158      49.563  53.514  21.848  1.00  0.00           N
ATOM   2325  HZ1 LYS A 158      48.674  53.348  21.402  1.00  0.00           H
ATOM   2326  HZ2 LYS A 158      49.419  53.701  22.830  1.00  0.00           H
ATOM   2327  HZ3 LYS A 158      49.939  54.316  21.365  1.00  0.00           H
ATOM   2328  C   LYS A 158      46.294  48.407  18.922  1.00  0.00           C
ATOM   2329  O   LYS A 158      46.271  48.961  17.810  1.00  0.00           O
ATOM   2330  N   ASP A 159      45.786  47.109  19.027  1.00  0.00           N
ATOM   2331  H   ASP A 159      45.876  46.708  19.952  1.00  0.00           H
ATOM   2332  CA  ASP A 159      45.164  46.395  17.920  1.00  0.00           C
ATOM   2333  HA  ASP A 159      44.872  47.187  17.223  1.00  0.00           H
ATOM   2334  CB  ASP A 159      45.973  45.330  17.274  1.00  0.00           C
ATOM   2335  HB1 ASP A 159      45.509  45.130  16.314  1.00  0.00           H
ATOM   2336  HB2 ASP A 159      45.837  44.500  17.971  1.00  0.00           H
ATOM   2337  CG  ASP A 159      47.445  45.772  17.060  1.00  0.00           C
ATOM   2338  OD1 ASP A 159      48.229  45.740  18.056  1.00  0.00           O
ATOM   2339  OD2 ASP A 159      47.837  46.065  15.897  1.00  0.00           O
ATOM   2340  C   ASP A 159      43.766  45.810  18.309  1.00  0.00           C
ATOM   2341  O   ASP A 159      43.120  45.037  17.580  1.00  0.00           O
ATOM   2342  N   TYR A 160      43.305  46.363  19.392  1.00  0.00           N
ATOM   2343  H   TYR A 160      43.974  46.933  19.885  1.00  0.00           H
ATOM   2344  CA  TYR A 160      42.059  45.890  20.087  1.00  0.00           C
ATOM   2345  HA  TYR A 160      41.572  45.213  19.374  1.00  0.00           H
ATOM   2346  CB  TYR A 160      42.549  45.175  21.384  1.00  0.00           C
ATOM   2347  HB1 TYR A 160      41.710  45.208  22.089  1.00  0.00           H
ATOM   2348  HB2 TYR A 160      43.395  45.702  21.823  1.00  0.00           H
ATOM   2349  CG  TYR A 160      42.906  43.762  21.090  1.00  0.00           C
ATOM   2350  CD1 TYR A 160      41.866  42.828  20.984  1.00  0.00           C
ATOM   2351  HD1 TYR A 160      40.827  43.100  21.053  1.00  0.00           H
ATOM   2352  CE1 TYR A 160      42.189  41.495  20.631  1.00  0.00           C
ATOM   2353  HE1 TYR A 160      41.374  40.805  20.468  1.00  0.00           H
ATOM   2354  CZ  TYR A 160      43.574  41.114  20.504  1.00  0.00           C
ATOM   2355  OH  TYR A 160      43.952  39.891  20.022  1.00  0.00           O
ATOM   2356  HH  TYR A 160      44.900  39.753  19.981  1.00  0.00           H
ATOM   2357  CE2 TYR A 160      44.643  42.025  20.754  1.00  0.00           C
ATOM   2358  HE2 TYR A 160      45.653  41.677  20.665  1.00  0.00           H
ATOM   2359  CD2 TYR A 160      44.285  43.412  20.963  1.00  0.00           C
ATOM   2360  HD2 TYR A 160      45.025  44.196  20.928  1.00  0.00           H
ATOM   2361  C   TYR A 160      41.089  47.090  20.377  1.00  0.00           C
ATOM   2362  O   TYR A 160      41.490  48.215  20.728  1.00  0.00           O
ATOM   2363  N   ALA A 161      39.811  46.786  20.326  1.00  0.00           N
ATOM   2364  H   ALA A 161      39.578  45.857  20.016  1.00  0.00           H
ATOM   2365  CA  ALA A 161      38.806  47.712  20.726  1.00  0.00           C
ATOM   2366  HA  ALA A 161      39.152  48.727  20.508  1.00  0.00           H
ATOM   2367  CB  ALA A 161      37.556  47.554  19.853  1.00  0.00           C
ATOM   2368  HB1 ALA A 161      37.051  46.607  20.005  1.00  0.00           H
ATOM   2369  HB2 ALA A 161      36.833  48.311  20.166  1.00  0.00           H
ATOM   2370  HB3 ALA A 161      37.815  47.758  18.807  1.00  0.00           H
ATOM   2371  C   ALA A 161      38.452  47.618  22.205  1.00  0.00           C
ATOM   2372  O   ALA A 161      38.486  46.499  22.729  1.00  0.00           O
ATOM   2373  N   VAL A 162      38.088  48.708  22.855  1.00  0.00           N
ATOM   2374  H   VAL A 162      38.164  49.512  22.244  1.00  0.00           H
ATOM   2375  CA  VAL A 162      37.926  48.943  24.290  1.00  0.00           C
ATOM   2376  HA  VAL A 162      37.787  48.011  24.829  1.00  0.00           H
ATOM   2377  CB  VAL A 162      39.161  49.657  24.876  1.00  0.00           C
ATOM   2378  HB  VAL A 162      39.298  50.671  24.504  1.00  0.00           H
ATOM   2379  CG1 VAL A 162      39.181  49.813  26.331  1.00  0.00           C
ATOM   2380 1HG1 VAL A 162      38.493  50.571  26.706  1.00  0.00           H
ATOM   2381 2HG1 VAL A 162      38.951  48.840  26.760  1.00  0.00           H
ATOM   2382 3HG1 VAL A 162      40.149  50.112  26.730  1.00  0.00           H
ATOM   2383  CG2 VAL A 162      40.422  48.846  24.458  1.00  0.00           C
ATOM   2384 1HG2 VAL A 162      40.828  49.096  23.475  1.00  0.00           H
ATOM   2385 2HG2 VAL A 162      41.312  48.941  25.081  1.00  0.00           H
ATOM   2386 3HG2 VAL A 162      40.189  47.792  24.552  1.00  0.00           H
ATOM   2387  C   VAL A 162      36.651  49.785  24.559  1.00  0.00           C
ATOM   2388  O   VAL A 162      36.768  50.974  24.872  1.00  0.00           O
ATOM   2389  N   SER A 163      35.488  49.224  24.288  1.00  0.00           N
ATOM   2390  H   SER A 163      35.491  48.219  24.139  1.00  0.00           H
ATOM   2391  CA  SER A 163      34.172  49.879  24.553  1.00  0.00           C
ATOM   2392  HA  SER A 163      34.332  50.908  24.219  1.00  0.00           H
ATOM   2393  CB  SER A 163      32.986  49.254  23.702  1.00  0.00           C
ATOM   2394  HB1 SER A 163      32.060  49.795  23.900  1.00  0.00           H
ATOM   2395  HB2 SER A 163      32.782  48.232  24.044  1.00  0.00           H
ATOM   2396  OG  SER A 163      33.314  49.160  22.390  1.00  0.00           O
ATOM   2397  HG  SER A 163      33.879  48.381  22.322  1.00  0.00           H
ATOM   2398  C   SER A 163      33.824  49.876  26.024  1.00  0.00           C
ATOM   2399  O   SER A 163      34.195  49.018  26.774  1.00  0.00           O
ATOM   2400  N   THR A 164      33.085  50.911  26.482  1.00  0.00           N
ATOM   2401  H   THR A 164      32.802  51.600  25.807  1.00  0.00           H
ATOM   2402  CA  THR A 164      32.710  51.190  27.877  1.00  0.00           C
ATOM   2403  HA  THR A 164      33.012  50.339  28.503  1.00  0.00           H
ATOM   2404  CB  THR A 164      33.439  52.377  28.408  1.00  0.00           C
ATOM   2405  HB  THR A 164      33.004  52.670  29.359  1.00  0.00           H
ATOM   2406  CG2 THR A 164      34.981  52.101  28.526  1.00  0.00           C
ATOM   2407 1HG2 THR A 164      35.529  53.033  28.511  1.00  0.00           H
ATOM   2408 2HG2 THR A 164      35.258  51.729  29.516  1.00  0.00           H
ATOM   2409 3HG2 THR A 164      35.365  51.387  27.804  1.00  0.00           H
ATOM   2410  OG1 THR A 164      33.415  53.343  27.354  1.00  0.00           O
ATOM   2411  HG1 THR A 164      34.201  53.197  26.808  1.00  0.00           H
ATOM   2412  C   THR A 164      31.235  51.315  28.099  1.00  0.00           C
ATOM   2413  O   THR A 164      30.538  51.927  27.355  1.00  0.00           O
ATOM   2414  N   VAL A 165      30.783  50.690  29.208  1.00  0.00           N
ATOM   2415  H   VAL A 165      31.435  50.321  29.880  1.00  0.00           H
ATOM   2416  CA  VAL A 165      29.379  50.672  29.614  1.00  0.00           C
ATOM   2417  HA  VAL A 165      28.861  51.268  28.860  1.00  0.00           H
ATOM   2418  CB  VAL A 165      28.979  49.128  29.496  1.00  0.00           C
ATOM   2419  HB  VAL A 165      29.136  48.800  28.465  1.00  0.00           H
ATOM   2420  CG1 VAL A 165      29.832  48.141  30.363  1.00  0.00           C
ATOM   2421 1HG1 VAL A 165      29.755  48.323  31.436  1.00  0.00           H
ATOM   2422 2HG1 VAL A 165      29.469  47.119  30.232  1.00  0.00           H
ATOM   2423 3HG1 VAL A 165      30.902  48.197  30.152  1.00  0.00           H
ATOM   2424  CG2 VAL A 165      27.561  48.819  29.894  1.00  0.00           C
ATOM   2425 1HG2 VAL A 165      27.315  47.775  29.672  1.00  0.00           H
ATOM   2426 2HG2 VAL A 165      27.477  49.023  30.966  1.00  0.00           H
ATOM   2427 3HG2 VAL A 165      26.783  49.427  29.429  1.00  0.00           H
ATOM   2428  C   VAL A 165      29.091  51.243  30.987  1.00  0.00           C
ATOM   2429  O   VAL A 165      29.762  50.956  31.936  1.00  0.00           O
ATOM   2430  N   PRO A 166      28.085  52.081  31.157  1.00  0.00           N
ATOM   2431  CD  PRO A 166      27.472  52.919  30.139  1.00  0.00           C
ATOM   2432  HD1 PRO A 166      26.665  52.325  29.709  1.00  0.00           H
ATOM   2433  HD2 PRO A 166      28.144  53.280  29.360  1.00  0.00           H
ATOM   2434  CG  PRO A 166      26.932  54.174  30.835  1.00  0.00           C
ATOM   2435  HG1 PRO A 166      26.220  54.691  30.200  1.00  0.00           H
ATOM   2436  HG2 PRO A 166      27.794  54.813  31.062  1.00  0.00           H
ATOM   2437  CB  PRO A 166      26.474  53.680  32.152  1.00  0.00           C
ATOM   2438  HB1 PRO A 166      25.458  53.299  32.061  1.00  0.00           H
ATOM   2439  HB2 PRO A 166      26.592  54.417  32.937  1.00  0.00           H
ATOM   2440  CA  PRO A 166      27.441  52.456  32.444  1.00  0.00           C
ATOM   2441  HA  PRO A 166      28.274  52.845  33.034  1.00  0.00           H
ATOM   2442  C   PRO A 166      26.826  51.265  33.248  1.00  0.00           C
ATOM   2443  O   PRO A 166      25.933  50.619  32.720  1.00  0.00           O
ATOM   2444  N   VAL A 167      27.249  51.148  34.534  1.00  0.00           N
ATOM   2445  H   VAL A 167      27.942  51.807  34.848  1.00  0.00           H
ATOM   2446  CA  VAL A 167      26.721  50.157  35.512  1.00  0.00           C
ATOM   2447  HA  VAL A 167      25.787  49.868  35.040  1.00  0.00           H
ATOM   2448  CB  VAL A 167      27.451  48.781  35.556  1.00  0.00           C
ATOM   2449  HB  VAL A 167      27.150  48.179  36.407  1.00  0.00           H
ATOM   2450  CG1 VAL A 167      26.945  47.966  34.315  1.00  0.00           C
ATOM   2451 1HG1 VAL A 167      27.029  48.553  33.401  1.00  0.00           H
ATOM   2452 2HG1 VAL A 167      27.613  47.117  34.141  1.00  0.00           H
ATOM   2453 3HG1 VAL A 167      25.922  47.596  34.399  1.00  0.00           H
ATOM   2454  CG2 VAL A 167      28.963  48.939  35.589  1.00  0.00           C
ATOM   2455 1HG2 VAL A 167      29.455  47.999  35.352  1.00  0.00           H
ATOM   2456 2HG2 VAL A 167      29.315  49.524  34.731  1.00  0.00           H
ATOM   2457 3HG2 VAL A 167      29.277  49.468  36.489  1.00  0.00           H
ATOM   2458  C   VAL A 167      26.555  50.759  36.920  1.00  0.00           C
ATOM   2459  O   VAL A 167      27.441  51.543  37.365  1.00  0.00           O
ATOM   2460  N   ALA A 168      25.451  50.498  37.607  1.00  0.00           N
ATOM   2461  H   ALA A 168      24.854  49.743  37.309  1.00  0.00           H
ATOM   2462  CA  ALA A 168      25.071  51.069  38.859  1.00  0.00           C
ATOM   2463  HA  ALA A 168      25.792  51.746  39.306  1.00  0.00           H
ATOM   2464  CB  ALA A 168      23.938  51.985  38.525  1.00  0.00           C
ATOM   2465  HB1 ALA A 168      23.516  52.473  39.399  1.00  0.00           H
ATOM   2466  HB2 ALA A 168      24.390  52.754  37.907  1.00  0.00           H
ATOM   2467  HB3 ALA A 168      23.122  51.520  37.981  1.00  0.00           H
ATOM   2468  C   ALA A 168      24.583  50.117  39.942  1.00  0.00           C
ATOM   2469  O   ALA A 168      24.602  50.452  41.098  1.00  0.00           O
ATOM   2470  N   ASP A 169      24.305  48.808  39.645  1.00  0.00           N
ATOM   2471  H   ASP A 169      24.473  48.504  38.700  1.00  0.00           H
ATOM   2472  CA  ASP A 169      24.131  47.724  40.619  1.00  0.00           C
ATOM   2473  HA  ASP A 169      24.350  48.245  41.554  1.00  0.00           H
ATOM   2474  CB  ASP A 169      22.671  47.293  40.618  1.00  0.00           C
ATOM   2475  HB1 ASP A 169      22.429  46.531  39.881  1.00  0.00           H
ATOM   2476  HB2 ASP A 169      22.055  48.182  40.485  1.00  0.00           H
ATOM   2477  CG  ASP A 169      22.301  46.592  41.947  1.00  0.00           C
ATOM   2478  OD1 ASP A 169      23.035  46.790  42.953  1.00  0.00           O
ATOM   2479  OD2 ASP A 169      21.144  46.072  42.011  1.00  0.00           O
ATOM   2480  C   ASP A 169      25.137  46.578  40.528  1.00  0.00           C
ATOM   2481  O   ASP A 169      25.919  46.490  39.513  1.00  0.00           O
ATOM   2482  N   GLY A 170      25.212  45.652  41.462  1.00  0.00           N
ATOM   2483  H   GLY A 170      24.702  45.830  42.317  1.00  0.00           H
ATOM   2484  CA  GLY A 170      26.442  44.791  41.637  1.00  0.00           C
ATOM   2485  HA1 GLY A 170      26.635  44.207  40.737  1.00  0.00           H
ATOM   2486  HA2 GLY A 170      26.226  44.069  42.418  1.00  0.00           H
ATOM   2487  C   GLY A 170      27.696  45.567  42.157  1.00  0.00           C
ATOM   2488  O   GLY A 170      27.609  46.560  42.886  1.00  0.00           O
ATOM   2489  N   LEU A 171      28.860  45.188  41.696  1.00  0.00           N
ATOM   2490  H   LEU A 171      28.897  44.485  40.978  1.00  0.00           H
ATOM   2491  CA  LEU A 171      30.109  45.841  42.087  1.00  0.00           C
ATOM   2492  HA  LEU A 171      30.068  46.922  42.227  1.00  0.00           H
ATOM   2493  CB  LEU A 171      30.647  45.191  43.367  1.00  0.00           C
ATOM   2494  HB1 LEU A 171      30.534  44.106  43.319  1.00  0.00           H
ATOM   2495  HB2 LEU A 171      29.935  45.433  44.154  1.00  0.00           H
ATOM   2496  CG  LEU A 171      32.054  45.522  43.831  1.00  0.00           C
ATOM   2497  HG  LEU A 171      32.730  45.090  43.093  1.00  0.00           H
ATOM   2498  CD1 LEU A 171      32.273  47.061  43.803  1.00  0.00           C
ATOM   2499 1HD1 LEU A 171      32.360  47.391  42.771  1.00  0.00           H
ATOM   2500 2HD1 LEU A 171      31.513  47.618  44.352  1.00  0.00           H
ATOM   2501 3HD1 LEU A 171      33.279  47.326  44.160  1.00  0.00           H
ATOM   2502  CD2 LEU A 171      32.379  44.988  45.218  1.00  0.00           C
ATOM   2503 1HD2 LEU A 171      31.673  45.459  45.896  1.00  0.00           H
ATOM   2504 2HD2 LEU A 171      32.333  43.897  45.302  1.00  0.00           H
ATOM   2505 3HD2 LEU A 171      33.384  45.203  45.584  1.00  0.00           H
ATOM   2506  C   LEU A 171      31.040  45.866  40.837  1.00  0.00           C
ATOM   2507  O   LEU A 171      31.538  46.949  40.456  1.00  0.00           O
ATOM   2508  N   HIS A 172      31.096  44.789  40.056  1.00  0.00           N
ATOM   2509  H   HIS A 172      30.750  43.945  40.485  1.00  0.00           H
ATOM   2510  CA  HIS A 172      31.870  44.643  38.851  1.00  0.00           C
ATOM   2511  HA  HIS A 172      32.121  45.630  38.470  1.00  0.00           H
ATOM   2512  CB  HIS A 172      33.041  43.697  39.071  1.00  0.00           C
ATOM   2513  HB1 HIS A 172      33.631  43.581  38.157  1.00  0.00           H
ATOM   2514  HB2 HIS A 172      32.729  42.694  39.361  1.00  0.00           H
ATOM   2515  CG  HIS A 172      34.019  44.142  40.068  1.00  0.00           C
ATOM   2516  ND1 HIS A 172      34.931  43.239  40.557  1.00  0.00           N
ATOM   2517  CE1 HIS A 172      35.733  43.893  41.371  1.00  0.00           C
ATOM   2518  HE1 HIS A 172      36.667  43.510  41.749  1.00  0.00           H
ATOM   2519  NE2 HIS A 172      35.521  45.194  41.131  1.00  0.00           N
ATOM   2520  HE2 HIS A 172      36.110  45.937  41.490  1.00  0.00           H
ATOM   2521  CD2 HIS A 172      34.398  45.428  40.332  1.00  0.00           C
ATOM   2522  HD2 HIS A 172      33.931  46.292  39.887  1.00  0.00           H
ATOM   2523  C   HIS A 172      31.031  43.994  37.693  1.00  0.00           C
ATOM   2524  O   HIS A 172      30.081  43.299  37.960  1.00  0.00           O
ATOM   2525  N   LEU A 173      31.574  44.088  36.436  1.00  0.00           N
ATOM   2526  H   LEU A 173      32.297  44.761  36.249  1.00  0.00           H
ATOM   2527  CA  LEU A 173      30.894  43.267  35.395  1.00  0.00           C
ATOM   2528  HA  LEU A 173      29.840  43.503  35.240  1.00  0.00           H
ATOM   2529  CB  LEU A 173      31.686  43.340  34.032  1.00  0.00           C
ATOM   2530  HB1 LEU A 173      31.132  42.692  33.352  1.00  0.00           H
ATOM   2531  HB2 LEU A 173      32.677  42.965  34.291  1.00  0.00           H
ATOM   2532  CG  LEU A 173      31.856  44.815  33.478  1.00  0.00           C
ATOM   2533  HG  LEU A 173      32.468  45.414  34.153  1.00  0.00           H
ATOM   2534  CD1 LEU A 173      32.667  44.668  32.180  1.00  0.00           C
ATOM   2535 1HD1 LEU A 173      32.965  45.648  31.813  1.00  0.00           H
ATOM   2536 2HD1 LEU A 173      33.555  44.070  32.375  1.00  0.00           H
ATOM   2537 3HD1 LEU A 173      31.948  44.259  31.477  1.00  0.00           H
ATOM   2538  CD2 LEU A 173      30.501  45.488  33.191  1.00  0.00           C
ATOM   2539 1HD2 LEU A 173      29.917  44.790  32.585  1.00  0.00           H
ATOM   2540 2HD2 LEU A 173      30.090  45.756  34.159  1.00  0.00           H
ATOM   2541 3HD2 LEU A 173      30.734  46.360  32.585  1.00  0.00           H
ATOM   2542  C   LEU A 173      30.965  41.834  35.830  1.00  0.00           C
ATOM   2543  O   LEU A 173      29.993  41.111  35.757  1.00  0.00           O
ATOM   2544  N   LYS A 174      32.055  41.370  36.502  1.00  0.00           N
ATOM   2545  H   LYS A 174      32.834  42.007  36.612  1.00  0.00           H
ATOM   2546  CA  LYS A 174      32.196  39.943  36.990  1.00  0.00           C
ATOM   2547  HA  LYS A 174      31.925  39.324  36.143  1.00  0.00           H
ATOM   2548  CB  LYS A 174      33.681  39.742  37.353  1.00  0.00           C
ATOM   2549  HB1 LYS A 174      33.719  38.832  37.944  1.00  0.00           H
ATOM   2550  HB2 LYS A 174      34.038  40.576  37.948  1.00  0.00           H
ATOM   2551  CG  LYS A 174      34.670  39.564  36.148  1.00  0.00           C
ATOM   2552  HG1 LYS A 174      35.701  39.635  36.488  1.00  0.00           H
ATOM   2553  HG2 LYS A 174      34.580  40.263  35.320  1.00  0.00           H
ATOM   2554  CD  LYS A 174      34.400  38.249  35.415  1.00  0.00           C
ATOM   2555  HD1 LYS A 174      33.436  38.400  34.931  1.00  0.00           H
ATOM   2556  HD2 LYS A 174      34.225  37.425  36.101  1.00  0.00           H
ATOM   2557  CE  LYS A 174      35.397  37.800  34.322  1.00  0.00           C
ATOM   2558  HE1 LYS A 174      35.390  38.536  33.519  1.00  0.00           H
ATOM   2559  HE2 LYS A 174      35.069  36.839  33.921  1.00  0.00           H
ATOM   2560  NZ  LYS A 174      36.796  37.591  34.868  1.00  0.00           N
ATOM   2561  HZ1 LYS A 174      37.272  38.473  35.040  1.00  0.00           H
ATOM   2562  HZ2 LYS A 174      36.820  37.062  35.731  1.00  0.00           H
ATOM   2563  HZ3 LYS A 174      37.406  37.081  34.246  1.00  0.00           H
ATOM   2564  C   LYS A 174      31.272  39.479  38.111  1.00  0.00           C
ATOM   2565  O   LYS A 174      30.926  38.331  38.181  1.00  0.00           O
ATOM   2566  N   SER A 175      30.619  40.468  38.791  1.00  0.00           N
ATOM   2567  H   SER A 175      30.844  41.430  38.558  1.00  0.00           H
ATOM   2568  CA  SER A 175      29.589  40.327  39.845  1.00  0.00           C
ATOM   2569  HA  SER A 175      29.889  39.687  40.671  1.00  0.00           H
ATOM   2570  CB  SER A 175      29.313  41.652  40.576  1.00  0.00           C
ATOM   2571  HB1 SER A 175      28.551  41.448  41.321  1.00  0.00           H
ATOM   2572  HB2 SER A 175      28.922  42.379  39.860  1.00  0.00           H
ATOM   2573  OG  SER A 175      30.329  42.217  41.326  1.00  0.00           O
ATOM   2574  HG  SER A 175      30.317  41.755  42.169  1.00  0.00           H
ATOM   2575  C   SER A 175      28.224  39.914  39.111  1.00  0.00           C
ATOM   2576  O   SER A 175      27.239  39.828  39.783  1.00  0.00           O
ATOM   2577  N   PHE A 176      28.245  39.787  37.752  1.00  0.00           N
ATOM   2578  H   PHE A 176      29.093  39.895  37.207  1.00  0.00           H
ATOM   2579  CA  PHE A 176      26.985  39.456  37.071  1.00  0.00           C
ATOM   2580  HA  PHE A 176      26.422  38.726  37.657  1.00  0.00           H
ATOM   2581  CB  PHE A 176      26.212  40.776  36.888  1.00  0.00           C
ATOM   2582  HB1 PHE A 176      26.329  41.407  37.764  1.00  0.00           H
ATOM   2583  HB2 PHE A 176      25.193  40.396  36.807  1.00  0.00           H
ATOM   2584  CG  PHE A 176      26.398  41.542  35.611  1.00  0.00           C
ATOM   2585  CD1 PHE A 176      25.418  41.391  34.607  1.00  0.00           C
ATOM   2586  HD1 PHE A 176      24.748  40.546  34.474  1.00  0.00           H
ATOM   2587  CE1 PHE A 176      25.526  42.184  33.401  1.00  0.00           C
ATOM   2588  HE1 PHE A 176      24.871  41.996  32.564  1.00  0.00           H
ATOM   2589  CZ  PHE A 176      26.557  43.151  33.297  1.00  0.00           C
ATOM   2590  HZ  PHE A 176      26.668  43.753  32.412  1.00  0.00           H
ATOM   2591  CE2 PHE A 176      27.394  43.417  34.428  1.00  0.00           C
ATOM   2592  HE2 PHE A 176      28.096  44.238  34.362  1.00  0.00           H
ATOM   2593  CD2 PHE A 176      27.354  42.548  35.538  1.00  0.00           C
ATOM   2594  HD2 PHE A 176      27.929  42.694  36.445  1.00  0.00           H
ATOM   2595  C   PHE A 176      27.118  38.779  35.662  1.00  0.00           C
ATOM   2596  O   PHE A 176      26.073  38.432  35.064  1.00  0.00           O
ATOM   2597  N   CYS A 177      28.328  38.585  35.041  1.00  0.00           N
ATOM   2598  H   CYS A 177      29.168  38.941  35.476  1.00  0.00           H
ATOM   2599  CA  CYS A 177      28.491  37.999  33.726  1.00  0.00           C
ATOM   2600  HA  CYS A 177      27.722  37.240  33.586  1.00  0.00           H
ATOM   2601  CB  CYS A 177      28.487  39.213  32.712  1.00  0.00           C
ATOM   2602  HB1 CYS A 177      27.566  39.796  32.695  1.00  0.00           H
ATOM   2603  HB2 CYS A 177      28.446  38.843  31.685  1.00  0.00           H
ATOM   2604  SG  CYS A 177      29.882  40.387  32.821  1.00  0.00           S
ATOM   2605  HG  CYS A 177      29.523  41.065  33.914  1.00  0.00           H
ATOM   2606  C   CYS A 177      29.947  37.389  33.700  1.00  0.00           C
ATOM   2607  O   CYS A 177      30.713  37.462  34.671  1.00  0.00           O
ATOM   2608  N   SER A 178      30.215  36.568  32.692  1.00  0.00           N
ATOM   2609  H   SER A 178      29.451  36.476  32.033  1.00  0.00           H
ATOM   2610  CA  SER A 178      31.414  35.734  32.474  1.00  0.00           C
ATOM   2611  HA  SER A 178      32.237  36.396  32.743  1.00  0.00           H
ATOM   2612  CB  SER A 178      31.504  34.633  33.587  1.00  0.00           C
ATOM   2613  HB1 SER A 178      32.041  33.754  33.229  1.00  0.00           H
ATOM   2614  HB2 SER A 178      30.487  34.287  33.777  1.00  0.00           H
ATOM   2615  OG  SER A 178      32.096  35.183  34.818  1.00  0.00           O
ATOM   2616  HG  SER A 178      31.803  36.063  35.059  1.00  0.00           H
ATOM   2617  C   SER A 178      31.400  34.995  31.106  1.00  0.00           C
ATOM   2618  O   SER A 178      30.380  34.411  30.688  1.00  0.00           O
ATOM   2619  N   MET A 179      32.496  35.040  30.319  1.00  0.00           N
ATOM   2620  H   MET A 179      33.250  35.607  30.660  1.00  0.00           H
ATOM   2621  CA  MET A 179      32.694  34.269  29.147  1.00  0.00           C
ATOM   2622  HA  MET A 179      31.857  34.551  28.514  1.00  0.00           H
ATOM   2623  CB  MET A 179      34.032  34.638  28.436  1.00  0.00           C
ATOM   2624  HB1 MET A 179      34.162  33.862  27.681  1.00  0.00           H
ATOM   2625  HB2 MET A 179      34.845  34.790  29.141  1.00  0.00           H
ATOM   2626  CG  MET A 179      33.956  35.926  27.715  1.00  0.00           C
ATOM   2627  HG1 MET A 179      34.935  36.071  27.250  1.00  0.00           H
ATOM   2628  HG2 MET A 179      33.620  36.717  28.390  1.00  0.00           H
ATOM   2629  SD  MET A 179      32.796  35.928  26.287  1.00  0.00           S
ATOM   2630  CE  MET A 179      33.656  35.007  24.960  1.00  0.00           C
ATOM   2631  HE1 MET A 179      34.067  34.055  25.293  1.00  0.00           H
ATOM   2632  HE2 MET A 179      32.912  34.828  24.180  1.00  0.00           H
ATOM   2633  HE3 MET A 179      34.506  35.580  24.600  1.00  0.00           H
ATOM   2634  C   MET A 179      32.622  32.779  29.531  1.00  0.00           C
ATOM   2635  O   MET A 179      33.146  32.278  30.538  1.00  0.00           O
ATOM   2636  N   ALA A 180      31.901  31.977  28.790  1.00  0.00           N
ATOM   2637  H   ALA A 180      31.468  32.422  27.985  1.00  0.00           H
ATOM   2638  CA  ALA A 180      31.436  30.637  29.166  1.00  0.00           C
ATOM   2639  HA  ALA A 180      32.017  30.288  30.026  1.00  0.00           H
ATOM   2640  CB  ALA A 180      29.968  30.712  29.701  1.00  0.00           C
ATOM   2641  HB1 ALA A 180      29.345  31.124  28.914  1.00  0.00           H
ATOM   2642  HB2 ALA A 180      29.503  29.833  30.157  1.00  0.00           H
ATOM   2643  HB3 ALA A 180      30.080  31.417  30.525  1.00  0.00           H
ATOM   2644  C   ALA A 180      31.527  29.566  28.010  1.00  0.00           C
ATOM   2645  O   ALA A 180      30.820  28.598  28.010  1.00  0.00           O
ATOM   2646  N   GLY A 181      32.315  29.832  26.993  1.00  0.00           N
ATOM   2647  H   GLY A 181      32.732  30.751  27.023  1.00  0.00           H
ATOM   2648  CA  GLY A 181      32.438  29.024  25.767  1.00  0.00           C
ATOM   2649  HA1 GLY A 181      31.471  28.562  25.564  1.00  0.00           H
ATOM   2650  HA2 GLY A 181      33.191  28.251  25.817  1.00  0.00           H
ATOM   2651  C   GLY A 181      33.127  29.865  24.688  1.00  0.00           C
ATOM   2652  O   GLY A 181      33.468  31.045  24.950  1.00  0.00           O
ATOM   2653  N   PRO A 182      33.278  29.365  23.506  1.00  0.00           N
ATOM   2654  CD  PRO A 182      32.975  27.997  23.075  1.00  0.00           C
ATOM   2655  HD1 PRO A 182      31.900  27.878  23.158  1.00  0.00           H
ATOM   2656  HD2 PRO A 182      33.536  27.281  23.684  1.00  0.00           H
ATOM   2657  CG  PRO A 182      33.419  27.896  21.578  1.00  0.00           C
ATOM   2658  HG1 PRO A 182      32.574  27.756  20.916  1.00  0.00           H
ATOM   2659  HG2 PRO A 182      34.081  27.047  21.423  1.00  0.00           H
ATOM   2660  CB  PRO A 182      34.051  29.278  21.271  1.00  0.00           C
ATOM   2661  HB1 PRO A 182      33.820  29.625  20.252  1.00  0.00           H
ATOM   2662  HB2 PRO A 182      35.104  29.009  21.300  1.00  0.00           H
ATOM   2663  CA  PRO A 182      33.613  30.213  22.346  1.00  0.00           C
ATOM   2664  HA  PRO A 182      34.376  30.898  22.722  1.00  0.00           H
ATOM   2665  C   PRO A 182      32.451  31.121  21.888  1.00  0.00           C
ATOM   2666  O   PRO A 182      31.319  30.664  21.825  1.00  0.00           O
ATOM   2667  N   ASN A 183      32.712  32.363  21.618  1.00  0.00           N
ATOM   2668  H   ASN A 183      33.658  32.729  21.616  1.00  0.00           H
ATOM   2669  CA  ASN A 183      31.635  33.339  21.343  1.00  0.00           C
ATOM   2670  HA  ASN A 183      32.214  34.245  21.170  1.00  0.00           H
ATOM   2671  CB  ASN A 183      30.967  33.055  19.907  1.00  0.00           C
ATOM   2672  HB1 ASN A 183      30.196  32.292  20.027  1.00  0.00           H
ATOM   2673  HB2 ASN A 183      31.763  32.681  19.267  1.00  0.00           H
ATOM   2674  CG  ASN A 183      30.470  34.379  19.315  1.00  0.00           C
ATOM   2675  OD1 ASN A 183      31.266  35.289  19.049  1.00  0.00           O
ATOM   2676  ND2 ASN A 183      29.208  34.614  19.006  1.00  0.00           N
ATOM   2677 1HD2 ASN A 183      28.522  33.911  19.266  1.00  0.00           H
ATOM   2678 2HD2 ASN A 183      29.021  35.534  18.644  1.00  0.00           H
ATOM   2679  C   ASN A 183      30.470  33.665  22.365  1.00  0.00           C
ATOM   2680  O   ASN A 183      29.490  34.450  22.156  1.00  0.00           O
ATOM   2681  N   LEU A 184      30.363  32.968  23.479  1.00  0.00           N
ATOM   2682  H   LEU A 184      31.091  32.271  23.512  1.00  0.00           H
ATOM   2683  CA  LEU A 184      29.294  32.740  24.395  1.00  0.00           C
ATOM   2684  HA  LEU A 184      28.382  33.191  24.014  1.00  0.00           H
ATOM   2685  CB  LEU A 184      29.086  31.184  24.520  1.00  0.00           C
ATOM   2686  HB1 LEU A 184      30.033  30.715  24.765  1.00  0.00           H
ATOM   2687  HB2 LEU A 184      28.671  30.886  23.552  1.00  0.00           H
ATOM   2688  CG  LEU A 184      28.104  30.801  25.594  1.00  0.00           C
ATOM   2689  HG  LEU A 184      28.353  31.339  26.507  1.00  0.00           H
ATOM   2690  CD1 LEU A 184      26.723  31.238  25.264  1.00  0.00           C
ATOM   2691 1HD1 LEU A 184      25.961  30.886  25.955  1.00  0.00           H
ATOM   2692 2HD1 LEU A 184      26.480  32.305  25.293  1.00  0.00           H
ATOM   2693 3HD1 LEU A 184      26.537  30.858  24.258  1.00  0.00           H
ATOM   2694  CD2 LEU A 184      28.066  29.258  25.758  1.00  0.00           C
ATOM   2695 1HD2 LEU A 184      27.282  28.970  26.453  1.00  0.00           H
ATOM   2696 2HD2 LEU A 184      27.964  28.784  24.774  1.00  0.00           H
ATOM   2697 3HD2 LEU A 184      29.056  29.068  26.165  1.00  0.00           H
ATOM   2698  C   LEU A 184      29.542  33.465  25.748  1.00  0.00           C
ATOM   2699  O   LEU A 184      30.569  33.183  26.414  1.00  0.00           O
ATOM   2700  N   ILE A 185      28.556  34.260  26.266  1.00  0.00           N
ATOM   2701  H   ILE A 185      27.789  34.558  25.695  1.00  0.00           H
ATOM   2702  CA  ILE A 185      28.646  34.835  27.644  1.00  0.00           C
ATOM   2703  HA  ILE A 185      29.595  34.605  28.133  1.00  0.00           H
ATOM   2704  CB  ILE A 185      28.584  36.389  27.545  1.00  0.00           C
ATOM   2705  HB  ILE A 185      27.550  36.734  27.564  1.00  0.00           H
ATOM   2706  CG2 ILE A 185      29.289  36.932  28.777  1.00  0.00           C
ATOM   2707 1HG2 ILE A 185      29.355  38.022  28.844  1.00  0.00           H
ATOM   2708 2HG2 ILE A 185      28.844  36.630  29.716  1.00  0.00           H
ATOM   2709 3HG2 ILE A 185      30.307  36.557  28.795  1.00  0.00           H
ATOM   2710  CG1 ILE A 185      29.146  37.039  26.249  1.00  0.00           C
ATOM   2711 1HG1 ILE A 185      28.467  36.761  25.445  1.00  0.00           H
ATOM   2712 2HG1 ILE A 185      30.026  36.435  26.026  1.00  0.00           H
ATOM   2713  CD  ILE A 185      29.492  38.546  26.091  1.00  0.00           C
ATOM   2714  HD1 ILE A 185      30.287  38.741  26.813  1.00  0.00           H
ATOM   2715  HD2 ILE A 185      29.850  38.674  25.062  1.00  0.00           H
ATOM   2716  HD3 ILE A 185      28.618  39.174  26.233  1.00  0.00           H
ATOM   2717  C   ILE A 185      27.516  34.299  28.600  1.00  0.00           C
ATOM   2718  O   ILE A 185      26.359  34.300  28.224  1.00  0.00           O
ATOM   2719  N   ALA A 186      27.835  33.860  29.768  1.00  0.00           N
ATOM   2720  H   ALA A 186      28.800  33.985  30.038  1.00  0.00           H
ATOM   2721  CA  ALA A 186      26.879  33.645  30.852  1.00  0.00           C
ATOM   2722  HA  ALA A 186      26.035  33.140  30.382  1.00  0.00           H
ATOM   2723  CB  ALA A 186      27.385  32.659  31.900  1.00  0.00           C
ATOM   2724  HB1 ALA A 186      27.592  31.680  31.497  1.00  0.00           H
ATOM   2725  HB2 ALA A 186      28.310  33.054  32.318  1.00  0.00           H
ATOM   2726  HB3 ALA A 186      26.644  32.541  32.694  1.00  0.00           H
ATOM   2727  C   ALA A 186      26.379  34.908  31.487  1.00  0.00           C
ATOM   2728  O   ALA A 186      27.206  35.796  31.687  1.00  0.00           O
ATOM   2729  N   ILE A 187      25.043  35.082  31.729  1.00  0.00           N
ATOM   2730  H   ILE A 187      24.352  34.414  31.404  1.00  0.00           H
ATOM   2731  CA  ILE A 187      24.387  36.374  32.079  1.00  0.00           C
ATOM   2732  HA  ILE A 187      25.127  37.041  32.490  1.00  0.00           H
ATOM   2733  CB  ILE A 187      23.976  37.120  30.744  1.00  0.00           C
ATOM   2734  HB  ILE A 187      24.860  37.107  30.114  1.00  0.00           H
ATOM   2735  CG2 ILE A 187      22.917  36.341  29.947  1.00  0.00           C
ATOM   2736 1HG2 ILE A 187      23.158  35.278  29.855  1.00  0.00           H
ATOM   2737 2HG2 ILE A 187      21.914  36.384  30.387  1.00  0.00           H
ATOM   2738 3HG2 ILE A 187      22.869  36.692  28.918  1.00  0.00           H
ATOM   2739  CG1 ILE A 187      23.381  38.557  30.708  1.00  0.00           C
ATOM   2740 1HG1 ILE A 187      22.400  38.656  31.176  1.00  0.00           H
ATOM   2741 2HG1 ILE A 187      23.190  38.868  29.679  1.00  0.00           H
ATOM   2742  CD  ILE A 187      24.431  39.503  31.265  1.00  0.00           C
ATOM   2743  HD1 ILE A 187      24.029  40.504  31.112  1.00  0.00           H
ATOM   2744  HD2 ILE A 187      24.448  39.297  32.339  1.00  0.00           H
ATOM   2745  HD3 ILE A 187      25.375  39.343  30.744  1.00  0.00           H
ATOM   2746  C   ILE A 187      23.212  36.288  33.081  1.00  0.00           C
ATOM   2747  O   ILE A 187      22.502  35.257  32.944  1.00  0.00           O
ATOM   2748  N   GLY A 188      23.011  37.251  33.933  1.00  0.00           N
ATOM   2749  H   GLY A 188      23.425  38.152  33.744  1.00  0.00           H
ATOM   2750  CA  GLY A 188      21.877  37.270  34.928  1.00  0.00           C
ATOM   2751  HA1 GLY A 188      22.114  38.131  35.551  1.00  0.00           H
ATOM   2752  HA2 GLY A 188      21.851  36.359  35.521  1.00  0.00           H
ATOM   2753  C   GLY A 188      20.508  37.632  34.289  1.00  0.00           C
ATOM   2754  O   GLY A 188      20.324  38.077  33.201  1.00  0.00           O
ATOM   2755  N   SER A 189      19.450  37.337  35.092  1.00  0.00           N
ATOM   2756  H   SER A 189      19.660  37.049  36.033  1.00  0.00           H
ATOM   2757  CA  SER A 189      17.959  37.239  34.837  1.00  0.00           C
ATOM   2758  HA  SER A 189      17.678  37.291  33.789  1.00  0.00           H
ATOM   2759  CB  SER A 189      17.410  35.944  35.346  1.00  0.00           C
ATOM   2760  HB1 SER A 189      16.326  35.971  35.211  1.00  0.00           H
ATOM   2761  HB2 SER A 189      17.559  35.749  36.406  1.00  0.00           H
ATOM   2762  OG  SER A 189      17.983  34.838  34.621  1.00  0.00           O
ATOM   2763  HG  SER A 189      18.884  34.797  34.943  1.00  0.00           H
ATOM   2764  C   SER A 189      17.197  38.459  35.479  1.00  0.00           C
ATOM   2765  O   SER A 189      15.993  38.577  35.300  1.00  0.00           O
ATOM   2766  N   SER A 190      17.953  39.451  36.170  1.00  0.00           N
ATOM   2767  H   SER A 190      18.959  39.437  36.107  1.00  0.00           H
ATOM   2768  CA  SER A 190      17.466  40.618  36.849  1.00  0.00           C
ATOM   2769  HA  SER A 190      16.593  40.213  37.350  1.00  0.00           H
ATOM   2770  CB  SER A 190      18.502  41.093  37.884  1.00  0.00           C
ATOM   2771  HB1 SER A 190      18.582  40.356  38.687  1.00  0.00           H
ATOM   2772  HB2 SER A 190      18.195  42.056  38.299  1.00  0.00           H
ATOM   2773  OG  SER A 190      19.796  41.289  37.303  1.00  0.00           O
ATOM   2774  HG  SER A 190      20.388  41.493  38.039  1.00  0.00           H
ATOM   2775  C   SER A 190      17.067  41.746  35.876  1.00  0.00           C
ATOM   2776  O   SER A 190      17.477  41.702  34.714  1.00  0.00           O
ATOM   2777  N   GLU A 191      16.483  42.800  36.317  1.00  0.00           N
ATOM   2778  H   GLU A 191      16.006  42.779  37.199  1.00  0.00           H
ATOM   2779  CA  GLU A 191      16.325  43.975  35.488  1.00  0.00           C
ATOM   2780  HA  GLU A 191      15.891  43.649  34.535  1.00  0.00           H
ATOM   2781  CB  GLU A 191      15.493  45.071  36.191  1.00  0.00           C
ATOM   2782  HB1 GLU A 191      16.120  45.531  36.951  1.00  0.00           H
ATOM   2783  HB2 GLU A 191      14.651  44.619  36.701  1.00  0.00           H
ATOM   2784  CG  GLU A 191      14.941  46.129  35.235  1.00  0.00           C
ATOM   2785  HG1 GLU A 191      14.272  45.632  34.525  1.00  0.00           H
ATOM   2786  HG2 GLU A 191      15.724  46.653  34.678  1.00  0.00           H
ATOM   2787  CD  GLU A 191      14.173  47.197  36.070  1.00  0.00           C
ATOM   2788  OE1 GLU A 191      14.644  48.339  35.964  1.00  0.00           O
ATOM   2789  OE2 GLU A 191      13.283  46.898  36.871  1.00  0.00           O
ATOM   2790  C   GLU A 191      17.702  44.628  35.208  1.00  0.00           C
ATOM   2791  O   GLU A 191      18.005  44.971  34.093  1.00  0.00           O
ATOM   2792  N   SER A 192      18.596  44.651  36.185  1.00  0.00           N
ATOM   2793  H   SER A 192      18.309  44.287  37.085  1.00  0.00           H
ATOM   2794  CA  SER A 192      19.968  45.318  36.008  1.00  0.00           C
ATOM   2795  HA  SER A 192      19.761  46.286  35.557  1.00  0.00           H
ATOM   2796  CB  SER A 192      20.647  45.719  37.324  1.00  0.00           C
ATOM   2797  HB1 SER A 192      19.950  46.325  37.902  1.00  0.00           H
ATOM   2798  HB2 SER A 192      21.524  46.328  37.149  1.00  0.00           H
ATOM   2799  OG  SER A 192      20.957  44.474  37.915  1.00  0.00           O
ATOM   2800  HG  SER A 192      20.692  44.470  38.838  1.00  0.00           H
ATOM   2801  C   SER A 192      20.842  44.555  35.052  1.00  0.00           C
ATOM   2802  O   SER A 192      21.428  45.176  34.210  1.00  0.00           O
ATOM   2803  N   ALA A 193      20.913  43.221  35.177  1.00  0.00           N
ATOM   2804  H   ALA A 193      20.420  42.853  35.987  1.00  0.00           H
ATOM   2805  CA  ALA A 193      21.600  42.347  34.186  1.00  0.00           C
ATOM   2806  HA  ALA A 193      22.646  42.632  34.263  1.00  0.00           H
ATOM   2807  CB  ALA A 193      21.522  40.897  34.579  1.00  0.00           C
ATOM   2808  HB1 ALA A 193      20.504  40.581  34.790  1.00  0.00           H
ATOM   2809  HB2 ALA A 193      21.886  40.336  33.718  1.00  0.00           H
ATOM   2810  HB3 ALA A 193      22.081  40.691  35.486  1.00  0.00           H
ATOM   2811  C   ALA A 193      21.005  42.484  32.809  1.00  0.00           C
ATOM   2812  O   ALA A 193      21.733  42.229  31.849  1.00  0.00           O
ATOM   2813  N   GLN A 194      19.700  42.798  32.655  1.00  0.00           N
ATOM   2814  H   GLN A 194      19.087  42.996  33.439  1.00  0.00           H
ATOM   2815  CA  GLN A 194      19.042  42.911  31.343  1.00  0.00           C
ATOM   2816  HA  GLN A 194      19.344  42.105  30.668  1.00  0.00           H
ATOM   2817  CB  GLN A 194      17.474  42.822  31.471  1.00  0.00           C
ATOM   2818  HB1 GLN A 194      17.161  43.229  32.428  1.00  0.00           H
ATOM   2819  HB2 GLN A 194      17.120  41.789  31.520  1.00  0.00           H
ATOM   2820  CG  GLN A 194      16.755  43.712  30.372  1.00  0.00           C
ATOM   2821  HG1 GLN A 194      17.346  43.596  29.458  1.00  0.00           H
ATOM   2822  HG2 GLN A 194      16.748  44.735  30.729  1.00  0.00           H
ATOM   2823  CD  GLN A 194      15.363  43.225  30.098  1.00  0.00           C
ATOM   2824  OE1 GLN A 194      15.074  42.002  30.110  1.00  0.00           O
ATOM   2825  NE2 GLN A 194      14.503  44.169  29.822  1.00  0.00           N
ATOM   2826 1HE2 GLN A 194      14.721  45.142  29.952  1.00  0.00           H
ATOM   2827 2HE2 GLN A 194      13.547  43.862  29.708  1.00  0.00           H
ATOM   2828  C   GLN A 194      19.481  44.247  30.761  1.00  0.00           C
ATOM   2829  O   GLN A 194      19.984  44.421  29.618  1.00  0.00           O
ATOM   2830  N   LYS A 195      19.567  45.334  31.531  1.00  0.00           N
ATOM   2831  H   LYS A 195      19.363  45.226  32.511  1.00  0.00           H
ATOM   2832  CA  LYS A 195      19.930  46.697  31.011  1.00  0.00           C
ATOM   2833  HA  LYS A 195      19.429  46.977  30.090  1.00  0.00           H
ATOM   2834  CB  LYS A 195      19.582  47.775  31.999  1.00  0.00           C
ATOM   2835  HB1 LYS A 195      20.238  48.628  31.858  1.00  0.00           H
ATOM   2836  HB2 LYS A 195      19.721  47.372  33.012  1.00  0.00           H
ATOM   2837  CG  LYS A 195      18.249  48.270  31.757  1.00  0.00           C
ATOM   2838  HG1 LYS A 195      17.591  47.454  31.450  1.00  0.00           H
ATOM   2839  HG2 LYS A 195      18.244  48.987  30.934  1.00  0.00           H
ATOM   2840  CD  LYS A 195      17.463  48.948  32.904  1.00  0.00           C
ATOM   2841  HD1 LYS A 195      17.729  49.993  32.726  1.00  0.00           H
ATOM   2842  HD2 LYS A 195      17.846  48.573  33.852  1.00  0.00           H
ATOM   2843  CE  LYS A 195      15.879  48.695  32.776  1.00  0.00           C
ATOM   2844  HE1 LYS A 195      15.615  47.629  32.788  1.00  0.00           H
ATOM   2845  HE2 LYS A 195      15.609  48.906  31.743  1.00  0.00           H
ATOM   2846  NZ  LYS A 195      15.107  49.651  33.629  1.00  0.00           N
ATOM   2847  HZ1 LYS A 195      14.128  49.598  33.377  1.00  0.00           H
ATOM   2848  HZ2 LYS A 195      15.124  49.409  34.609  1.00  0.00           H
ATOM   2849  HZ3 LYS A 195      15.426  50.600  33.725  1.00  0.00           H
ATOM   2850  C   LYS A 195      21.423  46.664  30.557  1.00  0.00           C
ATOM   2851  O   LYS A 195      21.703  46.905  29.350  1.00  0.00           O
ATOM   2852  N   ALA A 196      22.305  46.179  31.428  1.00  0.00           N
ATOM   2853  H   ALA A 196      22.017  45.944  32.372  1.00  0.00           H
ATOM   2854  CA  ALA A 196      23.702  45.974  31.027  1.00  0.00           C
ATOM   2855  HA  ALA A 196      24.111  46.952  30.754  1.00  0.00           H
ATOM   2856  CB  ALA A 196      24.556  45.578  32.194  1.00  0.00           C
ATOM   2857  HB1 ALA A 196      24.334  46.272  33.005  1.00  0.00           H
ATOM   2858  HB2 ALA A 196      24.342  44.551  32.461  1.00  0.00           H
ATOM   2859  HB3 ALA A 196      25.641  45.536  32.059  1.00  0.00           H
ATOM   2860  C   ALA A 196      23.922  45.073  29.776  1.00  0.00           C
ATOM   2861  O   ALA A 196      24.657  45.493  28.849  1.00  0.00           O
ATOM   2862  N   LEU A 197      23.319  43.938  29.574  1.00  0.00           N
ATOM   2863  H   LEU A 197      22.731  43.578  30.315  1.00  0.00           H
ATOM   2864  CA  LEU A 197      23.302  43.089  28.370  1.00  0.00           C
ATOM   2865  HA  LEU A 197      24.318  42.736  28.189  1.00  0.00           H
ATOM   2866  CB  LEU A 197      22.381  41.856  28.595  1.00  0.00           C
ATOM   2867  HB1 LEU A 197      21.439  42.246  28.985  1.00  0.00           H
ATOM   2868  HB2 LEU A 197      22.799  41.222  29.383  1.00  0.00           H
ATOM   2869  CG  LEU A 197      22.196  40.945  27.321  1.00  0.00           C
ATOM   2870  HG  LEU A 197      21.864  41.569  26.485  1.00  0.00           H
ATOM   2871  CD1 LEU A 197      23.480  40.211  26.900  1.00  0.00           C
ATOM   2872 1HD1 LEU A 197      24.319  40.909  26.871  1.00  0.00           H
ATOM   2873 2HD1 LEU A 197      23.749  39.375  27.537  1.00  0.00           H
ATOM   2874 3HD1 LEU A 197      23.332  39.670  25.964  1.00  0.00           H
ATOM   2875  CD2 LEU A 197      21.154  39.881  27.368  1.00  0.00           C
ATOM   2876 1HD2 LEU A 197      21.228  39.291  28.276  1.00  0.00           H
ATOM   2877 2HD2 LEU A 197      20.213  40.404  27.573  1.00  0.00           H
ATOM   2878 3HD2 LEU A 197      21.178  39.282  26.460  1.00  0.00           H
ATOM   2879  C   LEU A 197      22.787  43.962  27.214  1.00  0.00           C
ATOM   2880  O   LEU A 197      23.373  43.905  26.165  1.00  0.00           O
ATOM   2881  N   LYS A 198      21.689  44.637  27.282  1.00  0.00           N
ATOM   2882  H   LYS A 198      21.163  44.614  28.150  1.00  0.00           H
ATOM   2883  CA  LYS A 198      21.144  45.555  26.295  1.00  0.00           C
ATOM   2884  HA  LYS A 198      20.940  45.052  25.355  1.00  0.00           H
ATOM   2885  CB  LYS A 198      19.809  46.172  26.752  1.00  0.00           C
ATOM   2886  HB1 LYS A 198      19.574  47.024  26.114  1.00  0.00           H
ATOM   2887  HB2 LYS A 198      19.903  46.318  27.833  1.00  0.00           H
ATOM   2888  CG  LYS A 198      18.613  45.174  26.600  1.00  0.00           C
ATOM   2889  HG1 LYS A 198      18.728  44.235  27.129  1.00  0.00           H
ATOM   2890  HG2 LYS A 198      18.459  44.913  25.552  1.00  0.00           H
ATOM   2891  CD  LYS A 198      17.367  45.847  27.260  1.00  0.00           C
ATOM   2892  HD1 LYS A 198      17.340  46.924  27.092  1.00  0.00           H
ATOM   2893  HD2 LYS A 198      17.554  45.697  28.322  1.00  0.00           H
ATOM   2894  CE  LYS A 198      16.025  45.271  26.833  1.00  0.00           C
ATOM   2895  HE1 LYS A 198      15.198  45.662  27.443  1.00  0.00           H
ATOM   2896  HE2 LYS A 198      15.946  44.201  26.971  1.00  0.00           H
ATOM   2897  NZ  LYS A 198      15.746  45.658  25.415  1.00  0.00           N
ATOM   2898  HZ1 LYS A 198      14.775  45.470  25.205  1.00  0.00           H
ATOM   2899  HZ2 LYS A 198      16.025  46.585  25.125  1.00  0.00           H
ATOM   2900  HZ3 LYS A 198      16.209  44.897  24.944  1.00  0.00           H
ATOM   2901  C   LYS A 198      22.096  46.741  25.933  1.00  0.00           C
ATOM   2902  O   LYS A 198      21.910  47.415  24.911  1.00  0.00           O
ATOM   2903  N   ILE A 199      23.294  46.837  26.623  1.00  0.00           N
ATOM   2904  H   ILE A 199      23.591  46.204  27.355  1.00  0.00           H
ATOM   2905  CA  ILE A 199      24.407  47.818  26.241  1.00  0.00           C
ATOM   2906  HA  ILE A 199      23.918  48.363  25.432  1.00  0.00           H
ATOM   2907  CB  ILE A 199      24.799  48.840  27.338  1.00  0.00           C
ATOM   2908  HB  ILE A 199      25.242  48.301  28.166  1.00  0.00           H
ATOM   2909  CG2 ILE A 199      25.964  49.771  26.824  1.00  0.00           C
ATOM   2910 1HG2 ILE A 199      25.791  50.237  25.855  1.00  0.00           H
ATOM   2911 2HG2 ILE A 199      26.183  50.567  27.545  1.00  0.00           H
ATOM   2912 3HG2 ILE A 199      26.841  49.167  26.611  1.00  0.00           H
ATOM   2913  CG1 ILE A 199      23.606  49.668  27.828  1.00  0.00           C
ATOM   2914 1HG1 ILE A 199      22.822  49.003  28.196  1.00  0.00           H
ATOM   2915 2HG1 ILE A 199      23.331  50.314  26.989  1.00  0.00           H
ATOM   2916  CD  ILE A 199      23.907  50.724  28.930  1.00  0.00           C
ATOM   2917  HD1 ILE A 199      24.381  50.239  29.789  1.00  0.00           H
ATOM   2918  HD2 ILE A 199      24.562  51.491  28.517  1.00  0.00           H
ATOM   2919  HD3 ILE A 199      23.084  51.320  29.316  1.00  0.00           H
ATOM   2920  C   ILE A 199      25.617  47.072  25.705  1.00  0.00           C
ATOM   2921  O   ILE A 199      26.231  47.442  24.732  1.00  0.00           O
ATOM   2922  N   MET A 200      25.940  45.869  26.238  1.00  0.00           N
ATOM   2923  H   MET A 200      25.406  45.509  27.015  1.00  0.00           H
ATOM   2924  CA  MET A 200      26.894  44.979  25.521  1.00  0.00           C
ATOM   2925  HA  MET A 200      27.888  45.440  25.514  1.00  0.00           H
ATOM   2926  CB  MET A 200      27.116  43.769  26.442  1.00  0.00           C
ATOM   2927  HB1 MET A 200      27.771  43.118  25.872  1.00  0.00           H
ATOM   2928  HB2 MET A 200      26.128  43.350  26.598  1.00  0.00           H
ATOM   2929  CG  MET A 200      27.730  44.086  27.790  1.00  0.00           C
ATOM   2930  HG1 MET A 200      27.255  44.971  28.228  1.00  0.00           H
ATOM   2931  HG2 MET A 200      28.779  44.390  27.722  1.00  0.00           H
ATOM   2932  SD  MET A 200      27.599  42.693  28.917  1.00  0.00           S
ATOM   2933  CE  MET A 200      28.915  43.078  30.094  1.00  0.00           C
ATOM   2934  HE1 MET A 200      29.861  43.151  29.556  1.00  0.00           H
ATOM   2935  HE2 MET A 200      28.613  44.075  30.438  1.00  0.00           H
ATOM   2936  HE3 MET A 200      28.864  42.388  30.944  1.00  0.00           H
ATOM   2937  C   MET A 200      26.384  44.644  24.057  1.00  0.00           C
ATOM   2938  O   MET A 200      27.267  44.613  23.198  1.00  0.00           O
ATOM   2939  N   GLN A 201      25.087  44.536  23.817  1.00  0.00           N
ATOM   2940  H   GLN A 201      24.475  44.581  24.619  1.00  0.00           H
ATOM   2941  CA  GLN A 201      24.469  44.392  22.470  1.00  0.00           C
ATOM   2942  HA  GLN A 201      24.932  43.609  21.874  1.00  0.00           H
ATOM   2943  CB  GLN A 201      23.019  43.882  22.752  1.00  0.00           C
ATOM   2944  HB1 GLN A 201      22.596  44.083  21.769  1.00  0.00           H
ATOM   2945  HB2 GLN A 201      22.476  44.552  23.417  1.00  0.00           H
ATOM   2946  CG  GLN A 201      22.926  42.462  23.214  1.00  0.00           C
ATOM   2947  HG1 GLN A 201      23.665  42.467  24.020  1.00  0.00           H
ATOM   2948  HG2 GLN A 201      23.271  41.744  22.480  1.00  0.00           H
ATOM   2949  CD  GLN A 201      21.527  42.002  23.719  1.00  0.00           C
ATOM   2950  OE1 GLN A 201      20.585  42.798  23.750  1.00  0.00           O
ATOM   2951  NE2 GLN A 201      21.335  40.718  23.831  1.00  0.00           N
ATOM   2952 1HE2 GLN A 201      22.100  40.099  23.637  1.00  0.00           H
ATOM   2953 2HE2 GLN A 201      20.374  40.414  23.851  1.00  0.00           H
ATOM   2954  C   GLN A 201      24.519  45.683  21.567  1.00  0.00           C
ATOM   2955  O   GLN A 201      24.154  45.596  20.326  1.00  0.00           O
ATOM   2956  N   GLN A 202      24.940  46.873  22.144  1.00  0.00           N
ATOM   2957  H   GLN A 202      25.286  46.777  23.086  1.00  0.00           H
ATOM   2958  CA  GLN A 202      25.065  48.142  21.408  1.00  0.00           C
ATOM   2959  HA  GLN A 202      24.646  48.070  20.402  1.00  0.00           H
ATOM   2960  CB  GLN A 202      24.440  49.301  22.234  1.00  0.00           C
ATOM   2961  HB1 GLN A 202      24.889  50.218  21.857  1.00  0.00           H
ATOM   2962  HB2 GLN A 202      24.596  49.236  23.309  1.00  0.00           H
ATOM   2963  CG  GLN A 202      22.934  49.402  22.072  1.00  0.00           C
ATOM   2964  HG1 GLN A 202      22.429  48.541  22.496  1.00  0.00           H
ATOM   2965  HG2 GLN A 202      22.693  49.550  21.015  1.00  0.00           H
ATOM   2966  CD  GLN A 202      22.281  50.688  22.704  1.00  0.00           C
ATOM   2967  OE1 GLN A 202      23.015  51.477  23.282  1.00  0.00           O
ATOM   2968  NE2 GLN A 202      21.010  50.859  22.829  1.00  0.00           N
ATOM   2969 1HE2 GLN A 202      20.354  50.330  22.278  1.00  0.00           H
ATOM   2970 2HE2 GLN A 202      20.651  51.586  23.434  1.00  0.00           H
ATOM   2971  C   GLN A 202      26.583  48.514  21.249  1.00  0.00           C
ATOM   2972  O   GLN A 202      26.911  49.317  20.346  1.00  0.00           O
ATOM   2973  N   MET A 203      27.420  47.964  22.127  1.00  0.00           N
ATOM   2974  H   MET A 203      27.020  47.393  22.867  1.00  0.00           H
ATOM   2975  CA  MET A 203      28.870  48.290  22.218  1.00  0.00           C
ATOM   2976  HA  MET A 203      29.076  49.359  22.116  1.00  0.00           H
ATOM   2977  CB  MET A 203      29.482  47.877  23.596  1.00  0.00           C
ATOM   2978  HB1 MET A 203      30.519  47.522  23.557  1.00  0.00           H
ATOM   2979  HB2 MET A 203      28.856  47.040  23.902  1.00  0.00           H
ATOM   2980  CG  MET A 203      29.369  48.915  24.661  1.00  0.00           C
ATOM   2981  HG1 MET A 203      28.386  49.149  25.068  1.00  0.00           H
ATOM   2982  HG2 MET A 203      29.551  49.905  24.229  1.00  0.00           H
ATOM   2983  SD  MET A 203      30.471  48.557  26.088  1.00  0.00           S
ATOM   2984  CE  MET A 203      29.775  46.986  26.509  1.00  0.00           C
ATOM   2985  HE1 MET A 203      28.728  47.137  26.760  1.00  0.00           H
ATOM   2986  HE2 MET A 203      29.802  46.259  25.704  1.00  0.00           H
ATOM   2987  HE3 MET A 203      30.254  46.619  27.422  1.00  0.00           H
ATOM   2988  C   MET A 203      29.741  47.618  21.106  1.00  0.00           C
ATOM   2989  O   MET A 203      30.924  48.059  20.944  1.00  0.00           O
ATOM   2990  N   SER A 204      29.102  46.692  20.376  1.00  0.00           N
ATOM   2991  H   SER A 204      28.156  46.403  20.609  1.00  0.00           H
ATOM   2992  CA  SER A 204      29.680  45.897  19.334  1.00  0.00           C
ATOM   2993  HA  SER A 204      30.599  46.431  19.118  1.00  0.00           H
ATOM   2994  CB  SER A 204      30.055  44.465  19.847  1.00  0.00           C
ATOM   2995  HB1 SER A 204      29.253  43.788  20.126  1.00  0.00           H
ATOM   2996  HB2 SER A 204      30.589  44.604  20.785  1.00  0.00           H
ATOM   2997  OG  SER A 204      30.967  43.862  18.998  1.00  0.00           O
ATOM   2998  HG  SER A 204      31.803  43.802  19.468  1.00  0.00           H
ATOM   2999  C   SER A 204      28.821  45.771  18.106  1.00  0.00           C
ATOM   3000  O   SER A 204      27.589  45.795  18.229  1.00  0.00           O
ATOM   3001  N   ASP A 205      29.486  45.607  16.973  1.00  0.00           N
ATOM   3002  H   ASP A 205      30.490  45.606  17.034  1.00  0.00           H
ATOM   3003  CA  ASP A 205      28.918  45.292  15.649  1.00  0.00           C
ATOM   3004  HA  ASP A 205      27.980  45.841  15.563  1.00  0.00           H
ATOM   3005  CB  ASP A 205      29.931  45.589  14.562  1.00  0.00           C
ATOM   3006  HB1 ASP A 205      30.123  46.665  14.550  1.00  0.00           H
ATOM   3007  HB2 ASP A 205      29.463  45.360  13.601  1.00  0.00           H
ATOM   3008  CG  ASP A 205      31.220  44.804  14.682  1.00  0.00           C
ATOM   3009  OD1 ASP A 205      31.892  44.979  15.712  1.00  0.00           O
ATOM   3010  OD2 ASP A 205      31.706  44.087  13.750  1.00  0.00           O
ATOM   3011  C   ASP A 205      28.652  43.739  15.684  1.00  0.00           C
ATOM   3012  O   ASP A 205      27.743  43.224  15.029  1.00  0.00           O
ATOM   3013  N   HIS A 206      29.329  42.944  16.502  1.00  0.00           N
ATOM   3014  H   HIS A 206      29.914  43.300  17.239  1.00  0.00           H
ATOM   3015  CA  HIS A 206      29.284  41.487  16.592  1.00  0.00           C
ATOM   3016  HA  HIS A 206      28.799  41.157  15.667  1.00  0.00           H
ATOM   3017  CB  HIS A 206      30.731  40.947  16.783  1.00  0.00           C
ATOM   3018  HB1 HIS A 206      31.093  41.408  17.696  1.00  0.00           H
ATOM   3019  HB2 HIS A 206      31.316  41.265  15.916  1.00  0.00           H
ATOM   3020  CG  HIS A 206      30.684  39.461  16.862  1.00  0.00           C
ATOM   3021  ND1 HIS A 206      30.658  38.668  15.760  1.00  0.00           N
ATOM   3022  CE1 HIS A 206      30.608  37.395  16.194  1.00  0.00           C
ATOM   3023  HE1 HIS A 206      30.791  36.511  15.599  1.00  0.00           H
ATOM   3024  NE2 HIS A 206      30.595  37.412  17.502  1.00  0.00           N
ATOM   3025  HE2 HIS A 206      30.619  36.538  18.017  1.00  0.00           H
ATOM   3026  CD2 HIS A 206      30.649  38.681  18.006  1.00  0.00           C
ATOM   3027  HD2 HIS A 206      30.599  38.921  19.057  1.00  0.00           H
ATOM   3028  C   HIS A 206      28.339  41.064  17.739  1.00  0.00           C
ATOM   3029  O   HIS A 206      28.426  41.522  18.875  1.00  0.00           O
ATOM   3030  N   ARG A 207      27.622  39.965  17.401  1.00  0.00           N
ATOM   3031  H   ARG A 207      27.732  39.515  16.500  1.00  0.00           H
ATOM   3032  CA  ARG A 207      26.664  39.447  18.314  1.00  0.00           C
ATOM   3033  HA  ARG A 207      26.483  40.167  19.105  1.00  0.00           H
ATOM   3034  CB  ARG A 207      25.282  39.135  17.629  1.00  0.00           C
ATOM   3035  HB1 ARG A 207      24.743  38.505  18.338  1.00  0.00           H
ATOM   3036  HB2 ARG A 207      25.469  38.531  16.737  1.00  0.00           H
ATOM   3037  CG  ARG A 207      24.368  40.414  17.291  1.00  0.00           C
ATOM   3038  HG1 ARG A 207      23.513  40.120  16.686  1.00  0.00           H
ATOM   3039  HG2 ARG A 207      24.920  41.060  16.617  1.00  0.00           H
ATOM   3040  CD  ARG A 207      23.920  41.206  18.579  1.00  0.00           C
ATOM   3041  HD1 ARG A 207      23.329  42.088  18.317  1.00  0.00           H
ATOM   3042  HD2 ARG A 207      24.763  41.615  19.141  1.00  0.00           H
ATOM   3043  NE  ARG A 207      23.058  40.299  19.482  1.00  0.00           N
ATOM   3044  HE  ARG A 207      23.573  39.476  19.785  1.00  0.00           H
ATOM   3045  CZ  ARG A 207      21.900  40.560  20.036  1.00  0.00           C
ATOM   3046  NH1 ARG A 207      21.373  41.765  19.996  1.00  0.00           N
ATOM   3047 1HH1 ARG A 207      21.795  42.503  19.463  1.00  0.00           H
ATOM   3048 2HH1 ARG A 207      20.545  41.948  20.530  1.00  0.00           H
ATOM   3049  NH2 ARG A 207      21.229  39.662  20.651  1.00  0.00           N
ATOM   3050 1HH2 ARG A 207      21.661  38.760  20.606  1.00  0.00           H
ATOM   3051 2HH2 ARG A 207      20.344  39.806  21.137  1.00  0.00           H
ATOM   3052  C   ARG A 207      27.196  38.252  19.043  1.00  0.00           C
ATOM   3053  O   ARG A 207      27.300  37.100  18.566  1.00  0.00           O
ATOM   3054  N   TYR A 208      27.341  38.388  20.346  1.00  0.00           N
ATOM   3055  H   TYR A 208      26.968  39.241  20.741  1.00  0.00           H
ATOM   3056  CA  TYR A 208      27.776  37.309  21.257  1.00  0.00           C
ATOM   3057  HA  TYR A 208      28.497  36.618  20.841  1.00  0.00           H
ATOM   3058  CB  TYR A 208      28.501  37.965  22.413  1.00  0.00           C
ATOM   3059  HB1 TYR A 208      28.829  37.187  23.100  1.00  0.00           H
ATOM   3060  HB2 TYR A 208      27.820  38.710  22.831  1.00  0.00           H
ATOM   3061  CG  TYR A 208      29.774  38.619  22.020  1.00  0.00           C
ATOM   3062  CD1 TYR A 208      30.930  37.846  21.915  1.00  0.00           C
ATOM   3063  HD1 TYR A 208      30.826  36.794  22.151  1.00  0.00           H
ATOM   3064  CE1 TYR A 208      32.092  38.385  21.332  1.00  0.00           C
ATOM   3065  HE1 TYR A 208      32.933  37.758  21.087  1.00  0.00           H
ATOM   3066  CZ  TYR A 208      32.178  39.731  20.961  1.00  0.00           C
ATOM   3067  OH  TYR A 208      33.410  40.243  20.669  1.00  0.00           O
ATOM   3068  HH  TYR A 208      33.373  41.183  20.454  1.00  0.00           H
ATOM   3069  CE2 TYR A 208      31.032  40.530  21.121  1.00  0.00           C
ATOM   3070  HE2 TYR A 208      31.010  41.572  20.839  1.00  0.00           H
ATOM   3071  CD2 TYR A 208      29.824  39.968  21.670  1.00  0.00           C
ATOM   3072  HD2 TYR A 208      28.873  40.475  21.642  1.00  0.00           H
ATOM   3073  C   TYR A 208      26.561  36.431  21.684  1.00  0.00           C
ATOM   3074  O   TYR A 208      25.460  36.886  21.893  1.00  0.00           O
ATOM   3075  N   ASP A 209      26.704  35.083  21.695  1.00  0.00           N
ATOM   3076  H   ASP A 209      27.627  34.681  21.549  1.00  0.00           H
ATOM   3077  CA  ASP A 209      25.666  34.117  22.151  1.00  0.00           C
ATOM   3078  HA  ASP A 209      24.719  34.357  21.662  1.00  0.00           H
ATOM   3079  CB  ASP A 209      26.051  32.745  21.783  1.00  0.00           C
ATOM   3080  HB1 ASP A 209      25.354  32.033  22.227  1.00  0.00           H
ATOM   3081  HB2 ASP A 209      27.069  32.573  22.137  1.00  0.00           H
ATOM   3082  CG  ASP A 209      25.828  32.551  20.279  1.00  0.00           C
ATOM   3083  OD1 ASP A 209      24.744  32.066  19.886  1.00  0.00           O
ATOM   3084  OD2 ASP A 209      26.813  32.786  19.474  1.00  0.00           O
ATOM   3085  C   ASP A 209      25.500  34.306  23.688  1.00  0.00           C
ATOM   3086  O   ASP A 209      26.415  34.900  24.367  1.00  0.00           O
ATOM   3087  N   LYS A 210      24.358  33.826  24.236  1.00  0.00           N
ATOM   3088  H   LYS A 210      23.715  33.242  23.718  1.00  0.00           H
ATOM   3089  CA  LYS A 210      24.123  33.937  25.710  1.00  0.00           C
ATOM   3090  HA  LYS A 210      25.095  34.162  26.160  1.00  0.00           H
ATOM   3091  CB  LYS A 210      23.085  35.030  26.103  1.00  0.00           C
ATOM   3092  HB1 LYS A 210      23.330  36.045  25.794  1.00  0.00           H
ATOM   3093  HB2 LYS A 210      23.071  34.980  27.192  1.00  0.00           H
ATOM   3094  CG  LYS A 210      21.652  34.751  25.686  1.00  0.00           C
ATOM   3095  HG1 LYS A 210      21.359  33.992  26.422  1.00  0.00           H
ATOM   3096  HG2 LYS A 210      21.648  34.365  24.669  1.00  0.00           H
ATOM   3097  CD  LYS A 210      20.867  36.050  25.905  1.00  0.00           C
ATOM   3098  HD1 LYS A 210      21.178  36.660  25.057  1.00  0.00           H
ATOM   3099  HD2 LYS A 210      21.224  36.468  26.847  1.00  0.00           H
ATOM   3100  CE  LYS A 210      19.320  35.799  25.975  1.00  0.00           C
ATOM   3101  HE1 LYS A 210      19.023  35.089  26.753  1.00  0.00           H
ATOM   3102  HE2 LYS A 210      19.028  35.298  25.051  1.00  0.00           H
ATOM   3103  NZ  LYS A 210      18.487  37.039  26.107  1.00  0.00           N
ATOM   3104  HZ1 LYS A 210      17.494  36.875  26.058  1.00  0.00           H
ATOM   3105  HZ2 LYS A 210      18.600  37.383  27.051  1.00  0.00           H
ATOM   3106  HZ3 LYS A 210      18.788  37.770  25.477  1.00  0.00           H
ATOM   3107  C   LYS A 210      23.788  32.665  26.333  1.00  0.00           C
ATOM   3108  O   LYS A 210      23.295  31.688  25.760  1.00  0.00           O
ATOM   3109  N   LEU A 211      24.138  32.527  27.640  1.00  0.00           N
ATOM   3110  H   LEU A 211      24.821  33.163  28.013  1.00  0.00           H
ATOM   3111  CA  LEU A 211      23.512  31.553  28.568  1.00  0.00           C
ATOM   3112  HA  LEU A 211      22.788  31.018  27.956  1.00  0.00           H
ATOM   3113  CB  LEU A 211      24.551  30.509  29.082  1.00  0.00           C
ATOM   3114  HB1 LEU A 211      25.360  31.017  29.604  1.00  0.00           H
ATOM   3115  HB2 LEU A 211      24.841  29.950  28.189  1.00  0.00           H
ATOM   3116  CG  LEU A 211      24.161  29.441  30.160  1.00  0.00           C
ATOM   3117  HG  LEU A 211      23.712  29.839  31.077  1.00  0.00           H
ATOM   3118  CD1 LEU A 211      23.175  28.425  29.600  1.00  0.00           C
ATOM   3119 1HD1 LEU A 211      22.189  28.878  29.551  1.00  0.00           H
ATOM   3120 2HD1 LEU A 211      23.590  28.135  28.643  1.00  0.00           H
ATOM   3121 3HD1 LEU A 211      23.098  27.558  30.252  1.00  0.00           H
ATOM   3122  CD2 LEU A 211      25.472  28.603  30.432  1.00  0.00           C
ATOM   3123 1HD2 LEU A 211      25.857  28.329  29.446  1.00  0.00           H
ATOM   3124 2HD2 LEU A 211      26.171  29.259  30.946  1.00  0.00           H
ATOM   3125 3HD2 LEU A 211      25.208  27.736  31.040  1.00  0.00           H
ATOM   3126  C   LEU A 211      22.858  32.357  29.662  1.00  0.00           C
ATOM   3127  O   LEU A 211      23.508  32.951  30.493  1.00  0.00           O
ATOM   3128  N   THR A 212      21.505  32.497  29.648  1.00  0.00           N
ATOM   3129  H   THR A 212      21.007  31.889  29.016  1.00  0.00           H
ATOM   3130  CA  THR A 212      20.768  33.172  30.736  1.00  0.00           C
ATOM   3131  HA  THR A 212      21.312  34.054  31.073  1.00  0.00           H
ATOM   3132  CB  THR A 212      19.414  33.575  30.216  1.00  0.00           C
ATOM   3133  HB  THR A 212      18.764  32.701  30.182  1.00  0.00           H
ATOM   3134  CG2 THR A 212      18.778  34.566  31.171  1.00  0.00           C
ATOM   3135 1HG2 THR A 212      18.484  34.060  32.089  1.00  0.00           H
ATOM   3136 2HG2 THR A 212      19.508  35.360  31.321  1.00  0.00           H
ATOM   3137 3HG2 THR A 212      17.994  35.146  30.673  1.00  0.00           H
ATOM   3138  OG1 THR A 212      19.356  34.277  28.909  1.00  0.00           O
ATOM   3139  HG1 THR A 212      18.566  33.954  28.467  1.00  0.00           H
ATOM   3140  C   THR A 212      20.714  32.259  31.945  1.00  0.00           C
ATOM   3141  O   THR A 212      20.155  31.140  31.892  1.00  0.00           O
ATOM   3142  N   VAL A 213      21.301  32.795  33.070  1.00  0.00           N
ATOM   3143  H   VAL A 213      21.801  33.676  33.009  1.00  0.00           H
ATOM   3144  CA  VAL A 213      21.274  32.046  34.352  1.00  0.00           C
ATOM   3145  HA  VAL A 213      20.920  31.037  34.162  1.00  0.00           H
ATOM   3146  CB  VAL A 213      22.678  31.932  34.829  1.00  0.00           C
ATOM   3147  HB  VAL A 213      23.168  32.905  34.964  1.00  0.00           H
ATOM   3148  CG1 VAL A 213      22.733  31.169  36.145  1.00  0.00           C
ATOM   3149 1HG1 VAL A 213      23.756  30.968  36.468  1.00  0.00           H
ATOM   3150 2HG1 VAL A 213      22.301  31.828  36.894  1.00  0.00           H
ATOM   3151 3HG1 VAL A 213      22.206  30.234  35.978  1.00  0.00           H
ATOM   3152  CG2 VAL A 213      23.489  31.068  33.853  1.00  0.00           C
ATOM   3153 1HG2 VAL A 213      24.472  30.977  34.302  1.00  0.00           H
ATOM   3154 2HG2 VAL A 213      23.008  30.102  33.762  1.00  0.00           H
ATOM   3155 3HG2 VAL A 213      23.674  31.601  32.925  1.00  0.00           H
ATOM   3156  C   VAL A 213      20.363  32.702  35.338  1.00  0.00           C
ATOM   3157  O   VAL A 213      20.269  33.936  35.423  1.00  0.00           O
ATOM   3158  N   PRO A 214      19.632  31.869  36.197  1.00  0.00           N
ATOM   3159  CD  PRO A 214      19.102  30.509  35.867  1.00  0.00           C
ATOM   3160  HD1 PRO A 214      19.914  29.811  36.049  1.00  0.00           H
ATOM   3161  HD2 PRO A 214      18.762  30.478  34.832  1.00  0.00           H
ATOM   3162  CG  PRO A 214      17.910  30.269  36.768  1.00  0.00           C
ATOM   3163  HG1 PRO A 214      18.094  29.331  37.276  1.00  0.00           H
ATOM   3164  HG2 PRO A 214      16.976  30.278  36.208  1.00  0.00           H
ATOM   3165  CB  PRO A 214      17.959  31.356  37.809  1.00  0.00           C
ATOM   3166  HB1 PRO A 214      18.519  31.030  38.684  1.00  0.00           H
ATOM   3167  HB2 PRO A 214      16.934  31.635  38.058  1.00  0.00           H
ATOM   3168  CA  PRO A 214      18.677  32.544  37.128  1.00  0.00           C
ATOM   3169  HA  PRO A 214      17.904  33.047  36.549  1.00  0.00           H
ATOM   3170  C   PRO A 214      19.219  33.454  38.225  1.00  0.00           C
ATOM   3171  O   PRO A 214      18.443  34.204  38.793  1.00  0.00           O
ATOM   3172  N   ASP A 215      20.504  33.474  38.419  1.00  0.00           N
ATOM   3173  H   ASP A 215      21.075  32.972  37.754  1.00  0.00           H
ATOM   3174  CA  ASP A 215      21.114  34.456  39.318  1.00  0.00           C
ATOM   3175  HA  ASP A 215      20.445  35.294  39.492  1.00  0.00           H
ATOM   3176  CB  ASP A 215      21.453  33.662  40.622  1.00  0.00           C
ATOM   3177  HB1 ASP A 215      21.887  34.324  41.361  1.00  0.00           H
ATOM   3178  HB2 ASP A 215      22.270  32.977  40.389  1.00  0.00           H
ATOM   3179  CG  ASP A 215      20.406  32.757  41.254  1.00  0.00           C
ATOM   3180  OD1 ASP A 215      19.726  33.104  42.249  1.00  0.00           O
ATOM   3181  OD2 ASP A 215      20.222  31.628  40.767  1.00  0.00           O
ATOM   3182  C   ASP A 215      22.396  34.908  38.706  1.00  0.00           C
ATOM   3183  O   ASP A 215      23.149  34.163  38.111  1.00  0.00           O
ATOM   3184  N   ASP A 216      22.679  36.196  38.828  1.00  0.00           N
ATOM   3185  H   ASP A 216      22.069  36.803  39.359  1.00  0.00           H
ATOM   3186  CA  ASP A 216      23.959  36.848  38.448  1.00  0.00           C
ATOM   3187  HA  ASP A 216      23.958  36.810  37.364  1.00  0.00           H
ATOM   3188  CB  ASP A 216      23.980  38.360  38.695  1.00  0.00           C
ATOM   3189  HB1 ASP A 216      23.664  38.934  37.811  1.00  0.00           H
ATOM   3190  HB2 ASP A 216      24.985  38.618  39.010  1.00  0.00           H
ATOM   3191  CG  ASP A 216      23.018  38.815  39.778  1.00  0.00           C
ATOM   3192  OD1 ASP A 216      23.349  39.022  40.949  1.00  0.00           O
ATOM   3193  OD2 ASP A 216      21.825  38.847  39.476  1.00  0.00           O
ATOM   3194  C   ASP A 216      25.133  36.109  39.109  1.00  0.00           C
ATOM   3195  O   ASP A 216      26.215  35.829  38.553  1.00  0.00           O
ATOM   3196  N   ILE A 217      24.906  35.784  40.412  1.00  0.00           N
ATOM   3197  H   ILE A 217      24.052  36.141  40.806  1.00  0.00           H
ATOM   3198  CA  ILE A 217      25.892  35.044  41.217  1.00  0.00           C
ATOM   3199  HA  ILE A 217      26.835  35.577  41.133  1.00  0.00           H
ATOM   3200  CB  ILE A 217      25.376  34.897  42.637  1.00  0.00           C
ATOM   3201  HB  ILE A 217      24.477  34.281  42.629  1.00  0.00           H
ATOM   3202  CG2 ILE A 217      26.478  34.226  43.518  1.00  0.00           C
ATOM   3203 1HG2 ILE A 217      27.457  34.369  43.085  1.00  0.00           H
ATOM   3204 2HG2 ILE A 217      26.481  34.530  44.564  1.00  0.00           H
ATOM   3205 3HG2 ILE A 217      26.426  33.137  43.403  1.00  0.00           H
ATOM   3206  CG1 ILE A 217      24.894  36.262  43.196  1.00  0.00           C
ATOM   3207 1HG1 ILE A 217      24.513  36.239  44.220  1.00  0.00           H
ATOM   3208 2HG1 ILE A 217      24.044  36.536  42.569  1.00  0.00           H
ATOM   3209  CD  ILE A 217      25.973  37.378  43.014  1.00  0.00           C
ATOM   3210  HD1 ILE A 217      25.549  38.349  43.250  1.00  0.00           H
ATOM   3211  HD2 ILE A 217      26.767  37.298  43.762  1.00  0.00           H
ATOM   3212  HD3 ILE A 217      26.431  37.367  42.032  1.00  0.00           H
ATOM   3213  C   ILE A 217      26.454  33.733  40.558  1.00  0.00           C
ATOM   3214  O   ILE A 217      27.608  33.246  40.769  1.00  0.00           O
ATOM   3215  N   ALA A 218      25.606  33.170  39.700  1.00  0.00           N
ATOM   3216  H   ALA A 218      24.795  33.726  39.506  1.00  0.00           H
ATOM   3217  CA  ALA A 218      25.820  31.934  38.973  1.00  0.00           C
ATOM   3218  HA  ALA A 218      26.738  31.464  39.325  1.00  0.00           H
ATOM   3219  CB  ALA A 218      24.664  30.968  39.218  1.00  0.00           C
ATOM   3220  HB1 ALA A 218      24.979  30.026  38.754  1.00  0.00           H
ATOM   3221  HB2 ALA A 218      24.666  30.794  40.288  1.00  0.00           H
ATOM   3222  HB3 ALA A 218      23.743  31.226  38.686  1.00  0.00           H
ATOM   3223  C   ALA A 218      25.970  32.061  37.457  1.00  0.00           C
ATOM   3224  O   ALA A 218      26.483  31.142  36.790  1.00  0.00           O
ATOM   3225  N   ALA A 219      25.682  33.257  36.944  1.00  0.00           N
ATOM   3226  H   ALA A 219      25.280  33.982  37.516  1.00  0.00           H
ATOM   3227  CA  ALA A 219      26.138  33.732  35.626  1.00  0.00           C
ATOM   3228  HA  ALA A 219      25.851  33.019  34.856  1.00  0.00           H
ATOM   3229  CB  ALA A 219      25.395  35.122  35.380  1.00  0.00           C
ATOM   3230  HB1 ALA A 219      25.808  35.949  35.960  1.00  0.00           H
ATOM   3231  HB2 ALA A 219      25.660  35.405  34.358  1.00  0.00           H
ATOM   3232  HB3 ALA A 219      24.327  35.107  35.571  1.00  0.00           H
ATOM   3233  C   ALA A 219      27.664  33.956  35.539  1.00  0.00           C
ATOM   3234  O   ALA A 219      28.191  34.123  34.455  1.00  0.00           O
ATOM   3235  N   ASN A 220      28.325  33.932  36.708  1.00  0.00           N
ATOM   3236  H   ASN A 220      27.802  33.909  37.566  1.00  0.00           H
ATOM   3237  CA  ASN A 220      29.808  33.792  36.895  1.00  0.00           C
ATOM   3238  HA  ASN A 220      30.410  34.283  36.139  1.00  0.00           H
ATOM   3239  CB  ASN A 220      30.134  34.538  38.208  1.00  0.00           C
ATOM   3240  HB1 ASN A 220      29.764  33.947  39.049  1.00  0.00           H
ATOM   3241  HB2 ASN A 220      29.633  35.502  38.234  1.00  0.00           H
ATOM   3242  CG  ASN A 220      31.650  34.691  38.335  1.00  0.00           C
ATOM   3243  OD1 ASN A 220      32.365  33.762  38.725  1.00  0.00           O
ATOM   3244  ND2 ASN A 220      32.152  35.871  37.998  1.00  0.00           N
ATOM   3245 1HD2 ASN A 220      31.527  36.658  37.913  1.00  0.00           H
ATOM   3246 2HD2 ASN A 220      33.146  36.037  38.007  1.00  0.00           H
ATOM   3247  C   ASN A 220      30.264  32.337  36.890  1.00  0.00           C
ATOM   3248  O   ASN A 220      29.977  31.516  37.825  1.00  0.00           O
ATOM   3249  N   CYS A 221      31.204  31.999  35.949  1.00  0.00           N
ATOM   3250  H   CYS A 221      31.516  32.719  35.310  1.00  0.00           H
ATOM   3251  CA  CYS A 221      31.840  30.717  35.821  1.00  0.00           C
ATOM   3252  HA  CYS A 221      32.271  30.346  36.752  1.00  0.00           H
ATOM   3253  CB  CYS A 221      30.829  29.757  35.234  1.00  0.00           C
ATOM   3254  HB1 CYS A 221      29.949  29.669  35.863  1.00  0.00           H
ATOM   3255  HB2 CYS A 221      31.207  28.763  34.995  1.00  0.00           H
ATOM   3256  SG  CYS A 221      30.285  30.487  33.651  1.00  0.00           S
ATOM   3257  HG  CYS A 221      29.497  31.423  34.187  1.00  0.00           H
ATOM   3258  C   CYS A 221      33.012  30.787  34.932  1.00  0.00           C
ATOM   3259  O   CYS A 221      33.218  31.813  34.362  1.00  0.00           O
ATOM   3260  N   ILE A 222      33.802  29.724  34.832  1.00  0.00           N
ATOM   3261  H   ILE A 222      33.504  28.872  35.274  1.00  0.00           H
ATOM   3262  CA  ILE A 222      35.126  29.627  34.162  1.00  0.00           C
ATOM   3263  HA  ILE A 222      35.467  30.564  33.733  1.00  0.00           H
ATOM   3264  CB  ILE A 222      36.222  29.255  35.159  1.00  0.00           C
ATOM   3265  HB  ILE A 222      36.026  28.258  35.566  1.00  0.00           H
ATOM   3266  CG2 ILE A 222      37.630  29.042  34.532  1.00  0.00           C
ATOM   3267 1HG2 ILE A 222      38.459  28.989  35.249  1.00  0.00           H
ATOM   3268 2HG2 ILE A 222      37.681  28.127  33.940  1.00  0.00           H
ATOM   3269 3HG2 ILE A 222      37.805  29.799  33.772  1.00  0.00           H
ATOM   3270  CG1 ILE A 222      36.403  30.294  36.341  1.00  0.00           C
ATOM   3271 1HG1 ILE A 222      35.462  30.740  36.649  1.00  0.00           H
ATOM   3272 2HG1 ILE A 222      37.045  31.072  35.945  1.00  0.00           H
ATOM   3273  CD  ILE A 222      37.040  29.770  37.641  1.00  0.00           C
ATOM   3274  HD1 ILE A 222      36.978  30.406  38.518  1.00  0.00           H
ATOM   3275  HD2 ILE A 222      36.621  28.830  37.975  1.00  0.00           H
ATOM   3276  HD3 ILE A 222      38.084  29.502  37.481  1.00  0.00           H
ATOM   3277  C   ILE A 222      35.081  28.563  33.081  1.00  0.00           C
ATOM   3278  O   ILE A 222      34.463  27.532  33.397  1.00  0.00           O
ATOM   3279  N   TYR A 223      35.666  28.868  31.912  1.00  0.00           N
ATOM   3280  H   TYR A 223      36.156  29.737  31.733  1.00  0.00           H
ATOM   3281  CA  TYR A 223      35.606  27.900  30.756  1.00  0.00           C
ATOM   3282  HA  TYR A 223      35.010  27.015  30.966  1.00  0.00           H
ATOM   3283  CB  TYR A 223      34.901  28.569  29.594  1.00  0.00           C
ATOM   3284  HB1 TYR A 223      34.989  29.638  29.792  1.00  0.00           H
ATOM   3285  HB2 TYR A 223      33.825  28.458  29.719  1.00  0.00           H
ATOM   3286  CG  TYR A 223      35.251  28.101  28.210  1.00  0.00           C
ATOM   3287  CD1 TYR A 223      34.626  26.917  27.689  1.00  0.00           C
ATOM   3288  HD1 TYR A 223      33.918  26.350  28.288  1.00  0.00           H
ATOM   3289  CE1 TYR A 223      34.803  26.552  26.381  1.00  0.00           C
ATOM   3290  HE1 TYR A 223      34.156  25.756  26.047  1.00  0.00           H
ATOM   3291  CZ  TYR A 223      35.684  27.190  25.511  1.00  0.00           C
ATOM   3292  OH  TYR A 223      35.869  26.729  24.266  1.00  0.00           O
ATOM   3293  HH  TYR A 223      36.574  27.159  23.779  1.00  0.00           H
ATOM   3294  CE2 TYR A 223      36.407  28.246  26.058  1.00  0.00           C
ATOM   3295  HE2 TYR A 223      37.098  28.778  25.422  1.00  0.00           H
ATOM   3296  CD2 TYR A 223      36.085  28.798  27.316  1.00  0.00           C
ATOM   3297  HD2 TYR A 223      36.378  29.803  27.572  1.00  0.00           H
ATOM   3298  C   TYR A 223      37.099  27.508  30.390  1.00  0.00           C
ATOM   3299  O   TYR A 223      38.052  28.268  30.551  1.00  0.00           O
ATOM   3300  N   LEU A 224      37.320  26.382  29.853  1.00  0.00           N
ATOM   3301  H   LEU A 224      36.565  25.704  29.854  1.00  0.00           H
ATOM   3302  CA  LEU A 224      38.525  26.051  29.166  1.00  0.00           C
ATOM   3303  HA  LEU A 224      38.935  26.976  28.746  1.00  0.00           H
ATOM   3304  CB  LEU A 224      39.468  25.470  30.137  1.00  0.00           C
ATOM   3305  HB1 LEU A 224      39.033  24.514  30.445  1.00  0.00           H
ATOM   3306  HB2 LEU A 224      39.538  26.203  30.939  1.00  0.00           H
ATOM   3307  CG  LEU A 224      40.899  25.298  29.600  1.00  0.00           C
ATOM   3308  HG  LEU A 224      40.891  24.757  28.653  1.00  0.00           H
ATOM   3309  CD1 LEU A 224      41.486  26.677  29.301  1.00  0.00           C
ATOM   3310 1HD1 LEU A 224      40.866  27.322  28.674  1.00  0.00           H
ATOM   3311 2HD1 LEU A 224      41.668  27.182  30.246  1.00  0.00           H
ATOM   3312 3HD1 LEU A 224      42.420  26.539  28.757  1.00  0.00           H
ATOM   3313  CD2 LEU A 224      41.861  24.474  30.365  1.00  0.00           C
ATOM   3314 1HD2 LEU A 224      41.510  23.455  30.488  1.00  0.00           H
ATOM   3315 2HD2 LEU A 224      42.779  24.402  29.765  1.00  0.00           H
ATOM   3316 3HD2 LEU A 224      42.203  24.843  31.333  1.00  0.00           H
ATOM   3317  C   LEU A 224      38.292  25.163  27.961  1.00  0.00           C
ATOM   3318  O   LEU A 224      37.484  24.237  28.005  1.00  0.00           O
ATOM   3319  N   ASN A 225      39.005  25.353  26.868  1.00  0.00           N
ATOM   3320  H   ASN A 225      39.725  26.063  26.931  1.00  0.00           H
ATOM   3321  CA  ASN A 225      39.169  24.297  25.796  1.00  0.00           C
ATOM   3322  HA  ASN A 225      38.316  23.623  25.811  1.00  0.00           H
ATOM   3323  CB  ASN A 225      39.332  25.021  24.428  1.00  0.00           C
ATOM   3324  HB1 ASN A 225      40.150  25.723  24.550  1.00  0.00           H
ATOM   3325  HB2 ASN A 225      38.435  25.594  24.178  1.00  0.00           H
ATOM   3326  CG  ASN A 225      39.534  24.108  23.234  1.00  0.00           C
ATOM   3327  OD1 ASN A 225      40.520  24.237  22.511  1.00  0.00           O
ATOM   3328  ND2 ASN A 225      38.696  23.129  22.873  1.00  0.00           N
ATOM   3329 1HD2 ASN A 225      37.857  23.029  23.431  1.00  0.00           H
ATOM   3330 2HD2 ASN A 225      39.062  22.401  22.281  1.00  0.00           H
ATOM   3331  C   ASN A 225      40.416  23.482  26.009  1.00  0.00           C
ATOM   3332  O   ASN A 225      41.481  24.010  26.053  1.00  0.00           O
ATOM   3333  N   ILE A 226      40.309  22.186  26.114  1.00  0.00           N
ATOM   3334  H   ILE A 226      39.437  21.691  26.043  1.00  0.00           H
ATOM   3335  CA  ILE A 226      41.421  21.244  26.067  1.00  0.00           C
ATOM   3336  HA  ILE A 226      42.287  21.705  26.543  1.00  0.00           H
ATOM   3337  CB  ILE A 226      41.165  20.008  26.911  1.00  0.00           C
ATOM   3338  HB  ILE A 226      40.270  19.622  26.429  1.00  0.00           H
ATOM   3339  CG2 ILE A 226      42.406  19.109  26.840  1.00  0.00           C
ATOM   3340 1HG2 ILE A 226      42.850  18.958  25.862  1.00  0.00           H
ATOM   3341 2HG2 ILE A 226      43.241  19.362  27.491  1.00  0.00           H
ATOM   3342 3HG2 ILE A 226      42.089  18.089  27.066  1.00  0.00           H
ATOM   3343  CG1 ILE A 226      40.794  20.331  28.392  1.00  0.00           C
ATOM   3344 1HG1 ILE A 226      39.938  21.001  28.457  1.00  0.00           H
ATOM   3345 2HG1 ILE A 226      41.563  20.940  28.852  1.00  0.00           H
ATOM   3346  CD  ILE A 226      40.501  19.099  29.257  1.00  0.00           C
ATOM   3347  HD1 ILE A 226      39.825  18.387  28.780  1.00  0.00           H
ATOM   3348  HD2 ILE A 226      41.406  18.501  29.394  1.00  0.00           H
ATOM   3349  HD3 ILE A 226      40.117  19.373  30.243  1.00  0.00           H
ATOM   3350  C   ILE A 226      41.666  20.970  24.572  1.00  0.00           C
ATOM   3351  O   ILE A 226      40.647  20.559  23.960  1.00  0.00           O
ATOM   3352  N   PRO A 227      42.841  21.216  23.958  1.00  0.00           N
ATOM   3353  CD  PRO A 227      44.124  21.487  24.561  1.00  0.00           C
ATOM   3354  HD1 PRO A 227      44.470  20.832  25.369  1.00  0.00           H
ATOM   3355  HD2 PRO A 227      44.101  22.476  25.028  1.00  0.00           H
ATOM   3356  CG  PRO A 227      45.154  21.530  23.454  1.00  0.00           C
ATOM   3357  HG1 PRO A 227      45.554  20.540  23.253  1.00  0.00           H
ATOM   3358  HG2 PRO A 227      46.061  22.088  23.735  1.00  0.00           H
ATOM   3359  CB  PRO A 227      44.336  22.044  22.268  1.00  0.00           C
ATOM   3360  HB1 PRO A 227      44.671  21.769  21.267  1.00  0.00           H
ATOM   3361  HB2 PRO A 227      44.320  23.123  22.394  1.00  0.00           H
ATOM   3362  CA  PRO A 227      42.936  21.448  22.510  1.00  0.00           C
ATOM   3363  HA  PRO A 227      42.289  22.279  22.232  1.00  0.00           H
ATOM   3364  C   PRO A 227      42.635  20.181  21.728  1.00  0.00           C
ATOM   3365  O   PRO A 227      43.197  19.091  21.967  1.00  0.00           O
ATOM   3366  N   ASN A 228      41.667  20.405  20.858  1.00  0.00           N
ATOM   3367  H   ASN A 228      41.328  21.347  20.858  1.00  0.00           H
ATOM   3368  CA  ASN A 228      41.004  19.335  20.057  1.00  0.00           C
ATOM   3369  HA  ASN A 228      40.022  19.614  19.674  1.00  0.00           H
ATOM   3370  CB  ASN A 228      41.976  18.946  18.864  1.00  0.00           C
ATOM   3371  HB1 ASN A 228      42.848  18.515  19.359  1.00  0.00           H
ATOM   3372  HB2 ASN A 228      42.223  19.759  18.178  1.00  0.00           H
ATOM   3373  CG  ASN A 228      41.386  17.828  18.001  1.00  0.00           C
ATOM   3374  OD1 ASN A 228      40.277  17.839  17.504  1.00  0.00           O
ATOM   3375  ND2 ASN A 228      42.122  16.785  17.698  1.00  0.00           N
ATOM   3376 1HD2 ASN A 228      43.114  16.917  17.767  1.00  0.00           H
ATOM   3377 2HD2 ASN A 228      41.723  16.013  17.175  1.00  0.00           H
ATOM   3378  C   ASN A 228      40.589  18.169  20.982  1.00  0.00           C
ATOM   3379  O   ASN A 228      40.579  17.035  20.473  1.00  0.00           O
ATOM   3380  N   LYS A 229      40.239  18.370  22.247  1.00  0.00           N
ATOM   3381  H   LYS A 229      40.362  19.291  22.640  1.00  0.00           H
ATOM   3382  CA  LYS A 229      39.904  17.220  23.195  1.00  0.00           C
ATOM   3383  HA  LYS A 229      39.789  16.253  22.710  1.00  0.00           H
ATOM   3384  CB  LYS A 229      41.205  16.957  24.056  1.00  0.00           C
ATOM   3385  HB1 LYS A 229      41.419  17.933  24.497  1.00  0.00           H
ATOM   3386  HB2 LYS A 229      41.964  16.538  23.405  1.00  0.00           H
ATOM   3387  CG  LYS A 229      41.092  15.870  25.110  1.00  0.00           C
ATOM   3388  HG1 LYS A 229      40.751  15.001  24.551  1.00  0.00           H
ATOM   3389  HG2 LYS A 229      40.345  16.099  25.866  1.00  0.00           H
ATOM   3390  CD  LYS A 229      42.425  15.583  25.772  1.00  0.00           C
ATOM   3391  HD1 LYS A 229      42.192  15.166  26.750  1.00  0.00           H
ATOM   3392  HD2 LYS A 229      42.977  16.515  25.925  1.00  0.00           H
ATOM   3393  CE  LYS A 229      43.271  14.552  24.980  1.00  0.00           C
ATOM   3394  HE1 LYS A 229      43.487  15.040  24.030  1.00  0.00           H
ATOM   3395  HE2 LYS A 229      42.708  13.619  24.866  1.00  0.00           H
ATOM   3396  NZ  LYS A 229      44.565  14.267  25.704  1.00  0.00           N
ATOM   3397  HZ1 LYS A 229      45.215  13.650  25.247  1.00  0.00           H
ATOM   3398  HZ2 LYS A 229      45.113  15.085  25.916  1.00  0.00           H
ATOM   3399  HZ3 LYS A 229      44.309  13.908  26.613  1.00  0.00           H
ATOM   3400  C   LYS A 229      38.614  17.503  24.076  1.00  0.00           C
ATOM   3401  O   LYS A 229      37.939  16.650  24.618  1.00  0.00           O
ATOM   3402  N   GLY A 230      38.074  18.722  23.980  1.00  0.00           N
ATOM   3403  H   GLY A 230      38.589  19.517  23.631  1.00  0.00           H
ATOM   3404  CA  GLY A 230      36.743  19.051  24.330  1.00  0.00           C
ATOM   3405  HA1 GLY A 230      36.209  18.223  24.798  1.00  0.00           H
ATOM   3406  HA2 GLY A 230      36.130  19.334  23.470  1.00  0.00           H
ATOM   3407  C   GLY A 230      36.844  20.286  25.314  1.00  0.00           C
ATOM   3408  O   GLY A 230      37.735  21.127  25.116  1.00  0.00           O
ATOM   3409  N   HIS A 231      35.826  20.501  26.127  1.00  0.00           N
ATOM   3410  H   HIS A 231      35.127  19.777  26.091  1.00  0.00           H
ATOM   3411  CA  HIS A 231      35.555  21.828  26.808  1.00  0.00           C
ATOM   3412  HA  HIS A 231      36.439  22.455  26.656  1.00  0.00           H
ATOM   3413  CB  HIS A 231      34.482  22.607  26.073  1.00  0.00           C
ATOM   3414  HB1 HIS A 231      34.473  23.516  26.667  1.00  0.00           H
ATOM   3415  HB2 HIS A 231      33.515  22.113  26.077  1.00  0.00           H
ATOM   3416  CG  HIS A 231      34.835  22.935  24.587  1.00  0.00           C
ATOM   3417  ND1 HIS A 231      35.694  23.848  24.099  1.00  0.00           N
ATOM   3418  HD1 HIS A 231      35.823  24.734  24.566  1.00  0.00           H
ATOM   3419  CE1 HIS A 231      35.671  23.768  22.738  1.00  0.00           C
ATOM   3420  HE1 HIS A 231      36.201  24.417  22.068  1.00  0.00           H
ATOM   3421  NE2 HIS A 231      34.961  22.756  22.278  1.00  0.00           N
ATOM   3422  CD2 HIS A 231      34.412  22.199  23.507  1.00  0.00           C
ATOM   3423  HD2 HIS A 231      33.711  21.390  23.542  1.00  0.00           H
ATOM   3424  C   HIS A 231      35.128  21.602  28.316  1.00  0.00           C
ATOM   3425  O   HIS A 231      34.544  20.587  28.631  1.00  0.00           O
ATOM   3426  N   VAL A 232      35.429  22.613  29.136  1.00  0.00           N
ATOM   3427  H   VAL A 232      35.894  23.400  28.699  1.00  0.00           H
ATOM   3428  CA  VAL A 232      35.341  22.531  30.608  1.00  0.00           C
ATOM   3429  HA  VAL A 232      34.717  21.669  30.821  1.00  0.00           H
ATOM   3430  CB  VAL A 232      36.685  22.287  31.367  1.00  0.00           C
ATOM   3431  HB  VAL A 232      37.228  23.183  31.642  1.00  0.00           H
ATOM   3432  CG1 VAL A 232      36.502  21.442  32.624  1.00  0.00           C
ATOM   3433 1HG1 VAL A 232      36.461  20.365  32.439  1.00  0.00           H
ATOM   3434 2HG1 VAL A 232      37.373  21.467  33.271  1.00  0.00           H
ATOM   3435 3HG1 VAL A 232      35.700  21.850  33.231  1.00  0.00           H
ATOM   3436  CG2 VAL A 232      37.612  21.460  30.519  1.00  0.00           C
ATOM   3437 1HG2 VAL A 232      37.961  21.907  29.596  1.00  0.00           H
ATOM   3438 2HG2 VAL A 232      38.548  21.221  31.015  1.00  0.00           H
ATOM   3439 3HG2 VAL A 232      37.079  20.555  30.206  1.00  0.00           H
ATOM   3440  C   VAL A 232      34.619  23.727  31.209  1.00  0.00           C
ATOM   3441  O   VAL A 232      34.753  24.822  30.671  1.00  0.00           O
ATOM   3442  N   LEU A 233      33.754  23.595  32.206  1.00  0.00           N
ATOM   3443  H   LEU A 233      33.508  22.716  32.632  1.00  0.00           H
ATOM   3444  CA  LEU A 233      32.997  24.749  32.755  1.00  0.00           C
ATOM   3445  HA  LEU A 233      33.501  25.674  32.446  1.00  0.00           H
ATOM   3446  CB  LEU A 233      31.639  24.750  32.019  1.00  0.00           C
ATOM   3447  HB1 LEU A 233      31.025  23.975  32.465  1.00  0.00           H
ATOM   3448  HB2 LEU A 233      31.780  24.445  30.983  1.00  0.00           H
ATOM   3449  CG  LEU A 233      30.915  26.123  32.029  1.00  0.00           C
ATOM   3450  HG  LEU A 233      29.982  25.824  31.547  1.00  0.00           H
ATOM   3451  CD1 LEU A 233      30.460  26.600  33.341  1.00  0.00           C
ATOM   3452 1HD1 LEU A 233      29.737  27.402  33.238  1.00  0.00           H
ATOM   3453 2HD1 LEU A 233      30.068  25.830  34.008  1.00  0.00           H
ATOM   3454 3HD1 LEU A 233      31.332  26.966  33.890  1.00  0.00           H
ATOM   3455  CD2 LEU A 233      31.633  27.216  31.253  1.00  0.00           C
ATOM   3456 1HD2 LEU A 233      30.810  27.693  30.721  1.00  0.00           H
ATOM   3457 2HD2 LEU A 233      32.104  27.970  31.880  1.00  0.00           H
ATOM   3458 3HD2 LEU A 233      32.212  26.772  30.446  1.00  0.00           H
ATOM   3459  C   LEU A 233      32.775  24.543  34.259  1.00  0.00           C
ATOM   3460  O   LEU A 233      31.957  23.706  34.719  1.00  0.00           O
ATOM   3461  N   LEU A 234      33.539  25.274  35.064  1.00  0.00           N
ATOM   3462  H   LEU A 234      34.173  25.952  34.674  1.00  0.00           H
ATOM   3463  CA  LEU A 234      33.398  25.364  36.492  1.00  0.00           C
ATOM   3464  HA  LEU A 234      33.242  24.361  36.900  1.00  0.00           H
ATOM   3465  CB  LEU A 234      34.595  26.124  37.089  1.00  0.00           C
ATOM   3466  HB1 LEU A 234      34.314  26.054  38.141  1.00  0.00           H
ATOM   3467  HB2 LEU A 234      34.610  27.137  36.702  1.00  0.00           H
ATOM   3468  CG  LEU A 234      35.989  25.420  36.929  1.00  0.00           C
ATOM   3469  HG  LEU A 234      36.285  25.628  35.903  1.00  0.00           H
ATOM   3470  CD1 LEU A 234      37.004  26.101  37.784  1.00  0.00           C
ATOM   3471 1HD1 LEU A 234      36.537  26.493  38.685  1.00  0.00           H
ATOM   3472 2HD1 LEU A 234      37.837  25.464  38.077  1.00  0.00           H
ATOM   3473 3HD1 LEU A 234      37.487  26.939  37.280  1.00  0.00           H
ATOM   3474  CD2 LEU A 234      36.073  23.894  37.190  1.00  0.00           C
ATOM   3475 1HD2 LEU A 234      37.105  23.551  37.139  1.00  0.00           H
ATOM   3476 2HD2 LEU A 234      35.753  23.740  38.220  1.00  0.00           H
ATOM   3477 3HD2 LEU A 234      35.444  23.361  36.469  1.00  0.00           H
ATOM   3478  C   LEU A 234      32.082  26.140  36.790  1.00  0.00           C
ATOM   3479  O   LEU A 234      32.075  27.329  36.546  1.00  0.00           O
ATOM   3480  N   HIS A 235      31.032  25.565  37.332  1.00  0.00           N
ATOM   3481  H   HIS A 235      31.096  24.633  37.711  1.00  0.00           H
ATOM   3482  CA  HIS A 235      29.841  26.285  37.748  1.00  0.00           C
ATOM   3483  HA  HIS A 235      29.984  27.348  37.566  1.00  0.00           H
ATOM   3484  CB  HIS A 235      28.575  25.886  36.867  1.00  0.00           C
ATOM   3485  HB1 HIS A 235      28.696  26.151  35.823  1.00  0.00           H
ATOM   3486  HB2 HIS A 235      27.754  26.559  37.140  1.00  0.00           H
ATOM   3487  CG  HIS A 235      27.991  24.532  37.094  1.00  0.00           C
ATOM   3488  ND1 HIS A 235      27.065  24.207  38.081  1.00  0.00           N
ATOM   3489  HD1 HIS A 235      26.718  24.739  38.864  1.00  0.00           H
ATOM   3490  CE1 HIS A 235      26.715  22.899  37.961  1.00  0.00           C
ATOM   3491  HE1 HIS A 235      25.961  22.390  38.537  1.00  0.00           H
ATOM   3492  NE2 HIS A 235      27.386  22.382  36.939  1.00  0.00           N
ATOM   3493  CD2 HIS A 235      28.168  23.415  36.347  1.00  0.00           C
ATOM   3494  HD2 HIS A 235      28.889  23.414  35.556  1.00  0.00           H
ATOM   3495  C   HIS A 235      29.597  26.194  39.248  1.00  0.00           C
ATOM   3496  O   HIS A 235      30.206  25.309  39.848  1.00  0.00           O
ATOM   3497  N   ARG A 236      28.732  27.039  39.813  1.00  0.00           N
ATOM   3498  H   ARG A 236      28.377  27.726  39.169  1.00  0.00           H
ATOM   3499  CA  ARG A 236      28.302  27.030  41.239  1.00  0.00           C
ATOM   3500  HA  ARG A 236      29.250  26.939  41.772  1.00  0.00           H
ATOM   3501  CB  ARG A 236      27.584  28.333  41.739  1.00  0.00           C
ATOM   3502  HB1 ARG A 236      27.177  28.254  42.745  1.00  0.00           H
ATOM   3503  HB2 ARG A 236      26.691  28.520  41.140  1.00  0.00           H
ATOM   3504  CG  ARG A 236      28.490  29.634  41.604  1.00  0.00           C
ATOM   3505  HG1 ARG A 236      27.875  30.526  41.763  1.00  0.00           H
ATOM   3506  HG2 ARG A 236      28.860  29.729  40.588  1.00  0.00           H
ATOM   3507  CD  ARG A 236      29.676  29.505  42.538  1.00  0.00           C
ATOM   3508  HD1 ARG A 236      30.431  30.249  42.278  1.00  0.00           H
ATOM   3509  HD2 ARG A 236      30.212  28.560  42.439  1.00  0.00           H
ATOM   3510  NE  ARG A 236      29.313  29.588  43.964  1.00  0.00           N
ATOM   3511  HE  ARG A 236      28.984  28.777  44.461  1.00  0.00           H
ATOM   3512  CZ  ARG A 236      29.127  30.710  44.635  1.00  0.00           C
ATOM   3513  NH1 ARG A 236      29.264  31.905  44.110  1.00  0.00           N
ATOM   3514 1HH1 ARG A 236      29.608  32.040  43.170  1.00  0.00           H
ATOM   3515 2HH1 ARG A 236      29.531  32.574  44.812  1.00  0.00           H
ATOM   3516  NH2 ARG A 236      28.762  30.662  45.883  1.00  0.00           N
ATOM   3517 1HH2 ARG A 236      28.784  29.725  46.260  1.00  0.00           H
ATOM   3518 2HH2 ARG A 236      28.211  31.454  46.204  1.00  0.00           H
ATOM   3519  C   ARG A 236      27.456  25.718  41.413  1.00  0.00           C
ATOM   3520  O   ARG A 236      26.486  25.510  40.672  1.00  0.00           O
ATOM   3521  N   THR A 237      27.837  24.926  42.385  1.00  0.00           N
ATOM   3522  H   THR A 237      28.666  25.209  42.889  1.00  0.00           H
ATOM   3523  CA  THR A 237      27.301  23.540  42.688  1.00  0.00           C
ATOM   3524  HA  THR A 237      27.474  22.896  41.823  1.00  0.00           H
ATOM   3525  CB  THR A 237      28.106  22.976  43.891  1.00  0.00           C
ATOM   3526  HB  THR A 237      29.138  22.840  43.593  1.00  0.00           H
ATOM   3527  CG2 THR A 237      28.164  23.833  45.211  1.00  0.00           C
ATOM   3528 1HG2 THR A 237      28.540  23.175  45.986  1.00  0.00           H
ATOM   3529 2HG2 THR A 237      28.848  24.638  44.942  1.00  0.00           H
ATOM   3530 3HG2 THR A 237      27.163  24.202  45.427  1.00  0.00           H
ATOM   3531  OG1 THR A 237      27.574  21.706  44.280  1.00  0.00           O
ATOM   3532  HG1 THR A 237      28.258  21.224  44.741  1.00  0.00           H
ATOM   3533  C   THR A 237      25.799  23.530  43.035  1.00  0.00           C
ATOM   3534  O   THR A 237      25.322  24.498  43.641  1.00  0.00           O
ATOM   3535  N   PRO A 238      25.182  22.427  42.861  1.00  0.00           N
ATOM   3536  CD  PRO A 238      25.565  21.278  41.966  1.00  0.00           C
ATOM   3537  HD1 PRO A 238      26.431  20.732  42.343  1.00  0.00           H
ATOM   3538  HD2 PRO A 238      25.717  21.658  40.953  1.00  0.00           H
ATOM   3539  CG  PRO A 238      24.349  20.366  41.934  1.00  0.00           C
ATOM   3540  HG1 PRO A 238      24.533  19.305  41.784  1.00  0.00           H
ATOM   3541  HG2 PRO A 238      23.767  20.764  41.106  1.00  0.00           H
ATOM   3542  CB  PRO A 238      23.573  20.648  43.265  1.00  0.00           C
ATOM   3543  HB1 PRO A 238      24.064  20.064  44.043  1.00  0.00           H
ATOM   3544  HB2 PRO A 238      22.490  20.549  43.201  1.00  0.00           H
ATOM   3545  CA  PRO A 238      23.857  22.131  43.494  1.00  0.00           C
ATOM   3546  HA  PRO A 238      23.074  22.813  43.164  1.00  0.00           H
ATOM   3547  C   PRO A 238      23.768  22.341  44.992  1.00  0.00           C
ATOM   3548  O   PRO A 238      22.673  22.191  45.495  1.00  0.00           O
ATOM   3549  N   GLU A 239      24.790  22.632  45.749  1.00  0.00           N
ATOM   3550  H   GLU A 239      25.682  22.708  45.289  1.00  0.00           H
ATOM   3551  CA  GLU A 239      24.811  22.817  47.215  1.00  0.00           C
ATOM   3552  HA  GLU A 239      23.985  22.303  47.708  1.00  0.00           H
ATOM   3553  CB  GLU A 239      26.078  22.116  47.685  1.00  0.00           C
ATOM   3554  HB1 GLU A 239      26.897  22.830  47.589  1.00  0.00           H
ATOM   3555  HB2 GLU A 239      26.230  21.227  47.081  1.00  0.00           H
ATOM   3556  CG  GLU A 239      25.969  21.805  49.137  1.00  0.00           C
ATOM   3557  HG1 GLU A 239      25.364  20.897  49.220  1.00  0.00           H
ATOM   3558  HG2 GLU A 239      25.378  22.540  49.675  1.00  0.00           H
ATOM   3559  CD  GLU A 239      27.298  21.579  49.809  1.00  0.00           C
ATOM   3560  OE1 GLU A 239      27.599  22.374  50.689  1.00  0.00           O
ATOM   3561  OE2 GLU A 239      28.042  20.673  49.375  1.00  0.00           O
ATOM   3562  C   GLU A 239      24.712  24.311  47.542  1.00  0.00           C
ATOM   3563  O   GLU A 239      24.668  24.736  48.712  1.00  0.00           O
ATOM   3564  N   GLU A 240      24.674  25.184  46.556  1.00  0.00           N
ATOM   3565  H   GLU A 240      24.653  24.754  45.648  1.00  0.00           H
ATOM   3566  CA  GLU A 240      24.684  26.672  46.717  1.00  0.00           C
ATOM   3567  HA  GLU A 240      24.370  26.821  47.752  1.00  0.00           H
ATOM   3568  CB  GLU A 240      26.070  27.185  46.365  1.00  0.00           C
ATOM   3569  HB1 GLU A 240      26.069  28.250  46.172  1.00  0.00           H
ATOM   3570  HB2 GLU A 240      26.321  26.759  45.390  1.00  0.00           H
ATOM   3571  CG  GLU A 240      27.078  26.862  47.442  1.00  0.00           C
ATOM   3572  HG1 GLU A 240      27.074  25.782  47.570  1.00  0.00           H
ATOM   3573  HG2 GLU A 240      26.808  27.396  48.361  1.00  0.00           H
ATOM   3574  CD  GLU A 240      28.480  27.280  47.124  1.00  0.00           C
ATOM   3575  OE1 GLU A 240      29.330  27.143  48.013  1.00  0.00           O
ATOM   3576  OE2 GLU A 240      28.695  27.801  45.976  1.00  0.00           O
ATOM   3577  C   GLU A 240      23.637  27.305  45.810  1.00  0.00           C
ATOM   3578  O   GLU A 240      22.832  28.159  46.246  1.00  0.00           O
ATOM   3579  N   TYR A 241      23.532  26.906  44.586  1.00  0.00           N
ATOM   3580  H   TYR A 241      24.109  26.140  44.263  1.00  0.00           H
ATOM   3581  CA  TYR A 241      22.663  27.549  43.575  1.00  0.00           C
ATOM   3582  HA  TYR A 241      21.864  28.126  44.051  1.00  0.00           H
ATOM   3583  CB  TYR A 241      23.570  28.507  42.727  1.00  0.00           C
ATOM   3584  HB1 TYR A 241      23.072  28.686  41.774  1.00  0.00           H
ATOM   3585  HB2 TYR A 241      24.568  28.151  42.458  1.00  0.00           H
ATOM   3586  CG  TYR A 241      23.830  29.856  43.406  1.00  0.00           C
ATOM   3587  CD1 TYR A 241      22.884  30.881  43.179  1.00  0.00           C
ATOM   3588  HD1 TYR A 241      22.028  30.813  42.525  1.00  0.00           H
ATOM   3589  CE1 TYR A 241      22.993  32.098  43.906  1.00  0.00           C
ATOM   3590  HE1 TYR A 241      22.285  32.891  43.745  1.00  0.00           H
ATOM   3591  CZ  TYR A 241      23.907  32.292  44.870  1.00  0.00           C
ATOM   3592  OH  TYR A 241      23.904  33.530  45.523  1.00  0.00           O
ATOM   3593  HH  TYR A 241      24.619  33.651  46.147  1.00  0.00           H
ATOM   3594  CE2 TYR A 241      24.820  31.262  45.097  1.00  0.00           C
ATOM   3595  HE2 TYR A 241      25.632  31.404  45.802  1.00  0.00           H
ATOM   3596  CD2 TYR A 241      24.781  30.053  44.391  1.00  0.00           C
ATOM   3597  HD2 TYR A 241      25.631  29.386  44.460  1.00  0.00           H
ATOM   3598  C   TYR A 241      21.909  26.461  42.789  1.00  0.00           C
ATOM   3599  O   TYR A 241      22.298  26.186  41.638  1.00  0.00           O
ATOM   3600  N   PRO A 242      20.885  25.888  43.422  1.00  0.00           N
ATOM   3601  CD  PRO A 242      20.291  26.092  44.732  1.00  0.00           C
ATOM   3602  HD1 PRO A 242      19.935  27.125  44.769  1.00  0.00           H
ATOM   3603  HD2 PRO A 242      21.020  26.029  45.534  1.00  0.00           H
ATOM   3604  CG  PRO A 242      19.142  25.104  44.978  1.00  0.00           C
ATOM   3605  HG1 PRO A 242      18.211  25.629  44.780  1.00  0.00           H
ATOM   3606  HG2 PRO A 242      19.148  24.562  45.930  1.00  0.00           H
ATOM   3607  CB  PRO A 242      19.401  24.037  43.861  1.00  0.00           C
ATOM   3608  HB1 PRO A 242      18.445  23.685  43.465  1.00  0.00           H
ATOM   3609  HB2 PRO A 242      19.964  23.173  44.229  1.00  0.00           H
ATOM   3610  CA  PRO A 242      20.239  24.755  42.781  1.00  0.00           C
ATOM   3611  HA  PRO A 242      20.970  24.051  42.398  1.00  0.00           H
ATOM   3612  C   PRO A 242      19.386  25.083  41.572  1.00  0.00           C
ATOM   3613  O   PRO A 242      19.302  24.183  40.722  1.00  0.00           O
ATOM   3614  N   GLU A 243      18.898  26.315  41.303  1.00  0.00           N
ATOM   3615  H   GLU A 243      19.194  27.023  41.962  1.00  0.00           H
ATOM   3616  CA  GLU A 243      18.034  26.663  40.143  1.00  0.00           C
ATOM   3617  HA  GLU A 243      17.474  25.754  39.957  1.00  0.00           H
ATOM   3618  CB  GLU A 243      17.051  27.794  40.439  1.00  0.00           C
ATOM   3619  HB1 GLU A 243      16.348  27.845  39.612  1.00  0.00           H
ATOM   3620  HB2 GLU A 243      17.544  28.767  40.565  1.00  0.00           H
ATOM   3621  CG  GLU A 243      16.129  27.477  41.636  1.00  0.00           C
ATOM   3622  HG1 GLU A 243      15.564  28.341  41.975  1.00  0.00           H
ATOM   3623  HG2 GLU A 243      16.714  27.167  42.507  1.00  0.00           H
ATOM   3624  CD  GLU A 243      15.108  26.368  41.365  1.00  0.00           C
ATOM   3625  OE1 GLU A 243      14.217  26.206  42.251  1.00  0.00           O
ATOM   3626  OE2 GLU A 243      15.085  25.673  40.308  1.00  0.00           O
ATOM   3627  C   GLU A 243      18.873  27.073  38.955  1.00  0.00           C
ATOM   3628  O   GLU A 243      18.449  26.734  37.849  1.00  0.00           O
ATOM   3629  N   SER A 244      20.014  27.617  39.220  1.00  0.00           N
ATOM   3630  H   SER A 244      20.252  27.799  40.187  1.00  0.00           H
ATOM   3631  CA  SER A 244      21.113  27.724  38.238  1.00  0.00           C
ATOM   3632  HA  SER A 244      20.608  28.191  37.402  1.00  0.00           H
ATOM   3633  CB  SER A 244      22.151  28.760  38.668  1.00  0.00           C
ATOM   3634  HB1 SER A 244      22.942  28.696  37.927  1.00  0.00           H
ATOM   3635  HB2 SER A 244      22.508  28.498  39.662  1.00  0.00           H
ATOM   3636  OG  SER A 244      21.574  30.100  38.511  1.00  0.00           O
ATOM   3637  HG  SER A 244      21.237  30.415  39.355  1.00  0.00           H
ATOM   3638  C   SER A 244      21.786  26.433  37.830  1.00  0.00           C
ATOM   3639  O   SER A 244      22.064  26.277  36.658  1.00  0.00           O
ATOM   3640  N   ALA A 245      21.935  25.457  38.732  1.00  0.00           N
ATOM   3641  H   ALA A 245      21.767  25.637  39.717  1.00  0.00           H
ATOM   3642  CA  ALA A 245      22.540  24.184  38.534  1.00  0.00           C
ATOM   3643  HA  ALA A 245      23.489  24.316  38.019  1.00  0.00           H
ATOM   3644  CB  ALA A 245      22.724  23.589  39.941  1.00  0.00           C
ATOM   3645  HB1 ALA A 245      21.828  23.747  40.549  1.00  0.00           H
ATOM   3646  HB2 ALA A 245      23.014  22.533  39.937  1.00  0.00           H
ATOM   3647  HB3 ALA A 245      23.552  24.084  40.459  1.00  0.00           H
ATOM   3648  C   ALA A 245      21.678  23.282  37.605  1.00  0.00           C
ATOM   3649  O   ALA A 245      22.196  22.610  36.693  1.00  0.00           O
ATOM   3650  N   LYS A 246      20.351  23.426  37.651  1.00  0.00           N
ATOM   3651  H   LYS A 246      19.970  24.028  38.372  1.00  0.00           H
ATOM   3652  CA  LYS A 246      19.424  22.774  36.759  1.00  0.00           C
ATOM   3653  HA  LYS A 246      19.578  21.708  36.600  1.00  0.00           H
ATOM   3654  CB  LYS A 246      17.978  22.986  37.334  1.00  0.00           C
ATOM   3655  HB1 LYS A 246      17.766  24.039  37.174  1.00  0.00           H
ATOM   3656  HB2 LYS A 246      18.023  22.836  38.417  1.00  0.00           H
ATOM   3657  CG  LYS A 246      17.102  21.922  36.617  1.00  0.00           C
ATOM   3658  HG1 LYS A 246      17.470  20.907  36.771  1.00  0.00           H
ATOM   3659  HG2 LYS A 246      17.028  22.087  35.537  1.00  0.00           H
ATOM   3660  CD  LYS A 246      15.762  22.030  37.315  1.00  0.00           C
ATOM   3661  HD1 LYS A 246      15.461  23.071  37.420  1.00  0.00           H
ATOM   3662  HD2 LYS A 246      15.837  21.606  38.319  1.00  0.00           H
ATOM   3663  CE  LYS A 246      14.663  21.282  36.601  1.00  0.00           C
ATOM   3664  HE1 LYS A 246      14.750  20.266  36.964  1.00  0.00           H
ATOM   3665  HE2 LYS A 246      14.730  21.487  35.530  1.00  0.00           H
ATOM   3666  NZ  LYS A 246      13.320  21.840  37.054  1.00  0.00           N
ATOM   3667  HZ1 LYS A 246      12.516  21.275  36.814  1.00  0.00           H
ATOM   3668  HZ2 LYS A 246      13.278  21.718  38.050  1.00  0.00           H
ATOM   3669  HZ3 LYS A 246      13.145  22.786  36.737  1.00  0.00           H
ATOM   3670  C   LYS A 246      19.548  23.327  35.284  1.00  0.00           C
ATOM   3671  O   LYS A 246      19.534  22.564  34.342  1.00  0.00           O
ATOM   3672  N   VAL A 247      19.793  24.604  35.165  1.00  0.00           N
ATOM   3673  H   VAL A 247      19.684  25.117  36.026  1.00  0.00           H
ATOM   3674  CA  VAL A 247      20.224  25.201  33.894  1.00  0.00           C
ATOM   3675  HA  VAL A 247      19.558  24.881  33.093  1.00  0.00           H
ATOM   3676  CB  VAL A 247      20.141  26.770  33.945  1.00  0.00           C
ATOM   3677  HB  VAL A 247      20.740  27.046  34.810  1.00  0.00           H
ATOM   3678  CG1 VAL A 247      20.562  27.522  32.652  1.00  0.00           C
ATOM   3679 1HG1 VAL A 247      19.728  27.259  31.991  1.00  0.00           H
ATOM   3680 2HG1 VAL A 247      20.759  28.592  32.725  1.00  0.00           H
ATOM   3681 3HG1 VAL A 247      21.491  27.024  32.393  1.00  0.00           H
ATOM   3682  CG2 VAL A 247      18.772  27.286  34.318  1.00  0.00           C
ATOM   3683 1HG2 VAL A 247      17.941  26.938  33.708  1.00  0.00           H
ATOM   3684 2HG2 VAL A 247      18.531  26.959  35.336  1.00  0.00           H
ATOM   3685 3HG2 VAL A 247      18.864  28.372  34.215  1.00  0.00           H
ATOM   3686  C   VAL A 247      21.626  24.775  33.459  1.00  0.00           C
ATOM   3687  O   VAL A 247      21.738  24.393  32.257  1.00  0.00           O
ATOM   3688  N   TYR A 248      22.708  24.739  34.292  1.00  0.00           N
ATOM   3689  H   TYR A 248      22.574  25.172  35.196  1.00  0.00           H
ATOM   3690  CA  TYR A 248      24.053  24.330  33.883  1.00  0.00           C
ATOM   3691  HA  TYR A 248      24.437  24.937  33.076  1.00  0.00           H
ATOM   3692  CB  TYR A 248      25.066  24.509  35.010  1.00  0.00           C
ATOM   3693  HB1 TYR A 248      25.932  23.849  34.917  1.00  0.00           H
ATOM   3694  HB2 TYR A 248      24.596  24.271  35.964  1.00  0.00           H
ATOM   3695  CG  TYR A 248      25.522  25.936  34.903  1.00  0.00           C
ATOM   3696  CD1 TYR A 248      26.473  26.298  33.924  1.00  0.00           C
ATOM   3697  HD1 TYR A 248      26.840  25.544  33.238  1.00  0.00           H
ATOM   3698  CE1 TYR A 248      26.958  27.586  33.854  1.00  0.00           C
ATOM   3699  HE1 TYR A 248      27.663  27.821  33.072  1.00  0.00           H
ATOM   3700  CZ  TYR A 248      26.588  28.589  34.804  1.00  0.00           C
ATOM   3701  OH  TYR A 248      27.087  29.835  34.737  1.00  0.00           O
ATOM   3702  HH  TYR A 248      26.765  30.273  35.526  1.00  0.00           H
ATOM   3703  CE2 TYR A 248      25.729  28.188  35.882  1.00  0.00           C
ATOM   3704  HE2 TYR A 248      25.504  28.895  36.671  1.00  0.00           H
ATOM   3705  CD2 TYR A 248      25.133  26.910  35.868  1.00  0.00           C
ATOM   3706  HD2 TYR A 248      24.505  26.681  36.713  1.00  0.00           H
ATOM   3707  C   TYR A 248      24.011  22.804  33.410  1.00  0.00           C
ATOM   3708  O   TYR A 248      24.552  22.500  32.375  1.00  0.00           O
ATOM   3709  N   GLU A 249      23.200  21.989  34.007  1.00  0.00           N
ATOM   3710  H   GLU A 249      22.944  22.307  34.937  1.00  0.00           H
ATOM   3711  CA  GLU A 249      23.019  20.567  33.673  1.00  0.00           C
ATOM   3712  HA  GLU A 249      24.007  20.156  33.515  1.00  0.00           H
ATOM   3713  CB  GLU A 249      22.415  19.809  34.830  1.00  0.00           C
ATOM   3714  HB1 GLU A 249      22.018  18.879  34.430  1.00  0.00           H
ATOM   3715  HB2 GLU A 249      21.618  20.420  35.244  1.00  0.00           H
ATOM   3716  CG  GLU A 249      23.410  19.595  35.978  1.00  0.00           C
ATOM   3717  HG1 GLU A 249      23.772  20.564  36.337  1.00  0.00           H
ATOM   3718  HG2 GLU A 249      24.237  19.021  35.552  1.00  0.00           H
ATOM   3719  CD  GLU A 249      22.790  18.810  37.140  1.00  0.00           C
ATOM   3720  OE1 GLU A 249      21.912  17.947  36.801  1.00  0.00           O
ATOM   3721  OE2 GLU A 249      23.383  18.820  38.238  1.00  0.00           O
ATOM   3722  C   GLU A 249      22.272  20.350  32.330  1.00  0.00           C
ATOM   3723  O   GLU A 249      22.192  19.206  31.841  1.00  0.00           O
ATOM   3724  N   LYS A 250      21.828  21.476  31.698  1.00  0.00           N
ATOM   3725  H   LYS A 250      21.868  22.363  32.181  1.00  0.00           H
ATOM   3726  CA  LYS A 250      21.328  21.527  30.347  1.00  0.00           C
ATOM   3727  HA  LYS A 250      21.163  20.508  30.003  1.00  0.00           H
ATOM   3728  CB  LYS A 250      19.964  22.227  30.328  1.00  0.00           C
ATOM   3729  HB1 LYS A 250      19.751  22.540  29.303  1.00  0.00           H
ATOM   3730  HB2 LYS A 250      19.912  23.120  30.951  1.00  0.00           H
ATOM   3731  CG  LYS A 250      18.793  21.267  30.663  1.00  0.00           C
ATOM   3732  HG1 LYS A 250      18.986  20.660  31.552  1.00  0.00           H
ATOM   3733  HG2 LYS A 250      18.667  20.553  29.845  1.00  0.00           H
ATOM   3734  CD  LYS A 250      17.490  22.049  30.808  1.00  0.00           C
ATOM   3735  HD1 LYS A 250      16.662  21.444  30.446  1.00  0.00           H
ATOM   3736  HD2 LYS A 250      17.583  22.886  30.119  1.00  0.00           H
ATOM   3737  CE  LYS A 250      17.194  22.631  32.179  1.00  0.00           C
ATOM   3738  HE1 LYS A 250      18.125  22.827  32.721  1.00  0.00           H
ATOM   3739  HE2 LYS A 250      16.563  21.897  32.672  1.00  0.00           H
ATOM   3740  NZ  LYS A 250      16.417  23.898  32.056  1.00  0.00           N
ATOM   3741  HZ1 LYS A 250      16.345  24.374  32.949  1.00  0.00           H
ATOM   3742  HZ2 LYS A 250      16.876  24.536  31.408  1.00  0.00           H
ATOM   3743  HZ3 LYS A 250      15.479  23.627  31.792  1.00  0.00           H
ATOM   3744  C   LYS A 250      22.366  22.059  29.343  1.00  0.00           C
ATOM   3745  O   LYS A 250      22.053  22.512  28.271  1.00  0.00           O
ATOM   3746  N   LYS A 251      23.656  21.920  29.651  1.00  0.00           N
ATOM   3747  H   LYS A 251      23.869  21.672  30.604  1.00  0.00           H
ATOM   3748  CA  LYS A 251      24.756  22.225  28.745  1.00  0.00           C
ATOM   3749  HA  LYS A 251      24.506  22.272  27.695  1.00  0.00           H
ATOM   3750  CB  LYS A 251      25.320  23.647  29.137  1.00  0.00           C
ATOM   3751  HB1 LYS A 251      25.438  23.628  30.222  1.00  0.00           H
ATOM   3752  HB2 LYS A 251      24.512  24.328  28.894  1.00  0.00           H
ATOM   3753  CG  LYS A 251      26.568  24.139  28.298  1.00  0.00           C
ATOM   3754  HG1 LYS A 251      27.455  23.557  28.545  1.00  0.00           H
ATOM   3755  HG2 LYS A 251      26.888  25.137  28.603  1.00  0.00           H
ATOM   3756  CD  LYS A 251      26.261  24.128  26.824  1.00  0.00           C
ATOM   3757  HD1 LYS A 251      25.422  24.774  26.561  1.00  0.00           H
ATOM   3758  HD2 LYS A 251      26.048  23.127  26.477  1.00  0.00           H
ATOM   3759  CE  LYS A 251      27.561  24.605  26.093  1.00  0.00           C
ATOM   3760  HE1 LYS A 251      28.385  24.062  26.541  1.00  0.00           H
ATOM   3761  HE2 LYS A 251      27.593  25.670  26.337  1.00  0.00           H
ATOM   3762  NZ  LYS A 251      27.487  24.406  24.653  1.00  0.00           N
ATOM   3763  HZ1 LYS A 251      26.618  24.788  24.304  1.00  0.00           H
ATOM   3764  HZ2 LYS A 251      28.256  24.905  24.206  1.00  0.00           H
ATOM   3765  HZ3 LYS A 251      27.526  23.445  24.368  1.00  0.00           H
ATOM   3766  C   LYS A 251      25.763  21.012  28.757  1.00  0.00           C
ATOM   3767  O   LYS A 251      26.939  21.250  28.611  1.00  0.00           O
ATOM   3768  N   LYS A 252      25.266  19.736  28.802  1.00  0.00           N
ATOM   3769  H   LYS A 252      24.258  19.785  28.783  1.00  0.00           H
ATOM   3770  CA  LYS A 252      26.086  18.528  29.031  1.00  0.00           C
ATOM   3771  HA  LYS A 252      26.760  18.601  29.883  1.00  0.00           H
ATOM   3772  CB  LYS A 252      25.146  17.317  29.262  1.00  0.00           C
ATOM   3773  HB1 LYS A 252      25.624  16.356  29.063  1.00  0.00           H
ATOM   3774  HB2 LYS A 252      24.322  17.339  28.546  1.00  0.00           H
ATOM   3775  CG  LYS A 252      24.781  17.293  30.780  1.00  0.00           C
ATOM   3776  HG1 LYS A 252      24.463  18.272  31.130  1.00  0.00           H
ATOM   3777  HG2 LYS A 252      25.614  17.011  31.422  1.00  0.00           H
ATOM   3778  CD  LYS A 252      23.761  16.185  31.021  1.00  0.00           C
ATOM   3779  HD1 LYS A 252      24.204  15.259  30.666  1.00  0.00           H
ATOM   3780  HD2 LYS A 252      22.842  16.305  30.434  1.00  0.00           H
ATOM   3781  CE  LYS A 252      23.296  16.077  32.509  1.00  0.00           C
ATOM   3782  HE1 LYS A 252      22.987  17.117  32.643  1.00  0.00           H
ATOM   3783  HE2 LYS A 252      24.242  15.866  33.018  1.00  0.00           H
ATOM   3784  NZ  LYS A 252      22.201  15.058  32.802  1.00  0.00           N
ATOM   3785  HZ1 LYS A 252      21.427  15.048  32.151  1.00  0.00           H
ATOM   3786  HZ2 LYS A 252      22.606  14.135  32.842  1.00  0.00           H
ATOM   3787  HZ3 LYS A 252      21.863  15.206  33.737  1.00  0.00           H
ATOM   3788  C   LYS A 252      27.155  18.192  27.898  1.00  0.00           C
ATOM   3789  O   LYS A 252      27.857  17.193  27.961  1.00  0.00           O
ATOM   3790  N   ASP A 253      27.224  19.088  26.922  1.00  0.00           N
ATOM   3791  H   ASP A 253      26.814  20.001  27.078  1.00  0.00           H
ATOM   3792  CA  ASP A 253      28.248  18.976  25.894  1.00  0.00           C
ATOM   3793  HA  ASP A 253      28.559  17.939  25.864  1.00  0.00           H
ATOM   3794  CB  ASP A 253      27.851  19.511  24.497  1.00  0.00           C
ATOM   3795  HB1 ASP A 253      27.176  18.765  24.072  1.00  0.00           H
ATOM   3796  HB2 ASP A 253      28.811  19.439  23.971  1.00  0.00           H
ATOM   3797  CG  ASP A 253      27.472  20.970  24.565  1.00  0.00           C
ATOM   3798  OD1 ASP A 253      28.252  21.847  24.221  1.00  0.00           O
ATOM   3799  OD2 ASP A 253      26.322  21.398  24.854  1.00  0.00           O
ATOM   3800  C   ASP A 253      29.546  19.721  26.311  1.00  0.00           C
ATOM   3801  O   ASP A 253      30.616  19.370  25.793  1.00  0.00           O
ATOM   3802  N   HIS A 254      29.497  20.623  27.299  1.00  0.00           N
ATOM   3803  H   HIS A 254      28.590  20.868  27.666  1.00  0.00           H
ATOM   3804  CA  HIS A 254      30.652  21.017  28.201  1.00  0.00           C
ATOM   3805  HA  HIS A 254      31.556  21.030  27.588  1.00  0.00           H
ATOM   3806  CB  HIS A 254      30.518  22.360  28.963  1.00  0.00           C
ATOM   3807  HB1 HIS A 254      31.199  22.412  29.817  1.00  0.00           H
ATOM   3808  HB2 HIS A 254      29.509  22.374  29.370  1.00  0.00           H
ATOM   3809  CG  HIS A 254      30.630  23.645  28.172  1.00  0.00           C
ATOM   3810  ND1 HIS A 254      31.297  23.869  26.963  1.00  0.00           N
ATOM   3811  CE1 HIS A 254      31.207  25.193  26.717  1.00  0.00           C
ATOM   3812  HE1 HIS A 254      31.601  25.671  25.839  1.00  0.00           H
ATOM   3813  NE2 HIS A 254      30.512  25.796  27.692  1.00  0.00           N
ATOM   3814  HE2 HIS A 254      30.299  26.788  27.718  1.00  0.00           H
ATOM   3815  CD2 HIS A 254      30.159  24.825  28.585  1.00  0.00           C
ATOM   3816  HD2 HIS A 254      29.558  24.912  29.485  1.00  0.00           H
ATOM   3817  C   HIS A 254      30.881  19.856  29.124  1.00  0.00           C
ATOM   3818  O   HIS A 254      29.865  19.333  29.572  1.00  0.00           O
ATOM   3819  N   MET A 255      32.084  19.519  29.581  1.00  0.00           N
ATOM   3820  H   MET A 255      32.908  20.003  29.264  1.00  0.00           H
ATOM   3821  CA  MET A 255      32.306  18.911  30.958  1.00  0.00           C
ATOM   3822  HA  MET A 255      31.592  18.099  31.072  1.00  0.00           H
ATOM   3823  CB  MET A 255      33.705  18.356  31.010  1.00  0.00           C
ATOM   3824  HB1 MET A 255      33.766  18.043  32.053  1.00  0.00           H
ATOM   3825  HB2 MET A 255      34.491  19.098  30.863  1.00  0.00           H
ATOM   3826  CG  MET A 255      33.799  17.120  30.081  1.00  0.00           C
ATOM   3827  HG1 MET A 255      33.842  17.417  29.036  1.00  0.00           H
ATOM   3828  HG2 MET A 255      32.910  16.504  30.221  1.00  0.00           H
ATOM   3829  SD  MET A 255      35.247  15.971  30.284  1.00  0.00           S
ATOM   3830  CE  MET A 255      36.492  17.089  29.484  1.00  0.00           C
ATOM   3831  HE1 MET A 255      36.338  17.164  28.410  1.00  0.00           H
ATOM   3832  HE2 MET A 255      36.252  18.073  29.898  1.00  0.00           H
ATOM   3833  HE3 MET A 255      37.508  16.762  29.721  1.00  0.00           H
ATOM   3834  C   MET A 255      31.975  19.889  32.053  1.00  0.00           C
ATOM   3835  O   MET A 255      32.631  20.896  32.216  1.00  0.00           O
ATOM   3836  N   LEU A 256      30.887  19.561  32.796  1.00  0.00           N
ATOM   3837  H   LEU A 256      30.565  18.600  32.740  1.00  0.00           H
ATOM   3838  CA  LEU A 256      30.374  20.371  33.951  1.00  0.00           C
ATOM   3839  HA  LEU A 256      30.495  21.444  33.815  1.00  0.00           H
ATOM   3840  CB  LEU A 256      28.911  20.178  34.202  1.00  0.00           C
ATOM   3841  HB1 LEU A 256      28.561  20.832  34.996  1.00  0.00           H
ATOM   3842  HB2 LEU A 256      28.686  19.151  34.507  1.00  0.00           H
ATOM   3843  CG  LEU A 256      27.991  20.507  32.973  1.00  0.00           C
ATOM   3844  HG  LEU A 256      28.370  19.965  32.107  1.00  0.00           H
ATOM   3845  CD1 LEU A 256      26.556  20.026  33.072  1.00  0.00           C
ATOM   3846 1HD1 LEU A 256      26.453  18.957  33.256  1.00  0.00           H
ATOM   3847 2HD1 LEU A 256      26.103  20.509  33.938  1.00  0.00           H
ATOM   3848 3HD1 LEU A 256      26.111  20.349  32.126  1.00  0.00           H
ATOM   3849  CD2 LEU A 256      27.946  22.030  32.682  1.00  0.00           C
ATOM   3850 1HD2 LEU A 256      28.901  22.545  32.695  1.00  0.00           H
ATOM   3851 2HD2 LEU A 256      27.637  22.196  31.648  1.00  0.00           H
ATOM   3852 3HD2 LEU A 256      27.248  22.508  33.372  1.00  0.00           H
ATOM   3853  C   LEU A 256      31.105  20.027  35.208  1.00  0.00           C
ATOM   3854  O   LEU A 256      31.310  18.848  35.468  1.00  0.00           O
ATOM   3855  N   ILE A 257      31.412  21.025  36.072  1.00  0.00           N
ATOM   3856  H   ILE A 257      31.084  21.971  35.960  1.00  0.00           H
ATOM   3857  CA  ILE A 257      32.189  20.841  37.261  1.00  0.00           C
ATOM   3858  HA  ILE A 257      32.155  19.786  37.548  1.00  0.00           H
ATOM   3859  CB  ILE A 257      33.649  21.204  37.043  1.00  0.00           C
ATOM   3860  HB  ILE A 257      33.564  22.238  36.722  1.00  0.00           H
ATOM   3861  CG2 ILE A 257      34.519  21.078  38.385  1.00  0.00           C
ATOM   3862 1HG2 ILE A 257      35.570  21.300  38.151  1.00  0.00           H
ATOM   3863 2HG2 ILE A 257      34.129  21.868  39.024  1.00  0.00           H
ATOM   3864 3HG2 ILE A 257      34.464  20.044  38.718  1.00  0.00           H
ATOM   3865  CG1 ILE A 257      34.395  20.430  35.904  1.00  0.00           C
ATOM   3866 1HG1 ILE A 257      35.355  20.956  35.908  1.00  0.00           H
ATOM   3867 2HG1 ILE A 257      33.923  20.637  34.948  1.00  0.00           H
ATOM   3868  CD  ILE A 257      34.624  18.938  36.083  1.00  0.00           C
ATOM   3869  HD1 ILE A 257      35.136  18.866  37.052  1.00  0.00           H
ATOM   3870  HD2 ILE A 257      33.578  18.640  36.036  1.00  0.00           H
ATOM   3871  HD3 ILE A 257      35.169  18.459  35.265  1.00  0.00           H
ATOM   3872  C   ILE A 257      31.572  21.628  38.365  1.00  0.00           C
ATOM   3873  O   ILE A 257      31.653  22.841  38.375  1.00  0.00           O
ATOM   3874  N   PRO A 258      30.800  20.980  39.288  1.00  0.00           N
ATOM   3875  CD  PRO A 258      30.516  19.517  39.402  1.00  0.00           C
ATOM   3876  HD1 PRO A 258      31.420  18.925  39.436  1.00  0.00           H
ATOM   3877  HD2 PRO A 258      29.980  19.079  38.554  1.00  0.00           H
ATOM   3878  CG  PRO A 258      29.715  19.291  40.635  1.00  0.00           C
ATOM   3879  HG1 PRO A 258      30.341  18.997  41.478  1.00  0.00           H
ATOM   3880  HG2 PRO A 258      28.956  18.533  40.457  1.00  0.00           H
ATOM   3881  CB  PRO A 258      29.155  20.662  40.952  1.00  0.00           C
ATOM   3882  HB1 PRO A 258      29.026  20.842  42.021  1.00  0.00           H
ATOM   3883  HB2 PRO A 258      28.211  20.782  40.421  1.00  0.00           H
ATOM   3884  CA  PRO A 258      30.125  21.653  40.415  1.00  0.00           C
ATOM   3885  HA  PRO A 258      29.495  22.458  40.026  1.00  0.00           H
ATOM   3886  C   PRO A 258      31.129  22.097  41.544  1.00  0.00           C
ATOM   3887  O   PRO A 258      31.584  21.333  42.382  1.00  0.00           O
ATOM   3888  N   VAL A 259      31.358  23.425  41.620  1.00  0.00           N
ATOM   3889  H   VAL A 259      30.789  24.049  41.059  1.00  0.00           H
ATOM   3890  CA  VAL A 259      32.310  24.103  42.509  1.00  0.00           C
ATOM   3891  HA  VAL A 259      32.913  23.309  42.962  1.00  0.00           H
ATOM   3892  CB  VAL A 259      33.208  25.143  41.847  1.00  0.00           C
ATOM   3893  HB  VAL A 259      32.625  26.051  41.650  1.00  0.00           H
ATOM   3894  CG1 VAL A 259      34.371  25.513  42.782  1.00  0.00           C
ATOM   3895 1HG1 VAL A 259      34.915  26.341  42.316  1.00  0.00           H
ATOM   3896 2HG1 VAL A 259      34.053  25.899  43.747  1.00  0.00           H
ATOM   3897 3HG1 VAL A 259      35.160  24.796  42.998  1.00  0.00           H
ATOM   3898  CG2 VAL A 259      33.705  24.630  40.515  1.00  0.00           C
ATOM   3899 1HG2 VAL A 259      34.487  25.312  40.199  1.00  0.00           H
ATOM   3900 2HG2 VAL A 259      34.078  23.622  40.691  1.00  0.00           H
ATOM   3901 3HG2 VAL A 259      32.897  24.650  39.782  1.00  0.00           H
ATOM   3902  C   VAL A 259      31.490  24.799  43.605  1.00  0.00           C
ATOM   3903  O   VAL A 259      30.488  25.443  43.283  1.00  0.00           O
ATOM   3904  N   SER A 260      31.934  24.674  44.813  1.00  0.00           N
ATOM   3905  H   SER A 260      32.806  24.190  44.985  1.00  0.00           H
ATOM   3906  CA  SER A 260      31.426  25.412  45.948  1.00  0.00           C
ATOM   3907  HA  SER A 260      30.449  25.870  45.798  1.00  0.00           H
ATOM   3908  CB  SER A 260      31.283  24.435  47.099  1.00  0.00           C
ATOM   3909  HB1 SER A 260      32.236  23.920  47.262  1.00  0.00           H
ATOM   3910  HB2 SER A 260      30.546  23.704  46.751  1.00  0.00           H
ATOM   3911  OG  SER A 260      30.821  25.064  48.266  1.00  0.00           O
ATOM   3912  HG  SER A 260      30.393  25.891  48.030  1.00  0.00           H
ATOM   3913  C   SER A 260      32.298  26.591  46.269  1.00  0.00           C
ATOM   3914  O   SER A 260      33.523  26.415  46.339  1.00  0.00           O
ATOM   3915  N   MET A 261      31.767  27.753  46.623  1.00  0.00           N
ATOM   3916  H   MET A 261      30.785  27.834  46.861  1.00  0.00           H
ATOM   3917  CA  MET A 261      32.573  28.957  46.853  1.00  0.00           C
ATOM   3918  HA  MET A 261      33.475  28.670  47.401  1.00  0.00           H
ATOM   3919  CB  MET A 261      32.994  29.557  45.547  1.00  0.00           C
ATOM   3920  HB1 MET A 261      32.205  30.204  45.142  1.00  0.00           H
ATOM   3921  HB2 MET A 261      33.158  28.732  44.864  1.00  0.00           H
ATOM   3922  CG  MET A 261      34.337  30.274  45.644  1.00  0.00           C
ATOM   3923  HG1 MET A 261      34.479  31.049  46.404  1.00  0.00           H
ATOM   3924  HG2 MET A 261      34.319  30.788  44.678  1.00  0.00           H
ATOM   3925  SD  MET A 261      35.753  29.162  45.651  1.00  0.00           S
ATOM   3926  CE  MET A 261      37.072  30.360  45.009  1.00  0.00           C
ATOM   3927  HE1 MET A 261      37.021  31.232  45.652  1.00  0.00           H
ATOM   3928  HE2 MET A 261      38.107  30.027  45.136  1.00  0.00           H
ATOM   3929  HE3 MET A 261      36.888  30.640  43.971  1.00  0.00           H
ATOM   3930  C   MET A 261      31.895  30.048  47.756  1.00  0.00           C
ATOM   3931  O   MET A 261      32.213  31.251  47.669  1.00  0.00           O
ATOM   3932  N   SER A 262      30.859  29.650  48.534  1.00  0.00           N
ATOM   3933  H   SER A 262      30.749  28.656  48.674  1.00  0.00           H
ATOM   3934  CA  SER A 262      29.956  30.414  49.367  1.00  0.00           C
ATOM   3935  HA  SER A 262      29.480  31.103  48.668  1.00  0.00           H
ATOM   3936  CB  SER A 262      28.836  29.525  49.936  1.00  0.00           C
ATOM   3937  HB1 SER A 262      28.149  29.258  49.130  1.00  0.00           H
ATOM   3938  HB2 SER A 262      28.375  30.072  50.758  1.00  0.00           H
ATOM   3939  OG  SER A 262      29.323  28.261  50.412  1.00  0.00           O
ATOM   3940  HG  SER A 262      29.408  27.620  49.708  1.00  0.00           H
ATOM   3941  C   SER A 262      30.608  31.299  50.433  1.00  0.00           C
ATOM   3942  O   SER A 262      30.108  32.447  50.597  1.00  0.00           O
ATOM   3943  N   GLU A 263      31.651  30.933  51.103  1.00  0.00           N
ATOM   3944  H   GLU A 263      32.029  29.997  51.084  1.00  0.00           H
ATOM   3945  CA  GLU A 263      32.303  31.790  52.116  1.00  0.00           C
ATOM   3946  HA  GLU A 263      31.482  32.046  52.778  1.00  0.00           H
ATOM   3947  CB  GLU A 263      33.300  30.990  52.881  1.00  0.00           C
ATOM   3948  HB1 GLU A 263      33.796  31.730  53.525  1.00  0.00           H
ATOM   3949  HB2 GLU A 263      34.073  30.548  52.244  1.00  0.00           H
ATOM   3950  CG  GLU A 263      32.725  29.833  53.708  1.00  0.00           C
ATOM   3951  HG1 GLU A 263      33.546  29.346  54.239  1.00  0.00           H
ATOM   3952  HG2 GLU A 263      32.357  29.120  52.966  1.00  0.00           H
ATOM   3953  CD  GLU A 263      31.585  30.253  54.623  1.00  0.00           C
ATOM   3954  OE1 GLU A 263      30.520  29.523  54.576  1.00  0.00           O
ATOM   3955  OE2 GLU A 263      31.600  31.221  55.350  1.00  0.00           O
ATOM   3956  C   GLU A 263      32.936  33.099  51.507  1.00  0.00           C
ATOM   3957  O   GLU A 263      32.852  34.136  52.175  1.00  0.00           O
ATOM   3958  N   LEU A 264      33.368  32.995  50.267  1.00  0.00           N
ATOM   3959  H   LEU A 264      33.203  32.159  49.738  1.00  0.00           H
ATOM   3960  CA  LEU A 264      33.944  34.166  49.555  1.00  0.00           C
ATOM   3961  HA  LEU A 264      34.603  34.634  50.283  1.00  0.00           H
ATOM   3962  CB  LEU A 264      34.796  33.616  48.471  1.00  0.00           C
ATOM   3963  HB1 LEU A 264      35.250  34.385  47.843  1.00  0.00           H
ATOM   3964  HB2 LEU A 264      34.177  33.145  47.712  1.00  0.00           H
ATOM   3965  CG  LEU A 264      35.996  32.581  48.760  1.00  0.00           C
ATOM   3966  HG  LEU A 264      36.320  32.297  47.756  1.00  0.00           H
ATOM   3967  CD1 LEU A 264      37.221  33.155  49.518  1.00  0.00           C
ATOM   3968 1HD1 LEU A 264      36.985  33.444  50.547  1.00  0.00           H
ATOM   3969 2HD1 LEU A 264      38.024  32.416  49.562  1.00  0.00           H
ATOM   3970 3HD1 LEU A 264      37.457  34.081  49.007  1.00  0.00           H
ATOM   3971  CD2 LEU A 264      35.528  31.243  49.292  1.00  0.00           C
ATOM   3972 1HD2 LEU A 264      35.275  31.280  50.343  1.00  0.00           H
ATOM   3973 2HD2 LEU A 264      34.632  30.963  48.727  1.00  0.00           H
ATOM   3974 3HD2 LEU A 264      36.223  30.494  48.898  1.00  0.00           H
ATOM   3975  C   LEU A 264      32.869  35.134  49.051  1.00  0.00           C
ATOM   3976  O   LEU A 264      33.155  36.317  48.881  1.00  0.00           O
ATOM   3977  N   GLU A 265      31.644  34.720  48.858  1.00  0.00           N
ATOM   3978  H   GLU A 265      31.462  33.794  49.218  1.00  0.00           H
ATOM   3979  CA  GLU A 265      30.527  35.492  48.349  1.00  0.00           C
ATOM   3980  HA  GLU A 265      30.721  35.984  47.403  1.00  0.00           H
ATOM   3981  CB  GLU A 265      29.423  34.492  48.172  1.00  0.00           C
ATOM   3982  HB1 GLU A 265      28.900  34.504  49.124  1.00  0.00           H
ATOM   3983  HB2 GLU A 265      29.762  33.532  47.797  1.00  0.00           H
ATOM   3984  CG  GLU A 265      28.277  34.938  47.244  1.00  0.00           C
ATOM   3985  HG1 GLU A 265      28.675  35.209  46.270  1.00  0.00           H
ATOM   3986  HG2 GLU A 265      27.875  35.809  47.755  1.00  0.00           H
ATOM   3987  CD  GLU A 265      27.181  33.826  47.233  1.00  0.00           C
ATOM   3988  OE1 GLU A 265      27.427  32.636  47.380  1.00  0.00           O
ATOM   3989  OE2 GLU A 265      25.983  34.220  47.341  1.00  0.00           O
ATOM   3990  C   GLU A 265      30.146  36.562  49.380  1.00  0.00           C
ATOM   3991  O   GLU A 265      29.752  37.670  48.929  1.00  0.00           O
ATOM   3992  N   LYS A 266      30.071  36.236  50.665  1.00  0.00           N
ATOM   3993  H   LYS A 266      30.406  35.346  51.008  1.00  0.00           H
ATOM   3994  CA  LYS A 266      29.831  37.292  51.746  1.00  0.00           C
ATOM   3995  HA  LYS A 266      28.828  37.684  51.577  1.00  0.00           H
ATOM   3996  CB  LYS A 266      29.938  36.620  53.120  1.00  0.00           C
ATOM   3997  HB1 LYS A 266      29.692  37.404  53.842  1.00  0.00           H
ATOM   3998  HB2 LYS A 266      30.988  36.366  53.242  1.00  0.00           H
ATOM   3999  CG  LYS A 266      28.966  35.427  53.290  1.00  0.00           C
ATOM   4000  HG1 LYS A 266      28.802  34.940  52.329  1.00  0.00           H
ATOM   4001  HG2 LYS A 266      28.000  35.784  53.631  1.00  0.00           H
ATOM   4002  CD  LYS A 266      29.758  34.534  54.275  1.00  0.00           C
ATOM   4003  HD1 LYS A 266      30.127  35.024  55.180  1.00  0.00           H
ATOM   4004  HD2 LYS A 266      30.658  34.208  53.739  1.00  0.00           H
ATOM   4005  CE  LYS A 266      28.721  33.444  54.584  1.00  0.00           C
ATOM   4006  HE1 LYS A 266      28.519  32.848  53.694  1.00  0.00           H
ATOM   4007  HE2 LYS A 266      27.828  34.018  54.834  1.00  0.00           H
ATOM   4008  NZ  LYS A 266      29.124  32.512  55.654  1.00  0.00           N
ATOM   4009  HZ1 LYS A 266      29.388  33.075  56.457  1.00  0.00           H
ATOM   4010  HZ2 LYS A 266      28.360  31.894  55.872  1.00  0.00           H
ATOM   4011  HZ3 LYS A 266      29.970  32.051  55.340  1.00  0.00           H
ATOM   4012  C   LYS A 266      30.777  38.459  51.725  1.00  0.00           C
ATOM   4013  O   LYS A 266      30.366  39.510  52.111  1.00  0.00           O
ATOM   4014  N   VAL A 267      31.941  38.434  51.103  1.00  0.00           N
ATOM   4015  H   VAL A 267      32.158  37.569  50.621  1.00  0.00           H
ATOM   4016  CA  VAL A 267      32.817  39.616  50.822  1.00  0.00           C
ATOM   4017  HA  VAL A 267      32.511  40.501  51.371  1.00  0.00           H
ATOM   4018  CB  VAL A 267      34.180  39.355  51.503  1.00  0.00           C
ATOM   4019  HB  VAL A 267      34.940  40.129  51.390  1.00  0.00           H
ATOM   4020  CG1 VAL A 267      34.065  39.090  53.037  1.00  0.00           C
ATOM   4021 1HG1 VAL A 267      34.991  38.687  53.434  1.00  0.00           H
ATOM   4022 2HG1 VAL A 267      33.796  39.990  53.577  1.00  0.00           H
ATOM   4023 3HG1 VAL A 267      33.317  38.345  53.310  1.00  0.00           H
ATOM   4024  CG2 VAL A 267      34.856  38.144  50.909  1.00  0.00           C
ATOM   4025 1HG2 VAL A 267      34.365  37.243  51.295  1.00  0.00           H
ATOM   4026 2HG2 VAL A 267      34.868  38.185  49.820  1.00  0.00           H
ATOM   4027 3HG2 VAL A 267      35.882  38.093  51.267  1.00  0.00           H
ATOM   4028  C   VAL A 267      32.924  39.898  49.358  1.00  0.00           C
ATOM   4029  O   VAL A 267      33.926  40.339  48.800  1.00  0.00           O
ATOM   4030  N   ASP A 268      31.795  39.662  48.643  1.00  0.00           N
ATOM   4031  H   ASP A 268      30.960  39.352  49.136  1.00  0.00           H
ATOM   4032  CA  ASP A 268      31.590  39.987  47.225  1.00  0.00           C
ATOM   4033  HA  ASP A 268      30.590  39.609  47.045  1.00  0.00           H
ATOM   4034  CB  ASP A 268      31.621  41.530  46.904  1.00  0.00           C
ATOM   4035  HB1 ASP A 268      31.113  41.740  45.969  1.00  0.00           H
ATOM   4036  HB2 ASP A 268      32.640  41.936  46.892  1.00  0.00           H
ATOM   4037  CG  ASP A 268      30.849  42.334  47.932  1.00  0.00           C
ATOM   4038  OD1 ASP A 268      31.260  43.501  48.234  1.00  0.00           O
ATOM   4039  OD2 ASP A 268      29.759  41.886  48.318  1.00  0.00           O
ATOM   4040  C   ASP A 268      32.402  39.206  46.220  1.00  0.00           C
ATOM   4041  O   ASP A 268      32.362  39.411  45.045  1.00  0.00           O
ATOM   4042  N   GLY A 269      33.143  38.219  46.668  1.00  0.00           N
ATOM   4043  H   GLY A 269      33.167  38.127  47.673  1.00  0.00           H
ATOM   4044  CA  GLY A 269      33.918  37.284  45.962  1.00  0.00           C
ATOM   4045  HA1 GLY A 269      34.330  36.622  46.716  1.00  0.00           H
ATOM   4046  HA2 GLY A 269      34.710  37.767  45.386  1.00  0.00           H
ATOM   4047  C   GLY A 269      33.185  36.244  45.162  1.00  0.00           C
ATOM   4048  O   GLY A 269      32.355  35.485  45.713  1.00  0.00           O
ATOM   4049  N   LEU A 270      33.273  36.177  43.823  1.00  0.00           N
ATOM   4050  H   LEU A 270      33.658  36.988  43.353  1.00  0.00           H
ATOM   4051  CA  LEU A 270      32.644  35.115  42.980  1.00  0.00           C
ATOM   4052  HA  LEU A 270      32.048  34.448  43.610  1.00  0.00           H
ATOM   4053  CB  LEU A 270      31.732  35.650  41.840  1.00  0.00           C
ATOM   4054  HB1 LEU A 270      31.450  34.829  41.173  1.00  0.00           H
ATOM   4055  HB2 LEU A 270      32.298  36.398  41.286  1.00  0.00           H
ATOM   4056  CG  LEU A 270      30.357  36.220  42.336  1.00  0.00           C
ATOM   4057  HG  LEU A 270      29.713  35.563  42.921  1.00  0.00           H
ATOM   4058  CD1 LEU A 270      30.434  37.485  43.200  1.00  0.00           C
ATOM   4059 1HD1 LEU A 270      31.139  38.139  42.695  1.00  0.00           H
ATOM   4060 2HD1 LEU A 270      29.450  37.938  43.329  1.00  0.00           H
ATOM   4061 3HD1 LEU A 270      30.777  37.314  44.223  1.00  0.00           H
ATOM   4062  CD2 LEU A 270      29.531  36.646  41.126  1.00  0.00           C
ATOM   4063 1HD2 LEU A 270      28.682  37.239  41.452  1.00  0.00           H
ATOM   4064 2HD2 LEU A 270      30.230  37.225  40.524  1.00  0.00           H
ATOM   4065 3HD2 LEU A 270      29.064  35.803  40.614  1.00  0.00           H
ATOM   4066  C   LEU A 270      33.742  34.166  42.387  1.00  0.00           C
ATOM   4067  O   LEU A 270      34.907  34.281  42.652  1.00  0.00           O
ATOM   4068  N   LEU A 271      33.329  33.153  41.701  1.00  0.00           N
ATOM   4069  H   LEU A 271      32.339  33.088  41.518  1.00  0.00           H
ATOM   4070  CA  LEU A 271      34.016  31.998  41.174  1.00  0.00           C
ATOM   4071  HA  LEU A 271      34.305  31.605  42.147  1.00  0.00           H
ATOM   4072  CB  LEU A 271      33.002  30.946  40.615  1.00  0.00           C
ATOM   4073  HB1 LEU A 271      32.396  31.444  39.855  1.00  0.00           H
ATOM   4074  HB2 LEU A 271      32.340  30.642  41.429  1.00  0.00           H
ATOM   4075  CG  LEU A 271      33.581  29.649  40.014  1.00  0.00           C
ATOM   4076  HG  LEU A 271      34.237  29.854  39.165  1.00  0.00           H
ATOM   4077  CD1 LEU A 271      34.403  28.782  40.987  1.00  0.00           C
ATOM   4078 1HD1 LEU A 271      35.045  29.389  41.630  1.00  0.00           H
ATOM   4079 2HD1 LEU A 271      33.740  28.253  41.673  1.00  0.00           H
ATOM   4080 3HD1 LEU A 271      34.860  27.933  40.482  1.00  0.00           H
ATOM   4081  CD2 LEU A 271      32.452  28.668  39.569  1.00  0.00           C
ATOM   4082 1HD2 LEU A 271      31.786  28.464  40.414  1.00  0.00           H
ATOM   4083 2HD2 LEU A 271      31.946  29.096  38.711  1.00  0.00           H
ATOM   4084 3HD2 LEU A 271      32.810  27.691  39.262  1.00  0.00           H
ATOM   4085  C   LEU A 271      35.194  32.310  40.291  1.00  0.00           C
ATOM   4086  O   LEU A 271      36.209  31.800  40.721  1.00  0.00           O
ATOM   4087  N   THR A 272      35.142  33.292  39.385  1.00  0.00           N
ATOM   4088  H   THR A 272      34.237  33.719  39.223  1.00  0.00           H
ATOM   4089  CA  THR A 272      36.365  33.789  38.673  1.00  0.00           C
ATOM   4090  HA  THR A 272      36.846  32.890  38.278  1.00  0.00           H
ATOM   4091  CB  THR A 272      35.908  34.588  37.419  1.00  0.00           C
ATOM   4092  HB  THR A 272      36.858  34.769  36.925  1.00  0.00           H
ATOM   4093  CG2 THR A 272      34.931  33.813  36.521  1.00  0.00           C
ATOM   4094 1HG2 THR A 272      33.920  33.686  36.925  1.00  0.00           H
ATOM   4095 2HG2 THR A 272      34.868  34.284  35.542  1.00  0.00           H
ATOM   4096 3HG2 THR A 272      35.361  32.811  36.464  1.00  0.00           H
ATOM   4097  OG1 THR A 272      35.335  35.843  37.678  1.00  0.00           O
ATOM   4098  HG1 THR A 272      36.061  36.456  37.814  1.00  0.00           H
ATOM   4099  C   THR A 272      37.314  34.585  39.459  1.00  0.00           C
ATOM   4100  O   THR A 272      38.448  34.723  39.070  1.00  0.00           O
ATOM   4101  N   CYS A 273      36.892  35.110  40.573  1.00  0.00           N
ATOM   4102  H   CYS A 273      35.973  34.901  40.940  1.00  0.00           H
ATOM   4103  CA  CYS A 273      37.689  36.155  41.298  1.00  0.00           C
ATOM   4104  HA  CYS A 273      38.035  36.827  40.513  1.00  0.00           H
ATOM   4105  CB  CYS A 273      36.726  36.762  42.362  1.00  0.00           C
ATOM   4106  HB1 CYS A 273      37.267  37.620  42.770  1.00  0.00           H
ATOM   4107  HB2 CYS A 273      36.589  36.183  43.281  1.00  0.00           H
ATOM   4108  SG  CYS A 273      35.144  37.043  41.576  1.00  0.00           S
ATOM   4109  HG  CYS A 273      35.509  38.095  40.833  1.00  0.00           H
ATOM   4110  C   CYS A 273      38.945  35.764  42.019  1.00  0.00           C
ATOM   4111  O   CYS A 273      39.878  36.538  42.186  1.00  0.00           O
ATOM   4112  N   CYS A 274      39.029  34.520  42.482  1.00  0.00           N
ATOM   4113  H   CYS A 274      38.195  33.939  42.410  1.00  0.00           H
ATOM   4114  CA  CYS A 274      40.197  33.893  43.154  1.00  0.00           C
ATOM   4115  HA  CYS A 274      40.742  34.639  43.739  1.00  0.00           H
ATOM   4116  CB  CYS A 274      39.604  32.803  44.080  1.00  0.00           C
ATOM   4117  HB1 CYS A 274      40.500  32.371  44.530  1.00  0.00           H
ATOM   4118  HB2 CYS A 274      39.039  32.036  43.551  1.00  0.00           H
ATOM   4119  SG  CYS A 274      38.588  33.718  45.216  1.00  0.00           S
ATOM   4120  HG  CYS A 274      39.620  34.452  45.639  1.00  0.00           H
ATOM   4121  C   CYS A 274      41.245  33.306  42.209  1.00  0.00           C
ATOM   4122  O   CYS A 274      42.146  32.670  42.667  1.00  0.00           O
ATOM   4123  N   SER A 275      41.180  33.495  40.850  1.00  0.00           N
ATOM   4124  H   SER A 275      40.459  34.117  40.526  1.00  0.00           H
ATOM   4125  CA  SER A 275      42.345  33.135  40.067  1.00  0.00           C
ATOM   4126  HA  SER A 275      43.264  33.067  40.644  1.00  0.00           H
ATOM   4127  CB  SER A 275      42.123  31.720  39.367  1.00  0.00           C
ATOM   4128  HB1 SER A 275      42.071  30.925  40.121  1.00  0.00           H
ATOM   4129  HB2 SER A 275      42.891  31.476  38.638  1.00  0.00           H
ATOM   4130  OG  SER A 275      40.921  31.742  38.573  1.00  0.00           O
ATOM   4131  HG  SER A 275      40.136  31.505  39.082  1.00  0.00           H
ATOM   4132  C   SER A 275      42.587  34.155  38.966  1.00  0.00           C
ATOM   4133  O   SER A 275      41.679  34.913  38.527  1.00  0.00           O
ATOM   4134  N   VAL A 276      43.832  34.153  38.440  1.00  0.00           N
ATOM   4135  H   VAL A 276      44.539  33.550  38.823  1.00  0.00           H
ATOM   4136  CA  VAL A 276      44.146  34.876  37.209  1.00  0.00           C
ATOM   4137  HA  VAL A 276      43.240  35.328  36.809  1.00  0.00           H
ATOM   4138  CB  VAL A 276      45.115  36.089  37.393  1.00  0.00           C
ATOM   4139  HB  VAL A 276      46.042  35.723  37.842  1.00  0.00           H
ATOM   4140  CG1 VAL A 276      45.584  36.723  36.081  1.00  0.00           C
ATOM   4141 1HG1 VAL A 276      45.952  37.748  36.161  1.00  0.00           H
ATOM   4142 2HG1 VAL A 276      46.529  36.321  35.712  1.00  0.00           H
ATOM   4143 3HG1 VAL A 276      44.747  36.756  35.382  1.00  0.00           H
ATOM   4144  CG2 VAL A 276      44.488  37.252  38.156  1.00  0.00           C
ATOM   4145 1HG2 VAL A 276      43.859  37.830  37.484  1.00  0.00           H
ATOM   4146 2HG2 VAL A 276      43.982  36.861  39.035  1.00  0.00           H
ATOM   4147 3HG2 VAL A 276      45.273  37.914  38.518  1.00  0.00           H
ATOM   4148  C   VAL A 276      44.733  33.890  36.135  1.00  0.00           C
ATOM   4149  O   VAL A 276      45.862  33.342  36.401  1.00  0.00           O
ATOM   4150  N   LEU A 277      44.051  33.630  35.019  1.00  0.00           N
ATOM   4151  H   LEU A 277      43.114  34.007  34.941  1.00  0.00           H
ATOM   4152  CA  LEU A 277      44.554  32.649  34.056  1.00  0.00           C
ATOM   4153  HA  LEU A 277      45.085  31.889  34.635  1.00  0.00           H
ATOM   4154  CB  LEU A 277      43.367  32.061  33.267  1.00  0.00           C
ATOM   4155  HB1 LEU A 277      43.815  31.704  32.340  1.00  0.00           H
ATOM   4156  HB2 LEU A 277      42.610  32.770  32.935  1.00  0.00           H
ATOM   4157  CG  LEU A 277      42.715  30.850  33.998  1.00  0.00           C
ATOM   4158  HG  LEU A 277      43.532  30.131  34.004  1.00  0.00           H
ATOM   4159  CD1 LEU A 277      42.133  31.129  35.385  1.00  0.00           C
ATOM   4160 1HD1 LEU A 277      41.378  31.912  35.345  1.00  0.00           H
ATOM   4161 2HD1 LEU A 277      41.710  30.234  35.832  1.00  0.00           H
ATOM   4162 3HD1 LEU A 277      42.917  31.490  36.054  1.00  0.00           H
ATOM   4163  CD2 LEU A 277      41.645  30.155  33.179  1.00  0.00           C
ATOM   4164 1HD2 LEU A 277      42.137  29.748  32.294  1.00  0.00           H
ATOM   4165 2HD2 LEU A 277      41.167  29.334  33.715  1.00  0.00           H
ATOM   4166 3HD2 LEU A 277      40.942  30.934  32.883  1.00  0.00           H
ATOM   4167  C   LEU A 277      45.639  33.357  33.214  1.00  0.00           C
ATOM   4168  O   LEU A 277      45.492  34.610  32.941  1.00  0.00           O
ATOM   4169  N   ILE A 278      46.672  32.605  32.887  1.00  0.00           N
ATOM   4170  H   ILE A 278      46.660  31.631  33.139  1.00  0.00           H
ATOM   4171  CA  ILE A 278      47.760  32.958  32.051  1.00  0.00           C
ATOM   4172  HA  ILE A 278      47.736  34.012  31.748  1.00  0.00           H
ATOM   4173  CB  ILE A 278      49.102  32.717  32.778  1.00  0.00           C
ATOM   4174  HB  ILE A 278      49.179  31.629  32.836  1.00  0.00           H
ATOM   4175  CG2 ILE A 278      50.317  33.273  32.128  1.00  0.00           C
ATOM   4176 1HG2 ILE A 278      50.116  34.335  31.971  1.00  0.00           H
ATOM   4177 2HG2 ILE A 278      51.197  33.116  32.754  1.00  0.00           H
ATOM   4178 3HG2 ILE A 278      50.388  32.688  31.213  1.00  0.00           H
ATOM   4179  CG1 ILE A 278      49.136  33.276  34.233  1.00  0.00           C
ATOM   4180 1HG1 ILE A 278      50.123  33.075  34.640  1.00  0.00           H
ATOM   4181 2HG1 ILE A 278      48.450  32.732  34.880  1.00  0.00           H
ATOM   4182  CD  ILE A 278      48.878  34.852  34.422  1.00  0.00           C
ATOM   4183  HD1 ILE A 278      49.595  35.418  33.825  1.00  0.00           H
ATOM   4184  HD2 ILE A 278      47.852  35.023  34.097  1.00  0.00           H
ATOM   4185  HD3 ILE A 278      48.873  35.116  35.476  1.00  0.00           H
ATOM   4186  C   ILE A 278      47.749  31.997  30.836  1.00  0.00           C
ATOM   4187  O   ILE A 278      47.771  30.791  30.980  1.00  0.00           O
ATOM   4188  N   ASN A 279      48.045  32.510  29.618  1.00  0.00           N
ATOM   4189  H   ASN A 279      48.153  33.518  29.602  1.00  0.00           H
ATOM   4190  CA  ASN A 279      48.384  31.690  28.402  1.00  0.00           C
ATOM   4191  HA  ASN A 279      48.326  30.648  28.703  1.00  0.00           H
ATOM   4192  CB  ASN A 279      47.391  31.949  27.349  1.00  0.00           C
ATOM   4193  HB1 ASN A 279      47.593  32.872  26.807  1.00  0.00           H
ATOM   4194  HB2 ASN A 279      46.382  31.883  27.744  1.00  0.00           H
ATOM   4195  CG  ASN A 279      47.395  30.953  26.169  1.00  0.00           C
ATOM   4196  OD1 ASN A 279      48.129  30.028  26.273  1.00  0.00           O
ATOM   4197  ND2 ASN A 279      46.534  31.023  25.245  1.00  0.00           N
ATOM   4198 1HD2 ASN A 279      45.780  31.696  25.360  1.00  0.00           H
ATOM   4199 2HD2 ASN A 279      46.582  30.297  24.550  1.00  0.00           H
ATOM   4200  C   ASN A 279      49.822  31.827  27.945  1.00  0.00           C
ATOM   4201  O   ASN A 279      50.289  32.902  27.596  1.00  0.00           O
ATOM   4202  N   LYS A 280      50.583  30.744  28.086  1.00  0.00           N
ATOM   4203  H   LYS A 280      50.245  29.853  28.422  1.00  0.00           H
ATOM   4204  CA  LYS A 280      52.037  30.736  27.818  1.00  0.00           C
ATOM   4205  HA  LYS A 280      52.253  31.554  27.133  1.00  0.00           H
ATOM   4206  CB  LYS A 280      52.910  30.970  29.063  1.00  0.00           C
ATOM   4207  HB1 LYS A 280      52.770  30.169  29.791  1.00  0.00           H
ATOM   4208  HB2 LYS A 280      52.566  31.884  29.540  1.00  0.00           H
ATOM   4209  CG  LYS A 280      54.394  31.271  28.798  1.00  0.00           C
ATOM   4210  HG1 LYS A 280      54.597  32.239  28.351  1.00  0.00           H
ATOM   4211  HG2 LYS A 280      54.759  30.387  28.266  1.00  0.00           H
ATOM   4212  CD  LYS A 280      55.279  31.311  30.033  1.00  0.00           C
ATOM   4213  HD1 LYS A 280      55.291  30.348  30.542  1.00  0.00           H
ATOM   4214  HD2 LYS A 280      54.869  31.955  30.809  1.00  0.00           H
ATOM   4215  CE  LYS A 280      56.770  31.654  29.917  1.00  0.00           C
ATOM   4216  HE1 LYS A 280      57.358  30.887  29.409  1.00  0.00           H
ATOM   4217  HE2 LYS A 280      57.209  31.805  30.899  1.00  0.00           H
ATOM   4218  NZ  LYS A 280      57.020  32.987  29.333  1.00  0.00           N
ATOM   4219  HZ1 LYS A 280      56.557  33.017  28.429  1.00  0.00           H
ATOM   4220  HZ2 LYS A 280      56.770  33.727  29.969  1.00  0.00           H
ATOM   4221  HZ3 LYS A 280      58.019  33.079  29.206  1.00  0.00           H
ATOM   4222  C   LYS A 280      52.411  29.377  27.240  1.00  0.00           C
ATOM   4223  OC1 LYS A 280      52.403  28.391  28.024  1.00  0.00           O
ATOM   4224  OC2 LYS A 280      52.704  29.384  26.034  1.00  0.00           O
ATOM   4225  H01 UNK B 281      35.387  41.355  48.842  1.00  0.00            
ATOM   4226  H06 UNK B 281      37.449  41.091  41.303  1.00  0.00            
ATOM   4227  H04 UNK B 281      36.600  40.031  40.272  1.00  0.00            
ATOM   4228  H03 UNK B 281      35.701  43.014  49.291  1.00  0.00            
ATOM   4229  H05 UNK B 281      35.980  41.574  40.751  1.00  0.00            
ATOM   4230  H02 UNK B 281      36.840  41.990  49.541  1.00  0.00            
ATOM   4231  O   UNK B 281      37.351  44.423  46.436  1.00  0.00            
ATOM   4232  O1  UNK B 281      35.543  44.545  47.561  1.00  0.00            
ATOM   4233  N   UNK B 281      36.050  42.135  48.889  1.00  0.00            
ATOM   4234  N1  UNK B 281      36.738  40.080  43.092  1.00  0.00            
ATOM   4235  N2  UNK B 281      34.485  40.546  42.219  1.00  0.00            
ATOM   4236  N3  UNK B 281      36.526  40.738  41.011  1.00  0.00            
ATOM   4237  C   UNK B 281      35.981  41.400  46.536  1.00  0.00            
ATOM   4238  C1  UNK B 281      36.748  41.325  45.175  1.00  0.00            
ATOM   4239  C2  UNK B 281      36.603  42.357  47.490  1.00  0.00            
ATOM   4240  C3  UNK B 281      36.313  40.025  44.436  1.00  0.00            
ATOM   4241  C4  UNK B 281      36.424  43.868  47.035  1.00  0.00            
ATOM   4242  C5  UNK B 281      35.907  40.306  42.189  1.00  0.00            
ATOM   4243  C6  UNK B 281      33.600  40.145  41.104  1.00  0.00            
ATOM   4244  C7  UNK B 281      33.912  41.595  43.059  1.00  0.00            
ATOM   4245  H   UNK B 281      36.055  40.366  46.896  1.00  0.00            
ATOM   4246  H1  UNK B 281      34.914  41.646  46.430  1.00  0.00            
ATOM   4247  H2  UNK B 281      36.353  42.148  44.563  1.00  0.00            
ATOM   4248  H3  UNK B 281      37.833  41.347  45.332  1.00  0.00            
ATOM   4249  H4  UNK B 281      37.671  42.307  47.704  1.00  0.00            
ATOM   4250  H5  UNK B 281      36.676  39.112  44.923  1.00  0.00            
ATOM   4251  H6  UNK B 281      35.222  40.035  44.610  1.00  0.00            
ATOM   4252  H7  UNK B 281      32.576  40.454  41.365  1.00  0.00            
ATOM   4253  H8  UNK B 281      33.629  39.065  40.971  1.00  0.00            
ATOM   4254  H9  UNK B 281      33.988  40.556  40.171  1.00  0.00            
ATOM   4255  H10 UNK B 281      32.927  41.915  42.675  1.00  0.00            
ATOM   4256  H11 UNK B 281      34.586  42.450  43.183  1.00  0.00            
ATOM   4257  H12 UNK B 281      33.782  41.251  44.088  1.00  0.00            
END
