# Supplementary material for: A multicentric consortium study demonstrates that dimethylarginine dimethylaminohydrolase 2 is not a dimethylarginine dimethylaminohydrolase
Source: Nat Commun. 2023 Jun 9;14:3392. doi: 10.1038/s41467-023-38467-9 (PMC10256801; doi:10.1038/s41467-023-38467-9)
Supplement: Supplementary file 9 — Source Data [file 41467_2023_38467_MOESM9_ESM.zip › Source Data/File 13.2_DDAH1-X-ray-MDS-final-1.pdb]

CRYST1   74.509   74.509   74.509  90.00  90.00  90.00 P 1           1
ATOM      1  N   ALA A   8      43.722  30.036  19.249  1.00  0.00           N
ATOM      2  H1  ALA A   8      44.199  30.911  19.409  1.00  0.00           H
ATOM      3  H2  ALA A   8      44.177  29.248  19.673  1.00  0.00           H
ATOM      4  H3  ALA A   8      43.717  29.731  18.284  1.00  0.00           H
ATOM      5  CA  ALA A   8      42.306  30.197  19.591  1.00  0.00           C
ATOM      6  HA  ALA A   8      41.864  30.888  18.876  1.00  0.00           H
ATOM      7  CB  ALA A   8      41.438  28.921  19.455  1.00  0.00           C
ATOM      8  HB1 ALA A   8      41.820  28.193  20.165  1.00  0.00           H
ATOM      9  HB2 ALA A   8      40.436  29.278  19.708  1.00  0.00           H
ATOM     10  HB3 ALA A   8      41.492  28.558  18.431  1.00  0.00           H
ATOM     11  C   ALA A   8      42.216  30.861  20.997  1.00  0.00           C
ATOM     12  O   ALA A   8      43.164  30.755  21.802  1.00  0.00           O
ATOM     13  N   PHE A   9      41.139  31.508  21.333  1.00  0.00           N
ATOM     14  H   PHE A   9      40.430  31.602  20.625  1.00  0.00           H
ATOM     15  CA  PHE A   9      40.880  32.097  22.744  1.00  0.00           C
ATOM     16  HA  PHE A   9      41.810  32.341  23.254  1.00  0.00           H
ATOM     17  CB  PHE A   9      39.878  33.276  22.595  1.00  0.00           C
ATOM     18  HB1 PHE A   9      39.101  32.991  21.887  1.00  0.00           H
ATOM     19  HB2 PHE A   9      40.383  34.172  22.240  1.00  0.00           H
ATOM     20  CG  PHE A   9      39.226  33.645  23.923  1.00  0.00           C
ATOM     21  CD1 PHE A   9      40.033  34.041  25.015  1.00  0.00           C
ATOM     22  HD1 PHE A   9      41.102  34.067  24.869  1.00  0.00           H
ATOM     23  CE1 PHE A   9      39.495  34.444  26.235  1.00  0.00           C
ATOM     24  HE1 PHE A   9      40.181  34.829  26.976  1.00  0.00           H
ATOM     25  CZ  PHE A   9      38.142  34.112  26.515  1.00  0.00           C
ATOM     26  HZ  PHE A   9      37.715  34.494  27.431  1.00  0.00           H
ATOM     27  CE2 PHE A   9      37.322  33.521  25.493  1.00  0.00           C
ATOM     28  HE2 PHE A   9      36.265  33.356  25.673  1.00  0.00           H
ATOM     29  CD2 PHE A   9      37.879  33.285  24.165  1.00  0.00           C
ATOM     30  HD2 PHE A   9      37.275  32.838  23.401  1.00  0.00           H
ATOM     31  C   PHE A   9      40.260  30.906  23.557  1.00  0.00           C
ATOM     32  O   PHE A   9      39.839  29.932  22.895  1.00  0.00           O
ATOM     33  N   GLY A  10      40.121  30.941  24.889  1.00  0.00           N
ATOM     34  H   GLY A  10      40.660  31.625  25.406  1.00  0.00           H
ATOM     35  CA  GLY A  10      39.654  29.891  25.730  1.00  0.00           C
ATOM     36  HA1 GLY A  10      38.727  29.524  25.296  1.00  0.00           H
ATOM     37  HA2 GLY A  10      39.299  30.168  26.726  1.00  0.00           H
ATOM     38  C   GLY A  10      40.695  28.755  25.805  1.00  0.00           C
ATOM     39  O   GLY A  10      40.270  27.576  25.816  1.00  0.00           O
ATOM     40  N   ARG A  11      41.973  29.001  25.886  1.00  0.00           N
ATOM     41  H   ARG A  11      42.250  29.965  26.026  1.00  0.00           H
ATOM     42  CA  ARG A  11      42.995  28.016  26.226  1.00  0.00           C
ATOM     43  HA  ARG A  11      42.530  27.243  26.832  1.00  0.00           H
ATOM     44  CB  ARG A  11      43.603  27.440  24.947  1.00  0.00           C
ATOM     45  HB1 ARG A  11      42.825  26.798  24.525  1.00  0.00           H
ATOM     46  HB2 ARG A  11      44.413  26.759  25.225  1.00  0.00           H
ATOM     47  CG  ARG A  11      44.043  28.490  23.899  1.00  0.00           C
ATOM     48  HG1 ARG A  11      43.319  29.307  23.788  1.00  0.00           H
ATOM     49  HG2 ARG A  11      44.063  28.023  22.909  1.00  0.00           H
ATOM     50  CD  ARG A  11      45.429  29.015  24.300  1.00  0.00           C
ATOM     51  HD1 ARG A  11      46.070  28.147  24.482  1.00  0.00           H
ATOM     52  HD2 ARG A  11      45.390  29.587  25.233  1.00  0.00           H
ATOM     53  NE  ARG A  11      46.019  29.850  23.205  1.00  0.00           N
ATOM     54  HE  ARG A  11      46.264  29.340  22.374  1.00  0.00           H
ATOM     55  CZ  ARG A  11      46.068  31.176  23.117  1.00  0.00           C
ATOM     56  NH1 ARG A  11      45.565  32.055  23.931  1.00  0.00           N
ATOM     57 1HH1 ARG A  11      44.769  31.839  24.511  1.00  0.00           H
ATOM     58 2HH1 ARG A  11      45.577  32.990  23.552  1.00  0.00           H
ATOM     59  NH2 ARG A  11      46.708  31.664  22.155  1.00  0.00           N
ATOM     60 1HH2 ARG A  11      47.036  31.077  21.398  1.00  0.00           H
ATOM     61 2HH2 ARG A  11      46.888  32.658  22.018  1.00  0.00           H
ATOM     62  C   ARG A  11      44.026  28.633  27.263  1.00  0.00           C
ATOM     63  O   ARG A  11      44.127  29.850  27.366  1.00  0.00           O
ATOM     64  N   ALA A  12      44.786  27.792  27.862  1.00  0.00           N
ATOM     65  H   ALA A  12      44.672  26.815  27.654  1.00  0.00           H
ATOM     66  CA  ALA A  12      45.823  28.119  28.835  1.00  0.00           C
ATOM     67  HA  ALA A  12      46.498  28.865  28.396  1.00  0.00           H
ATOM     68  CB  ALA A  12      45.221  28.753  30.119  1.00  0.00           C
ATOM     69  HB1 ALA A  12      45.801  29.647  30.347  1.00  0.00           H
ATOM     70  HB2 ALA A  12      44.178  29.032  29.919  1.00  0.00           H
ATOM     71  HB3 ALA A  12      45.178  28.063  30.948  1.00  0.00           H
ATOM     72  C   ALA A  12      46.684  26.933  29.199  1.00  0.00           C
ATOM     73  O   ALA A  12      46.416  25.832  28.851  1.00  0.00           O
ATOM     74  N   THR A  13      47.698  27.147  30.065  1.00  0.00           N
ATOM     75  H   THR A  13      48.011  28.102  30.070  1.00  0.00           H
ATOM     76  CA  THR A  13      48.591  26.124  30.661  1.00  0.00           C
ATOM     77  HA  THR A  13      48.103  25.148  30.650  1.00  0.00           H
ATOM     78  CB  THR A  13      49.949  26.005  29.938  1.00  0.00           C
ATOM     79  HB  THR A  13      50.688  25.544  30.599  1.00  0.00           H
ATOM     80  CG2 THR A  13      49.878  25.063  28.727  1.00  0.00           C
ATOM     81 1HG2 THR A  13      50.740  25.193  28.065  1.00  0.00           H
ATOM     82 2HG2 THR A  13      49.653  24.031  28.995  1.00  0.00           H
ATOM     83 3HG2 THR A  13      48.989  25.257  28.128  1.00  0.00           H
ATOM     84  OG1 THR A  13      50.395  27.285  29.488  1.00  0.00           O
ATOM     85  HG1 THR A  13      51.166  27.107  28.943  1.00  0.00           H
ATOM     86  C   THR A  13      48.998  26.346  32.107  1.00  0.00           C
ATOM     87  O   THR A  13      49.424  25.355  32.792  1.00  0.00           O
ATOM     88  N   HIS A  14      48.872  27.598  32.540  1.00  0.00           N
ATOM     89  H   HIS A  14      48.400  28.299  31.995  1.00  0.00           H
ATOM     90  CA  HIS A  14      49.107  28.065  33.934  1.00  0.00           C
ATOM     91  HA  HIS A  14      49.216  27.161  34.525  1.00  0.00           H
ATOM     92  CB  HIS A  14      50.392  28.906  33.972  1.00  0.00           C
ATOM     93  HB1 HIS A  14      50.553  29.254  34.994  1.00  0.00           H
ATOM     94  HB2 HIS A  14      50.233  29.740  33.297  1.00  0.00           H
ATOM     95  CG  HIS A  14      51.621  28.212  33.509  1.00  0.00           C
ATOM     96  ND1 HIS A  14      52.668  27.880  34.273  1.00  0.00           N
ATOM     97  HD1 HIS A  14      52.639  27.796  35.280  1.00  0.00           H
ATOM     98  CE1 HIS A  14      53.671  27.461  33.405  1.00  0.00           C
ATOM     99  HE1 HIS A  14      54.665  27.186  33.738  1.00  0.00           H
ATOM    100  NE2 HIS A  14      53.221  27.525  32.163  1.00  0.00           N
ATOM    101  CD2 HIS A  14      51.954  28.096  32.212  1.00  0.00           C
ATOM    102  HD2 HIS A  14      51.403  28.517  31.390  1.00  0.00           H
ATOM    103  C   HIS A  14      47.967  28.906  34.424  1.00  0.00           C
ATOM    104  O   HIS A  14      47.259  29.623  33.711  1.00  0.00           O
ATOM    105  N   ALA A  15      47.919  29.034  35.772  1.00  0.00           N
ATOM    106  H   ALA A  15      48.445  28.398  36.358  1.00  0.00           H
ATOM    107  CA  ALA A  15      47.214  30.073  36.465  1.00  0.00           C
ATOM    108  HA  ALA A  15      47.100  30.956  35.844  1.00  0.00           H
ATOM    109  CB  ALA A  15      45.760  29.537  36.678  1.00  0.00           C
ATOM    110  HB1 ALA A  15      45.241  29.122  35.819  1.00  0.00           H
ATOM    111  HB2 ALA A  15      45.746  28.785  37.461  1.00  0.00           H
ATOM    112  HB3 ALA A  15      45.102  30.308  37.091  1.00  0.00           H
ATOM    113  C   ALA A  15      47.869  30.400  37.776  1.00  0.00           C
ATOM    114  O   ALA A  15      48.466  29.517  38.445  1.00  0.00           O
ATOM    115  N   VAL A  16      47.839  31.655  38.127  1.00  0.00           N
ATOM    116  H   VAL A  16      47.225  32.178  37.516  1.00  0.00           H
ATOM    117  CA  VAL A  16      48.310  32.310  39.370  1.00  0.00           C
ATOM    118  HA  VAL A  16      49.089  31.695  39.816  1.00  0.00           H
ATOM    119  CB  VAL A  16      49.044  33.683  39.105  1.00  0.00           C
ATOM    120  HB  VAL A  16      49.821  33.575  38.345  1.00  0.00           H
ATOM    121  CG1 VAL A  16      48.003  34.687  38.666  1.00  0.00           C
ATOM    122 1HG1 VAL A  16      47.336  34.222  37.934  1.00  0.00           H
ATOM    123 2HG1 VAL A  16      47.554  35.127  39.557  1.00  0.00           H
ATOM    124 3HG1 VAL A  16      48.490  35.577  38.275  1.00  0.00           H
ATOM    125  CG2 VAL A  16      49.763  34.204  40.381  1.00  0.00           C
ATOM    126 1HG2 VAL A  16      48.972  34.219  41.141  1.00  0.00           H
ATOM    127 2HG2 VAL A  16      50.476  33.428  40.650  1.00  0.00           H
ATOM    128 3HG2 VAL A  16      50.239  35.129  40.056  1.00  0.00           H
ATOM    129  C   VAL A  16      47.230  32.344  40.450  1.00  0.00           C
ATOM    130  O   VAL A  16      46.094  32.769  40.243  1.00  0.00           O
ATOM    131  N   VAL A  17      47.511  31.956  41.692  1.00  0.00           N
ATOM    132  H   VAL A  17      48.412  31.539  41.892  1.00  0.00           H
ATOM    133  CA  VAL A  17      46.636  32.019  42.871  1.00  0.00           C
ATOM    134  HA  VAL A  17      45.845  32.735  42.674  1.00  0.00           H
ATOM    135  CB  VAL A  17      45.984  30.646  43.188  1.00  0.00           C
ATOM    136  HB  VAL A  17      45.272  30.812  43.996  1.00  0.00           H
ATOM    137  CG1 VAL A  17      45.244  30.136  41.926  1.00  0.00           C
ATOM    138 1HG1 VAL A  17      44.725  29.265  42.325  1.00  0.00           H
ATOM    139 2HG1 VAL A  17      44.507  30.883  41.619  1.00  0.00           H
ATOM    140 3HG1 VAL A  17      45.936  29.874  41.125  1.00  0.00           H
ATOM    141  CG2 VAL A  17      46.923  29.521  43.630  1.00  0.00           C
ATOM    142 1HG2 VAL A  17      47.290  29.697  44.638  1.00  0.00           H
ATOM    143 2HG2 VAL A  17      46.478  28.527  43.668  1.00  0.00           H
ATOM    144 3HG2 VAL A  17      47.811  29.584  43.006  1.00  0.00           H
ATOM    145  C   VAL A  17      47.342  32.472  44.086  1.00  0.00           C
ATOM    146  O   VAL A  17      48.551  32.340  44.315  1.00  0.00           O
ATOM    147  N   ARG A  18      46.585  33.080  45.037  1.00  0.00           N
ATOM    148  H   ARG A  18      45.583  33.002  45.076  1.00  0.00           H
ATOM    149  CA  ARG A  18      47.199  33.712  46.248  1.00  0.00           C
ATOM    150  HA  ARG A  18      48.267  33.493  46.353  1.00  0.00           H
ATOM    151  CB  ARG A  18      47.107  35.294  46.159  1.00  0.00           C
ATOM    152  HB1 ARG A  18      46.064  35.562  46.328  1.00  0.00           H
ATOM    153  HB2 ARG A  18      47.503  35.717  45.236  1.00  0.00           H
ATOM    154  CG  ARG A  18      48.010  35.966  47.140  1.00  0.00           C
ATOM    155  HG1 ARG A  18      49.021  35.581  47.062  1.00  0.00           H
ATOM    156  HG2 ARG A  18      47.613  35.767  48.143  1.00  0.00           H
ATOM    157  CD  ARG A  18      48.242  37.491  47.077  1.00  0.00           C
ATOM    158  HD1 ARG A  18      47.352  38.116  47.140  1.00  0.00           H
ATOM    159  HD2 ARG A  18      48.747  37.733  46.144  1.00  0.00           H
ATOM    160  NE  ARG A  18      49.031  37.830  48.243  1.00  0.00           N
ATOM    161  HE  ARG A  18      49.067  37.146  48.990  1.00  0.00           H
ATOM    162  CZ  ARG A  18      49.790  38.901  48.468  1.00  0.00           C
ATOM    163  NH1 ARG A  18      49.968  39.870  47.613  1.00  0.00           N
ATOM    164 1HH1 ARG A  18      49.702  39.725  46.645  1.00  0.00           H
ATOM    165 2HH1 ARG A  18      50.400  40.756  47.808  1.00  0.00           H
ATOM    166  NH2 ARG A  18      50.588  38.939  49.449  1.00  0.00           N
ATOM    167 1HH2 ARG A  18      50.603  38.083  49.985  1.00  0.00           H
ATOM    168 2HH2 ARG A  18      51.225  39.725  49.516  1.00  0.00           H
ATOM    169  C   ARG A  18      46.625  33.104  47.501  1.00  0.00           C
ATOM    170  O   ARG A  18      45.478  32.670  47.503  1.00  0.00           O
ATOM    171  N   ALA A  19      47.308  32.965  48.595  1.00  0.00           N
ATOM    172  H   ALA A  19      48.219  33.393  48.593  1.00  0.00           H
ATOM    173  CA  ALA A  19      46.882  32.239  49.786  1.00  0.00           C
ATOM    174  HA  ALA A  19      46.316  31.353  49.517  1.00  0.00           H
ATOM    175  CB  ALA A  19      48.047  31.798  50.659  1.00  0.00           C
ATOM    176  HB1 ALA A  19      47.694  31.118  51.438  1.00  0.00           H
ATOM    177  HB2 ALA A  19      48.769  31.241  50.072  1.00  0.00           H
ATOM    178  HB3 ALA A  19      48.525  32.667  51.117  1.00  0.00           H
ATOM    179  C   ALA A  19      45.933  33.077  50.601  1.00  0.00           C
ATOM    180  O   ALA A  19      46.051  34.250  50.475  1.00  0.00           O
ATOM    181  N   LEU A  20      45.097  32.489  51.437  1.00  0.00           N
ATOM    182  H   LEU A  20      45.038  31.479  51.462  1.00  0.00           H
ATOM    183  CA  LEU A  20      44.012  33.208  52.161  1.00  0.00           C
ATOM    184  HA  LEU A  20      43.813  34.046  51.491  1.00  0.00           H
ATOM    185  CB  LEU A  20      42.798  32.285  52.182  1.00  0.00           C
ATOM    186  HB1 LEU A  20      43.125  31.342  52.628  1.00  0.00           H
ATOM    187  HB2 LEU A  20      42.605  32.012  51.151  1.00  0.00           H
ATOM    188  CG  LEU A  20      41.502  32.920  52.788  1.00  0.00           C
ATOM    189  HG  LEU A  20      41.500  33.963  52.494  1.00  0.00           H
ATOM    190  CD1 LEU A  20      40.211  32.273  52.197  1.00  0.00           C
ATOM    191 1HD1 LEU A  20      40.177  31.235  52.519  1.00  0.00           H
ATOM    192 2HD1 LEU A  20      39.345  32.729  52.695  1.00  0.00           H
ATOM    193 3HD1 LEU A  20      40.294  32.243  51.112  1.00  0.00           H
ATOM    194  CD2 LEU A  20      41.381  32.712  54.288  1.00  0.00           C
ATOM    195 1HD2 LEU A  20      42.232  33.303  54.622  1.00  0.00           H
ATOM    196 2HD2 LEU A  20      40.470  33.202  54.638  1.00  0.00           H
ATOM    197 3HD2 LEU A  20      41.473  31.648  54.498  1.00  0.00           H
ATOM    198  C   LEU A  20      44.517  33.752  53.504  1.00  0.00           C
ATOM    199  O   LEU A  20      44.871  33.020  54.454  1.00  0.00           O
ATOM    200  N   PRO A  21      44.424  35.144  53.664  1.00  0.00           N
ATOM    201  CD  PRO A  21      44.089  36.129  52.647  1.00  0.00           C
ATOM    202  HD1 PRO A  21      43.190  35.970  52.044  1.00  0.00           H
ATOM    203  HD2 PRO A  21      45.032  36.124  52.105  1.00  0.00           H
ATOM    204  CG  PRO A  21      44.077  37.515  53.306  1.00  0.00           C
ATOM    205  HG1 PRO A  21      43.056  37.617  53.668  1.00  0.00           H
ATOM    206  HG2 PRO A  21      44.422  38.305  52.648  1.00  0.00           H
ATOM    207  CB  PRO A  21      44.923  37.317  54.563  1.00  0.00           C
ATOM    208  HB1 PRO A  21      44.741  38.043  55.354  1.00  0.00           H
ATOM    209  HB2 PRO A  21      45.931  37.547  54.216  1.00  0.00           H
ATOM    210  CA  PRO A  21      44.689  35.831  54.883  1.00  0.00           C
ATOM    211  HA  PRO A  21      45.637  35.508  55.311  1.00  0.00           H
ATOM    212  C   PRO A  21      43.556  35.606  55.886  1.00  0.00           C
ATOM    213  O   PRO A  21      42.373  35.772  55.639  1.00  0.00           O
ATOM    214  N   GLU A  22      43.915  35.220  57.102  1.00  0.00           N
ATOM    215  H   GLU A  22      44.909  35.162  57.274  1.00  0.00           H
ATOM    216  CA  GLU A  22      43.007  35.120  58.212  1.00  0.00           C
ATOM    217  HA  GLU A  22      42.174  34.480  57.917  1.00  0.00           H
ATOM    218  CB  GLU A  22      43.513  34.371  59.442  1.00  0.00           C
ATOM    219  HB1 GLU A  22      42.879  34.601  60.299  1.00  0.00           H
ATOM    220  HB2 GLU A  22      44.548  34.671  59.591  1.00  0.00           H
ATOM    221  CG  GLU A  22      43.559  32.840  59.270  1.00  0.00           C
ATOM    222  HG1 GLU A  22      44.245  32.630  58.444  1.00  0.00           H
ATOM    223  HG2 GLU A  22      42.549  32.511  59.056  1.00  0.00           H
ATOM    224  CD  GLU A  22      44.040  32.228  60.587  1.00  0.00           C
ATOM    225  OE1 GLU A  22      43.295  31.374  61.052  1.00  0.00           O
ATOM    226  OE2 GLU A  22      45.182  32.522  61.065  1.00  0.00           O
ATOM    227  C   GLU A  22      42.326  36.445  58.487  1.00  0.00           C
ATOM    228  O   GLU A  22      41.125  36.504  58.813  1.00  0.00           O
ATOM    229  N   SER A  23      42.971  37.562  58.201  1.00  0.00           N
ATOM    230  H   SER A  23      43.931  37.507  57.890  1.00  0.00           H
ATOM    231  CA  SER A  23      42.443  38.936  58.412  1.00  0.00           C
ATOM    232  HA  SER A  23      42.028  38.871  59.417  1.00  0.00           H
ATOM    233  CB  SER A  23      43.572  39.942  58.195  1.00  0.00           C
ATOM    234  HB1 SER A  23      44.412  39.595  58.803  1.00  0.00           H
ATOM    235  HB2 SER A  23      43.279  40.955  58.493  1.00  0.00           H
ATOM    236  OG  SER A  23      44.041  39.883  56.927  1.00  0.00           O
ATOM    237  HG  SER A  23      44.801  40.462  56.805  1.00  0.00           H
ATOM    238  C   SER A  23      41.265  39.280  57.419  1.00  0.00           C
ATOM    239  O   SER A  23      40.522  40.201  57.791  1.00  0.00           O
ATOM    240  N   LEU A  24      41.102  38.528  56.375  1.00  0.00           N
ATOM    241  H   LEU A  24      41.775  37.793  56.220  1.00  0.00           H
ATOM    242  CA  LEU A  24      39.884  38.497  55.531  1.00  0.00           C
ATOM    243  HA  LEU A  24      39.890  39.448  55.004  1.00  0.00           H
ATOM    244  CB  LEU A  24      39.950  37.268  54.630  1.00  0.00           C
ATOM    245  HB1 LEU A  24      40.025  36.309  55.145  1.00  0.00           H
ATOM    246  HB2 LEU A  24      40.890  37.414  54.099  1.00  0.00           H
ATOM    247  CG  LEU A  24      38.884  37.296  53.518  1.00  0.00           C
ATOM    248  HG  LEU A  24      38.601  38.329  53.371  1.00  0.00           H
ATOM    249  CD1 LEU A  24      39.442  36.702  52.165  1.00  0.00           C
ATOM    250 1HD1 LEU A  24      40.364  37.263  52.046  1.00  0.00           H
ATOM    251 2HD1 LEU A  24      39.730  35.652  52.098  1.00  0.00           H
ATOM    252 3HD1 LEU A  24      38.728  36.908  51.373  1.00  0.00           H
ATOM    253  CD2 LEU A  24      37.745  36.419  53.879  1.00  0.00           C
ATOM    254 1HD2 LEU A  24      38.092  35.418  54.150  1.00  0.00           H
ATOM    255 2HD2 LEU A  24      37.195  36.851  54.710  1.00  0.00           H
ATOM    256 3HD2 LEU A  24      37.106  36.357  52.999  1.00  0.00           H
ATOM    257  C   LEU A  24      38.602  38.478  56.382  1.00  0.00           C
ATOM    258  O   LEU A  24      37.651  39.247  56.141  1.00  0.00           O
ATOM    259  N   GLY A  25      38.562  37.622  57.447  1.00  0.00           N
ATOM    260  H   GLY A  25      39.368  37.027  57.554  1.00  0.00           H
ATOM    261  CA  GLY A  25      37.547  37.542  58.535  1.00  0.00           C
ATOM    262  HA1 GLY A  25      37.867  36.685  59.120  1.00  0.00           H
ATOM    263  HA2 GLY A  25      36.625  37.359  57.972  1.00  0.00           H
ATOM    264  C   GLY A  25      37.366  38.754  59.417  1.00  0.00           C
ATOM    265  O   GLY A  25      36.398  38.768  60.179  1.00  0.00           O
ATOM    266  N   GLN A  26      38.162  39.841  59.268  1.00  0.00           N
ATOM    267  H   GLN A  26      38.850  39.758  58.536  1.00  0.00           H
ATOM    268  CA  GLN A  26      38.245  40.960  60.158  1.00  0.00           C
ATOM    269  HA  GLN A  26      37.406  40.882  60.839  1.00  0.00           H
ATOM    270  CB  GLN A  26      39.531  40.641  60.972  1.00  0.00           C
ATOM    271  HB1 GLN A  26      39.957  41.518  61.457  1.00  0.00           H
ATOM    272  HB2 GLN A  26      40.385  40.428  60.328  1.00  0.00           H
ATOM    273  CG  GLN A  26      39.332  39.524  61.944  1.00  0.00           C
ATOM    274  HG1 GLN A  26      39.091  38.598  61.424  1.00  0.00           H
ATOM    275  HG2 GLN A  26      38.621  39.724  62.754  1.00  0.00           H
ATOM    276  CD  GLN A  26      40.696  39.266  62.686  1.00  0.00           C
ATOM    277  OE1 GLN A  26      41.516  40.127  63.017  1.00  0.00           O
ATOM    278  NE2 GLN A  26      41.049  37.978  62.866  1.00  0.00           N
ATOM    279 1HE2 GLN A  26      40.405  37.305  62.488  1.00  0.00           H
ATOM    280 2HE2 GLN A  26      41.888  37.702  63.358  1.00  0.00           H
ATOM    281  C   GLN A  26      38.285  42.428  59.456  1.00  0.00           C
ATOM    282  O   GLN A  26      37.539  43.286  59.943  1.00  0.00           O
ATOM    283  N   HIS A  27      38.948  42.568  58.271  1.00  0.00           N
ATOM    284  H   HIS A  27      39.381  41.766  57.843  1.00  0.00           H
ATOM    285  CA  HIS A  27      39.179  43.825  57.565  1.00  0.00           C
ATOM    286  HA  HIS A  27      38.598  44.651  57.977  1.00  0.00           H
ATOM    287  CB  HIS A  27      40.616  44.199  57.929  1.00  0.00           C
ATOM    288  HB1 HIS A  27      40.959  44.916  57.188  1.00  0.00           H
ATOM    289  HB2 HIS A  27      41.251  43.311  57.854  1.00  0.00           H
ATOM    290  CG  HIS A  27      40.810  44.779  59.323  1.00  0.00           C
ATOM    291  ND1 HIS A  27      40.221  45.962  59.739  1.00  0.00           N
ATOM    292  CE1 HIS A  27      40.881  46.272  60.821  1.00  0.00           C
ATOM    293  HE1 HIS A  27      40.722  47.126  61.459  1.00  0.00           H
ATOM    294  NE2 HIS A  27      41.779  45.369  61.093  1.00  0.00           N
ATOM    295  HE2 HIS A  27      42.447  45.473  61.842  1.00  0.00           H
ATOM    296  CD2 HIS A  27      41.827  44.388  60.117  1.00  0.00           C
ATOM    297  HD2 HIS A  27      42.531  43.576  60.000  1.00  0.00           H
ATOM    298  C   HIS A  27      38.847  43.837  56.026  1.00  0.00           C
ATOM    299  O   HIS A  27      38.970  44.891  55.366  1.00  0.00           O
ATOM    300  N   ALA A  28      38.213  42.753  55.470  1.00  0.00           N
ATOM    301  H   ALA A  28      38.053  41.909  56.001  1.00  0.00           H
ATOM    302  CA  ALA A  28      37.923  42.668  54.045  1.00  0.00           C
ATOM    303  HA  ALA A  28      38.690  43.168  53.456  1.00  0.00           H
ATOM    304  CB  ALA A  28      37.924  41.237  53.503  1.00  0.00           C
ATOM    305  HB1 ALA A  28      38.893  40.740  53.523  1.00  0.00           H
ATOM    306  HB2 ALA A  28      37.252  40.656  54.132  1.00  0.00           H
ATOM    307  HB3 ALA A  28      37.617  41.231  52.459  1.00  0.00           H
ATOM    308  C   ALA A  28      36.608  43.413  53.758  1.00  0.00           C
ATOM    309  O   ALA A  28      35.707  43.608  54.541  1.00  0.00           O
ATOM    310  N   LEU A  29      36.469  43.800  52.476  1.00  0.00           N
ATOM    311  H   LEU A  29      37.126  43.516  51.765  1.00  0.00           H
ATOM    312  CA  LEU A  29      35.409  44.656  52.005  1.00  0.00           C
ATOM    313  HA  LEU A  29      35.031  45.261  52.825  1.00  0.00           H
ATOM    314  CB  LEU A  29      35.973  45.564  50.951  1.00  0.00           C
ATOM    315  HB1 LEU A  29      35.208  46.075  50.363  1.00  0.00           H
ATOM    316  HB2 LEU A  29      36.534  44.886  50.308  1.00  0.00           H
ATOM    317  CG  LEU A  29      37.014  46.595  51.527  1.00  0.00           C
ATOM    318  HG  LEU A  29      37.942  46.117  51.845  1.00  0.00           H
ATOM    319  CD1 LEU A  29      37.490  47.528  50.337  1.00  0.00           C
ATOM    320 1HD1 LEU A  29      36.577  47.753  49.775  1.00  0.00           H
ATOM    321 2HD1 LEU A  29      37.979  48.441  50.678  1.00  0.00           H
ATOM    322 3HD1 LEU A  29      38.168  47.011  49.666  1.00  0.00           H
ATOM    323  CD2 LEU A  29      36.469  47.357  52.723  1.00  0.00           C
ATOM    324 1HD2 LEU A  29      37.038  48.228  53.063  1.00  0.00           H
ATOM    325 2HD2 LEU A  29      35.441  47.675  52.526  1.00  0.00           H
ATOM    326 3HD2 LEU A  29      36.309  46.639  53.525  1.00  0.00           H
ATOM    327  C   LEU A  29      34.135  43.924  51.493  1.00  0.00           C
ATOM    328  O   LEU A  29      34.302  42.935  50.796  1.00  0.00           O
ATOM    329  N   ARG A  30      32.899  44.374  51.782  1.00  0.00           N
ATOM    330  H   ARG A  30      32.819  45.286  52.214  1.00  0.00           H
ATOM    331  CA  ARG A  30      31.703  43.684  51.325  1.00  0.00           C
ATOM    332  HA  ARG A  30      31.911  43.130  50.405  1.00  0.00           H
ATOM    333  CB  ARG A  30      31.060  42.792  52.442  1.00  0.00           C
ATOM    334  HB1 ARG A  30      31.850  42.141  52.836  1.00  0.00           H
ATOM    335  HB2 ARG A  30      30.203  42.281  52.007  1.00  0.00           H
ATOM    336  CG  ARG A  30      30.636  43.571  53.692  1.00  0.00           C
ATOM    337  HG1 ARG A  30      29.931  44.322  53.343  1.00  0.00           H
ATOM    338  HG2 ARG A  30      31.468  44.103  54.142  1.00  0.00           H
ATOM    339  CD  ARG A  30      29.975  42.707  54.761  1.00  0.00           C
ATOM    340  HD1 ARG A  30      29.062  42.348  54.300  1.00  0.00           H
ATOM    341  HD2 ARG A  30      29.776  43.378  55.598  1.00  0.00           H
ATOM    342  NE  ARG A  30      30.833  41.627  55.311  1.00  0.00           N
ATOM    343  HE  ARG A  30      31.749  41.851  55.677  1.00  0.00           H
ATOM    344  CZ  ARG A  30      30.478  40.429  55.606  1.00  0.00           C
ATOM    345  NH1 ARG A  30      29.231  40.010  55.350  1.00  0.00           N
ATOM    346 1HH1 ARG A  30      28.652  40.682  54.879  1.00  0.00           H
ATOM    347 2HH1 ARG A  30      28.885  39.207  55.865  1.00  0.00           H
ATOM    348  NH2 ARG A  30      31.180  39.625  56.255  1.00  0.00           N
ATOM    349 1HH2 ARG A  30      32.107  39.844  56.601  1.00  0.00           H
ATOM    350 2HH2 ARG A  30      30.721  38.872  56.742  1.00  0.00           H
ATOM    351  C   ARG A  30      30.620  44.655  50.946  1.00  0.00           C
ATOM    352  O   ARG A  30      30.616  45.765  51.536  1.00  0.00           O
ATOM    353  N   SER A  31      29.626  44.179  50.212  1.00  0.00           N
ATOM    354  H   SER A  31      29.738  43.283  49.761  1.00  0.00           H
ATOM    355  CA  SER A  31      28.631  45.026  49.635  1.00  0.00           C
ATOM    356  HA  SER A  31      28.777  46.052  49.975  1.00  0.00           H
ATOM    357  CB  SER A  31      28.670  45.013  48.111  1.00  0.00           C
ATOM    358  HB1 SER A  31      27.915  45.631  47.631  1.00  0.00           H
ATOM    359  HB2 SER A  31      28.469  43.982  47.819  1.00  0.00           H
ATOM    360  OG  SER A  31      29.958  45.392  47.683  1.00  0.00           O
ATOM    361  HG  SER A  31      30.607  44.694  47.807  1.00  0.00           H
ATOM    362  C   SER A  31      27.200  44.703  50.112  1.00  0.00           C
ATOM    363  O   SER A  31      26.567  45.571  50.717  1.00  0.00           O
ATOM    364  N   ALA A  32      26.749  43.525  49.903  1.00  0.00           N
ATOM    365  H   ALA A  32      27.466  42.831  49.738  1.00  0.00           H
ATOM    366  CA  ALA A  32      25.373  43.068  49.904  1.00  0.00           C
ATOM    367  HA  ALA A  32      24.745  43.940  50.112  1.00  0.00           H
ATOM    368  CB  ALA A  32      25.017  42.750  48.418  1.00  0.00           C
ATOM    369  HB1 ALA A  32      23.939  42.594  48.491  1.00  0.00           H
ATOM    370  HB2 ALA A  32      25.356  43.569  47.783  1.00  0.00           H
ATOM    371  HB3 ALA A  32      25.556  41.894  48.024  1.00  0.00           H
ATOM    372  C   ALA A  32      25.005  41.997  50.910  1.00  0.00           C
ATOM    373  O   ALA A  32      23.814  41.962  51.229  1.00  0.00           O
ATOM    374  N   LYS A  33      25.883  41.118  51.353  1.00  0.00           N
ATOM    375  H   LYS A  33      26.825  41.145  51.005  1.00  0.00           H
ATOM    376  CA  LYS A  33      25.570  40.055  52.432  1.00  0.00           C
ATOM    377  HA  LYS A  33      24.504  39.962  52.623  1.00  0.00           H
ATOM    378  CB  LYS A  33      26.151  38.726  52.041  1.00  0.00           C
ATOM    379  HB1 LYS A  33      26.069  38.018  52.868  1.00  0.00           H
ATOM    380  HB2 LYS A  33      27.158  38.806  51.634  1.00  0.00           H
ATOM    381  CG  LYS A  33      25.255  38.239  50.904  1.00  0.00           C
ATOM    382  HG1 LYS A  33      25.523  38.675  49.950  1.00  0.00           H
ATOM    383  HG2 LYS A  33      24.214  38.437  51.159  1.00  0.00           H
ATOM    384  CD  LYS A  33      25.271  36.699  50.653  1.00  0.00           C
ATOM    385  HD1 LYS A  33      25.242  36.140  51.591  1.00  0.00           H
ATOM    386  HD2 LYS A  33      26.110  36.255  50.119  1.00  0.00           H
ATOM    387  CE  LYS A  33      23.971  36.235  50.053  1.00  0.00           C
ATOM    388  HE1 LYS A  33      23.131  36.909  50.206  1.00  0.00           H
ATOM    389  HE2 LYS A  33      23.727  35.302  50.561  1.00  0.00           H
ATOM    390  NZ  LYS A  33      24.226  35.852  48.635  1.00  0.00           N
ATOM    391  HZ1 LYS A  33      24.876  35.092  48.535  1.00  0.00           H
ATOM    392  HZ2 LYS A  33      23.357  35.483  48.288  1.00  0.00           H
ATOM    393  HZ3 LYS A  33      24.452  36.641  48.038  1.00  0.00           H
ATOM    394  C   LYS A  33      26.182  40.459  53.782  1.00  0.00           C
ATOM    395  O   LYS A  33      27.260  41.100  53.829  1.00  0.00           O
ATOM    396  N   GLY A  34      25.344  40.296  54.812  1.00  0.00           N
ATOM    397  H   GLY A  34      24.405  39.996  54.623  1.00  0.00           H
ATOM    398  CA  GLY A  34      25.630  40.642  56.227  1.00  0.00           C
ATOM    399  HA1 GLY A  34      24.693  40.848  56.741  1.00  0.00           H
ATOM    400  HA2 GLY A  34      26.092  41.632  56.175  1.00  0.00           H
ATOM    401  C   GLY A  34      26.521  39.796  57.134  1.00  0.00           C
ATOM    402  O   GLY A  34      27.248  40.413  57.956  1.00  0.00           O
ATOM    403  N   GLU A  35      26.523  38.475  56.948  1.00  0.00           N
ATOM    404  H   GLU A  35      26.248  38.126  56.036  1.00  0.00           H
ATOM    405  CA  GLU A  35      26.966  37.465  57.895  1.00  0.00           C
ATOM    406  HA  GLU A  35      26.523  37.519  58.886  1.00  0.00           H
ATOM    407  CB  GLU A  35      26.405  36.165  57.291  1.00  0.00           C
ATOM    408  HB1 GLU A  35      27.081  35.907  56.475  1.00  0.00           H
ATOM    409  HB2 GLU A  35      25.424  36.300  56.841  1.00  0.00           H
ATOM    410  CG  GLU A  35      26.328  34.982  58.247  1.00  0.00           C
ATOM    411  HG1 GLU A  35      25.768  35.286  59.140  1.00  0.00           H
ATOM    412  HG2 GLU A  35      27.335  34.828  58.653  1.00  0.00           H
ATOM    413  CD  GLU A  35      25.815  33.837  57.407  1.00  0.00           C
ATOM    414  OE1 GLU A  35      24.589  33.800  57.137  1.00  0.00           O
ATOM    415  OE2 GLU A  35      26.580  32.937  57.023  1.00  0.00           O
ATOM    416  C   GLU A  35      28.492  37.440  58.090  1.00  0.00           C
ATOM    417  O   GLU A  35      29.251  37.800  57.229  1.00  0.00           O
ATOM    418  N   GLU A  36      28.870  36.976  59.301  1.00  0.00           N
ATOM    419  H   GLU A  36      28.164  36.801  60.007  1.00  0.00           H
ATOM    420  CA  GLU A  36      30.279  36.713  59.697  1.00  0.00           C
ATOM    421  HA  GLU A  36      30.869  37.597  59.435  1.00  0.00           H
ATOM    422  CB  GLU A  36      30.237  36.516  61.235  1.00  0.00           C
ATOM    423  HB1 GLU A  36      29.476  35.806  61.546  1.00  0.00           H
ATOM    424  HB2 GLU A  36      29.927  37.481  61.657  1.00  0.00           H
ATOM    425  CG  GLU A  36      31.505  36.169  62.031  1.00  0.00           C
ATOM    426  HG1 GLU A  36      31.899  35.239  61.621  1.00  0.00           H
ATOM    427  HG2 GLU A  36      31.311  36.010  63.093  1.00  0.00           H
ATOM    428  CD  GLU A  36      32.648  37.165  61.899  1.00  0.00           C
ATOM    429  OE1 GLU A  36      33.172  37.264  60.765  1.00  0.00           O
ATOM    430  OE2 GLU A  36      33.060  37.698  62.934  1.00  0.00           O
ATOM    431  C   GLU A  36      30.944  35.514  59.020  1.00  0.00           C
ATOM    432  O   GLU A  36      30.298  34.505  58.774  1.00  0.00           O
ATOM    433  N   VAL A  37      32.230  35.598  58.564  1.00  0.00           N
ATOM    434  H   VAL A  37      32.667  36.505  58.626  1.00  0.00           H
ATOM    435  CA  VAL A  37      32.975  34.575  57.710  1.00  0.00           C
ATOM    436  HA  VAL A  37      32.226  33.986  57.180  1.00  0.00           H
ATOM    437  CB  VAL A  37      34.028  35.203  56.691  1.00  0.00           C
ATOM    438  HB  VAL A  37      34.767  35.751  57.282  1.00  0.00           H
ATOM    439  CG1 VAL A  37      34.777  34.226  55.819  1.00  0.00           C
ATOM    440 1HG1 VAL A  37      35.261  34.770  54.999  1.00  0.00           H
ATOM    441 2HG1 VAL A  37      35.480  33.614  56.383  1.00  0.00           H
ATOM    442 3HG1 VAL A  37      34.037  33.594  55.336  1.00  0.00           H
ATOM    443  CG2 VAL A  37      33.318  36.292  55.771  1.00  0.00           C
ATOM    444 1HG2 VAL A  37      34.038  36.971  55.314  1.00  0.00           H
ATOM    445 2HG2 VAL A  37      32.872  35.698  54.972  1.00  0.00           H
ATOM    446 3HG2 VAL A  37      32.525  36.764  56.350  1.00  0.00           H
ATOM    447  C   VAL A  37      33.562  33.490  58.585  1.00  0.00           C
ATOM    448  O   VAL A  37      34.182  33.609  59.638  1.00  0.00           O
ATOM    449  N   ASP A  38      33.486  32.254  58.048  1.00  0.00           N
ATOM    450  H   ASP A  38      33.022  32.071  57.178  1.00  0.00           H
ATOM    451  CA  ASP A  38      34.396  31.161  58.477  1.00  0.00           C
ATOM    452  HA  ASP A  38      34.880  31.414  59.416  1.00  0.00           H
ATOM    453  CB  ASP A  38      33.688  29.855  58.740  1.00  0.00           C
ATOM    454  HB1 ASP A  38      33.194  29.474  57.849  1.00  0.00           H
ATOM    455  HB2 ASP A  38      33.047  30.082  59.590  1.00  0.00           H
ATOM    456  CG  ASP A  38      34.760  28.808  59.206  1.00  0.00           C
ATOM    457  OD1 ASP A  38      35.877  29.092  59.653  1.00  0.00           O
ATOM    458  OD2 ASP A  38      34.408  27.646  58.908  1.00  0.00           O
ATOM    459  C   ASP A  38      35.530  31.026  57.477  1.00  0.00           C
ATOM    460  O   ASP A  38      35.402  30.385  56.477  1.00  0.00           O
ATOM    461  N   VAL A  39      36.699  31.554  57.872  1.00  0.00           N
ATOM    462  H   VAL A  39      36.584  32.122  58.697  1.00  0.00           H
ATOM    463  CA  VAL A  39      37.919  31.673  57.098  1.00  0.00           C
ATOM    464  HA  VAL A  39      37.737  31.929  56.055  1.00  0.00           H
ATOM    465  CB  VAL A  39      38.896  32.727  57.533  1.00  0.00           C
ATOM    466  HB  VAL A  39      39.786  32.549  56.942  1.00  0.00           H
ATOM    467  CG1 VAL A  39      38.198  34.024  57.252  1.00  0.00           C
ATOM    468 1HG1 VAL A  39      38.983  34.782  57.228  1.00  0.00           H
ATOM    469 2HG1 VAL A  39      37.844  34.160  56.231  1.00  0.00           H
ATOM    470 3HG1 VAL A  39      37.481  34.222  58.041  1.00  0.00           H
ATOM    471  CG2 VAL A  39      39.282  32.574  59.072  1.00  0.00           C
ATOM    472 1HG2 VAL A  39      39.800  31.623  59.209  1.00  0.00           H
ATOM    473 2HG2 VAL A  39      39.942  33.353  59.443  1.00  0.00           H
ATOM    474 3HG2 VAL A  39      38.333  32.469  59.599  1.00  0.00           H
ATOM    475  C   VAL A  39      38.586  30.320  56.992  1.00  0.00           C
ATOM    476  O   VAL A  39      39.334  30.123  56.055  1.00  0.00           O
ATOM    477  N   ALA A  40      38.209  29.302  57.760  1.00  0.00           N
ATOM    478  H   ALA A  40      37.438  29.486  58.397  1.00  0.00           H
ATOM    479  CA  ALA A  40      38.523  27.920  57.585  1.00  0.00           C
ATOM    480  HA  ALA A  40      39.535  27.859  57.204  1.00  0.00           H
ATOM    481  CB  ALA A  40      38.388  27.129  58.886  1.00  0.00           C
ATOM    482  HB1 ALA A  40      38.701  26.108  58.695  1.00  0.00           H
ATOM    483  HB2 ALA A  40      39.114  27.590  59.570  1.00  0.00           H
ATOM    484  HB3 ALA A  40      37.451  27.136  59.436  1.00  0.00           H
ATOM    485  C   ALA A  40      37.688  27.281  56.524  1.00  0.00           C
ATOM    486  O   ALA A  40      38.212  26.611  55.654  1.00  0.00           O
ATOM    487  N   ARG A  41      36.361  27.566  56.537  1.00  0.00           N
ATOM    488  H   ARG A  41      35.928  28.052  57.318  1.00  0.00           H
ATOM    489  CA  ARG A  41      35.561  26.979  55.416  1.00  0.00           C
ATOM    490  HA  ARG A  41      35.937  25.955  55.361  1.00  0.00           H
ATOM    491  CB  ARG A  41      34.080  27.030  55.848  1.00  0.00           C
ATOM    492  HB1 ARG A  41      33.777  28.025  56.187  1.00  0.00           H
ATOM    493  HB2 ARG A  41      34.054  26.367  56.708  1.00  0.00           H
ATOM    494  CG  ARG A  41      33.050  26.529  54.721  1.00  0.00           C
ATOM    495  HG1 ARG A  41      33.418  25.637  54.213  1.00  0.00           H
ATOM    496  HG2 ARG A  41      33.072  27.263  53.923  1.00  0.00           H
ATOM    497  CD  ARG A  41      31.641  26.509  55.220  1.00  0.00           C
ATOM    498  HD1 ARG A  41      31.339  27.480  55.593  1.00  0.00           H
ATOM    499  HD2 ARG A  41      31.634  25.759  56.010  1.00  0.00           H
ATOM    500  NE  ARG A  41      30.783  26.038  54.099  1.00  0.00           N
ATOM    501  HE  ARG A  41      30.905  25.108  53.732  1.00  0.00           H
ATOM    502  CZ  ARG A  41      29.950  26.720  53.423  1.00  0.00           C
ATOM    503  NH1 ARG A  41      29.787  27.981  53.629  1.00  0.00           N
ATOM    504 1HH1 ARG A  41      30.217  28.415  54.424  1.00  0.00           H
ATOM    505 2HH1 ARG A  41      29.053  28.415  53.080  1.00  0.00           H
ATOM    506  NH2 ARG A  41      29.302  26.272  52.360  1.00  0.00           N
ATOM    507 1HH2 ARG A  41      29.381  25.309  52.052  1.00  0.00           H
ATOM    508 2HH2 ARG A  41      28.546  26.808  51.959  1.00  0.00           H
ATOM    509  C   ARG A  41      35.843  27.627  54.102  1.00  0.00           C
ATOM    510  O   ARG A  41      35.770  26.939  53.029  1.00  0.00           O
ATOM    511  N   ALA A  42      36.161  28.914  54.081  1.00  0.00           N
ATOM    512  H   ALA A  42      36.304  29.394  54.956  1.00  0.00           H
ATOM    513  CA  ALA A  42      36.698  29.578  52.895  1.00  0.00           C
ATOM    514  HA  ALA A  42      36.006  29.524  52.057  1.00  0.00           H
ATOM    515  CB  ALA A  42      36.840  31.055  53.167  1.00  0.00           C
ATOM    516  HB1 ALA A  42      35.894  31.461  53.546  1.00  0.00           H
ATOM    517  HB2 ALA A  42      37.669  31.334  53.805  1.00  0.00           H
ATOM    518  HB3 ALA A  42      37.143  31.547  52.246  1.00  0.00           H
ATOM    519  C   ALA A  42      38.065  28.925  52.396  1.00  0.00           C
ATOM    520  O   ALA A  42      38.377  28.824  51.235  1.00  0.00           O
ATOM    521  N   GLU A  43      38.976  28.568  53.310  1.00  0.00           N
ATOM    522  H   GLU A  43      38.677  28.687  54.268  1.00  0.00           H
ATOM    523  CA  GLU A  43      40.176  27.855  52.959  1.00  0.00           C
ATOM    524  HA  GLU A  43      40.597  28.321  52.067  1.00  0.00           H
ATOM    525  CB  GLU A  43      41.240  28.122  54.049  1.00  0.00           C
ATOM    526  HB1 GLU A  43      41.122  27.442  54.884  1.00  0.00           H
ATOM    527  HB2 GLU A  43      41.118  29.164  54.368  1.00  0.00           H
ATOM    528  CG  GLU A  43      42.649  27.997  53.419  1.00  0.00           C
ATOM    529  HG1 GLU A  43      42.866  28.676  52.594  1.00  0.00           H
ATOM    530  HG2 GLU A  43      42.720  26.993  53.009  1.00  0.00           H
ATOM    531  CD  GLU A  43      43.825  28.121  54.431  1.00  0.00           C
ATOM    532  OE1 GLU A  43      44.101  27.117  55.140  1.00  0.00           O
ATOM    533  OE2 GLU A  43      44.465  29.180  54.531  1.00  0.00           O
ATOM    534  C   GLU A  43      40.078  26.357  52.630  1.00  0.00           C
ATOM    535  O   GLU A  43      40.896  25.854  51.836  1.00  0.00           O
ATOM    536  N   ARG A  44      39.006  25.689  53.085  1.00  0.00           N
ATOM    537  H   ARG A  44      38.547  26.053  53.900  1.00  0.00           H
ATOM    538  CA  ARG A  44      38.582  24.369  52.533  1.00  0.00           C
ATOM    539  HA  ARG A  44      39.352  23.599  52.562  1.00  0.00           H
ATOM    540  CB  ARG A  44      37.585  23.897  53.550  1.00  0.00           C
ATOM    541  HB1 ARG A  44      36.762  24.592  53.655  1.00  0.00           H
ATOM    542  HB2 ARG A  44      38.189  23.876  54.458  1.00  0.00           H
ATOM    543  CG  ARG A  44      37.156  22.489  53.339  1.00  0.00           C
ATOM    544  HG1 ARG A  44      38.074  21.908  53.280  1.00  0.00           H
ATOM    545  HG2 ARG A  44      36.726  22.350  52.345  1.00  0.00           H
ATOM    546  CD  ARG A  44      36.121  22.036  54.477  1.00  0.00           C
ATOM    547  HD1 ARG A  44      35.220  22.626  54.317  1.00  0.00           H
ATOM    548  HD2 ARG A  44      36.526  22.197  55.471  1.00  0.00           H
ATOM    549  NE  ARG A  44      35.802  20.612  54.232  1.00  0.00           N
ATOM    550  HE  ARG A  44      35.835  20.323  53.269  1.00  0.00           H
ATOM    551  CZ  ARG A  44      35.623  19.611  55.056  1.00  0.00           C
ATOM    552  NH1 ARG A  44      35.436  19.805  56.313  1.00  0.00           N
ATOM    553 1HH1 ARG A  44      35.126  20.660  56.756  1.00  0.00           H
ATOM    554 2HH1 ARG A  44      35.343  19.038  56.965  1.00  0.00           H
ATOM    555  NH2 ARG A  44      35.801  18.415  54.629  1.00  0.00           N
ATOM    556 1HH2 ARG A  44      36.171  18.182  53.714  1.00  0.00           H
ATOM    557 2HH2 ARG A  44      35.546  17.656  55.241  1.00  0.00           H
ATOM    558  C   ARG A  44      38.059  24.435  51.083  1.00  0.00           C
ATOM    559  O   ARG A  44      38.481  23.675  50.247  1.00  0.00           O
ATOM    560  N   GLN A  45      37.272  25.419  50.813  1.00  0.00           N
ATOM    561  H   GLN A  45      36.851  25.934  51.576  1.00  0.00           H
ATOM    562  CA  GLN A  45      36.853  25.820  49.455  1.00  0.00           C
ATOM    563  HA  GLN A  45      36.547  24.947  48.866  1.00  0.00           H
ATOM    564  CB  GLN A  45      35.655  26.834  49.537  1.00  0.00           C
ATOM    565  HB1 GLN A  45      35.576  27.443  48.635  1.00  0.00           H
ATOM    566  HB2 GLN A  45      35.920  27.606  50.259  1.00  0.00           H
ATOM    567  CG  GLN A  45      34.390  26.062  49.958  1.00  0.00           C
ATOM    568  HG1 GLN A  45      34.524  25.487  50.871  1.00  0.00           H
ATOM    569  HG2 GLN A  45      34.170  25.278  49.230  1.00  0.00           H
ATOM    570  CD  GLN A  45      33.093  26.893  50.195  1.00  0.00           C
ATOM    571  OE1 GLN A  45      33.082  28.163  50.243  1.00  0.00           O
ATOM    572  NE2 GLN A  45      31.972  26.267  50.503  1.00  0.00           N
ATOM    573 1HE2 GLN A  45      31.856  25.270  50.613  1.00  0.00           H
ATOM    574 2HE2 GLN A  45      31.144  26.845  50.515  1.00  0.00           H
ATOM    575  C   GLN A  45      37.992  26.334  48.600  1.00  0.00           C
ATOM    576  O   GLN A  45      38.080  26.037  47.433  1.00  0.00           O
ATOM    577  N   HIS A  46      39.082  26.838  49.190  1.00  0.00           N
ATOM    578  H   HIS A  46      39.062  26.857  50.198  1.00  0.00           H
ATOM    579  CA  HIS A  46      40.303  27.270  48.467  1.00  0.00           C
ATOM    580  HA  HIS A  46      40.036  27.862  47.594  1.00  0.00           H
ATOM    581  CB  HIS A  46      41.185  28.124  49.382  1.00  0.00           C
ATOM    582  HB1 HIS A  46      41.808  27.536  50.059  1.00  0.00           H
ATOM    583  HB2 HIS A  46      40.535  28.825  49.917  1.00  0.00           H
ATOM    584  CG  HIS A  46      42.103  29.026  48.648  1.00  0.00           C
ATOM    585  ND1 HIS A  46      42.242  29.104  47.253  1.00  0.00           N
ATOM    586  CE1 HIS A  46      43.272  29.917  46.992  1.00  0.00           C
ATOM    587  HE1 HIS A  46      43.414  30.311  45.995  1.00  0.00           H
ATOM    588  NE2 HIS A  46      43.715  30.412  48.159  1.00  0.00           N
ATOM    589  HE2 HIS A  46      44.383  31.172  48.154  1.00  0.00           H
ATOM    590  CD2 HIS A  46      43.141  29.731  49.166  1.00  0.00           C
ATOM    591  HD2 HIS A  46      43.354  29.903  50.212  1.00  0.00           H
ATOM    592  C   HIS A  46      41.199  26.116  47.984  1.00  0.00           C
ATOM    593  O   HIS A  46      41.621  26.008  46.839  1.00  0.00           O
ATOM    594  N   GLN A  47      41.406  25.073  48.858  1.00  0.00           N
ATOM    595  H   GLN A  47      41.159  25.193  49.824  1.00  0.00           H
ATOM    596  CA  GLN A  47      42.056  23.826  48.517  1.00  0.00           C
ATOM    597  HA  GLN A  47      43.028  24.045  48.084  1.00  0.00           H
ATOM    598  CB  GLN A  47      42.305  22.974  49.783  1.00  0.00           C
ATOM    599  HB1 GLN A  47      42.684  21.986  49.524  1.00  0.00           H
ATOM    600  HB2 GLN A  47      41.348  22.716  50.242  1.00  0.00           H
ATOM    601  CG  GLN A  47      43.254  23.510  50.832  1.00  0.00           C
ATOM    602  HG1 GLN A  47      43.270  24.596  50.860  1.00  0.00           H
ATOM    603  HG2 GLN A  47      44.235  23.109  50.610  1.00  0.00           H
ATOM    604  CD  GLN A  47      42.928  22.968  52.246  1.00  0.00           C
ATOM    605  OE1 GLN A  47      43.341  21.866  52.668  1.00  0.00           O
ATOM    606  NE2 GLN A  47      42.228  23.696  53.059  1.00  0.00           N
ATOM    607 1HE2 GLN A  47      41.982  24.613  52.727  1.00  0.00           H
ATOM    608 2HE2 GLN A  47      41.951  23.358  53.963  1.00  0.00           H
ATOM    609  C   GLN A  47      41.317  22.999  47.460  1.00  0.00           C
ATOM    610  O   GLN A  47      41.883  22.277  46.665  1.00  0.00           O
ATOM    611  N   LEU A  48      39.981  23.071  47.493  1.00  0.00           N
ATOM    612  H   LEU A  48      39.533  23.620  48.215  1.00  0.00           H
ATOM    613  CA  LEU A  48      39.089  22.478  46.533  1.00  0.00           C
ATOM    614  HA  LEU A  48      39.373  21.431  46.374  1.00  0.00           H
ATOM    615  CB  LEU A  48      37.668  22.457  47.138  1.00  0.00           C
ATOM    616  HB1 LEU A  48      36.833  22.430  46.440  1.00  0.00           H
ATOM    617  HB2 LEU A  48      37.557  23.368  47.718  1.00  0.00           H
ATOM    618  CG  LEU A  48      37.243  21.307  48.123  1.00  0.00           C
ATOM    619  HG  LEU A  48      37.946  21.445  48.939  1.00  0.00           H
ATOM    620  CD1 LEU A  48      35.835  21.521  48.738  1.00  0.00           C
ATOM    621 1HD1 LEU A  48      35.665  22.553  49.048  1.00  0.00           H
ATOM    622 2HD1 LEU A  48      35.083  21.492  47.957  1.00  0.00           H
ATOM    623 3HD1 LEU A  48      35.699  20.896  49.626  1.00  0.00           H
ATOM    624  CD2 LEU A  48      37.266  19.812  47.542  1.00  0.00           C
ATOM    625 1HD2 LEU A  48      36.394  19.611  46.929  1.00  0.00           H
ATOM    626 2HD2 LEU A  48      38.196  19.571  47.003  1.00  0.00           H
ATOM    627 3HD2 LEU A  48      36.989  19.099  48.320  1.00  0.00           H
ATOM    628  C   LEU A  48      39.175  23.283  45.188  1.00  0.00           C
ATOM    629  O   LEU A  48      39.011  22.752  44.104  1.00  0.00           O
ATOM    630  N   TYR A  49      39.443  24.596  45.282  1.00  0.00           N
ATOM    631  H   TYR A  49      39.350  25.048  46.177  1.00  0.00           H
ATOM    632  CA  TYR A  49      39.421  25.517  44.127  1.00  0.00           C
ATOM    633  HA  TYR A  49      38.663  25.073  43.479  1.00  0.00           H
ATOM    634  CB  TYR A  49      39.032  26.920  44.507  1.00  0.00           C
ATOM    635  HB1 TYR A  49      39.697  27.295  45.282  1.00  0.00           H
ATOM    636  HB2 TYR A  49      38.065  26.864  44.995  1.00  0.00           H
ATOM    637  CG  TYR A  49      39.030  27.883  43.363  1.00  0.00           C
ATOM    638  CD1 TYR A  49      40.113  28.752  43.093  1.00  0.00           C
ATOM    639  HD1 TYR A  49      41.062  28.580  43.567  1.00  0.00           H
ATOM    640  CE1 TYR A  49      40.060  29.675  42.058  1.00  0.00           C
ATOM    641  HE1 TYR A  49      40.902  30.298  41.785  1.00  0.00           H
ATOM    642  CZ  TYR A  49      38.811  29.840  41.355  1.00  0.00           C
ATOM    643  OH  TYR A  49      38.696  30.871  40.447  1.00  0.00           O
ATOM    644  HH  TYR A  49      37.779  30.957  40.187  1.00  0.00           H
ATOM    645  CE2 TYR A  49      37.629  29.066  41.693  1.00  0.00           C
ATOM    646  HE2 TYR A  49      36.707  29.166  41.151  1.00  0.00           H
ATOM    647  CD2 TYR A  49      37.802  28.120  42.701  1.00  0.00           C
ATOM    648  HD2 TYR A  49      36.986  27.448  42.887  1.00  0.00           H
ATOM    649  C   TYR A  49      40.744  25.366  43.308  1.00  0.00           C
ATOM    650  O   TYR A  49      40.698  25.189  42.096  1.00  0.00           O
ATOM    651  N   VAL A  50      41.859  25.154  44.018  1.00  0.00           N
ATOM    652  H   VAL A  50      41.695  25.132  45.027  1.00  0.00           H
ATOM    653  CA  VAL A  50      43.219  24.772  43.496  1.00  0.00           C
ATOM    654  HA  VAL A  50      43.293  25.351  42.568  1.00  0.00           H
ATOM    655  CB  VAL A  50      44.487  25.211  44.292  1.00  0.00           C
ATOM    656  HB  VAL A  50      44.655  24.598  45.175  1.00  0.00           H
ATOM    657  CG1 VAL A  50      45.693  25.107  43.289  1.00  0.00           C
ATOM    658 1HG1 VAL A  50      45.980  24.074  43.110  1.00  0.00           H
ATOM    659 2HG1 VAL A  50      45.465  25.482  42.289  1.00  0.00           H
ATOM    660 3HG1 VAL A  50      46.540  25.624  43.732  1.00  0.00           H
ATOM    661  CG2 VAL A  50      44.343  26.683  44.741  1.00  0.00           C
ATOM    662 1HG2 VAL A  50      43.461  26.709  45.385  1.00  0.00           H
ATOM    663 2HG2 VAL A  50      45.253  27.028  45.237  1.00  0.00           H
ATOM    664 3HG2 VAL A  50      44.214  27.281  43.844  1.00  0.00           H
ATOM    665  C   VAL A  50      43.188  23.335  43.010  1.00  0.00           C
ATOM    666  O   VAL A  50      43.847  23.015  42.012  1.00  0.00           O
ATOM    667  N   GLY A  51      42.308  22.497  43.678  1.00  0.00           N
ATOM    668  H   GLY A  51      41.974  22.756  44.595  1.00  0.00           H
ATOM    669  CA  GLY A  51      42.057  21.080  43.266  1.00  0.00           C
ATOM    670  HA1 GLY A  51      41.376  20.663  44.012  1.00  0.00           H
ATOM    671  HA2 GLY A  51      42.987  20.511  43.300  1.00  0.00           H
ATOM    672  C   GLY A  51      41.457  20.925  41.855  1.00  0.00           C
ATOM    673  O   GLY A  51      41.945  20.007  41.201  1.00  0.00           O
ATOM    674  N   VAL A  52      40.701  21.842  41.283  1.00  0.00           N
ATOM    675  H   VAL A  52      40.398  22.545  41.942  1.00  0.00           H
ATOM    676  CA  VAL A  52      40.240  21.811  39.893  1.00  0.00           C
ATOM    677  HA  VAL A  52      40.226  20.776  39.578  1.00  0.00           H
ATOM    678  CB  VAL A  52      38.830  22.365  39.731  1.00  0.00           C
ATOM    679  HB  VAL A  52      38.685  22.486  38.658  1.00  0.00           H
ATOM    680  CG1 VAL A  52      37.806  21.378  40.392  1.00  0.00           C
ATOM    681 1HG1 VAL A  52      38.084  20.357  40.135  1.00  0.00           H
ATOM    682 2HG1 VAL A  52      38.010  21.513  41.456  1.00  0.00           H
ATOM    683 3HG1 VAL A  52      36.805  21.650  40.065  1.00  0.00           H
ATOM    684  CG2 VAL A  52      38.574  23.812  40.160  1.00  0.00           C
ATOM    685 1HG2 VAL A  52      37.603  24.081  39.742  1.00  0.00           H
ATOM    686 2HG2 VAL A  52      38.641  23.996  41.232  1.00  0.00           H
ATOM    687 3HG2 VAL A  52      39.198  24.561  39.656  1.00  0.00           H
ATOM    688  C   VAL A  52      41.257  22.355  38.917  1.00  0.00           C
ATOM    689  O   VAL A  52      41.537  21.694  37.941  1.00  0.00           O
ATOM    690  N   LEU A  53      41.744  23.543  39.227  1.00  0.00           N
ATOM    691  H   LEU A  53      41.461  23.957  40.107  1.00  0.00           H
ATOM    692  CA  LEU A  53      42.817  24.198  38.452  1.00  0.00           C
ATOM    693  HA  LEU A  53      42.433  24.503  37.485  1.00  0.00           H
ATOM    694  CB  LEU A  53      43.308  25.505  39.154  1.00  0.00           C
ATOM    695  HB1 LEU A  53      44.231  25.889  38.724  1.00  0.00           H
ATOM    696  HB2 LEU A  53      43.655  25.279  40.169  1.00  0.00           H
ATOM    697  CG  LEU A  53      42.304  26.647  39.059  1.00  0.00           C
ATOM    698  HG  LEU A  53      41.327  26.373  39.460  1.00  0.00           H
ATOM    699  CD1 LEU A  53      42.765  27.899  39.750  1.00  0.00           C
ATOM    700 1HD1 LEU A  53      43.664  28.244  39.231  1.00  0.00           H
ATOM    701 2HD1 LEU A  53      42.008  28.675  39.706  1.00  0.00           H
ATOM    702 3HD1 LEU A  53      43.031  27.594  40.763  1.00  0.00           H
ATOM    703  CD2 LEU A  53      42.207  27.140  37.588  1.00  0.00           C
ATOM    704 1HD2 LEU A  53      43.212  27.326  37.218  1.00  0.00           H
ATOM    705 2HD2 LEU A  53      41.536  26.500  37.021  1.00  0.00           H
ATOM    706 3HD2 LEU A  53      41.630  28.070  37.561  1.00  0.00           H
ATOM    707  C   LEU A  53      43.946  23.178  38.148  1.00  0.00           C
ATOM    708  O   LEU A  53      44.146  22.800  36.977  1.00  0.00           O
ATOM    709  N   GLY A  54      44.528  22.577  39.106  1.00  0.00           N
ATOM    710  H   GLY A  54      44.144  22.848  39.995  1.00  0.00           H
ATOM    711  CA  GLY A  54      45.381  21.325  39.040  1.00  0.00           C
ATOM    712  HA1 GLY A  54      45.570  20.964  40.055  1.00  0.00           H
ATOM    713  HA2 GLY A  54      46.355  21.438  38.557  1.00  0.00           H
ATOM    714  C   GLY A  54      44.570  20.093  38.384  1.00  0.00           C
ATOM    715  O   GLY A  54      44.476  19.749  37.237  1.00  0.00           O
ATOM    716  N   SER A  55      44.020  19.329  39.315  1.00  0.00           N
ATOM    717  H   SER A  55      44.119  19.632  40.282  1.00  0.00           H
ATOM    718  CA  SER A  55      43.685  17.942  39.072  1.00  0.00           C
ATOM    719  HA  SER A  55      44.615  17.598  38.619  1.00  0.00           H
ATOM    720  CB  SER A  55      43.557  17.155  40.353  1.00  0.00           C
ATOM    721  HB1 SER A  55      43.783  16.111  40.093  1.00  0.00           H
ATOM    722  HB2 SER A  55      42.597  17.387  40.812  1.00  0.00           H
ATOM    723  OG  SER A  55      44.522  17.592  41.340  1.00  0.00           O
ATOM    724  HG  SER A  55      45.385  17.355  40.991  1.00  0.00           H
ATOM    725  C   SER A  55      42.565  17.581  38.045  1.00  0.00           C
ATOM    726  O   SER A  55      42.523  16.375  37.646  1.00  0.00           O
ATOM    727  N   LYS A  56      41.802  18.579  37.535  1.00  0.00           N
ATOM    728  H   LYS A  56      42.115  19.498  37.793  1.00  0.00           H
ATOM    729  CA  LYS A  56      40.792  18.518  36.510  1.00  0.00           C
ATOM    730  HA  LYS A  56      40.735  17.445  36.312  1.00  0.00           H
ATOM    731  CB  LYS A  56      39.405  18.934  36.992  1.00  0.00           C
ATOM    732  HB1 LYS A  56      38.690  18.825  36.163  1.00  0.00           H
ATOM    733  HB2 LYS A  56      39.374  19.933  37.410  1.00  0.00           H
ATOM    734  CG  LYS A  56      38.940  18.105  38.154  1.00  0.00           C
ATOM    735  HG1 LYS A  56      39.461  18.476  39.039  1.00  0.00           H
ATOM    736  HG2 LYS A  56      39.164  17.057  37.965  1.00  0.00           H
ATOM    737  CD  LYS A  56      37.509  18.277  38.397  1.00  0.00           C
ATOM    738  HD1 LYS A  56      36.946  17.659  37.692  1.00  0.00           H
ATOM    739  HD2 LYS A  56      37.179  19.308  38.291  1.00  0.00           H
ATOM    740  CE  LYS A  56      37.119  17.904  39.799  1.00  0.00           C
ATOM    741  HE1 LYS A  56      37.745  18.292  40.603  1.00  0.00           H
ATOM    742  HE2 LYS A  56      37.345  16.856  39.972  1.00  0.00           H
ATOM    743  NZ  LYS A  56      35.697  18.089  40.058  1.00  0.00           N
ATOM    744  HZ1 LYS A  56      35.365  17.474  40.799  1.00  0.00           H
ATOM    745  HZ2 LYS A  56      35.450  19.010  40.386  1.00  0.00           H
ATOM    746  HZ3 LYS A  56      35.051  17.863  39.315  1.00  0.00           H
ATOM    747  C   LYS A  56      41.179  19.188  35.235  1.00  0.00           C
ATOM    748  O   LYS A  56      40.788  18.644  34.172  1.00  0.00           O
ATOM    749  N   LEU A  57      41.903  20.333  35.237  1.00  0.00           N
ATOM    750  H   LEU A  57      42.153  20.760  36.118  1.00  0.00           H
ATOM    751  CA  LEU A  57      42.282  21.084  34.010  1.00  0.00           C
ATOM    752  HA  LEU A  57      41.772  20.684  33.138  1.00  0.00           H
ATOM    753  CB  LEU A  57      42.016  22.533  34.326  1.00  0.00           C
ATOM    754  HB1 LEU A  57      42.196  23.113  33.415  1.00  0.00           H
ATOM    755  HB2 LEU A  57      42.664  22.910  35.115  1.00  0.00           H
ATOM    756  CG  LEU A  57      40.574  22.879  34.673  1.00  0.00           C
ATOM    757  HG  LEU A  57      40.159  22.415  35.572  1.00  0.00           H
ATOM    758  CD1 LEU A  57      40.443  24.371  34.876  1.00  0.00           C
ATOM    759 1HD1 LEU A  57      40.771  24.751  35.840  1.00  0.00           H
ATOM    760 2HD1 LEU A  57      41.015  24.917  34.114  1.00  0.00           H
ATOM    761 3HD1 LEU A  57      39.374  24.564  34.846  1.00  0.00           H
ATOM    762  CD2 LEU A  57      39.663  22.548  33.569  1.00  0.00           C
ATOM    763 1HD2 LEU A  57      39.674  21.469  33.421  1.00  0.00           H
ATOM    764 2HD2 LEU A  57      38.664  22.894  33.850  1.00  0.00           H
ATOM    765 3HD2 LEU A  57      39.917  23.147  32.696  1.00  0.00           H
ATOM    766  C   LEU A  57      43.788  20.874  33.675  1.00  0.00           C
ATOM    767  O   LEU A  57      44.194  21.171  32.565  1.00  0.00           O
ATOM    768  N   GLY A  58      44.563  20.263  34.567  1.00  0.00           N
ATOM    769  H   GLY A  58      44.091  20.061  35.433  1.00  0.00           H
ATOM    770  CA  GLY A  58      45.976  19.878  34.471  1.00  0.00           C
ATOM    771  HA1 GLY A  58      46.082  19.233  33.599  1.00  0.00           H
ATOM    772  HA2 GLY A  58      46.300  19.333  35.349  1.00  0.00           H
ATOM    773  C   GLY A  58      46.787  21.177  34.366  1.00  0.00           C
ATOM    774  O   GLY A  58      47.835  21.157  33.726  1.00  0.00           O
ATOM    775  N   LEU A  59      46.428  22.332  34.893  1.00  0.00           N
ATOM    776  H   LEU A  59      45.683  22.339  35.575  1.00  0.00           H
ATOM    777  CA  LEU A  59      47.261  23.518  34.829  1.00  0.00           C
ATOM    778  HA  LEU A  59      47.676  23.551  33.822  1.00  0.00           H
ATOM    779  CB  LEU A  59      46.431  24.791  34.897  1.00  0.00           C
ATOM    780  HB1 LEU A  59      47.049  25.677  34.800  1.00  0.00           H
ATOM    781  HB2 LEU A  59      46.050  24.750  35.920  1.00  0.00           H
ATOM    782  CG  LEU A  59      45.283  25.003  33.945  1.00  0.00           C
ATOM    783  HG  LEU A  59      44.738  24.066  33.970  1.00  0.00           H
ATOM    784  CD1 LEU A  59      44.261  26.068  34.469  1.00  0.00           C
ATOM    785 1HD1 LEU A  59      44.837  26.984  34.479  1.00  0.00           H
ATOM    786 2HD1 LEU A  59      43.463  26.158  33.730  1.00  0.00           H
ATOM    787 3HD1 LEU A  59      43.902  25.819  35.470  1.00  0.00           H
ATOM    788  CD2 LEU A  59      45.718  25.248  32.464  1.00  0.00           C
ATOM    789 1HD2 LEU A  59      46.224  24.352  32.137  1.00  0.00           H
ATOM    790 2HD2 LEU A  59      44.831  25.454  31.873  1.00  0.00           H
ATOM    791 3HD2 LEU A  59      46.233  26.206  32.419  1.00  0.00           H
ATOM    792  C   LEU A  59      48.467  23.581  35.795  1.00  0.00           C
ATOM    793  O   LEU A  59      48.467  23.033  36.934  1.00  0.00           O
ATOM    794  N   GLN A  60      49.518  24.176  35.313  1.00  0.00           N
ATOM    795  H   GLN A  60      49.465  24.547  34.381  1.00  0.00           H
ATOM    796  CA  GLN A  60      50.646  24.404  36.239  1.00  0.00           C
ATOM    797  HA  GLN A  60      50.719  23.524  36.881  1.00  0.00           H
ATOM    798  CB  GLN A  60      51.884  24.376  35.307  1.00  0.00           C
ATOM    799  HB1 GLN A  60      51.880  25.304  34.727  1.00  0.00           H
ATOM    800  HB2 GLN A  60      51.835  23.485  34.682  1.00  0.00           H
ATOM    801  CG  GLN A  60      53.170  24.252  36.141  1.00  0.00           C
ATOM    802  HG1 GLN A  60      53.284  23.309  36.673  1.00  0.00           H
ATOM    803  HG2 GLN A  60      53.252  25.053  36.874  1.00  0.00           H
ATOM    804  CD  GLN A  60      54.424  24.409  35.151  1.00  0.00           C
ATOM    805  OE1 GLN A  60      54.445  24.577  33.937  1.00  0.00           O
ATOM    806  NE2 GLN A  60      55.590  24.377  35.762  1.00  0.00           N
ATOM    807 1HE2 GLN A  60      55.534  24.391  36.775  1.00  0.00           H
ATOM    808 2HE2 GLN A  60      56.386  24.367  35.144  1.00  0.00           H
ATOM    809  C   GLN A  60      50.503  25.680  37.057  1.00  0.00           C
ATOM    810  O   GLN A  60      50.487  26.838  36.565  1.00  0.00           O
ATOM    811  N   VAL A  61      50.287  25.456  38.333  1.00  0.00           N
ATOM    812  H   VAL A  61      50.296  24.511  38.684  1.00  0.00           H
ATOM    813  CA  VAL A  61      50.010  26.499  39.336  1.00  0.00           C
ATOM    814  HA  VAL A  61      49.420  27.165  38.701  1.00  0.00           H
ATOM    815  CB  VAL A  61      49.063  26.128  40.482  1.00  0.00           C
ATOM    816  HB  VAL A  61      49.709  25.740  41.266  1.00  0.00           H
ATOM    817  CG1 VAL A  61      48.300  27.359  41.017  1.00  0.00           C
ATOM    818 1HG1 VAL A  61      49.071  28.021  41.411  1.00  0.00           H
ATOM    819 2HG1 VAL A  61      47.592  27.823  40.329  1.00  0.00           H
ATOM    820 3HG1 VAL A  61      47.737  26.944  41.852  1.00  0.00           H
ATOM    821  CG2 VAL A  61      48.056  24.972  40.252  1.00  0.00           C
ATOM    822 1HG2 VAL A  61      47.490  25.119  39.339  1.00  0.00           H
ATOM    823 2HG2 VAL A  61      48.575  24.014  40.148  1.00  0.00           H
ATOM    824 3HG2 VAL A  61      47.342  24.907  41.079  1.00  0.00           H
ATOM    825  C   VAL A  61      51.143  27.344  39.838  1.00  0.00           C
ATOM    826  O   VAL A  61      52.114  26.866  40.483  1.00  0.00           O
ATOM    827  N   VAL A  62      51.074  28.625  39.473  1.00  0.00           N
ATOM    828  H   VAL A  62      50.205  28.927  39.053  1.00  0.00           H
ATOM    829  CA  VAL A  62      51.782  29.651  40.254  1.00  0.00           C
ATOM    830  HA  VAL A  62      52.789  29.291  40.454  1.00  0.00           H
ATOM    831  CB  VAL A  62      51.949  30.963  39.437  1.00  0.00           C
ATOM    832  HB  VAL A  62      51.009  31.508  39.365  1.00  0.00           H
ATOM    833  CG1 VAL A  62      52.954  31.876  40.054  1.00  0.00           C
ATOM    834 1HG1 VAL A  62      53.955  31.467  39.938  1.00  0.00           H
ATOM    835 2HG1 VAL A  62      52.870  32.822  39.509  1.00  0.00           H
ATOM    836 3HG1 VAL A  62      52.806  31.967  41.120  1.00  0.00           H
ATOM    837  CG2 VAL A  62      52.402  30.676  38.024  1.00  0.00           C
ATOM    838 1HG2 VAL A  62      52.601  31.622  37.523  1.00  0.00           H
ATOM    839 2HG2 VAL A  62      53.388  30.200  37.996  1.00  0.00           H
ATOM    840 3HG2 VAL A  62      51.653  30.168  37.415  1.00  0.00           H
ATOM    841  C   VAL A  62      51.117  29.967  41.648  1.00  0.00           C
ATOM    842  O   VAL A  62      49.925  30.302  41.625  1.00  0.00           O
ATOM    843  N   GLU A  63      51.910  29.899  42.721  1.00  0.00           N
ATOM    844  H   GLU A  63      52.884  29.698  42.577  1.00  0.00           H
ATOM    845  CA  GLU A  63      51.334  30.016  44.061  1.00  0.00           C
ATOM    846  HA  GLU A  63      50.310  30.360  44.016  1.00  0.00           H
ATOM    847  CB  GLU A  63      51.282  28.683  44.788  1.00  0.00           C
ATOM    848  HB1 GLU A  63      51.410  28.961  45.832  1.00  0.00           H
ATOM    849  HB2 GLU A  63      52.174  28.115  44.530  1.00  0.00           H
ATOM    850  CG  GLU A  63      50.007  27.912  44.571  1.00  0.00           C
ATOM    851  HG1 GLU A  63      50.035  27.538  43.545  1.00  0.00           H
ATOM    852  HG2 GLU A  63      49.170  28.598  44.731  1.00  0.00           H
ATOM    853  CD  GLU A  63      49.939  26.744  45.542  1.00  0.00           C
ATOM    854  OE1 GLU A  63      50.943  26.002  45.715  1.00  0.00           O
ATOM    855  OE2 GLU A  63      48.891  26.622  46.172  1.00  0.00           O
ATOM    856  C   GLU A  63      52.104  31.137  44.800  1.00  0.00           C
ATOM    857  O   GLU A  63      53.351  31.097  44.860  1.00  0.00           O
ATOM    858  N   LEU A  64      51.393  32.088  45.459  1.00  0.00           N
ATOM    859  H   LEU A  64      50.404  31.938  45.535  1.00  0.00           H
ATOM    860  CA  LEU A  64      51.994  33.274  46.077  1.00  0.00           C
ATOM    861  HA  LEU A  64      53.085  33.301  46.087  1.00  0.00           H
ATOM    862  CB  LEU A  64      51.533  34.609  45.422  1.00  0.00           C
ATOM    863  HB1 LEU A  64      52.073  35.463  45.845  1.00  0.00           H
ATOM    864  HB2 LEU A  64      50.469  34.797  45.485  1.00  0.00           H
ATOM    865  CG  LEU A  64      51.714  34.477  43.815  1.00  0.00           C
ATOM    866  HG  LEU A  64      51.211  33.630  43.358  1.00  0.00           H
ATOM    867  CD1 LEU A  64      51.166  35.769  43.247  1.00  0.00           C
ATOM    868 1HD1 LEU A  64      50.176  35.992  43.640  1.00  0.00           H
ATOM    869 2HD1 LEU A  64      51.652  36.669  43.608  1.00  0.00           H
ATOM    870 3HD1 LEU A  64      51.058  35.754  42.158  1.00  0.00           H
ATOM    871  CD2 LEU A  64      53.145  34.390  43.451  1.00  0.00           C
ATOM    872 1HD2 LEU A  64      53.529  33.490  43.943  1.00  0.00           H
ATOM    873 2HD2 LEU A  64      53.354  34.281  42.392  1.00  0.00           H
ATOM    874 3HD2 LEU A  64      53.700  35.279  43.756  1.00  0.00           H
ATOM    875  C   LEU A  64      51.456  33.324  47.541  1.00  0.00           C
ATOM    876  O   LEU A  64      50.279  33.041  47.737  1.00  0.00           O
ATOM    877  N   PRO A  65      52.204  33.774  48.586  1.00  0.00           N
ATOM    878  CD  PRO A  65      53.627  34.199  48.542  1.00  0.00           C
ATOM    879  HD1 PRO A  65      53.874  34.848  47.701  1.00  0.00           H
ATOM    880  HD2 PRO A  65      54.243  33.303  48.459  1.00  0.00           H
ATOM    881  CG  PRO A  65      53.929  34.730  49.900  1.00  0.00           C
ATOM    882  HG1 PRO A  65      53.669  35.775  50.066  1.00  0.00           H
ATOM    883  HG2 PRO A  65      54.935  34.451  50.198  1.00  0.00           H
ATOM    884  CB  PRO A  65      52.951  33.945  50.796  1.00  0.00           C
ATOM    885  HB1 PRO A  65      52.786  34.507  51.718  1.00  0.00           H
ATOM    886  HB2 PRO A  65      53.393  33.004  51.117  1.00  0.00           H
ATOM    887  CA  PRO A  65      51.705  33.750  49.919  1.00  0.00           C
ATOM    888  HA  PRO A  65      51.234  32.780  50.106  1.00  0.00           H
ATOM    889  C   PRO A  65      50.704  34.791  50.256  1.00  0.00           C
ATOM    890  O   PRO A  65      50.551  35.876  49.620  1.00  0.00           O
ATOM    891  N   ALA A  66      50.145  34.727  51.463  1.00  0.00           N
ATOM    892  H   ALA A  66      50.454  33.985  52.064  1.00  0.00           H
ATOM    893  CA  ALA A  66      49.278  35.721  52.106  1.00  0.00           C
ATOM    894  HA  ALA A  66      48.715  36.253  51.342  1.00  0.00           H
ATOM    895  CB  ALA A  66      48.316  34.990  53.135  1.00  0.00           C
ATOM    896  HB1 ALA A  66      48.911  34.557  53.935  1.00  0.00           H
ATOM    897  HB2 ALA A  66      47.563  35.617  53.606  1.00  0.00           H
ATOM    898  HB3 ALA A  66      47.665  34.278  52.627  1.00  0.00           H
ATOM    899  C   ALA A  66      50.158  36.780  52.851  1.00  0.00           C
ATOM    900  O   ALA A  66      51.442  36.664  52.998  1.00  0.00           O
ATOM    901  N   ASP A  67      49.466  37.782  53.343  1.00  0.00           N
ATOM    902  H   ASP A  67      48.464  37.779  53.224  1.00  0.00           H
ATOM    903  CA  ASP A  67      50.121  38.938  53.940  1.00  0.00           C
ATOM    904  HA  ASP A  67      50.933  38.630  54.599  1.00  0.00           H
ATOM    905  CB  ASP A  67      50.791  39.849  52.888  1.00  0.00           C
ATOM    906  HB1 ASP A  67      50.013  40.120  52.184  1.00  0.00           H
ATOM    907  HB2 ASP A  67      51.513  39.211  52.366  1.00  0.00           H
ATOM    908  CG  ASP A  67      51.455  41.133  53.423  1.00  0.00           C
ATOM    909  OD1 ASP A  67      52.109  41.809  52.539  1.00  0.00           O
ATOM    910  OD2 ASP A  67      51.306  41.501  54.594  1.00  0.00           O
ATOM    911  C   ASP A  67      49.072  39.588  54.816  1.00  0.00           C
ATOM    912  O   ASP A  67      48.277  40.376  54.290  1.00  0.00           O
ATOM    913  N   GLU A  68      49.050  39.414  56.101  1.00  0.00           N
ATOM    914  H   GLU A  68      49.843  38.917  56.484  1.00  0.00           H
ATOM    915  CA  GLU A  68      47.947  39.753  57.024  1.00  0.00           C
ATOM    916  HA  GLU A  68      47.119  39.211  56.587  1.00  0.00           H
ATOM    917  CB  GLU A  68      48.262  39.281  58.452  1.00  0.00           C
ATOM    918  HB1 GLU A  68      49.065  39.950  58.777  1.00  0.00           H
ATOM    919  HB2 GLU A  68      48.509  38.230  58.285  1.00  0.00           H
ATOM    920  CG  GLU A  68      47.072  39.319  59.394  1.00  0.00           C
ATOM    921  HG1 GLU A  68      46.164  38.849  59.003  1.00  0.00           H
ATOM    922  HG2 GLU A  68      46.818  40.340  59.645  1.00  0.00           H
ATOM    923  CD  GLU A  68      47.352  38.541  60.758  1.00  0.00           C
ATOM    924  OE1 GLU A  68      47.802  39.217  61.676  1.00  0.00           O
ATOM    925  OE2 GLU A  68      47.189  37.311  60.765  1.00  0.00           O
ATOM    926  C   GLU A  68      47.545  41.206  57.010  1.00  0.00           C
ATOM    927  O   GLU A  68      46.402  41.493  57.418  1.00  0.00           O
ATOM    928  N   SER A  69      48.338  42.116  56.515  1.00  0.00           N
ATOM    929  H   SER A  69      49.233  41.863  56.117  1.00  0.00           H
ATOM    930  CA  SER A  69      47.964  43.508  56.455  1.00  0.00           C
ATOM    931  HA  SER A  69      47.500  43.796  57.392  1.00  0.00           H
ATOM    932  CB  SER A  69      49.154  44.472  56.293  1.00  0.00           C
ATOM    933  HB1 SER A  69      48.763  45.485  56.419  1.00  0.00           H
ATOM    934  HB2 SER A  69      49.536  44.294  55.284  1.00  0.00           H
ATOM    935  OG  SER A  69      50.085  44.302  57.335  1.00  0.00           O
ATOM    936  HG  SER A  69      50.416  45.188  57.520  1.00  0.00           H
ATOM    937  C   SER A  69      46.929  43.798  55.384  1.00  0.00           C
ATOM    938  O   SER A  69      46.267  44.776  55.400  1.00  0.00           O
ATOM    939  N   LEU A  70      46.814  42.855  54.413  1.00  0.00           N
ATOM    940  H   LEU A  70      47.518  42.137  54.388  1.00  0.00           H
ATOM    941  CA  LEU A  70      46.186  42.997  53.137  1.00  0.00           C
ATOM    942  HA  LEU A  70      45.806  44.017  53.036  1.00  0.00           H
ATOM    943  CB  LEU A  70      47.258  42.810  52.003  1.00  0.00           C
ATOM    944  HB1 LEU A  70      46.789  43.077  51.052  1.00  0.00           H
ATOM    945  HB2 LEU A  70      47.489  41.744  51.962  1.00  0.00           H
ATOM    946  CG  LEU A  70      48.569  43.612  52.153  1.00  0.00           C
ATOM    947  HG  LEU A  70      49.101  43.331  53.055  1.00  0.00           H
ATOM    948  CD1 LEU A  70      49.429  43.338  50.930  1.00  0.00           C
ATOM    949 1HD1 LEU A  70      50.420  43.782  50.882  1.00  0.00           H
ATOM    950 2HD1 LEU A  70      49.582  42.263  50.836  1.00  0.00           H
ATOM    951 3HD1 LEU A  70      48.916  43.767  50.060  1.00  0.00           H
ATOM    952  CD2 LEU A  70      48.381  45.139  52.271  1.00  0.00           C
ATOM    953 1HD2 LEU A  70      47.726  45.427  51.458  1.00  0.00           H
ATOM    954 2HD2 LEU A  70      47.926  45.498  53.192  1.00  0.00           H
ATOM    955 3HD2 LEU A  70      49.353  45.595  52.074  1.00  0.00           H
ATOM    956  C   LEU A  70      44.964  42.003  53.011  1.00  0.00           C
ATOM    957  O   LEU A  70      45.086  40.922  52.434  1.00  0.00           O
ATOM    958  N   PRO A  71      43.727  42.315  53.411  1.00  0.00           N
ATOM    959  CD  PRO A  71      43.321  43.634  53.792  1.00  0.00           C
ATOM    960  HD1 PRO A  71      43.413  44.335  52.958  1.00  0.00           H
ATOM    961  HD2 PRO A  71      43.992  43.788  54.630  1.00  0.00           H
ATOM    962  CG  PRO A  71      41.898  43.514  54.213  1.00  0.00           C
ATOM    963  HG1 PRO A  71      41.259  43.593  53.343  1.00  0.00           H
ATOM    964  HG2 PRO A  71      41.606  44.272  54.940  1.00  0.00           H
ATOM    965  CB  PRO A  71      41.790  42.018  54.699  1.00  0.00           C
ATOM    966  HB1 PRO A  71      40.743  41.748  54.701  1.00  0.00           H
ATOM    967  HB2 PRO A  71      42.148  41.982  55.728  1.00  0.00           H
ATOM    968  CA  PRO A  71      42.734  41.285  53.737  1.00  0.00           C
ATOM    969  HA  PRO A  71      43.234  40.437  54.207  1.00  0.00           H
ATOM    970  C   PRO A  71      41.901  40.762  52.570  1.00  0.00           C
ATOM    971  O   PRO A  71      41.497  39.602  52.597  1.00  0.00           O
ATOM    972  N   ASP A  72      41.738  41.560  51.559  1.00  0.00           N
ATOM    973  H   ASP A  72      42.254  42.423  51.663  1.00  0.00           H
ATOM    974  CA  ASP A  72      41.152  41.083  50.318  1.00  0.00           C
ATOM    975  HA  ASP A  72      40.515  40.263  50.639  1.00  0.00           H
ATOM    976  CB  ASP A  72      40.253  42.101  49.593  1.00  0.00           C
ATOM    977  HB1 ASP A  72      40.009  41.670  48.627  1.00  0.00           H
ATOM    978  HB2 ASP A  72      40.742  43.075  49.470  1.00  0.00           H
ATOM    979  CG  ASP A  72      39.001  42.338  50.406  1.00  0.00           C
ATOM    980  OD1 ASP A  72      37.960  41.686  50.076  1.00  0.00           O
ATOM    981  OD2 ASP A  72      39.092  43.292  51.192  1.00  0.00           O
ATOM    982  C   ASP A  72      42.195  40.325  49.399  1.00  0.00           C
ATOM    983  O   ASP A  72      41.993  40.221  48.201  1.00  0.00           O
ATOM    984  N   CYS A  73      43.401  39.995  49.812  1.00  0.00           N
ATOM    985  H   CYS A  73      43.611  40.315  50.748  1.00  0.00           H
ATOM    986  CA  CYS A  73      44.542  39.702  48.950  1.00  0.00           C
ATOM    987  HA  CYS A  73      44.405  40.525  48.246  1.00  0.00           H
ATOM    988  CB  CYS A  73      46.030  39.929  49.396  1.00  0.00           C
ATOM    989  HB1 CYS A  73      46.136  40.884  49.914  1.00  0.00           H
ATOM    990  HB2 CYS A  73      46.764  39.782  48.604  1.00  0.00           H
ATOM    991  SG  CYS A  73      46.488  38.700  50.654  1.00  0.00           S
ATOM    992  HG  CYS A  73      46.184  39.420  51.740  1.00  0.00           H
ATOM    993  C   CYS A  73      44.358  38.334  48.195  1.00  0.00           C
ATOM    994  O   CYS A  73      45.000  38.042  47.149  1.00  0.00           O
ATOM    995  N   VAL A  74      43.435  37.509  48.707  1.00  0.00           N
ATOM    996  H   VAL A  74      42.951  37.750  49.555  1.00  0.00           H
ATOM    997  CA  VAL A  74      43.077  36.245  48.068  1.00  0.00           C
ATOM    998  HA  VAL A  74      44.021  35.709  48.013  1.00  0.00           H
ATOM    999  CB  VAL A  74      42.102  35.442  48.914  1.00  0.00           C
ATOM   1000  HB  VAL A  74      42.284  35.612  49.973  1.00  0.00           H
ATOM   1001  CG1 VAL A  74      40.579  35.794  48.763  1.00  0.00           C
ATOM   1002 1HG1 VAL A  74      40.229  35.559  47.758  1.00  0.00           H
ATOM   1003 2HG1 VAL A  74      39.997  35.141  49.417  1.00  0.00           H
ATOM   1004 3HG1 VAL A  74      40.449  36.847  49.018  1.00  0.00           H
ATOM   1005  CG2 VAL A  74      42.220  33.987  48.537  1.00  0.00           C
ATOM   1006 1HG2 VAL A  74      41.689  33.385  49.266  1.00  0.00           H
ATOM   1007 2HG2 VAL A  74      41.724  33.761  47.599  1.00  0.00           H
ATOM   1008 3HG2 VAL A  74      43.256  33.669  48.606  1.00  0.00           H
ATOM   1009  C   VAL A  74      42.538  36.432  46.663  1.00  0.00           C
ATOM   1010  O   VAL A  74      42.541  35.475  45.878  1.00  0.00           O
ATOM   1011  N   PHE A  75      42.013  37.592  46.277  1.00  0.00           N
ATOM   1012  H   PHE A  75      42.151  38.367  46.918  1.00  0.00           H
ATOM   1013  CA  PHE A  75      41.377  37.859  45.024  1.00  0.00           C
ATOM   1014  HA  PHE A  75      40.985  36.926  44.621  1.00  0.00           H
ATOM   1015  CB  PHE A  75      40.184  38.797  45.314  1.00  0.00           C
ATOM   1016  HB1 PHE A  75      39.624  38.861  44.381  1.00  0.00           H
ATOM   1017  HB2 PHE A  75      40.648  39.735  45.613  1.00  0.00           H
ATOM   1018  CG  PHE A  75      39.116  38.234  46.244  1.00  0.00           C
ATOM   1019  CD1 PHE A  75      38.335  37.083  45.929  1.00  0.00           C
ATOM   1020  HD1 PHE A  75      38.636  36.636  44.990  1.00  0.00           H
ATOM   1021  CE1 PHE A  75      37.372  36.597  46.868  1.00  0.00           C
ATOM   1022  HE1 PHE A  75      36.825  35.694  46.668  1.00  0.00           H
ATOM   1023  CZ  PHE A  75      37.142  37.367  48.037  1.00  0.00           C
ATOM   1024  HZ  PHE A  75      36.352  37.070  48.718  1.00  0.00           H
ATOM   1025  CE2 PHE A  75      37.891  38.562  48.298  1.00  0.00           C
ATOM   1026  HE2 PHE A  75      37.591  39.122  49.174  1.00  0.00           H
ATOM   1027  CD2 PHE A  75      38.871  38.987  47.391  1.00  0.00           C
ATOM   1028  HD2 PHE A  75      39.311  39.968  47.522  1.00  0.00           H
ATOM   1029  C   PHE A  75      42.325  38.434  43.949  1.00  0.00           C
ATOM   1030  O   PHE A  75      42.243  39.575  43.638  1.00  0.00           O
ATOM   1031  N   VAL A  76      43.173  37.636  43.369  1.00  0.00           N
ATOM   1032  H   VAL A  76      43.104  36.644  43.559  1.00  0.00           H
ATOM   1033  CA  VAL A  76      44.107  38.007  42.314  1.00  0.00           C
ATOM   1034  HA  VAL A  76      44.867  38.722  42.634  1.00  0.00           H
ATOM   1035  CB  VAL A  76      44.863  36.698  41.944  1.00  0.00           C
ATOM   1036  HB  VAL A  76      45.511  36.867  41.087  1.00  0.00           H
ATOM   1037  CG1 VAL A  76      45.846  36.131  43.050  1.00  0.00           C
ATOM   1038 1HG1 VAL A  76      46.324  35.212  42.714  1.00  0.00           H
ATOM   1039 2HG1 VAL A  76      46.597  36.882  43.259  1.00  0.00           H
ATOM   1040 3HG1 VAL A  76      45.248  35.948  43.950  1.00  0.00           H
ATOM   1041  CG2 VAL A  76      44.062  35.523  41.505  1.00  0.00           C
ATOM   1042 1HG2 VAL A  76      43.594  35.092  42.398  1.00  0.00           H
ATOM   1043 2HG2 VAL A  76      43.227  35.895  40.899  1.00  0.00           H
ATOM   1044 3HG2 VAL A  76      44.594  34.820  40.881  1.00  0.00           H
ATOM   1045  C   VAL A  76      43.537  38.620  41.059  1.00  0.00           C
ATOM   1046  O   VAL A  76      44.191  39.361  40.356  1.00  0.00           O
ATOM   1047  N   GLU A  77      42.229  38.471  40.786  1.00  0.00           N
ATOM   1048  H   GLU A  77      41.722  38.094  41.575  1.00  0.00           H
ATOM   1049  CA  GLU A  77      41.455  38.989  39.639  1.00  0.00           C
ATOM   1050  HA  GLU A  77      41.811  38.688  38.663  1.00  0.00           H
ATOM   1051  CB  GLU A  77      40.012  38.510  39.892  1.00  0.00           C
ATOM   1052  HB1 GLU A  77      39.709  38.700  40.911  1.00  0.00           H
ATOM   1053  HB2 GLU A  77      40.077  37.434  39.725  1.00  0.00           H
ATOM   1054  CG  GLU A  77      39.048  39.057  38.883  1.00  0.00           C
ATOM   1055  HG1 GLU A  77      39.408  39.056  37.851  1.00  0.00           H
ATOM   1056  HG2 GLU A  77      38.852  40.103  39.130  1.00  0.00           H
ATOM   1057  CD  GLU A  77      37.670  38.369  38.903  1.00  0.00           C
ATOM   1058  OE1 GLU A  77      36.697  38.721  39.633  1.00  0.00           O
ATOM   1059  OE2 GLU A  77      37.496  37.492  38.042  1.00  0.00           O
ATOM   1060  C   GLU A  77      41.593  40.540  39.540  1.00  0.00           C
ATOM   1061  O   GLU A  77      41.860  41.015  38.454  1.00  0.00           O
ATOM   1062  N   ASP A  78      41.472  41.263  40.645  1.00  0.00           N
ATOM   1063  H   ASP A  78      41.325  40.722  41.489  1.00  0.00           H
ATOM   1064  CA  ASP A  78      41.361  42.725  40.583  1.00  0.00           C
ATOM   1065  HA  ASP A  78      40.721  42.999  39.749  1.00  0.00           H
ATOM   1066  CB  ASP A  78      40.518  43.223  41.844  1.00  0.00           C
ATOM   1067  HB1 ASP A  78      40.275  44.273  41.685  1.00  0.00           H
ATOM   1068  HB2 ASP A  78      41.129  43.151  42.749  1.00  0.00           H
ATOM   1069  CG  ASP A  78      39.174  42.507  42.019  1.00  0.00           C
ATOM   1070  OD1 ASP A  78      38.106  42.985  41.591  1.00  0.00           O
ATOM   1071  OD2 ASP A  78      39.236  41.436  42.675  1.00  0.00           O
ATOM   1072  C   ASP A  78      42.646  43.377  40.303  1.00  0.00           C
ATOM   1073  O   ASP A  78      42.581  44.533  39.866  1.00  0.00           O
ATOM   1074  N   VAL A  79      43.790  42.715  40.535  1.00  0.00           N
ATOM   1075  H   VAL A  79      43.781  41.727  40.727  1.00  0.00           H
ATOM   1076  CA  VAL A  79      45.133  43.355  40.681  1.00  0.00           C
ATOM   1077  HA  VAL A  79      45.077  44.441  40.742  1.00  0.00           H
ATOM   1078  CB  VAL A  79      45.878  42.960  41.949  1.00  0.00           C
ATOM   1079  HB  VAL A  79      46.881  43.343  41.748  1.00  0.00           H
ATOM   1080  CG1 VAL A  79      45.364  43.541  43.296  1.00  0.00           C
ATOM   1081 1HG1 VAL A  79      45.497  44.624  43.320  1.00  0.00           H
ATOM   1082 2HG1 VAL A  79      44.278  43.488  43.397  1.00  0.00           H
ATOM   1083 3HG1 VAL A  79      45.927  43.125  44.132  1.00  0.00           H
ATOM   1084  CG2 VAL A  79      45.946  41.415  42.167  1.00  0.00           C
ATOM   1085 1HG2 VAL A  79      46.745  41.185  42.868  1.00  0.00           H
ATOM   1086 2HG2 VAL A  79      44.990  41.073  42.571  1.00  0.00           H
ATOM   1087 3HG2 VAL A  79      46.162  40.955  41.197  1.00  0.00           H
ATOM   1088  C   VAL A  79      46.041  43.368  39.408  1.00  0.00           C
ATOM   1089  O   VAL A  79      47.122  44.070  39.353  1.00  0.00           O
ATOM   1090  N   ALA A  80      45.643  42.676  38.384  1.00  0.00           N
ATOM   1091  H   ALA A  80      44.754  42.178  38.417  1.00  0.00           H
ATOM   1092  CA  ALA A  80      46.127  42.903  37.002  1.00  0.00           C
ATOM   1093  HA  ALA A  80      46.522  43.869  36.692  1.00  0.00           H
ATOM   1094  CB  ALA A  80      47.376  42.066  36.714  1.00  0.00           C
ATOM   1095  HB1 ALA A  80      48.230  42.482  37.249  1.00  0.00           H
ATOM   1096  HB2 ALA A  80      47.187  41.003  36.853  1.00  0.00           H
ATOM   1097  HB3 ALA A  80      47.753  42.257  35.702  1.00  0.00           H
ATOM   1098  C   ALA A  80      45.087  42.471  35.929  1.00  0.00           C
ATOM   1099  O   ALA A  80      44.201  41.726  36.277  1.00  0.00           O
ATOM   1100  N   VAL A  81      45.280  42.784  34.659  1.00  0.00           N
ATOM   1101  H   VAL A  81      46.073  43.371  34.438  1.00  0.00           H
ATOM   1102  CA  VAL A  81      44.512  42.431  33.506  1.00  0.00           C
ATOM   1103  HA  VAL A  81      43.754  41.701  33.796  1.00  0.00           H
ATOM   1104  CB  VAL A  81      43.773  43.621  32.876  1.00  0.00           C
ATOM   1105  HB  VAL A  81      44.429  44.491  32.779  1.00  0.00           H
ATOM   1106  CG1 VAL A  81      43.129  43.479  31.473  1.00  0.00           C
ATOM   1107 1HG1 VAL A  81      42.268  42.827  31.353  1.00  0.00           H
ATOM   1108 2HG1 VAL A  81      42.809  44.464  31.116  1.00  0.00           H
ATOM   1109 3HG1 VAL A  81      43.946  43.231  30.789  1.00  0.00           H
ATOM   1110  CG2 VAL A  81      42.618  44.077  33.835  1.00  0.00           C
ATOM   1111 1HG2 VAL A  81      42.905  44.129  34.882  1.00  0.00           H
ATOM   1112 2HG2 VAL A  81      42.209  45.033  33.509  1.00  0.00           H
ATOM   1113 3HG2 VAL A  81      41.889  43.271  33.786  1.00  0.00           H
ATOM   1114  C   VAL A  81      45.474  41.809  32.453  1.00  0.00           C
ATOM   1115  O   VAL A  81      46.564  42.406  32.220  1.00  0.00           O
ATOM   1116  N   VAL A  82      45.173  40.702  31.784  1.00  0.00           N
ATOM   1117  H   VAL A  82      44.272  40.269  31.914  1.00  0.00           H
ATOM   1118  CA  VAL A  82      46.147  39.928  30.983  1.00  0.00           C
ATOM   1119  HA  VAL A  82      47.057  40.480  30.742  1.00  0.00           H
ATOM   1120  CB  VAL A  82      46.587  38.672  31.820  1.00  0.00           C
ATOM   1121  HB  VAL A  82      45.757  37.975  31.769  1.00  0.00           H
ATOM   1122  CG1 VAL A  82      47.876  38.088  31.232  1.00  0.00           C
ATOM   1123 1HG1 VAL A  82      48.322  37.205  31.706  1.00  0.00           H
ATOM   1124 2HG1 VAL A  82      47.696  37.875  30.183  1.00  0.00           H
ATOM   1125 3HG1 VAL A  82      48.680  38.824  31.157  1.00  0.00           H
ATOM   1126  CG2 VAL A  82      47.047  38.951  33.242  1.00  0.00           C
ATOM   1127 1HG2 VAL A  82      47.303  38.037  33.780  1.00  0.00           H
ATOM   1128 2HG2 VAL A  82      47.924  39.591  33.312  1.00  0.00           H
ATOM   1129 3HG2 VAL A  82      46.247  39.444  33.795  1.00  0.00           H
ATOM   1130  C   VAL A  82      45.436  39.444  29.688  1.00  0.00           C
ATOM   1131  O   VAL A  82      44.322  38.917  29.677  1.00  0.00           O
ATOM   1132  N   CYS A  83      46.220  39.461  28.533  1.00  0.00           N
ATOM   1133  H   CYS A  83      47.121  39.903  28.603  1.00  0.00           H
ATOM   1134  CA  CYS A  83      45.730  38.743  27.299  1.00  0.00           C
ATOM   1135  HA  CYS A  83      45.263  37.829  27.668  1.00  0.00           H
ATOM   1136  CB  CYS A  83      44.685  39.565  26.570  1.00  0.00           C
ATOM   1137  HB1 CYS A  83      45.240  40.351  26.045  1.00  0.00           H
ATOM   1138  HB2 CYS A  83      44.025  40.009  27.328  1.00  0.00           H
ATOM   1139  SG  CYS A  83      43.900  38.355  25.562  1.00  0.00           S
ATOM   1140  HG  CYS A  83      42.966  39.159  25.055  1.00  0.00           H
ATOM   1141  C   CYS A  83      46.934  38.245  26.473  1.00  0.00           C
ATOM   1142  O   CYS A  83      47.773  39.071  26.072  1.00  0.00           O
ATOM   1143  N   GLU A  84      47.013  36.944  26.149  1.00  0.00           N
ATOM   1144  H   GLU A  84      46.240  36.371  26.456  1.00  0.00           H
ATOM   1145  CA  GLU A  84      48.146  36.479  25.359  1.00  0.00           C
ATOM   1146  HA  GLU A  84      47.949  35.420  25.207  1.00  0.00           H
ATOM   1147  CB  GLU A  84      48.067  36.971  23.860  1.00  0.00           C
ATOM   1148  HB1 GLU A  84      48.871  36.445  23.341  1.00  0.00           H
ATOM   1149  HB2 GLU A  84      48.177  38.057  23.848  1.00  0.00           H
ATOM   1150  CG  GLU A  84      46.721  36.756  23.142  1.00  0.00           C
ATOM   1151  HG1 GLU A  84      46.729  37.157  22.135  1.00  0.00           H
ATOM   1152  HG2 GLU A  84      45.970  37.233  23.765  1.00  0.00           H
ATOM   1153  CD  GLU A  84      46.297  35.267  23.031  1.00  0.00           C
ATOM   1154  OE1 GLU A  84      45.218  34.927  23.432  1.00  0.00           O
ATOM   1155  OE2 GLU A  84      47.025  34.404  22.493  1.00  0.00           O
ATOM   1156  C   GLU A  84      49.507  36.595  26.028  1.00  0.00           C
ATOM   1157  O   GLU A  84      49.754  36.036  27.137  1.00  0.00           O
ATOM   1158  N   GLU A  85      50.396  37.390  25.407  1.00  0.00           N
ATOM   1159  H   GLU A  85      50.081  37.954  24.637  1.00  0.00           H
ATOM   1160  CA  GLU A  85      51.772  37.622  25.879  1.00  0.00           C
ATOM   1161  HA  GLU A  85      52.012  36.841  26.617  1.00  0.00           H
ATOM   1162  CB  GLU A  85      52.765  37.479  24.705  1.00  0.00           C
ATOM   1163  HB1 GLU A  85      52.554  36.556  24.172  1.00  0.00           H
ATOM   1164  HB2 GLU A  85      53.736  37.381  25.192  1.00  0.00           H
ATOM   1165  CG  GLU A  85      52.634  38.741  23.833  1.00  0.00           C
ATOM   1166  HG1 GLU A  85      53.538  38.853  23.235  1.00  0.00           H
ATOM   1167  HG2 GLU A  85      52.656  39.642  24.451  1.00  0.00           H
ATOM   1168  CD  GLU A  85      51.439  38.695  22.840  1.00  0.00           C
ATOM   1169  OE1 GLU A  85      50.392  39.297  23.245  1.00  0.00           O
ATOM   1170  OE2 GLU A  85      51.558  38.134  21.754  1.00  0.00           O
ATOM   1171  C   GLU A  85      51.957  38.942  26.702  1.00  0.00           C
ATOM   1172  O   GLU A  85      53.095  39.377  26.976  1.00  0.00           O
ATOM   1173  N   THR A  86      50.852  39.600  27.030  1.00  0.00           N
ATOM   1174  H   THR A  86      49.960  39.241  26.725  1.00  0.00           H
ATOM   1175  CA  THR A  86      50.901  40.906  27.635  1.00  0.00           C
ATOM   1176  HA  THR A  86      51.953  41.123  27.835  1.00  0.00           H
ATOM   1177  CB  THR A  86      50.454  41.957  26.719  1.00  0.00           C
ATOM   1178  HB  THR A  86      49.376  41.936  26.710  1.00  0.00           H
ATOM   1179  CG2 THR A  86      50.867  43.407  27.025  1.00  0.00           C
ATOM   1180 1HG2 THR A  86      51.945  43.464  27.158  1.00  0.00           H
ATOM   1181 2HG2 THR A  86      50.604  44.104  26.238  1.00  0.00           H
ATOM   1182 3HG2 THR A  86      50.396  43.748  27.952  1.00  0.00           H
ATOM   1183  OG1 THR A  86      51.040  41.809  25.420  1.00  0.00           O
ATOM   1184  HG1 THR A  86      50.543  41.078  25.071  1.00  0.00           H
ATOM   1185  C   THR A  86      50.054  41.076  28.880  1.00  0.00           C
ATOM   1186  O   THR A  86      48.934  40.557  29.046  1.00  0.00           O
ATOM   1187  N   ALA A  87      50.630  41.850  29.809  1.00  0.00           N
ATOM   1188  H   ALA A  87      51.561  42.200  29.625  1.00  0.00           H
ATOM   1189  CA  ALA A  87      50.042  42.105  31.130  1.00  0.00           C
ATOM   1190  HA  ALA A  87      49.021  41.767  31.184  1.00  0.00           H
ATOM   1191  CB  ALA A  87      50.916  41.384  32.201  1.00  0.00           C
ATOM   1192  HB1 ALA A  87      51.813  41.983  32.361  1.00  0.00           H
ATOM   1193  HB2 ALA A  87      50.339  41.384  33.122  1.00  0.00           H
ATOM   1194  HB3 ALA A  87      51.247  40.413  31.858  1.00  0.00           H
ATOM   1195  C   ALA A  87      49.976  43.577  31.431  1.00  0.00           C
ATOM   1196  O   ALA A  87      50.937  44.341  31.122  1.00  0.00           O
ATOM   1197  N   LEU A  88      48.881  44.045  32.066  1.00  0.00           N
ATOM   1198  H   LEU A  88      48.085  43.434  32.122  1.00  0.00           H
ATOM   1199  CA  LEU A  88      48.640  45.429  32.570  1.00  0.00           C
ATOM   1200  HA  LEU A  88      49.556  46.024  32.566  1.00  0.00           H
ATOM   1201  CB  LEU A  88      47.518  46.111  31.815  1.00  0.00           C
ATOM   1202  HB1 LEU A  88      46.707  45.391  31.742  1.00  0.00           H
ATOM   1203  HB2 LEU A  88      47.875  46.261  30.793  1.00  0.00           H
ATOM   1204  CG  LEU A  88      47.055  47.450  32.359  1.00  0.00           C
ATOM   1205  HG  LEU A  88      46.595  47.366  33.340  1.00  0.00           H
ATOM   1206  CD1 LEU A  88      48.145  48.461  32.510  1.00  0.00           C
ATOM   1207 1HD1 LEU A  88      48.799  48.226  33.348  1.00  0.00           H
ATOM   1208 2HD1 LEU A  88      48.789  48.498  31.629  1.00  0.00           H
ATOM   1209 3HD1 LEU A  88      47.688  49.417  32.736  1.00  0.00           H
ATOM   1210  CD2 LEU A  88      46.015  47.857  31.310  1.00  0.00           C
ATOM   1211 1HD2 LEU A  88      45.743  48.880  31.574  1.00  0.00           H
ATOM   1212 2HD2 LEU A  88      46.614  48.017  30.416  1.00  0.00           H
ATOM   1213 3HD2 LEU A  88      45.076  47.313  31.196  1.00  0.00           H
ATOM   1214  C   LEU A  88      48.305  45.381  34.053  1.00  0.00           C
ATOM   1215  O   LEU A  88      47.183  45.004  34.393  1.00  0.00           O
ATOM   1216  N   ILE A  89      49.234  45.636  34.898  1.00  0.00           N
ATOM   1217  H   ILE A  89      50.148  45.753  34.477  1.00  0.00           H
ATOM   1218  CA  ILE A  89      49.020  45.883  36.350  1.00  0.00           C
ATOM   1219  HA  ILE A  89      48.716  44.938  36.792  1.00  0.00           H
ATOM   1220  CB  ILE A  89      50.406  46.166  36.946  1.00  0.00           C
ATOM   1221  HB  ILE A  89      50.643  47.165  36.584  1.00  0.00           H
ATOM   1222  CG2 ILE A  89      50.289  46.264  38.496  1.00  0.00           C
ATOM   1223 1HG2 ILE A  89      49.445  46.919  38.740  1.00  0.00           H
ATOM   1224 2HG2 ILE A  89      50.142  45.308  38.984  1.00  0.00           H
ATOM   1225 3HG2 ILE A  89      51.264  46.624  38.825  1.00  0.00           H
ATOM   1226  CG1 ILE A  89      51.567  45.162  36.623  1.00  0.00           C
ATOM   1227 1HG1 ILE A  89      52.467  45.512  37.126  1.00  0.00           H
ATOM   1228 2HG1 ILE A  89      51.783  45.199  35.553  1.00  0.00           H
ATOM   1229  CD  ILE A  89      51.319  43.715  36.917  1.00  0.00           C
ATOM   1230  HD1 ILE A  89      51.321  43.532  37.982  1.00  0.00           H
ATOM   1231  HD2 ILE A  89      50.459  43.487  36.289  1.00  0.00           H
ATOM   1232  HD3 ILE A  89      52.159  43.248  36.403  1.00  0.00           H
ATOM   1233  C   ILE A  89      47.927  46.986  36.611  1.00  0.00           C
ATOM   1234  O   ILE A  89      47.988  48.031  36.021  1.00  0.00           O
ATOM   1235  N   THR A  90      47.008  46.762  37.514  1.00  0.00           N
ATOM   1236  H   THR A  90      47.052  46.000  38.170  1.00  0.00           H
ATOM   1237  CA  THR A  90      45.824  47.619  37.578  1.00  0.00           C
ATOM   1238  HA  THR A  90      45.676  48.125  36.631  1.00  0.00           H
ATOM   1239  CB  THR A  90      44.523  46.832  37.806  1.00  0.00           C
ATOM   1240  HB  THR A  90      43.620  47.428  37.902  1.00  0.00           H
ATOM   1241  CG2 THR A  90      44.312  45.951  36.574  1.00  0.00           C
ATOM   1242 1HG2 THR A  90      43.316  46.162  36.208  1.00  0.00           H
ATOM   1243 2HG2 THR A  90      45.023  46.145  35.763  1.00  0.00           H
ATOM   1244 3HG2 THR A  90      44.344  44.918  36.920  1.00  0.00           H
ATOM   1245  OG1 THR A  90      44.678  46.127  39.050  1.00  0.00           O
ATOM   1246  HG1 THR A  90      43.833  45.670  39.087  1.00  0.00           H
ATOM   1247  C   THR A  90      46.050  48.728  38.592  1.00  0.00           C
ATOM   1248  O   THR A  90      47.133  48.889  39.214  1.00  0.00           O
ATOM   1249  N   ARG A  91      44.923  49.443  38.882  1.00  0.00           N
ATOM   1250  H   ARG A  91      44.100  49.149  38.364  1.00  0.00           H
ATOM   1251  CA  ARG A  91      44.868  50.505  39.906  1.00  0.00           C
ATOM   1252  HA  ARG A  91      45.616  50.261  40.668  1.00  0.00           H
ATOM   1253  CB  ARG A  91      45.279  51.836  39.268  1.00  0.00           C
ATOM   1254  HB1 ARG A  91      44.470  52.304  38.705  1.00  0.00           H
ATOM   1255  HB2 ARG A  91      46.152  51.741  38.625  1.00  0.00           H
ATOM   1256  CG  ARG A  91      45.645  52.778  40.444  1.00  0.00           C
ATOM   1257  HG1 ARG A  91      46.512  52.267  40.864  1.00  0.00           H
ATOM   1258  HG2 ARG A  91      44.808  52.986  41.103  1.00  0.00           H
ATOM   1259  CD  ARG A  91      46.131  54.194  40.012  1.00  0.00           C
ATOM   1260  HD1 ARG A  91      45.398  54.626  39.328  1.00  0.00           H
ATOM   1261  HD2 ARG A  91      47.015  54.125  39.378  1.00  0.00           H
ATOM   1262  NE  ARG A  91      46.387  55.086  41.203  1.00  0.00           N
ATOM   1263  HE  ARG A  91      47.349  55.273  41.434  1.00  0.00           H
ATOM   1264  CZ  ARG A  91      45.545  55.732  41.999  1.00  0.00           C
ATOM   1265  NH1 ARG A  91      44.265  55.802  41.742  1.00  0.00           N
ATOM   1266 1HH1 ARG A  91      43.907  55.702  40.811  1.00  0.00           H
ATOM   1267 2HH1 ARG A  91      43.617  56.293  42.341  1.00  0.00           H
ATOM   1268  NH2 ARG A  91      46.023  56.358  43.056  1.00  0.00           N
ATOM   1269 1HH2 ARG A  91      47.013  56.245  43.196  1.00  0.00           H
ATOM   1270 2HH2 ARG A  91      45.539  57.006  43.671  1.00  0.00           H
ATOM   1271  C   ARG A  91      43.552  50.403  40.622  1.00  0.00           C
ATOM   1272  O   ARG A  91      42.651  51.209  40.315  1.00  0.00           O
ATOM   1273  N   PRO A  92      43.396  49.462  41.544  1.00  0.00           N
ATOM   1274  CD  PRO A  92      44.423  48.538  42.009  1.00  0.00           C
ATOM   1275  HD1 PRO A  92      44.974  48.934  42.861  1.00  0.00           H
ATOM   1276  HD2 PRO A  92      45.052  48.227  41.182  1.00  0.00           H
ATOM   1277  CG  PRO A  92      43.733  47.302  42.491  1.00  0.00           C
ATOM   1278  HG1 PRO A  92      44.270  46.874  43.340  1.00  0.00           H
ATOM   1279  HG2 PRO A  92      43.529  46.596  41.684  1.00  0.00           H
ATOM   1280  CB  PRO A  92      42.410  47.918  43.031  1.00  0.00           C
ATOM   1281  HB1 PRO A  92      42.529  48.125  44.091  1.00  0.00           H
ATOM   1282  HB2 PRO A  92      41.579  47.213  42.930  1.00  0.00           H
ATOM   1283  CA  PRO A  92      42.125  49.092  42.142  1.00  0.00           C
ATOM   1284  HA  PRO A  92      41.455  48.805  41.331  1.00  0.00           H
ATOM   1285  C   PRO A  92      41.435  50.202  42.855  1.00  0.00           C
ATOM   1286  O   PRO A  92      42.046  51.142  43.272  1.00  0.00           O
ATOM   1287  N   GLY A  93      40.144  50.157  42.980  1.00  0.00           N
ATOM   1288  H   GLY A  93      39.641  49.345  42.660  1.00  0.00           H
ATOM   1289  CA  GLY A  93      39.301  51.278  43.307  1.00  0.00           C
ATOM   1290  HA1 GLY A  93      38.330  51.011  42.893  1.00  0.00           H
ATOM   1291  HA2 GLY A  93      39.604  52.154  42.739  1.00  0.00           H
ATOM   1292  C   GLY A  93      39.137  51.510  44.815  1.00  0.00           C
ATOM   1293  O   GLY A  93      38.752  52.565  45.192  1.00  0.00           O
ATOM   1294  N   ALA A  94      39.579  50.572  45.647  1.00  0.00           N
ATOM   1295  H   ALA A  94      39.859  49.716  45.189  1.00  0.00           H
ATOM   1296  CA  ALA A  94      39.776  50.559  47.126  1.00  0.00           C
ATOM   1297  HA  ALA A  94      39.237  51.463  47.438  1.00  0.00           H
ATOM   1298  CB  ALA A  94      38.904  49.476  47.756  1.00  0.00           C
ATOM   1299  HB1 ALA A  94      39.243  48.510  47.377  1.00  0.00           H
ATOM   1300  HB2 ALA A  94      39.023  49.485  48.838  1.00  0.00           H
ATOM   1301  HB3 ALA A  94      37.824  49.551  47.597  1.00  0.00           H
ATOM   1302  C   ALA A  94      41.258  50.588  47.558  1.00  0.00           C
ATOM   1303  O   ALA A  94      42.020  49.641  47.192  1.00  0.00           O
ATOM   1304  N   PRO A  95      41.738  51.651  48.264  1.00  0.00           N
ATOM   1305  CD  PRO A  95      40.907  52.566  49.009  1.00  0.00           C
ATOM   1306  HD1 PRO A  95      40.024  52.123  49.450  1.00  0.00           H
ATOM   1307  HD2 PRO A  95      40.646  53.305  48.260  1.00  0.00           H
ATOM   1308  CG  PRO A  95      41.828  53.142  50.110  1.00  0.00           C
ATOM   1309  HG1 PRO A  95      41.839  52.483  50.978  1.00  0.00           H
ATOM   1310  HG2 PRO A  95      41.525  54.179  50.289  1.00  0.00           H
ATOM   1311  CB  PRO A  95      43.182  53.140  49.395  1.00  0.00           C
ATOM   1312  HB1 PRO A  95      43.925  53.297  50.171  1.00  0.00           H
ATOM   1313  HB2 PRO A  95      43.263  54.051  48.803  1.00  0.00           H
ATOM   1314  CA  PRO A  95      43.181  51.959  48.495  1.00  0.00           C
ATOM   1315  HA  PRO A  95      43.850  52.147  47.655  1.00  0.00           H
ATOM   1316  C   PRO A  95      43.866  50.856  49.279  1.00  0.00           C
ATOM   1317  O   PRO A  95      45.088  50.659  49.220  1.00  0.00           O
ATOM   1318  N   SER A  96      43.067  50.041  49.965  1.00  0.00           N
ATOM   1319  H   SER A  96      42.087  50.256  49.841  1.00  0.00           H
ATOM   1320  CA  SER A  96      43.442  48.867  50.778  1.00  0.00           C
ATOM   1321  HA  SER A  96      44.126  49.330  51.497  1.00  0.00           H
ATOM   1322  CB  SER A  96      42.155  48.404  51.540  1.00  0.00           C
ATOM   1323  HB1 SER A  96      41.915  49.340  52.047  1.00  0.00           H
ATOM   1324  HB2 SER A  96      42.433  47.631  52.244  1.00  0.00           H
ATOM   1325  OG  SER A  96      41.183  47.850  50.623  1.00  0.00           O
ATOM   1326  HG  SER A  96      40.938  46.953  50.879  1.00  0.00           H
ATOM   1327  C   SER A  96      43.993  47.815  49.910  1.00  0.00           C
ATOM   1328  O   SER A  96      44.663  46.937  50.475  1.00  0.00           O
ATOM   1329  N   ARG A  97      43.811  47.772  48.569  1.00  0.00           N
ATOM   1330  H   ARG A  97      43.225  48.501  48.193  1.00  0.00           H
ATOM   1331  CA  ARG A  97      44.400  46.817  47.637  1.00  0.00           C
ATOM   1332  HA  ARG A  97      44.727  45.963  48.231  1.00  0.00           H
ATOM   1333  CB  ARG A  97      43.267  46.313  46.720  1.00  0.00           C
ATOM   1334  HB1 ARG A  97      43.593  45.392  46.230  1.00  0.00           H
ATOM   1335  HB2 ARG A  97      43.059  47.076  45.960  1.00  0.00           H
ATOM   1336  CG  ARG A  97      41.959  45.971  47.490  1.00  0.00           C
ATOM   1337  HG1 ARG A  97      41.356  46.871  47.601  1.00  0.00           H
ATOM   1338  HG2 ARG A  97      42.122  45.739  48.541  1.00  0.00           H
ATOM   1339  CD  ARG A  97      41.202  44.834  46.934  1.00  0.00           C
ATOM   1340  HD1 ARG A  97      40.795  45.173  45.976  1.00  0.00           H
ATOM   1341  HD2 ARG A  97      40.361  44.603  47.597  1.00  0.00           H
ATOM   1342  NE  ARG A  97      41.982  43.616  46.677  1.00  0.00           N
ATOM   1343  HE  ARG A  97      42.844  43.480  47.187  1.00  0.00           H
ATOM   1344  CZ  ARG A  97      41.754  42.594  45.839  1.00  0.00           C
ATOM   1345  NH1 ARG A  97      40.632  42.583  45.177  1.00  0.00           N
ATOM   1346 1HH1 ARG A  97      40.004  43.361  45.308  1.00  0.00           H
ATOM   1347 2HH1 ARG A  97      40.432  41.870  44.490  1.00  0.00           H
ATOM   1348  NH2 ARG A  97      42.624  41.691  45.543  1.00  0.00           N
ATOM   1349 1HH2 ARG A  97      43.480  41.781  46.069  1.00  0.00           H
ATOM   1350 2HH2 ARG A  97      42.337  40.912  44.977  1.00  0.00           H
ATOM   1351  C   ARG A  97      45.657  47.363  46.916  1.00  0.00           C
ATOM   1352  O   ARG A  97      46.325  46.546  46.252  1.00  0.00           O
ATOM   1353  N   ARG A  98      46.067  48.654  47.125  1.00  0.00           N
ATOM   1354  H   ARG A  98      45.739  49.106  47.964  1.00  0.00           H
ATOM   1355  CA  ARG A  98      47.143  49.205  46.272  1.00  0.00           C
ATOM   1356  HA  ARG A  98      46.835  49.166  45.226  1.00  0.00           H
ATOM   1357  CB  ARG A  98      47.298  50.638  46.641  1.00  0.00           C
ATOM   1358  HB1 ARG A  98      48.193  51.116  46.259  1.00  0.00           H
ATOM   1359  HB2 ARG A  98      47.392  50.560  47.730  1.00  0.00           H
ATOM   1360  CG  ARG A  98      46.056  51.420  46.266  1.00  0.00           C
ATOM   1361  HG1 ARG A  98      46.050  52.296  46.916  1.00  0.00           H
ATOM   1362  HG2 ARG A  98      45.194  50.775  46.388  1.00  0.00           H
ATOM   1363  CD  ARG A  98      46.050  51.895  44.831  1.00  0.00           C
ATOM   1364  HD1 ARG A  98      46.395  50.982  44.350  1.00  0.00           H
ATOM   1365  HD2 ARG A  98      46.794  52.683  44.752  1.00  0.00           H
ATOM   1366  NE  ARG A  98      44.711  52.260  44.332  1.00  0.00           N
ATOM   1367  HE  ARG A  98      44.086  51.646  43.838  1.00  0.00           H
ATOM   1368  CZ  ARG A  98      44.079  53.349  44.718  1.00  0.00           C
ATOM   1369  NH1 ARG A  98      44.680  54.312  45.420  1.00  0.00           N
ATOM   1370 1HH1 ARG A  98      45.683  54.236  45.577  1.00  0.00           H
ATOM   1371 2HH1 ARG A  98      44.200  55.185  45.597  1.00  0.00           H
ATOM   1372  NH2 ARG A  98      42.828  53.579  44.375  1.00  0.00           N
ATOM   1373 1HH2 ARG A  98      42.476  52.850  43.767  1.00  0.00           H
ATOM   1374 2HH2 ARG A  98      42.469  54.475  44.684  1.00  0.00           H
ATOM   1375  C   ARG A  98      48.479  48.492  46.371  1.00  0.00           C
ATOM   1376  O   ARG A  98      49.109  48.425  45.305  1.00  0.00           O
ATOM   1377  N   LYS A  99      48.862  47.968  47.514  1.00  0.00           N
ATOM   1378  H   LYS A  99      48.252  48.005  48.316  1.00  0.00           H
ATOM   1379  CA  LYS A  99      50.183  47.300  47.665  1.00  0.00           C
ATOM   1380  HA  LYS A  99      50.961  47.794  47.069  1.00  0.00           H
ATOM   1381  CB  LYS A  99      50.596  47.131  49.118  1.00  0.00           C
ATOM   1382  HB1 LYS A  99      50.226  46.145  49.400  1.00  0.00           H
ATOM   1383  HB2 LYS A  99      50.079  47.851  49.751  1.00  0.00           H
ATOM   1384  CG  LYS A  99      52.092  47.379  49.283  1.00  0.00           C
ATOM   1385  HG1 LYS A  99      52.294  48.451  49.251  1.00  0.00           H
ATOM   1386  HG2 LYS A  99      52.704  46.905  48.507  1.00  0.00           H
ATOM   1387  CD  LYS A  99      52.507  46.877  50.648  1.00  0.00           C
ATOM   1388  HD1 LYS A  99      52.312  45.814  50.752  1.00  0.00           H
ATOM   1389  HD2 LYS A  99      51.968  47.393  51.443  1.00  0.00           H
ATOM   1390  CE  LYS A  99      54.039  47.296  50.769  1.00  0.00           C
ATOM   1391  HE1 LYS A  99      54.088  48.380  50.905  1.00  0.00           H
ATOM   1392  HE2 LYS A  99      54.616  47.043  49.888  1.00  0.00           H
ATOM   1393  NZ  LYS A  99      54.708  46.554  51.805  1.00  0.00           N
ATOM   1394  HZ1 LYS A  99      54.098  46.536  52.610  1.00  0.00           H
ATOM   1395  HZ2 LYS A  99      54.782  45.573  51.575  1.00  0.00           H
ATOM   1396  HZ3 LYS A  99      55.597  46.982  52.037  1.00  0.00           H
ATOM   1397  C   LYS A  99      50.137  45.913  46.948  1.00  0.00           C
ATOM   1398  O   LYS A  99      51.196  45.321  46.665  1.00  0.00           O
ATOM   1399  N   GLU A 100      48.969  45.311  46.697  1.00  0.00           N
ATOM   1400  H   GLU A 100      48.096  45.822  46.780  1.00  0.00           H
ATOM   1401  CA  GLU A 100      48.946  43.941  46.251  1.00  0.00           C
ATOM   1402  HA  GLU A 100      49.531  43.397  47.001  1.00  0.00           H
ATOM   1403  CB  GLU A 100      47.484  43.444  46.296  1.00  0.00           C
ATOM   1404  HB1 GLU A 100      47.456  42.516  45.719  1.00  0.00           H
ATOM   1405  HB2 GLU A 100      46.830  44.209  45.901  1.00  0.00           H
ATOM   1406  CG  GLU A 100      46.907  43.078  47.680  1.00  0.00           C
ATOM   1407  HG1 GLU A 100      46.966  43.879  48.419  1.00  0.00           H
ATOM   1408  HG2 GLU A 100      47.538  42.223  47.934  1.00  0.00           H
ATOM   1409  CD  GLU A 100      45.441  42.741  47.396  1.00  0.00           C
ATOM   1410  OE1 GLU A 100      45.111  41.907  46.520  1.00  0.00           O
ATOM   1411  OE2 GLU A 100      44.554  43.466  47.991  1.00  0.00           O
ATOM   1412  C   GLU A 100      49.575  43.629  44.898  1.00  0.00           C
ATOM   1413  O   GLU A 100      50.101  42.550  44.665  1.00  0.00           O
ATOM   1414  N   VAL A 101      49.501  44.630  44.046  1.00  0.00           N
ATOM   1415  H   VAL A 101      49.195  45.498  44.468  1.00  0.00           H
ATOM   1416  CA  VAL A 101      49.946  44.505  42.616  1.00  0.00           C
ATOM   1417  HA  VAL A 101      49.371  43.679  42.187  1.00  0.00           H
ATOM   1418  CB  VAL A 101      49.459  45.737  41.840  1.00  0.00           C
ATOM   1419  HB  VAL A 101      49.494  45.642  40.749  1.00  0.00           H
ATOM   1420  CG1 VAL A 101      48.014  46.209  42.246  1.00  0.00           C
ATOM   1421 1HG1 VAL A 101      47.799  47.090  41.643  1.00  0.00           H
ATOM   1422 2HG1 VAL A 101      47.303  45.423  42.000  1.00  0.00           H
ATOM   1423 3HG1 VAL A 101      48.079  46.580  43.274  1.00  0.00           H
ATOM   1424  CG2 VAL A 101      50.360  46.926  42.204  1.00  0.00           C
ATOM   1425 1HG2 VAL A 101      51.306  46.823  41.677  1.00  0.00           H
ATOM   1426 2HG2 VAL A 101      49.926  47.879  41.927  1.00  0.00           H
ATOM   1427 3HG2 VAL A 101      50.617  46.920  43.267  1.00  0.00           H
ATOM   1428  C   VAL A 101      51.440  44.162  42.413  1.00  0.00           C
ATOM   1429  O   VAL A 101      51.773  43.605  41.347  1.00  0.00           O
ATOM   1430  N   ASP A 102      52.293  44.542  43.363  1.00  0.00           N
ATOM   1431  H   ASP A 102      51.824  45.128  44.038  1.00  0.00           H
ATOM   1432  CA  ASP A 102      53.649  44.190  43.226  1.00  0.00           C
ATOM   1433  HA  ASP A 102      53.981  44.449  42.218  1.00  0.00           H
ATOM   1434  CB  ASP A 102      54.567  45.049  44.135  1.00  0.00           C
ATOM   1435  HB1 ASP A 102      55.557  44.628  44.302  1.00  0.00           H
ATOM   1436  HB2 ASP A 102      54.151  44.950  45.138  1.00  0.00           H
ATOM   1437  CG  ASP A 102      54.581  46.563  43.924  1.00  0.00           C
ATOM   1438  OD1 ASP A 102      53.934  47.019  42.918  1.00  0.00           O
ATOM   1439  OD2 ASP A 102      55.320  47.337  44.581  1.00  0.00           O
ATOM   1440  C   ASP A 102      53.894  42.726  43.377  1.00  0.00           C
ATOM   1441  O   ASP A 102      54.780  42.189  42.724  1.00  0.00           O
ATOM   1442  N   MET A 103      53.158  41.994  44.227  1.00  0.00           N
ATOM   1443  H   MET A 103      52.276  42.367  44.548  1.00  0.00           H
ATOM   1444  CA  MET A 103      53.335  40.563  44.250  1.00  0.00           C
ATOM   1445  HA  MET A 103      54.421  40.426  44.220  1.00  0.00           H
ATOM   1446  CB  MET A 103      52.765  39.976  45.547  1.00  0.00           C
ATOM   1447  HB1 MET A 103      51.683  39.847  45.480  1.00  0.00           H
ATOM   1448  HB2 MET A 103      52.914  40.703  46.341  1.00  0.00           H
ATOM   1449  CG  MET A 103      53.398  38.626  45.872  1.00  0.00           C
ATOM   1450  HG1 MET A 103      54.479  38.655  45.769  1.00  0.00           H
ATOM   1451  HG2 MET A 103      53.024  37.872  45.170  1.00  0.00           H
ATOM   1452  SD  MET A 103      52.933  37.827  47.469  1.00  0.00           S
ATOM   1453  CE  MET A 103      54.288  38.575  48.474  1.00  0.00           C
ATOM   1454  HE1 MET A 103      55.222  38.278  48.003  1.00  0.00           H
ATOM   1455  HE2 MET A 103      54.151  39.658  48.363  1.00  0.00           H
ATOM   1456  HE3 MET A 103      54.286  38.261  49.516  1.00  0.00           H
ATOM   1457  C   MET A 103      52.767  39.842  43.041  1.00  0.00           C
ATOM   1458  O   MET A 103      53.377  38.788  42.635  1.00  0.00           O
ATOM   1459  N   MET A 104      51.790  40.350  42.406  1.00  0.00           N
ATOM   1460  H   MET A 104      51.452  41.206  42.805  1.00  0.00           H
ATOM   1461  CA  MET A 104      51.220  40.028  41.077  1.00  0.00           C
ATOM   1462  HA  MET A 104      50.839  39.007  41.136  1.00  0.00           H
ATOM   1463  CB  MET A 104      50.029  40.946  40.805  1.00  0.00           C
ATOM   1464  HB1 MET A 104      50.332  41.881  40.327  1.00  0.00           H
ATOM   1465  HB2 MET A 104      49.543  41.158  41.757  1.00  0.00           H
ATOM   1466  CG  MET A 104      49.037  40.292  39.760  1.00  0.00           C
ATOM   1467  HG1 MET A 104      49.676  39.941  38.951  1.00  0.00           H
ATOM   1468  HG2 MET A 104      48.348  41.033  39.347  1.00  0.00           H
ATOM   1469  SD  MET A 104      48.114  38.851  40.341  1.00  0.00           S
ATOM   1470  CE  MET A 104      47.292  38.413  38.763  1.00  0.00           C
ATOM   1471  HE1 MET A 104      46.573  39.224  38.596  1.00  0.00           H
ATOM   1472  HE2 MET A 104      48.037  38.292  37.981  1.00  0.00           H
ATOM   1473  HE3 MET A 104      46.810  37.444  38.851  1.00  0.00           H
ATOM   1474  C   MET A 104      52.318  40.220  39.993  1.00  0.00           C
ATOM   1475  O   MET A 104      52.496  39.365  39.149  1.00  0.00           O
ATOM   1476  N   LYS A 105      53.074  41.380  39.989  1.00  0.00           N
ATOM   1477  H   LYS A 105      52.752  41.992  40.733  1.00  0.00           H
ATOM   1478  CA  LYS A 105      54.111  41.853  39.073  1.00  0.00           C
ATOM   1479  HA  LYS A 105      53.648  41.588  38.119  1.00  0.00           H
ATOM   1480  CB  LYS A 105      54.449  43.296  39.121  1.00  0.00           C
ATOM   1481  HB1 LYS A 105      55.060  43.532  39.998  1.00  0.00           H
ATOM   1482  HB2 LYS A 105      53.523  43.851  38.993  1.00  0.00           H
ATOM   1483  CG  LYS A 105      55.075  43.670  37.788  1.00  0.00           C
ATOM   1484  HG1 LYS A 105      54.378  43.480  36.983  1.00  0.00           H
ATOM   1485  HG2 LYS A 105      55.958  43.035  37.654  1.00  0.00           H
ATOM   1486  CD  LYS A 105      55.379  45.206  37.864  1.00  0.00           C
ATOM   1487  HD1 LYS A 105      54.597  45.884  38.196  1.00  0.00           H
ATOM   1488  HD2 LYS A 105      55.520  45.483  36.823  1.00  0.00           H
ATOM   1489  CE  LYS A 105      56.742  45.417  38.596  1.00  0.00           C
ATOM   1490  HE1 LYS A 105      57.502  44.769  38.152  1.00  0.00           H
ATOM   1491  HE2 LYS A 105      56.626  45.065  39.625  1.00  0.00           H
ATOM   1492  NZ  LYS A 105      57.074  46.855  38.516  1.00  0.00           N
ATOM   1493  HZ1 LYS A 105      58.073  47.004  38.540  1.00  0.00           H
ATOM   1494  HZ2 LYS A 105      56.694  47.327  37.710  1.00  0.00           H
ATOM   1495  HZ3 LYS A 105      56.682  47.337  39.306  1.00  0.00           H
ATOM   1496  C   LYS A 105      55.296  40.960  39.247  1.00  0.00           C
ATOM   1497  O   LYS A 105      55.782  40.434  38.230  1.00  0.00           O
ATOM   1498  N   GLU A 106      55.685  40.576  40.464  1.00  0.00           N
ATOM   1499  H   GLU A 106      55.257  40.975  41.282  1.00  0.00           H
ATOM   1500  CA  GLU A 106      56.929  39.767  40.575  1.00  0.00           C
ATOM   1501  HA  GLU A 106      57.726  40.298  40.046  1.00  0.00           H
ATOM   1502  CB  GLU A 106      57.269  39.704  42.111  1.00  0.00           C
ATOM   1503  HB1 GLU A 106      56.683  38.878  42.526  1.00  0.00           H
ATOM   1504  HB2 GLU A 106      56.931  40.596  42.634  1.00  0.00           H
ATOM   1505  CG  GLU A 106      58.736  39.521  42.514  1.00  0.00           C
ATOM   1506  HG1 GLU A 106      59.272  40.329  42.026  1.00  0.00           H
ATOM   1507  HG2 GLU A 106      59.038  38.600  42.031  1.00  0.00           H
ATOM   1508  CD  GLU A 106      59.003  39.392  44.065  1.00  0.00           C
ATOM   1509  OE1 GLU A 106      59.318  40.371  44.774  1.00  0.00           O
ATOM   1510  OE2 GLU A 106      58.784  38.235  44.473  1.00  0.00           O
ATOM   1511  C   GLU A 106      56.727  38.318  39.955  1.00  0.00           C
ATOM   1512  O   GLU A 106      57.678  37.810  39.307  1.00  0.00           O
ATOM   1513  N   ALA A 107      55.526  37.783  40.168  1.00  0.00           N
ATOM   1514  H   ALA A 107      54.954  38.270  40.840  1.00  0.00           H
ATOM   1515  CA  ALA A 107      55.170  36.528  39.566  1.00  0.00           C
ATOM   1516  HA  ALA A 107      55.991  35.874  39.854  1.00  0.00           H
ATOM   1517  CB  ALA A 107      53.851  36.157  40.206  1.00  0.00           C
ATOM   1518  HB1 ALA A 107      53.907  36.149  41.292  1.00  0.00           H
ATOM   1519  HB2 ALA A 107      53.199  36.964  39.863  1.00  0.00           H
ATOM   1520  HB3 ALA A 107      53.619  35.147  39.879  1.00  0.00           H
ATOM   1521  C   ALA A 107      55.009  36.573  38.005  1.00  0.00           C
ATOM   1522  O   ALA A 107      55.629  35.691  37.349  1.00  0.00           O
ATOM   1523  N   LEU A 108      54.269  37.508  37.427  1.00  0.00           N
ATOM   1524  H   LEU A 108      53.800  38.176  38.022  1.00  0.00           H
ATOM   1525  CA  LEU A 108      54.171  37.717  35.964  1.00  0.00           C
ATOM   1526  HA  LEU A 108      53.776  36.794  35.547  1.00  0.00           H
ATOM   1527  CB  LEU A 108      53.197  38.906  35.654  1.00  0.00           C
ATOM   1528  HB1 LEU A 108      53.236  39.139  34.593  1.00  0.00           H
ATOM   1529  HB2 LEU A 108      53.514  39.774  36.235  1.00  0.00           H
ATOM   1530  CG  LEU A 108      51.730  38.603  36.075  1.00  0.00           C
ATOM   1531  HG  LEU A 108      51.737  38.101  37.046  1.00  0.00           H
ATOM   1532  CD1 LEU A 108      51.051  39.981  36.211  1.00  0.00           C
ATOM   1533 1HD1 LEU A 108      49.989  39.857  36.422  1.00  0.00           H
ATOM   1534 2HD1 LEU A 108      51.585  40.437  37.045  1.00  0.00           H
ATOM   1535 3HD1 LEU A 108      51.151  40.518  35.273  1.00  0.00           H
ATOM   1536  CD2 LEU A 108      50.981  37.678  35.137  1.00  0.00           C
ATOM   1537 1HD2 LEU A 108      49.970  37.608  35.531  1.00  0.00           H
ATOM   1538 2HD2 LEU A 108      50.945  38.178  34.165  1.00  0.00           H
ATOM   1539 3HD2 LEU A 108      51.492  36.729  34.984  1.00  0.00           H
ATOM   1540  C   LEU A 108      55.442  38.050  35.242  1.00  0.00           C
ATOM   1541  O   LEU A 108      55.601  37.588  34.079  1.00  0.00           O
ATOM   1542  N   GLU A 109      56.340  38.766  35.835  1.00  0.00           N
ATOM   1543  H   GLU A 109      56.111  39.352  36.616  1.00  0.00           H
ATOM   1544  CA  GLU A 109      57.673  39.010  35.236  1.00  0.00           C
ATOM   1545  HA  GLU A 109      57.474  39.237  34.191  1.00  0.00           H
ATOM   1546  CB  GLU A 109      58.327  40.196  35.878  1.00  0.00           C
ATOM   1547  HB1 GLU A 109      58.527  39.884  36.896  1.00  0.00           H
ATOM   1548  HB2 GLU A 109      57.630  41.032  35.819  1.00  0.00           H
ATOM   1549  CG  GLU A 109      59.693  40.596  35.284  1.00  0.00           C
ATOM   1550  HG1 GLU A 109      59.471  40.769  34.233  1.00  0.00           H
ATOM   1551  HG2 GLU A 109      60.429  39.851  35.577  1.00  0.00           H
ATOM   1552  CD  GLU A 109      60.162  41.935  35.846  1.00  0.00           C
ATOM   1553  OE1 GLU A 109      59.762  42.980  35.377  1.00  0.00           O
ATOM   1554  OE2 GLU A 109      60.831  41.869  36.901  1.00  0.00           O
ATOM   1555  C   GLU A 109      58.512  37.730  35.352  1.00  0.00           C
ATOM   1556  O   GLU A 109      59.385  37.570  34.514  1.00  0.00           O
ATOM   1557  N   LYS A 110      58.332  36.904  36.352  1.00  0.00           N
ATOM   1558  H   LYS A 110      57.668  37.264  37.020  1.00  0.00           H
ATOM   1559  CA  LYS A 110      59.007  35.629  36.471  1.00  0.00           C
ATOM   1560  HA  LYS A 110      60.074  35.670  36.241  1.00  0.00           H
ATOM   1561  CB  LYS A 110      59.060  35.213  37.982  1.00  0.00           C
ATOM   1562  HB1 LYS A 110      58.102  34.829  38.347  1.00  0.00           H
ATOM   1563  HB2 LYS A 110      59.339  36.073  38.611  1.00  0.00           H
ATOM   1564  CG  LYS A 110      60.160  34.140  38.177  1.00  0.00           C
ATOM   1565  HG1 LYS A 110      59.925  33.267  37.555  1.00  0.00           H
ATOM   1566  HG2 LYS A 110      60.119  33.692  39.172  1.00  0.00           H
ATOM   1567  CD  LYS A 110      61.577  34.669  37.997  1.00  0.00           C
ATOM   1568  HD1 LYS A 110      61.710  35.458  38.745  1.00  0.00           H
ATOM   1569  HD2 LYS A 110      61.816  35.104  37.028  1.00  0.00           H
ATOM   1570  CE  LYS A 110      62.607  33.611  38.354  1.00  0.00           C
ATOM   1571  HE1 LYS A 110      62.720  32.946  37.494  1.00  0.00           H
ATOM   1572  HE2 LYS A 110      62.438  33.056  39.275  1.00  0.00           H
ATOM   1573  NZ  LYS A 110      63.961  34.136  38.499  1.00  0.00           N
ATOM   1574  HZ1 LYS A 110      64.091  34.554  39.405  1.00  0.00           H
ATOM   1575  HZ2 LYS A 110      64.629  33.380  38.463  1.00  0.00           H
ATOM   1576  HZ3 LYS A 110      64.148  34.786  37.749  1.00  0.00           H
ATOM   1577  C   LYS A 110      58.436  34.566  35.480  1.00  0.00           C
ATOM   1578  O   LYS A 110      59.110  33.707  35.025  1.00  0.00           O
ATOM   1579  N   LEU A 111      57.246  34.886  34.988  1.00  0.00           N
ATOM   1580  H   LEU A 111      56.793  35.703  35.388  1.00  0.00           H
ATOM   1581  CA  LEU A 111      56.563  34.288  33.799  1.00  0.00           C
ATOM   1582  HA  LEU A 111      56.963  33.272  33.787  1.00  0.00           H
ATOM   1583  CB  LEU A 111      54.997  34.285  33.955  1.00  0.00           C
ATOM   1584  HB1 LEU A 111      54.510  33.964  33.040  1.00  0.00           H
ATOM   1585  HB2 LEU A 111      54.543  35.253  34.189  1.00  0.00           H
ATOM   1586  CG  LEU A 111      54.450  33.318  35.027  1.00  0.00           C
ATOM   1587  HG  LEU A 111      54.753  33.497  36.062  1.00  0.00           H
ATOM   1588  CD1 LEU A 111      52.914  33.502  35.006  1.00  0.00           C
ATOM   1589 1HD1 LEU A 111      52.640  34.541  35.186  1.00  0.00           H
ATOM   1590 2HD1 LEU A 111      52.572  33.082  34.066  1.00  0.00           H
ATOM   1591 3HD1 LEU A 111      52.461  32.878  35.772  1.00  0.00           H
ATOM   1592  CD2 LEU A 111      54.824  31.880  34.751  1.00  0.00           C
ATOM   1593 1HD2 LEU A 111      54.450  31.557  33.781  1.00  0.00           H
ATOM   1594 2HD2 LEU A 111      55.907  31.752  34.735  1.00  0.00           H
ATOM   1595 3HD2 LEU A 111      54.299  31.218  35.441  1.00  0.00           H
ATOM   1596  C   LEU A 111      57.042  34.946  32.476  1.00  0.00           C
ATOM   1597  O   LEU A 111      56.654  34.415  31.407  1.00  0.00           O
ATOM   1598  N   GLN A 112      57.929  35.973  32.538  1.00  0.00           N
ATOM   1599  H   GLN A 112      58.196  36.342  33.437  1.00  0.00           H
ATOM   1600  CA  GLN A 112      58.529  36.714  31.437  1.00  0.00           C
ATOM   1601  HA  GLN A 112      58.879  37.649  31.875  1.00  0.00           H
ATOM   1602  CB  GLN A 112      59.746  36.012  30.838  1.00  0.00           C
ATOM   1603  HB1 GLN A 112      60.166  36.677  30.089  1.00  0.00           H
ATOM   1604  HB2 GLN A 112      59.347  35.151  30.284  1.00  0.00           H
ATOM   1605  CG  GLN A 112      60.776  35.435  31.733  1.00  0.00           C
ATOM   1606  HG1 GLN A 112      60.304  34.530  32.117  1.00  0.00           H
ATOM   1607  HG2 GLN A 112      61.064  36.068  32.573  1.00  0.00           H
ATOM   1608  CD  GLN A 112      61.996  35.068  30.853  1.00  0.00           C
ATOM   1609  OE1 GLN A 112      62.693  35.886  30.292  1.00  0.00           O
ATOM   1610  NE2 GLN A 112      62.259  33.815  30.707  1.00  0.00           N
ATOM   1611 1HE2 GLN A 112      61.725  33.126  31.225  1.00  0.00           H
ATOM   1612 2HE2 GLN A 112      62.945  33.609  30.002  1.00  0.00           H
ATOM   1613  C   GLN A 112      57.545  37.222  30.390  1.00  0.00           C
ATOM   1614  O   GLN A 112      57.697  37.144  29.140  1.00  0.00           O
ATOM   1615  N   LEU A 113      56.379  37.712  30.889  1.00  0.00           N
ATOM   1616  H   LEU A 113      56.423  37.891  31.875  1.00  0.00           H
ATOM   1617  CA  LEU A 113      55.360  38.371  29.987  1.00  0.00           C
ATOM   1618  HA  LEU A 113      55.377  37.833  29.048  1.00  0.00           H
ATOM   1619  CB  LEU A 113      53.990  38.143  30.586  1.00  0.00           C
ATOM   1620  HB1 LEU A 113      53.388  38.402  29.723  1.00  0.00           H
ATOM   1621  HB2 LEU A 113      53.943  39.024  31.229  1.00  0.00           H
ATOM   1622  CG  LEU A 113      53.721  36.728  31.116  1.00  0.00           C
ATOM   1623  HG  LEU A 113      54.359  36.529  31.970  1.00  0.00           H
ATOM   1624  CD1 LEU A 113      52.273  36.603  31.614  1.00  0.00           C
ATOM   1625 1HD1 LEU A 113      52.265  35.823  32.374  1.00  0.00           H
ATOM   1626 2HD1 LEU A 113      51.964  37.569  32.022  1.00  0.00           H
ATOM   1627 3HD1 LEU A 113      51.602  36.282  30.814  1.00  0.00           H
ATOM   1628  CD2 LEU A 113      53.868  35.653  30.058  1.00  0.00           C
ATOM   1629 1HD2 LEU A 113      53.149  34.850  30.229  1.00  0.00           H
ATOM   1630 2HD2 LEU A 113      53.586  35.994  29.060  1.00  0.00           H
ATOM   1631 3HD2 LEU A 113      54.878  35.257  29.972  1.00  0.00           H
ATOM   1632  C   LEU A 113      55.755  39.874  29.821  1.00  0.00           C
ATOM   1633  O   LEU A 113      56.642  40.342  30.460  1.00  0.00           O
ATOM   1634  N   ASN A 114      55.150  40.502  28.793  1.00  0.00           N
ATOM   1635  H   ASN A 114      54.495  39.989  28.214  1.00  0.00           H
ATOM   1636  CA  ASN A 114      55.312  41.907  28.571  1.00  0.00           C
ATOM   1637  HA  ASN A 114      56.391  41.990  28.641  1.00  0.00           H
ATOM   1638  CB  ASN A 114      54.818  42.250  27.093  1.00  0.00           C
ATOM   1639  HB1 ASN A 114      54.910  43.331  27.030  1.00  0.00           H
ATOM   1640  HB2 ASN A 114      53.797  41.878  26.982  1.00  0.00           H
ATOM   1641  CG  ASN A 114      55.796  41.566  26.085  1.00  0.00           C
ATOM   1642  OD1 ASN A 114      56.823  42.105  25.640  1.00  0.00           O
ATOM   1643  ND2 ASN A 114      55.363  40.435  25.602  1.00  0.00           N
ATOM   1644 1HD2 ASN A 114      54.477  40.022  25.875  1.00  0.00           H
ATOM   1645 2HD2 ASN A 114      55.887  39.963  24.874  1.00  0.00           H
ATOM   1646  C   ASN A 114      54.588  42.628  29.702  1.00  0.00           C
ATOM   1647  O   ASN A 114      53.385  42.548  29.777  1.00  0.00           O
ATOM   1648  N   ILE A 115      55.310  43.415  30.558  1.00  0.00           N
ATOM   1649  H   ILE A 115      56.318  43.380  30.455  1.00  0.00           H
ATOM   1650  CA  ILE A 115      54.644  44.209  31.617  1.00  0.00           C
ATOM   1651  HA  ILE A 115      53.644  43.780  31.708  1.00  0.00           H
ATOM   1652  CB  ILE A 115      55.251  44.008  33.023  1.00  0.00           C
ATOM   1653  HB  ILE A 115      56.219  44.487  32.970  1.00  0.00           H
ATOM   1654  CG2 ILE A 115      54.327  44.669  34.060  1.00  0.00           C
ATOM   1655 1HG2 ILE A 115      54.265  45.754  34.100  1.00  0.00           H
ATOM   1656 2HG2 ILE A 115      53.305  44.293  34.005  1.00  0.00           H
ATOM   1657 3HG2 ILE A 115      54.808  44.514  35.033  1.00  0.00           H
ATOM   1658  CG1 ILE A 115      55.618  42.609  33.508  1.00  0.00           C
ATOM   1659 1HG1 ILE A 115      56.477  42.692  34.183  1.00  0.00           H
ATOM   1660 2HG1 ILE A 115      56.089  42.134  32.650  1.00  0.00           H
ATOM   1661  CD  ILE A 115      54.659  41.564  34.159  1.00  0.00           C
ATOM   1662  HD1 ILE A 115      55.292  40.750  34.480  1.00  0.00           H
ATOM   1663  HD2 ILE A 115      54.134  41.950  35.024  1.00  0.00           H
ATOM   1664  HD3 ILE A 115      53.922  41.300  33.397  1.00  0.00           H
ATOM   1665  C   ILE A 115      54.528  45.773  31.286  1.00  0.00           C
ATOM   1666  O   ILE A 115      55.455  46.455  30.828  1.00  0.00           O
ATOM   1667  N   VAL A 116      53.264  46.229  31.461  1.00  0.00           N
ATOM   1668  H   VAL A 116      52.555  45.565  31.742  1.00  0.00           H
ATOM   1669  CA  VAL A 116      52.795  47.630  31.641  1.00  0.00           C
ATOM   1670  HA  VAL A 116      53.696  48.235  31.552  1.00  0.00           H
ATOM   1671  CB  VAL A 116      51.674  47.986  30.501  1.00  0.00           C
ATOM   1672  HB  VAL A 116      50.732  47.505  30.774  1.00  0.00           H
ATOM   1673  CG1 VAL A 116      51.461  49.456  30.295  1.00  0.00           C
ATOM   1674 1HG1 VAL A 116      52.442  49.904  30.119  1.00  0.00           H
ATOM   1675 2HG1 VAL A 116      50.716  49.659  29.516  1.00  0.00           H
ATOM   1676 3HG1 VAL A 116      51.061  49.883  31.215  1.00  0.00           H
ATOM   1677  CG2 VAL A 116      52.013  47.353  29.103  1.00  0.00           C
ATOM   1678 1HG2 VAL A 116      53.045  47.504  28.802  1.00  0.00           H
ATOM   1679 2HG2 VAL A 116      51.807  46.284  29.043  1.00  0.00           H
ATOM   1680 3HG2 VAL A 116      51.477  47.846  28.287  1.00  0.00           H
ATOM   1681  C   VAL A 116      52.102  47.781  33.030  1.00  0.00           C
ATOM   1682  O   VAL A 116      51.645  46.817  33.594  1.00  0.00           O
ATOM   1683  N   GLU A 117      52.065  49.011  33.570  1.00  0.00           N
ATOM   1684  H   GLU A 117      52.333  49.775  32.972  1.00  0.00           H
ATOM   1685  CA  GLU A 117      51.279  49.380  34.660  1.00  0.00           C
ATOM   1686  HA  GLU A 117      50.621  48.563  34.946  1.00  0.00           H
ATOM   1687  CB  GLU A 117      52.338  49.512  35.769  1.00  0.00           C
ATOM   1688  HB1 GLU A 117      51.819  49.568  36.730  1.00  0.00           H
ATOM   1689  HB2 GLU A 117      52.821  50.483  35.653  1.00  0.00           H
ATOM   1690  CG  GLU A 117      53.486  48.411  35.878  1.00  0.00           C
ATOM   1691  HG1 GLU A 117      54.216  48.612  35.089  1.00  0.00           H
ATOM   1692  HG2 GLU A 117      53.071  47.434  35.669  1.00  0.00           H
ATOM   1693  CD  GLU A 117      54.245  48.502  37.146  1.00  0.00           C
ATOM   1694  OE1 GLU A 117      53.691  48.764  38.234  1.00  0.00           O
ATOM   1695  OE2 GLU A 117      55.464  48.540  36.976  1.00  0.00           O
ATOM   1696  C   GLU A 117      50.313  50.583  34.528  1.00  0.00           C
ATOM   1697  O   GLU A 117      50.718  51.574  33.865  1.00  0.00           O
ATOM   1698  N   MET A 118      49.126  50.531  35.173  1.00  0.00           N
ATOM   1699  H   MET A 118      48.819  49.654  35.556  1.00  0.00           H
ATOM   1700  CA  MET A 118      48.190  51.646  35.298  1.00  0.00           C
ATOM   1701  HA  MET A 118      48.191  52.098  34.309  1.00  0.00           H
ATOM   1702  CB  MET A 118      46.868  50.936  35.722  1.00  0.00           C
ATOM   1703  HB1 MET A 118      46.925  50.680  36.776  1.00  0.00           H
ATOM   1704  HB2 MET A 118      46.653  50.048  35.128  1.00  0.00           H
ATOM   1705  CG  MET A 118      45.657  51.868  35.437  1.00  0.00           C
ATOM   1706  HG1 MET A 118      45.838  52.311  34.459  1.00  0.00           H
ATOM   1707  HG2 MET A 118      45.578  52.605  36.232  1.00  0.00           H
ATOM   1708  SD  MET A 118      44.139  51.057  35.586  1.00  0.00           S
ATOM   1709  CE  MET A 118      44.142  50.161  33.962  1.00  0.00           C
ATOM   1710  HE1 MET A 118      43.231  49.558  33.937  1.00  0.00           H
ATOM   1711  HE2 MET A 118      44.121  50.794  33.070  1.00  0.00           H
ATOM   1712  HE3 MET A 118      45.081  49.605  34.012  1.00  0.00           H
ATOM   1713  C   MET A 118      48.703  52.801  36.337  1.00  0.00           C
ATOM   1714  O   MET A 118      48.301  52.776  37.481  1.00  0.00           O
ATOM   1715  N   LYS A 119      49.582  53.671  35.849  1.00  0.00           N
ATOM   1716  H   LYS A 119      49.931  53.507  34.917  1.00  0.00           H
ATOM   1717  CA  LYS A 119      50.408  54.670  36.658  1.00  0.00           C
ATOM   1718  HA  LYS A 119      50.739  54.224  37.593  1.00  0.00           H
ATOM   1719  CB  LYS A 119      51.724  54.970  35.921  1.00  0.00           C
ATOM   1720  HB1 LYS A 119      52.203  55.767  36.495  1.00  0.00           H
ATOM   1721  HB2 LYS A 119      51.501  55.336  34.920  1.00  0.00           H
ATOM   1722  CG  LYS A 119      52.767  53.883  35.752  1.00  0.00           C
ATOM   1723  HG1 LYS A 119      52.303  53.022  35.266  1.00  0.00           H
ATOM   1724  HG2 LYS A 119      53.218  53.673  36.713  1.00  0.00           H
ATOM   1725  CD  LYS A 119      53.762  54.463  34.742  1.00  0.00           C
ATOM   1726  HD1 LYS A 119      54.130  55.422  35.090  1.00  0.00           H
ATOM   1727  HD2 LYS A 119      53.203  54.786  33.863  1.00  0.00           H
ATOM   1728  CE  LYS A 119      54.912  53.482  34.313  1.00  0.00           C
ATOM   1729  HE1 LYS A 119      54.462  52.758  33.640  1.00  0.00           H
ATOM   1730  HE2 LYS A 119      55.353  53.020  35.200  1.00  0.00           H
ATOM   1731  NZ  LYS A 119      55.865  54.207  33.497  1.00  0.00           N
ATOM   1732  HZ1 LYS A 119      56.658  53.640  33.216  1.00  0.00           H
ATOM   1733  HZ2 LYS A 119      55.442  54.500  32.634  1.00  0.00           H
ATOM   1734  HZ3 LYS A 119      56.178  55.024  33.989  1.00  0.00           H
ATOM   1735  C   LYS A 119      49.723  55.936  37.184  1.00  0.00           C
ATOM   1736  O   LYS A 119      50.313  56.633  38.044  1.00  0.00           O
ATOM   1737  N   ASP A 120      48.628  56.336  36.587  1.00  0.00           N
ATOM   1738  H   ASP A 120      48.338  55.776  35.795  1.00  0.00           H
ATOM   1739  CA  ASP A 120      48.030  57.600  36.838  1.00  0.00           C
ATOM   1740  HA  ASP A 120      48.868  58.286  36.952  1.00  0.00           H
ATOM   1741  CB  ASP A 120      47.275  58.091  35.562  1.00  0.00           C
ATOM   1742  HB1 ASP A 120      46.564  57.330  35.255  1.00  0.00           H
ATOM   1743  HB2 ASP A 120      48.031  58.160  34.779  1.00  0.00           H
ATOM   1744  CG  ASP A 120      46.471  59.379  35.575  1.00  0.00           C
ATOM   1745  OD1 ASP A 120      46.685  60.223  36.520  1.00  0.00           O
ATOM   1746  OD2 ASP A 120      45.694  59.555  34.631  1.00  0.00           O
ATOM   1747  C   ASP A 120      47.201  57.609  38.157  1.00  0.00           C
ATOM   1748  O   ASP A 120      46.319  56.740  38.432  1.00  0.00           O
ATOM   1749  N   GLU A 121      47.427  58.701  38.907  1.00  0.00           N
ATOM   1750  H   GLU A 121      48.288  59.194  38.753  1.00  0.00           H
ATOM   1751  CA  GLU A 121      46.718  58.908  40.158  1.00  0.00           C
ATOM   1752  HA  GLU A 121      46.716  58.007  40.774  1.00  0.00           H
ATOM   1753  CB  GLU A 121      47.347  60.040  40.958  1.00  0.00           C
ATOM   1754  HB1 GLU A 121      46.672  60.354  41.756  1.00  0.00           H
ATOM   1755  HB2 GLU A 121      47.492  60.916  40.322  1.00  0.00           H
ATOM   1756  CG  GLU A 121      48.772  59.689  41.489  1.00  0.00           C
ATOM   1757  HG1 GLU A 121      49.502  59.552  40.683  1.00  0.00           H
ATOM   1758  HG2 GLU A 121      48.787  58.786  42.092  1.00  0.00           H
ATOM   1759  CD  GLU A 121      49.282  60.770  42.473  1.00  0.00           C
ATOM   1760  OE1 GLU A 121      49.678  61.905  42.083  1.00  0.00           O
ATOM   1761  OE2 GLU A 121      49.384  60.514  43.678  1.00  0.00           O
ATOM   1762  C   GLU A 121      45.278  59.170  39.896  1.00  0.00           C
ATOM   1763  O   GLU A 121      44.422  58.880  40.725  1.00  0.00           O
ATOM   1764  N   ASN A 122      44.926  59.561  38.659  1.00  0.00           N
ATOM   1765  H   ASN A 122      45.657  59.798  37.994  1.00  0.00           H
ATOM   1766  CA  ASN A 122      43.550  59.837  38.259  1.00  0.00           C
ATOM   1767  HA  ASN A 122      43.026  60.201  39.143  1.00  0.00           H
ATOM   1768  CB  ASN A 122      43.500  60.970  37.211  1.00  0.00           C
ATOM   1769  HB1 ASN A 122      42.453  61.173  36.984  1.00  0.00           H
ATOM   1770  HB2 ASN A 122      43.805  60.514  36.272  1.00  0.00           H
ATOM   1771  CG  ASN A 122      44.058  62.297  37.526  1.00  0.00           C
ATOM   1772  OD1 ASN A 122      43.637  63.044  38.419  1.00  0.00           O
ATOM   1773  ND2 ASN A 122      45.078  62.649  36.862  1.00  0.00           N
ATOM   1774 1HD2 ASN A 122      45.436  61.959  36.220  1.00  0.00           H
ATOM   1775 2HD2 ASN A 122      45.500  63.565  36.854  1.00  0.00           H
ATOM   1776  C   ASN A 122      42.778  58.636  37.762  1.00  0.00           C
ATOM   1777  O   ASN A 122      41.535  58.681  37.455  1.00  0.00           O
ATOM   1778  N   ALA A 123      43.497  57.465  37.542  1.00  0.00           N
ATOM   1779  H   ALA A 123      44.415  57.424  37.976  1.00  0.00           H
ATOM   1780  CA  ALA A 123      42.877  56.205  37.124  1.00  0.00           C
ATOM   1781  HA  ALA A 123      41.991  56.475  36.566  1.00  0.00           H
ATOM   1782  CB  ALA A 123      43.844  55.470  36.169  1.00  0.00           C
ATOM   1783  HB1 ALA A 123      44.073  56.091  35.297  1.00  0.00           H
ATOM   1784  HB2 ALA A 123      44.787  55.271  36.684  1.00  0.00           H
ATOM   1785  HB3 ALA A 123      43.460  54.475  35.953  1.00  0.00           H
ATOM   1786  C   ALA A 123      42.454  55.325  38.347  1.00  0.00           C
ATOM   1787  O   ALA A 123      43.129  55.143  39.367  1.00  0.00           O
ATOM   1788  N   THR A 124      41.373  54.576  38.080  1.00  0.00           N
ATOM   1789  H   THR A 124      40.966  54.661  37.161  1.00  0.00           H
ATOM   1790  CA  THR A 124      40.790  53.475  38.915  1.00  0.00           C
ATOM   1791  HA  THR A 124      41.526  53.003  39.568  1.00  0.00           H
ATOM   1792  CB  THR A 124      39.608  53.856  39.839  1.00  0.00           C
ATOM   1793  HB  THR A 124      39.184  52.958  40.274  1.00  0.00           H
ATOM   1794  CG2 THR A 124      40.047  54.696  41.053  1.00  0.00           C
ATOM   1795 1HG2 THR A 124      40.416  55.645  40.648  1.00  0.00           H
ATOM   1796 2HG2 THR A 124      39.186  54.962  41.672  1.00  0.00           H
ATOM   1797 3HG2 THR A 124      40.905  54.348  41.619  1.00  0.00           H
ATOM   1798  OG1 THR A 124      38.671  54.644  39.218  1.00  0.00           O
ATOM   1799  HG1 THR A 124      39.061  55.109  38.474  1.00  0.00           H
ATOM   1800  C   THR A 124      40.348  52.356  37.980  1.00  0.00           C
ATOM   1801  O   THR A 124      39.693  52.751  37.011  1.00  0.00           O
ATOM   1802  N   LEU A 125      40.770  51.120  38.165  1.00  0.00           N
ATOM   1803  H   LEU A 125      41.385  50.862  38.922  1.00  0.00           H
ATOM   1804  CA  LEU A 125      40.056  49.960  37.567  1.00  0.00           C
ATOM   1805  HA  LEU A 125      38.977  50.110  37.626  1.00  0.00           H
ATOM   1806  CB  LEU A 125      40.590  49.801  36.060  1.00  0.00           C
ATOM   1807  HB1 LEU A 125      41.681  49.717  36.090  1.00  0.00           H
ATOM   1808  HB2 LEU A 125      40.334  50.655  35.433  1.00  0.00           H
ATOM   1809  CG  LEU A 125      40.053  48.552  35.325  1.00  0.00           C
ATOM   1810  HG  LEU A 125      39.120  48.208  35.750  1.00  0.00           H
ATOM   1811  CD1 LEU A 125      39.670  48.895  33.914  1.00  0.00           C
ATOM   1812 1HD1 LEU A 125      40.564  49.301  33.435  1.00  0.00           H
ATOM   1813 2HD1 LEU A 125      39.381  48.018  33.326  1.00  0.00           H
ATOM   1814 3HD1 LEU A 125      38.808  49.563  33.831  1.00  0.00           H
ATOM   1815  CD2 LEU A 125      41.115  47.484  35.334  1.00  0.00           C
ATOM   1816 1HD2 LEU A 125      40.883  46.600  34.740  1.00  0.00           H
ATOM   1817 2HD2 LEU A 125      42.047  47.912  34.965  1.00  0.00           H
ATOM   1818 3HD2 LEU A 125      41.378  47.221  36.351  1.00  0.00           H
ATOM   1819  C   LEU A 125      40.378  48.792  38.436  1.00  0.00           C
ATOM   1820  O   LEU A 125      41.548  48.417  38.611  1.00  0.00           O
ATOM   1821  N   ASP A 126      39.330  48.245  39.049  1.00  0.00           N
ATOM   1822  H   ASP A 126      38.453  48.658  38.736  1.00  0.00           H
ATOM   1823  CA  ASP A 126      39.345  46.760  39.334  1.00  0.00           C
ATOM   1824  HA  ASP A 126      40.148  46.608  40.061  1.00  0.00           H
ATOM   1825  CB  ASP A 126      38.025  46.393  40.080  1.00  0.00           C
ATOM   1826  HB1 ASP A 126      37.910  45.320  40.214  1.00  0.00           H
ATOM   1827  HB2 ASP A 126      37.143  46.741  39.535  1.00  0.00           H
ATOM   1828  CG  ASP A 126      37.992  46.993  41.512  1.00  0.00           C
ATOM   1829  OD1 ASP A 126      38.883  47.666  42.031  1.00  0.00           O
ATOM   1830  OD2 ASP A 126      36.920  46.840  42.118  1.00  0.00           O
ATOM   1831  C   ASP A 126      39.555  45.866  38.099  1.00  0.00           C
ATOM   1832  O   ASP A 126      38.824  45.977  37.122  1.00  0.00           O
ATOM   1833  N   GLY A 127      40.511  44.994  38.084  1.00  0.00           N
ATOM   1834  H   GLY A 127      41.058  44.952  38.939  1.00  0.00           H
ATOM   1835  CA  GLY A 127      40.528  43.893  37.077  1.00  0.00           C
ATOM   1836  HA1 GLY A 127      41.341  43.226  37.335  1.00  0.00           H
ATOM   1837  HA2 GLY A 127      40.587  44.370  36.098  1.00  0.00           H
ATOM   1838  C   GLY A 127      39.239  43.062  37.025  1.00  0.00           C
ATOM   1839  O   GLY A 127      38.924  42.486  35.962  1.00  0.00           O
ATOM   1840  N   GLY A 128      38.510  43.052  38.104  1.00  0.00           N
ATOM   1841  H   GLY A 128      38.927  43.289  38.997  1.00  0.00           H
ATOM   1842  CA  GLY A 128      37.169  42.468  38.303  1.00  0.00           C
ATOM   1843  HA1 GLY A 128      37.014  42.240  39.353  1.00  0.00           H
ATOM   1844  HA2 GLY A 128      37.111  41.488  37.820  1.00  0.00           H
ATOM   1845  C   GLY A 128      36.072  43.400  37.921  1.00  0.00           C
ATOM   1846  O   GLY A 128      34.923  43.120  38.267  1.00  0.00           O
ATOM   1847  N   ASP A 129      36.257  44.464  37.179  1.00  0.00           N
ATOM   1848  H   ASP A 129      37.192  44.864  37.112  1.00  0.00           H
ATOM   1849  CA  ASP A 129      35.191  45.160  36.412  1.00  0.00           C
ATOM   1850  HA  ASP A 129      34.277  44.609  36.604  1.00  0.00           H
ATOM   1851  CB  ASP A 129      35.089  46.743  36.778  1.00  0.00           C
ATOM   1852  HB1 ASP A 129      35.644  47.354  36.078  1.00  0.00           H
ATOM   1853  HB2 ASP A 129      35.496  46.971  37.762  1.00  0.00           H
ATOM   1854  CG  ASP A 129      33.726  47.262  36.991  1.00  0.00           C
ATOM   1855  OD1 ASP A 129      32.747  46.502  36.924  1.00  0.00           O
ATOM   1856  OD2 ASP A 129      33.672  48.461  37.379  1.00  0.00           O
ATOM   1857  C   ASP A 129      35.294  44.969  34.863  1.00  0.00           C
ATOM   1858  O   ASP A 129      34.568  45.540  34.090  1.00  0.00           O
ATOM   1859  N   VAL A 130      36.365  44.339  34.379  1.00  0.00           N
ATOM   1860  H   VAL A 130      36.975  43.909  35.046  1.00  0.00           H
ATOM   1861  CA  VAL A 130      36.610  43.907  32.972  1.00  0.00           C
ATOM   1862  HA  VAL A 130      36.247  44.694  32.309  1.00  0.00           H
ATOM   1863  CB  VAL A 130      38.125  43.686  32.699  1.00  0.00           C
ATOM   1864  HB  VAL A 130      38.534  42.798  33.179  1.00  0.00           H
ATOM   1865  CG1 VAL A 130      38.422  43.579  31.161  1.00  0.00           C
ATOM   1866 1HG1 VAL A 130      39.467  43.796  30.935  1.00  0.00           H
ATOM   1867 2HG1 VAL A 130      38.147  42.610  30.751  1.00  0.00           H
ATOM   1868 3HG1 VAL A 130      37.784  44.305  30.642  1.00  0.00           H
ATOM   1869  CG2 VAL A 130      38.797  44.921  33.203  1.00  0.00           C
ATOM   1870 1HG2 VAL A 130      39.809  44.883  32.788  1.00  0.00           H
ATOM   1871 2HG2 VAL A 130      38.468  45.794  32.632  1.00  0.00           H
ATOM   1872 3HG2 VAL A 130      38.965  44.995  34.276  1.00  0.00           H
ATOM   1873  C   VAL A 130      35.887  42.577  32.595  1.00  0.00           C
ATOM   1874  O   VAL A 130      35.880  41.694  33.440  1.00  0.00           O
ATOM   1875  N   LEU A 131      35.358  42.374  31.396  1.00  0.00           N
ATOM   1876  H   LEU A 131      35.356  43.205  30.817  1.00  0.00           H
ATOM   1877  CA  LEU A 131      34.899  41.114  30.869  1.00  0.00           C
ATOM   1878  HA  LEU A 131      35.221  40.329  31.552  1.00  0.00           H
ATOM   1879  CB  LEU A 131      33.364  41.126  30.643  1.00  0.00           C
ATOM   1880  HB1 LEU A 131      33.140  42.083  30.174  1.00  0.00           H
ATOM   1881  HB2 LEU A 131      32.857  41.099  31.606  1.00  0.00           H
ATOM   1882  CG  LEU A 131      32.641  40.028  29.858  1.00  0.00           C
ATOM   1883  HG  LEU A 131      33.083  39.797  28.882  1.00  0.00           H
ATOM   1884  CD1 LEU A 131      32.678  38.729  30.660  1.00  0.00           C
ATOM   1885 1HD1 LEU A 131      33.710  38.393  30.643  1.00  0.00           H
ATOM   1886 2HD1 LEU A 131      32.404  38.864  31.712  1.00  0.00           H
ATOM   1887 3HD1 LEU A 131      32.031  37.985  30.185  1.00  0.00           H
ATOM   1888  CD2 LEU A 131      31.180  40.333  29.641  1.00  0.00           C
ATOM   1889 1HD2 LEU A 131      30.754  39.505  29.060  1.00  0.00           H
ATOM   1890 2HD2 LEU A 131      30.726  40.615  30.585  1.00  0.00           H
ATOM   1891 3HD2 LEU A 131      31.182  41.173  28.949  1.00  0.00           H
ATOM   1892  C   LEU A 131      35.588  41.004  29.497  1.00  0.00           C
ATOM   1893  O   LEU A 131      35.573  41.950  28.705  1.00  0.00           O
ATOM   1894  N   PHE A 132      36.154  39.890  29.227  1.00  0.00           N
ATOM   1895  H   PHE A 132      36.175  39.159  29.920  1.00  0.00           H
ATOM   1896  CA  PHE A 132      36.756  39.618  27.912  1.00  0.00           C
ATOM   1897  HA  PHE A 132      36.501  40.473  27.285  1.00  0.00           H
ATOM   1898  CB  PHE A 132      38.302  39.516  28.088  1.00  0.00           C
ATOM   1899  HB1 PHE A 132      38.416  38.724  28.829  1.00  0.00           H
ATOM   1900  HB2 PHE A 132      38.686  40.469  28.465  1.00  0.00           H
ATOM   1901  CG  PHE A 132      39.027  39.156  26.763  1.00  0.00           C
ATOM   1902  CD1 PHE A 132      38.915  40.077  25.698  1.00  0.00           C
ATOM   1903  HD1 PHE A 132      38.308  40.962  25.858  1.00  0.00           H
ATOM   1904  CE1 PHE A 132      39.585  39.853  24.460  1.00  0.00           C
ATOM   1905  HE1 PHE A 132      39.662  40.536  23.631  1.00  0.00           H
ATOM   1906  CZ  PHE A 132      40.340  38.668  24.374  1.00  0.00           C
ATOM   1907  HZ  PHE A 132      40.788  38.384  23.423  1.00  0.00           H
ATOM   1908  CE2 PHE A 132      40.565  37.838  25.477  1.00  0.00           C
ATOM   1909  HE2 PHE A 132      41.172  36.954  25.317  1.00  0.00           H
ATOM   1910  CD2 PHE A 132      39.922  38.099  26.656  1.00  0.00           C
ATOM   1911  HD2 PHE A 132      39.973  37.469  27.534  1.00  0.00           H
ATOM   1912  C   PHE A 132      36.154  38.474  27.133  1.00  0.00           C
ATOM   1913  O   PHE A 132      36.130  37.346  27.570  1.00  0.00           O
ATOM   1914  N   THR A 133      35.910  38.815  25.860  1.00  0.00           N
ATOM   1915  H   THR A 133      36.122  39.783  25.651  1.00  0.00           H
ATOM   1916  CA  THR A 133      35.109  37.902  25.071  1.00  0.00           C
ATOM   1917  HA  THR A 133      34.483  37.233  25.674  1.00  0.00           H
ATOM   1918  CB  THR A 133      34.088  38.754  24.218  1.00  0.00           C
ATOM   1919  HB  THR A 133      33.525  37.982  23.708  1.00  0.00           H
ATOM   1920  CG2 THR A 133      33.135  39.600  25.047  1.00  0.00           C
ATOM   1921 1HG2 THR A 133      32.406  40.169  24.479  1.00  0.00           H
ATOM   1922 2HG2 THR A 133      32.435  38.907  25.517  1.00  0.00           H
ATOM   1923 3HG2 THR A 133      33.547  40.362  25.715  1.00  0.00           H
ATOM   1924  OG1 THR A 133      34.753  39.649  23.392  1.00  0.00           O
ATOM   1925  HG1 THR A 133      34.189  40.076  22.741  1.00  0.00           H
ATOM   1926  C   THR A 133      35.850  36.937  24.122  1.00  0.00           C
ATOM   1927  O   THR A 133      35.223  36.080  23.491  1.00  0.00           O
ATOM   1928  N   GLY A 134      37.204  37.060  24.068  1.00  0.00           N
ATOM   1929  H   GLY A 134      37.593  37.820  24.594  1.00  0.00           H
ATOM   1930  CA  GLY A 134      38.080  36.455  23.028  1.00  0.00           C
ATOM   1931  HA1 GLY A 134      37.791  35.452  22.708  1.00  0.00           H
ATOM   1932  HA2 GLY A 134      39.069  36.356  23.473  1.00  0.00           H
ATOM   1933  C   GLY A 134      38.235  37.285  21.765  1.00  0.00           C
ATOM   1934  O   GLY A 134      38.896  36.842  20.830  1.00  0.00           O
ATOM   1935  N   ARG A 135      37.550  38.468  21.845  1.00  0.00           N
ATOM   1936  H   ARG A 135      37.077  38.624  22.723  1.00  0.00           H
ATOM   1937  CA  ARG A 135      37.312  39.349  20.710  1.00  0.00           C
ATOM   1938  HA  ARG A 135      37.983  39.067  19.892  1.00  0.00           H
ATOM   1939  CB  ARG A 135      35.794  39.143  20.229  1.00  0.00           C
ATOM   1940  HB1 ARG A 135      35.141  39.590  20.980  1.00  0.00           H
ATOM   1941  HB2 ARG A 135      35.623  38.070  20.126  1.00  0.00           H
ATOM   1942  CG  ARG A 135      35.317  39.630  18.839  1.00  0.00           C
ATOM   1943  HG1 ARG A 135      34.527  38.917  18.611  1.00  0.00           H
ATOM   1944  HG2 ARG A 135      36.120  39.342  18.167  1.00  0.00           H
ATOM   1945  CD  ARG A 135      35.053  41.112  18.618  1.00  0.00           C
ATOM   1946  HD1 ARG A 135      35.980  41.685  18.706  1.00  0.00           H
ATOM   1947  HD2 ARG A 135      34.503  41.465  19.487  1.00  0.00           H
ATOM   1948  NE  ARG A 135      34.404  41.315  17.247  1.00  0.00           N
ATOM   1949  HE  ARG A 135      34.586  40.594  16.562  1.00  0.00           H
ATOM   1950  CZ  ARG A 135      33.810  42.394  16.797  1.00  0.00           C
ATOM   1951  NH1 ARG A 135      33.560  43.439  17.588  1.00  0.00           N
ATOM   1952 1HH1 ARG A 135      33.632  43.334  18.596  1.00  0.00           H
ATOM   1953 2HH1 ARG A 135      33.109  44.278  17.266  1.00  0.00           H
ATOM   1954  NH2 ARG A 135      33.263  42.388  15.647  1.00  0.00           N
ATOM   1955 1HH2 ARG A 135      33.360  41.605  15.012  1.00  0.00           H
ATOM   1956 2HH2 ARG A 135      32.926  43.296  15.355  1.00  0.00           H
ATOM   1957  C   ARG A 135      37.656  40.778  21.041  1.00  0.00           C
ATOM   1958  O   ARG A 135      38.452  41.297  20.341  1.00  0.00           O
ATOM   1959  N   GLU A 136      36.979  41.353  22.042  1.00  0.00           N
ATOM   1960  H   GLU A 136      36.268  40.829  22.524  1.00  0.00           H
ATOM   1961  CA  GLU A 136      37.169  42.762  22.509  1.00  0.00           C
ATOM   1962  HA  GLU A 136      38.177  43.112  22.342  1.00  0.00           H
ATOM   1963  CB  GLU A 136      36.135  43.661  21.680  1.00  0.00           C
ATOM   1964  HB1 GLU A 136      36.189  43.376  20.619  1.00  0.00           H
ATOM   1965  HB2 GLU A 136      36.493  44.690  21.692  1.00  0.00           H
ATOM   1966  CG  GLU A 136      34.665  43.596  22.125  1.00  0.00           C
ATOM   1967  HG1 GLU A 136      34.622  44.258  22.979  1.00  0.00           H
ATOM   1968  HG2 GLU A 136      34.431  42.588  22.486  1.00  0.00           H
ATOM   1969  CD  GLU A 136      33.697  44.037  21.031  1.00  0.00           C
ATOM   1970  OE1 GLU A 136      32.879  43.261  20.563  1.00  0.00           O
ATOM   1971  OE2 GLU A 136      33.985  45.062  20.403  1.00  0.00           O
ATOM   1972  C   GLU A 136      36.861  42.898  24.035  1.00  0.00           C
ATOM   1973  O   GLU A 136      36.410  41.880  24.624  1.00  0.00           O
ATOM   1974  N   PHE A 137      37.081  44.063  24.592  1.00  0.00           N
ATOM   1975  H   PHE A 137      37.395  44.885  24.099  1.00  0.00           H
ATOM   1976  CA  PHE A 137      36.897  44.281  26.014  1.00  0.00           C
ATOM   1977  HA  PHE A 137      36.998  43.393  26.634  1.00  0.00           H
ATOM   1978  CB  PHE A 137      38.083  45.071  26.556  1.00  0.00           C
ATOM   1979  HB1 PHE A 137      37.688  45.299  27.548  1.00  0.00           H
ATOM   1980  HB2 PHE A 137      38.198  45.945  25.920  1.00  0.00           H
ATOM   1981  CG  PHE A 137      39.325  44.225  26.721  1.00  0.00           C
ATOM   1982  CD1 PHE A 137      39.550  43.425  27.869  1.00  0.00           C
ATOM   1983  HD1 PHE A 137      38.734  43.345  28.571  1.00  0.00           H
ATOM   1984  CE1 PHE A 137      40.689  42.621  28.041  1.00  0.00           C
ATOM   1985  HE1 PHE A 137      40.801  41.850  28.790  1.00  0.00           H
ATOM   1986  CZ  PHE A 137      41.541  42.567  26.918  1.00  0.00           C
ATOM   1987  HZ  PHE A 137      42.355  41.869  26.983  1.00  0.00           H
ATOM   1988  CE2 PHE A 137      41.377  43.406  25.761  1.00  0.00           C
ATOM   1989  HE2 PHE A 137      42.024  43.290  24.912  1.00  0.00           H
ATOM   1990  CD2 PHE A 137      40.269  44.303  25.696  1.00  0.00           C
ATOM   1991  HD2 PHE A 137      40.192  45.017  24.893  1.00  0.00           H
ATOM   1992  C   PHE A 137      35.579  45.045  26.302  1.00  0.00           C
ATOM   1993  O   PHE A 137      35.413  46.072  25.640  1.00  0.00           O
ATOM   1994  N   PHE A 138      34.767  44.689  27.262  1.00  0.00           N
ATOM   1995  H   PHE A 138      35.019  43.871  27.813  1.00  0.00           H
ATOM   1996  CA  PHE A 138      33.711  45.508  27.809  1.00  0.00           C
ATOM   1997  HA  PHE A 138      33.748  46.501  27.363  1.00  0.00           H
ATOM   1998  CB  PHE A 138      32.350  44.916  27.624  1.00  0.00           C
ATOM   1999  HB1 PHE A 138      31.662  45.497  28.242  1.00  0.00           H
ATOM   2000  HB2 PHE A 138      32.294  43.879  27.938  1.00  0.00           H
ATOM   2001  CG  PHE A 138      31.967  45.000  26.159  1.00  0.00           C
ATOM   2002  CD1 PHE A 138      32.033  43.839  25.411  1.00  0.00           C
ATOM   2003  HD1 PHE A 138      32.525  43.009  25.897  1.00  0.00           H
ATOM   2004  CE1 PHE A 138      31.579  43.765  24.067  1.00  0.00           C
ATOM   2005  HE1 PHE A 138      31.586  42.865  23.464  1.00  0.00           H
ATOM   2006  CZ  PHE A 138      31.033  44.864  23.450  1.00  0.00           C
ATOM   2007  HZ  PHE A 138      30.683  44.827  22.438  1.00  0.00           H
ATOM   2008  CE2 PHE A 138      30.823  46.016  24.214  1.00  0.00           C
ATOM   2009  HE2 PHE A 138      30.286  46.865  23.828  1.00  0.00           H
ATOM   2010  CD2 PHE A 138      31.259  46.092  25.572  1.00  0.00           C
ATOM   2011  HD2 PHE A 138      31.073  46.980  26.169  1.00  0.00           H
ATOM   2012  C   PHE A 138      33.959  45.790  29.290  1.00  0.00           C
ATOM   2013  O   PHE A 138      34.454  44.902  30.020  1.00  0.00           O
ATOM   2014  N   VAL A 139      33.727  47.040  29.706  1.00  0.00           N
ATOM   2015  H   VAL A 139      33.235  47.609  29.031  1.00  0.00           H
ATOM   2016  CA  VAL A 139      34.338  47.631  30.864  1.00  0.00           C
ATOM   2017  HA  VAL A 139      34.609  46.823  31.544  1.00  0.00           H
ATOM   2018  CB  VAL A 139      35.680  48.330  30.574  1.00  0.00           C
ATOM   2019  HB  VAL A 139      35.457  49.228  30.001  1.00  0.00           H
ATOM   2020  CG1 VAL A 139      36.306  48.934  31.783  1.00  0.00           C
ATOM   2021 1HG1 VAL A 139      37.344  49.201  31.589  1.00  0.00           H
ATOM   2022 2HG1 VAL A 139      35.798  49.851  32.118  1.00  0.00           H
ATOM   2023 3HG1 VAL A 139      36.309  48.179  32.566  1.00  0.00           H
ATOM   2024  CG2 VAL A 139      36.690  47.504  29.812  1.00  0.00           C
ATOM   2025 1HG2 VAL A 139      37.245  46.812  30.445  1.00  0.00           H
ATOM   2026 2HG2 VAL A 139      36.221  46.910  29.020  1.00  0.00           H
ATOM   2027 3HG2 VAL A 139      37.334  48.208  29.291  1.00  0.00           H
ATOM   2028  C   VAL A 139      33.387  48.593  31.601  1.00  0.00           C
ATOM   2029  O   VAL A 139      32.669  49.440  31.018  1.00  0.00           O
ATOM   2030  N   GLY A 140      33.389  48.483  32.913  1.00  0.00           N
ATOM   2031  H   GLY A 140      33.941  47.738  33.321  1.00  0.00           H
ATOM   2032  CA  GLY A 140      32.595  49.249  33.861  1.00  0.00           C
ATOM   2033  HA1 GLY A 140      32.845  48.842  34.838  1.00  0.00           H
ATOM   2034  HA2 GLY A 140      31.534  49.106  33.658  1.00  0.00           H
ATOM   2035  C   GLY A 140      32.908  50.723  33.974  1.00  0.00           C
ATOM   2036  O   GLY A 140      34.080  51.085  33.691  1.00  0.00           O
ATOM   2037  N   LEU A 141      31.939  51.504  34.500  1.00  0.00           N
ATOM   2038  H   LEU A 141      31.006  51.133  34.462  1.00  0.00           H
ATOM   2039  CA  LEU A 141      32.081  52.931  34.868  1.00  0.00           C
ATOM   2040  HA  LEU A 141      33.115  53.254  34.982  1.00  0.00           H
ATOM   2041  CB  LEU A 141      31.391  53.765  33.781  1.00  0.00           C
ATOM   2042  HB1 LEU A 141      31.240  54.807  34.071  1.00  0.00           H
ATOM   2043  HB2 LEU A 141      30.448  53.331  33.448  1.00  0.00           H
ATOM   2044  CG  LEU A 141      32.182  53.946  32.489  1.00  0.00           C
ATOM   2045  HG  LEU A 141      32.250  53.002  31.956  1.00  0.00           H
ATOM   2046  CD1 LEU A 141      31.669  54.840  31.340  1.00  0.00           C
ATOM   2047 1HD1 LEU A 141      30.692  54.465  31.046  1.00  0.00           H
ATOM   2048 2HD1 LEU A 141      31.569  55.895  31.597  1.00  0.00           H
ATOM   2049 3HD1 LEU A 141      32.369  54.669  30.517  1.00  0.00           H
ATOM   2050  CD2 LEU A 141      33.599  54.392  32.793  1.00  0.00           C
ATOM   2051 1HD2 LEU A 141      34.154  53.639  33.350  1.00  0.00           H
ATOM   2052 2HD2 LEU A 141      34.094  54.500  31.829  1.00  0.00           H
ATOM   2053 3HD2 LEU A 141      33.686  55.265  33.432  1.00  0.00           H
ATOM   2054  C   LEU A 141      31.316  52.934  36.202  1.00  0.00           C
ATOM   2055  O   LEU A 141      30.079  52.830  36.232  1.00  0.00           O
ATOM   2056  N   SER A 142      32.138  53.252  37.225  1.00  0.00           N
ATOM   2057  H   SER A 142      33.096  53.475  36.991  1.00  0.00           H
ATOM   2058  CA  SER A 142      31.726  52.830  38.553  1.00  0.00           C
ATOM   2059  HA  SER A 142      30.658  53.004  38.650  1.00  0.00           H
ATOM   2060  CB  SER A 142      31.888  51.278  38.666  1.00  0.00           C
ATOM   2061  HB1 SER A 142      31.344  50.749  37.891  1.00  0.00           H
ATOM   2062  HB2 SER A 142      31.556  50.901  39.630  1.00  0.00           H
ATOM   2063  OG  SER A 142      33.291  50.919  38.438  1.00  0.00           O
ATOM   2064  HG  SER A 142      33.366  50.096  37.941  1.00  0.00           H
ATOM   2065  C   SER A 142      32.475  53.457  39.731  1.00  0.00           C
ATOM   2066  O   SER A 142      33.338  54.349  39.492  1.00  0.00           O
ATOM   2067  N   LYS A 143      32.258  53.091  41.011  1.00  0.00           N
ATOM   2068  H   LYS A 143      31.503  52.455  41.215  1.00  0.00           H
ATOM   2069  CA  LYS A 143      33.066  53.627  42.114  1.00  0.00           C
ATOM   2070  HA  LYS A 143      33.323  54.677  41.961  1.00  0.00           H
ATOM   2071  CB  LYS A 143      32.176  53.679  43.377  1.00  0.00           C
ATOM   2072  HB1 LYS A 143      31.941  52.662  43.688  1.00  0.00           H
ATOM   2073  HB2 LYS A 143      31.266  54.156  43.017  1.00  0.00           H
ATOM   2074  CG  LYS A 143      32.785  54.292  44.678  1.00  0.00           C
ATOM   2075  HG1 LYS A 143      33.446  55.091  44.341  1.00  0.00           H
ATOM   2076  HG2 LYS A 143      33.458  53.564  45.141  1.00  0.00           H
ATOM   2077  CD  LYS A 143      31.834  54.632  45.783  1.00  0.00           C
ATOM   2078  HD1 LYS A 143      31.034  55.177  45.268  1.00  0.00           H
ATOM   2079  HD2 LYS A 143      32.362  55.199  46.546  1.00  0.00           H
ATOM   2080  CE  LYS A 143      31.406  53.366  46.496  1.00  0.00           C
ATOM   2081  HE1 LYS A 143      32.228  52.988  47.102  1.00  0.00           H
ATOM   2082  HE2 LYS A 143      31.269  52.586  45.749  1.00  0.00           H
ATOM   2083  NZ  LYS A 143      30.317  53.712  47.406  1.00  0.00           N
ATOM   2084  HZ1 LYS A 143      30.091  52.984  48.065  1.00  0.00           H
ATOM   2085  HZ2 LYS A 143      30.654  54.375  48.087  1.00  0.00           H
ATOM   2086  HZ3 LYS A 143      29.470  54.066  47.004  1.00  0.00           H
ATOM   2087  C   LYS A 143      34.376  52.818  42.169  1.00  0.00           C
ATOM   2088  O   LYS A 143      35.210  53.051  43.074  1.00  0.00           O
ATOM   2089  N   ARG A 144      34.671  51.952  41.258  1.00  0.00           N
ATOM   2090  H   ARG A 144      34.020  51.867  40.489  1.00  0.00           H
ATOM   2091  CA  ARG A 144      35.812  51.063  41.239  1.00  0.00           C
ATOM   2092  HA  ARG A 144      36.482  51.349  42.051  1.00  0.00           H
ATOM   2093  CB  ARG A 144      35.300  49.683  41.588  1.00  0.00           C
ATOM   2094  HB1 ARG A 144      36.066  48.936  41.386  1.00  0.00           H
ATOM   2095  HB2 ARG A 144      34.423  49.436  40.980  1.00  0.00           H
ATOM   2096  CG  ARG A 144      34.899  49.574  43.066  1.00  0.00           C
ATOM   2097  HG1 ARG A 144      34.312  48.667  43.184  1.00  0.00           H
ATOM   2098  HG2 ARG A 144      34.217  50.362  43.373  1.00  0.00           H
ATOM   2099  CD  ARG A 144      36.094  49.589  44.028  1.00  0.00           C
ATOM   2100  HD1 ARG A 144      36.401  50.629  44.026  1.00  0.00           H
ATOM   2101  HD2 ARG A 144      36.927  49.037  43.600  1.00  0.00           H
ATOM   2102  NE  ARG A 144      35.689  49.114  45.381  1.00  0.00           N
ATOM   2103  HE  ARG A 144      35.299  49.768  46.034  1.00  0.00           H
ATOM   2104  CZ  ARG A 144      35.710  47.857  45.724  1.00  0.00           C
ATOM   2105  NH1 ARG A 144      36.108  46.924  44.867  1.00  0.00           N
ATOM   2106 1HH1 ARG A 144      36.481  47.130  43.949  1.00  0.00           H
ATOM   2107 2HH1 ARG A 144      36.305  45.996  45.189  1.00  0.00           H
ATOM   2108  NH2 ARG A 144      35.301  47.554  46.918  1.00  0.00           N
ATOM   2109 1HH2 ARG A 144      35.220  48.275  47.613  1.00  0.00           H
ATOM   2110 2HH2 ARG A 144      35.478  46.617  47.261  1.00  0.00           H
ATOM   2111  C   ARG A 144      36.576  51.138  39.868  1.00  0.00           C
ATOM   2112  O   ARG A 144      37.726  50.600  39.868  1.00  0.00           O
ATOM   2113  N   THR A 145      35.969  51.675  38.883  1.00  0.00           N
ATOM   2114  H   THR A 145      35.001  51.933  39.031  1.00  0.00           H
ATOM   2115  CA  THR A 145      36.494  51.703  37.474  1.00  0.00           C
ATOM   2116  HA  THR A 145      37.580  51.650  37.500  1.00  0.00           H
ATOM   2117  CB  THR A 145      36.070  50.421  36.641  1.00  0.00           C
ATOM   2118  HB  THR A 145      34.998  50.448  36.436  1.00  0.00           H
ATOM   2119  CG2 THR A 145      36.939  50.360  35.398  1.00  0.00           C
ATOM   2120 1HG2 THR A 145      36.457  50.939  34.617  1.00  0.00           H
ATOM   2121 2HG2 THR A 145      37.939  50.727  35.635  1.00  0.00           H
ATOM   2122 3HG2 THR A 145      36.938  49.372  34.923  1.00  0.00           H
ATOM   2123  OG1 THR A 145      36.459  49.282  37.336  1.00  0.00           O
ATOM   2124  HG1 THR A 145      35.649  48.868  37.639  1.00  0.00           H
ATOM   2125  C   THR A 145      36.057  53.014  36.846  1.00  0.00           C
ATOM   2126  O   THR A 145      34.901  53.346  36.754  1.00  0.00           O
ATOM   2127  N   ASN A 146      36.957  53.694  36.210  1.00  0.00           N
ATOM   2128  H   ASN A 146      37.864  53.262  36.154  1.00  0.00           H
ATOM   2129  CA  ASN A 146      36.713  54.969  35.578  1.00  0.00           C
ATOM   2130  HA  ASN A 146      35.653  55.140  35.427  1.00  0.00           H
ATOM   2131  CB  ASN A 146      37.177  56.054  36.533  1.00  0.00           C
ATOM   2132  HB1 ASN A 146      36.842  55.837  37.544  1.00  0.00           H
ATOM   2133  HB2 ASN A 146      36.603  56.925  36.225  1.00  0.00           H
ATOM   2134  CG  ASN A 146      38.680  56.391  36.704  1.00  0.00           C
ATOM   2135  OD1 ASN A 146      39.556  55.998  35.948  1.00  0.00           O
ATOM   2136  ND2 ASN A 146      39.084  57.110  37.674  1.00  0.00           N
ATOM   2137 1HD2 ASN A 146      38.374  57.577  38.213  1.00  0.00           H
ATOM   2138 2HD2 ASN A 146      40.008  57.515  37.629  1.00  0.00           H
ATOM   2139  C   ASN A 146      37.407  54.991  34.230  1.00  0.00           C
ATOM   2140  O   ASN A 146      38.123  54.111  33.882  1.00  0.00           O
ATOM   2141  N   GLN A 147      37.173  56.111  33.516  1.00  0.00           N
ATOM   2142  H   GLN A 147      36.530  56.756  33.942  1.00  0.00           H
ATOM   2143  CA  GLN A 147      37.447  56.294  32.069  1.00  0.00           C
ATOM   2144  HA  GLN A 147      37.001  55.406  31.617  1.00  0.00           H
ATOM   2145  CB  GLN A 147      36.577  57.664  31.696  1.00  0.00           C
ATOM   2146  HB1 GLN A 147      37.071  58.083  30.824  1.00  0.00           H
ATOM   2147  HB2 GLN A 147      36.708  58.336  32.549  1.00  0.00           H
ATOM   2148  CG  GLN A 147      35.040  57.441  31.532  1.00  0.00           C
ATOM   2149  HG1 GLN A 147      34.752  56.912  32.451  1.00  0.00           H
ATOM   2150  HG2 GLN A 147      34.817  56.702  30.764  1.00  0.00           H
ATOM   2151  CD  GLN A 147      34.160  58.640  31.395  1.00  0.00           C
ATOM   2152  OE1 GLN A 147      34.520  59.708  30.935  1.00  0.00           O
ATOM   2153  NE2 GLN A 147      32.922  58.494  31.762  1.00  0.00           N
ATOM   2154 1HE2 GLN A 147      32.558  57.626  32.123  1.00  0.00           H
ATOM   2155 2HE2 GLN A 147      32.220  59.226  31.767  1.00  0.00           H
ATOM   2156  C   GLN A 147      39.006  56.430  31.837  1.00  0.00           C
ATOM   2157  O   GLN A 147      39.385  56.116  30.697  1.00  0.00           O
ATOM   2158  N   ARG A 148      39.773  56.743  32.908  1.00  0.00           N
ATOM   2159  H   ARG A 148      39.359  57.012  33.796  1.00  0.00           H
ATOM   2160  CA  ARG A 148      41.252  56.783  32.774  1.00  0.00           C
ATOM   2161  HA  ARG A 148      41.498  57.135  31.770  1.00  0.00           H
ATOM   2162  CB  ARG A 148      41.787  57.761  33.837  1.00  0.00           C
ATOM   2163  HB1 ARG A 148      42.830  57.545  34.069  1.00  0.00           H
ATOM   2164  HB2 ARG A 148      41.203  57.757  34.764  1.00  0.00           H
ATOM   2165  CG  ARG A 148      41.742  59.208  33.414  1.00  0.00           C
ATOM   2166  HG1 ARG A 148      41.995  59.950  34.168  1.00  0.00           H
ATOM   2167  HG2 ARG A 148      40.707  59.289  33.108  1.00  0.00           H
ATOM   2168  CD  ARG A 148      42.661  59.580  32.224  1.00  0.00           C
ATOM   2169  HD1 ARG A 148      42.642  60.669  32.145  1.00  0.00           H
ATOM   2170  HD2 ARG A 148      42.235  59.187  31.305  1.00  0.00           H
ATOM   2171  NE  ARG A 148      44.038  59.159  32.480  1.00  0.00           N
ATOM   2172  HE  ARG A 148      44.522  59.407  33.326  1.00  0.00           H
ATOM   2173  CZ  ARG A 148      44.904  58.466  31.745  1.00  0.00           C
ATOM   2174  NH1 ARG A 148      44.561  58.081  30.552  1.00  0.00           N
ATOM   2175 1HH1 ARG A 148      43.774  58.551  30.117  1.00  0.00           H
ATOM   2176 2HH1 ARG A 148      45.090  57.369  30.055  1.00  0.00           H
ATOM   2177  NH2 ARG A 148      46.139  58.222  32.215  1.00  0.00           N
ATOM   2178 1HH2 ARG A 148      46.379  58.600  33.120  1.00  0.00           H
ATOM   2179 2HH2 ARG A 148      46.753  57.763  31.553  1.00  0.00           H
ATOM   2180  C   ARG A 148      41.810  55.401  32.917  1.00  0.00           C
ATOM   2181  O   ARG A 148      42.625  55.051  32.092  1.00  0.00           O
ATOM   2182  N   GLY A 149      41.225  54.580  33.815  1.00  0.00           N
ATOM   2183  H   GLY A 149      40.394  54.945  34.258  1.00  0.00           H
ATOM   2184  CA  GLY A 149      41.378  53.154  33.937  1.00  0.00           C
ATOM   2185  HA1 GLY A 149      40.647  52.686  34.607  1.00  0.00           H
ATOM   2186  HA2 GLY A 149      42.416  52.852  34.121  1.00  0.00           H
ATOM   2187  C   GLY A 149      41.088  52.507  32.578  1.00  0.00           C
ATOM   2188  O   GLY A 149      41.888  51.843  31.971  1.00  0.00           O
ATOM   2189  N   ALA A 150      39.978  52.804  31.959  1.00  0.00           N
ATOM   2190  H   ALA A 150      39.318  53.290  32.544  1.00  0.00           H
ATOM   2191  CA  ALA A 150      39.650  52.401  30.638  1.00  0.00           C
ATOM   2192  HA  ALA A 150      39.778  51.334  30.793  1.00  0.00           H
ATOM   2193  CB  ALA A 150      38.146  52.669  30.376  1.00  0.00           C
ATOM   2194  HB1 ALA A 150      37.922  53.627  29.892  1.00  0.00           H
ATOM   2195  HB2 ALA A 150      38.021  51.942  29.562  1.00  0.00           H
ATOM   2196  HB3 ALA A 150      37.511  52.365  31.209  1.00  0.00           H
ATOM   2197  C   ALA A 150      40.602  52.906  29.473  1.00  0.00           C
ATOM   2198  O   ALA A 150      41.053  52.113  28.663  1.00  0.00           O
ATOM   2199  N   GLU A 151      41.052  54.180  29.534  1.00  0.00           N
ATOM   2200  H   GLU A 151      40.709  54.889  30.156  1.00  0.00           H
ATOM   2201  CA  GLU A 151      41.861  54.801  28.494  1.00  0.00           C
ATOM   2202  HA  GLU A 151      41.420  54.579  27.523  1.00  0.00           H
ATOM   2203  CB  GLU A 151      42.095  56.296  28.762  1.00  0.00           C
ATOM   2204  HB1 GLU A 151      42.642  56.423  29.701  1.00  0.00           H
ATOM   2205  HB2 GLU A 151      41.090  56.664  28.988  1.00  0.00           H
ATOM   2206  CG  GLU A 151      42.673  57.042  27.611  1.00  0.00           C
ATOM   2207  HG1 GLU A 151      42.245  56.692  26.681  1.00  0.00           H
ATOM   2208  HG2 GLU A 151      43.755  56.937  27.548  1.00  0.00           H
ATOM   2209  CD  GLU A 151      42.371  58.568  27.840  1.00  0.00           C
ATOM   2210  OE1 GLU A 151      42.617  59.100  28.948  1.00  0.00           O
ATOM   2211  OE2 GLU A 151      41.805  59.132  26.879  1.00  0.00           O
ATOM   2212  C   GLU A 151      43.126  54.017  28.351  1.00  0.00           C
ATOM   2213  O   GLU A 151      43.461  53.638  27.256  1.00  0.00           O
ATOM   2214  N   ILE A 152      43.770  53.718  29.447  1.00  0.00           N
ATOM   2215  H   ILE A 152      43.348  54.007  30.321  1.00  0.00           H
ATOM   2216  CA  ILE A 152      45.132  53.103  29.560  1.00  0.00           C
ATOM   2217  HA  ILE A 152      45.874  53.479  28.856  1.00  0.00           H
ATOM   2218  CB  ILE A 152      45.591  53.151  31.002  1.00  0.00           C
ATOM   2219  HB  ILE A 152      44.707  52.939  31.601  1.00  0.00           H
ATOM   2220  CG2 ILE A 152      46.685  52.033  31.363  1.00  0.00           C
ATOM   2221 1HG2 ILE A 152      47.244  51.861  30.444  1.00  0.00           H
ATOM   2222 2HG2 ILE A 152      47.336  52.400  32.166  1.00  0.00           H
ATOM   2223 3HG2 ILE A 152      46.393  51.122  31.879  1.00  0.00           H
ATOM   2224  CG1 ILE A 152      46.138  54.495  31.509  1.00  0.00           C
ATOM   2225 1HG1 ILE A 152      45.583  55.308  31.042  1.00  0.00           H
ATOM   2226 2HG1 ILE A 152      47.083  54.610  30.983  1.00  0.00           H
ATOM   2227  CD  ILE A 152      46.239  54.866  32.992  1.00  0.00           C
ATOM   2228  HD1 ILE A 152      47.206  54.605  33.425  1.00  0.00           H
ATOM   2229  HD2 ILE A 152      46.083  55.906  33.275  1.00  0.00           H
ATOM   2230  HD3 ILE A 152      45.470  54.386  33.604  1.00  0.00           H
ATOM   2231  C   ILE A 152      44.967  51.646  29.154  1.00  0.00           C
ATOM   2232  O   ILE A 152      45.925  51.142  28.485  1.00  0.00           O
ATOM   2233  N   LEU A 153      43.882  50.937  29.472  1.00  0.00           N
ATOM   2234  H   LEU A 153      43.182  51.373  30.051  1.00  0.00           H
ATOM   2235  CA  LEU A 153      43.626  49.657  28.912  1.00  0.00           C
ATOM   2236  HA  LEU A 153      44.407  48.924  29.137  1.00  0.00           H
ATOM   2237  CB  LEU A 153      42.322  49.166  29.658  1.00  0.00           C
ATOM   2238  HB1 LEU A 153      41.399  49.523  29.211  1.00  0.00           H
ATOM   2239  HB2 LEU A 153      42.489  49.406  30.708  1.00  0.00           H
ATOM   2240  CG  LEU A 153      42.162  47.592  29.619  1.00  0.00           C
ATOM   2241  HG  LEU A 153      43.107  47.067  29.735  1.00  0.00           H
ATOM   2242  CD1 LEU A 153      41.243  47.413  30.858  1.00  0.00           C
ATOM   2243 1HD1 LEU A 153      41.833  47.605  31.753  1.00  0.00           H
ATOM   2244 2HD1 LEU A 153      40.371  48.069  30.895  1.00  0.00           H
ATOM   2245 3HD1 LEU A 153      40.856  46.396  30.988  1.00  0.00           H
ATOM   2246  CD2 LEU A 153      41.469  47.001  28.424  1.00  0.00           C
ATOM   2247 1HD2 LEU A 153      41.512  45.909  28.361  1.00  0.00           H
ATOM   2248 2HD2 LEU A 153      40.436  47.363  28.365  1.00  0.00           H
ATOM   2249 3HD2 LEU A 153      41.939  47.305  27.487  1.00  0.00           H
ATOM   2250  C   LEU A 153      43.591  49.712  27.377  1.00  0.00           C
ATOM   2251  O   LEU A 153      44.242  48.817  26.792  1.00  0.00           O
ATOM   2252  N   ALA A 154      43.021  50.727  26.710  1.00  0.00           N
ATOM   2253  H   ALA A 154      42.641  51.503  27.223  1.00  0.00           H
ATOM   2254  CA  ALA A 154      42.986  50.784  25.295  1.00  0.00           C
ATOM   2255  HA  ALA A 154      42.887  49.809  24.819  1.00  0.00           H
ATOM   2256  CB  ALA A 154      41.860  51.755  24.979  1.00  0.00           C
ATOM   2257  HB1 ALA A 154      41.568  51.734  23.927  1.00  0.00           H
ATOM   2258  HB2 ALA A 154      40.962  51.527  25.541  1.00  0.00           H
ATOM   2259  HB3 ALA A 154      42.183  52.750  25.300  1.00  0.00           H
ATOM   2260  C   ALA A 154      44.381  51.217  24.747  1.00  0.00           C
ATOM   2261  O   ALA A 154      44.810  50.890  23.636  1.00  0.00           O
ATOM   2262  N   ASP A 155      45.141  51.872  25.530  1.00  0.00           N
ATOM   2263  H   ASP A 155      44.757  52.311  26.352  1.00  0.00           H
ATOM   2264  CA  ASP A 155      46.523  52.229  25.231  1.00  0.00           C
ATOM   2265  HA  ASP A 155      46.600  52.650  24.228  1.00  0.00           H
ATOM   2266  CB  ASP A 155      46.884  53.466  26.159  1.00  0.00           C
ATOM   2267  HB1 ASP A 155      47.082  53.207  27.202  1.00  0.00           H
ATOM   2268  HB2 ASP A 155      46.099  54.220  26.106  1.00  0.00           H
ATOM   2269  CG  ASP A 155      48.039  54.268  25.538  1.00  0.00           C
ATOM   2270  OD1 ASP A 155      48.305  54.196  24.285  1.00  0.00           O
ATOM   2271  OD2 ASP A 155      48.623  55.148  26.212  1.00  0.00           O
ATOM   2272  C   ASP A 155      47.529  51.023  25.506  1.00  0.00           C
ATOM   2273  O   ASP A 155      48.728  51.186  25.288  1.00  0.00           O
ATOM   2274  N   THR A 156      47.064  49.905  26.017  1.00  0.00           N
ATOM   2275  H   THR A 156      46.068  49.834  26.169  1.00  0.00           H
ATOM   2276  CA  THR A 156      47.945  48.721  26.296  1.00  0.00           C
ATOM   2277  HA  THR A 156      49.006  48.968  26.236  1.00  0.00           H
ATOM   2278  CB  THR A 156      47.698  48.363  27.761  1.00  0.00           C
ATOM   2279  HB  THR A 156      46.619  48.374  27.945  1.00  0.00           H
ATOM   2280  CG2 THR A 156      48.397  47.117  28.308  1.00  0.00           C
ATOM   2281 1HG2 THR A 156      48.867  47.329  29.272  1.00  0.00           H
ATOM   2282 2HG2 THR A 156      47.587  46.415  28.484  1.00  0.00           H
ATOM   2283 3HG2 THR A 156      49.163  46.736  27.642  1.00  0.00           H
ATOM   2284  OG1 THR A 156      48.162  49.491  28.527  1.00  0.00           O
ATOM   2285  HG1 THR A 156      47.493  50.184  28.516  1.00  0.00           H
ATOM   2286  C   THR A 156      47.611  47.507  25.527  1.00  0.00           C
ATOM   2287  O   THR A 156      48.520  46.814  25.105  1.00  0.00           O
ATOM   2288  N   PHE A 157      46.332  47.249  25.290  1.00  0.00           N
ATOM   2289  H   PHE A 157      45.595  47.835  25.666  1.00  0.00           H
ATOM   2290  CA  PHE A 157      45.886  46.256  24.413  1.00  0.00           C
ATOM   2291  HA  PHE A 157      46.617  45.456  24.283  1.00  0.00           H
ATOM   2292  CB  PHE A 157      44.723  45.564  25.140  1.00  0.00           C
ATOM   2293  HB1 PHE A 157      44.174  44.825  24.555  1.00  0.00           H
ATOM   2294  HB2 PHE A 157      44.045  46.368  25.399  1.00  0.00           H
ATOM   2295  CG  PHE A 157      45.071  44.851  26.454  1.00  0.00           C
ATOM   2296  CD1 PHE A 157      44.718  45.457  27.643  1.00  0.00           C
ATOM   2297  HD1 PHE A 157      44.064  46.308  27.650  1.00  0.00           H
ATOM   2298  CE1 PHE A 157      45.159  44.877  28.876  1.00  0.00           C
ATOM   2299  HE1 PHE A 157      45.022  45.429  29.791  1.00  0.00           H
ATOM   2300  CZ  PHE A 157      45.934  43.677  28.819  1.00  0.00           C
ATOM   2301  HZ  PHE A 157      46.379  43.292  29.732  1.00  0.00           H
ATOM   2302  CE2 PHE A 157      46.140  42.986  27.619  1.00  0.00           C
ATOM   2303  HE2 PHE A 157      46.549  41.985  27.623  1.00  0.00           H
ATOM   2304  CD2 PHE A 157      45.691  43.561  26.421  1.00  0.00           C
ATOM   2305  HD2 PHE A 157      45.982  43.177  25.458  1.00  0.00           H
ATOM   2306  C   PHE A 157      45.566  46.928  23.062  1.00  0.00           C
ATOM   2307  O   PHE A 157      44.437  47.088  22.582  1.00  0.00           O
ATOM   2308  N   LYS A 158      46.690  47.441  22.477  1.00  0.00           N
ATOM   2309  H   LYS A 158      47.505  47.367  23.075  1.00  0.00           H
ATOM   2310  CA  LYS A 158      46.851  48.135  21.169  1.00  0.00           C
ATOM   2311  HA  LYS A 158      46.341  49.103  21.181  1.00  0.00           H
ATOM   2312  CB  LYS A 158      48.427  48.407  20.961  1.00  0.00           C
ATOM   2313  HB1 LYS A 158      48.751  48.511  19.928  1.00  0.00           H
ATOM   2314  HB2 LYS A 158      49.012  47.559  21.321  1.00  0.00           H
ATOM   2315  CG  LYS A 158      48.951  49.602  21.791  1.00  0.00           C
ATOM   2316  HG1 LYS A 158      48.938  49.261  22.823  1.00  0.00           H
ATOM   2317  HG2 LYS A 158      48.207  50.406  21.729  1.00  0.00           H
ATOM   2318  CD  LYS A 158      50.311  50.090  21.310  1.00  0.00           C
ATOM   2319  HD1 LYS A 158      50.223  50.345  20.255  1.00  0.00           H
ATOM   2320  HD2 LYS A 158      51.099  49.361  21.527  1.00  0.00           H
ATOM   2321  CE  LYS A 158      50.634  51.447  21.989  1.00  0.00           C
ATOM   2322  HE1 LYS A 158      49.782  52.100  21.850  1.00  0.00           H
ATOM   2323  HE2 LYS A 158      51.473  51.929  21.493  1.00  0.00           H
ATOM   2324  NZ  LYS A 158      50.775  51.418  23.509  1.00  0.00           N
ATOM   2325  HZ1 LYS A 158      51.519  50.789  23.732  1.00  0.00           H
ATOM   2326  HZ2 LYS A 158      50.892  52.381  23.772  1.00  0.00           H
ATOM   2327  HZ3 LYS A 158      49.960  51.162  24.050  1.00  0.00           H
ATOM   2328  C   LYS A 158      46.149  47.393  20.054  1.00  0.00           C
ATOM   2329  O   LYS A 158      45.524  47.962  19.142  1.00  0.00           O
ATOM   2330  N   ASP A 159      46.446  46.113  20.064  1.00  0.00           N
ATOM   2331  H   ASP A 159      47.108  45.792  20.761  1.00  0.00           H
ATOM   2332  CA  ASP A 159      45.933  45.130  19.065  1.00  0.00           C
ATOM   2333  HA  ASP A 159      46.170  45.553  18.087  1.00  0.00           H
ATOM   2334  CB  ASP A 159      46.814  43.906  19.101  1.00  0.00           C
ATOM   2335  HB1 ASP A 159      46.559  43.289  18.241  1.00  0.00           H
ATOM   2336  HB2 ASP A 159      46.651  43.322  20.012  1.00  0.00           H
ATOM   2337  CG  ASP A 159      48.333  44.313  19.143  1.00  0.00           C
ATOM   2338  OD1 ASP A 159      48.899  44.265  20.240  1.00  0.00           O
ATOM   2339  OD2 ASP A 159      48.914  44.716  18.095  1.00  0.00           O
ATOM   2340  C   ASP A 159      44.412  44.919  19.207  1.00  0.00           C
ATOM   2341  O   ASP A 159      43.735  44.482  18.300  1.00  0.00           O
ATOM   2342  N   TYR A 160      43.780  45.344  20.298  1.00  0.00           N
ATOM   2343  H   TYR A 160      44.309  45.769  21.052  1.00  0.00           H
ATOM   2344  CA  TYR A 160      42.409  45.067  20.603  1.00  0.00           C
ATOM   2345  HA  TYR A 160      42.044  44.329  19.888  1.00  0.00           H
ATOM   2346  CB  TYR A 160      42.264  44.344  21.973  1.00  0.00           C
ATOM   2347  HB1 TYR A 160      41.230  44.101  22.183  1.00  0.00           H
ATOM   2348  HB2 TYR A 160      42.541  45.063  22.741  1.00  0.00           H
ATOM   2349  CG  TYR A 160      43.055  43.033  22.071  1.00  0.00           C
ATOM   2350  CD1 TYR A 160      44.429  43.218  22.412  1.00  0.00           C
ATOM   2351  HD1 TYR A 160      44.872  44.200  22.352  1.00  0.00           H
ATOM   2352  CE1 TYR A 160      45.147  42.135  22.731  1.00  0.00           C
ATOM   2353  HE1 TYR A 160      46.200  42.272  22.982  1.00  0.00           H
ATOM   2354  CZ  TYR A 160      44.580  40.890  22.626  1.00  0.00           C
ATOM   2355  OH  TYR A 160      45.428  39.855  22.902  1.00  0.00           O
ATOM   2356  HH  TYR A 160      46.346  39.945  23.146  1.00  0.00           H
ATOM   2357  CE2 TYR A 160      43.205  40.677  22.390  1.00  0.00           C
ATOM   2358  HE2 TYR A 160      42.855  39.659  22.435  1.00  0.00           H
ATOM   2359  CD2 TYR A 160      42.430  41.801  22.066  1.00  0.00           C
ATOM   2360  HD2 TYR A 160      41.417  41.674  21.738  1.00  0.00           H
ATOM   2361  C   TYR A 160      41.594  46.354  20.559  1.00  0.00           C
ATOM   2362  O   TYR A 160      42.019  47.365  20.061  1.00  0.00           O
ATOM   2363  N   ALA A 161      40.414  46.330  21.135  1.00  0.00           N
ATOM   2364  H   ALA A 161      40.174  45.438  21.533  1.00  0.00           H
ATOM   2365  CA  ALA A 161      39.503  47.454  21.290  1.00  0.00           C
ATOM   2366  HA  ALA A 161      40.043  48.386  21.137  1.00  0.00           H
ATOM   2367  CB  ALA A 161      38.506  47.385  20.109  1.00  0.00           C
ATOM   2368  HB1 ALA A 161      37.857  46.515  20.079  1.00  0.00           H
ATOM   2369  HB2 ALA A 161      37.795  48.219  20.170  1.00  0.00           H
ATOM   2370  HB3 ALA A 161      39.143  47.529  19.229  1.00  0.00           H
ATOM   2371  C   ALA A 161      38.690  47.338  22.621  1.00  0.00           C
ATOM   2372  O   ALA A 161      38.639  46.287  23.204  1.00  0.00           O
ATOM   2373  N   VAL A 162      38.230  48.488  23.059  1.00  0.00           N
ATOM   2374  H   VAL A 162      38.231  49.269  22.413  1.00  0.00           H
ATOM   2375  CA  VAL A 162      37.545  48.672  24.323  1.00  0.00           C
ATOM   2376  HA  VAL A 162      37.266  47.707  24.736  1.00  0.00           H
ATOM   2377  CB  VAL A 162      38.396  49.384  25.362  1.00  0.00           C
ATOM   2378  HB  VAL A 162      38.808  50.250  24.839  1.00  0.00           H
ATOM   2379  CG1 VAL A 162      37.651  49.728  26.614  1.00  0.00           C
ATOM   2380 1HG1 VAL A 162      37.342  48.820  27.129  1.00  0.00           H
ATOM   2381 2HG1 VAL A 162      38.365  50.218  27.271  1.00  0.00           H
ATOM   2382 3HG1 VAL A 162      36.770  50.322  26.342  1.00  0.00           H
ATOM   2383  CG2 VAL A 162      39.677  48.542  25.762  1.00  0.00           C
ATOM   2384 1HG2 VAL A 162      39.400  47.676  26.359  1.00  0.00           H
ATOM   2385 2HG2 VAL A 162      40.202  48.178  24.878  1.00  0.00           H
ATOM   2386 3HG2 VAL A 162      40.345  49.169  26.349  1.00  0.00           H
ATOM   2387  C   VAL A 162      36.222  49.436  24.023  1.00  0.00           C
ATOM   2388  O   VAL A 162      36.100  50.172  23.051  1.00  0.00           O
ATOM   2389  N   SER A 163      35.156  49.147  24.746  1.00  0.00           N
ATOM   2390  H   SER A 163      35.243  48.453  25.479  1.00  0.00           H
ATOM   2391  CA  SER A 163      33.928  49.882  24.886  1.00  0.00           C
ATOM   2392  HA  SER A 163      33.958  50.902  24.491  1.00  0.00           H
ATOM   2393  CB  SER A 163      32.719  49.230  24.253  1.00  0.00           C
ATOM   2394  HB1 SER A 163      31.842  49.842  24.443  1.00  0.00           H
ATOM   2395  HB2 SER A 163      32.468  48.255  24.674  1.00  0.00           H
ATOM   2396  OG  SER A 163      32.867  49.038  22.868  1.00  0.00           O
ATOM   2397  HG  SER A 163      33.412  48.257  22.728  1.00  0.00           H
ATOM   2398  C   SER A 163      33.646  50.000  26.355  1.00  0.00           C
ATOM   2399  O   SER A 163      33.955  49.097  27.086  1.00  0.00           O
ATOM   2400  N   THR A 164      33.069  51.131  26.817  1.00  0.00           N
ATOM   2401  H   THR A 164      32.706  51.808  26.174  1.00  0.00           H
ATOM   2402  CA  THR A 164      32.762  51.381  28.252  1.00  0.00           C
ATOM   2403  HA  THR A 164      33.076  50.552  28.889  1.00  0.00           H
ATOM   2404  CB  THR A 164      33.409  52.641  28.876  1.00  0.00           C
ATOM   2405  HB  THR A 164      32.974  52.819  29.863  1.00  0.00           H
ATOM   2406  CG2 THR A 164      34.915  52.478  28.863  1.00  0.00           C
ATOM   2407 1HG2 THR A 164      35.386  53.369  29.266  1.00  0.00           H
ATOM   2408 2HG2 THR A 164      35.224  51.596  29.426  1.00  0.00           H
ATOM   2409 3HG2 THR A 164      35.241  52.342  27.834  1.00  0.00           H
ATOM   2410  OG1 THR A 164      33.015  53.783  28.103  1.00  0.00           O
ATOM   2411  HG1 THR A 164      32.107  53.712  27.790  1.00  0.00           H
ATOM   2412  C   THR A 164      31.246  51.395  28.495  1.00  0.00           C
ATOM   2413  O   THR A 164      30.488  52.192  27.921  1.00  0.00           O
ATOM   2414  N   VAL A 165      30.809  50.494  29.440  1.00  0.00           N
ATOM   2415  H   VAL A 165      31.457  49.805  29.777  1.00  0.00           H
ATOM   2416  CA  VAL A 165      29.366  50.272  29.775  1.00  0.00           C
ATOM   2417  HA  VAL A 165      28.833  50.922  29.084  1.00  0.00           H
ATOM   2418  CB  VAL A 165      28.838  48.836  29.496  1.00  0.00           C
ATOM   2419  HB  VAL A 165      27.825  48.668  29.867  1.00  0.00           H
ATOM   2420  CG1 VAL A 165      28.788  48.485  28.044  1.00  0.00           C
ATOM   2421 1HG1 VAL A 165      28.422  47.490  27.786  1.00  0.00           H
ATOM   2422 2HG1 VAL A 165      28.050  49.100  27.550  1.00  0.00           H
ATOM   2423 3HG1 VAL A 165      29.730  48.556  27.493  1.00  0.00           H
ATOM   2424  CG2 VAL A 165      29.734  47.770  30.089  1.00  0.00           C
ATOM   2425 1HG2 VAL A 165      29.722  47.777  31.174  1.00  0.00           H
ATOM   2426 2HG2 VAL A 165      29.448  46.782  29.735  1.00  0.00           H
ATOM   2427 3HG2 VAL A 165      30.799  47.800  29.851  1.00  0.00           H
ATOM   2428  C   VAL A 165      29.046  50.659  31.220  1.00  0.00           C
ATOM   2429  O   VAL A 165      29.765  50.253  32.097  1.00  0.00           O
ATOM   2430  N   PRO A 166      28.014  51.461  31.483  1.00  0.00           N
ATOM   2431  CD  PRO A 166      27.156  52.066  30.460  1.00  0.00           C
ATOM   2432  HD1 PRO A 166      26.733  51.251  29.859  1.00  0.00           H
ATOM   2433  HD2 PRO A 166      27.746  52.731  29.836  1.00  0.00           H
ATOM   2434  CG  PRO A 166      26.055  52.685  31.283  1.00  0.00           C
ATOM   2435  HG1 PRO A 166      25.140  52.097  31.351  1.00  0.00           H
ATOM   2436  HG2 PRO A 166      25.849  53.611  30.726  1.00  0.00           H
ATOM   2437  CB  PRO A 166      26.575  53.048  32.656  1.00  0.00           C
ATOM   2438  HB1 PRO A 166      25.735  53.023  33.362  1.00  0.00           H
ATOM   2439  HB2 PRO A 166      27.004  54.047  32.576  1.00  0.00           H
ATOM   2440  CA  PRO A 166      27.650  51.913  32.796  1.00  0.00           C
ATOM   2441  HA  PRO A 166      28.565  52.226  33.311  1.00  0.00           H
ATOM   2442  C   PRO A 166      27.039  50.759  33.576  1.00  0.00           C
ATOM   2443  O   PRO A 166      26.179  49.980  33.051  1.00  0.00           O
ATOM   2444  N   VAL A 167      27.424  50.645  34.834  1.00  0.00           N
ATOM   2445  H   VAL A 167      27.949  51.395  35.235  1.00  0.00           H
ATOM   2446  CA  VAL A 167      26.994  49.580  35.810  1.00  0.00           C
ATOM   2447  HA  VAL A 167      26.109  49.052  35.458  1.00  0.00           H
ATOM   2448  CB  VAL A 167      28.089  48.544  36.092  1.00  0.00           C
ATOM   2449  HB  VAL A 167      27.796  47.960  36.965  1.00  0.00           H
ATOM   2450  CG1 VAL A 167      28.170  47.433  34.980  1.00  0.00           C
ATOM   2451 1HG1 VAL A 167      27.140  47.101  34.864  1.00  0.00           H
ATOM   2452 2HG1 VAL A 167      28.480  47.960  34.083  1.00  0.00           H
ATOM   2453 3HG1 VAL A 167      28.842  46.637  35.289  1.00  0.00           H
ATOM   2454  CG2 VAL A 167      29.526  49.025  36.314  1.00  0.00           C
ATOM   2455 1HG2 VAL A 167      29.911  49.284  35.329  1.00  0.00           H
ATOM   2456 2HG2 VAL A 167      29.540  49.887  36.979  1.00  0.00           H
ATOM   2457 3HG2 VAL A 167      30.191  48.254  36.703  1.00  0.00           H
ATOM   2458  C   VAL A 167      26.519  50.312  37.105  1.00  0.00           C
ATOM   2459  O   VAL A 167      27.289  50.526  38.055  1.00  0.00           O
ATOM   2460  N   ALA A 168      25.274  50.783  36.977  1.00  0.00           N
ATOM   2461  H   ALA A 168      24.598  50.587  36.249  1.00  0.00           H
ATOM   2462  CA  ALA A 168      24.713  51.681  37.983  1.00  0.00           C
ATOM   2463  HA  ALA A 168      25.573  52.043  38.543  1.00  0.00           H
ATOM   2464  CB  ALA A 168      23.983  52.797  37.192  1.00  0.00           C
ATOM   2465  HB1 ALA A 168      23.702  53.631  37.832  1.00  0.00           H
ATOM   2466  HB2 ALA A 168      24.592  53.177  36.370  1.00  0.00           H
ATOM   2467  HB3 ALA A 168      23.083  52.389  36.734  1.00  0.00           H
ATOM   2468  C   ALA A 168      23.850  51.096  39.123  1.00  0.00           C
ATOM   2469  O   ALA A 168      22.986  51.789  39.695  1.00  0.00           O
ATOM   2470  N   ASP A 169      24.088  49.832  39.515  1.00  0.00           N
ATOM   2471  H   ASP A 169      24.725  49.244  39.008  1.00  0.00           H
ATOM   2472  CA  ASP A 169      23.442  49.157  40.648  1.00  0.00           C
ATOM   2473  HA  ASP A 169      22.804  49.804  41.258  1.00  0.00           H
ATOM   2474  CB  ASP A 169      22.486  48.086  40.092  1.00  0.00           C
ATOM   2475  HB1 ASP A 169      23.077  47.201  39.825  1.00  0.00           H
ATOM   2476  HB2 ASP A 169      22.059  48.468  39.164  1.00  0.00           H
ATOM   2477  CG  ASP A 169      21.292  47.669  40.923  1.00  0.00           C
ATOM   2478  OD1 ASP A 169      20.947  48.335  41.912  1.00  0.00           O
ATOM   2479  OD2 ASP A 169      20.617  46.710  40.553  1.00  0.00           O
ATOM   2480  C   ASP A 169      24.427  48.596  41.670  1.00  0.00           C
ATOM   2481  O   ASP A 169      24.158  47.546  42.290  1.00  0.00           O
ATOM   2482  N   GLY A 170      25.588  49.301  41.801  1.00  0.00           N
ATOM   2483  H   GLY A 170      25.708  50.149  41.276  1.00  0.00           H
ATOM   2484  CA  GLY A 170      26.482  49.092  42.846  1.00  0.00           C
ATOM   2485  HA1 GLY A 170      25.834  49.010  43.716  1.00  0.00           H
ATOM   2486  HA2 GLY A 170      27.048  50.024  42.899  1.00  0.00           H
ATOM   2487  C   GLY A 170      27.484  47.990  42.809  1.00  0.00           C
ATOM   2488  O   GLY A 170      28.413  48.052  43.618  1.00  0.00           O
ATOM   2489  N   LEU A 171      27.357  47.076  41.825  1.00  0.00           N
ATOM   2490  H   LEU A 171      26.720  47.260  41.055  1.00  0.00           H
ATOM   2491  CA  LEU A 171      28.236  45.910  41.603  1.00  0.00           C
ATOM   2492  HA  LEU A 171      29.039  45.932  42.343  1.00  0.00           H
ATOM   2493  CB  LEU A 171      27.286  44.692  41.909  1.00  0.00           C
ATOM   2494  HB1 LEU A 171      27.848  43.766  41.759  1.00  0.00           H
ATOM   2495  HB2 LEU A 171      26.424  44.739  41.251  1.00  0.00           H
ATOM   2496  CG  LEU A 171      26.783  44.549  43.403  1.00  0.00           C
ATOM   2497  HG  LEU A 171      26.074  45.341  43.624  1.00  0.00           H
ATOM   2498  CD1 LEU A 171      25.976  43.236  43.415  1.00  0.00           C
ATOM   2499 1HD1 LEU A 171      26.636  42.402  43.168  1.00  0.00           H
ATOM   2500 2HD1 LEU A 171      25.650  43.174  44.451  1.00  0.00           H
ATOM   2501 3HD1 LEU A 171      25.185  43.275  42.659  1.00  0.00           H
ATOM   2502  CD2 LEU A 171      27.919  44.566  44.442  1.00  0.00           C
ATOM   2503 1HD2 LEU A 171      28.614  43.835  44.011  1.00  0.00           H
ATOM   2504 2HD2 LEU A 171      28.401  45.540  44.446  1.00  0.00           H
ATOM   2505 3HD2 LEU A 171      27.627  44.248  45.447  1.00  0.00           H
ATOM   2506  C   LEU A 171      28.821  45.834  40.188  1.00  0.00           C
ATOM   2507  O   LEU A 171      28.439  46.636  39.334  1.00  0.00           O
ATOM   2508  N   HIS A 172      29.864  45.031  40.010  1.00  0.00           N
ATOM   2509  H   HIS A 172      30.137  44.554  40.856  1.00  0.00           H
ATOM   2510  CA  HIS A 172      30.798  44.917  38.850  1.00  0.00           C
ATOM   2511  HA  HIS A 172      31.038  45.926  38.510  1.00  0.00           H
ATOM   2512  CB  HIS A 172      32.058  44.203  39.323  1.00  0.00           C
ATOM   2513  HB1 HIS A 172      32.740  44.113  38.477  1.00  0.00           H
ATOM   2514  HB2 HIS A 172      31.895  43.193  39.679  1.00  0.00           H
ATOM   2515  CG  HIS A 172      32.777  44.879  40.376  1.00  0.00           C
ATOM   2516  ND1 HIS A 172      32.239  45.226  41.627  1.00  0.00           N
ATOM   2517  CE1 HIS A 172      33.195  45.854  42.280  1.00  0.00           C
ATOM   2518  HE1 HIS A 172      33.074  46.424  43.189  1.00  0.00           H
ATOM   2519  NE2 HIS A 172      34.341  45.874  41.518  1.00  0.00           N
ATOM   2520  HE2 HIS A 172      35.208  46.336  41.744  1.00  0.00           H
ATOM   2521  CD2 HIS A 172      34.093  45.238  40.296  1.00  0.00           C
ATOM   2522  HD2 HIS A 172      34.784  45.194  39.467  1.00  0.00           H
ATOM   2523  C   HIS A 172      30.193  44.189  37.662  1.00  0.00           C
ATOM   2524  O   HIS A 172      29.328  43.335  37.797  1.00  0.00           O
ATOM   2525  N   LEU A 173      30.670  44.533  36.465  1.00  0.00           N
ATOM   2526  H   LEU A 173      31.380  45.241  36.372  1.00  0.00           H
ATOM   2527  CA  LEU A 173      30.238  43.840  35.227  1.00  0.00           C
ATOM   2528  HA  LEU A 173      29.179  44.044  35.078  1.00  0.00           H
ATOM   2529  CB  LEU A 173      31.027  44.378  33.975  1.00  0.00           C
ATOM   2530  HB1 LEU A 173      32.102  44.341  34.193  1.00  0.00           H
ATOM   2531  HB2 LEU A 173      30.784  45.428  33.816  1.00  0.00           H
ATOM   2532  CG  LEU A 173      30.807  43.617  32.659  1.00  0.00           C
ATOM   2533  HG  LEU A 173      30.999  42.540  32.708  1.00  0.00           H
ATOM   2534  CD1 LEU A 173      29.360  43.757  32.226  1.00  0.00           C
ATOM   2535 1HD1 LEU A 173      29.073  44.792  32.001  1.00  0.00           H
ATOM   2536 2HD1 LEU A 173      29.105  43.219  31.315  1.00  0.00           H
ATOM   2537 3HD1 LEU A 173      28.682  43.351  32.980  1.00  0.00           H
ATOM   2538  CD2 LEU A 173      31.753  44.212  31.607  1.00  0.00           C
ATOM   2539 1HD2 LEU A 173      31.566  45.289  31.593  1.00  0.00           H
ATOM   2540 2HD2 LEU A 173      32.800  44.074  31.852  1.00  0.00           H
ATOM   2541 3HD2 LEU A 173      31.530  43.768  30.640  1.00  0.00           H
ATOM   2542  C   LEU A 173      30.457  42.363  35.404  1.00  0.00           C
ATOM   2543  O   LEU A 173      29.664  41.461  35.035  1.00  0.00           O
ATOM   2544  N   LYS A 174      31.624  41.972  36.004  1.00  0.00           N
ATOM   2545  H   LYS A 174      32.233  42.749  36.217  1.00  0.00           H
ATOM   2546  CA  LYS A 174      32.017  40.606  36.335  1.00  0.00           C
ATOM   2547  HA  LYS A 174      31.903  39.952  35.463  1.00  0.00           H
ATOM   2548  CB  LYS A 174      33.501  40.675  36.834  1.00  0.00           C
ATOM   2549  HB1 LYS A 174      33.474  41.084  37.848  1.00  0.00           H
ATOM   2550  HB2 LYS A 174      34.053  41.419  36.271  1.00  0.00           H
ATOM   2551  CG  LYS A 174      34.326  39.347  36.748  1.00  0.00           C
ATOM   2552  HG1 LYS A 174      33.900  38.742  37.551  1.00  0.00           H
ATOM   2553  HG2 LYS A 174      35.336  39.569  37.089  1.00  0.00           H
ATOM   2554  CD  LYS A 174      34.285  38.513  35.411  1.00  0.00           C
ATOM   2555  HD1 LYS A 174      34.775  39.173  34.684  1.00  0.00           H
ATOM   2556  HD2 LYS A 174      33.272  38.276  35.104  1.00  0.00           H
ATOM   2557  CE  LYS A 174      34.975  37.163  35.419  1.00  0.00           C
ATOM   2558  HE1 LYS A 174      34.725  36.841  34.410  1.00  0.00           H
ATOM   2559  HE2 LYS A 174      34.593  36.421  36.107  1.00  0.00           H
ATOM   2560  NZ  LYS A 174      36.417  37.408  35.603  1.00  0.00           N
ATOM   2561  HZ1 LYS A 174      36.731  38.169  35.020  1.00  0.00           H
ATOM   2562  HZ2 LYS A 174      36.562  37.731  36.552  1.00  0.00           H
ATOM   2563  HZ3 LYS A 174      36.980  36.596  35.390  1.00  0.00           H
ATOM   2564  C   LYS A 174      31.155  39.904  37.418  1.00  0.00           C
ATOM   2565  O   LYS A 174      31.260  38.668  37.482  1.00  0.00           O
ATOM   2566  N   SER A 175      30.292  40.560  38.243  1.00  0.00           N
ATOM   2567  H   SER A 175      30.291  41.572  38.308  1.00  0.00           H
ATOM   2568  CA  SER A 175      29.443  39.949  39.204  1.00  0.00           C
ATOM   2569  HA  SER A 175      29.957  39.040  39.508  1.00  0.00           H
ATOM   2570  CB  SER A 175      29.312  40.882  40.373  1.00  0.00           C
ATOM   2571  HB1 SER A 175      28.705  40.482  41.187  1.00  0.00           H
ATOM   2572  HB2 SER A 175      28.932  41.831  39.998  1.00  0.00           H
ATOM   2573  OG  SER A 175      30.620  41.180  40.884  1.00  0.00           O
ATOM   2574  HG  SER A 175      30.504  41.052  41.829  1.00  0.00           H
ATOM   2575  C   SER A 175      28.081  39.498  38.653  1.00  0.00           C
ATOM   2576  O   SER A 175      27.433  38.727  39.346  1.00  0.00           O
ATOM   2577  N   PHE A 176      27.721  39.819  37.418  1.00  0.00           N
ATOM   2578  H   PHE A 176      28.278  40.475  36.891  1.00  0.00           H
ATOM   2579  CA  PHE A 176      26.504  39.322  36.690  1.00  0.00           C
ATOM   2580  HA  PHE A 176      26.039  38.547  37.310  1.00  0.00           H
ATOM   2581  CB  PHE A 176      25.548  40.475  36.753  1.00  0.00           C
ATOM   2582  HB1 PHE A 176      25.333  40.801  37.778  1.00  0.00           H
ATOM   2583  HB2 PHE A 176      24.592  40.115  36.369  1.00  0.00           H
ATOM   2584  CG  PHE A 176      25.932  41.700  36.036  1.00  0.00           C
ATOM   2585  CD1 PHE A 176      25.656  41.793  34.652  1.00  0.00           C
ATOM   2586  HD1 PHE A 176      25.065  41.005  34.225  1.00  0.00           H
ATOM   2587  CE1 PHE A 176      25.874  42.959  33.918  1.00  0.00           C
ATOM   2588  HE1 PHE A 176      25.556  42.958  32.881  1.00  0.00           H
ATOM   2589  CZ  PHE A 176      26.462  44.027  34.585  1.00  0.00           C
ATOM   2590  HZ  PHE A 176      26.623  44.929  33.994  1.00  0.00           H
ATOM   2591  CE2 PHE A 176      26.877  43.918  35.950  1.00  0.00           C
ATOM   2592  HE2 PHE A 176      27.335  44.777  36.428  1.00  0.00           H
ATOM   2593  CD2 PHE A 176      26.521  42.831  36.749  1.00  0.00           C
ATOM   2594  HD2 PHE A 176      26.753  42.706  37.803  1.00  0.00           H
ATOM   2595  C   PHE A 176      26.783  38.740  35.288  1.00  0.00           C
ATOM   2596  O   PHE A 176      25.824  38.412  34.706  1.00  0.00           O
ATOM   2597  N   CYS A 177      28.012  38.663  34.741  1.00  0.00           N
ATOM   2598  H   CYS A 177      28.739  39.122  35.276  1.00  0.00           H
ATOM   2599  CA  CYS A 177      28.309  38.118  33.405  1.00  0.00           C
ATOM   2600  HA  CYS A 177      27.531  37.402  33.142  1.00  0.00           H
ATOM   2601  CB  CYS A 177      28.247  39.254  32.393  1.00  0.00           C
ATOM   2602  HB1 CYS A 177      29.159  39.839  32.544  1.00  0.00           H
ATOM   2603  HB2 CYS A 177      27.340  39.831  32.579  1.00  0.00           H
ATOM   2604  SG  CYS A 177      28.207  38.485  30.713  1.00  0.00           S
ATOM   2605  HG  CYS A 177      27.861  37.291  31.186  1.00  0.00           H
ATOM   2606  C   CYS A 177      29.679  37.479  33.425  1.00  0.00           C
ATOM   2607  O   CYS A 177      30.654  38.016  33.901  1.00  0.00           O
ATOM   2608  N   SER A 178      29.862  36.374  32.777  1.00  0.00           N
ATOM   2609  H   SER A 178      29.029  35.851  32.540  1.00  0.00           H
ATOM   2610  CA  SER A 178      31.134  35.748  32.391  1.00  0.00           C
ATOM   2611  HA  SER A 178      31.853  36.558  32.312  1.00  0.00           H
ATOM   2612  CB  SER A 178      31.528  34.771  33.531  1.00  0.00           C
ATOM   2613  HB1 SER A 178      32.478  34.306  33.247  1.00  0.00           H
ATOM   2614  HB2 SER A 178      30.758  34.069  33.822  1.00  0.00           H
ATOM   2615  OG  SER A 178      31.834  35.591  34.647  1.00  0.00           O
ATOM   2616  HG  SER A 178      31.225  36.343  34.634  1.00  0.00           H
ATOM   2617  C   SER A 178      31.090  35.013  31.026  1.00  0.00           C
ATOM   2618  O   SER A 178      29.919  34.774  30.530  1.00  0.00           O
ATOM   2619  N   MET A 179      32.245  34.744  30.414  1.00  0.00           N
ATOM   2620  H   MET A 179      33.093  35.181  30.744  1.00  0.00           H
ATOM   2621  CA  MET A 179      32.264  34.278  29.020  1.00  0.00           C
ATOM   2622  HA  MET A 179      31.371  34.546  28.454  1.00  0.00           H
ATOM   2623  CB  MET A 179      33.413  34.955  28.241  1.00  0.00           C
ATOM   2624  HB1 MET A 179      34.388  34.646  28.628  1.00  0.00           H
ATOM   2625  HB2 MET A 179      33.407  36.034  28.424  1.00  0.00           H
ATOM   2626  CG  MET A 179      33.250  34.569  26.748  1.00  0.00           C
ATOM   2627  HG1 MET A 179      32.940  33.522  26.835  1.00  0.00           H
ATOM   2628  HG2 MET A 179      34.125  34.714  26.123  1.00  0.00           H
ATOM   2629  SD  MET A 179      31.928  35.506  25.935  1.00  0.00           S
ATOM   2630  CE  MET A 179      32.098  35.117  24.160  1.00  0.00           C
ATOM   2631  HE1 MET A 179      33.153  34.933  23.956  1.00  0.00           H
ATOM   2632  HE2 MET A 179      31.616  34.182  23.875  1.00  0.00           H
ATOM   2633  HE3 MET A 179      31.691  35.834  23.449  1.00  0.00           H
ATOM   2634  C   MET A 179      32.414  32.751  29.163  1.00  0.00           C
ATOM   2635  O   MET A 179      33.221  32.289  29.982  1.00  0.00           O
ATOM   2636  N   ALA A 180      31.467  31.972  28.536  1.00  0.00           N
ATOM   2637  H   ALA A 180      30.774  32.374  27.922  1.00  0.00           H
ATOM   2638  CA  ALA A 180      31.244  30.597  28.921  1.00  0.00           C
ATOM   2639  HA  ALA A 180      31.967  30.459  29.725  1.00  0.00           H
ATOM   2640  CB  ALA A 180      29.795  30.585  29.533  1.00  0.00           C
ATOM   2641  HB1 ALA A 180      29.727  31.156  30.452  1.00  0.00           H
ATOM   2642  HB2 ALA A 180      29.106  30.942  28.767  1.00  0.00           H
ATOM   2643  HB3 ALA A 180      29.598  29.518  29.693  1.00  0.00           H
ATOM   2644  C   ALA A 180      31.485  29.520  27.851  1.00  0.00           C
ATOM   2645  O   ALA A 180      31.219  28.400  28.019  1.00  0.00           O
ATOM   2646  N   GLY A 181      31.814  29.921  26.640  1.00  0.00           N
ATOM   2647  H   GLY A 181      31.944  30.924  26.517  1.00  0.00           H
ATOM   2648  CA  GLY A 181      31.890  29.111  25.386  1.00  0.00           C
ATOM   2649  HA1 GLY A 181      30.914  28.626  25.474  1.00  0.00           H
ATOM   2650  HA2 GLY A 181      32.705  28.385  25.364  1.00  0.00           H
ATOM   2651  C   GLY A 181      31.803  29.854  24.004  1.00  0.00           C
ATOM   2652  O   GLY A 181      32.005  31.043  24.031  1.00  0.00           O
ATOM   2653  N   PRO A 182      31.720  29.111  22.850  1.00  0.00           N
ATOM   2654  CD  PRO A 182      31.640  27.635  22.849  1.00  0.00           C
ATOM   2655  HD1 PRO A 182      31.116  27.182  23.689  1.00  0.00           H
ATOM   2656  HD2 PRO A 182      32.653  27.252  22.729  1.00  0.00           H
ATOM   2657  CG  PRO A 182      30.979  27.226  21.582  1.00  0.00           C
ATOM   2658  HG1 PRO A 182      29.942  26.990  21.821  1.00  0.00           H
ATOM   2659  HG2 PRO A 182      31.348  26.261  21.219  1.00  0.00           H
ATOM   2660  CB  PRO A 182      31.291  28.346  20.635  1.00  0.00           C
ATOM   2661  HB1 PRO A 182      30.483  28.474  19.920  1.00  0.00           H
ATOM   2662  HB2 PRO A 182      32.189  28.037  20.091  1.00  0.00           H
ATOM   2663  CA  PRO A 182      31.645  29.575  21.477  1.00  0.00           C
ATOM   2664  HA  PRO A 182      32.601  29.978  21.149  1.00  0.00           H
ATOM   2665  C   PRO A 182      30.585  30.697  21.301  1.00  0.00           C
ATOM   2666  O   PRO A 182      29.391  30.481  21.154  1.00  0.00           O
ATOM   2667  N   ASN A 183      31.085  31.947  21.205  1.00  0.00           N
ATOM   2668  H   ASN A 183      32.085  32.070  21.128  1.00  0.00           H
ATOM   2669  CA  ASN A 183      30.318  33.155  21.171  1.00  0.00           C
ATOM   2670  HA  ASN A 183      31.024  33.967  21.319  1.00  0.00           H
ATOM   2671  CB  ASN A 183      29.730  33.388  19.739  1.00  0.00           C
ATOM   2672  HB1 ASN A 183      29.002  32.681  19.336  1.00  0.00           H
ATOM   2673  HB2 ASN A 183      30.479  33.036  19.025  1.00  0.00           H
ATOM   2674  CG  ASN A 183      29.278  34.790  19.501  1.00  0.00           C
ATOM   2675  OD1 ASN A 183      30.046  35.725  19.503  1.00  0.00           O
ATOM   2676  ND2 ASN A 183      28.062  34.927  18.953  1.00  0.00           N
ATOM   2677 1HD2 ASN A 183      27.463  34.132  19.114  1.00  0.00           H
ATOM   2678 2HD2 ASN A 183      27.568  35.805  18.938  1.00  0.00           H
ATOM   2679  C   ASN A 183      29.408  33.307  22.434  1.00  0.00           C
ATOM   2680  O   ASN A 183      28.555  34.214  22.419  1.00  0.00           O
ATOM   2681  N   LEU A 184      29.623  32.593  23.523  1.00  0.00           N
ATOM   2682  H   LEU A 184      30.532  32.182  23.675  1.00  0.00           H
ATOM   2683  CA  LEU A 184      28.661  32.404  24.626  1.00  0.00           C
ATOM   2684  HA  LEU A 184      27.714  32.790  24.245  1.00  0.00           H
ATOM   2685  CB  LEU A 184      28.393  30.942  24.833  1.00  0.00           C
ATOM   2686  HB1 LEU A 184      29.256  30.440  25.268  1.00  0.00           H
ATOM   2687  HB2 LEU A 184      28.172  30.589  23.824  1.00  0.00           H
ATOM   2688  CG  LEU A 184      27.204  30.650  25.837  1.00  0.00           C
ATOM   2689  HG  LEU A 184      27.390  31.223  26.741  1.00  0.00           H
ATOM   2690  CD1 LEU A 184      25.884  31.041  25.205  1.00  0.00           C
ATOM   2691 1HD1 LEU A 184      25.683  32.099  25.048  1.00  0.00           H
ATOM   2692 2HD1 LEU A 184      25.820  30.513  24.251  1.00  0.00           H
ATOM   2693 3HD1 LEU A 184      25.143  30.529  25.829  1.00  0.00           H
ATOM   2694  CD2 LEU A 184      27.216  29.132  26.282  1.00  0.00           C
ATOM   2695 1HD2 LEU A 184      27.258  28.492  25.408  1.00  0.00           H
ATOM   2696 2HD2 LEU A 184      28.082  28.936  26.916  1.00  0.00           H
ATOM   2697 3HD2 LEU A 184      26.291  28.970  26.834  1.00  0.00           H
ATOM   2698  C   LEU A 184      28.873  33.182  25.956  1.00  0.00           C
ATOM   2699  O   LEU A 184      29.896  32.977  26.593  1.00  0.00           O
ATOM   2700  N   ILE A 185      27.997  34.089  26.323  1.00  0.00           N
ATOM   2701  H   ILE A 185      27.264  34.354  25.691  1.00  0.00           H
ATOM   2702  CA  ILE A 185      28.081  34.759  27.607  1.00  0.00           C
ATOM   2703  HA  ILE A 185      29.051  34.512  28.020  1.00  0.00           H
ATOM   2704  CB  ILE A 185      27.969  36.323  27.489  1.00  0.00           C
ATOM   2705  HB  ILE A 185      27.707  36.596  28.515  1.00  0.00           H
ATOM   2706  CG2 ILE A 185      29.297  37.045  27.271  1.00  0.00           C
ATOM   2707 1HG2 ILE A 185      30.052  36.751  28.001  1.00  0.00           H
ATOM   2708 2HG2 ILE A 185      29.680  36.900  26.264  1.00  0.00           H
ATOM   2709 3HG2 ILE A 185      29.062  38.100  27.453  1.00  0.00           H
ATOM   2710  CG1 ILE A 185      26.899  36.761  26.441  1.00  0.00           C
ATOM   2711 1HG1 ILE A 185      25.982  36.163  26.487  1.00  0.00           H
ATOM   2712 2HG1 ILE A 185      27.291  36.520  25.456  1.00  0.00           H
ATOM   2713  CD  ILE A 185      26.423  38.208  26.546  1.00  0.00           C
ATOM   2714  HD1 ILE A 185      27.312  38.845  26.551  1.00  0.00           H
ATOM   2715  HD2 ILE A 185      25.851  38.524  25.666  1.00  0.00           H
ATOM   2716  HD3 ILE A 185      25.756  38.369  27.397  1.00  0.00           H
ATOM   2717  C   ILE A 185      26.970  34.211  28.517  1.00  0.00           C
ATOM   2718  O   ILE A 185      25.776  34.121  28.088  1.00  0.00           O
ATOM   2719  N   ALA A 186      27.294  33.831  29.747  1.00  0.00           N
ATOM   2720  H   ALA A 186      28.260  33.809  30.012  1.00  0.00           H
ATOM   2721  CA  ALA A 186      26.314  33.502  30.867  1.00  0.00           C
ATOM   2722  HA  ALA A 186      25.397  33.153  30.391  1.00  0.00           H
ATOM   2723  CB  ALA A 186      26.862  32.427  31.826  1.00  0.00           C
ATOM   2724  HB1 ALA A 186      26.091  32.255  32.573  1.00  0.00           H
ATOM   2725  HB2 ALA A 186      27.134  31.505  31.328  1.00  0.00           H
ATOM   2726  HB3 ALA A 186      27.829  32.783  32.190  1.00  0.00           H
ATOM   2727  C   ALA A 186      26.073  34.864  31.539  1.00  0.00           C
ATOM   2728  O   ALA A 186      27.003  35.650  31.733  1.00  0.00           O
ATOM   2729  N   ILE A 187      24.779  35.204  31.790  1.00  0.00           N
ATOM   2730  H   ILE A 187      24.067  34.575  31.457  1.00  0.00           H
ATOM   2731  CA  ILE A 187      24.316  36.538  32.227  1.00  0.00           C
ATOM   2732  HA  ILE A 187      25.104  37.139  32.667  1.00  0.00           H
ATOM   2733  CB  ILE A 187      24.015  37.306  30.898  1.00  0.00           C
ATOM   2734  HB  ILE A 187      24.939  37.316  30.314  1.00  0.00           H
ATOM   2735  CG2 ILE A 187      22.953  36.579  30.016  1.00  0.00           C
ATOM   2736 1HG2 ILE A 187      22.947  37.113  29.075  1.00  0.00           H
ATOM   2737 2HG2 ILE A 187      23.137  35.509  29.895  1.00  0.00           H
ATOM   2738 3HG2 ILE A 187      22.037  36.549  30.613  1.00  0.00           H
ATOM   2739  CG1 ILE A 187      23.448  38.749  31.134  1.00  0.00           C
ATOM   2740 1HG1 ILE A 187      22.494  38.815  31.666  1.00  0.00           H
ATOM   2741 2HG1 ILE A 187      23.160  39.204  30.187  1.00  0.00           H
ATOM   2742  CD  ILE A 187      24.356  39.792  31.793  1.00  0.00           C
ATOM   2743  HD1 ILE A 187      25.288  39.762  31.228  1.00  0.00           H
ATOM   2744  HD2 ILE A 187      23.982  40.815  31.686  1.00  0.00           H
ATOM   2745  HD3 ILE A 187      24.491  39.570  32.852  1.00  0.00           H
ATOM   2746  C   ILE A 187      23.179  36.544  33.175  1.00  0.00           C
ATOM   2747  O   ILE A 187      22.233  35.763  32.966  1.00  0.00           O
ATOM   2748  N   GLY A 188      23.146  37.535  34.082  1.00  0.00           N
ATOM   2749  H   GLY A 188      23.891  38.200  34.242  1.00  0.00           H
ATOM   2750  CA  GLY A 188      22.033  37.628  35.037  1.00  0.00           C
ATOM   2751  HA1 GLY A 188      22.139  38.428  35.763  1.00  0.00           H
ATOM   2752  HA2 GLY A 188      21.970  36.655  35.512  1.00  0.00           H
ATOM   2753  C   GLY A 188      20.663  37.928  34.475  1.00  0.00           C
ATOM   2754  O   GLY A 188      20.468  38.569  33.473  1.00  0.00           O
ATOM   2755  N   SER A 189      19.649  37.437  35.136  1.00  0.00           N
ATOM   2756  H   SER A 189      19.869  37.192  36.089  1.00  0.00           H
ATOM   2757  CA  SER A 189      18.218  37.623  34.756  1.00  0.00           C
ATOM   2758  HA  SER A 189      18.103  37.605  33.674  1.00  0.00           H
ATOM   2759  CB  SER A 189      17.408  36.409  35.293  1.00  0.00           C
ATOM   2760  HB1 SER A 189      16.341  36.545  35.118  1.00  0.00           H
ATOM   2761  HB2 SER A 189      17.524  36.352  36.370  1.00  0.00           H
ATOM   2762  OG  SER A 189      17.880  35.277  34.636  1.00  0.00           O
ATOM   2763  HG  SER A 189      18.625  34.917  35.113  1.00  0.00           H
ATOM   2764  C   SER A 189      17.665  38.950  35.204  1.00  0.00           C
ATOM   2765  O   SER A 189      16.583  39.284  34.901  1.00  0.00           O
ATOM   2766  N   SER A 190      18.312  39.748  36.080  1.00  0.00           N
ATOM   2767  H   SER A 190      19.154  39.338  36.449  1.00  0.00           H
ATOM   2768  CA  SER A 190      17.741  40.940  36.653  1.00  0.00           C
ATOM   2769  HA  SER A 190      16.685  40.663  36.704  1.00  0.00           H
ATOM   2770  CB  SER A 190      18.161  41.142  38.161  1.00  0.00           C
ATOM   2771  HB1 SER A 190      17.890  40.219  38.662  1.00  0.00           H
ATOM   2772  HB2 SER A 190      17.763  42.080  38.571  1.00  0.00           H
ATOM   2773  OG  SER A 190      19.496  41.356  38.269  1.00  0.00           O
ATOM   2774  HG  SER A 190      20.006  40.545  38.182  1.00  0.00           H
ATOM   2775  C   SER A 190      17.888  42.211  35.826  1.00  0.00           C
ATOM   2776  O   SER A 190      18.590  42.292  34.815  1.00  0.00           O
ATOM   2777  N   GLU A 191      17.094  43.196  36.207  1.00  0.00           N
ATOM   2778  H   GLU A 191      16.522  43.052  37.033  1.00  0.00           H
ATOM   2779  CA  GLU A 191      16.983  44.419  35.398  1.00  0.00           C
ATOM   2780  HA  GLU A 191      16.638  44.099  34.416  1.00  0.00           H
ATOM   2781  CB  GLU A 191      15.948  45.349  36.082  1.00  0.00           C
ATOM   2782  HB1 GLU A 191      16.311  45.589  37.087  1.00  0.00           H
ATOM   2783  HB2 GLU A 191      14.948  44.919  36.173  1.00  0.00           H
ATOM   2784  CG  GLU A 191      15.867  46.713  35.311  1.00  0.00           C
ATOM   2785  HG1 GLU A 191      15.308  46.612  34.388  1.00  0.00           H
ATOM   2786  HG2 GLU A 191      16.866  47.075  35.066  1.00  0.00           H
ATOM   2787  CD  GLU A 191      15.195  47.780  36.156  1.00  0.00           C
ATOM   2788  OE1 GLU A 191      14.074  47.561  36.770  1.00  0.00           O
ATOM   2789  OE2 GLU A 191      15.667  48.927  36.116  1.00  0.00           O
ATOM   2790  C   GLU A 191      18.295  45.117  35.107  1.00  0.00           C
ATOM   2791  O   GLU A 191      18.541  45.433  33.967  1.00  0.00           O
ATOM   2792  N   SER A 192      19.115  45.370  36.112  1.00  0.00           N
ATOM   2793  H   SER A 192      19.024  44.906  37.006  1.00  0.00           H
ATOM   2794  CA  SER A 192      20.225  46.321  35.955  1.00  0.00           C
ATOM   2795  HA  SER A 192      19.858  47.247  35.521  1.00  0.00           H
ATOM   2796  CB  SER A 192      20.822  46.772  37.329  1.00  0.00           C
ATOM   2797  HB1 SER A 192      21.793  47.258  37.191  1.00  0.00           H
ATOM   2798  HB2 SER A 192      21.063  45.872  37.889  1.00  0.00           H
ATOM   2799  OG  SER A 192      19.906  47.454  38.083  1.00  0.00           O
ATOM   2800  HG  SER A 192      20.000  47.168  38.994  1.00  0.00           H
ATOM   2801  C   SER A 192      21.420  45.704  35.241  1.00  0.00           C
ATOM   2802  O   SER A 192      21.993  46.272  34.283  1.00  0.00           O
ATOM   2803  N   ALA A 193      21.759  44.475  35.617  1.00  0.00           N
ATOM   2804  H   ALA A 193      21.246  44.128  36.415  1.00  0.00           H
ATOM   2805  CA  ALA A 193      22.467  43.394  34.906  1.00  0.00           C
ATOM   2806  HA  ALA A 193      23.538  43.584  34.963  1.00  0.00           H
ATOM   2807  CB  ALA A 193      21.985  42.003  35.489  1.00  0.00           C
ATOM   2808  HB1 ALA A 193      22.340  41.900  36.513  1.00  0.00           H
ATOM   2809  HB2 ALA A 193      20.896  41.934  35.490  1.00  0.00           H
ATOM   2810  HB3 ALA A 193      22.301  41.198  34.823  1.00  0.00           H
ATOM   2811  C   ALA A 193      22.046  43.355  33.403  1.00  0.00           C
ATOM   2812  O   ALA A 193      22.997  43.284  32.566  1.00  0.00           O
ATOM   2813  N   GLN A 194      20.750  43.319  33.153  1.00  0.00           N
ATOM   2814  H   GLN A 194      20.073  43.091  33.877  1.00  0.00           H
ATOM   2815  CA  GLN A 194      20.318  43.315  31.715  1.00  0.00           C
ATOM   2816  HA  GLN A 194      20.946  42.674  31.112  1.00  0.00           H
ATOM   2817  CB  GLN A 194      18.912  42.681  31.540  1.00  0.00           C
ATOM   2818  HB1 GLN A 194      18.518  42.907  30.552  1.00  0.00           H
ATOM   2819  HB2 GLN A 194      18.344  43.139  32.351  1.00  0.00           H
ATOM   2820  CG  GLN A 194      18.806  41.172  31.720  1.00  0.00           C
ATOM   2821  HG1 GLN A 194      17.733  40.991  31.877  1.00  0.00           H
ATOM   2822  HG2 GLN A 194      19.306  40.940  32.660  1.00  0.00           H
ATOM   2823  CD  GLN A 194      19.120  40.352  30.535  1.00  0.00           C
ATOM   2824  OE1 GLN A 194      18.915  40.746  29.402  1.00  0.00           O
ATOM   2825  NE2 GLN A 194      19.793  39.245  30.751  1.00  0.00           N
ATOM   2826 1HE2 GLN A 194      20.253  39.011  31.620  1.00  0.00           H
ATOM   2827 2HE2 GLN A 194      20.055  38.732  29.921  1.00  0.00           H
ATOM   2828  C   GLN A 194      20.414  44.687  31.021  1.00  0.00           C
ATOM   2829  O   GLN A 194      20.814  44.757  29.839  1.00  0.00           O
ATOM   2830  N   LYS A 195      20.155  45.798  31.746  1.00  0.00           N
ATOM   2831  H   LYS A 195      19.917  45.680  32.724  1.00  0.00           H
ATOM   2832  CA  LYS A 195      20.322  47.182  31.189  1.00  0.00           C
ATOM   2833  HA  LYS A 195      19.719  47.322  30.296  1.00  0.00           H
ATOM   2834  CB  LYS A 195      19.955  48.169  32.299  1.00  0.00           C
ATOM   2835  HB1 LYS A 195      20.689  48.167  33.106  1.00  0.00           H
ATOM   2836  HB2 LYS A 195      19.039  47.881  32.814  1.00  0.00           H
ATOM   2837  CG  LYS A 195      19.776  49.612  31.695  1.00  0.00           C
ATOM   2838  HG1 LYS A 195      20.718  50.063  31.377  1.00  0.00           H
ATOM   2839  HG2 LYS A 195      19.439  50.189  32.557  1.00  0.00           H
ATOM   2840  CD  LYS A 195      18.677  49.851  30.654  1.00  0.00           C
ATOM   2841  HD1 LYS A 195      19.043  49.600  29.653  1.00  0.00           H
ATOM   2842  HD2 LYS A 195      18.616  50.934  30.545  1.00  0.00           H
ATOM   2843  CE  LYS A 195      17.310  49.265  31.050  1.00  0.00           C
ATOM   2844  HE1 LYS A 195      17.445  48.208  31.277  1.00  0.00           H
ATOM   2845  HE2 LYS A 195      16.627  49.280  30.210  1.00  0.00           H
ATOM   2846  NZ  LYS A 195      16.569  50.125  32.113  1.00  0.00           N
ATOM   2847  HZ1 LYS A 195      17.113  50.038  32.958  1.00  0.00           H
ATOM   2848  HZ2 LYS A 195      16.488  51.106  31.918  1.00  0.00           H
ATOM   2849  HZ3 LYS A 195      15.628  49.874  32.381  1.00  0.00           H
ATOM   2850  C   LYS A 195      21.813  47.546  30.823  1.00  0.00           C
ATOM   2851  O   LYS A 195      22.062  48.252  29.788  1.00  0.00           O
ATOM   2852  N   ALA A 196      22.775  47.033  31.621  1.00  0.00           N
ATOM   2853  H   ALA A 196      22.427  46.687  32.495  1.00  0.00           H
ATOM   2854  CA  ALA A 196      24.131  47.090  31.222  1.00  0.00           C
ATOM   2855  HA  ALA A 196      24.407  48.101  30.919  1.00  0.00           H
ATOM   2856  CB  ALA A 196      25.052  46.624  32.377  1.00  0.00           C
ATOM   2857  HB1 ALA A 196      24.915  45.559  32.567  1.00  0.00           H
ATOM   2858  HB2 ALA A 196      26.097  46.840  32.165  1.00  0.00           H
ATOM   2859  HB3 ALA A 196      24.787  47.019  33.355  1.00  0.00           H
ATOM   2860  C   ALA A 196      24.460  46.384  29.883  1.00  0.00           C
ATOM   2861  O   ALA A 196      25.165  46.884  29.023  1.00  0.00           O
ATOM   2862  N   LEU A 197      23.746  45.278  29.671  1.00  0.00           N
ATOM   2863  H   LEU A 197      23.105  44.850  30.333  1.00  0.00           H
ATOM   2864  CA  LEU A 197      23.952  44.501  28.444  1.00  0.00           C
ATOM   2865  HA  LEU A 197      25.001  44.506  28.133  1.00  0.00           H
ATOM   2866  CB  LEU A 197      23.436  43.096  28.642  1.00  0.00           C
ATOM   2867  HB1 LEU A 197      22.347  43.049  28.624  1.00  0.00           H
ATOM   2868  HB2 LEU A 197      23.932  42.670  29.512  1.00  0.00           H
ATOM   2869  CG  LEU A 197      23.793  42.118  27.497  1.00  0.00           C
ATOM   2870  HG  LEU A 197      23.731  42.723  26.596  1.00  0.00           H
ATOM   2871  CD1 LEU A 197      25.187  41.496  27.775  1.00  0.00           C
ATOM   2872 1HD1 LEU A 197      25.806  41.136  26.957  1.00  0.00           H
ATOM   2873 2HD1 LEU A 197      25.823  42.296  28.147  1.00  0.00           H
ATOM   2874 3HD1 LEU A 197      25.007  40.708  28.508  1.00  0.00           H
ATOM   2875  CD2 LEU A 197      22.807  40.991  27.483  1.00  0.00           C
ATOM   2876 1HD2 LEU A 197      22.617  40.566  28.475  1.00  0.00           H
ATOM   2877 2HD2 LEU A 197      21.924  41.453  27.038  1.00  0.00           H
ATOM   2878 3HD2 LEU A 197      23.196  40.192  26.862  1.00  0.00           H
ATOM   2879  C   LEU A 197      23.183  45.185  27.295  1.00  0.00           C
ATOM   2880  O   LEU A 197      23.484  45.115  26.079  1.00  0.00           O
ATOM   2881  N   LYS A 198      22.117  45.914  27.623  1.00  0.00           N
ATOM   2882  H   LYS A 198      21.798  46.025  28.573  1.00  0.00           H
ATOM   2883  CA  LYS A 198      21.305  46.649  26.576  1.00  0.00           C
ATOM   2884  HA  LYS A 198      20.980  46.010  25.769  1.00  0.00           H
ATOM   2885  CB  LYS A 198      20.043  47.278  27.168  1.00  0.00           C
ATOM   2886  HB1 LYS A 198      20.283  47.933  28.001  1.00  0.00           H
ATOM   2887  HB2 LYS A 198      19.462  46.444  27.568  1.00  0.00           H
ATOM   2888  CG  LYS A 198      19.140  47.857  26.057  1.00  0.00           C
ATOM   2889  HG1 LYS A 198      18.870  46.989  25.463  1.00  0.00           H
ATOM   2890  HG2 LYS A 198      19.647  48.636  25.481  1.00  0.00           H
ATOM   2891  CD  LYS A 198      17.880  48.465  26.640  1.00  0.00           C
ATOM   2892  HD1 LYS A 198      18.297  49.278  27.220  1.00  0.00           H
ATOM   2893  HD2 LYS A 198      17.327  47.751  27.248  1.00  0.00           H
ATOM   2894  CE  LYS A 198      17.085  49.113  25.537  1.00  0.00           C
ATOM   2895  HE1 LYS A 198      16.623  48.313  24.964  1.00  0.00           H
ATOM   2896  HE2 LYS A 198      17.748  49.732  24.933  1.00  0.00           H
ATOM   2897  NZ  LYS A 198      16.010  49.955  26.107  1.00  0.00           N
ATOM   2898  HZ1 LYS A 198      15.391  50.307  25.392  1.00  0.00           H
ATOM   2899  HZ2 LYS A 198      15.396  49.454  26.729  1.00  0.00           H
ATOM   2900  HZ3 LYS A 198      16.403  50.704  26.661  1.00  0.00           H
ATOM   2901  C   LYS A 198      22.165  47.790  25.992  1.00  0.00           C
ATOM   2902  O   LYS A 198      22.026  48.042  24.780  1.00  0.00           O
ATOM   2903  N   ILE A 199      23.056  48.371  26.781  1.00  0.00           N
ATOM   2904  H   ILE A 199      23.030  48.019  27.734  1.00  0.00           H
ATOM   2905  CA  ILE A 199      24.109  49.289  26.400  1.00  0.00           C
ATOM   2906  HA  ILE A 199      23.726  49.861  25.551  1.00  0.00           H
ATOM   2907  CB  ILE A 199      24.430  50.267  27.549  1.00  0.00           C
ATOM   2908  HB  ILE A 199      24.854  49.692  28.378  1.00  0.00           H
ATOM   2909  CG2 ILE A 199      25.495  51.255  26.975  1.00  0.00           C
ATOM   2910 1HG2 ILE A 199      25.410  52.203  27.494  1.00  0.00           H
ATOM   2911 2HG2 ILE A 199      26.496  50.864  27.109  1.00  0.00           H
ATOM   2912 3HG2 ILE A 199      25.370  51.558  25.936  1.00  0.00           H
ATOM   2913  CG1 ILE A 199      23.120  51.017  27.929  1.00  0.00           C
ATOM   2914 1HG1 ILE A 199      22.314  50.300  28.026  1.00  0.00           H
ATOM   2915 2HG1 ILE A 199      22.701  51.646  27.147  1.00  0.00           H
ATOM   2916  CD  ILE A 199      23.242  51.813  29.223  1.00  0.00           C
ATOM   2917  HD1 ILE A 199      22.443  52.539  29.352  1.00  0.00           H
ATOM   2918  HD2 ILE A 199      23.158  51.125  30.072  1.00  0.00           H
ATOM   2919  HD3 ILE A 199      24.170  52.382  29.189  1.00  0.00           H
ATOM   2920  C   ILE A 199      25.233  48.563  25.712  1.00  0.00           C
ATOM   2921  O   ILE A 199      25.601  48.986  24.596  1.00  0.00           O
ATOM   2922  N   MET A 200      25.653  47.330  26.182  1.00  0.00           N
ATOM   2923  H   MET A 200      25.215  47.033  27.049  1.00  0.00           H
ATOM   2924  CA  MET A 200      26.710  46.514  25.606  1.00  0.00           C
ATOM   2925  HA  MET A 200      27.590  47.127  25.411  1.00  0.00           H
ATOM   2926  CB  MET A 200      27.046  45.244  26.468  1.00  0.00           C
ATOM   2927  HB1 MET A 200      26.280  44.481  26.343  1.00  0.00           H
ATOM   2928  HB2 MET A 200      26.940  45.418  27.541  1.00  0.00           H
ATOM   2929  CG  MET A 200      28.344  44.524  26.211  1.00  0.00           C
ATOM   2930  HG1 MET A 200      29.166  45.220  26.403  1.00  0.00           H
ATOM   2931  HG2 MET A 200      28.321  44.271  25.150  1.00  0.00           H
ATOM   2932  SD  MET A 200      28.579  43.030  27.160  1.00  0.00           S
ATOM   2933  CE  MET A 200      28.694  41.920  25.723  1.00  0.00           C
ATOM   2934  HE1 MET A 200      29.464  42.231  25.028  1.00  0.00           H
ATOM   2935  HE2 MET A 200      28.734  40.899  26.112  1.00  0.00           H
ATOM   2936  HE3 MET A 200      27.666  41.866  25.358  1.00  0.00           H
ATOM   2937  C   MET A 200      26.363  46.012  24.157  1.00  0.00           C
ATOM   2938  O   MET A 200      27.132  46.108  23.206  1.00  0.00           O
ATOM   2939  N   GLN A 201      25.109  45.567  23.942  1.00  0.00           N
ATOM   2940  H   GLN A 201      24.515  45.621  24.753  1.00  0.00           H
ATOM   2941  CA  GLN A 201      24.450  45.215  22.644  1.00  0.00           C
ATOM   2942  HA  GLN A 201      25.151  44.616  22.060  1.00  0.00           H
ATOM   2943  CB  GLN A 201      23.083  44.473  22.739  1.00  0.00           C
ATOM   2944  HB1 GLN A 201      22.739  44.374  21.701  1.00  0.00           H
ATOM   2945  HB2 GLN A 201      22.409  45.142  23.264  1.00  0.00           H
ATOM   2946  CG  GLN A 201      23.093  43.090  23.293  1.00  0.00           C
ATOM   2947  HG1 GLN A 201      23.154  43.106  24.381  1.00  0.00           H
ATOM   2948  HG2 GLN A 201      23.982  42.557  22.960  1.00  0.00           H
ATOM   2949  CD  GLN A 201      21.789  42.337  22.920  1.00  0.00           C
ATOM   2950  OE1 GLN A 201      20.762  42.882  22.598  1.00  0.00           O
ATOM   2951  NE2 GLN A 201      21.904  40.997  22.792  1.00  0.00           N
ATOM   2952 1HE2 GLN A 201      22.801  40.588  23.007  1.00  0.00           H
ATOM   2953 2HE2 GLN A 201      21.141  40.459  22.393  1.00  0.00           H
ATOM   2954  C   GLN A 201      24.278  46.481  21.765  1.00  0.00           C
ATOM   2955  O   GLN A 201      24.543  46.550  20.536  1.00  0.00           O
ATOM   2956  N   GLN A 202      23.805  47.606  22.343  1.00  0.00           N
ATOM   2957  H   GLN A 202      23.382  47.554  23.257  1.00  0.00           H
ATOM   2958  CA  GLN A 202      23.629  48.802  21.530  1.00  0.00           C
ATOM   2959  HA  GLN A 202      22.870  48.681  20.756  1.00  0.00           H
ATOM   2960  CB  GLN A 202      23.022  49.974  22.342  1.00  0.00           C
ATOM   2961  HB1 GLN A 202      23.547  50.059  23.298  1.00  0.00           H
ATOM   2962  HB2 GLN A 202      22.024  49.622  22.623  1.00  0.00           H
ATOM   2963  CG  GLN A 202      22.937  51.330  21.698  1.00  0.00           C
ATOM   2964  HG1 GLN A 202      21.991  51.344  21.149  1.00  0.00           H
ATOM   2965  HG2 GLN A 202      23.812  51.529  21.084  1.00  0.00           H
ATOM   2966  CD  GLN A 202      22.649  52.487  22.716  1.00  0.00           C
ATOM   2967  OE1 GLN A 202      21.659  52.506  23.428  1.00  0.00           O
ATOM   2968  NE2 GLN A 202      23.545  53.418  22.800  1.00  0.00           N
ATOM   2969 1HE2 GLN A 202      24.275  53.569  22.121  1.00  0.00           H
ATOM   2970 2HE2 GLN A 202      23.541  54.036  23.595  1.00  0.00           H
ATOM   2971  C   GLN A 202      24.958  49.312  21.014  1.00  0.00           C
ATOM   2972  O   GLN A 202      24.970  49.608  19.794  1.00  0.00           O
ATOM   2973  N   MET A 203      25.993  49.429  21.851  1.00  0.00           N
ATOM   2974  H   MET A 203      25.917  49.152  22.823  1.00  0.00           H
ATOM   2975  CA  MET A 203      27.309  49.913  21.489  1.00  0.00           C
ATOM   2976  HA  MET A 203      27.015  50.751  20.860  1.00  0.00           H
ATOM   2977  CB  MET A 203      27.979  50.560  22.674  1.00  0.00           C
ATOM   2978  HB1 MET A 203      27.161  51.024  23.224  1.00  0.00           H
ATOM   2979  HB2 MET A 203      28.652  51.324  22.285  1.00  0.00           H
ATOM   2980  CG  MET A 203      28.725  49.586  23.582  1.00  0.00           C
ATOM   2981  HG1 MET A 203      29.593  49.277  23.009  1.00  0.00           H
ATOM   2982  HG2 MET A 203      28.179  48.653  23.713  1.00  0.00           H
ATOM   2983  SD  MET A 203      29.271  50.359  25.049  1.00  0.00           S
ATOM   2984  CE  MET A 203      30.046  51.910  24.464  1.00  0.00           C
ATOM   2985  HE1 MET A 203      30.552  52.535  25.189  1.00  0.00           H
ATOM   2986  HE2 MET A 203      30.751  51.709  23.646  1.00  0.00           H
ATOM   2987  HE3 MET A 203      29.249  52.557  24.091  1.00  0.00           H
ATOM   2988  C   MET A 203      28.223  48.913  20.755  1.00  0.00           C
ATOM   2989  O   MET A 203      29.413  49.147  20.562  1.00  0.00           O
ATOM   2990  N   SER A 204      27.699  47.747  20.374  1.00  0.00           N
ATOM   2991  H   SER A 204      26.724  47.614  20.621  1.00  0.00           H
ATOM   2992  CA  SER A 204      28.510  46.733  19.650  1.00  0.00           C
ATOM   2993  HA  SER A 204      29.570  46.820  19.883  1.00  0.00           H
ATOM   2994  CB  SER A 204      27.952  45.278  20.020  1.00  0.00           C
ATOM   2995  HB1 SER A 204      28.147  44.558  19.230  1.00  0.00           H
ATOM   2996  HB2 SER A 204      26.905  45.396  20.305  1.00  0.00           H
ATOM   2997  OG  SER A 204      28.600  44.719  21.126  1.00  0.00           O
ATOM   2998  HG  SER A 204      28.351  45.289  21.847  1.00  0.00           H
ATOM   2999  C   SER A 204      28.475  46.898  18.093  1.00  0.00           C
ATOM   3000  O   SER A 204      27.597  47.543  17.534  1.00  0.00           O
ATOM   3001  N   ASP A 205      29.349  46.130  17.389  1.00  0.00           N
ATOM   3002  H   ASP A 205      30.121  45.852  17.978  1.00  0.00           H
ATOM   3003  CA  ASP A 205      29.250  45.826  15.896  1.00  0.00           C
ATOM   3004  HA  ASP A 205      28.368  46.236  15.412  1.00  0.00           H
ATOM   3005  CB  ASP A 205      30.506  46.396  15.127  1.00  0.00           C
ATOM   3006  HB1 ASP A 205      30.493  47.490  15.191  1.00  0.00           H
ATOM   3007  HB2 ASP A 205      30.265  46.200  14.085  1.00  0.00           H
ATOM   3008  CG  ASP A 205      31.805  45.755  15.585  1.00  0.00           C
ATOM   3009  OD1 ASP A 205      32.424  46.228  16.557  1.00  0.00           O
ATOM   3010  OD2 ASP A 205      32.179  44.799  14.917  1.00  0.00           O
ATOM   3011  C   ASP A 205      29.110  44.273  15.647  1.00  0.00           C
ATOM   3012  O   ASP A 205      29.180  43.727  14.504  1.00  0.00           O
ATOM   3013  N   HIS A 206      28.988  43.557  16.685  1.00  0.00           N
ATOM   3014  H   HIS A 206      28.919  44.065  17.556  1.00  0.00           H
ATOM   3015  CA  HIS A 206      28.853  42.100  16.698  1.00  0.00           C
ATOM   3016  HA  HIS A 206      28.625  41.688  15.712  1.00  0.00           H
ATOM   3017  CB  HIS A 206      30.183  41.543  17.063  1.00  0.00           C
ATOM   3018  HB1 HIS A 206      30.303  41.783  18.126  1.00  0.00           H
ATOM   3019  HB2 HIS A 206      31.061  41.870  16.515  1.00  0.00           H
ATOM   3020  CG  HIS A 206      30.194  40.027  17.105  1.00  0.00           C
ATOM   3021  ND1 HIS A 206      29.987  39.116  16.027  1.00  0.00           N
ATOM   3022  CE1 HIS A 206      29.993  37.856  16.519  1.00  0.00           C
ATOM   3023  HE1 HIS A 206      29.758  36.956  15.973  1.00  0.00           H
ATOM   3024  NE2 HIS A 206      30.226  37.888  17.861  1.00  0.00           N
ATOM   3025  HE2 HIS A 206      30.233  37.090  18.478  1.00  0.00           H
ATOM   3026  CD2 HIS A 206      30.263  39.269  18.237  1.00  0.00           C
ATOM   3027  HD2 HIS A 206      30.448  39.562  19.255  1.00  0.00           H
ATOM   3028  C   HIS A 206      27.720  41.618  17.619  1.00  0.00           C
ATOM   3029  O   HIS A 206      27.257  42.409  18.372  1.00  0.00           O
ATOM   3030  N   ARG A 207      27.217  40.375  17.580  1.00  0.00           N
ATOM   3031  H   ARG A 207      27.673  39.726  16.951  1.00  0.00           H
ATOM   3032  CA  ARG A 207      26.241  39.742  18.509  1.00  0.00           C
ATOM   3033  HA  ARG A 207      26.159  40.466  19.324  1.00  0.00           H
ATOM   3034  CB  ARG A 207      24.936  39.722  17.749  1.00  0.00           C
ATOM   3035  HB1 ARG A 207      24.866  39.111  16.852  1.00  0.00           H
ATOM   3036  HB2 ARG A 207      24.802  40.781  17.508  1.00  0.00           H
ATOM   3037  CG  ARG A 207      23.787  39.391  18.758  1.00  0.00           C
ATOM   3038  HG1 ARG A 207      23.633  40.294  19.350  1.00  0.00           H
ATOM   3039  HG2 ARG A 207      24.073  38.601  19.447  1.00  0.00           H
ATOM   3040  CD  ARG A 207      22.471  39.012  18.078  1.00  0.00           C
ATOM   3041  HD1 ARG A 207      21.706  39.070  18.856  1.00  0.00           H
ATOM   3042  HD2 ARG A 207      22.476  38.026  17.611  1.00  0.00           H
ATOM   3043  NE  ARG A 207      22.057  39.961  17.085  1.00  0.00           N
ATOM   3044  HE  ARG A 207      21.373  40.627  17.405  1.00  0.00           H
ATOM   3045  CZ  ARG A 207      22.223  39.891  15.808  1.00  0.00           C
ATOM   3046  NH1 ARG A 207      22.541  38.842  15.203  1.00  0.00           N
ATOM   3047 1HH1 ARG A 207      22.816  38.054  15.778  1.00  0.00           H
ATOM   3048 2HH1 ARG A 207      22.577  38.786  14.193  1.00  0.00           H
ATOM   3049  NH2 ARG A 207      21.983  40.931  15.110  1.00  0.00           N
ATOM   3050 1HH2 ARG A 207      21.786  41.812  15.557  1.00  0.00           H
ATOM   3051 2HH2 ARG A 207      22.126  40.932  14.114  1.00  0.00           H
ATOM   3052  C   ARG A 207      26.659  38.392  19.098  1.00  0.00           C
ATOM   3053  O   ARG A 207      26.567  37.331  18.466  1.00  0.00           O
ATOM   3054  N   TYR A 208      27.104  38.510  20.380  1.00  0.00           N
ATOM   3055  H   TYR A 208      27.039  39.405  20.832  1.00  0.00           H
ATOM   3056  CA  TYR A 208      27.327  37.374  21.270  1.00  0.00           C
ATOM   3057  HA  TYR A 208      27.965  36.726  20.674  1.00  0.00           H
ATOM   3058  CB  TYR A 208      28.019  37.684  22.594  1.00  0.00           C
ATOM   3059  HB1 TYR A 208      28.247  36.749  23.094  1.00  0.00           H
ATOM   3060  HB2 TYR A 208      27.395  38.210  23.324  1.00  0.00           H
ATOM   3061  CG  TYR A 208      29.269  38.483  22.352  1.00  0.00           C
ATOM   3062  CD1 TYR A 208      30.459  37.832  21.976  1.00  0.00           C
ATOM   3063  HD1 TYR A 208      30.385  36.751  21.982  1.00  0.00           H
ATOM   3064  CE1 TYR A 208      31.639  38.548  21.697  1.00  0.00           C
ATOM   3065  HE1 TYR A 208      32.530  38.001  21.435  1.00  0.00           H
ATOM   3066  CZ  TYR A 208      31.582  39.964  21.712  1.00  0.00           C
ATOM   3067  OH  TYR A 208      32.616  40.728  21.206  1.00  0.00           O
ATOM   3068  HH  TYR A 208      32.467  41.672  21.134  1.00  0.00           H
ATOM   3069  CE2 TYR A 208      30.366  40.625  22.080  1.00  0.00           C
ATOM   3070  HE2 TYR A 208      30.309  41.692  21.907  1.00  0.00           H
ATOM   3071  CD2 TYR A 208      29.245  39.888  22.423  1.00  0.00           C
ATOM   3072  HD2 TYR A 208      28.335  40.454  22.588  1.00  0.00           H
ATOM   3073  C   TYR A 208      26.008  36.592  21.647  1.00  0.00           C
ATOM   3074  O   TYR A 208      25.049  37.267  21.846  1.00  0.00           O
ATOM   3075  N   ASP A 209      25.972  35.249  21.756  1.00  0.00           N
ATOM   3076  H   ASP A 209      26.888  34.807  21.749  1.00  0.00           H
ATOM   3077  CA  ASP A 209      24.924  34.366  22.324  1.00  0.00           C
ATOM   3078  HA  ASP A 209      23.961  34.732  21.976  1.00  0.00           H
ATOM   3079  CB  ASP A 209      25.091  32.934  21.723  1.00  0.00           C
ATOM   3080  HB1 ASP A 209      24.329  32.186  21.940  1.00  0.00           H
ATOM   3081  HB2 ASP A 209      25.981  32.477  22.147  1.00  0.00           H
ATOM   3082  CG  ASP A 209      25.185  33.097  20.219  1.00  0.00           C
ATOM   3083  OD1 ASP A 209      24.142  33.380  19.601  1.00  0.00           O
ATOM   3084  OD2 ASP A 209      26.281  32.890  19.610  1.00  0.00           O
ATOM   3085  C   ASP A 209      24.872  34.373  23.848  1.00  0.00           C
ATOM   3086  O   ASP A 209      25.808  34.629  24.551  1.00  0.00           O
ATOM   3087  N   LYS A 210      23.731  33.999  24.364  1.00  0.00           N
ATOM   3088  H   LYS A 210      23.067  33.718  23.667  1.00  0.00           H
ATOM   3089  CA  LYS A 210      23.203  34.320  25.749  1.00  0.00           C
ATOM   3090  HA  LYS A 210      24.055  34.645  26.341  1.00  0.00           H
ATOM   3091  CB  LYS A 210      22.127  35.460  25.716  1.00  0.00           C
ATOM   3092  HB1 LYS A 210      21.749  35.628  26.725  1.00  0.00           H
ATOM   3093  HB2 LYS A 210      21.314  35.009  25.144  1.00  0.00           H
ATOM   3094  CG  LYS A 210      22.678  36.637  25.006  1.00  0.00           C
ATOM   3095  HG1 LYS A 210      22.825  36.404  23.944  1.00  0.00           H
ATOM   3096  HG2 LYS A 210      23.582  36.900  25.546  1.00  0.00           H
ATOM   3097  CD  LYS A 210      21.580  37.811  24.968  1.00  0.00           C
ATOM   3098  HD1 LYS A 210      21.927  38.673  24.393  1.00  0.00           H
ATOM   3099  HD2 LYS A 210      21.413  38.114  25.999  1.00  0.00           H
ATOM   3100  CE  LYS A 210      20.166  37.589  24.403  1.00  0.00           C
ATOM   3101  HE1 LYS A 210      19.652  38.539  24.329  1.00  0.00           H
ATOM   3102  HE2 LYS A 210      19.624  37.077  25.196  1.00  0.00           H
ATOM   3103  NZ  LYS A 210      20.116  36.881  23.089  1.00  0.00           N
ATOM   3104  HZ1 LYS A 210      19.262  36.946  22.553  1.00  0.00           H
ATOM   3105  HZ2 LYS A 210      20.644  37.392  22.402  1.00  0.00           H
ATOM   3106  HZ3 LYS A 210      20.498  35.947  23.054  1.00  0.00           H
ATOM   3107  C   LYS A 210      22.689  33.032  26.381  1.00  0.00           C
ATOM   3108  O   LYS A 210      21.831  32.293  25.922  1.00  0.00           O
ATOM   3109  N   LEU A 211      23.246  32.833  27.573  1.00  0.00           N
ATOM   3110  H   LEU A 211      24.091  33.354  27.746  1.00  0.00           H
ATOM   3111  CA  LEU A 211      22.830  31.923  28.624  1.00  0.00           C
ATOM   3112  HA  LEU A 211      22.070  31.233  28.243  1.00  0.00           H
ATOM   3113  CB  LEU A 211      24.007  30.943  28.913  1.00  0.00           C
ATOM   3114  HB1 LEU A 211      24.927  31.536  28.987  1.00  0.00           H
ATOM   3115  HB2 LEU A 211      24.135  30.320  28.028  1.00  0.00           H
ATOM   3116  CG  LEU A 211      23.977  30.028  30.123  1.00  0.00           C
ATOM   3117  HG  LEU A 211      24.278  30.667  30.950  1.00  0.00           H
ATOM   3118  CD1 LEU A 211      22.616  29.377  30.387  1.00  0.00           C
ATOM   3119 1HD1 LEU A 211      22.318  28.751  29.541  1.00  0.00           H
ATOM   3120 2HD1 LEU A 211      22.789  28.703  31.231  1.00  0.00           H
ATOM   3121 3HD1 LEU A 211      21.865  30.139  30.627  1.00  0.00           H
ATOM   3122  CD2 LEU A 211      25.066  28.933  29.876  1.00  0.00           C
ATOM   3123 1HD2 LEU A 211      26.019  29.443  29.733  1.00  0.00           H
ATOM   3124 2HD2 LEU A 211      25.057  28.298  30.767  1.00  0.00           H
ATOM   3125 3HD2 LEU A 211      24.829  28.290  29.037  1.00  0.00           H
ATOM   3126  C   LEU A 211      22.318  32.619  29.880  1.00  0.00           C
ATOM   3127  O   LEU A 211      23.090  32.953  30.832  1.00  0.00           O
ATOM   3128  N   THR A 212      21.063  33.128  29.776  1.00  0.00           N
ATOM   3129  H   THR A 212      20.486  32.836  28.995  1.00  0.00           H
ATOM   3130  CA  THR A 212      20.474  33.979  30.806  1.00  0.00           C
ATOM   3131  HA  THR A 212      21.264  34.617  31.192  1.00  0.00           H
ATOM   3132  CB  THR A 212      19.395  34.784  30.125  1.00  0.00           C
ATOM   3133  HB  THR A 212      18.685  34.075  29.694  1.00  0.00           H
ATOM   3134  CG2 THR A 212      18.677  35.799  30.958  1.00  0.00           C
ATOM   3135 1HG2 THR A 212      18.813  35.523  32.006  1.00  0.00           H
ATOM   3136 2HG2 THR A 212      19.155  36.775  30.884  1.00  0.00           H
ATOM   3137 3HG2 THR A 212      17.620  35.835  30.698  1.00  0.00           H
ATOM   3138  OG1 THR A 212      19.832  35.479  28.988  1.00  0.00           O
ATOM   3139  HG1 THR A 212      19.697  34.851  28.273  1.00  0.00           H
ATOM   3140  C   THR A 212      19.968  33.092  31.914  1.00  0.00           C
ATOM   3141  O   THR A 212      19.195  32.126  31.682  1.00  0.00           O
ATOM   3142  N   VAL A 213      20.400  33.425  33.155  1.00  0.00           N
ATOM   3143  H   VAL A 213      20.751  34.370  33.238  1.00  0.00           H
ATOM   3144  CA  VAL A 213      20.395  32.513  34.316  1.00  0.00           C
ATOM   3145  HA  VAL A 213      19.872  31.579  34.065  1.00  0.00           H
ATOM   3146  CB  VAL A 213      21.798  32.053  34.683  1.00  0.00           C
ATOM   3147  HB  VAL A 213      21.673  31.538  35.636  1.00  0.00           H
ATOM   3148  CG1 VAL A 213      22.235  30.987  33.768  1.00  0.00           C
ATOM   3149 1HG1 VAL A 213      22.208  31.105  32.691  1.00  0.00           H
ATOM   3150 2HG1 VAL A 213      23.266  30.682  33.945  1.00  0.00           H
ATOM   3151 3HG1 VAL A 213      21.678  30.094  34.058  1.00  0.00           H
ATOM   3152  CG2 VAL A 213      22.921  33.136  34.798  1.00  0.00           C
ATOM   3153 1HG2 VAL A 213      23.773  32.700  35.315  1.00  0.00           H
ATOM   3154 2HG2 VAL A 213      23.300  33.510  33.849  1.00  0.00           H
ATOM   3155 3HG2 VAL A 213      22.553  34.075  35.224  1.00  0.00           H
ATOM   3156  C   VAL A 213      19.681  33.115  35.503  1.00  0.00           C
ATOM   3157  O   VAL A 213      19.950  34.273  35.805  1.00  0.00           O
ATOM   3158  N   PRO A 214      18.899  32.363  36.357  1.00  0.00           N
ATOM   3159  CD  PRO A 214      18.426  30.994  36.091  1.00  0.00           C
ATOM   3160  HD1 PRO A 214      19.144  30.308  36.529  1.00  0.00           H
ATOM   3161  HD2 PRO A 214      18.393  30.858  35.016  1.00  0.00           H
ATOM   3162  CG  PRO A 214      17.066  30.881  36.847  1.00  0.00           C
ATOM   3163  HG1 PRO A 214      16.807  29.895  37.210  1.00  0.00           H
ATOM   3164  HG2 PRO A 214      16.309  31.312  36.184  1.00  0.00           H
ATOM   3165  CB  PRO A 214      17.424  31.785  38.042  1.00  0.00           C
ATOM   3166  HB1 PRO A 214      18.158  31.271  38.656  1.00  0.00           H
ATOM   3167  HB2 PRO A 214      16.598  32.075  38.692  1.00  0.00           H
ATOM   3168  CA  PRO A 214      18.098  32.992  37.380  1.00  0.00           C
ATOM   3169  HA  PRO A 214      17.303  33.559  36.895  1.00  0.00           H
ATOM   3170  C   PRO A 214      18.765  33.785  38.469  1.00  0.00           C
ATOM   3171  O   PRO A 214      18.278  34.873  38.639  1.00  0.00           O
ATOM   3172  N   ASP A 215      19.830  33.271  39.099  1.00  0.00           N
ATOM   3173  H   ASP A 215      20.034  32.299  38.943  1.00  0.00           H
ATOM   3174  CA  ASP A 215      20.647  33.987  40.030  1.00  0.00           C
ATOM   3175  HA  ASP A 215      20.015  34.661  40.600  1.00  0.00           H
ATOM   3176  CB  ASP A 215      21.267  33.006  41.034  1.00  0.00           C
ATOM   3177  HB1 ASP A 215      21.588  33.655  41.841  1.00  0.00           H
ATOM   3178  HB2 ASP A 215      22.224  32.625  40.664  1.00  0.00           H
ATOM   3179  CG  ASP A 215      20.262  32.022  41.610  1.00  0.00           C
ATOM   3180  OD1 ASP A 215      19.390  32.518  42.317  1.00  0.00           O
ATOM   3181  OD2 ASP A 215      20.261  30.818  41.269  1.00  0.00           O
ATOM   3182  C   ASP A 215      21.796  34.726  39.313  1.00  0.00           C
ATOM   3183  O   ASP A 215      22.563  34.072  38.663  1.00  0.00           O
ATOM   3184  N   ASP A 216      21.872  36.105  39.442  1.00  0.00           N
ATOM   3185  H   ASP A 216      21.171  36.484  40.066  1.00  0.00           H
ATOM   3186  CA  ASP A 216      22.992  36.965  38.874  1.00  0.00           C
ATOM   3187  HA  ASP A 216      23.105  36.772  37.813  1.00  0.00           H
ATOM   3188  CB  ASP A 216      22.742  38.458  39.122  1.00  0.00           C
ATOM   3189  HB1 ASP A 216      23.216  39.070  38.356  1.00  0.00           H
ATOM   3190  HB2 ASP A 216      23.086  38.779  40.105  1.00  0.00           H
ATOM   3191  CG  ASP A 216      21.319  38.817  39.031  1.00  0.00           C
ATOM   3192  OD1 ASP A 216      20.793  39.087  37.979  1.00  0.00           O
ATOM   3193  OD2 ASP A 216      20.493  38.698  39.943  1.00  0.00           O
ATOM   3194  C   ASP A 216      24.329  36.459  39.526  1.00  0.00           C
ATOM   3195  O   ASP A 216      25.335  36.381  38.846  1.00  0.00           O
ATOM   3196  N   ILE A 217      24.367  36.040  40.795  1.00  0.00           N
ATOM   3197  H   ILE A 217      23.486  36.197  41.265  1.00  0.00           H
ATOM   3198  CA  ILE A 217      25.396  35.364  41.520  1.00  0.00           C
ATOM   3199  HA  ILE A 217      26.196  36.113  41.566  1.00  0.00           H
ATOM   3200  CB  ILE A 217      24.880  35.182  42.996  1.00  0.00           C
ATOM   3201  HB  ILE A 217      24.378  34.233  43.163  1.00  0.00           H
ATOM   3202  CG2 ILE A 217      26.153  35.391  43.833  1.00  0.00           C
ATOM   3203 1HG2 ILE A 217      26.565  36.396  43.738  1.00  0.00           H
ATOM   3204 2HG2 ILE A 217      26.001  35.067  44.869  1.00  0.00           H
ATOM   3205 3HG2 ILE A 217      26.926  34.674  43.547  1.00  0.00           H
ATOM   3206  CG1 ILE A 217      23.808  36.228  43.460  1.00  0.00           C
ATOM   3207 1HG1 ILE A 217      22.955  36.203  42.790  1.00  0.00           H
ATOM   3208 2HG1 ILE A 217      24.188  37.244  43.308  1.00  0.00           H
ATOM   3209  CD  ILE A 217      23.243  36.205  44.861  1.00  0.00           C
ATOM   3210  HD1 ILE A 217      22.586  37.065  44.869  1.00  0.00           H
ATOM   3211  HD2 ILE A 217      22.629  35.311  44.944  1.00  0.00           H
ATOM   3212  HD3 ILE A 217      23.995  36.180  45.646  1.00  0.00           H
ATOM   3213  C   ILE A 217      26.011  34.073  40.912  1.00  0.00           C
ATOM   3214  O   ILE A 217      27.174  33.668  41.170  1.00  0.00           O
ATOM   3215  N   ALA A 218      25.189  33.343  40.179  1.00  0.00           N
ATOM   3216  H   ALA A 218      24.240  33.681  40.056  1.00  0.00           H
ATOM   3217  CA  ALA A 218      25.606  32.196  39.385  1.00  0.00           C
ATOM   3218  HA  ALA A 218      26.560  31.783  39.715  1.00  0.00           H
ATOM   3219  CB  ALA A 218      24.692  31.006  39.665  1.00  0.00           C
ATOM   3220  HB1 ALA A 218      25.011  30.007  39.340  1.00  0.00           H
ATOM   3221  HB2 ALA A 218      24.752  30.849  40.741  1.00  0.00           H
ATOM   3222  HB3 ALA A 218      23.685  31.222  39.334  1.00  0.00           H
ATOM   3223  C   ALA A 218      25.887  32.573  37.859  1.00  0.00           C
ATOM   3224  O   ALA A 218      26.198  31.650  37.100  1.00  0.00           O
ATOM   3225  N   ALA A 219      25.826  33.829  37.415  1.00  0.00           N
ATOM   3226  H   ALA A 219      25.484  34.645  37.897  1.00  0.00           H
ATOM   3227  CA  ALA A 219      26.257  34.149  36.102  1.00  0.00           C
ATOM   3228  HA  ALA A 219      25.861  33.510  35.316  1.00  0.00           H
ATOM   3229  CB  ALA A 219      25.813  35.614  35.769  1.00  0.00           C
ATOM   3230  HB1 ALA A 219      26.317  36.203  36.534  1.00  0.00           H
ATOM   3231  HB2 ALA A 219      26.130  35.910  34.763  1.00  0.00           H
ATOM   3232  HB3 ALA A 219      24.758  35.798  35.973  1.00  0.00           H
ATOM   3233  C   ALA A 219      27.776  34.124  35.886  1.00  0.00           C
ATOM   3234  O   ALA A 219      28.369  33.766  34.849  1.00  0.00           O
ATOM   3235  N   ASN A 220      28.567  34.099  36.948  1.00  0.00           N
ATOM   3236  H   ASN A 220      28.134  34.338  37.833  1.00  0.00           H
ATOM   3237  CA  ASN A 220      30.045  34.086  36.952  1.00  0.00           C
ATOM   3238  HA  ASN A 220      30.425  34.609  36.078  1.00  0.00           H
ATOM   3239  CB  ASN A 220      30.541  34.886  38.143  1.00  0.00           C
ATOM   3240  HB1 ASN A 220      30.130  34.330  38.986  1.00  0.00           H
ATOM   3241  HB2 ASN A 220      30.075  35.867  38.073  1.00  0.00           H
ATOM   3242  CG  ASN A 220      32.091  34.918  38.301  1.00  0.00           C
ATOM   3243  OD1 ASN A 220      32.660  33.971  38.731  1.00  0.00           O
ATOM   3244  ND2 ASN A 220      32.679  36.078  38.158  1.00  0.00           N
ATOM   3245 1HD2 ASN A 220      32.309  37.006  38.023  1.00  0.00           H
ATOM   3246 2HD2 ASN A 220      33.674  35.992  38.257  1.00  0.00           H
ATOM   3247  C   ASN A 220      30.593  32.684  37.002  1.00  0.00           C
ATOM   3248  O   ASN A 220      30.174  31.884  37.820  1.00  0.00           O
ATOM   3249  N   CYS A 221      31.524  32.369  36.054  1.00  0.00           N
ATOM   3250  H   CYS A 221      31.828  33.075  35.404  1.00  0.00           H
ATOM   3251  CA  CYS A 221      31.871  30.994  35.647  1.00  0.00           C
ATOM   3252  HA  CYS A 221      31.963  30.359  36.533  1.00  0.00           H
ATOM   3253  CB  CYS A 221      30.862  30.374  34.646  1.00  0.00           C
ATOM   3254  HB1 CYS A 221      29.930  30.092  35.133  1.00  0.00           H
ATOM   3255  HB2 CYS A 221      31.401  29.518  34.252  1.00  0.00           H
ATOM   3256  SG  CYS A 221      30.411  31.406  33.282  1.00  0.00           S
ATOM   3257  HG  CYS A 221      29.427  32.066  33.898  1.00  0.00           H
ATOM   3258  C   CYS A 221      33.289  30.994  34.997  1.00  0.00           C
ATOM   3259  O   CYS A 221      33.728  32.110  34.684  1.00  0.00           O
ATOM   3260  N   ILE A 222      33.973  29.829  34.805  1.00  0.00           N
ATOM   3261  H   ILE A 222      33.532  28.983  35.144  1.00  0.00           H
ATOM   3262  CA  ILE A 222      35.184  29.675  33.948  1.00  0.00           C
ATOM   3263  HA  ILE A 222      35.440  30.613  33.454  1.00  0.00           H
ATOM   3264  CB  ILE A 222      36.404  29.293  34.783  1.00  0.00           C
ATOM   3265  HB  ILE A 222      36.135  28.380  35.307  1.00  0.00           H
ATOM   3266  CG2 ILE A 222      37.623  29.089  33.894  1.00  0.00           C
ATOM   3267 1HG2 ILE A 222      38.543  28.868  34.435  1.00  0.00           H
ATOM   3268 2HG2 ILE A 222      37.583  28.215  33.242  1.00  0.00           H
ATOM   3269 3HG2 ILE A 222      37.769  29.916  33.191  1.00  0.00           H
ATOM   3270  CG1 ILE A 222      36.648  30.404  35.876  1.00  0.00           C
ATOM   3271 1HG1 ILE A 222      35.767  30.463  36.523  1.00  0.00           H
ATOM   3272 2HG1 ILE A 222      36.596  31.429  35.522  1.00  0.00           H
ATOM   3273  CD  ILE A 222      37.877  30.101  36.746  1.00  0.00           C
ATOM   3274  HD1 ILE A 222      37.921  29.022  36.840  1.00  0.00           H
ATOM   3275  HD2 ILE A 222      38.840  30.221  36.270  1.00  0.00           H
ATOM   3276  HD3 ILE A 222      37.840  30.651  37.685  1.00  0.00           H
ATOM   3277  C   ILE A 222      34.824  28.735  32.793  1.00  0.00           C
ATOM   3278  O   ILE A 222      34.411  27.600  33.063  1.00  0.00           O
ATOM   3279  N   TYR A 223      35.313  28.998  31.570  1.00  0.00           N
ATOM   3280  H   TYR A 223      35.681  29.930  31.455  1.00  0.00           H
ATOM   3281  CA  TYR A 223      35.405  28.159  30.378  1.00  0.00           C
ATOM   3282  HA  TYR A 223      34.851  27.249  30.603  1.00  0.00           H
ATOM   3283  CB  TYR A 223      34.717  28.860  29.168  1.00  0.00           C
ATOM   3284  HB1 TYR A 223      35.057  29.890  29.208  1.00  0.00           H
ATOM   3285  HB2 TYR A 223      33.650  28.758  29.323  1.00  0.00           H
ATOM   3286  CG  TYR A 223      35.085  28.418  27.714  1.00  0.00           C
ATOM   3287  CD1 TYR A 223      34.701  27.129  27.307  1.00  0.00           C
ATOM   3288  HD1 TYR A 223      34.231  26.508  28.058  1.00  0.00           H
ATOM   3289  CE1 TYR A 223      34.927  26.751  25.939  1.00  0.00           C
ATOM   3290  HE1 TYR A 223      34.545  25.784  25.633  1.00  0.00           H
ATOM   3291  CZ  TYR A 223      35.654  27.633  25.064  1.00  0.00           C
ATOM   3292  OH  TYR A 223      35.836  27.164  23.816  1.00  0.00           O
ATOM   3293  HH  TYR A 223      36.327  27.842  23.338  1.00  0.00           H
ATOM   3294  CE2 TYR A 223      35.939  28.933  25.498  1.00  0.00           C
ATOM   3295  HE2 TYR A 223      36.441  29.627  24.844  1.00  0.00           H
ATOM   3296  CD2 TYR A 223      35.696  29.282  26.835  1.00  0.00           C
ATOM   3297  HD2 TYR A 223      35.920  30.332  26.994  1.00  0.00           H
ATOM   3298  C   TYR A 223      36.893  27.870  30.149  1.00  0.00           C
ATOM   3299  O   TYR A 223      37.659  28.774  30.284  1.00  0.00           O
ATOM   3300  N   LEU A 224      37.324  26.696  29.716  1.00  0.00           N
ATOM   3301  H   LEU A 224      36.647  25.948  29.807  1.00  0.00           H
ATOM   3302  CA  LEU A 224      38.595  26.361  29.039  1.00  0.00           C
ATOM   3303  HA  LEU A 224      38.952  27.306  28.619  1.00  0.00           H
ATOM   3304  CB  LEU A 224      39.697  25.957  29.940  1.00  0.00           C
ATOM   3305  HB1 LEU A 224      40.491  25.462  29.380  1.00  0.00           H
ATOM   3306  HB2 LEU A 224      39.323  25.166  30.583  1.00  0.00           H
ATOM   3307  CG  LEU A 224      40.425  27.054  30.776  1.00  0.00           C
ATOM   3308  HG  LEU A 224      39.728  27.620  31.393  1.00  0.00           H
ATOM   3309  CD1 LEU A 224      41.491  26.566  31.720  1.00  0.00           C
ATOM   3310 1HD1 LEU A 224      40.935  25.954  32.434  1.00  0.00           H
ATOM   3311 2HD1 LEU A 224      42.297  26.074  31.189  1.00  0.00           H
ATOM   3312 3HD1 LEU A 224      41.759  27.457  32.294  1.00  0.00           H
ATOM   3313  CD2 LEU A 224      41.145  28.129  29.900  1.00  0.00           C
ATOM   3314 1HD2 LEU A 224      41.686  28.805  30.566  1.00  0.00           H
ATOM   3315 2HD2 LEU A 224      41.879  27.680  29.229  1.00  0.00           H
ATOM   3316 3HD2 LEU A 224      40.403  28.692  29.332  1.00  0.00           H
ATOM   3317  C   LEU A 224      38.483  25.261  27.979  1.00  0.00           C
ATOM   3318  O   LEU A 224      37.709  24.340  28.247  1.00  0.00           O
ATOM   3319  N   ASN A 225      39.163  25.255  26.812  1.00  0.00           N
ATOM   3320  H   ASN A 225      39.757  26.049  26.615  1.00  0.00           H
ATOM   3321  CA  ASN A 225      39.047  24.064  25.973  1.00  0.00           C
ATOM   3322  HA  ASN A 225      38.100  23.554  26.152  1.00  0.00           H
ATOM   3323  CB  ASN A 225      39.270  24.565  24.511  1.00  0.00           C
ATOM   3324  HB1 ASN A 225      40.242  25.063  24.530  1.00  0.00           H
ATOM   3325  HB2 ASN A 225      38.549  25.327  24.226  1.00  0.00           H
ATOM   3326  CG  ASN A 225      39.373  23.449  23.449  1.00  0.00           C
ATOM   3327  OD1 ASN A 225      38.995  22.278  23.660  1.00  0.00           O
ATOM   3328  ND2 ASN A 225      39.807  23.787  22.236  1.00  0.00           N
ATOM   3329 1HD2 ASN A 225      40.209  24.717  22.200  1.00  0.00           H
ATOM   3330 2HD2 ASN A 225      39.770  23.093  21.512  1.00  0.00           H
ATOM   3331  C   ASN A 225      40.203  23.169  26.522  1.00  0.00           C
ATOM   3332  O   ASN A 225      41.382  23.567  26.249  1.00  0.00           O
ATOM   3333  N   ILE A 226      39.894  21.979  27.017  1.00  0.00           N
ATOM   3334  H   ILE A 226      38.945  21.638  26.903  1.00  0.00           H
ATOM   3335  CA  ILE A 226      40.881  21.093  27.640  1.00  0.00           C
ATOM   3336  HA  ILE A 226      41.783  21.687  27.743  1.00  0.00           H
ATOM   3337  CB  ILE A 226      40.537  20.692  29.106  1.00  0.00           C
ATOM   3338  HB  ILE A 226      39.596  20.145  29.048  1.00  0.00           H
ATOM   3339  CG2 ILE A 226      41.510  19.805  29.835  1.00  0.00           C
ATOM   3340 1HG2 ILE A 226      41.321  19.812  30.908  1.00  0.00           H
ATOM   3341 2HG2 ILE A 226      41.350  18.799  29.433  1.00  0.00           H
ATOM   3342 3HG2 ILE A 226      42.541  20.160  29.768  1.00  0.00           H
ATOM   3343  CG1 ILE A 226      40.400  22.002  29.961  1.00  0.00           C
ATOM   3344 1HG1 ILE A 226      39.851  21.828  30.884  1.00  0.00           H
ATOM   3345 2HG1 ILE A 226      39.898  22.778  29.393  1.00  0.00           H
ATOM   3346  CD  ILE A 226      41.647  22.767  30.433  1.00  0.00           C
ATOM   3347  HD1 ILE A 226      42.318  22.151  31.024  1.00  0.00           H
ATOM   3348  HD2 ILE A 226      42.180  23.064  29.525  1.00  0.00           H
ATOM   3349  HD3 ILE A 226      41.397  23.663  31.000  1.00  0.00           H
ATOM   3350  C   ILE A 226      41.132  19.830  26.848  1.00  0.00           C
ATOM   3351  O   ILE A 226      40.207  19.161  26.371  1.00  0.00           O
ATOM   3352  N   PRO A 227      42.435  19.472  26.595  1.00  0.00           N
ATOM   3353  CD  PRO A 227      43.557  20.306  26.841  1.00  0.00           C
ATOM   3354  HD1 PRO A 227      43.919  20.206  27.872  1.00  0.00           H
ATOM   3355  HD2 PRO A 227      43.339  21.332  26.547  1.00  0.00           H
ATOM   3356  CG  PRO A 227      44.673  19.752  25.960  1.00  0.00           C
ATOM   3357  HG1 PRO A 227      45.617  19.980  26.463  1.00  0.00           H
ATOM   3358  HG2 PRO A 227      44.465  20.285  25.028  1.00  0.00           H
ATOM   3359  CB  PRO A 227      44.367  18.266  25.938  1.00  0.00           C
ATOM   3360  HB1 PRO A 227      44.598  17.881  26.938  1.00  0.00           H
ATOM   3361  HB2 PRO A 227      44.781  17.664  25.126  1.00  0.00           H
ATOM   3362  CA  PRO A 227      42.848  18.333  25.816  1.00  0.00           C
ATOM   3363  HA  PRO A 227      42.602  18.560  24.783  1.00  0.00           H
ATOM   3364  C   PRO A 227      42.155  16.967  26.260  1.00  0.00           C
ATOM   3365  O   PRO A 227      41.841  16.804  27.439  1.00  0.00           O
ATOM   3366  N   ASN A 228      41.840  16.114  25.269  1.00  0.00           N
ATOM   3367  H   ASN A 228      41.852  16.481  24.324  1.00  0.00           H
ATOM   3368  CA  ASN A 228      41.162  14.829  25.379  1.00  0.00           C
ATOM   3369  HA  ASN A 228      40.956  14.495  24.364  1.00  0.00           H
ATOM   3370  CB  ASN A 228      42.083  13.742  25.972  1.00  0.00           C
ATOM   3371  HB1 ASN A 228      41.581  12.800  26.203  1.00  0.00           H
ATOM   3372  HB2 ASN A 228      42.389  14.135  26.937  1.00  0.00           H
ATOM   3373  CG  ASN A 228      43.277  13.641  25.019  1.00  0.00           C
ATOM   3374  OD1 ASN A 228      43.139  13.281  23.819  1.00  0.00           O
ATOM   3375  ND2 ASN A 228      44.444  13.945  25.512  1.00  0.00           N
ATOM   3376 1HD2 ASN A 228      44.608  14.166  26.489  1.00  0.00           H
ATOM   3377 2HD2 ASN A 228      45.254  13.973  24.897  1.00  0.00           H
ATOM   3378  C   ASN A 228      39.757  14.810  26.077  1.00  0.00           C
ATOM   3379  O   ASN A 228      39.199  13.762  26.214  1.00  0.00           O
ATOM   3380  N   LYS A 229      39.227  15.994  26.537  1.00  0.00           N
ATOM   3381  H   LYS A 229      39.728  16.848  26.307  1.00  0.00           H
ATOM   3382  CA  LYS A 229      37.998  16.199  27.327  1.00  0.00           C
ATOM   3383  HA  LYS A 229      37.515  15.227  27.457  1.00  0.00           H
ATOM   3384  CB  LYS A 229      38.386  16.752  28.753  1.00  0.00           C
ATOM   3385  HB1 LYS A 229      37.443  16.980  29.226  1.00  0.00           H
ATOM   3386  HB2 LYS A 229      38.911  17.698  28.622  1.00  0.00           H
ATOM   3387  CG  LYS A 229      39.063  15.727  29.641  1.00  0.00           C
ATOM   3388  HG1 LYS A 229      39.993  15.383  29.188  1.00  0.00           H
ATOM   3389  HG2 LYS A 229      38.480  14.855  29.946  1.00  0.00           H
ATOM   3390  CD  LYS A 229      39.324  16.324  31.067  1.00  0.00           C
ATOM   3391  HD1 LYS A 229      38.421  16.332  31.681  1.00  0.00           H
ATOM   3392  HD2 LYS A 229      39.659  17.344  30.872  1.00  0.00           H
ATOM   3393  CE  LYS A 229      40.340  15.531  31.811  1.00  0.00           C
ATOM   3394  HE1 LYS A 229      41.199  15.453  31.148  1.00  0.00           H
ATOM   3395  HE2 LYS A 229      39.974  14.529  32.027  1.00  0.00           H
ATOM   3396  NZ  LYS A 229      40.796  16.169  33.046  1.00  0.00           N
ATOM   3397  HZ1 LYS A 229      40.046  16.263  33.706  1.00  0.00           H
ATOM   3398  HZ2 LYS A 229      41.440  15.528  33.493  1.00  0.00           H
ATOM   3399  HZ3 LYS A 229      41.219  17.088  33.009  1.00  0.00           H
ATOM   3400  C   LYS A 229      37.057  17.130  26.637  1.00  0.00           C
ATOM   3401  O   LYS A 229      35.962  17.310  27.174  1.00  0.00           O
ATOM   3402  N   GLY A 230      37.476  17.854  25.601  1.00  0.00           N
ATOM   3403  H   GLY A 230      38.452  17.689  25.417  1.00  0.00           H
ATOM   3404  CA  GLY A 230      36.746  18.921  24.920  1.00  0.00           C
ATOM   3405  HA1 GLY A 230      35.780  18.542  24.590  1.00  0.00           H
ATOM   3406  HA2 GLY A 230      37.258  19.198  23.996  1.00  0.00           H
ATOM   3407  C   GLY A 230      36.567  20.224  25.759  1.00  0.00           C
ATOM   3408  O   GLY A 230      37.457  20.543  26.537  1.00  0.00           O
ATOM   3409  N   HIS A 231      35.499  20.989  25.459  1.00  0.00           N
ATOM   3410  H   HIS A 231      34.827  20.671  24.780  1.00  0.00           H
ATOM   3411  CA  HIS A 231      35.177  22.120  26.311  1.00  0.00           C
ATOM   3412  HA  HIS A 231      36.060  22.735  26.464  1.00  0.00           H
ATOM   3413  CB  HIS A 231      34.021  22.868  25.659  1.00  0.00           C
ATOM   3414  HB1 HIS A 231      33.827  23.776  26.229  1.00  0.00           H
ATOM   3415  HB2 HIS A 231      33.086  22.331  25.822  1.00  0.00           H
ATOM   3416  CG  HIS A 231      34.152  23.382  24.217  1.00  0.00           C
ATOM   3417  ND1 HIS A 231      33.048  23.675  23.513  1.00  0.00           N
ATOM   3418  HD1 HIS A 231      32.126  23.493  23.879  1.00  0.00           H
ATOM   3419  CE1 HIS A 231      33.483  23.906  22.265  1.00  0.00           C
ATOM   3420  HE1 HIS A 231      32.762  24.022  21.466  1.00  0.00           H
ATOM   3421  NE2 HIS A 231      34.825  23.827  22.203  1.00  0.00           N
ATOM   3422  CD2 HIS A 231      35.265  23.440  23.485  1.00  0.00           C
ATOM   3423  HD2 HIS A 231      36.294  23.303  23.773  1.00  0.00           H
ATOM   3424  C   HIS A 231      34.854  21.677  27.731  1.00  0.00           C
ATOM   3425  O   HIS A 231      33.999  20.821  27.966  1.00  0.00           O
ATOM   3426  N   VAL A 232      35.391  22.567  28.618  1.00  0.00           N
ATOM   3427  H   VAL A 232      36.030  23.229  28.221  1.00  0.00           H
ATOM   3428  CA  VAL A 232      35.142  22.536  30.077  1.00  0.00           C
ATOM   3429  HA  VAL A 232      34.364  21.793  30.265  1.00  0.00           H
ATOM   3430  CB  VAL A 232      36.423  22.163  30.844  1.00  0.00           C
ATOM   3431  HB  VAL A 232      37.097  23.012  30.873  1.00  0.00           H
ATOM   3432  CG1 VAL A 232      36.010  21.799  32.303  1.00  0.00           C
ATOM   3433 1HG1 VAL A 232      35.394  20.886  32.299  1.00  0.00           H
ATOM   3434 2HG1 VAL A 232      36.943  21.521  32.783  1.00  0.00           H
ATOM   3435 3HG1 VAL A 232      35.571  22.634  32.861  1.00  0.00           H
ATOM   3436  CG2 VAL A 232      37.086  20.928  30.206  1.00  0.00           C
ATOM   3437 1HG2 VAL A 232      36.524  20.060  29.860  1.00  0.00           H
ATOM   3438 2HG2 VAL A 232      37.549  21.282  29.287  1.00  0.00           H
ATOM   3439 3HG2 VAL A 232      37.922  20.588  30.829  1.00  0.00           H
ATOM   3440  C   VAL A 232      34.520  23.817  30.612  1.00  0.00           C
ATOM   3441  O   VAL A 232      34.879  24.944  30.269  1.00  0.00           O
ATOM   3442  N   LEU A 233      33.470  23.671  31.452  1.00  0.00           N
ATOM   3443  H   LEU A 233      33.300  22.707  31.720  1.00  0.00           H
ATOM   3444  CA  LEU A 233      32.732  24.718  32.131  1.00  0.00           C
ATOM   3445  HA  LEU A 233      33.311  25.643  32.028  1.00  0.00           H
ATOM   3446  CB  LEU A 233      31.313  24.862  31.458  1.00  0.00           C
ATOM   3447  HB1 LEU A 233      30.742  23.939  31.419  1.00  0.00           H
ATOM   3448  HB2 LEU A 233      31.582  25.127  30.434  1.00  0.00           H
ATOM   3449  CG  LEU A 233      30.351  26.017  31.996  1.00  0.00           C
ATOM   3450  HG  LEU A 233      29.886  25.683  32.924  1.00  0.00           H
ATOM   3451  CD1 LEU A 233      31.220  27.238  32.135  1.00  0.00           C
ATOM   3452 1HD1 LEU A 233      31.904  27.061  32.956  1.00  0.00           H
ATOM   3453 2HD1 LEU A 233      31.702  27.429  31.169  1.00  0.00           H
ATOM   3454 3HD1 LEU A 233      30.626  28.110  32.422  1.00  0.00           H
ATOM   3455  CD2 LEU A 233      29.217  26.317  30.965  1.00  0.00           C
ATOM   3456 1HD2 LEU A 233      29.621  26.410  29.962  1.00  0.00           H
ATOM   3457 2HD2 LEU A 233      28.525  25.468  30.993  1.00  0.00           H
ATOM   3458 3HD2 LEU A 233      28.577  27.159  31.221  1.00  0.00           H
ATOM   3459  C   LEU A 233      32.574  24.616  33.616  1.00  0.00           C
ATOM   3460  O   LEU A 233      31.860  23.834  34.193  1.00  0.00           O
ATOM   3461  N   LEU A 234      33.242  25.478  34.305  1.00  0.00           N
ATOM   3462  H   LEU A 234      33.858  26.134  33.837  1.00  0.00           H
ATOM   3463  CA  LEU A 234      33.384  25.672  35.741  1.00  0.00           C
ATOM   3464  HA  LEU A 234      33.156  24.696  36.169  1.00  0.00           H
ATOM   3465  CB  LEU A 234      34.707  26.080  36.352  1.00  0.00           C
ATOM   3466  HB1 LEU A 234      34.485  26.041  37.414  1.00  0.00           H
ATOM   3467  HB2 LEU A 234      34.950  27.109  36.070  1.00  0.00           H
ATOM   3468  CG  LEU A 234      35.867  25.126  36.096  1.00  0.00           C
ATOM   3469  HG  LEU A 234      35.635  24.128  36.479  1.00  0.00           H
ATOM   3470  CD1 LEU A 234      36.423  25.135  34.679  1.00  0.00           C
ATOM   3471 1HD1 LEU A 234      37.315  24.521  34.638  1.00  0.00           H
ATOM   3472 2HD1 LEU A 234      35.682  24.609  34.068  1.00  0.00           H
ATOM   3473 3HD1 LEU A 234      36.683  26.094  34.230  1.00  0.00           H
ATOM   3474  CD2 LEU A 234      37.011  25.565  36.903  1.00  0.00           C
ATOM   3475 1HD2 LEU A 234      36.824  25.550  37.982  1.00  0.00           H
ATOM   3476 2HD2 LEU A 234      37.921  24.975  36.772  1.00  0.00           H
ATOM   3477 3HD2 LEU A 234      37.462  26.512  36.578  1.00  0.00           H
ATOM   3478  C   LEU A 234      32.239  26.511  36.210  1.00  0.00           C
ATOM   3479  O   LEU A 234      32.309  27.733  36.015  1.00  0.00           O
ATOM   3480  N   HIS A 235      31.239  25.888  36.805  1.00  0.00           N
ATOM   3481  H   HIS A 235      31.424  24.928  37.039  1.00  0.00           H
ATOM   3482  CA  HIS A 235      30.059  26.620  37.350  1.00  0.00           C
ATOM   3483  HA  HIS A 235      30.224  27.677  37.139  1.00  0.00           H
ATOM   3484  CB  HIS A 235      28.901  26.143  36.526  1.00  0.00           C
ATOM   3485  HB1 HIS A 235      29.121  26.205  35.458  1.00  0.00           H
ATOM   3486  HB2 HIS A 235      28.073  26.840  36.567  1.00  0.00           H
ATOM   3487  CG  HIS A 235      28.435  24.730  36.859  1.00  0.00           C
ATOM   3488  ND1 HIS A 235      27.688  24.352  37.932  1.00  0.00           N
ATOM   3489  HD1 HIS A 235      27.336  24.941  38.681  1.00  0.00           H
ATOM   3490  CE1 HIS A 235      27.421  23.076  37.799  1.00  0.00           C
ATOM   3491  HE1 HIS A 235      26.681  22.534  38.378  1.00  0.00           H
ATOM   3492  NE2 HIS A 235      27.980  22.531  36.726  1.00  0.00           N
ATOM   3493  CD2 HIS A 235      28.641  23.564  36.129  1.00  0.00           C
ATOM   3494  HD2 HIS A 235      29.182  23.472  35.201  1.00  0.00           H
ATOM   3495  C   HIS A 235      29.725  26.495  38.856  1.00  0.00           C
ATOM   3496  O   HIS A 235      30.199  25.613  39.509  1.00  0.00           O
ATOM   3497  N   ARG A 236      28.915  27.420  39.418  1.00  0.00           N
ATOM   3498  H   ARG A 236      28.494  28.103  38.796  1.00  0.00           H
ATOM   3499  CA  ARG A 236      28.562  27.311  40.869  1.00  0.00           C
ATOM   3500  HA  ARG A 236      29.418  27.152  41.526  1.00  0.00           H
ATOM   3501  CB  ARG A 236      27.707  28.461  41.346  1.00  0.00           C
ATOM   3502  HB1 ARG A 236      27.216  28.289  42.299  1.00  0.00           H
ATOM   3503  HB2 ARG A 236      26.959  28.618  40.571  1.00  0.00           H
ATOM   3504  CG  ARG A 236      28.434  29.846  41.379  1.00  0.00           C
ATOM   3505  HG1 ARG A 236      27.743  30.670  41.561  1.00  0.00           H
ATOM   3506  HG2 ARG A 236      28.903  30.031  40.412  1.00  0.00           H
ATOM   3507  CD  ARG A 236      29.538  29.740  42.416  1.00  0.00           C
ATOM   3508  HD1 ARG A 236      30.161  30.621  42.261  1.00  0.00           H
ATOM   3509  HD2 ARG A 236      30.211  28.895  42.267  1.00  0.00           H
ATOM   3510  NE  ARG A 236      29.035  29.788  43.809  1.00  0.00           N
ATOM   3511  HE  ARG A 236      29.013  28.928  44.336  1.00  0.00           H
ATOM   3512  CZ  ARG A 236      28.656  30.829  44.469  1.00  0.00           C
ATOM   3513  NH1 ARG A 236      28.498  32.013  43.968  1.00  0.00           N
ATOM   3514 1HH1 ARG A 236      28.834  32.128  43.027  1.00  0.00           H
ATOM   3515 2HH1 ARG A 236      27.947  32.681  44.497  1.00  0.00           H
ATOM   3516  NH2 ARG A 236      28.377  30.723  45.681  1.00  0.00           N
ATOM   3517 1HH2 ARG A 236      28.552  29.844  46.141  1.00  0.00           H
ATOM   3518 2HH2 ARG A 236      28.048  31.545  46.163  1.00  0.00           H
ATOM   3519  C   ARG A 236      27.718  26.027  41.038  1.00  0.00           C
ATOM   3520  O   ARG A 236      26.879  25.665  40.245  1.00  0.00           O
ATOM   3521  N   THR A 237      28.087  25.254  42.042  1.00  0.00           N
ATOM   3522  H   THR A 237      28.739  25.617  42.724  1.00  0.00           H
ATOM   3523  CA  THR A 237      27.602  23.945  42.319  1.00  0.00           C
ATOM   3524  HA  THR A 237      27.854  23.354  41.440  1.00  0.00           H
ATOM   3525  CB  THR A 237      28.348  23.386  43.597  1.00  0.00           C
ATOM   3526  HB  THR A 237      29.378  23.187  43.271  1.00  0.00           H
ATOM   3527  CG2 THR A 237      28.199  24.320  44.794  1.00  0.00           C
ATOM   3528 1HG2 THR A 237      28.230  25.378  44.495  1.00  0.00           H
ATOM   3529 2HG2 THR A 237      27.229  24.048  45.203  1.00  0.00           H
ATOM   3530 3HG2 THR A 237      28.998  24.177  45.522  1.00  0.00           H
ATOM   3531  OG1 THR A 237      27.785  22.184  43.893  1.00  0.00           O
ATOM   3532  HG1 THR A 237      28.464  21.520  44.049  1.00  0.00           H
ATOM   3533  C   THR A 237      26.064  23.849  42.426  1.00  0.00           C
ATOM   3534  O   THR A 237      25.525  24.815  42.800  1.00  0.00           O
ATOM   3535  N   PRO A 238      25.388  22.696  42.170  1.00  0.00           N
ATOM   3536  CD  PRO A 238      25.847  21.602  41.339  1.00  0.00           C
ATOM   3537  HD1 PRO A 238      26.618  21.033  41.858  1.00  0.00           H
ATOM   3538  HD2 PRO A 238      26.138  22.004  40.375  1.00  0.00           H
ATOM   3539  CG  PRO A 238      24.586  20.695  41.112  1.00  0.00           C
ATOM   3540  HG1 PRO A 238      24.682  19.605  41.044  1.00  0.00           H
ATOM   3541  HG2 PRO A 238      24.023  21.027  40.234  1.00  0.00           H
ATOM   3542  CB  PRO A 238      23.729  21.093  42.295  1.00  0.00           C
ATOM   3543  HB1 PRO A 238      24.034  20.488  43.139  1.00  0.00           H
ATOM   3544  HB2 PRO A 238      22.672  20.908  42.075  1.00  0.00           H
ATOM   3545  CA  PRO A 238      24.005  22.545  42.675  1.00  0.00           C
ATOM   3546  HA  PRO A 238      23.389  23.320  42.217  1.00  0.00           H
ATOM   3547  C   PRO A 238      23.856  22.596  44.213  1.00  0.00           C
ATOM   3548  O   PRO A 238      22.816  23.004  44.619  1.00  0.00           O
ATOM   3549  N   GLU A 239      24.954  22.529  44.933  1.00  0.00           N
ATOM   3550  H   GLU A 239      25.811  22.341  44.440  1.00  0.00           H
ATOM   3551  CA  GLU A 239      24.987  22.630  46.409  1.00  0.00           C
ATOM   3552  HA  GLU A 239      24.164  22.082  46.859  1.00  0.00           H
ATOM   3553  CB  GLU A 239      26.326  22.075  46.995  1.00  0.00           C
ATOM   3554  HB1 GLU A 239      26.416  22.060  48.081  1.00  0.00           H
ATOM   3555  HB2 GLU A 239      27.208  22.661  46.713  1.00  0.00           H
ATOM   3556  CG  GLU A 239      26.576  20.596  46.513  1.00  0.00           C
ATOM   3557  HG1 GLU A 239      26.472  20.572  45.424  1.00  0.00           H
ATOM   3558  HG2 GLU A 239      25.903  19.862  46.946  1.00  0.00           H
ATOM   3559  CD  GLU A 239      27.933  20.004  46.933  1.00  0.00           C
ATOM   3560  OE1 GLU A 239      28.931  20.730  46.792  1.00  0.00           O
ATOM   3561  OE2 GLU A 239      28.063  18.841  47.237  1.00  0.00           O
ATOM   3562  C   GLU A 239      24.889  24.131  46.904  1.00  0.00           C
ATOM   3563  O   GLU A 239      25.084  24.429  48.100  1.00  0.00           O
ATOM   3564  N   GLU A 240      24.672  25.127  46.011  1.00  0.00           N
ATOM   3565  H   GLU A 240      24.397  24.911  45.060  1.00  0.00           H
ATOM   3566  CA  GLU A 240      24.636  26.545  46.331  1.00  0.00           C
ATOM   3567  HA  GLU A 240      24.298  26.544  47.372  1.00  0.00           H
ATOM   3568  CB  GLU A 240      26.001  27.197  46.266  1.00  0.00           C
ATOM   3569  HB1 GLU A 240      25.873  28.237  46.578  1.00  0.00           H
ATOM   3570  HB2 GLU A 240      26.454  27.136  45.281  1.00  0.00           H
ATOM   3571  CG  GLU A 240      27.087  26.517  47.105  1.00  0.00           C
ATOM   3572  HG1 GLU A 240      27.118  25.448  46.937  1.00  0.00           H
ATOM   3573  HG2 GLU A 240      26.725  26.736  48.111  1.00  0.00           H
ATOM   3574  CD  GLU A 240      28.549  26.960  47.048  1.00  0.00           C
ATOM   3575  OE1 GLU A 240      28.851  27.840  46.197  1.00  0.00           O
ATOM   3576  OE2 GLU A 240      29.272  26.551  48.003  1.00  0.00           O
ATOM   3577  C   GLU A 240      23.541  27.377  45.453  1.00  0.00           C
ATOM   3578  O   GLU A 240      22.687  28.064  46.018  1.00  0.00           O
ATOM   3579  N   TYR A 241      23.567  27.170  44.148  1.00  0.00           N
ATOM   3580  H   TYR A 241      24.333  26.667  43.722  1.00  0.00           H
ATOM   3581  CA  TYR A 241      22.558  27.737  43.225  1.00  0.00           C
ATOM   3582  HA  TYR A 241      21.770  28.176  43.838  1.00  0.00           H
ATOM   3583  CB  TYR A 241      23.297  28.818  42.386  1.00  0.00           C
ATOM   3584  HB1 TYR A 241      22.605  29.131  41.610  1.00  0.00           H
ATOM   3585  HB2 TYR A 241      24.237  28.466  41.954  1.00  0.00           H
ATOM   3586  CG  TYR A 241      23.538  30.067  43.170  1.00  0.00           C
ATOM   3587  CD1 TYR A 241      22.436  30.755  43.742  1.00  0.00           C
ATOM   3588  HD1 TYR A 241      21.452  30.357  43.595  1.00  0.00           H
ATOM   3589  CE1 TYR A 241      22.694  31.759  44.721  1.00  0.00           C
ATOM   3590  HE1 TYR A 241      21.802  32.197  45.154  1.00  0.00           H
ATOM   3591  CZ  TYR A 241      24.034  32.121  45.131  1.00  0.00           C
ATOM   3592  OH  TYR A 241      24.166  33.085  46.054  1.00  0.00           O
ATOM   3593  HH  TYR A 241      25.052  33.220  46.393  1.00  0.00           H
ATOM   3594  CE2 TYR A 241      25.106  31.456  44.495  1.00  0.00           C
ATOM   3595  HE2 TYR A 241      26.121  31.752  44.743  1.00  0.00           H
ATOM   3596  CD2 TYR A 241      24.858  30.445  43.523  1.00  0.00           C
ATOM   3597  HD2 TYR A 241      25.644  29.864  43.063  1.00  0.00           H
ATOM   3598  C   TYR A 241      21.879  26.594  42.416  1.00  0.00           C
ATOM   3599  O   TYR A 241      22.154  26.567  41.209  1.00  0.00           O
ATOM   3600  N   PRO A 242      21.105  25.697  43.027  1.00  0.00           N
ATOM   3601  CD  PRO A 242      20.591  25.771  44.436  1.00  0.00           C
ATOM   3602  HD1 PRO A 242      19.768  26.491  44.493  1.00  0.00           H
ATOM   3603  HD2 PRO A 242      21.346  26.012  45.176  1.00  0.00           H
ATOM   3604  CG  PRO A 242      19.882  24.495  44.744  1.00  0.00           C
ATOM   3605  HG1 PRO A 242      19.068  24.622  45.462  1.00  0.00           H
ATOM   3606  HG2 PRO A 242      20.582  23.749  45.136  1.00  0.00           H
ATOM   3607  CB  PRO A 242      19.450  23.906  43.407  1.00  0.00           C
ATOM   3608  HB1 PRO A 242      18.442  24.294  43.280  1.00  0.00           H
ATOM   3609  HB2 PRO A 242      19.535  22.820  43.375  1.00  0.00           H
ATOM   3610  CA  PRO A 242      20.413  24.526  42.400  1.00  0.00           C
ATOM   3611  HA  PRO A 242      21.253  23.879  42.171  1.00  0.00           H
ATOM   3612  C   PRO A 242      19.632  24.869  41.204  1.00  0.00           C
ATOM   3613  O   PRO A 242      19.712  24.178  40.193  1.00  0.00           O
ATOM   3614  N   GLU A 243      18.754  25.940  41.200  1.00  0.00           N
ATOM   3615  H   GLU A 243      18.670  26.464  42.065  1.00  0.00           H
ATOM   3616  CA  GLU A 243      17.859  26.305  40.081  1.00  0.00           C
ATOM   3617  HA  GLU A 243      17.343  25.426  39.700  1.00  0.00           H
ATOM   3618  CB  GLU A 243      16.807  27.313  40.607  1.00  0.00           C
ATOM   3619  HB1 GLU A 243      16.384  27.888  39.778  1.00  0.00           H
ATOM   3620  HB2 GLU A 243      17.269  28.112  41.194  1.00  0.00           H
ATOM   3621  CG  GLU A 243      15.702  26.650  41.466  1.00  0.00           C
ATOM   3622  HG1 GLU A 243      15.036  27.406  41.877  1.00  0.00           H
ATOM   3623  HG2 GLU A 243      16.242  26.149  42.267  1.00  0.00           H
ATOM   3624  CD  GLU A 243      14.840  25.652  40.740  1.00  0.00           C
ATOM   3625  OE1 GLU A 243      14.835  24.475  41.202  1.00  0.00           O
ATOM   3626  OE2 GLU A 243      14.055  25.901  39.793  1.00  0.00           O
ATOM   3627  C   GLU A 243      18.672  26.935  38.929  1.00  0.00           C
ATOM   3628  O   GLU A 243      18.200  26.928  37.795  1.00  0.00           O
ATOM   3629  N   SER A 244      19.913  27.352  39.162  1.00  0.00           N
ATOM   3630  H   SER A 244      20.074  27.417  40.164  1.00  0.00           H
ATOM   3631  CA  SER A 244      20.777  27.977  38.088  1.00  0.00           C
ATOM   3632  HA  SER A 244      20.144  28.287  37.249  1.00  0.00           H
ATOM   3633  CB  SER A 244      21.563  29.244  38.512  1.00  0.00           C
ATOM   3634  HB1 SER A 244      22.043  29.828  37.723  1.00  0.00           H
ATOM   3635  HB2 SER A 244      22.243  29.043  39.332  1.00  0.00           H
ATOM   3636  OG  SER A 244      20.452  30.070  38.902  1.00  0.00           O
ATOM   3637  HG  SER A 244      20.452  30.265  39.838  1.00  0.00           H
ATOM   3638  C   SER A 244      21.668  26.849  37.493  1.00  0.00           C
ATOM   3639  O   SER A 244      21.648  26.627  36.314  1.00  0.00           O
ATOM   3640  N   ALA A 245      22.227  25.930  38.301  1.00  0.00           N
ATOM   3641  H   ALA A 245      22.171  25.978  39.303  1.00  0.00           H
ATOM   3642  CA  ALA A 245      22.902  24.785  37.706  1.00  0.00           C
ATOM   3643  HA  ALA A 245      23.871  25.078  37.292  1.00  0.00           H
ATOM   3644  CB  ALA A 245      23.308  23.952  38.898  1.00  0.00           C
ATOM   3645  HB1 ALA A 245      23.848  24.593  39.590  1.00  0.00           H
ATOM   3646  HB2 ALA A 245      22.460  23.571  39.465  1.00  0.00           H
ATOM   3647  HB3 ALA A 245      23.952  23.099  38.657  1.00  0.00           H
ATOM   3648  C   ALA A 245      22.132  23.953  36.690  1.00  0.00           C
ATOM   3649  O   ALA A 245      22.668  23.502  35.715  1.00  0.00           O
ATOM   3650  N   LYS A 246      20.773  23.788  36.882  1.00  0.00           N
ATOM   3651  H   LYS A 246      20.473  24.206  37.748  1.00  0.00           H
ATOM   3652  CA  LYS A 246      19.842  23.145  35.917  1.00  0.00           C
ATOM   3653  HA  LYS A 246      20.040  22.084  35.741  1.00  0.00           H
ATOM   3654  CB  LYS A 246      18.406  23.166  36.440  1.00  0.00           C
ATOM   3655  HB1 LYS A 246      17.682  22.875  35.677  1.00  0.00           H
ATOM   3656  HB2 LYS A 246      18.124  24.121  36.869  1.00  0.00           H
ATOM   3657  CG  LYS A 246      18.393  22.131  37.593  1.00  0.00           C
ATOM   3658  HG1 LYS A 246      19.339  22.227  38.122  1.00  0.00           H
ATOM   3659  HG2 LYS A 246      18.438  21.140  37.148  1.00  0.00           H
ATOM   3660  CD  LYS A 246      17.300  22.350  38.586  1.00  0.00           C
ATOM   3661  HD1 LYS A 246      17.501  23.280  39.112  1.00  0.00           H
ATOM   3662  HD2 LYS A 246      17.382  21.545  39.318  1.00  0.00           H
ATOM   3663  CE  LYS A 246      15.874  22.439  38.043  1.00  0.00           C
ATOM   3664  HE1 LYS A 246      15.858  21.541  37.418  1.00  0.00           H
ATOM   3665  HE2 LYS A 246      15.707  23.260  37.338  1.00  0.00           H
ATOM   3666  NZ  LYS A 246      14.930  22.563  39.168  1.00  0.00           N
ATOM   3667  HZ1 LYS A 246      15.182  23.242  39.876  1.00  0.00           H
ATOM   3668  HZ2 LYS A 246      13.991  22.761  38.866  1.00  0.00           H
ATOM   3669  HZ3 LYS A 246      14.809  21.673  39.640  1.00  0.00           H
ATOM   3670  C   LYS A 246      19.776  23.821  34.538  1.00  0.00           C
ATOM   3671  O   LYS A 246      19.269  23.176  33.592  1.00  0.00           O
ATOM   3672  N   VAL A 247      20.396  24.994  34.405  1.00  0.00           N
ATOM   3673  H   VAL A 247      20.608  25.517  35.235  1.00  0.00           H
ATOM   3674  CA  VAL A 247      20.411  25.747  33.055  1.00  0.00           C
ATOM   3675  HA  VAL A 247      19.681  25.295  32.386  1.00  0.00           H
ATOM   3676  CB  VAL A 247      20.190  27.259  33.192  1.00  0.00           C
ATOM   3677  HB  VAL A 247      21.118  27.732  33.499  1.00  0.00           H
ATOM   3678  CG1 VAL A 247      19.871  27.994  31.902  1.00  0.00           C
ATOM   3679 1HG1 VAL A 247      20.496  27.638  31.078  1.00  0.00           H
ATOM   3680 2HG1 VAL A 247      18.845  27.841  31.566  1.00  0.00           H
ATOM   3681 3HG1 VAL A 247      20.081  29.061  32.027  1.00  0.00           H
ATOM   3682  CG2 VAL A 247      19.013  27.522  34.122  1.00  0.00           C
ATOM   3683 1HG2 VAL A 247      19.362  27.222  35.117  1.00  0.00           H
ATOM   3684 2HG2 VAL A 247      18.868  28.598  34.060  1.00  0.00           H
ATOM   3685 3HG2 VAL A 247      18.058  27.090  33.852  1.00  0.00           H
ATOM   3686  C   VAL A 247      21.775  25.543  32.325  1.00  0.00           C
ATOM   3687  O   VAL A 247      21.763  25.580  31.058  1.00  0.00           O
ATOM   3688  N   TYR A 248      22.813  25.249  33.113  1.00  0.00           N
ATOM   3689  H   TYR A 248      22.724  25.303  34.114  1.00  0.00           H
ATOM   3690  CA  TYR A 248      24.108  24.704  32.655  1.00  0.00           C
ATOM   3691  HA  TYR A 248      24.397  25.180  31.711  1.00  0.00           H
ATOM   3692  CB  TYR A 248      25.141  24.904  33.711  1.00  0.00           C
ATOM   3693  HB1 TYR A 248      26.015  24.331  33.404  1.00  0.00           H
ATOM   3694  HB2 TYR A 248      24.816  24.424  34.633  1.00  0.00           H
ATOM   3695  CG  TYR A 248      25.501  26.335  34.149  1.00  0.00           C
ATOM   3696  CD1 TYR A 248      26.450  26.958  33.354  1.00  0.00           C
ATOM   3697  HD1 TYR A 248      26.983  26.314  32.670  1.00  0.00           H
ATOM   3698  CE1 TYR A 248      26.754  28.311  33.594  1.00  0.00           C
ATOM   3699  HE1 TYR A 248      27.484  28.797  32.960  1.00  0.00           H
ATOM   3700  CZ  TYR A 248      26.068  29.060  34.536  1.00  0.00           C
ATOM   3701  OH  TYR A 248      26.256  30.460  34.577  1.00  0.00           O
ATOM   3702  HH  TYR A 248      25.966  30.842  35.405  1.00  0.00           H
ATOM   3703  CE2 TYR A 248      25.107  28.406  35.364  1.00  0.00           C
ATOM   3704  HE2 TYR A 248      24.602  29.075  36.043  1.00  0.00           H
ATOM   3705  CD2 TYR A 248      24.887  27.066  35.171  1.00  0.00           C
ATOM   3706  HD2 TYR A 248      24.180  26.662  35.881  1.00  0.00           H
ATOM   3707  C   TYR A 248      24.010  23.231  32.278  1.00  0.00           C
ATOM   3708  O   TYR A 248      24.307  22.868  31.182  1.00  0.00           O
ATOM   3709  N   GLU A 249      23.371  22.401  33.116  1.00  0.00           N
ATOM   3710  H   GLU A 249      23.038  22.827  33.967  1.00  0.00           H
ATOM   3711  CA  GLU A 249      23.204  20.949  32.980  1.00  0.00           C
ATOM   3712  HA  GLU A 249      24.106  20.398  33.235  1.00  0.00           H
ATOM   3713  CB  GLU A 249      22.095  20.510  34.082  1.00  0.00           C
ATOM   3714  HB1 GLU A 249      21.201  21.037  33.748  1.00  0.00           H
ATOM   3715  HB2 GLU A 249      22.438  20.931  35.022  1.00  0.00           H
ATOM   3716  CG  GLU A 249      21.899  19.055  34.335  1.00  0.00           C
ATOM   3717  HG1 GLU A 249      22.852  18.581  34.589  1.00  0.00           H
ATOM   3718  HG2 GLU A 249      21.606  18.534  33.424  1.00  0.00           H
ATOM   3719  CD  GLU A 249      20.790  18.839  35.381  1.00  0.00           C
ATOM   3720  OE1 GLU A 249      19.646  18.925  34.924  1.00  0.00           O
ATOM   3721  OE2 GLU A 249      21.020  18.768  36.595  1.00  0.00           O
ATOM   3722  C   GLU A 249      22.631  20.499  31.571  1.00  0.00           C
ATOM   3723  O   GLU A 249      23.037  19.426  31.101  1.00  0.00           O
ATOM   3724  N   LYS A 250      21.898  21.295  30.828  1.00  0.00           N
ATOM   3725  H   LYS A 250      21.914  22.282  31.062  1.00  0.00           H
ATOM   3726  CA  LYS A 250      21.341  21.035  29.468  1.00  0.00           C
ATOM   3727  HA  LYS A 250      20.568  20.284  29.642  1.00  0.00           H
ATOM   3728  CB  LYS A 250      20.721  22.264  28.886  1.00  0.00           C
ATOM   3729  HB1 LYS A 250      20.432  21.924  27.890  1.00  0.00           H
ATOM   3730  HB2 LYS A 250      21.360  23.131  28.710  1.00  0.00           H
ATOM   3731  CG  LYS A 250      19.546  22.733  29.845  1.00  0.00           C
ATOM   3732  HG1 LYS A 250      19.891  22.921  30.868  1.00  0.00           H
ATOM   3733  HG2 LYS A 250      18.817  21.940  29.953  1.00  0.00           H
ATOM   3734  CD  LYS A 250      18.909  23.997  29.280  1.00  0.00           C
ATOM   3735  HD1 LYS A 250      18.478  23.713  28.319  1.00  0.00           H
ATOM   3736  HD2 LYS A 250      19.717  24.717  29.140  1.00  0.00           H
ATOM   3737  CE  LYS A 250      17.826  24.483  30.249  1.00  0.00           C
ATOM   3738  HE1 LYS A 250      17.662  25.513  29.921  1.00  0.00           H
ATOM   3739  HE2 LYS A 250      18.136  24.447  31.291  1.00  0.00           H
ATOM   3740  NZ  LYS A 250      16.554  23.730  30.119  1.00  0.00           N
ATOM   3741  HZ1 LYS A 250      15.846  24.177  29.557  1.00  0.00           H
ATOM   3742  HZ2 LYS A 250      16.693  22.822  29.703  1.00  0.00           H
ATOM   3743  HZ3 LYS A 250      16.147  23.586  31.034  1.00  0.00           H
ATOM   3744  C   LYS A 250      22.433  20.587  28.466  1.00  0.00           C
ATOM   3745  O   LYS A 250      22.095  19.874  27.505  1.00  0.00           O
ATOM   3746  N   LYS A 251      23.695  20.959  28.682  1.00  0.00           N
ATOM   3747  H   LYS A 251      23.859  21.483  29.526  1.00  0.00           H
ATOM   3748  CA  LYS A 251      24.855  20.649  27.876  1.00  0.00           C
ATOM   3749  HA  LYS A 251      24.563  20.802  26.837  1.00  0.00           H
ATOM   3750  CB  LYS A 251      25.965  21.623  28.075  1.00  0.00           C
ATOM   3751  HB1 LYS A 251      26.802  21.246  27.482  1.00  0.00           H
ATOM   3752  HB2 LYS A 251      26.178  21.739  29.139  1.00  0.00           H
ATOM   3753  CG  LYS A 251      25.748  23.031  27.595  1.00  0.00           C
ATOM   3754  HG1 LYS A 251      25.311  23.691  28.354  1.00  0.00           H
ATOM   3755  HG2 LYS A 251      24.929  23.023  26.877  1.00  0.00           H
ATOM   3756  CD  LYS A 251      26.946  23.698  26.980  1.00  0.00           C
ATOM   3757  HD1 LYS A 251      27.243  23.261  26.028  1.00  0.00           H
ATOM   3758  HD2 LYS A 251      27.766  23.685  27.689  1.00  0.00           H
ATOM   3759  CE  LYS A 251      26.606  25.212  26.760  1.00  0.00           C
ATOM   3760  HE1 LYS A 251      27.477  25.744  26.396  1.00  0.00           H
ATOM   3761  HE2 LYS A 251      26.233  25.627  27.701  1.00  0.00           H
ATOM   3762  NZ  LYS A 251      25.536  25.453  25.719  1.00  0.00           N
ATOM   3763  HZ1 LYS A 251      24.609  25.473  26.135  1.00  0.00           H
ATOM   3764  HZ2 LYS A 251      25.634  26.372  25.298  1.00  0.00           H
ATOM   3765  HZ3 LYS A 251      25.513  24.661  25.095  1.00  0.00           H
ATOM   3766  C   LYS A 251      25.331  19.187  28.019  1.00  0.00           C
ATOM   3767  O   LYS A 251      25.685  18.657  29.055  1.00  0.00           O
ATOM   3768  N   LYS A 252      25.521  18.621  26.821  1.00  0.00           N
ATOM   3769  H   LYS A 252      25.151  19.087  26.007  1.00  0.00           H
ATOM   3770  CA  LYS A 252      26.291  17.334  26.715  1.00  0.00           C
ATOM   3771  HA  LYS A 252      26.787  17.112  27.655  1.00  0.00           H
ATOM   3772  CB  LYS A 252      25.273  16.210  26.430  1.00  0.00           C
ATOM   3773  HB1 LYS A 252      24.757  16.082  27.378  1.00  0.00           H
ATOM   3774  HB2 LYS A 252      25.877  15.311  26.304  1.00  0.00           H
ATOM   3775  CG  LYS A 252      24.398  16.547  25.182  1.00  0.00           C
ATOM   3776  HG1 LYS A 252      25.003  16.764  24.306  1.00  0.00           H
ATOM   3777  HG2 LYS A 252      23.777  17.444  25.215  1.00  0.00           H
ATOM   3778  CD  LYS A 252      23.591  15.269  24.792  1.00  0.00           C
ATOM   3779  HD1 LYS A 252      22.976  14.974  25.634  1.00  0.00           H
ATOM   3780  HD2 LYS A 252      24.250  14.408  24.635  1.00  0.00           H
ATOM   3781  CE  LYS A 252      22.854  15.504  23.527  1.00  0.00           C
ATOM   3782  HE1 LYS A 252      22.569  14.569  23.034  1.00  0.00           H
ATOM   3783  HE2 LYS A 252      23.414  15.960  22.709  1.00  0.00           H
ATOM   3784  NZ  LYS A 252      21.634  16.338  23.723  1.00  0.00           N
ATOM   3785  HZ1 LYS A 252      20.963  16.189  22.978  1.00  0.00           H
ATOM   3786  HZ2 LYS A 252      21.143  16.074  24.571  1.00  0.00           H
ATOM   3787  HZ3 LYS A 252      21.770  17.331  23.826  1.00  0.00           H
ATOM   3788  C   LYS A 252      27.431  17.392  25.636  1.00  0.00           C
ATOM   3789  O   LYS A 252      28.098  16.403  25.485  1.00  0.00           O
ATOM   3790  N   ASP A 253      27.645  18.511  24.920  1.00  0.00           N
ATOM   3791  H   ASP A 253      26.962  19.229  25.102  1.00  0.00           H
ATOM   3792  CA  ASP A 253      28.785  18.860  24.076  1.00  0.00           C
ATOM   3793  HA  ASP A 253      29.162  17.936  23.651  1.00  0.00           H
ATOM   3794  CB  ASP A 253      28.305  19.761  22.857  1.00  0.00           C
ATOM   3795  HB1 ASP A 253      27.548  19.192  22.314  1.00  0.00           H
ATOM   3796  HB2 ASP A 253      29.155  19.952  22.199  1.00  0.00           H
ATOM   3797  CG  ASP A 253      27.581  21.060  23.271  1.00  0.00           C
ATOM   3798  OD1 ASP A 253      27.942  22.161  22.827  1.00  0.00           O
ATOM   3799  OD2 ASP A 253      26.663  21.005  24.093  1.00  0.00           O
ATOM   3800  C   ASP A 253      29.937  19.447  24.844  1.00  0.00           C
ATOM   3801  O   ASP A 253      30.886  19.799  24.214  1.00  0.00           O
ATOM   3802  N   HIS A 254      29.881  19.421  26.152  1.00  0.00           N
ATOM   3803  H   HIS A 254      29.169  18.836  26.559  1.00  0.00           H
ATOM   3804  CA  HIS A 254      30.675  20.169  27.106  1.00  0.00           C
ATOM   3805  HA  HIS A 254      31.703  20.297  26.775  1.00  0.00           H
ATOM   3806  CB  HIS A 254      29.947  21.521  27.332  1.00  0.00           C
ATOM   3807  HB1 HIS A 254      29.256  21.421  28.164  1.00  0.00           H
ATOM   3808  HB2 HIS A 254      29.224  21.712  26.539  1.00  0.00           H
ATOM   3809  CG  HIS A 254      30.888  22.744  27.409  1.00  0.00           C
ATOM   3810  ND1 HIS A 254      30.832  23.894  26.589  1.00  0.00           N
ATOM   3811  CE1 HIS A 254      31.660  24.808  27.194  1.00  0.00           C
ATOM   3812  HE1 HIS A 254      31.966  25.762  26.788  1.00  0.00           H
ATOM   3813  NE2 HIS A 254      32.292  24.255  28.257  1.00  0.00           N
ATOM   3814  HE2 HIS A 254      33.012  24.653  28.844  1.00  0.00           H
ATOM   3815  CD2 HIS A 254      31.693  23.019  28.500  1.00  0.00           C
ATOM   3816  HD2 HIS A 254      31.739  22.449  29.418  1.00  0.00           H
ATOM   3817  C   HIS A 254      30.741  19.383  28.492  1.00  0.00           C
ATOM   3818  O   HIS A 254      29.776  18.768  28.840  1.00  0.00           O
ATOM   3819  N   MET A 255      31.864  19.546  29.200  1.00  0.00           N
ATOM   3820  H   MET A 255      32.676  19.989  28.793  1.00  0.00           H
ATOM   3821  CA  MET A 255      32.026  18.991  30.527  1.00  0.00           C
ATOM   3822  HA  MET A 255      31.302  18.195  30.727  1.00  0.00           H
ATOM   3823  CB  MET A 255      33.435  18.418  30.453  1.00  0.00           C
ATOM   3824  HB1 MET A 255      34.194  19.088  30.061  1.00  0.00           H
ATOM   3825  HB2 MET A 255      33.293  17.589  29.766  1.00  0.00           H
ATOM   3826  CG  MET A 255      33.962  17.943  31.824  1.00  0.00           C
ATOM   3827  HG1 MET A 255      33.306  17.110  32.044  1.00  0.00           H
ATOM   3828  HG2 MET A 255      33.867  18.719  32.593  1.00  0.00           H
ATOM   3829  SD  MET A 255      35.713  17.382  31.860  1.00  0.00           S
ATOM   3830  CE  MET A 255      35.352  16.147  30.514  1.00  0.00           C
ATOM   3831  HE1 MET A 255      34.406  15.639  30.665  1.00  0.00           H
ATOM   3832  HE2 MET A 255      35.208  16.697  29.577  1.00  0.00           H
ATOM   3833  HE3 MET A 255      36.209  15.475  30.454  1.00  0.00           H
ATOM   3834  C   MET A 255      31.842  20.035  31.653  1.00  0.00           C
ATOM   3835  O   MET A 255      32.396  21.151  31.620  1.00  0.00           O
ATOM   3836  N   LEU A 256      31.063  19.613  32.673  1.00  0.00           N
ATOM   3837  H   LEU A 256      30.732  18.659  32.709  1.00  0.00           H
ATOM   3838  CA  LEU A 256      30.504  20.411  33.721  1.00  0.00           C
ATOM   3839  HA  LEU A 256      30.855  21.426  33.541  1.00  0.00           H
ATOM   3840  CB  LEU A 256      28.929  20.273  33.711  1.00  0.00           C
ATOM   3841  HB1 LEU A 256      28.614  20.871  34.561  1.00  0.00           H
ATOM   3842  HB2 LEU A 256      28.623  19.244  33.885  1.00  0.00           H
ATOM   3843  CG  LEU A 256      28.110  20.798  32.478  1.00  0.00           C
ATOM   3844  HG  LEU A 256      28.382  20.135  31.658  1.00  0.00           H
ATOM   3845  CD1 LEU A 256      26.598  20.746  32.753  1.00  0.00           C
ATOM   3846 1HD1 LEU A 256      26.332  19.720  32.999  1.00  0.00           H
ATOM   3847 2HD1 LEU A 256      26.379  21.329  33.646  1.00  0.00           H
ATOM   3848 3HD1 LEU A 256      26.044  21.007  31.849  1.00  0.00           H
ATOM   3849  CD2 LEU A 256      28.393  22.259  32.016  1.00  0.00           C
ATOM   3850 1HD2 LEU A 256      28.264  23.090  32.717  1.00  0.00           H
ATOM   3851 2HD2 LEU A 256      29.256  22.422  31.356  1.00  0.00           H
ATOM   3852 3HD2 LEU A 256      27.662  22.381  31.224  1.00  0.00           H
ATOM   3853  C   LEU A 256      31.151  20.173  35.105  1.00  0.00           C
ATOM   3854  O   LEU A 256      31.266  18.976  35.512  1.00  0.00           O
ATOM   3855  N   ILE A 257      31.771  21.275  35.625  1.00  0.00           N
ATOM   3856  H   ILE A 257      31.596  22.184  35.210  1.00  0.00           H
ATOM   3857  CA  ILE A 257      32.727  21.118  36.817  1.00  0.00           C
ATOM   3858  HA  ILE A 257      32.736  20.085  37.170  1.00  0.00           H
ATOM   3859  CB  ILE A 257      34.202  21.641  36.604  1.00  0.00           C
ATOM   3860  HB  ILE A 257      34.171  22.719  36.432  1.00  0.00           H
ATOM   3861  CG2 ILE A 257      35.024  21.325  37.823  1.00  0.00           C
ATOM   3862 1HG2 ILE A 257      35.978  21.851  37.809  1.00  0.00           H
ATOM   3863 2HG2 ILE A 257      34.531  21.702  38.730  1.00  0.00           H
ATOM   3864 3HG2 ILE A 257      35.161  20.243  37.920  1.00  0.00           H
ATOM   3865  CG1 ILE A 257      34.790  21.103  35.262  1.00  0.00           C
ATOM   3866 1HG1 ILE A 257      35.788  21.522  35.149  1.00  0.00           H
ATOM   3867 2HG1 ILE A 257      34.224  21.390  34.374  1.00  0.00           H
ATOM   3868  CD  ILE A 257      34.949  19.576  35.101  1.00  0.00           C
ATOM   3869  HD1 ILE A 257      35.426  19.405  34.130  1.00  0.00           H
ATOM   3870  HD2 ILE A 257      35.478  19.251  35.993  1.00  0.00           H
ATOM   3871  HD3 ILE A 257      33.923  19.209  35.047  1.00  0.00           H
ATOM   3872  C   ILE A 257      31.985  21.969  37.829  1.00  0.00           C
ATOM   3873  O   ILE A 257      32.190  23.176  37.942  1.00  0.00           O
ATOM   3874  N   PRO A 258      30.972  21.492  38.619  1.00  0.00           N
ATOM   3875  CD  PRO A 258      30.532  20.117  38.502  1.00  0.00           C
ATOM   3876  HD1 PRO A 258      31.275  19.322  38.388  1.00  0.00           H
ATOM   3877  HD2 PRO A 258      29.805  20.068  37.692  1.00  0.00           H
ATOM   3878  CG  PRO A 258      29.853  19.859  39.898  1.00  0.00           C
ATOM   3879  HG1 PRO A 258      30.618  19.379  40.515  1.00  0.00           H
ATOM   3880  HG2 PRO A 258      28.986  19.206  39.757  1.00  0.00           H
ATOM   3881  CB  PRO A 258      29.366  21.227  40.507  1.00  0.00           C
ATOM   3882  HB1 PRO A 258      29.374  21.275  41.602  1.00  0.00           H
ATOM   3883  HB2 PRO A 258      28.407  21.524  40.069  1.00  0.00           H
ATOM   3884  CA  PRO A 258      30.427  22.111  39.833  1.00  0.00           C
ATOM   3885  HA  PRO A 258      29.960  23.012  39.451  1.00  0.00           H
ATOM   3886  C   PRO A 258      31.460  22.455  40.871  1.00  0.00           C
ATOM   3887  O   PRO A 258      32.134  21.569  41.422  1.00  0.00           O
ATOM   3888  N   VAL A 259      31.586  23.746  41.200  1.00  0.00           N
ATOM   3889  H   VAL A 259      31.116  24.397  40.589  1.00  0.00           H
ATOM   3890  CA  VAL A 259      32.543  24.233  42.218  1.00  0.00           C
ATOM   3891  HA  VAL A 259      33.077  23.372  42.611  1.00  0.00           H
ATOM   3892  CB  VAL A 259      33.648  25.079  41.599  1.00  0.00           C
ATOM   3893  HB  VAL A 259      33.278  25.983  41.122  1.00  0.00           H
ATOM   3894  CG1 VAL A 259      34.579  25.583  42.675  1.00  0.00           C
ATOM   3895 1HG1 VAL A 259      35.580  25.748  42.274  1.00  0.00           H
ATOM   3896 2HG1 VAL A 259      34.063  26.487  42.994  1.00  0.00           H
ATOM   3897 3HG1 VAL A 259      34.593  24.884  43.512  1.00  0.00           H
ATOM   3898  CG2 VAL A 259      34.543  24.281  40.616  1.00  0.00           C
ATOM   3899 1HG2 VAL A 259      35.256  23.695  41.190  1.00  0.00           H
ATOM   3900 2HG2 VAL A 259      33.878  23.586  40.102  1.00  0.00           H
ATOM   3901 3HG2 VAL A 259      34.827  24.851  39.729  1.00  0.00           H
ATOM   3902  C   VAL A 259      31.789  24.983  43.379  1.00  0.00           C
ATOM   3903  O   VAL A 259      30.804  25.666  43.060  1.00  0.00           O
ATOM   3904  N   SER A 260      32.225  24.771  44.624  1.00  0.00           N
ATOM   3905  H   SER A 260      32.957  24.077  44.757  1.00  0.00           H
ATOM   3906  CA  SER A 260      31.720  25.440  45.842  1.00  0.00           C
ATOM   3907  HA  SER A 260      30.653  25.607  45.697  1.00  0.00           H
ATOM   3908  CB  SER A 260      31.776  24.455  47.028  1.00  0.00           C
ATOM   3909  HB1 SER A 260      30.915  23.805  46.881  1.00  0.00           H
ATOM   3910  HB2 SER A 260      31.823  24.908  48.019  1.00  0.00           H
ATOM   3911  OG  SER A 260      32.931  23.543  46.924  1.00  0.00           O
ATOM   3912  HG  SER A 260      32.851  23.014  47.721  1.00  0.00           H
ATOM   3913  C   SER A 260      32.424  26.718  46.399  1.00  0.00           C
ATOM   3914  O   SER A 260      33.599  26.681  46.626  1.00  0.00           O
ATOM   3915  N   MET A 261      31.700  27.863  46.645  1.00  0.00           N
ATOM   3916  H   MET A 261      30.712  27.814  46.487  1.00  0.00           H
ATOM   3917  CA  MET A 261      32.292  29.178  46.854  1.00  0.00           C
ATOM   3918  HA  MET A 261      33.280  29.046  47.297  1.00  0.00           H
ATOM   3919  CB  MET A 261      32.540  29.742  45.433  1.00  0.00           C
ATOM   3920  HB1 MET A 261      31.611  30.248  45.188  1.00  0.00           H
ATOM   3921  HB2 MET A 261      32.761  28.929  44.743  1.00  0.00           H
ATOM   3922  CG  MET A 261      33.556  30.861  45.249  1.00  0.00           C
ATOM   3923  HG1 MET A 261      33.790  31.220  46.260  1.00  0.00           H
ATOM   3924  HG2 MET A 261      33.143  31.668  44.636  1.00  0.00           H
ATOM   3925  SD  MET A 261      35.081  30.240  44.445  1.00  0.00           S
ATOM   3926  CE  MET A 261      36.065  29.814  45.952  1.00  0.00           C
ATOM   3927  HE1 MET A 261      36.960  29.307  45.593  1.00  0.00           H
ATOM   3928  HE2 MET A 261      36.314  30.647  46.628  1.00  0.00           H
ATOM   3929  HE3 MET A 261      35.425  29.193  46.578  1.00  0.00           H
ATOM   3930  C   MET A 261      31.430  30.015  47.784  1.00  0.00           C
ATOM   3931  O   MET A 261      31.749  31.261  47.895  1.00  0.00           O
ATOM   3932  N   SER A 262      30.428  29.467  48.384  1.00  0.00           N
ATOM   3933  H   SER A 262      30.341  28.478  48.212  1.00  0.00           H
ATOM   3934  CA  SER A 262      29.461  30.165  49.230  1.00  0.00           C
ATOM   3935  HA  SER A 262      29.236  31.081  48.694  1.00  0.00           H
ATOM   3936  CB  SER A 262      28.316  29.163  49.433  1.00  0.00           C
ATOM   3937  HB1 SER A 262      27.874  28.885  48.479  1.00  0.00           H
ATOM   3938  HB2 SER A 262      27.536  29.640  50.027  1.00  0.00           H
ATOM   3939  OG  SER A 262      28.654  27.947  50.128  1.00  0.00           O
ATOM   3940  HG  SER A 262      28.869  27.329  49.424  1.00  0.00           H
ATOM   3941  C   SER A 262      29.868  30.773  50.597  1.00  0.00           C
ATOM   3942  O   SER A 262      29.043  31.404  51.222  1.00  0.00           O
ATOM   3943  N   GLU A 263      31.129  30.621  51.003  1.00  0.00           N
ATOM   3944  H   GLU A 263      31.780  30.120  50.418  1.00  0.00           H
ATOM   3945  CA  GLU A 263      31.601  31.280  52.190  1.00  0.00           C
ATOM   3946  HA  GLU A 263      30.787  31.463  52.890  1.00  0.00           H
ATOM   3947  CB  GLU A 263      32.504  30.317  52.948  1.00  0.00           C
ATOM   3948  HB1 GLU A 263      33.374  29.988  52.366  1.00  0.00           H
ATOM   3949  HB2 GLU A 263      32.023  29.356  53.100  1.00  0.00           H
ATOM   3950  CG  GLU A 263      32.979  30.804  54.307  1.00  0.00           C
ATOM   3951  HG1 GLU A 263      33.468  31.782  54.291  1.00  0.00           H
ATOM   3952  HG2 GLU A 263      33.696  30.077  54.679  1.00  0.00           H
ATOM   3953  CD  GLU A 263      31.795  30.865  55.265  1.00  0.00           C
ATOM   3954  OE1 GLU A 263      31.055  29.911  55.432  1.00  0.00           O
ATOM   3955  OE2 GLU A 263      31.675  31.956  55.864  1.00  0.00           O
ATOM   3956  C   GLU A 263      32.329  32.621  51.859  1.00  0.00           C
ATOM   3957  O   GLU A 263      31.960  33.706  52.401  1.00  0.00           O
ATOM   3958  N   LEU A 264      33.194  32.776  50.808  1.00  0.00           N
ATOM   3959  H   LEU A 264      33.516  31.951  50.333  1.00  0.00           H
ATOM   3960  CA  LEU A 264      33.828  34.083  50.365  1.00  0.00           C
ATOM   3961  HA  LEU A 264      34.232  34.623  51.216  1.00  0.00           H
ATOM   3962  CB  LEU A 264      35.006  33.792  49.362  1.00  0.00           C
ATOM   3963  HB1 LEU A 264      35.263  34.671  48.765  1.00  0.00           H
ATOM   3964  HB2 LEU A 264      34.844  32.978  48.648  1.00  0.00           H
ATOM   3965  CG  LEU A 264      36.385  33.364  49.930  1.00  0.00           C
ATOM   3966  HG  LEU A 264      36.158  32.427  50.438  1.00  0.00           H
ATOM   3967  CD1 LEU A 264      37.500  33.246  48.873  1.00  0.00           C
ATOM   3968 1HD1 LEU A 264      38.291  32.627  49.283  1.00  0.00           H
ATOM   3969 2HD1 LEU A 264      37.083  32.814  47.959  1.00  0.00           H
ATOM   3970 3HD1 LEU A 264      37.958  34.211  48.671  1.00  0.00           H
ATOM   3971  CD2 LEU A 264      36.906  34.416  50.941  1.00  0.00           C
ATOM   3972 1HD2 LEU A 264      36.843  35.379  50.440  1.00  0.00           H
ATOM   3973 2HD2 LEU A 264      36.283  34.397  51.837  1.00  0.00           H
ATOM   3974 3HD2 LEU A 264      37.958  34.215  51.175  1.00  0.00           H
ATOM   3975  C   LEU A 264      32.824  35.020  49.660  1.00  0.00           C
ATOM   3976  O   LEU A 264      33.152  36.197  49.356  1.00  0.00           O
ATOM   3977  N   GLU A 265      31.551  34.534  49.435  1.00  0.00           N
ATOM   3978  H   GLU A 265      31.373  33.561  49.630  1.00  0.00           H
ATOM   3979  CA  GLU A 265      30.458  35.333  48.767  1.00  0.00           C
ATOM   3980  HA  GLU A 265      30.847  35.870  47.908  1.00  0.00           H
ATOM   3981  CB  GLU A 265      29.434  34.331  48.207  1.00  0.00           C
ATOM   3982  HB1 GLU A 265      28.910  33.963  49.089  1.00  0.00           H
ATOM   3983  HB2 GLU A 265      29.844  33.495  47.634  1.00  0.00           H
ATOM   3984  CG  GLU A 265      28.310  35.027  47.383  1.00  0.00           C
ATOM   3985  HG1 GLU A 265      28.684  35.431  46.443  1.00  0.00           H
ATOM   3986  HG2 GLU A 265      27.923  35.886  47.930  1.00  0.00           H
ATOM   3987  CD  GLU A 265      27.174  34.130  47.181  1.00  0.00           C
ATOM   3988  OE1 GLU A 265      27.291  33.389  46.167  1.00  0.00           O
ATOM   3989  OE2 GLU A 265      26.259  34.062  48.045  1.00  0.00           O
ATOM   3990  C   GLU A 265      29.832  36.375  49.810  1.00  0.00           C
ATOM   3991  O   GLU A 265      29.092  37.272  49.514  1.00  0.00           O
ATOM   3992  N   LYS A 266      30.314  36.325  51.047  1.00  0.00           N
ATOM   3993  H   LYS A 266      30.757  35.474  51.339  1.00  0.00           H
ATOM   3994  CA  LYS A 266      30.058  37.354  52.078  1.00  0.00           C
ATOM   3995  HA  LYS A 266      29.000  37.601  52.116  1.00  0.00           H
ATOM   3996  CB  LYS A 266      30.439  36.804  53.460  1.00  0.00           C
ATOM   3997  HB1 LYS A 266      30.618  37.615  54.175  1.00  0.00           H
ATOM   3998  HB2 LYS A 266      31.462  36.447  53.363  1.00  0.00           H
ATOM   3999  CG  LYS A 266      29.393  35.761  53.981  1.00  0.00           C
ATOM   4000  HG1 LYS A 266      29.059  35.107  53.174  1.00  0.00           H
ATOM   4001  HG2 LYS A 266      28.529  36.278  54.392  1.00  0.00           H
ATOM   4002  CD  LYS A 266      30.019  34.898  55.079  1.00  0.00           C
ATOM   4003  HD1 LYS A 266      30.087  35.553  55.950  1.00  0.00           H
ATOM   4004  HD2 LYS A 266      30.955  34.476  54.698  1.00  0.00           H
ATOM   4005  CE  LYS A 266      28.977  33.840  55.507  1.00  0.00           C
ATOM   4006  HE1 LYS A 266      28.612  33.206  54.693  1.00  0.00           H
ATOM   4007  HE2 LYS A 266      28.090  34.435  55.738  1.00  0.00           H
ATOM   4008  NZ  LYS A 266      29.373  32.984  56.648  1.00  0.00           N
ATOM   4009  HZ1 LYS A 266      28.657  32.310  56.857  1.00  0.00           H
ATOM   4010  HZ2 LYS A 266      30.259  32.552  56.436  1.00  0.00           H
ATOM   4011  HZ3 LYS A 266      29.588  33.576  57.441  1.00  0.00           H
ATOM   4012  C   LYS A 266      30.897  38.608  51.814  1.00  0.00           C
ATOM   4013  O   LYS A 266      30.416  39.725  51.930  1.00  0.00           O
ATOM   4014  N   VAL A 267      32.148  38.471  51.334  1.00  0.00           N
ATOM   4015  H   VAL A 267      32.455  37.510  51.196  1.00  0.00           H
ATOM   4016  CA  VAL A 267      33.016  39.603  50.949  1.00  0.00           C
ATOM   4017  HA  VAL A 267      32.606  40.538  51.331  1.00  0.00           H
ATOM   4018  CB  VAL A 267      34.378  39.498  51.660  1.00  0.00           C
ATOM   4019  HB  VAL A 267      34.930  40.302  51.186  1.00  0.00           H
ATOM   4020  CG1 VAL A 267      34.136  39.785  53.163  1.00  0.00           C
ATOM   4021 1HG1 VAL A 267      33.611  40.743  53.217  1.00  0.00           H
ATOM   4022 2HG1 VAL A 267      33.561  39.042  53.718  1.00  0.00           H
ATOM   4023 3HG1 VAL A 267      35.059  39.747  53.752  1.00  0.00           H
ATOM   4024  CG2 VAL A 267      35.124  38.239  51.484  1.00  0.00           C
ATOM   4025 1HG2 VAL A 267      36.153  38.328  51.823  1.00  0.00           H
ATOM   4026 2HG2 VAL A 267      34.613  37.530  52.136  1.00  0.00           H
ATOM   4027 3HG2 VAL A 267      35.110  37.778  50.493  1.00  0.00           H
ATOM   4028  C   VAL A 267      33.096  39.674  49.432  1.00  0.00           C
ATOM   4029  O   VAL A 267      34.130  39.984  48.851  1.00  0.00           O
ATOM   4030  N   ASP A 268      31.947  39.499  48.736  1.00  0.00           N
ATOM   4031  H   ASP A 268      31.152  39.314  49.332  1.00  0.00           H
ATOM   4032  CA  ASP A 268      31.595  39.680  47.349  1.00  0.00           C
ATOM   4033  HA  ASP A 268      30.538  39.446  47.226  1.00  0.00           H
ATOM   4034  CB  ASP A 268      31.596  41.148  46.908  1.00  0.00           C
ATOM   4035  HB1 ASP A 268      31.094  41.173  45.938  1.00  0.00           H
ATOM   4036  HB2 ASP A 268      32.616  41.473  46.710  1.00  0.00           H
ATOM   4037  CG  ASP A 268      30.998  42.151  47.885  1.00  0.00           C
ATOM   4038  OD1 ASP A 268      30.211  41.800  48.782  1.00  0.00           O
ATOM   4039  OD2 ASP A 268      31.493  43.323  47.790  1.00  0.00           O
ATOM   4040  C   ASP A 268      32.235  38.714  46.418  1.00  0.00           C
ATOM   4041  O   ASP A 268      32.197  38.942  45.249  1.00  0.00           O
ATOM   4042  N   GLY A 269      32.839  37.626  46.903  1.00  0.00           N
ATOM   4043  H   GLY A 269      32.699  37.355  47.873  1.00  0.00           H
ATOM   4044  CA  GLY A 269      33.708  36.830  46.076  1.00  0.00           C
ATOM   4045  HA1 GLY A 269      34.432  36.269  46.673  1.00  0.00           H
ATOM   4046  HA2 GLY A 269      34.321  37.348  45.342  1.00  0.00           H
ATOM   4047  C   GLY A 269      32.786  35.848  45.208  1.00  0.00           C
ATOM   4048  O   GLY A 269      31.737  35.344  45.633  1.00  0.00           O
ATOM   4049  N   LEU A 270      33.248  35.586  43.982  1.00  0.00           N
ATOM   4050  H   LEU A 270      34.150  35.991  43.766  1.00  0.00           H
ATOM   4051  CA  LEU A 270      32.597  34.785  42.950  1.00  0.00           C
ATOM   4052  HA  LEU A 270      31.905  34.135  43.495  1.00  0.00           H
ATOM   4053  CB  LEU A 270      31.843  35.632  41.926  1.00  0.00           C
ATOM   4054  HB1 LEU A 270      31.386  34.986  41.180  1.00  0.00           H
ATOM   4055  HB2 LEU A 270      32.630  36.232  41.451  1.00  0.00           H
ATOM   4056  CG  LEU A 270      30.818  36.516  42.522  1.00  0.00           C
ATOM   4057  HG  LEU A 270      31.236  37.120  43.313  1.00  0.00           H
ATOM   4058  CD1 LEU A 270      30.360  37.474  41.429  1.00  0.00           C
ATOM   4059 1HD1 LEU A 270      29.570  38.172  41.733  1.00  0.00           H
ATOM   4060 2HD1 LEU A 270      31.216  38.112  41.192  1.00  0.00           H
ATOM   4061 3HD1 LEU A 270      30.035  37.028  40.494  1.00  0.00           H
ATOM   4062  CD2 LEU A 270      29.615  35.672  42.954  1.00  0.00           C
ATOM   4063 1HD2 LEU A 270      29.954  34.823  43.548  1.00  0.00           H
ATOM   4064 2HD2 LEU A 270      28.982  36.264  43.617  1.00  0.00           H
ATOM   4065 3HD2 LEU A 270      29.012  35.284  42.130  1.00  0.00           H
ATOM   4066  C   LEU A 270      33.583  33.829  42.370  1.00  0.00           C
ATOM   4067  O   LEU A 270      34.771  33.963  42.560  1.00  0.00           O
ATOM   4068  N   LEU A 271      33.054  32.762  41.747  1.00  0.00           N
ATOM   4069  H   LEU A 271      32.038  32.733  41.782  1.00  0.00           H
ATOM   4070  CA  LEU A 271      33.840  31.717  41.014  1.00  0.00           C
ATOM   4071  HA  LEU A 271      34.115  30.994  41.785  1.00  0.00           H
ATOM   4072  CB  LEU A 271      32.884  30.987  40.056  1.00  0.00           C
ATOM   4073  HB1 LEU A 271      32.767  31.495  39.096  1.00  0.00           H
ATOM   4074  HB2 LEU A 271      31.906  30.819  40.493  1.00  0.00           H
ATOM   4075  CG  LEU A 271      33.451  29.569  39.758  1.00  0.00           C
ATOM   4076  HG  LEU A 271      34.038  29.206  40.599  1.00  0.00           H
ATOM   4077  CD1 LEU A 271      32.219  28.638  39.609  1.00  0.00           C
ATOM   4078 1HD1 LEU A 271      31.602  28.589  40.510  1.00  0.00           H
ATOM   4079 2HD1 LEU A 271      31.554  28.964  38.805  1.00  0.00           H
ATOM   4080 3HD1 LEU A 271      32.488  27.626  39.317  1.00  0.00           H
ATOM   4081  CD2 LEU A 271      34.297  29.563  38.518  1.00  0.00           C
ATOM   4082 1HD2 LEU A 271      34.302  28.601  38.017  1.00  0.00           H
ATOM   4083 2HD2 LEU A 271      33.948  30.275  37.772  1.00  0.00           H
ATOM   4084 3HD2 LEU A 271      35.367  29.668  38.711  1.00  0.00           H
ATOM   4085  C   LEU A 271      35.172  32.150  40.357  1.00  0.00           C
ATOM   4086  O   LEU A 271      36.198  31.514  40.560  1.00  0.00           O
ATOM   4087  N   THR A 272      35.283  33.286  39.696  1.00  0.00           N
ATOM   4088  H   THR A 272      34.520  33.949  39.680  1.00  0.00           H
ATOM   4089  CA  THR A 272      36.479  33.711  38.915  1.00  0.00           C
ATOM   4090  HA  THR A 272      36.988  32.928  38.349  1.00  0.00           H
ATOM   4091  CB  THR A 272      36.074  34.693  37.797  1.00  0.00           C
ATOM   4092  HB  THR A 272      36.911  35.049  37.193  1.00  0.00           H
ATOM   4093  CG2 THR A 272      35.196  33.992  36.738  1.00  0.00           C
ATOM   4094 1HG2 THR A 272      35.710  33.857  35.792  1.00  0.00           H
ATOM   4095 2HG2 THR A 272      35.088  32.963  37.080  1.00  0.00           H
ATOM   4096 3HG2 THR A 272      34.228  34.493  36.662  1.00  0.00           H
ATOM   4097  OG1 THR A 272      35.412  35.839  38.286  1.00  0.00           O
ATOM   4098  HG1 THR A 272      36.087  36.507  38.423  1.00  0.00           H
ATOM   4099  C   THR A 272      37.551  34.423  39.740  1.00  0.00           C
ATOM   4100  O   THR A 272      38.665  34.783  39.264  1.00  0.00           O
ATOM   4101  N   CYS A 273      37.268  34.750  40.982  1.00  0.00           N
ATOM   4102  H   CYS A 273      36.455  34.298  41.353  1.00  0.00           H
ATOM   4103  CA  CYS A 273      38.064  35.798  41.667  1.00  0.00           C
ATOM   4104  HA  CYS A 273      38.280  36.590  40.956  1.00  0.00           H
ATOM   4105  CB  CYS A 273      37.169  36.459  42.746  1.00  0.00           C
ATOM   4106  HB1 CYS A 273      37.770  37.340  42.974  1.00  0.00           H
ATOM   4107  HB2 CYS A 273      36.975  35.811  43.596  1.00  0.00           H
ATOM   4108  SG  CYS A 273      35.610  37.147  42.172  1.00  0.00           S
ATOM   4109  HG  CYS A 273      36.160  37.943  41.258  1.00  0.00           H
ATOM   4110  C   CYS A 273      39.403  35.403  42.136  1.00  0.00           C
ATOM   4111  O   CYS A 273      40.317  36.270  42.130  1.00  0.00           O
ATOM   4112  N   CYS A 274      39.557  34.201  42.714  1.00  0.00           N
ATOM   4113  H   CYS A 274      38.684  33.706  42.825  1.00  0.00           H
ATOM   4114  CA  CYS A 274      40.792  33.595  43.215  1.00  0.00           C
ATOM   4115  HA  CYS A 274      41.371  34.435  43.610  1.00  0.00           H
ATOM   4116  CB  CYS A 274      40.576  32.579  44.399  1.00  0.00           C
ATOM   4117  HB1 CYS A 274      41.570  32.303  44.733  1.00  0.00           H
ATOM   4118  HB2 CYS A 274      39.990  31.734  44.025  1.00  0.00           H
ATOM   4119  SG  CYS A 274      39.661  33.468  45.707  1.00  0.00           S
ATOM   4120  HG  CYS A 274      40.443  34.545  45.628  1.00  0.00           H
ATOM   4121  C   CYS A 274      41.672  32.972  42.124  1.00  0.00           C
ATOM   4122  O   CYS A 274      42.581  32.272  42.552  1.00  0.00           O
ATOM   4123  N   SER A 275      41.512  33.286  40.816  1.00  0.00           N
ATOM   4124  H   SER A 275      40.773  33.881  40.476  1.00  0.00           H
ATOM   4125  CA  SER A 275      42.469  32.893  39.736  1.00  0.00           C
ATOM   4126  HA  SER A 275      43.375  32.632  40.288  1.00  0.00           H
ATOM   4127  CB  SER A 275      41.981  31.623  38.979  1.00  0.00           C
ATOM   4128  HB1 SER A 275      42.116  30.698  39.541  1.00  0.00           H
ATOM   4129  HB2 SER A 275      42.446  31.644  37.987  1.00  0.00           H
ATOM   4130  OG  SER A 275      40.606  31.767  38.605  1.00  0.00           O
ATOM   4131  HG  SER A 275      40.104  31.302  39.282  1.00  0.00           H
ATOM   4132  C   SER A 275      42.678  34.002  38.771  1.00  0.00           C
ATOM   4133  O   SER A 275      41.757  34.828  38.528  1.00  0.00           O
ATOM   4134  N   VAL A 276      43.880  34.047  38.182  1.00  0.00           N
ATOM   4135  H   VAL A 276      44.620  33.462  38.558  1.00  0.00           H
ATOM   4136  CA  VAL A 276      44.044  34.611  36.873  1.00  0.00           C
ATOM   4137  HA  VAL A 276      43.054  34.846  36.508  1.00  0.00           H
ATOM   4138  CB  VAL A 276      44.992  35.870  36.960  1.00  0.00           C
ATOM   4139  HB  VAL A 276      45.600  35.841  37.868  1.00  0.00           H
ATOM   4140  CG1 VAL A 276      45.756  36.288  35.712  1.00  0.00           C
ATOM   4141 1HG1 VAL A 276      46.475  35.563  35.340  1.00  0.00           H
ATOM   4142 2HG1 VAL A 276      45.074  36.337  34.861  1.00  0.00           H
ATOM   4143 3HG1 VAL A 276      46.367  37.162  35.947  1.00  0.00           H
ATOM   4144  CG2 VAL A 276      44.173  37.075  37.335  1.00  0.00           C
ATOM   4145 1HG2 VAL A 276      43.756  36.976  38.338  1.00  0.00           H
ATOM   4146 2HG2 VAL A 276      44.798  37.971  37.310  1.00  0.00           H
ATOM   4147 3HG2 VAL A 276      43.311  37.262  36.701  1.00  0.00           H
ATOM   4148  C   VAL A 276      44.731  33.556  35.944  1.00  0.00           C
ATOM   4149  O   VAL A 276      45.497  32.742  36.502  1.00  0.00           O
ATOM   4150  N   LEU A 277      44.415  33.575  34.603  1.00  0.00           N
ATOM   4151  H   LEU A 277      43.799  34.270  34.197  1.00  0.00           H
ATOM   4152  CA  LEU A 277      44.925  32.577  33.631  1.00  0.00           C
ATOM   4153  HA  LEU A 277      45.418  31.816  34.243  1.00  0.00           H
ATOM   4154  CB  LEU A 277      43.800  31.838  32.860  1.00  0.00           C
ATOM   4155  HB1 LEU A 277      44.306  30.918  32.567  1.00  0.00           H
ATOM   4156  HB2 LEU A 277      43.602  32.302  31.888  1.00  0.00           H
ATOM   4157  CG  LEU A 277      42.495  31.543  33.612  1.00  0.00           C
ATOM   4158  HG  LEU A 277      42.208  32.373  34.259  1.00  0.00           H
ATOM   4159  CD1 LEU A 277      41.404  31.143  32.533  1.00  0.00           C
ATOM   4160 1HD1 LEU A 277      41.693  30.191  32.111  1.00  0.00           H
ATOM   4161 2HD1 LEU A 277      40.540  30.916  33.160  1.00  0.00           H
ATOM   4162 3HD1 LEU A 277      41.222  31.917  31.775  1.00  0.00           H
ATOM   4163  CD2 LEU A 277      42.638  30.422  34.579  1.00  0.00           C
ATOM   4164 1HD2 LEU A 277      43.266  30.711  35.425  1.00  0.00           H
ATOM   4165 2HD2 LEU A 277      41.698  29.953  34.860  1.00  0.00           H
ATOM   4166 3HD2 LEU A 277      43.122  29.582  34.078  1.00  0.00           H
ATOM   4167  C   LEU A 277      46.103  33.072  32.642  1.00  0.00           C
ATOM   4168  O   LEU A 277      46.040  34.170  32.073  1.00  0.00           O
ATOM   4169  N   ILE A 278      47.110  32.210  32.459  1.00  0.00           N
ATOM   4170  H   ILE A 278      47.113  31.292  32.862  1.00  0.00           H
ATOM   4171  CA  ILE A 278      48.302  32.441  31.593  1.00  0.00           C
ATOM   4172  HA  ILE A 278      48.139  33.316  30.949  1.00  0.00           H
ATOM   4173  CB  ILE A 278      49.565  32.801  32.404  1.00  0.00           C
ATOM   4174  HB  ILE A 278      49.877  31.930  32.989  1.00  0.00           H
ATOM   4175  CG2 ILE A 278      50.691  33.076  31.419  1.00  0.00           C
ATOM   4176 1HG2 ILE A 278      50.967  32.192  30.853  1.00  0.00           H
ATOM   4177 2HG2 ILE A 278      50.476  33.867  30.697  1.00  0.00           H
ATOM   4178 3HG2 ILE A 278      51.582  33.445  31.923  1.00  0.00           H
ATOM   4179  CG1 ILE A 278      49.426  34.043  33.269  1.00  0.00           C
ATOM   4180 1HG1 ILE A 278      48.723  34.806  32.929  1.00  0.00           H
ATOM   4181 2HG1 ILE A 278      50.404  34.519  33.344  1.00  0.00           H
ATOM   4182  CD  ILE A 278      48.935  33.619  34.786  1.00  0.00           C
ATOM   4183  HD1 ILE A 278      48.955  34.507  35.424  1.00  0.00           H
ATOM   4184  HD2 ILE A 278      47.911  33.239  34.788  1.00  0.00           H
ATOM   4185  HD3 ILE A 278      49.607  32.882  35.212  1.00  0.00           H
ATOM   4186  C   ILE A 278      48.482  31.222  30.646  1.00  0.00           C
ATOM   4187  O   ILE A 278      48.714  30.044  31.029  1.00  0.00           O
ATOM   4188  N   ASN A 279      48.233  31.452  29.358  1.00  0.00           N
ATOM   4189  H   ASN A 279      47.736  32.300  29.100  1.00  0.00           H
ATOM   4190  CA  ASN A 279      48.761  30.613  28.227  1.00  0.00           C
ATOM   4191  HA  ASN A 279      48.620  29.565  28.482  1.00  0.00           H
ATOM   4192  CB  ASN A 279      47.872  30.802  26.997  1.00  0.00           C
ATOM   4193  HB1 ASN A 279      48.120  31.697  26.429  1.00  0.00           H
ATOM   4194  HB2 ASN A 279      46.819  30.942  27.226  1.00  0.00           H
ATOM   4195  CG  ASN A 279      48.064  29.561  26.126  1.00  0.00           C
ATOM   4196  OD1 ASN A 279      47.740  28.435  26.534  1.00  0.00           O
ATOM   4197  ND2 ASN A 279      48.850  29.703  25.080  1.00  0.00           N
ATOM   4198 1HD2 ASN A 279      49.298  30.521  24.703  1.00  0.00           H
ATOM   4199 2HD2 ASN A 279      49.015  28.831  24.604  1.00  0.00           H
ATOM   4200  C   ASN A 279      50.292  30.749  27.952  1.00  0.00           C
ATOM   4201  O   ASN A 279      50.735  31.828  27.566  1.00  0.00           O
ATOM   4202  N   LYS A 280      51.110  29.711  28.078  1.00  0.00           N
ATOM   4203  H   LYS A 280      50.653  28.842  28.330  1.00  0.00           H
ATOM   4204  CA  LYS A 280      52.562  29.619  27.940  1.00  0.00           C
ATOM   4205  HA  LYS A 280      52.928  30.397  27.268  1.00  0.00           H
ATOM   4206  CB  LYS A 280      53.155  29.907  29.275  1.00  0.00           C
ATOM   4207  HB1 LYS A 280      53.032  29.050  29.926  1.00  0.00           H
ATOM   4208  HB2 LYS A 280      52.754  30.858  29.629  1.00  0.00           H
ATOM   4209  CG  LYS A 280      54.723  30.062  29.137  1.00  0.00           C
ATOM   4210  HG1 LYS A 280      55.051  30.649  28.287  1.00  0.00           H
ATOM   4211  HG2 LYS A 280      55.086  29.034  29.066  1.00  0.00           H
ATOM   4212  CD  LYS A 280      55.221  30.459  30.505  1.00  0.00           C
ATOM   4213  HD1 LYS A 280      54.610  29.953  31.246  1.00  0.00           H
ATOM   4214  HD2 LYS A 280      55.116  31.536  30.557  1.00  0.00           H
ATOM   4215  CE  LYS A 280      56.681  30.036  30.677  1.00  0.00           C
ATOM   4216  HE1 LYS A 280      56.707  28.953  30.721  1.00  0.00           H
ATOM   4217  HE2 LYS A 280      56.993  30.397  31.662  1.00  0.00           H
ATOM   4218  NZ  LYS A 280      57.529  30.408  29.521  1.00  0.00           N
ATOM   4219  HZ1 LYS A 280      57.522  31.407  29.379  1.00  0.00           H
ATOM   4220  HZ2 LYS A 280      58.473  30.051  29.585  1.00  0.00           H
ATOM   4221  HZ3 LYS A 280      57.219  29.952  28.672  1.00  0.00           H
ATOM   4222  C   LYS A 280      52.981  28.191  27.474  1.00  0.00           C
ATOM   4223  OC1 LYS A 280      52.295  27.219  27.790  1.00  0.00           O
ATOM   4224  OC2 LYS A 280      54.029  28.116  26.852  1.00  0.00           O
ATOM   4225  H01 UNK B 281      35.069  42.897  49.148  1.00  0.00            
ATOM   4226  H06 UNK B 281      36.974  41.516  41.307  1.00  0.00            
ATOM   4227  H04 UNK B 281      37.844  40.425  42.147  1.00  0.00            
ATOM   4228  H03 UNK B 281      36.369  41.976  49.543  1.00  0.00            
ATOM   4229  H05 UNK B 281      36.911  39.892  40.800  1.00  0.00            
ATOM   4230  H02 UNK B 281      35.369  41.259  48.592  1.00  0.00            
ATOM   4231  O   UNK B 281      37.148  45.138  46.881  1.00  0.00            
ATOM   4232  O1  UNK B 281      35.088  44.597  47.326  1.00  0.00            
ATOM   4233  N   UNK B 281      35.730  42.202  48.776  1.00  0.00            
ATOM   4234  N1  UNK B 281      36.263  40.203  43.676  1.00  0.00            
ATOM   4235  N2  UNK B 281      34.684  40.843  41.935  1.00  0.00            
ATOM   4236  N3  UNK B 281      36.976  40.528  41.598  1.00  0.00            
ATOM   4237  C   UNK B 281      36.839  41.818  46.459  1.00  0.00            
ATOM   4238  C1  UNK B 281      35.468  41.593  45.711  1.00  0.00            
ATOM   4239  C2  UNK B 281      36.668  42.840  47.662  1.00  0.00            
ATOM   4240  C3  UNK B 281      35.361  40.331  44.845  1.00  0.00            
ATOM   4241  C4  UNK B 281      36.292  44.310  47.189  1.00  0.00            
ATOM   4242  C5  UNK B 281      35.871  40.487  42.466  1.00  0.00            
ATOM   4243  C6  UNK B 281      34.244  42.296  42.019  1.00  0.00            
ATOM   4244  C7  UNK B 281      34.094  40.155  40.735  1.00  0.00            
ATOM   4245  H   UNK B 281      37.623  42.167  45.768  1.00  0.00            
ATOM   4246  H1  UNK B 281      37.225  40.898  46.929  1.00  0.00            
ATOM   4247  H2  UNK B 281      34.714  41.502  46.500  1.00  0.00            
ATOM   4248  H3  UNK B 281      35.172  42.481  45.135  1.00  0.00            
ATOM   4249  H4  UNK B 281      37.670  42.944  48.101  1.00  0.00            
ATOM   4250  H5  UNK B 281      35.274  39.417  45.444  1.00  0.00            
ATOM   4251  H6  UNK B 281      34.373  40.179  44.396  1.00  0.00            
ATOM   4252  H7  UNK B 281      34.098  42.529  43.081  1.00  0.00            
ATOM   4253  H8  UNK B 281      33.264  42.431  41.570  1.00  0.00            
ATOM   4254  H9  UNK B 281      35.035  42.918  41.574  1.00  0.00            
ATOM   4255  H10 UNK B 281      34.764  40.181  39.876  1.00  0.00            
ATOM   4256  H11 UNK B 281      33.147  40.633  40.474  1.00  0.00            
ATOM   4257  H12 UNK B 281      33.893  39.096  40.909  1.00  0.00            
END
