# Supplementary material for: A multicentric consortium study demonstrates that dimethylarginine dimethylaminohydrolase 2 is not a dimethylarginine dimethylaminohydrolase
Source: Nat Commun. 2023 Jun 9;14:3392. doi: 10.1038/s41467-023-38467-9 (PMC10256801; doi:10.1038/s41467-023-38467-9)
Supplement: Supplementary file 9 — Source Data [file 41467_2023_38467_MOESM9_ESM.zip › Source Data/File 13.4_DDAH1-X-ray-MDS-final-2.pdb]

CRYST1   74.612   74.612   74.612  90.00  90.00  90.00 P 1           1
ATOM      1  N   ALA A   8      45.963  31.500  21.667  1.00  0.00           N
ATOM      2  H1  ALA A   8      46.140  32.112  22.454  1.00  0.00           H
ATOM      3  H2  ALA A   8      45.937  30.579  22.081  1.00  0.00           H
ATOM      4  H3  ALA A   8      46.740  31.641  21.043  1.00  0.00           H
ATOM      5  CA  ALA A   8      44.627  31.946  21.138  1.00  0.00           C
ATOM      6  HA  ALA A   8      44.737  32.954  20.724  1.00  0.00           H
ATOM      7  CB  ALA A   8      44.075  31.034  20.037  1.00  0.00           C
ATOM      8  HB1 ALA A   8      43.109  31.425  19.749  1.00  0.00           H
ATOM      9  HB2 ALA A   8      44.759  31.020  19.190  1.00  0.00           H
ATOM     10  HB3 ALA A   8      43.874  30.058  20.468  1.00  0.00           H
ATOM     11  C   ALA A   8      43.552  32.017  22.299  1.00  0.00           C
ATOM     12  O   ALA A   8      43.760  31.196  23.225  1.00  0.00           O
ATOM     13  N   PHE A   9      42.477  32.811  22.270  1.00  0.00           N
ATOM     14  H   PHE A   9      42.295  33.502  21.557  1.00  0.00           H
ATOM     15  CA  PHE A   9      41.540  32.843  23.394  1.00  0.00           C
ATOM     16  HA  PHE A   9      42.060  32.952  24.346  1.00  0.00           H
ATOM     17  CB  PHE A   9      40.553  34.063  23.224  1.00  0.00           C
ATOM     18  HB1 PHE A   9      40.049  34.046  22.257  1.00  0.00           H
ATOM     19  HB2 PHE A   9      41.159  34.964  23.160  1.00  0.00           H
ATOM     20  CG  PHE A   9      39.612  34.179  24.337  1.00  0.00           C
ATOM     21  CD1 PHE A   9      40.038  34.735  25.554  1.00  0.00           C
ATOM     22  HD1 PHE A   9      41.030  35.108  25.717  1.00  0.00           H
ATOM     23  CE1 PHE A   9      38.971  34.796  26.510  1.00  0.00           C
ATOM     24  HE1 PHE A   9      39.132  35.241  27.478  1.00  0.00           H
ATOM     25  CZ  PHE A   9      37.689  34.258  26.318  1.00  0.00           C
ATOM     26  HZ  PHE A   9      36.998  34.357  27.144  1.00  0.00           H
ATOM     27  CE2 PHE A   9      37.295  33.802  25.062  1.00  0.00           C
ATOM     28  HE2 PHE A   9      36.333  33.366  24.863  1.00  0.00           H
ATOM     29  CD2 PHE A   9      38.317  33.697  24.095  1.00  0.00           C
ATOM     30  HD2 PHE A   9      38.031  33.390  23.099  1.00  0.00           H
ATOM     31  C   PHE A   9      40.768  31.483  23.431  1.00  0.00           C
ATOM     32  O   PHE A   9      40.520  30.767  22.498  1.00  0.00           O
ATOM     33  N   GLY A  10      40.477  31.196  24.632  1.00  0.00           N
ATOM     34  H   GLY A  10      40.866  31.848  25.303  1.00  0.00           H
ATOM     35  CA  GLY A  10      40.006  29.831  25.108  1.00  0.00           C
ATOM     36  HA1 GLY A  10      39.318  29.451  24.360  1.00  0.00           H
ATOM     37  HA2 GLY A  10      39.427  29.955  26.022  1.00  0.00           H
ATOM     38  C   GLY A  10      41.154  28.830  25.392  1.00  0.00           C
ATOM     39  O   GLY A  10      40.791  27.666  25.402  1.00  0.00           O
ATOM     40  N   ARG A  11      42.376  29.275  25.660  1.00  0.00           N
ATOM     41  H   ARG A  11      42.459  30.274  25.600  1.00  0.00           H
ATOM     42  CA  ARG A  11      43.538  28.403  25.959  1.00  0.00           C
ATOM     43  HA  ARG A  11      43.156  27.434  26.284  1.00  0.00           H
ATOM     44  CB  ARG A  11      44.440  28.198  24.713  1.00  0.00           C
ATOM     45  HB1 ARG A  11      45.215  27.461  24.936  1.00  0.00           H
ATOM     46  HB2 ARG A  11      44.835  29.101  24.264  1.00  0.00           H
ATOM     47  CG  ARG A  11      43.705  27.520  23.522  1.00  0.00           C
ATOM     48  HG1 ARG A  11      44.301  27.715  22.628  1.00  0.00           H
ATOM     49  HG2 ARG A  11      42.740  27.976  23.355  1.00  0.00           H
ATOM     50  CD  ARG A  11      43.674  26.022  23.736  1.00  0.00           C
ATOM     51  HD1 ARG A  11      43.134  25.808  24.650  1.00  0.00           H
ATOM     52  HD2 ARG A  11      44.698  25.658  23.817  1.00  0.00           H
ATOM     53  NE  ARG A  11      43.075  25.271  22.600  1.00  0.00           N
ATOM     54  HE  ARG A  11      42.752  25.865  21.857  1.00  0.00           H
ATOM     55  CZ  ARG A  11      42.584  24.061  22.617  1.00  0.00           C
ATOM     56  NH1 ARG A  11      42.898  23.172  23.491  1.00  0.00           N
ATOM     57 1HH1 ARG A  11      43.603  23.332  24.189  1.00  0.00           H
ATOM     58 2HH1 ARG A  11      42.408  22.293  23.449  1.00  0.00           H
ATOM     59  NH2 ARG A  11      41.798  23.745  21.612  1.00  0.00           N
ATOM     60 1HH2 ARG A  11      41.523  24.397  20.899  1.00  0.00           H
ATOM     61 2HH2 ARG A  11      41.554  22.761  21.634  1.00  0.00           H
ATOM     62  C   ARG A  11      44.307  29.024  27.093  1.00  0.00           C
ATOM     63  O   ARG A  11      44.589  30.272  27.118  1.00  0.00           O
ATOM     64  N   ALA A  12      44.702  28.282  28.161  1.00  0.00           N
ATOM     65  H   ALA A  12      44.366  27.325  28.232  1.00  0.00           H
ATOM     66  CA  ALA A  12      45.594  28.560  29.257  1.00  0.00           C
ATOM     67  HA  ALA A  12      46.293  29.334  28.931  1.00  0.00           H
ATOM     68  CB  ALA A  12      44.799  28.952  30.486  1.00  0.00           C
ATOM     69  HB1 ALA A  12      45.442  29.499  31.178  1.00  0.00           H
ATOM     70  HB2 ALA A  12      44.099  29.652  30.023  1.00  0.00           H
ATOM     71  HB3 ALA A  12      44.349  28.119  31.027  1.00  0.00           H
ATOM     72  C   ALA A  12      46.520  27.412  29.560  1.00  0.00           C
ATOM     73  O   ALA A  12      46.218  26.287  29.249  1.00  0.00           O
ATOM     74  N   THR A  13      47.636  27.726  30.240  1.00  0.00           N
ATOM     75  H   THR A  13      47.797  28.690  30.482  1.00  0.00           H
ATOM     76  CA  THR A  13      48.699  26.702  30.563  1.00  0.00           C
ATOM     77  HA  THR A  13      48.181  25.763  30.385  1.00  0.00           H
ATOM     78  CB  THR A  13      49.857  26.843  29.656  1.00  0.00           C
ATOM     79  HB  THR A  13      50.598  26.053  29.744  1.00  0.00           H
ATOM     80  CG2 THR A  13      49.475  26.793  28.163  1.00  0.00           C
ATOM     81 1HG2 THR A  13      48.817  27.610  27.852  1.00  0.00           H
ATOM     82 2HG2 THR A  13      50.358  26.859  27.518  1.00  0.00           H
ATOM     83 3HG2 THR A  13      49.065  25.828  27.871  1.00  0.00           H
ATOM     84  OG1 THR A  13      50.457  28.081  29.851  1.00  0.00           O
ATOM     85  HG1 THR A  13      51.185  28.086  29.219  1.00  0.00           H
ATOM     86  C   THR A  13      49.204  26.867  31.967  1.00  0.00           C
ATOM     87  O   THR A  13      49.382  25.836  32.617  1.00  0.00           O
ATOM     88  N   HIS A  14      49.119  28.062  32.550  1.00  0.00           N
ATOM     89  H   HIS A  14      49.037  28.900  31.987  1.00  0.00           H
ATOM     90  CA  HIS A  14      49.348  28.375  33.967  1.00  0.00           C
ATOM     91  HA  HIS A  14      49.567  27.464  34.514  1.00  0.00           H
ATOM     92  CB  HIS A  14      50.678  29.202  34.040  1.00  0.00           C
ATOM     93  HB1 HIS A  14      50.936  29.523  35.041  1.00  0.00           H
ATOM     94  HB2 HIS A  14      50.566  30.058  33.370  1.00  0.00           H
ATOM     95  CG  HIS A  14      51.933  28.528  33.733  1.00  0.00           C
ATOM     96  ND1 HIS A  14      52.873  27.983  34.602  1.00  0.00           N
ATOM     97  HD1 HIS A  14      52.799  28.032  35.607  1.00  0.00           H
ATOM     98  CE1 HIS A  14      53.932  27.531  33.973  1.00  0.00           C
ATOM     99  HE1 HIS A  14      54.768  27.041  34.454  1.00  0.00           H
ATOM    100  NE2 HIS A  14      53.765  27.696  32.676  1.00  0.00           N
ATOM    101  CD2 HIS A  14      52.567  28.421  32.500  1.00  0.00           C
ATOM    102  HD2 HIS A  14      52.187  28.762  31.550  1.00  0.00           H
ATOM    103  C   HIS A  14      48.207  29.080  34.648  1.00  0.00           C
ATOM    104  O   HIS A  14      47.316  29.601  33.943  1.00  0.00           O
ATOM    105  N   ALA A  15      48.259  29.132  36.015  1.00  0.00           N
ATOM    106  H   ALA A  15      49.080  28.825  36.515  1.00  0.00           H
ATOM    107  CA  ALA A  15      47.496  30.154  36.784  1.00  0.00           C
ATOM    108  HA  ALA A  15      47.204  30.991  36.152  1.00  0.00           H
ATOM    109  CB  ALA A  15      46.190  29.461  37.122  1.00  0.00           C
ATOM    110  HB1 ALA A  15      45.552  30.248  37.523  1.00  0.00           H
ATOM    111  HB2 ALA A  15      45.846  29.103  36.149  1.00  0.00           H
ATOM    112  HB3 ALA A  15      46.355  28.650  37.842  1.00  0.00           H
ATOM    113  C   ALA A  15      48.203  30.811  38.012  1.00  0.00           C
ATOM    114  O   ALA A  15      49.264  30.318  38.354  1.00  0.00           O
ATOM    115  N   VAL A  16      47.527  31.784  38.672  1.00  0.00           N
ATOM    116  H   VAL A  16      46.610  32.033  38.326  1.00  0.00           H
ATOM    117  CA  VAL A  16      47.949  32.355  39.941  1.00  0.00           C
ATOM    118  HA  VAL A  16      48.832  31.778  40.220  1.00  0.00           H
ATOM    119  CB  VAL A  16      48.487  33.777  39.828  1.00  0.00           C
ATOM    120  HB  VAL A  16      47.626  34.428  39.665  1.00  0.00           H
ATOM    121  CG1 VAL A  16      49.179  34.328  41.071  1.00  0.00           C
ATOM    122 1HG1 VAL A  16      50.053  33.691  41.159  1.00  0.00           H
ATOM    123 2HG1 VAL A  16      49.478  35.367  40.904  1.00  0.00           H
ATOM    124 3HG1 VAL A  16      48.537  34.379  41.949  1.00  0.00           H
ATOM    125  CG2 VAL A  16      49.333  34.087  38.552  1.00  0.00           C
ATOM    126 1HG2 VAL A  16      50.145  33.401  38.337  1.00  0.00           H
ATOM    127 2HG2 VAL A  16      48.756  33.984  37.642  1.00  0.00           H
ATOM    128 3HG2 VAL A  16      49.691  35.124  38.567  1.00  0.00           H
ATOM    129  C   VAL A  16      46.813  32.372  40.973  1.00  0.00           C
ATOM    130  O   VAL A  16      45.671  32.743  40.671  1.00  0.00           O
ATOM    131  N   VAL A  17      47.196  32.113  42.187  1.00  0.00           N
ATOM    132  H   VAL A  17      48.186  31.982  42.311  1.00  0.00           H
ATOM    133  CA  VAL A  17      46.363  32.086  43.423  1.00  0.00           C
ATOM    134  HA  VAL A  17      45.542  32.780  43.251  1.00  0.00           H
ATOM    135  CB  VAL A  17      45.652  30.818  43.762  1.00  0.00           C
ATOM    136  HB  VAL A  17      45.027  30.884  44.657  1.00  0.00           H
ATOM    137  CG1 VAL A  17      44.713  30.355  42.701  1.00  0.00           C
ATOM    138 1HG1 VAL A  17      45.144  29.552  42.098  1.00  0.00           H
ATOM    139 2HG1 VAL A  17      43.842  29.947  43.218  1.00  0.00           H
ATOM    140 3HG1 VAL A  17      44.383  31.097  41.977  1.00  0.00           H
ATOM    141  CG2 VAL A  17      46.633  29.648  43.952  1.00  0.00           C
ATOM    142 1HG2 VAL A  17      47.109  29.378  43.012  1.00  0.00           H
ATOM    143 2HG2 VAL A  17      47.347  29.979  44.716  1.00  0.00           H
ATOM    144 3HG2 VAL A  17      46.204  28.721  44.338  1.00  0.00           H
ATOM    145  C   VAL A  17      47.113  32.694  44.602  1.00  0.00           C
ATOM    146  O   VAL A  17      48.331  32.885  44.508  1.00  0.00           O
ATOM    147  N   ARG A  18      46.502  32.864  45.788  1.00  0.00           N
ATOM    148  H   ARG A  18      45.497  32.814  45.916  1.00  0.00           H
ATOM    149  CA  ARG A  18      47.226  33.485  46.982  1.00  0.00           C
ATOM    150  HA  ARG A  18      48.274  33.164  46.976  1.00  0.00           H
ATOM    151  CB  ARG A  18      47.310  35.055  46.756  1.00  0.00           C
ATOM    152  HB1 ARG A  18      46.305  35.316  46.407  1.00  0.00           H
ATOM    153  HB2 ARG A  18      47.903  35.371  45.900  1.00  0.00           H
ATOM    154  CG  ARG A  18      47.919  35.793  47.941  1.00  0.00           C
ATOM    155  HG1 ARG A  18      48.852  35.339  48.299  1.00  0.00           H
ATOM    156  HG2 ARG A  18      47.297  35.951  48.823  1.00  0.00           H
ATOM    157  CD  ARG A  18      48.223  37.262  47.610  1.00  0.00           C
ATOM    158  HD1 ARG A  18      47.264  37.769  47.512  1.00  0.00           H
ATOM    159  HD2 ARG A  18      48.761  37.362  46.669  1.00  0.00           H
ATOM    160  NE  ARG A  18      49.059  37.911  48.586  1.00  0.00           N
ATOM    161  HE  ARG A  18      49.384  37.267  49.299  1.00  0.00           H
ATOM    162  CZ  ARG A  18      49.494  39.134  48.581  1.00  0.00           C
ATOM    163  NH1 ARG A  18      49.234  40.018  47.727  1.00  0.00           N
ATOM    164 1HH1 ARG A  18      48.626  39.768  46.959  1.00  0.00           H
ATOM    165 2HH1 ARG A  18      49.628  40.945  47.828  1.00  0.00           H
ATOM    166  NH2 ARG A  18      50.412  39.395  49.447  1.00  0.00           N
ATOM    167 1HH2 ARG A  18      50.585  38.733  50.192  1.00  0.00           H
ATOM    168 2HH2 ARG A  18      50.994  40.211  49.328  1.00  0.00           H
ATOM    169  C   ARG A  18      46.575  33.239  48.298  1.00  0.00           C
ATOM    170  O   ARG A  18      45.384  32.978  48.377  1.00  0.00           O
ATOM    171  N   ALA A  19      47.442  33.090  49.285  1.00  0.00           N
ATOM    172  H   ALA A  19      48.434  33.131  49.058  1.00  0.00           H
ATOM    173  CA  ALA A  19      47.133  32.457  50.528  1.00  0.00           C
ATOM    174  HA  ALA A  19      46.583  31.526  50.439  1.00  0.00           H
ATOM    175  CB  ALA A  19      48.450  32.047  51.143  1.00  0.00           C
ATOM    176  HB1 ALA A  19      48.325  31.363  51.981  1.00  0.00           H
ATOM    177  HB2 ALA A  19      49.115  31.666  50.369  1.00  0.00           H
ATOM    178  HB3 ALA A  19      48.861  32.985  51.506  1.00  0.00           H
ATOM    179  C   ALA A  19      46.235  33.377  51.399  1.00  0.00           C
ATOM    180  O   ALA A  19      46.369  34.606  51.405  1.00  0.00           O
ATOM    181  N   LEU A  20      45.383  32.727  52.153  1.00  0.00           N
ATOM    182  H   LEU A  20      45.366  31.720  52.077  1.00  0.00           H
ATOM    183  CA  LEU A  20      44.396  33.375  52.977  1.00  0.00           C
ATOM    184  HA  LEU A  20      43.871  34.099  52.355  1.00  0.00           H
ATOM    185  CB  LEU A  20      43.313  32.407  53.377  1.00  0.00           C
ATOM    186  HB1 LEU A  20      42.893  32.686  54.347  1.00  0.00           H
ATOM    187  HB2 LEU A  20      43.740  31.418  53.494  1.00  0.00           H
ATOM    188  CG  LEU A  20      42.134  32.398  52.365  1.00  0.00           C
ATOM    189  HG  LEU A  20      41.759  33.411  52.257  1.00  0.00           H
ATOM    190  CD1 LEU A  20      42.430  31.811  50.968  1.00  0.00           C
ATOM    191 1HD1 LEU A  20      41.481  31.774  50.431  1.00  0.00           H
ATOM    192 2HD1 LEU A  20      43.186  32.414  50.481  1.00  0.00           H
ATOM    193 3HD1 LEU A  20      42.764  30.782  51.014  1.00  0.00           H
ATOM    194  CD2 LEU A  20      41.008  31.439  52.938  1.00  0.00           C
ATOM    195 1HD2 LEU A  20      41.468  30.448  52.936  1.00  0.00           H
ATOM    196 2HD2 LEU A  20      40.728  31.786  53.928  1.00  0.00           H
ATOM    197 3HD2 LEU A  20      40.191  31.501  52.217  1.00  0.00           H
ATOM    198  C   LEU A  20      44.988  33.909  54.293  1.00  0.00           C
ATOM    199  O   LEU A  20      45.322  33.106  55.201  1.00  0.00           O
ATOM    200  N   PRO A  21      45.055  35.273  54.514  1.00  0.00           N
ATOM    201  CD  PRO A  21      44.712  36.337  53.560  1.00  0.00           C
ATOM    202  HD1 PRO A  21      43.785  36.088  53.033  1.00  0.00           H
ATOM    203  HD2 PRO A  21      45.466  36.298  52.771  1.00  0.00           H
ATOM    204  CG  PRO A  21      44.639  37.635  54.353  1.00  0.00           C
ATOM    205  HG1 PRO A  21      43.669  37.727  54.839  1.00  0.00           H
ATOM    206  HG2 PRO A  21      44.769  38.550  53.775  1.00  0.00           H
ATOM    207  CB  PRO A  21      45.704  37.389  55.476  1.00  0.00           C
ATOM    208  HB1 PRO A  21      45.526  38.006  56.368  1.00  0.00           H
ATOM    209  HB2 PRO A  21      46.761  37.538  55.263  1.00  0.00           H
ATOM    210  CA  PRO A  21      45.400  35.898  55.767  1.00  0.00           C
ATOM    211  HA  PRO A  21      46.357  35.458  56.037  1.00  0.00           H
ATOM    212  C   PRO A  21      44.275  35.619  56.814  1.00  0.00           C
ATOM    213  O   PRO A  21      43.088  35.614  56.560  1.00  0.00           O
ATOM    214  N   GLU A  22      44.665  35.608  58.061  1.00  0.00           N
ATOM    215  H   GLU A  22      45.602  35.909  58.299  1.00  0.00           H
ATOM    216  CA  GLU A  22      43.658  35.290  59.115  1.00  0.00           C
ATOM    217  HA  GLU A  22      43.123  34.372  58.889  1.00  0.00           H
ATOM    218  CB  GLU A  22      44.372  35.172  60.553  1.00  0.00           C
ATOM    219  HB1 GLU A  22      43.705  35.427  61.370  1.00  0.00           H
ATOM    220  HB2 GLU A  22      45.250  35.822  60.550  1.00  0.00           H
ATOM    221  CG  GLU A  22      44.879  33.785  60.897  1.00  0.00           C
ATOM    222  HG1 GLU A  22      45.761  33.625  60.288  1.00  0.00           H
ATOM    223  HG2 GLU A  22      44.274  32.975  60.489  1.00  0.00           H
ATOM    224  CD  GLU A  22      45.319  33.624  62.362  1.00  0.00           C
ATOM    225  OE1 GLU A  22      46.461  33.899  62.783  1.00  0.00           O
ATOM    226  OE2 GLU A  22      44.490  33.301  63.196  1.00  0.00           O
ATOM    227  C   GLU A  22      42.709  36.480  59.224  1.00  0.00           C
ATOM    228  O   GLU A  22      41.557  36.345  59.610  1.00  0.00           O
ATOM    229  N   SER A  23      43.159  37.741  58.878  1.00  0.00           N
ATOM    230  H   SER A  23      44.144  37.881  58.701  1.00  0.00           H
ATOM    231  CA  SER A  23      42.278  39.041  58.705  1.00  0.00           C
ATOM    232  HA  SER A  23      41.872  39.257  59.694  1.00  0.00           H
ATOM    233  CB  SER A  23      43.289  40.147  58.256  1.00  0.00           C
ATOM    234  HB1 SER A  23      42.642  41.002  58.105  1.00  0.00           H
ATOM    235  HB2 SER A  23      43.804  39.886  57.327  1.00  0.00           H
ATOM    236  OG  SER A  23      44.196  40.298  59.331  1.00  0.00           O
ATOM    237  HG  SER A  23      44.872  39.630  59.195  1.00  0.00           H
ATOM    238  C   SER A  23      41.137  38.961  57.657  1.00  0.00           C
ATOM    239  O   SER A  23      40.104  39.633  57.815  1.00  0.00           O
ATOM    240  N   LEU A  24      41.259  38.143  56.679  1.00  0.00           N
ATOM    241  H   LEU A  24      42.066  37.530  56.658  1.00  0.00           H
ATOM    242  CA  LEU A  24      40.097  37.881  55.782  1.00  0.00           C
ATOM    243  HA  LEU A  24      40.011  38.847  55.288  1.00  0.00           H
ATOM    244  CB  LEU A  24      40.508  36.893  54.748  1.00  0.00           C
ATOM    245  HB1 LEU A  24      41.144  36.164  55.245  1.00  0.00           H
ATOM    246  HB2 LEU A  24      41.156  37.397  54.041  1.00  0.00           H
ATOM    247  CG  LEU A  24      39.367  36.175  54.000  1.00  0.00           C
ATOM    248  HG  LEU A  24      38.675  35.861  54.764  1.00  0.00           H
ATOM    249  CD1 LEU A  24      38.724  37.101  52.979  1.00  0.00           C
ATOM    250 1HD1 LEU A  24      39.482  37.402  52.253  1.00  0.00           H
ATOM    251 2HD1 LEU A  24      38.042  36.511  52.368  1.00  0.00           H
ATOM    252 3HD1 LEU A  24      38.242  37.964  53.448  1.00  0.00           H
ATOM    253  CD2 LEU A  24      39.955  34.942  53.231  1.00  0.00           C
ATOM    254 1HD2 LEU A  24      39.246  34.485  52.541  1.00  0.00           H
ATOM    255 2HD2 LEU A  24      40.759  35.224  52.547  1.00  0.00           H
ATOM    256 3HD2 LEU A  24      40.300  34.186  53.953  1.00  0.00           H
ATOM    257  C   LEU A  24      38.735  37.583  56.562  1.00  0.00           C
ATOM    258  O   LEU A  24      37.609  37.838  56.045  1.00  0.00           O
ATOM    259  N   GLY A  25      38.899  36.928  57.748  1.00  0.00           N
ATOM    260  H   GLY A  25      39.853  36.920  58.092  1.00  0.00           H
ATOM    261  CA  GLY A  25      37.797  36.595  58.516  1.00  0.00           C
ATOM    262  HA1 GLY A  25      38.054  35.750  59.156  1.00  0.00           H
ATOM    263  HA2 GLY A  25      37.009  36.158  57.903  1.00  0.00           H
ATOM    264  C   GLY A  25      37.283  37.683  59.385  1.00  0.00           C
ATOM    265  O   GLY A  25      36.500  37.327  60.261  1.00  0.00           O
ATOM    266  N   GLN A  26      37.555  38.984  59.228  1.00  0.00           N
ATOM    267  H   GLN A  26      38.325  39.245  58.623  1.00  0.00           H
ATOM    268  CA  GLN A  26      36.859  40.063  59.911  1.00  0.00           C
ATOM    269  HA  GLN A  26      35.797  39.811  59.881  1.00  0.00           H
ATOM    270  CB  GLN A  26      37.301  40.121  61.380  1.00  0.00           C
ATOM    271  HB1 GLN A  26      38.376  39.978  61.426  1.00  0.00           H
ATOM    272  HB2 GLN A  26      36.998  39.222  61.923  1.00  0.00           H
ATOM    273  CG  GLN A  26      36.891  41.472  62.120  1.00  0.00           C
ATOM    274  HG1 GLN A  26      37.361  42.393  61.757  1.00  0.00           H
ATOM    275  HG2 GLN A  26      37.210  41.484  63.167  1.00  0.00           H
ATOM    276  CD  GLN A  26      35.410  41.696  62.116  1.00  0.00           C
ATOM    277  OE1 GLN A  26      34.530  40.878  61.776  1.00  0.00           O
ATOM    278  NE2 GLN A  26      35.035  42.898  62.382  1.00  0.00           N
ATOM    279 1HE2 GLN A  26      35.660  43.657  62.634  1.00  0.00           H
ATOM    280 2HE2 GLN A  26      34.048  43.088  62.419  1.00  0.00           H
ATOM    281  C   GLN A  26      37.034  41.478  59.168  1.00  0.00           C
ATOM    282  O   GLN A  26      36.263  42.413  59.369  1.00  0.00           O
ATOM    283  N   HIS A  27      38.010  41.643  58.288  1.00  0.00           N
ATOM    284  H   HIS A  27      38.586  40.817  58.207  1.00  0.00           H
ATOM    285  CA  HIS A  27      38.476  43.037  57.863  1.00  0.00           C
ATOM    286  HA  HIS A  27      37.871  43.845  58.257  1.00  0.00           H
ATOM    287  CB  HIS A  27      39.917  43.111  58.441  1.00  0.00           C
ATOM    288  HB1 HIS A  27      40.272  44.132  58.303  1.00  0.00           H
ATOM    289  HB2 HIS A  27      40.509  42.357  57.926  1.00  0.00           H
ATOM    290  CG  HIS A  27      40.003  42.784  59.922  1.00  0.00           C
ATOM    291  ND1 HIS A  27      40.751  41.726  60.464  1.00  0.00           N
ATOM    292  CE1 HIS A  27      40.637  41.792  61.763  1.00  0.00           C
ATOM    293  HE1 HIS A  27      40.981  41.115  62.524  1.00  0.00           H
ATOM    294  NE2 HIS A  27      39.908  42.887  62.115  1.00  0.00           N
ATOM    295  HE2 HIS A  27      39.880  43.226  63.064  1.00  0.00           H
ATOM    296  CD2 HIS A  27      39.571  43.544  60.965  1.00  0.00           C
ATOM    297  HD2 HIS A  27      39.114  44.511  60.804  1.00  0.00           H
ATOM    298  C   HIS A  27      38.414  43.286  56.318  1.00  0.00           C
ATOM    299  O   HIS A  27      38.705  44.391  55.844  1.00  0.00           O
ATOM    300  N   ALA A  28      38.139  42.218  55.551  1.00  0.00           N
ATOM    301  H   ALA A  28      37.961  41.336  56.006  1.00  0.00           H
ATOM    302  CA  ALA A  28      37.917  42.331  54.154  1.00  0.00           C
ATOM    303  HA  ALA A  28      38.838  42.705  53.699  1.00  0.00           H
ATOM    304  CB  ALA A  28      37.692  40.851  53.611  1.00  0.00           C
ATOM    305  HB1 ALA A  28      37.298  40.872  52.589  1.00  0.00           H
ATOM    306  HB2 ALA A  28      38.553  40.200  53.773  1.00  0.00           H
ATOM    307  HB3 ALA A  28      36.923  40.348  54.190  1.00  0.00           H
ATOM    308  C   ALA A  28      36.721  43.273  53.840  1.00  0.00           C
ATOM    309  O   ALA A  28      35.867  43.451  54.657  1.00  0.00           O
ATOM    310  N   LEU A  29      36.595  43.759  52.609  1.00  0.00           N
ATOM    311  H   LEU A  29      37.335  43.545  51.970  1.00  0.00           H
ATOM    312  CA  LEU A  29      35.528  44.594  52.036  1.00  0.00           C
ATOM    313  HA  LEU A  29      35.161  45.254  52.822  1.00  0.00           H
ATOM    314  CB  LEU A  29      36.081  45.434  50.809  1.00  0.00           C
ATOM    315  HB1 LEU A  29      35.241  45.624  50.131  1.00  0.00           H
ATOM    316  HB2 LEU A  29      36.702  44.750  50.235  1.00  0.00           H
ATOM    317  CG  LEU A  29      36.841  46.784  51.060  1.00  0.00           C
ATOM    318  HG  LEU A  29      37.587  46.706  51.857  1.00  0.00           H
ATOM    319  CD1 LEU A  29      37.635  47.020  49.735  1.00  0.00           C
ATOM    320 1HD1 LEU A  29      37.985  48.038  49.885  1.00  0.00           H
ATOM    321 2HD1 LEU A  29      38.443  46.288  49.737  1.00  0.00           H
ATOM    322 3HD1 LEU A  29      36.979  46.810  48.885  1.00  0.00           H
ATOM    323  CD2 LEU A  29      36.031  47.988  51.386  1.00  0.00           C
ATOM    324 1HD2 LEU A  29      35.349  47.747  52.207  1.00  0.00           H
ATOM    325 2HD2 LEU A  29      36.594  48.893  51.606  1.00  0.00           H
ATOM    326 3HD2 LEU A  29      35.509  48.319  50.485  1.00  0.00           H
ATOM    327  C   LEU A  29      34.385  43.676  51.630  1.00  0.00           C
ATOM    328  O   LEU A  29      34.663  42.538  51.189  1.00  0.00           O
ATOM    329  N   ARG A  30      33.174  44.180  51.850  1.00  0.00           N
ATOM    330  H   ARG A  30      33.108  45.158  52.076  1.00  0.00           H
ATOM    331  CA  ARG A  30      31.932  43.604  51.395  1.00  0.00           C
ATOM    332  HA  ARG A  30      32.137  42.981  50.529  1.00  0.00           H
ATOM    333  CB  ARG A  30      31.343  42.656  52.468  1.00  0.00           C
ATOM    334  HB1 ARG A  30      32.055  41.837  52.553  1.00  0.00           H
ATOM    335  HB2 ARG A  30      30.423  42.190  52.118  1.00  0.00           H
ATOM    336  CG  ARG A  30      31.103  43.447  53.778  1.00  0.00           C
ATOM    337  HG1 ARG A  30      30.183  44.026  53.670  1.00  0.00           H
ATOM    338  HG2 ARG A  30      31.864  44.189  54.022  1.00  0.00           H
ATOM    339  CD  ARG A  30      31.133  42.433  54.897  1.00  0.00           C
ATOM    340  HD1 ARG A  30      31.061  43.026  55.808  1.00  0.00           H
ATOM    341  HD2 ARG A  30      32.111  41.967  54.817  1.00  0.00           H
ATOM    342  NE  ARG A  30      29.991  41.484  54.809  1.00  0.00           N
ATOM    343  HE  ARG A  30      29.369  41.545  54.017  1.00  0.00           H
ATOM    344  CZ  ARG A  30      29.956  40.341  55.495  1.00  0.00           C
ATOM    345  NH1 ARG A  30      30.705  40.175  56.539  1.00  0.00           N
ATOM    346 1HH1 ARG A  30      31.414  40.824  56.836  1.00  0.00           H
ATOM    347 2HH1 ARG A  30      30.444  39.319  57.010  1.00  0.00           H
ATOM    348  NH2 ARG A  30      29.039  39.448  55.348  1.00  0.00           N
ATOM    349 1HH2 ARG A  30      28.306  39.698  54.708  1.00  0.00           H
ATOM    350 2HH2 ARG A  30      29.005  38.736  56.066  1.00  0.00           H
ATOM    351  C   ARG A  30      30.952  44.657  50.922  1.00  0.00           C
ATOM    352  O   ARG A  30      30.921  45.803  51.444  1.00  0.00           O
ATOM    353  N   SER A  31      30.140  44.354  49.932  1.00  0.00           N
ATOM    354  H   SER A  31      30.369  43.511  49.434  1.00  0.00           H
ATOM    355  CA  SER A  31      29.211  45.319  49.205  1.00  0.00           C
ATOM    356  HA  SER A  31      29.707  46.290  49.254  1.00  0.00           H
ATOM    357  CB  SER A  31      28.842  45.030  47.745  1.00  0.00           C
ATOM    358  HB1 SER A  31      29.744  45.168  47.136  1.00  0.00           H
ATOM    359  HB2 SER A  31      28.114  45.744  47.360  1.00  0.00           H
ATOM    360  OG  SER A  31      28.438  43.731  47.409  1.00  0.00           O
ATOM    361  HG  SER A  31      29.270  43.239  47.349  1.00  0.00           H
ATOM    362  C   SER A  31      27.963  45.557  50.082  1.00  0.00           C
ATOM    363  O   SER A  31      27.243  46.553  50.015  1.00  0.00           O
ATOM    364  N   ALA A  32      27.728  44.688  51.060  1.00  0.00           N
ATOM    365  H   ALA A  32      28.081  43.744  51.069  1.00  0.00           H
ATOM    366  CA  ALA A  32      26.731  44.915  52.130  1.00  0.00           C
ATOM    367  HA  ALA A  32      26.609  45.950  52.439  1.00  0.00           H
ATOM    368  CB  ALA A  32      25.416  44.337  51.671  1.00  0.00           C
ATOM    369  HB1 ALA A  32      24.618  44.741  52.297  1.00  0.00           H
ATOM    370  HB2 ALA A  32      25.206  44.569  50.626  1.00  0.00           H
ATOM    371  HB3 ALA A  32      25.544  43.258  51.627  1.00  0.00           H
ATOM    372  C   ALA A  32      27.229  44.243  53.390  1.00  0.00           C
ATOM    373  O   ALA A  32      27.588  43.050  53.291  1.00  0.00           O
ATOM    374  N   LYS A  33      27.366  44.993  54.458  1.00  0.00           N
ATOM    375  H   LYS A  33      27.194  45.984  54.350  1.00  0.00           H
ATOM    376  CA  LYS A  33      27.551  44.434  55.863  1.00  0.00           C
ATOM    377  HA  LYS A  33      28.558  44.035  55.959  1.00  0.00           H
ATOM    378  CB  LYS A  33      27.397  45.606  56.870  1.00  0.00           C
ATOM    379  HB1 LYS A  33      26.376  45.897  57.106  1.00  0.00           H
ATOM    380  HB2 LYS A  33      27.867  46.505  56.466  1.00  0.00           H
ATOM    381  CG  LYS A  33      28.244  45.241  58.112  1.00  0.00           C
ATOM    382  HG1 LYS A  33      29.317  45.157  57.911  1.00  0.00           H
ATOM    383  HG2 LYS A  33      27.899  44.296  58.521  1.00  0.00           H
ATOM    384  CD  LYS A  33      27.975  46.262  59.207  1.00  0.00           C
ATOM    385  HD1 LYS A  33      26.932  46.256  59.506  1.00  0.00           H
ATOM    386  HD2 LYS A  33      28.213  47.261  58.850  1.00  0.00           H
ATOM    387  CE  LYS A  33      28.927  45.872  60.397  1.00  0.00           C
ATOM    388  HE1 LYS A  33      28.975  46.740  61.052  1.00  0.00           H
ATOM    389  HE2 LYS A  33      29.917  45.571  60.045  1.00  0.00           H
ATOM    390  NZ  LYS A  33      28.329  44.791  61.200  1.00  0.00           N
ATOM    391  HZ1 LYS A  33      27.526  45.121  61.727  1.00  0.00           H
ATOM    392  HZ2 LYS A  33      28.150  43.908  60.746  1.00  0.00           H
ATOM    393  HZ3 LYS A  33      29.035  44.483  61.846  1.00  0.00           H
ATOM    394  C   LYS A  33      26.547  43.212  56.119  1.00  0.00           C
ATOM    395  O   LYS A  33      25.381  43.283  55.737  1.00  0.00           O
ATOM    396  N   GLY A  34      27.005  42.197  56.833  1.00  0.00           N
ATOM    397  H   GLY A  34      27.975  42.203  57.122  1.00  0.00           H
ATOM    398  CA  GLY A  34      26.288  40.935  57.113  1.00  0.00           C
ATOM    399  HA1 GLY A  34      26.109  40.489  56.128  1.00  0.00           H
ATOM    400  HA2 GLY A  34      25.330  41.273  57.519  1.00  0.00           H
ATOM    401  C   GLY A  34      27.006  39.995  58.077  1.00  0.00           C
ATOM    402  O   GLY A  34      27.706  40.372  59.058  1.00  0.00           O
ATOM    403  N   GLU A  35      26.869  38.677  57.768  1.00  0.00           N
ATOM    404  H   GLU A  35      26.398  38.458  56.900  1.00  0.00           H
ATOM    405  CA  GLU A  35      27.384  37.502  58.494  1.00  0.00           C
ATOM    406  HA  GLU A  35      27.164  37.576  59.560  1.00  0.00           H
ATOM    407  CB  GLU A  35      26.687  36.243  58.105  1.00  0.00           C
ATOM    408  HB1 GLU A  35      26.989  35.392  58.715  1.00  0.00           H
ATOM    409  HB2 GLU A  35      26.983  36.066  57.077  1.00  0.00           H
ATOM    410  CG  GLU A  35      25.194  36.304  58.128  1.00  0.00           C
ATOM    411  HG1 GLU A  35      24.935  37.027  57.358  1.00  0.00           H
ATOM    412  HG2 GLU A  35      24.811  36.683  59.077  1.00  0.00           H
ATOM    413  CD  GLU A  35      24.521  34.976  57.776  1.00  0.00           C
ATOM    414  OE1 GLU A  35      23.297  34.860  57.676  1.00  0.00           O
ATOM    415  OE2 GLU A  35      25.173  33.925  57.613  1.00  0.00           O
ATOM    416  C   GLU A  35      28.845  37.179  58.524  1.00  0.00           C
ATOM    417  O   GLU A  35      29.509  37.609  57.610  1.00  0.00           O
ATOM    418  N   GLU A  36      29.348  36.511  59.569  1.00  0.00           N
ATOM    419  H   GLU A  36      28.716  36.156  60.270  1.00  0.00           H
ATOM    420  CA  GLU A  36      30.801  36.375  59.801  1.00  0.00           C
ATOM    421  HA  GLU A  36      31.312  37.284  59.491  1.00  0.00           H
ATOM    422  CB  GLU A  36      31.101  36.053  61.268  1.00  0.00           C
ATOM    423  HB1 GLU A  36      30.909  36.948  61.850  1.00  0.00           H
ATOM    424  HB2 GLU A  36      32.190  35.959  61.279  1.00  0.00           H
ATOM    425  CG  GLU A  36      30.239  34.869  61.862  1.00  0.00           C
ATOM    426  HG1 GLU A  36      30.284  33.935  61.301  1.00  0.00           H
ATOM    427  HG2 GLU A  36      29.239  35.305  61.835  1.00  0.00           H
ATOM    428  CD  GLU A  36      30.730  34.476  63.301  1.00  0.00           C
ATOM    429  OE1 GLU A  36      31.905  34.140  63.524  1.00  0.00           O
ATOM    430  OE2 GLU A  36      29.908  34.501  64.248  1.00  0.00           O
ATOM    431  C   GLU A  36      31.453  35.290  58.903  1.00  0.00           C
ATOM    432  O   GLU A  36      30.856  34.237  58.744  1.00  0.00           O
ATOM    433  N   VAL A  37      32.724  35.542  58.480  1.00  0.00           N
ATOM    434  H   VAL A  37      33.193  36.402  58.731  1.00  0.00           H
ATOM    435  CA  VAL A  37      33.542  34.577  57.637  1.00  0.00           C
ATOM    436  HA  VAL A  37      32.903  33.814  57.174  1.00  0.00           H
ATOM    437  CB  VAL A  37      34.304  35.238  56.422  1.00  0.00           C
ATOM    438  HB  VAL A  37      34.729  36.129  56.876  1.00  0.00           H
ATOM    439  CG1 VAL A  37      35.512  34.426  55.974  1.00  0.00           C
ATOM    440 1HG1 VAL A  37      36.017  34.816  55.084  1.00  0.00           H
ATOM    441 2HG1 VAL A  37      36.127  34.353  56.870  1.00  0.00           H
ATOM    442 3HG1 VAL A  37      35.115  33.414  55.845  1.00  0.00           H
ATOM    443  CG2 VAL A  37      33.252  35.557  55.367  1.00  0.00           C
ATOM    444 1HG2 VAL A  37      32.808  34.632  54.989  1.00  0.00           H
ATOM    445 2HG2 VAL A  37      32.440  36.127  55.809  1.00  0.00           H
ATOM    446 3HG2 VAL A  37      33.787  35.985  54.521  1.00  0.00           H
ATOM    447  C   VAL A  37      34.345  33.674  58.492  1.00  0.00           C
ATOM    448  O   VAL A  37      35.170  34.157  59.290  1.00  0.00           O
ATOM    449  N   ASP A  38      34.053  32.371  58.551  1.00  0.00           N
ATOM    450  H   ASP A  38      33.301  32.070  57.958  1.00  0.00           H
ATOM    451  CA  ASP A  38      34.994  31.376  59.123  1.00  0.00           C
ATOM    452  HA  ASP A  38      35.393  31.785  60.053  1.00  0.00           H
ATOM    453  CB  ASP A  38      34.233  30.041  59.393  1.00  0.00           C
ATOM    454  HB1 ASP A  38      33.781  29.617  58.485  1.00  0.00           H
ATOM    455  HB2 ASP A  38      33.379  30.174  60.058  1.00  0.00           H
ATOM    456  CG  ASP A  38      35.209  28.984  60.020  1.00  0.00           C
ATOM    457  OD1 ASP A  38      34.883  27.764  59.993  1.00  0.00           O
ATOM    458  OD2 ASP A  38      36.331  29.378  60.392  1.00  0.00           O
ATOM    459  C   ASP A  38      36.175  31.120  58.138  1.00  0.00           C
ATOM    460  O   ASP A  38      35.971  30.425  57.102  1.00  0.00           O
ATOM    461  N   VAL A  39      37.384  31.531  58.511  1.00  0.00           N
ATOM    462  H   VAL A  39      37.549  31.672  59.495  1.00  0.00           H
ATOM    463  CA  VAL A  39      38.590  31.186  57.665  1.00  0.00           C
ATOM    464  HA  VAL A  39      38.409  31.447  56.624  1.00  0.00           H
ATOM    465  CB  VAL A  39      39.848  31.966  58.050  1.00  0.00           C
ATOM    466  HB  VAL A  39      40.702  31.475  57.577  1.00  0.00           H
ATOM    467  CG1 VAL A  39      39.865  33.423  57.524  1.00  0.00           C
ATOM    468 1HG1 VAL A  39      40.915  33.716  57.503  1.00  0.00           H
ATOM    469 2HG1 VAL A  39      39.419  33.471  56.532  1.00  0.00           H
ATOM    470 3HG1 VAL A  39      39.226  33.995  58.206  1.00  0.00           H
ATOM    471  CG2 VAL A  39      40.143  31.865  59.554  1.00  0.00           C
ATOM    472 1HG2 VAL A  39      41.014  32.489  59.727  1.00  0.00           H
ATOM    473 2HG2 VAL A  39      39.326  32.386  60.070  1.00  0.00           H
ATOM    474 3HG2 VAL A  39      40.277  30.827  59.856  1.00  0.00           H
ATOM    475  C   VAL A  39      38.982  29.704  57.586  1.00  0.00           C
ATOM    476  O   VAL A  39      39.781  29.431  56.670  1.00  0.00           O
ATOM    477  N   ALA A  40      38.486  28.789  58.384  1.00  0.00           N
ATOM    478  H   ALA A  40      37.830  29.091  59.085  1.00  0.00           H
ATOM    479  CA  ALA A  40      38.739  27.380  58.301  1.00  0.00           C
ATOM    480  HA  ALA A  40      39.795  27.135  58.241  1.00  0.00           H
ATOM    481  CB  ALA A  40      38.211  26.678  59.632  1.00  0.00           C
ATOM    482  HB1 ALA A  40      37.172  26.988  59.749  1.00  0.00           H
ATOM    483  HB2 ALA A  40      38.405  25.601  59.626  1.00  0.00           H
ATOM    484  HB3 ALA A  40      38.775  27.168  60.423  1.00  0.00           H
ATOM    485  C   ALA A  40      38.099  26.712  57.121  1.00  0.00           C
ATOM    486  O   ALA A  40      38.708  25.997  56.346  1.00  0.00           O
ATOM    487  N   ARG A  41      36.889  27.096  56.914  1.00  0.00           N
ATOM    488  H   ARG A  41      36.444  27.695  57.596  1.00  0.00           H
ATOM    489  CA  ARG A  41      35.990  26.669  55.803  1.00  0.00           C
ATOM    490  HA  ARG A  41      36.165  25.644  55.504  1.00  0.00           H
ATOM    491  CB  ARG A  41      34.531  26.718  56.299  1.00  0.00           C
ATOM    492  HB1 ARG A  41      34.378  27.717  56.697  1.00  0.00           H
ATOM    493  HB2 ARG A  41      34.433  25.862  56.962  1.00  0.00           H
ATOM    494  CG  ARG A  41      33.374  26.560  55.266  1.00  0.00           C
ATOM    495  HG1 ARG A  41      33.619  25.701  54.632  1.00  0.00           H
ATOM    496  HG2 ARG A  41      33.329  27.505  54.723  1.00  0.00           H
ATOM    497  CD  ARG A  41      32.018  26.285  55.728  1.00  0.00           C
ATOM    498  HD1 ARG A  41      32.165  25.459  56.431  1.00  0.00           H
ATOM    499  HD2 ARG A  41      31.411  25.886  54.913  1.00  0.00           H
ATOM    500  NE  ARG A  41      31.410  27.436  56.288  1.00  0.00           N
ATOM    501  HE  ARG A  41      31.291  28.265  55.722  1.00  0.00           H
ATOM    502  CZ  ARG A  41      30.956  27.696  57.470  1.00  0.00           C
ATOM    503  NH1 ARG A  41      30.567  26.785  58.296  1.00  0.00           N
ATOM    504 1HH1 ARG A  41      30.566  25.831  57.960  1.00  0.00           H
ATOM    505 2HH1 ARG A  41      30.252  26.974  59.236  1.00  0.00           H
ATOM    506  NH2 ARG A  41      30.700  28.939  57.792  1.00  0.00           N
ATOM    507 1HH2 ARG A  41      30.863  29.625  57.068  1.00  0.00           H
ATOM    508 2HH2 ARG A  41      30.239  29.073  58.681  1.00  0.00           H
ATOM    509  C   ARG A  41      36.232  27.498  54.539  1.00  0.00           C
ATOM    510  O   ARG A  41      36.109  26.940  53.463  1.00  0.00           O
ATOM    511  N   ALA A  42      36.560  28.859  54.522  1.00  0.00           N
ATOM    512  H   ALA A  42      36.681  29.288  55.438  1.00  0.00           H
ATOM    513  CA  ALA A  42      37.058  29.613  53.370  1.00  0.00           C
ATOM    514  HA  ALA A  42      36.348  29.501  52.550  1.00  0.00           H
ATOM    515  CB  ALA A  42      37.245  31.138  53.706  1.00  0.00           C
ATOM    516  HB1 ALA A  42      38.012  31.231  54.484  1.00  0.00           H
ATOM    517  HB2 ALA A  42      37.548  31.721  52.843  1.00  0.00           H
ATOM    518  HB3 ALA A  42      36.420  31.603  54.245  1.00  0.00           H
ATOM    519  C   ALA A  42      38.386  28.840  52.917  1.00  0.00           C
ATOM    520  O   ALA A  42      38.633  28.666  51.756  1.00  0.00           O
ATOM    521  N   GLU A  43      39.179  28.334  53.847  1.00  0.00           N
ATOM    522  H   GLU A  43      39.173  28.604  54.823  1.00  0.00           H
ATOM    523  CA  GLU A  43      40.469  27.680  53.399  1.00  0.00           C
ATOM    524  HA  GLU A  43      40.978  28.270  52.626  1.00  0.00           H
ATOM    525  CB  GLU A  43      41.530  27.596  54.560  1.00  0.00           C
ATOM    526  HB1 GLU A  43      41.188  26.955  55.370  1.00  0.00           H
ATOM    527  HB2 GLU A  43      41.654  28.617  54.909  1.00  0.00           H
ATOM    528  CG  GLU A  43      42.872  27.043  54.099  1.00  0.00           C
ATOM    529  HG1 GLU A  43      43.148  27.296  53.065  1.00  0.00           H
ATOM    530  HG2 GLU A  43      42.715  25.968  54.002  1.00  0.00           H
ATOM    531  CD  GLU A  43      44.146  27.300  54.942  1.00  0.00           C
ATOM    532  OE1 GLU A  43      44.068  27.367  56.203  1.00  0.00           O
ATOM    533  OE2 GLU A  43      45.279  27.396  54.357  1.00  0.00           O
ATOM    534  C   GLU A  43      40.200  26.325  52.801  1.00  0.00           C
ATOM    535  O   GLU A  43      40.766  26.014  51.730  1.00  0.00           O
ATOM    536  N   ARG A  44      39.223  25.597  53.357  1.00  0.00           N
ATOM    537  H   ARG A  44      38.890  25.905  54.257  1.00  0.00           H
ATOM    538  CA  ARG A  44      38.793  24.324  52.893  1.00  0.00           C
ATOM    539  HA  ARG A  44      39.611  23.699  52.543  1.00  0.00           H
ATOM    540  CB  ARG A  44      37.950  23.601  53.993  1.00  0.00           C
ATOM    541  HB1 ARG A  44      37.073  24.173  54.295  1.00  0.00           H
ATOM    542  HB2 ARG A  44      38.527  23.556  54.916  1.00  0.00           H
ATOM    543  CG  ARG A  44      37.610  22.198  53.635  1.00  0.00           C
ATOM    544  HG1 ARG A  44      38.490  21.572  53.477  1.00  0.00           H
ATOM    545  HG2 ARG A  44      37.047  22.329  52.718  1.00  0.00           H
ATOM    546  CD  ARG A  44      36.681  21.370  54.511  1.00  0.00           C
ATOM    547  HD1 ARG A  44      37.168  21.224  55.476  1.00  0.00           H
ATOM    548  HD2 ARG A  44      36.576  20.411  54.023  1.00  0.00           H
ATOM    549  NE  ARG A  44      35.353  21.916  54.867  1.00  0.00           N
ATOM    550  HE  ARG A  44      35.384  22.370  55.770  1.00  0.00           H
ATOM    551  CZ  ARG A  44      34.192  21.927  54.219  1.00  0.00           C
ATOM    552  NH1 ARG A  44      34.071  21.275  53.104  1.00  0.00           N
ATOM    553 1HH1 ARG A  44      34.963  20.888  52.825  1.00  0.00           H
ATOM    554 2HH1 ARG A  44      33.238  21.206  52.533  1.00  0.00           H
ATOM    555  NH2 ARG A  44      33.125  22.481  54.653  1.00  0.00           N
ATOM    556 1HH2 ARG A  44      33.247  22.910  55.568  1.00  0.00           H
ATOM    557 2HH2 ARG A  44      32.267  22.447  54.137  1.00  0.00           H
ATOM    558  C   ARG A  44      38.010  24.378  51.573  1.00  0.00           C
ATOM    559  O   ARG A  44      38.173  23.422  50.774  1.00  0.00           O
ATOM    560  N   GLN A  45      37.384  25.556  51.217  1.00  0.00           N
ATOM    561  H   GLN A  45      37.254  26.257  51.933  1.00  0.00           H
ATOM    562  CA  GLN A  45      36.907  25.915  49.806  1.00  0.00           C
ATOM    563  HA  GLN A  45      36.548  25.095  49.194  1.00  0.00           H
ATOM    564  CB  GLN A  45      35.716  26.899  49.909  1.00  0.00           C
ATOM    565  HB1 GLN A  45      35.468  27.243  48.901  1.00  0.00           H
ATOM    566  HB2 GLN A  45      36.042  27.767  50.476  1.00  0.00           H
ATOM    567  CG  GLN A  45      34.453  26.312  50.532  1.00  0.00           C
ATOM    568  HG1 GLN A  45      34.768  25.834  51.458  1.00  0.00           H
ATOM    569  HG2 GLN A  45      34.054  25.511  49.897  1.00  0.00           H
ATOM    570  CD  GLN A  45      33.304  27.286  50.831  1.00  0.00           C
ATOM    571  OE1 GLN A  45      33.365  28.502  50.658  1.00  0.00           O
ATOM    572  NE2 GLN A  45      32.182  26.785  51.239  1.00  0.00           N
ATOM    573 1HE2 GLN A  45      32.130  25.818  51.526  1.00  0.00           H
ATOM    574 2HE2 GLN A  45      31.469  27.480  51.412  1.00  0.00           H
ATOM    575  C   GLN A  45      38.088  26.381  48.845  1.00  0.00           C
ATOM    576  O   GLN A  45      37.928  26.187  47.637  1.00  0.00           O
ATOM    577  N   HIS A  46      39.086  27.120  49.326  1.00  0.00           N
ATOM    578  H   HIS A  46      38.925  27.455  50.262  1.00  0.00           H
ATOM    579  CA  HIS A  46      40.315  27.491  48.511  1.00  0.00           C
ATOM    580  HA  HIS A  46      40.001  27.969  47.585  1.00  0.00           H
ATOM    581  CB  HIS A  46      41.085  28.623  49.266  1.00  0.00           C
ATOM    582  HB1 HIS A  46      41.648  28.151  50.069  1.00  0.00           H
ATOM    583  HB2 HIS A  46      40.458  29.424  49.654  1.00  0.00           H
ATOM    584  CG  HIS A  46      42.007  29.366  48.414  1.00  0.00           C
ATOM    585  ND1 HIS A  46      43.367  29.108  48.249  1.00  0.00           N
ATOM    586  CE1 HIS A  46      43.771  29.989  47.288  1.00  0.00           C
ATOM    587  HE1 HIS A  46      44.764  30.041  46.855  1.00  0.00           H
ATOM    588  NE2 HIS A  46      42.714  30.621  46.768  1.00  0.00           N
ATOM    589  HE2 HIS A  46      42.775  31.154  45.916  1.00  0.00           H
ATOM    590  CD2 HIS A  46      41.581  30.157  47.371  1.00  0.00           C
ATOM    591  HD2 HIS A  46      40.529  30.313  47.167  1.00  0.00           H
ATOM    592  C   HIS A  46      41.158  26.279  48.097  1.00  0.00           C
ATOM    593  O   HIS A  46      41.650  26.233  46.985  1.00  0.00           O
ATOM    594  N   GLN A  47      41.346  25.265  48.939  1.00  0.00           N
ATOM    595  H   GLN A  47      40.990  25.368  49.879  1.00  0.00           H
ATOM    596  CA  GLN A  47      42.114  24.068  48.724  1.00  0.00           C
ATOM    597  HA  GLN A  47      43.105  24.340  48.349  1.00  0.00           H
ATOM    598  CB  GLN A  47      42.264  23.259  50.029  1.00  0.00           C
ATOM    599  HB1 GLN A  47      42.601  22.240  49.818  1.00  0.00           H
ATOM    600  HB2 GLN A  47      41.298  23.124  50.509  1.00  0.00           H
ATOM    601  CG  GLN A  47      43.274  23.928  51.010  1.00  0.00           C
ATOM    602  HG1 GLN A  47      42.903  24.918  51.269  1.00  0.00           H
ATOM    603  HG2 GLN A  47      44.283  24.044  50.634  1.00  0.00           H
ATOM    604  CD  GLN A  47      43.421  23.088  52.234  1.00  0.00           C
ATOM    605  OE1 GLN A  47      42.502  23.152  53.067  1.00  0.00           O
ATOM    606  NE2 GLN A  47      44.430  22.278  52.288  1.00  0.00           N
ATOM    607 1HE2 GLN A  47      45.156  22.190  51.598  1.00  0.00           H
ATOM    608 2HE2 GLN A  47      44.339  21.615  53.047  1.00  0.00           H
ATOM    609  C   GLN A  47      41.519  23.245  47.528  1.00  0.00           C
ATOM    610  O   GLN A  47      42.162  23.085  46.468  1.00  0.00           O
ATOM    611  N   LEU A  48      40.214  22.868  47.665  1.00  0.00           N
ATOM    612  H   LEU A  48      39.727  23.101  48.517  1.00  0.00           H
ATOM    613  CA  LEU A  48      39.465  22.081  46.745  1.00  0.00           C
ATOM    614  HA  LEU A  48      40.067  21.190  46.537  1.00  0.00           H
ATOM    615  CB  LEU A  48      37.971  21.895  47.284  1.00  0.00           C
ATOM    616  HB1 LEU A  48      37.296  22.081  46.460  1.00  0.00           H
ATOM    617  HB2 LEU A  48      37.733  22.671  48.011  1.00  0.00           H
ATOM    618  CG  LEU A  48      37.697  20.574  47.912  1.00  0.00           C
ATOM    619  HG  LEU A  48      37.672  19.811  47.138  1.00  0.00           H
ATOM    620  CD1 LEU A  48      38.657  20.168  48.999  1.00  0.00           C
ATOM    621 1HD1 LEU A  48      38.565  20.753  49.914  1.00  0.00           H
ATOM    622 2HD1 LEU A  48      38.481  19.141  49.303  1.00  0.00           H
ATOM    623 3HD1 LEU A  48      39.708  20.294  48.716  1.00  0.00           H
ATOM    624  CD2 LEU A  48      36.254  20.626  48.620  1.00  0.00           C
ATOM    625 1HD2 LEU A  48      36.290  21.348  49.444  1.00  0.00           H
ATOM    626 2HD2 LEU A  48      35.456  20.810  47.903  1.00  0.00           H
ATOM    627 3HD2 LEU A  48      36.083  19.630  49.025  1.00  0.00           H
ATOM    628  C   LEU A  48      39.344  22.734  45.346  1.00  0.00           C
ATOM    629  O   LEU A  48      39.503  21.931  44.411  1.00  0.00           O
ATOM    630  N   TYR A  49      39.104  24.069  45.202  1.00  0.00           N
ATOM    631  H   TYR A  49      38.948  24.503  46.104  1.00  0.00           H
ATOM    632  CA  TYR A  49      39.097  24.841  43.950  1.00  0.00           C
ATOM    633  HA  TYR A  49      38.380  24.391  43.261  1.00  0.00           H
ATOM    634  CB  TYR A  49      38.625  26.268  44.262  1.00  0.00           C
ATOM    635  HB1 TYR A  49      39.187  26.547  45.160  1.00  0.00           H
ATOM    636  HB2 TYR A  49      37.577  26.241  44.572  1.00  0.00           H
ATOM    637  CG  TYR A  49      38.795  27.375  43.282  1.00  0.00           C
ATOM    638  CD1 TYR A  49      39.932  28.211  43.405  1.00  0.00           C
ATOM    639  HD1 TYR A  49      40.655  28.026  44.179  1.00  0.00           H
ATOM    640  CE1 TYR A  49      40.105  29.371  42.618  1.00  0.00           C
ATOM    641  HE1 TYR A  49      40.978  29.993  42.658  1.00  0.00           H
ATOM    642  CZ  TYR A  49      38.977  29.720  41.823  1.00  0.00           C
ATOM    643  OH  TYR A  49      39.021  30.964  41.194  1.00  0.00           O
ATOM    644  HH  TYR A  49      38.182  31.137  40.761  1.00  0.00           H
ATOM    645  CE2 TYR A  49      37.887  28.877  41.619  1.00  0.00           C
ATOM    646  HE2 TYR A  49      37.195  29.127  40.827  1.00  0.00           H
ATOM    647  CD2 TYR A  49      37.794  27.755  42.409  1.00  0.00           C
ATOM    648  HD2 TYR A  49      36.903  27.160  42.291  1.00  0.00           H
ATOM    649  C   TYR A  49      40.440  24.821  43.284  1.00  0.00           C
ATOM    650  O   TYR A  49      40.564  24.460  42.132  1.00  0.00           O
ATOM    651  N   VAL A  50      41.569  25.108  44.023  1.00  0.00           N
ATOM    652  H   VAL A  50      41.567  25.308  45.010  1.00  0.00           H
ATOM    653  CA  VAL A  50      42.895  25.081  43.309  1.00  0.00           C
ATOM    654  HA  VAL A  50      42.867  25.652  42.383  1.00  0.00           H
ATOM    655  CB  VAL A  50      44.080  25.498  44.126  1.00  0.00           C
ATOM    656  HB  VAL A  50      44.184  24.907  45.037  1.00  0.00           H
ATOM    657  CG1 VAL A  50      45.430  25.499  43.396  1.00  0.00           C
ATOM    658 1HG1 VAL A  50      45.688  24.490  43.079  1.00  0.00           H
ATOM    659 2HG1 VAL A  50      45.269  26.074  42.487  1.00  0.00           H
ATOM    660 3HG1 VAL A  50      46.310  25.859  43.920  1.00  0.00           H
ATOM    661  CG2 VAL A  50      43.922  27.020  44.503  1.00  0.00           C
ATOM    662 1HG2 VAL A  50      43.767  27.652  43.632  1.00  0.00           H
ATOM    663 2HG2 VAL A  50      43.117  27.120  45.230  1.00  0.00           H
ATOM    664 3HG2 VAL A  50      44.781  27.332  45.094  1.00  0.00           H
ATOM    665  C   VAL A  50      43.200  23.610  42.778  1.00  0.00           C
ATOM    666  O   VAL A  50      43.793  23.448  41.688  1.00  0.00           O
ATOM    667  N   GLY A  51      42.757  22.603  43.505  1.00  0.00           N
ATOM    668  H   GLY A  51      42.236  22.862  44.333  1.00  0.00           H
ATOM    669  CA  GLY A  51      42.736  21.235  42.948  1.00  0.00           C
ATOM    670  HA1 GLY A  51      42.069  20.652  43.590  1.00  0.00           H
ATOM    671  HA2 GLY A  51      43.755  20.864  43.040  1.00  0.00           H
ATOM    672  C   GLY A  51      42.225  21.055  41.515  1.00  0.00           C
ATOM    673  O   GLY A  51      42.797  20.225  40.751  1.00  0.00           O
ATOM    674  N   VAL A  52      41.069  21.679  41.108  1.00  0.00           N
ATOM    675  H   VAL A  52      40.666  22.307  41.791  1.00  0.00           H
ATOM    676  CA  VAL A  52      40.365  21.587  39.836  1.00  0.00           C
ATOM    677  HA  VAL A  52      40.221  20.545  39.563  1.00  0.00           H
ATOM    678  CB  VAL A  52      38.989  22.337  39.779  1.00  0.00           C
ATOM    679  HB  VAL A  52      39.184  23.399  39.919  1.00  0.00           H
ATOM    680  CG1 VAL A  52      38.177  22.079  38.482  1.00  0.00           C
ATOM    681 1HG1 VAL A  52      37.334  22.768  38.448  1.00  0.00           H
ATOM    682 2HG1 VAL A  52      38.714  22.208  37.540  1.00  0.00           H
ATOM    683 3HG1 VAL A  52      37.890  21.030  38.463  1.00  0.00           H
ATOM    684  CG2 VAL A  52      38.115  21.927  41.042  1.00  0.00           C
ATOM    685 1HG2 VAL A  52      37.073  22.219  40.936  1.00  0.00           H
ATOM    686 2HG2 VAL A  52      38.238  20.850  41.112  1.00  0.00           H
ATOM    687 3HG2 VAL A  52      38.565  22.351  41.940  1.00  0.00           H
ATOM    688  C   VAL A  52      41.218  22.240  38.776  1.00  0.00           C
ATOM    689  O   VAL A  52      41.304  21.716  37.667  1.00  0.00           O
ATOM    690  N   LEU A  53      41.747  23.422  39.110  1.00  0.00           N
ATOM    691  H   LEU A  53      41.850  23.723  40.062  1.00  0.00           H
ATOM    692  CA  LEU A  53      42.555  24.160  38.129  1.00  0.00           C
ATOM    693  HA  LEU A  53      41.891  24.246  37.274  1.00  0.00           H
ATOM    694  CB  LEU A  53      42.937  25.574  38.723  1.00  0.00           C
ATOM    695  HB1 LEU A  53      43.733  25.878  38.040  1.00  0.00           H
ATOM    696  HB2 LEU A  53      43.450  25.556  39.689  1.00  0.00           H
ATOM    697  CG  LEU A  53      41.882  26.718  38.804  1.00  0.00           C
ATOM    698  HG  LEU A  53      41.050  26.427  39.453  1.00  0.00           H
ATOM    699  CD1 LEU A  53      42.543  27.897  39.560  1.00  0.00           C
ATOM    700 1HD1 LEU A  53      43.490  28.259  39.161  1.00  0.00           H
ATOM    701 2HD1 LEU A  53      41.903  28.782  39.520  1.00  0.00           H
ATOM    702 3HD1 LEU A  53      42.640  27.484  40.560  1.00  0.00           H
ATOM    703  CD2 LEU A  53      41.543  27.145  37.404  1.00  0.00           C
ATOM    704 1HD2 LEU A  53      40.660  27.784  37.410  1.00  0.00           H
ATOM    705 2HD2 LEU A  53      42.385  27.717  37.012  1.00  0.00           H
ATOM    706 3HD2 LEU A  53      41.335  26.259  36.813  1.00  0.00           H
ATOM    707  C   LEU A  53      43.833  23.351  37.810  1.00  0.00           C
ATOM    708  O   LEU A  53      44.250  23.239  36.643  1.00  0.00           O
ATOM    709  N   GLY A  54      44.393  22.699  38.852  1.00  0.00           N
ATOM    710  H   GLY A  54      44.063  22.782  39.808  1.00  0.00           H
ATOM    711  CA  GLY A  54      45.546  21.816  38.550  1.00  0.00           C
ATOM    712  HA1 GLY A  54      46.043  21.528  39.475  1.00  0.00           H
ATOM    713  HA2 GLY A  54      46.186  22.277  37.794  1.00  0.00           H
ATOM    714  C   GLY A  54      45.132  20.428  37.942  1.00  0.00           C
ATOM    715  O   GLY A  54      45.351  20.147  36.738  1.00  0.00           O
ATOM    716  N   SER A  55      44.610  19.506  38.786  1.00  0.00           N
ATOM    717  H   SER A  55      44.354  19.726  39.734  1.00  0.00           H
ATOM    718  CA  SER A  55      44.388  18.114  38.404  1.00  0.00           C
ATOM    719  HA  SER A  55      45.308  17.815  37.892  1.00  0.00           H
ATOM    720  CB  SER A  55      44.311  17.240  39.655  1.00  0.00           C
ATOM    721  HB1 SER A  55      45.311  17.369  40.067  1.00  0.00           H
ATOM    722  HB2 SER A  55      44.057  16.210  39.414  1.00  0.00           H
ATOM    723  OG  SER A  55      43.265  17.710  40.485  1.00  0.00           O
ATOM    724  HG  SER A  55      43.384  18.661  40.490  1.00  0.00           H
ATOM    725  C   SER A  55      43.297  17.866  37.369  1.00  0.00           C
ATOM    726  O   SER A  55      43.342  16.782  36.751  1.00  0.00           O
ATOM    727  N   LYS A  56      42.348  18.816  37.065  1.00  0.00           N
ATOM    728  H   LYS A  56      42.326  19.582  37.717  1.00  0.00           H
ATOM    729  CA  LYS A  56      41.372  18.641  35.964  1.00  0.00           C
ATOM    730  HA  LYS A  56      41.390  17.603  35.636  1.00  0.00           H
ATOM    731  CB  LYS A  56      39.955  18.882  36.509  1.00  0.00           C
ATOM    732  HB1 LYS A  56      39.230  18.798  35.691  1.00  0.00           H
ATOM    733  HB2 LYS A  56      39.823  19.842  37.005  1.00  0.00           H
ATOM    734  CG  LYS A  56      39.624  17.841  37.490  1.00  0.00           C
ATOM    735  HG1 LYS A  56      40.262  18.016  38.354  1.00  0.00           H
ATOM    736  HG2 LYS A  56      39.753  16.800  37.179  1.00  0.00           H
ATOM    737  CD  LYS A  56      38.245  17.900  38.061  1.00  0.00           C
ATOM    738  HD1 LYS A  56      37.548  18.050  37.232  1.00  0.00           H
ATOM    739  HD2 LYS A  56      38.188  18.758  38.728  1.00  0.00           H
ATOM    740  CE  LYS A  56      37.812  16.561  38.753  1.00  0.00           C
ATOM    741  HE1 LYS A  56      37.977  15.748  38.052  1.00  0.00           H
ATOM    742  HE2 LYS A  56      36.740  16.694  38.932  1.00  0.00           H
ATOM    743  NZ  LYS A  56      38.405  16.416  40.053  1.00  0.00           N
ATOM    744  HZ1 LYS A  56      38.387  17.204  40.693  1.00  0.00           H
ATOM    745  HZ2 LYS A  56      37.902  15.694  40.562  1.00  0.00           H
ATOM    746  HZ3 LYS A  56      39.304  15.981  39.906  1.00  0.00           H
ATOM    747  C   LYS A  56      41.687  19.508  34.745  1.00  0.00           C
ATOM    748  O   LYS A  56      41.650  18.938  33.662  1.00  0.00           O
ATOM    749  N   LEU A  57      42.099  20.726  34.868  1.00  0.00           N
ATOM    750  H   LEU A  57      42.022  21.106  35.795  1.00  0.00           H
ATOM    751  CA  LEU A  57      42.404  21.680  33.822  1.00  0.00           C
ATOM    752  HA  LEU A  57      41.818  21.415  32.949  1.00  0.00           H
ATOM    753  CB  LEU A  57      41.830  23.021  34.259  1.00  0.00           C
ATOM    754  HB1 LEU A  57      42.157  23.835  33.611  1.00  0.00           H
ATOM    755  HB2 LEU A  57      42.249  23.375  35.206  1.00  0.00           H
ATOM    756  CG  LEU A  57      40.315  23.054  34.308  1.00  0.00           C
ATOM    757  HG  LEU A  57      39.857  22.394  35.041  1.00  0.00           H
ATOM    758  CD1 LEU A  57      39.781  24.452  34.735  1.00  0.00           C
ATOM    759 1HD1 LEU A  57      40.254  24.687  35.684  1.00  0.00           H
ATOM    760 2HD1 LEU A  57      40.182  25.204  34.052  1.00  0.00           H
ATOM    761 3HD1 LEU A  57      38.694  24.434  34.787  1.00  0.00           H
ATOM    762  CD2 LEU A  57      39.678  22.870  32.891  1.00  0.00           C
ATOM    763 1HD2 LEU A  57      38.615  23.109  33.025  1.00  0.00           H
ATOM    764 2HD2 LEU A  57      40.074  23.593  32.180  1.00  0.00           H
ATOM    765 3HD2 LEU A  57      39.680  21.832  32.557  1.00  0.00           H
ATOM    766  C   LEU A  57      43.920  21.741  33.373  1.00  0.00           C
ATOM    767  O   LEU A  57      44.252  22.392  32.309  1.00  0.00           O
ATOM    768  N   GLY A  58      44.739  20.992  34.119  1.00  0.00           N
ATOM    769  H   GLY A  58      44.339  20.397  34.828  1.00  0.00           H
ATOM    770  CA  GLY A  58      46.077  20.716  33.775  1.00  0.00           C
ATOM    771  HA1 GLY A  58      46.232  20.316  32.771  1.00  0.00           H
ATOM    772  HA2 GLY A  58      46.402  19.945  34.471  1.00  0.00           H
ATOM    773  C   GLY A  58      47.021  21.900  33.921  1.00  0.00           C
ATOM    774  O   GLY A  58      48.156  21.870  33.399  1.00  0.00           O
ATOM    775  N   LEU A  59      46.556  22.986  34.534  1.00  0.00           N
ATOM    776  H   LEU A  59      45.593  22.933  34.828  1.00  0.00           H
ATOM    777  CA  LEU A  59      47.348  24.165  34.640  1.00  0.00           C
ATOM    778  HA  LEU A  59      47.767  24.438  33.668  1.00  0.00           H
ATOM    779  CB  LEU A  59      46.376  25.254  35.144  1.00  0.00           C
ATOM    780  HB1 LEU A  59      46.924  26.179  35.327  1.00  0.00           H
ATOM    781  HB2 LEU A  59      46.128  24.987  36.172  1.00  0.00           H
ATOM    782  CG  LEU A  59      45.095  25.491  34.261  1.00  0.00           C
ATOM    783  HG  LEU A  59      44.372  24.696  34.123  1.00  0.00           H
ATOM    784  CD1 LEU A  59      44.291  26.728  34.830  1.00  0.00           C
ATOM    785 1HD1 LEU A  59      44.903  27.622  34.693  1.00  0.00           H
ATOM    786 2HD1 LEU A  59      43.384  26.804  34.230  1.00  0.00           H
ATOM    787 3HD1 LEU A  59      44.112  26.570  35.892  1.00  0.00           H
ATOM    788  CD2 LEU A  59      45.549  25.999  32.868  1.00  0.00           C
ATOM    789 1HD2 LEU A  59      46.127  26.890  33.086  1.00  0.00           H
ATOM    790 2HD2 LEU A  59      46.115  25.216  32.359  1.00  0.00           H
ATOM    791 3HD2 LEU A  59      44.687  26.410  32.354  1.00  0.00           H
ATOM    792  C   LEU A  59      48.470  23.974  35.627  1.00  0.00           C
ATOM    793  O   LEU A  59      48.320  23.292  36.623  1.00  0.00           O
ATOM    794  N   GLN A  60      49.618  24.578  35.354  1.00  0.00           N
ATOM    795  H   GLN A  60      49.732  25.134  34.521  1.00  0.00           H
ATOM    796  CA  GLN A  60      50.705  24.691  36.393  1.00  0.00           C
ATOM    797  HA  GLN A  60      50.597  23.958  37.198  1.00  0.00           H
ATOM    798  CB  GLN A  60      51.990  24.358  35.683  1.00  0.00           C
ATOM    799  HB1 GLN A  60      52.850  24.754  36.221  1.00  0.00           H
ATOM    800  HB2 GLN A  60      51.894  24.906  34.741  1.00  0.00           H
ATOM    801  CG  GLN A  60      52.238  22.862  35.430  1.00  0.00           C
ATOM    802  HG1 GLN A  60      51.481  22.551  34.706  1.00  0.00           H
ATOM    803  HG2 GLN A  60      52.301  22.234  36.310  1.00  0.00           H
ATOM    804  CD  GLN A  60      53.525  22.683  34.615  1.00  0.00           C
ATOM    805  OE1 GLN A  60      54.594  22.929  35.164  1.00  0.00           O
ATOM    806  NE2 GLN A  60      53.452  22.384  33.360  1.00  0.00           N
ATOM    807 1HE2 GLN A  60      52.547  22.090  33.034  1.00  0.00           H
ATOM    808 2HE2 GLN A  60      54.241  22.292  32.728  1.00  0.00           H
ATOM    809  C   GLN A  60      50.759  26.063  37.107  1.00  0.00           C
ATOM    810  O   GLN A  60      50.956  27.077  36.451  1.00  0.00           O
ATOM    811  N   VAL A  61      50.578  26.022  38.453  1.00  0.00           N
ATOM    812  H   VAL A  61      50.720  25.084  38.802  1.00  0.00           H
ATOM    813  CA  VAL A  61      49.943  27.133  39.224  1.00  0.00           C
ATOM    814  HA  VAL A  61      49.651  27.970  38.592  1.00  0.00           H
ATOM    815  CB  VAL A  61      48.747  26.671  40.014  1.00  0.00           C
ATOM    816  HB  VAL A  61      49.081  25.907  40.718  1.00  0.00           H
ATOM    817  CG1 VAL A  61      48.004  27.791  40.685  1.00  0.00           C
ATOM    818 1HG1 VAL A  61      47.812  28.551  39.932  1.00  0.00           H
ATOM    819 2HG1 VAL A  61      47.104  27.353  41.127  1.00  0.00           H
ATOM    820 3HG1 VAL A  61      48.617  28.134  41.521  1.00  0.00           H
ATOM    821  CG2 VAL A  61      47.722  26.058  39.035  1.00  0.00           C
ATOM    822 1HG2 VAL A  61      46.765  25.859  39.515  1.00  0.00           H
ATOM    823 2HG2 VAL A  61      47.476  26.745  38.223  1.00  0.00           H
ATOM    824 3HG2 VAL A  61      47.984  25.117  38.542  1.00  0.00           H
ATOM    825  C   VAL A  61      50.991  27.795  40.146  1.00  0.00           C
ATOM    826  O   VAL A  61      51.757  27.080  40.881  1.00  0.00           O
ATOM    827  N   VAL A  62      51.033  29.132  40.067  1.00  0.00           N
ATOM    828  H   VAL A  62      50.422  29.613  39.417  1.00  0.00           H
ATOM    829  CA  VAL A  62      51.801  30.011  40.919  1.00  0.00           C
ATOM    830  HA  VAL A  62      52.782  29.562  41.062  1.00  0.00           H
ATOM    831  CB  VAL A  62      52.078  31.439  40.288  1.00  0.00           C
ATOM    832  HB  VAL A  62      51.147  31.952  40.082  1.00  0.00           H
ATOM    833  CG1 VAL A  62      52.975  32.280  41.197  1.00  0.00           C
ATOM    834 1HG1 VAL A  62      52.955  33.285  40.780  1.00  0.00           H
ATOM    835 2HG1 VAL A  62      52.546  32.382  42.203  1.00  0.00           H
ATOM    836 3HG1 VAL A  62      54.005  31.963  41.071  1.00  0.00           H
ATOM    837  CG2 VAL A  62      52.778  31.248  38.941  1.00  0.00           C
ATOM    838 1HG2 VAL A  62      53.781  30.835  39.090  1.00  0.00           H
ATOM    839 2HG2 VAL A  62      52.195  30.681  38.217  1.00  0.00           H
ATOM    840 3HG2 VAL A  62      52.843  32.299  38.659  1.00  0.00           H
ATOM    841  C   VAL A  62      51.016  30.292  42.251  1.00  0.00           C
ATOM    842  O   VAL A  62      49.786  30.360  42.219  1.00  0.00           O
ATOM    843  N   GLU A  63      51.714  30.282  43.414  1.00  0.00           N
ATOM    844  H   GLU A  63      52.699  30.099  43.336  1.00  0.00           H
ATOM    845  CA  GLU A  63      51.071  30.602  44.705  1.00  0.00           C
ATOM    846  HA  GLU A  63      50.014  30.866  44.663  1.00  0.00           H
ATOM    847  CB  GLU A  63      51.050  29.283  45.474  1.00  0.00           C
ATOM    848  HB1 GLU A  63      50.695  29.536  46.472  1.00  0.00           H
ATOM    849  HB2 GLU A  63      52.088  28.926  45.522  1.00  0.00           H
ATOM    850  CG  GLU A  63      50.137  28.261  44.808  1.00  0.00           C
ATOM    851  HG1 GLU A  63      50.505  28.037  43.807  1.00  0.00           H
ATOM    852  HG2 GLU A  63      49.161  28.749  44.867  1.00  0.00           H
ATOM    853  CD  GLU A  63      50.126  26.892  45.515  1.00  0.00           C
ATOM    854  OE1 GLU A  63      51.109  26.090  45.237  1.00  0.00           O
ATOM    855  OE2 GLU A  63      49.297  26.706  46.468  1.00  0.00           O
ATOM    856  C   GLU A  63      51.902  31.679  45.468  1.00  0.00           C
ATOM    857  O   GLU A  63      53.101  31.542  45.692  1.00  0.00           O
ATOM    858  N   LEU A  64      51.218  32.760  45.760  1.00  0.00           N
ATOM    859  H   LEU A  64      50.319  32.860  45.311  1.00  0.00           H
ATOM    860  CA  LEU A  64      51.705  33.911  46.481  1.00  0.00           C
ATOM    861  HA  LEU A  64      52.795  33.942  46.376  1.00  0.00           H
ATOM    862  CB  LEU A  64      51.161  35.214  45.840  1.00  0.00           C
ATOM    863  HB1 LEU A  64      51.732  36.100  46.130  1.00  0.00           H
ATOM    864  HB2 LEU A  64      50.146  35.436  46.168  1.00  0.00           H
ATOM    865  CG  LEU A  64      51.086  35.088  44.285  1.00  0.00           C
ATOM    866  HG  LEU A  64      50.528  34.264  43.827  1.00  0.00           H
ATOM    867  CD1 LEU A  64      50.511  36.477  43.719  1.00  0.00           C
ATOM    868 1HD1 LEU A  64      49.423  36.373  43.754  1.00  0.00           H
ATOM    869 2HD1 LEU A  64      50.928  37.374  44.175  1.00  0.00           H
ATOM    870 3HD1 LEU A  64      50.729  36.487  42.652  1.00  0.00           H
ATOM    871  CD2 LEU A  64      52.505  34.953  43.727  1.00  0.00           C
ATOM    872 1HD2 LEU A  64      52.930  34.024  44.120  1.00  0.00           H
ATOM    873 2HD2 LEU A  64      52.444  34.940  42.637  1.00  0.00           H
ATOM    874 3HD2 LEU A  64      53.107  35.831  43.991  1.00  0.00           H
ATOM    875  C   LEU A  64      51.339  33.882  48.049  1.00  0.00           C
ATOM    876  O   LEU A  64      50.393  33.209  48.414  1.00  0.00           O
ATOM    877  N   PRO A  65      52.078  34.598  48.912  1.00  0.00           N
ATOM    878  CD  PRO A  65      53.348  35.348  48.692  1.00  0.00           C
ATOM    879  HD1 PRO A  65      53.119  36.252  48.127  1.00  0.00           H
ATOM    880  HD2 PRO A  65      54.105  34.685  48.284  1.00  0.00           H
ATOM    881  CG  PRO A  65      53.911  35.734  50.089  1.00  0.00           C
ATOM    882  HG1 PRO A  65      53.391  36.656  50.350  1.00  0.00           H
ATOM    883  HG2 PRO A  65      54.994  35.697  50.151  1.00  0.00           H
ATOM    884  CB  PRO A  65      53.292  34.662  51.038  1.00  0.00           C
ATOM    885  HB1 PRO A  65      53.187  34.930  52.096  1.00  0.00           H
ATOM    886  HB2 PRO A  65      53.900  33.766  50.962  1.00  0.00           H
ATOM    887  CA  PRO A  65      51.953  34.434  50.372  1.00  0.00           C
ATOM    888  HA  PRO A  65      51.750  33.384  50.580  1.00  0.00           H
ATOM    889  C   PRO A  65      50.833  35.322  50.973  1.00  0.00           C
ATOM    890  O   PRO A  65      50.518  36.429  50.472  1.00  0.00           O
ATOM    891  N   ALA A  66      50.133  34.928  52.036  1.00  0.00           N
ATOM    892  H   ALA A  66      50.429  34.096  52.514  1.00  0.00           H
ATOM    893  CA  ALA A  66      49.244  35.699  52.827  1.00  0.00           C
ATOM    894  HA  ALA A  66      48.482  36.190  52.218  1.00  0.00           H
ATOM    895  CB  ALA A  66      48.560  34.790  53.868  1.00  0.00           C
ATOM    896  HB1 ALA A  66      47.735  34.220  53.439  1.00  0.00           H
ATOM    897  HB2 ALA A  66      49.291  34.097  54.303  1.00  0.00           H
ATOM    898  HB3 ALA A  66      48.079  35.340  54.681  1.00  0.00           H
ATOM    899  C   ALA A  66      49.935  36.947  53.462  1.00  0.00           C
ATOM    900  O   ALA A  66      51.145  36.975  53.793  1.00  0.00           O
ATOM    901  N   ASP A  67      49.122  37.972  53.578  1.00  0.00           N
ATOM    902  H   ASP A  67      48.224  38.001  53.120  1.00  0.00           H
ATOM    903  CA  ASP A  67      49.458  39.295  54.255  1.00  0.00           C
ATOM    904  HA  ASP A  67      50.264  39.204  54.988  1.00  0.00           H
ATOM    905  CB  ASP A  67      49.964  40.255  53.199  1.00  0.00           C
ATOM    906  HB1 ASP A  67      49.219  40.432  52.420  1.00  0.00           H
ATOM    907  HB2 ASP A  67      50.837  39.814  52.721  1.00  0.00           H
ATOM    908  CG  ASP A  67      50.496  41.549  53.876  1.00  0.00           C
ATOM    909  OD1 ASP A  67      51.635  42.016  53.507  1.00  0.00           O
ATOM    910  OD2 ASP A  67      49.923  42.176  54.778  1.00  0.00           O
ATOM    911  C   ASP A  67      48.264  39.781  55.105  1.00  0.00           C
ATOM    912  O   ASP A  67      47.148  40.001  54.597  1.00  0.00           O
ATOM    913  N   GLU A  68      48.420  39.899  56.388  1.00  0.00           N
ATOM    914  H   GLU A  68      49.384  39.812  56.670  1.00  0.00           H
ATOM    915  CA  GLU A  68      47.471  40.409  57.381  1.00  0.00           C
ATOM    916  HA  GLU A  68      46.543  39.822  57.393  1.00  0.00           H
ATOM    917  CB  GLU A  68      48.043  40.224  58.850  1.00  0.00           C
ATOM    918  HB1 GLU A  68      47.278  40.642  59.500  1.00  0.00           H
ATOM    919  HB2 GLU A  68      48.910  40.867  58.972  1.00  0.00           H
ATOM    920  CG  GLU A  68      48.246  38.765  59.290  1.00  0.00           C
ATOM    921  HG1 GLU A  68      48.671  38.808  60.293  1.00  0.00           H
ATOM    922  HG2 GLU A  68      49.017  38.354  58.638  1.00  0.00           H
ATOM    923  CD  GLU A  68      47.045  37.779  59.224  1.00  0.00           C
ATOM    924  OE1 GLU A  68      47.194  36.570  58.985  1.00  0.00           O
ATOM    925  OE2 GLU A  68      45.924  38.299  59.323  1.00  0.00           O
ATOM    926  C   GLU A  68      46.983  41.841  57.133  1.00  0.00           C
ATOM    927  O   GLU A  68      45.829  42.065  57.450  1.00  0.00           O
ATOM    928  N   SER A  69      47.826  42.692  56.572  1.00  0.00           N
ATOM    929  H   SER A  69      48.662  42.266  56.193  1.00  0.00           H
ATOM    930  CA  SER A  69      47.565  44.046  56.361  1.00  0.00           C
ATOM    931  HA  SER A  69      46.971  44.339  57.223  1.00  0.00           H
ATOM    932  CB  SER A  69      48.775  44.976  56.466  1.00  0.00           C
ATOM    933  HB1 SER A  69      49.163  44.806  57.473  1.00  0.00           H
ATOM    934  HB2 SER A  69      48.526  46.032  56.587  1.00  0.00           H
ATOM    935  OG  SER A  69      49.737  44.892  55.523  1.00  0.00           O
ATOM    936  HG  SER A  69      49.832  43.978  55.268  1.00  0.00           H
ATOM    937  C   SER A  69      46.675  44.248  55.203  1.00  0.00           C
ATOM    938  O   SER A  69      45.967  45.251  55.093  1.00  0.00           O
ATOM    939  N   LEU A  70      46.729  43.280  54.263  1.00  0.00           N
ATOM    940  H   LEU A  70      47.303  42.488  54.519  1.00  0.00           H
ATOM    941  CA  LEU A  70      45.950  43.200  52.976  1.00  0.00           C
ATOM    942  HA  LEU A  70      45.580  44.189  52.714  1.00  0.00           H
ATOM    943  CB  LEU A  70      46.916  43.020  51.799  1.00  0.00           C
ATOM    944  HB1 LEU A  70      46.250  43.163  50.943  1.00  0.00           H
ATOM    945  HB2 LEU A  70      47.166  41.965  51.750  1.00  0.00           H
ATOM    946  CG  LEU A  70      48.201  43.807  51.688  1.00  0.00           C
ATOM    947  HG  LEU A  70      48.980  43.438  52.361  1.00  0.00           H
ATOM    948  CD1 LEU A  70      48.703  43.679  50.228  1.00  0.00           C
ATOM    949 1HD1 LEU A  70      49.596  44.261  49.978  1.00  0.00           H
ATOM    950 2HD1 LEU A  70      48.746  42.642  49.884  1.00  0.00           H
ATOM    951 3HD1 LEU A  70      47.954  44.041  49.527  1.00  0.00           H
ATOM    952  CD2 LEU A  70      47.981  45.249  51.997  1.00  0.00           C
ATOM    953 1HD2 LEU A  70      48.812  45.826  51.587  1.00  0.00           H
ATOM    954 2HD2 LEU A  70      47.102  45.617  51.467  1.00  0.00           H
ATOM    955 3HD2 LEU A  70      47.957  45.513  53.059  1.00  0.00           H
ATOM    956  C   LEU A  70      44.884  42.093  52.987  1.00  0.00           C
ATOM    957  O   LEU A  70      45.027  41.059  52.255  1.00  0.00           O
ATOM    958  N   PRO A  71      43.866  42.189  53.871  1.00  0.00           N
ATOM    959  CD  PRO A  71      43.439  43.348  54.608  1.00  0.00           C
ATOM    960  HD1 PRO A  71      43.609  44.352  54.234  1.00  0.00           H
ATOM    961  HD2 PRO A  71      43.751  43.325  55.647  1.00  0.00           H
ATOM    962  CG  PRO A  71      41.938  43.233  54.667  1.00  0.00           C
ATOM    963  HG1 PRO A  71      41.451  43.600  53.769  1.00  0.00           H
ATOM    964  HG2 PRO A  71      41.523  43.722  55.550  1.00  0.00           H
ATOM    965  CB  PRO A  71      41.710  41.722  54.871  1.00  0.00           C
ATOM    966  HB1 PRO A  71      40.775  41.340  54.461  1.00  0.00           H
ATOM    967  HB2 PRO A  71      41.862  41.418  55.909  1.00  0.00           H
ATOM    968  CA  PRO A  71      42.904  41.123  54.074  1.00  0.00           C
ATOM    969  HA  PRO A  71      43.320  40.339  54.720  1.00  0.00           H
ATOM    970  C   PRO A  71      42.328  40.442  52.850  1.00  0.00           C
ATOM    971  O   PRO A  71      42.104  39.203  52.792  1.00  0.00           O
ATOM    972  N   ASP A  72      42.006  41.265  51.826  1.00  0.00           N
ATOM    973  H   ASP A  72      42.232  42.230  52.034  1.00  0.00           H
ATOM    974  CA  ASP A  72      41.414  40.837  50.559  1.00  0.00           C
ATOM    975  HA  ASP A  72      40.614  40.100  50.681  1.00  0.00           H
ATOM    976  CB  ASP A  72      40.619  41.964  49.943  1.00  0.00           C
ATOM    977  HB1 ASP A  72      40.042  41.698  49.048  1.00  0.00           H
ATOM    978  HB2 ASP A  72      41.328  42.708  49.595  1.00  0.00           H
ATOM    979  CG  ASP A  72      39.669  42.665  50.922  1.00  0.00           C
ATOM    980  OD1 ASP A  72      38.426  42.554  50.764  1.00  0.00           O
ATOM    981  OD2 ASP A  72      40.165  43.549  51.719  1.00  0.00           O
ATOM    982  C   ASP A  72      42.446  40.153  49.635  1.00  0.00           C
ATOM    983  O   ASP A  72      41.978  39.684  48.578  1.00  0.00           O
ATOM    984  N   CYS A  73      43.738  39.943  49.912  1.00  0.00           N
ATOM    985  H   CYS A  73      44.193  40.281  50.750  1.00  0.00           H
ATOM    986  CA  CYS A  73      44.685  39.530  48.856  1.00  0.00           C
ATOM    987  HA  CYS A  73      44.632  40.244  48.034  1.00  0.00           H
ATOM    988  CB  CYS A  73      46.084  39.532  49.434  1.00  0.00           C
ATOM    989  HB1 CYS A  73      46.510  40.471  49.795  1.00  0.00           H
ATOM    990  HB2 CYS A  73      46.807  39.252  48.667  1.00  0.00           H
ATOM    991  SG  CYS A  73      46.181  38.434  50.899  1.00  0.00           S
ATOM    992  HG  CYS A  73      45.787  39.425  51.705  1.00  0.00           H
ATOM    993  C   CYS A  73      44.425  38.223  48.133  1.00  0.00           C
ATOM    994  O   CYS A  73      44.997  38.061  47.077  1.00  0.00           O
ATOM    995  N   VAL A  74      43.551  37.369  48.609  1.00  0.00           N
ATOM    996  H   VAL A  74      43.239  37.608  49.537  1.00  0.00           H
ATOM    997  CA  VAL A  74      43.072  36.149  47.990  1.00  0.00           C
ATOM    998  HA  VAL A  74      43.939  35.514  47.804  1.00  0.00           H
ATOM    999  CB  VAL A  74      42.218  35.324  48.952  1.00  0.00           C
ATOM   1000  HB  VAL A  74      42.833  35.180  49.839  1.00  0.00           H
ATOM   1001  CG1 VAL A  74      40.917  36.043  49.462  1.00  0.00           C
ATOM   1002 1HG1 VAL A  74      40.273  35.309  49.949  1.00  0.00           H
ATOM   1003 2HG1 VAL A  74      41.124  36.881  50.146  1.00  0.00           H
ATOM   1004 3HG1 VAL A  74      40.401  36.459  48.599  1.00  0.00           H
ATOM   1005  CG2 VAL A  74      41.857  33.995  48.331  1.00  0.00           C
ATOM   1006 1HG2 VAL A  74      41.031  34.199  47.651  1.00  0.00           H
ATOM   1007 2HG2 VAL A  74      42.641  33.423  47.824  1.00  0.00           H
ATOM   1008 3HG2 VAL A  74      41.352  33.461  49.133  1.00  0.00           H
ATOM   1009  C   VAL A  74      42.319  36.436  46.598  1.00  0.00           C
ATOM   1010  O   VAL A  74      42.336  35.636  45.641  1.00  0.00           O
ATOM   1011  N   PHE A  75      41.732  37.633  46.437  1.00  0.00           N
ATOM   1012  H   PHE A  75      41.736  38.254  47.230  1.00  0.00           H
ATOM   1013  CA  PHE A  75      40.957  38.001  45.262  1.00  0.00           C
ATOM   1014  HA  PHE A  75      40.487  37.068  44.931  1.00  0.00           H
ATOM   1015  CB  PHE A  75      39.730  38.818  45.652  1.00  0.00           C
ATOM   1016  HB1 PHE A  75      39.028  38.847  44.817  1.00  0.00           H
ATOM   1017  HB2 PHE A  75      39.960  39.868  45.816  1.00  0.00           H
ATOM   1018  CG  PHE A  75      39.066  38.252  46.896  1.00  0.00           C
ATOM   1019  CD1 PHE A  75      38.537  36.904  46.750  1.00  0.00           C
ATOM   1020  HD1 PHE A  75      38.689  36.286  45.874  1.00  0.00           H
ATOM   1021  CE1 PHE A  75      37.765  36.374  47.831  1.00  0.00           C
ATOM   1022  HE1 PHE A  75      37.431  35.357  47.689  1.00  0.00           H
ATOM   1023  CZ  PHE A  75      37.479  37.126  48.947  1.00  0.00           C
ATOM   1024  HZ  PHE A  75      36.992  36.686  49.814  1.00  0.00           H
ATOM   1025  CE2 PHE A  75      38.050  38.398  49.116  1.00  0.00           C
ATOM   1026  HE2 PHE A  75      37.844  38.986  50.004  1.00  0.00           H
ATOM   1027  CD2 PHE A  75      38.796  39.012  48.059  1.00  0.00           C
ATOM   1028  HD2 PHE A  75      39.164  40.016  48.154  1.00  0.00           H
ATOM   1029  C   PHE A  75      41.835  38.618  44.146  1.00  0.00           C
ATOM   1030  O   PHE A  75      41.734  39.834  43.854  1.00  0.00           O
ATOM   1031  N   VAL A  76      42.690  37.772  43.630  1.00  0.00           N
ATOM   1032  H   VAL A  76      42.495  36.815  43.855  1.00  0.00           H
ATOM   1033  CA  VAL A  76      43.820  38.090  42.785  1.00  0.00           C
ATOM   1034  HA  VAL A  76      44.325  38.886  43.337  1.00  0.00           H
ATOM   1035  CB  VAL A  76      44.861  36.896  42.667  1.00  0.00           C
ATOM   1036  HB  VAL A  76      45.695  37.238  42.067  1.00  0.00           H
ATOM   1037  CG1 VAL A  76      45.489  36.343  44.010  1.00  0.00           C
ATOM   1038 1HG1 VAL A  76      46.094  35.465  43.751  1.00  0.00           H
ATOM   1039 2HG1 VAL A  76      46.027  37.138  44.514  1.00  0.00           H
ATOM   1040 3HG1 VAL A  76      44.719  35.941  44.669  1.00  0.00           H
ATOM   1041  CG2 VAL A  76      44.256  35.708  42.104  1.00  0.00           C
ATOM   1042 1HG2 VAL A  76      43.675  35.988  41.228  1.00  0.00           H
ATOM   1043 2HG2 VAL A  76      45.017  35.053  41.685  1.00  0.00           H
ATOM   1044 3HG2 VAL A  76      43.547  35.195  42.764  1.00  0.00           H
ATOM   1045  C   VAL A  76      43.435  38.608  41.352  1.00  0.00           C
ATOM   1046  O   VAL A  76      44.190  39.221  40.650  1.00  0.00           O
ATOM   1047  N   GLU A  77      42.160  38.309  41.021  1.00  0.00           N
ATOM   1048  H   GLU A  77      41.602  37.779  41.670  1.00  0.00           H
ATOM   1049  CA  GLU A  77      41.490  38.821  39.811  1.00  0.00           C
ATOM   1050  HA  GLU A  77      42.055  38.485  38.945  1.00  0.00           H
ATOM   1051  CB  GLU A  77      40.113  38.426  39.881  1.00  0.00           C
ATOM   1052  HB1 GLU A  77      39.707  38.628  40.870  1.00  0.00           H
ATOM   1053  HB2 GLU A  77      39.986  37.398  39.552  1.00  0.00           H
ATOM   1054  CG  GLU A  77      39.148  39.145  38.880  1.00  0.00           C
ATOM   1055  HG1 GLU A  77      39.643  39.251  37.907  1.00  0.00           H
ATOM   1056  HG2 GLU A  77      38.854  40.139  39.226  1.00  0.00           H
ATOM   1057  CD  GLU A  77      37.847  38.473  38.685  1.00  0.00           C
ATOM   1058  OE1 GLU A  77      36.873  39.134  38.985  1.00  0.00           O
ATOM   1059  OE2 GLU A  77      37.746  37.331  38.262  1.00  0.00           O
ATOM   1060  C   GLU A  77      41.562  40.371  39.700  1.00  0.00           C
ATOM   1061  O   GLU A  77      41.583  40.913  38.590  1.00  0.00           O
ATOM   1062  N   ASP A  78      41.635  41.070  40.834  1.00  0.00           N
ATOM   1063  H   ASP A  78      41.480  40.542  41.685  1.00  0.00           H
ATOM   1064  CA  ASP A  78      41.460  42.578  40.744  1.00  0.00           C
ATOM   1065  HA  ASP A  78      40.843  42.693  39.848  1.00  0.00           H
ATOM   1066  CB  ASP A  78      40.625  43.237  41.955  1.00  0.00           C
ATOM   1067  HB1 ASP A  78      40.271  44.204  41.599  1.00  0.00           H
ATOM   1068  HB2 ASP A  78      41.249  43.305  42.846  1.00  0.00           H
ATOM   1069  CG  ASP A  78      39.369  42.368  42.195  1.00  0.00           C
ATOM   1070  OD1 ASP A  78      38.527  42.370  41.277  1.00  0.00           O
ATOM   1071  OD2 ASP A  78      39.297  41.624  43.177  1.00  0.00           O
ATOM   1072  C   ASP A  78      42.724  43.361  40.393  1.00  0.00           C
ATOM   1073  O   ASP A  78      42.571  44.472  39.838  1.00  0.00           O
ATOM   1074  N   VAL A  79      43.870  42.827  40.657  1.00  0.00           N
ATOM   1075  H   VAL A  79      43.950  41.923  41.100  1.00  0.00           H
ATOM   1076  CA  VAL A  79      45.186  43.447  40.676  1.00  0.00           C
ATOM   1077  HA  VAL A  79      45.035  44.533  40.714  1.00  0.00           H
ATOM   1078  CB  VAL A  79      46.069  42.961  41.760  1.00  0.00           C
ATOM   1079  HB  VAL A  79      47.016  43.476  41.623  1.00  0.00           H
ATOM   1080  CG1 VAL A  79      45.419  43.232  43.115  1.00  0.00           C
ATOM   1081 1HG1 VAL A  79      45.341  44.301  43.332  1.00  0.00           H
ATOM   1082 2HG1 VAL A  79      44.407  42.819  43.130  1.00  0.00           H
ATOM   1083 3HG1 VAL A  79      45.983  42.788  43.927  1.00  0.00           H
ATOM   1084  CG2 VAL A  79      46.362  41.527  41.803  1.00  0.00           C
ATOM   1085 1HG2 VAL A  79      46.670  41.272  40.784  1.00  0.00           H
ATOM   1086 2HG2 VAL A  79      47.190  41.394  42.502  1.00  0.00           H
ATOM   1087 3HG2 VAL A  79      45.476  40.974  42.091  1.00  0.00           H
ATOM   1088  C   VAL A  79      45.879  43.284  39.299  1.00  0.00           C
ATOM   1089  O   VAL A  79      46.819  44.008  39.016  1.00  0.00           O
ATOM   1090  N   ALA A  80      45.435  42.336  38.432  1.00  0.00           N
ATOM   1091  H   ALA A  80      44.701  41.710  38.711  1.00  0.00           H
ATOM   1092  CA  ALA A  80      45.831  42.219  36.953  1.00  0.00           C
ATOM   1093  HA  ALA A  80      46.016  43.252  36.656  1.00  0.00           H
ATOM   1094  CB  ALA A  80      47.174  41.387  36.805  1.00  0.00           C
ATOM   1095  HB1 ALA A  80      47.927  41.908  37.403  1.00  0.00           H
ATOM   1096  HB2 ALA A  80      47.010  40.398  37.208  1.00  0.00           H
ATOM   1097  HB3 ALA A  80      47.474  41.259  35.765  1.00  0.00           H
ATOM   1098  C   ALA A  80      44.902  41.572  35.914  1.00  0.00           C
ATOM   1099  O   ALA A  80      44.169  40.629  36.261  1.00  0.00           O
ATOM   1100  N   VAL A  81      45.014  41.973  34.666  1.00  0.00           N
ATOM   1101  H   VAL A  81      45.751  42.622  34.437  1.00  0.00           H
ATOM   1102  CA  VAL A  81      44.388  41.299  33.514  1.00  0.00           C
ATOM   1103  HA  VAL A  81      44.037  40.317  33.854  1.00  0.00           H
ATOM   1104  CB  VAL A  81      43.090  41.845  32.974  1.00  0.00           C
ATOM   1105  HB  VAL A  81      42.880  41.195  32.123  1.00  0.00           H
ATOM   1106  CG1 VAL A  81      41.920  41.882  33.952  1.00  0.00           C
ATOM   1107 1HG1 VAL A  81      41.559  40.877  34.203  1.00  0.00           H
ATOM   1108 2HG1 VAL A  81      42.197  42.400  34.864  1.00  0.00           H
ATOM   1109 3HG1 VAL A  81      41.027  42.321  33.505  1.00  0.00           H
ATOM   1110  CG2 VAL A  81      43.291  43.286  32.461  1.00  0.00           C
ATOM   1111 1HG2 VAL A  81      42.344  43.719  32.137  1.00  0.00           H
ATOM   1112 2HG2 VAL A  81      43.836  43.937  33.151  1.00  0.00           H
ATOM   1113 3HG2 VAL A  81      43.881  43.247  31.543  1.00  0.00           H
ATOM   1114  C   VAL A  81      45.306  41.046  32.307  1.00  0.00           C
ATOM   1115  O   VAL A  81      46.125  41.872  31.975  1.00  0.00           O
ATOM   1116  N   VAL A  82      45.039  39.903  31.673  1.00  0.00           N
ATOM   1117  H   VAL A  82      44.160  39.418  31.795  1.00  0.00           H
ATOM   1118  CA  VAL A  82      45.983  39.167  30.768  1.00  0.00           C
ATOM   1119  HA  VAL A  82      46.881  39.772  30.649  1.00  0.00           H
ATOM   1120  CB  VAL A  82      46.456  37.877  31.485  1.00  0.00           C
ATOM   1121  HB  VAL A  82      45.593  37.215  31.556  1.00  0.00           H
ATOM   1122  CG1 VAL A  82      47.591  37.107  30.725  1.00  0.00           C
ATOM   1123 1HG1 VAL A  82      47.166  36.501  29.928  1.00  0.00           H
ATOM   1124 2HG1 VAL A  82      48.276  37.864  30.331  1.00  0.00           H
ATOM   1125 3HG1 VAL A  82      48.197  36.441  31.329  1.00  0.00           H
ATOM   1126  CG2 VAL A  82      46.916  38.133  32.926  1.00  0.00           C
ATOM   1127 1HG2 VAL A  82      47.640  38.941  32.932  1.00  0.00           H
ATOM   1128 2HG2 VAL A  82      46.063  38.393  33.547  1.00  0.00           H
ATOM   1129 3HG2 VAL A  82      47.287  37.232  33.411  1.00  0.00           H
ATOM   1130  C   VAL A  82      45.415  38.964  29.368  1.00  0.00           C
ATOM   1131  O   VAL A  82      44.273  38.467  29.198  1.00  0.00           O
ATOM   1132  N   CYS A  83      46.112  39.280  28.317  1.00  0.00           N
ATOM   1133  H   CYS A  83      46.990  39.776  28.430  1.00  0.00           H
ATOM   1134  CA  CYS A  83      45.633  39.060  26.961  1.00  0.00           C
ATOM   1135  HA  CYS A  83      44.880  38.272  26.920  1.00  0.00           H
ATOM   1136  CB  CYS A  83      45.084  40.409  26.513  1.00  0.00           C
ATOM   1137  HB1 CYS A  83      45.903  41.088  26.267  1.00  0.00           H
ATOM   1138  HB2 CYS A  83      44.515  40.983  27.252  1.00  0.00           H
ATOM   1139  SG  CYS A  83      43.912  40.068  25.140  1.00  0.00           S
ATOM   1140  HG  CYS A  83      43.472  41.336  25.173  1.00  0.00           H
ATOM   1141  C   CYS A  83      46.810  38.536  26.054  1.00  0.00           C
ATOM   1142  O   CYS A  83      47.594  39.272  25.404  1.00  0.00           O
ATOM   1143  N   GLU A  84      46.803  37.212  25.952  1.00  0.00           N
ATOM   1144  H   GLU A  84      46.167  36.685  26.545  1.00  0.00           H
ATOM   1145  CA  GLU A  84      47.703  36.413  25.211  1.00  0.00           C
ATOM   1146  HA  GLU A  84      47.480  35.356  25.424  1.00  0.00           H
ATOM   1147  CB  GLU A  84      47.441  36.573  23.729  1.00  0.00           C
ATOM   1148  HB1 GLU A  84      48.013  37.471  23.508  1.00  0.00           H
ATOM   1149  HB2 GLU A  84      46.438  36.884  23.430  1.00  0.00           H
ATOM   1150  CG  GLU A  84      47.942  35.414  22.864  1.00  0.00           C
ATOM   1151  HG1 GLU A  84      48.962  35.202  23.188  1.00  0.00           H
ATOM   1152  HG2 GLU A  84      48.018  35.640  21.801  1.00  0.00           H
ATOM   1153  CD  GLU A  84      47.009  34.184  22.942  1.00  0.00           C
ATOM   1154  OE1 GLU A  84      45.832  34.282  22.439  1.00  0.00           O
ATOM   1155  OE2 GLU A  84      47.417  33.145  23.586  1.00  0.00           O
ATOM   1156  C   GLU A  84      49.169  36.430  25.692  1.00  0.00           C
ATOM   1157  O   GLU A  84      49.792  35.393  25.984  1.00  0.00           O
ATOM   1158  N   GLU A  85      49.762  37.546  25.289  1.00  0.00           N
ATOM   1159  H   GLU A  85      49.181  38.338  25.065  1.00  0.00           H
ATOM   1160  CA  GLU A  85      51.208  37.789  25.391  1.00  0.00           C
ATOM   1161  HA  GLU A  85      51.717  36.898  25.745  1.00  0.00           H
ATOM   1162  CB  GLU A  85      51.705  38.163  23.941  1.00  0.00           C
ATOM   1163  HB1 GLU A  85      52.715  38.563  23.988  1.00  0.00           H
ATOM   1164  HB2 GLU A  85      51.017  38.806  23.396  1.00  0.00           H
ATOM   1165  CG  GLU A  85      51.711  36.877  23.111  1.00  0.00           C
ATOM   1166  HG1 GLU A  85      50.697  36.538  22.880  1.00  0.00           H
ATOM   1167  HG2 GLU A  85      52.307  36.118  23.617  1.00  0.00           H
ATOM   1168  CD  GLU A  85      52.349  37.144  21.767  1.00  0.00           C
ATOM   1169  OE1 GLU A  85      51.892  38.046  21.116  1.00  0.00           O
ATOM   1170  OE2 GLU A  85      53.434  36.613  21.461  1.00  0.00           O
ATOM   1171  C   GLU A  85      51.528  38.954  26.351  1.00  0.00           C
ATOM   1172  O   GLU A  85      52.688  39.024  26.793  1.00  0.00           O
ATOM   1173  N   THR A  86      50.512  39.847  26.655  1.00  0.00           N
ATOM   1174  H   THR A  86      49.566  39.665  26.355  1.00  0.00           H
ATOM   1175  CA  THR A  86      50.721  41.103  27.370  1.00  0.00           C
ATOM   1176  HA  THR A  86      51.763  41.168  27.663  1.00  0.00           H
ATOM   1177  CB  THR A  86      50.502  42.190  26.288  1.00  0.00           C
ATOM   1178  HB  THR A  86      49.571  42.026  25.749  1.00  0.00           H
ATOM   1179  CG2 THR A  86      50.485  43.733  26.788  1.00  0.00           C
ATOM   1180 1HG2 THR A  86      49.555  43.996  27.282  1.00  0.00           H
ATOM   1181 2HG2 THR A  86      51.355  43.798  27.433  1.00  0.00           H
ATOM   1182 3HG2 THR A  86      50.705  44.348  25.911  1.00  0.00           H
ATOM   1183  OG1 THR A  86      51.663  42.155  25.404  1.00  0.00           O
ATOM   1184  HG1 THR A  86      51.233  41.881  24.590  1.00  0.00           H
ATOM   1185  C   THR A  86      49.856  41.160  28.601  1.00  0.00           C
ATOM   1186  O   THR A  86      48.652  40.889  28.509  1.00  0.00           O
ATOM   1187  N   ALA A  87      50.370  41.541  29.762  1.00  0.00           N
ATOM   1188  H   ALA A  87      51.280  41.980  29.819  1.00  0.00           H
ATOM   1189  CA  ALA A  87      49.528  41.831  30.891  1.00  0.00           C
ATOM   1190  HA  ALA A  87      48.466  41.731  30.675  1.00  0.00           H
ATOM   1191  CB  ALA A  87      49.878  40.827  32.026  1.00  0.00           C
ATOM   1192  HB1 ALA A  87      50.854  41.040  32.472  1.00  0.00           H
ATOM   1193  HB2 ALA A  87      49.164  40.889  32.837  1.00  0.00           H
ATOM   1194  HB3 ALA A  87      49.833  39.835  31.577  1.00  0.00           H
ATOM   1195  C   ALA A  87      49.481  43.337  31.347  1.00  0.00           C
ATOM   1196  O   ALA A  87      50.470  44.058  31.197  1.00  0.00           O
ATOM   1197  N   LEU A  88      48.278  43.725  31.834  1.00  0.00           N
ATOM   1198  H   LEU A  88      47.582  42.998  31.934  1.00  0.00           H
ATOM   1199  CA  LEU A  88      47.960  45.069  32.422  1.00  0.00           C
ATOM   1200  HA  LEU A  88      48.796  45.743  32.223  1.00  0.00           H
ATOM   1201  CB  LEU A  88      46.669  45.628  31.778  1.00  0.00           C
ATOM   1202  HB1 LEU A  88      45.828  45.013  32.100  1.00  0.00           H
ATOM   1203  HB2 LEU A  88      46.940  45.634  30.721  1.00  0.00           H
ATOM   1204  CG  LEU A  88      46.237  46.997  32.379  1.00  0.00           C
ATOM   1205  HG  LEU A  88      45.868  46.854  33.399  1.00  0.00           H
ATOM   1206  CD1 LEU A  88      47.368  47.991  32.633  1.00  0.00           C
ATOM   1207 1HD1 LEU A  88      46.957  48.973  32.870  1.00  0.00           H
ATOM   1208 2HD1 LEU A  88      48.058  47.564  33.357  1.00  0.00           H
ATOM   1209 3HD1 LEU A  88      47.955  47.994  31.704  1.00  0.00           H
ATOM   1210  CD2 LEU A  88      45.087  47.693  31.632  1.00  0.00           C
ATOM   1211 1HD2 LEU A  88      44.886  48.718  31.947  1.00  0.00           H
ATOM   1212 2HD2 LEU A  88      45.266  47.696  30.553  1.00  0.00           H
ATOM   1213 3HD2 LEU A  88      44.168  47.167  31.906  1.00  0.00           H
ATOM   1214  C   LEU A  88      47.824  44.821  33.957  1.00  0.00           C
ATOM   1215  O   LEU A  88      46.905  44.155  34.347  1.00  0.00           O
ATOM   1216  N   ILE A  89      48.761  45.407  34.751  1.00  0.00           N
ATOM   1217  H   ILE A  89      49.530  45.955  34.384  1.00  0.00           H
ATOM   1218  CA  ILE A  89      48.622  45.512  36.248  1.00  0.00           C
ATOM   1219  HA  ILE A  89      48.094  44.631  36.613  1.00  0.00           H
ATOM   1220  CB  ILE A  89      49.954  45.542  36.921  1.00  0.00           C
ATOM   1221  HB  ILE A  89      50.394  46.528  36.736  1.00  0.00           H
ATOM   1222  CG2 ILE A  89      49.718  45.333  38.466  1.00  0.00           C
ATOM   1223 1HG2 ILE A  89      49.160  44.436  38.755  1.00  0.00           H
ATOM   1224 2HG2 ILE A  89      50.636  45.299  39.053  1.00  0.00           H
ATOM   1225 3HG2 ILE A  89      49.151  46.178  38.872  1.00  0.00           H
ATOM   1226  CG1 ILE A  89      50.908  44.472  36.368  1.00  0.00           C
ATOM   1227 1HG1 ILE A  89      51.770  44.572  37.015  1.00  0.00           H
ATOM   1228 2HG1 ILE A  89      51.207  44.841  35.389  1.00  0.00           H
ATOM   1229  CD  ILE A  89      50.361  43.055  36.401  1.00  0.00           C
ATOM   1230  HD1 ILE A  89      49.602  42.928  35.622  1.00  0.00           H
ATOM   1231  HD2 ILE A  89      51.134  42.298  36.268  1.00  0.00           H
ATOM   1232  HD3 ILE A  89      49.805  42.826  37.309  1.00  0.00           H
ATOM   1233  C   ILE A  89      47.860  46.804  36.674  1.00  0.00           C
ATOM   1234  O   ILE A  89      48.206  47.876  36.221  1.00  0.00           O
ATOM   1235  N   THR A  90      46.707  46.524  37.277  1.00  0.00           N
ATOM   1236  H   THR A  90      46.531  45.590  37.631  1.00  0.00           H
ATOM   1237  CA  THR A  90      45.657  47.543  37.504  1.00  0.00           C
ATOM   1238  HA  THR A  90      45.638  48.122  36.585  1.00  0.00           H
ATOM   1239  CB  THR A  90      44.322  46.829  37.868  1.00  0.00           C
ATOM   1240  HB  THR A  90      43.560  47.611  37.784  1.00  0.00           H
ATOM   1241  CG2 THR A  90      43.932  45.677  36.923  1.00  0.00           C
ATOM   1242 1HG2 THR A  90      42.946  45.290  37.167  1.00  0.00           H
ATOM   1243 2HG2 THR A  90      43.896  46.056  35.900  1.00  0.00           H
ATOM   1244 3HG2 THR A  90      44.687  44.909  37.049  1.00  0.00           H
ATOM   1245  OG1 THR A  90      44.431  46.485  39.181  1.00  0.00           O
ATOM   1246  HG1 THR A  90      43.609  46.032  39.373  1.00  0.00           H
ATOM   1247  C   THR A  90      46.023  48.675  38.577  1.00  0.00           C
ATOM   1248  O   THR A  90      47.145  48.816  39.056  1.00  0.00           O
ATOM   1249  N   ARG A  91      45.059  49.540  38.778  1.00  0.00           N
ATOM   1250  H   ARG A  91      44.196  49.365  38.288  1.00  0.00           H
ATOM   1251  CA  ARG A  91      45.110  50.543  39.880  1.00  0.00           C
ATOM   1252  HA  ARG A  91      45.925  50.395  40.582  1.00  0.00           H
ATOM   1253  CB  ARG A  91      45.362  51.985  39.335  1.00  0.00           C
ATOM   1254  HB1 ARG A  91      44.462  52.339  38.840  1.00  0.00           H
ATOM   1255  HB2 ARG A  91      46.273  51.982  38.748  1.00  0.00           H
ATOM   1256  CG  ARG A  91      45.738  52.914  40.534  1.00  0.00           C
ATOM   1257  HG1 ARG A  91      46.631  52.489  40.981  1.00  0.00           H
ATOM   1258  HG2 ARG A  91      44.920  52.943  41.255  1.00  0.00           H
ATOM   1259  CD  ARG A  91      46.067  54.296  40.036  1.00  0.00           C
ATOM   1260  HD1 ARG A  91      45.239  54.593  39.395  1.00  0.00           H
ATOM   1261  HD2 ARG A  91      46.938  54.220  39.387  1.00  0.00           H
ATOM   1262  NE  ARG A  91      46.340  55.200  41.185  1.00  0.00           N
ATOM   1263  HE  ARG A  91      47.299  55.375  41.442  1.00  0.00           H
ATOM   1264  CZ  ARG A  91      45.426  55.882  41.779  1.00  0.00           C
ATOM   1265  NH1 ARG A  91      44.192  55.938  41.411  1.00  0.00           N
ATOM   1266 1HH1 ARG A  91      43.890  55.596  40.511  1.00  0.00           H
ATOM   1267 2HH1 ARG A  91      43.550  56.583  41.847  1.00  0.00           H
ATOM   1268  NH2 ARG A  91      45.758  56.574  42.838  1.00  0.00           N
ATOM   1269 1HH2 ARG A  91      46.647  56.339  43.262  1.00  0.00           H
ATOM   1270 2HH2 ARG A  91      45.008  56.971  43.384  1.00  0.00           H
ATOM   1271  C   ARG A  91      43.747  50.485  40.614  1.00  0.00           C
ATOM   1272  O   ARG A  91      42.804  51.201  40.273  1.00  0.00           O
ATOM   1273  N   PRO A  92      43.577  49.597  41.588  1.00  0.00           N
ATOM   1274  CD  PRO A  92      44.649  48.581  41.991  1.00  0.00           C
ATOM   1275  HD1 PRO A  92      45.358  48.940  42.734  1.00  0.00           H
ATOM   1276  HD2 PRO A  92      45.165  48.166  41.116  1.00  0.00           H
ATOM   1277  CG  PRO A  92      43.791  47.525  42.622  1.00  0.00           C
ATOM   1278  HG1 PRO A  92      44.302  46.909  43.367  1.00  0.00           H
ATOM   1279  HG2 PRO A  92      43.483  46.887  41.791  1.00  0.00           H
ATOM   1280  CB  PRO A  92      42.516  48.168  43.210  1.00  0.00           C
ATOM   1281  HB1 PRO A  92      42.614  48.478  44.245  1.00  0.00           H
ATOM   1282  HB2 PRO A  92      41.742  47.414  43.111  1.00  0.00           H
ATOM   1283  CA  PRO A  92      42.308  49.299  42.186  1.00  0.00           C
ATOM   1284  HA  PRO A  92      41.639  48.926  41.424  1.00  0.00           H
ATOM   1285  C   PRO A  92      41.538  50.452  42.769  1.00  0.00           C
ATOM   1286  O   PRO A  92      42.046  51.507  43.192  1.00  0.00           O
ATOM   1287  N   GLY A  93      40.227  50.237  42.863  1.00  0.00           N
ATOM   1288  H   GLY A  93      39.880  49.371  42.474  1.00  0.00           H
ATOM   1289  CA  GLY A  93      39.260  51.198  43.308  1.00  0.00           C
ATOM   1290  HA1 GLY A  93      38.272  50.735  43.258  1.00  0.00           H
ATOM   1291  HA2 GLY A  93      39.293  52.080  42.678  1.00  0.00           H
ATOM   1292  C   GLY A  93      39.415  51.643  44.767  1.00  0.00           C
ATOM   1293  O   GLY A  93      39.465  52.810  45.088  1.00  0.00           O
ATOM   1294  N   ALA A  94      39.699  50.676  45.659  1.00  0.00           N
ATOM   1295  H   ALA A  94      39.528  49.731  45.338  1.00  0.00           H
ATOM   1296  CA  ALA A  94      39.799  50.942  47.073  1.00  0.00           C
ATOM   1297  HA  ALA A  94      39.114  51.766  47.258  1.00  0.00           H
ATOM   1298  CB  ALA A  94      39.250  49.663  47.808  1.00  0.00           C
ATOM   1299  HB1 ALA A  94      38.738  49.896  48.747  1.00  0.00           H
ATOM   1300  HB2 ALA A  94      38.431  49.282  47.190  1.00  0.00           H
ATOM   1301  HB3 ALA A  94      40.069  48.962  47.940  1.00  0.00           H
ATOM   1302  C   ALA A  94      41.249  51.212  47.512  1.00  0.00           C
ATOM   1303  O   ALA A  94      42.081  50.273  47.360  1.00  0.00           O
ATOM   1304  N   PRO A  95      41.590  52.406  48.058  1.00  0.00           N
ATOM   1305  CD  PRO A  95      40.722  53.494  48.296  1.00  0.00           C
ATOM   1306  HD1 PRO A  95      40.266  53.312  49.273  1.00  0.00           H
ATOM   1307  HD2 PRO A  95      39.996  53.523  47.486  1.00  0.00           H
ATOM   1308  CG  PRO A  95      41.553  54.787  48.329  1.00  0.00           C
ATOM   1309  HG1 PRO A  95      41.152  55.549  48.998  1.00  0.00           H
ATOM   1310  HG2 PRO A  95      41.765  55.059  47.298  1.00  0.00           H
ATOM   1311  CB  PRO A  95      42.896  54.327  48.888  1.00  0.00           C
ATOM   1312  HB1 PRO A  95      42.936  54.586  49.946  1.00  0.00           H
ATOM   1313  HB2 PRO A  95      43.707  54.940  48.491  1.00  0.00           H
ATOM   1314  CA  PRO A  95      43.019  52.872  48.353  1.00  0.00           C
ATOM   1315  HA  PRO A  95      43.565  52.894  47.402  1.00  0.00           H
ATOM   1316  C   PRO A  95      43.776  51.912  49.259  1.00  0.00           C
ATOM   1317  O   PRO A  95      44.994  51.909  49.415  1.00  0.00           O
ATOM   1318  N   SER A  96      43.054  50.973  49.870  1.00  0.00           N
ATOM   1319  H   SER A  96      42.107  50.819  49.569  1.00  0.00           H
ATOM   1320  CA  SER A  96      43.514  49.897  50.758  1.00  0.00           C
ATOM   1321  HA  SER A  96      44.420  50.279  51.236  1.00  0.00           H
ATOM   1322  CB  SER A  96      42.465  49.585  51.852  1.00  0.00           C
ATOM   1323  HB1 SER A  96      42.252  50.610  52.179  1.00  0.00           H
ATOM   1324  HB2 SER A  96      43.042  49.113  52.652  1.00  0.00           H
ATOM   1325  OG  SER A  96      41.372  48.810  51.432  1.00  0.00           O
ATOM   1326  HG  SER A  96      40.802  48.571  52.169  1.00  0.00           H
ATOM   1327  C   SER A  96      43.929  48.644  49.914  1.00  0.00           C
ATOM   1328  O   SER A  96      45.110  48.479  49.733  1.00  0.00           O
ATOM   1329  N   ARG A  97      43.071  47.940  49.106  1.00  0.00           N
ATOM   1330  H   ARG A  97      42.081  48.095  49.227  1.00  0.00           H
ATOM   1331  CA  ARG A  97      43.376  47.012  48.022  1.00  0.00           C
ATOM   1332  HA  ARG A  97      43.897  46.179  48.504  1.00  0.00           H
ATOM   1333  CB  ARG A  97      42.095  46.396  47.341  1.00  0.00           C
ATOM   1334  HB1 ARG A  97      42.361  45.600  46.640  1.00  0.00           H
ATOM   1335  HB2 ARG A  97      41.630  47.244  46.847  1.00  0.00           H
ATOM   1336  CG  ARG A  97      41.061  45.885  48.344  1.00  0.00           C
ATOM   1337  HG1 ARG A  97      40.432  46.713  48.660  1.00  0.00           H
ATOM   1338  HG2 ARG A  97      41.497  45.439  49.234  1.00  0.00           H
ATOM   1339  CD  ARG A  97      40.147  44.912  47.646  1.00  0.00           C
ATOM   1340  HD1 ARG A  97      39.732  45.445  46.801  1.00  0.00           H
ATOM   1341  HD2 ARG A  97      39.306  44.578  48.247  1.00  0.00           H
ATOM   1342  NE  ARG A  97      40.836  43.647  47.286  1.00  0.00           N
ATOM   1343  HE  ARG A  97      41.769  43.526  47.657  1.00  0.00           H
ATOM   1344  CZ  ARG A  97      40.553  42.976  46.154  1.00  0.00           C
ATOM   1345  NH1 ARG A  97      39.391  43.010  45.609  1.00  0.00           N
ATOM   1346 1HH1 ARG A  97      38.651  43.560  46.016  1.00  0.00           H
ATOM   1347 2HH1 ARG A  97      39.259  42.469  44.769  1.00  0.00           H
ATOM   1348  NH2 ARG A  97      41.398  42.151  45.558  1.00  0.00           N
ATOM   1349 1HH2 ARG A  97      42.290  42.214  46.035  1.00  0.00           H
ATOM   1350 2HH2 ARG A  97      41.211  41.608  44.730  1.00  0.00           H
ATOM   1351  C   ARG A  97      44.344  47.455  46.932  1.00  0.00           C
ATOM   1352  O   ARG A  97      45.034  46.625  46.358  1.00  0.00           O
ATOM   1353  N   ARG A  98      44.466  48.764  46.683  1.00  0.00           N
ATOM   1354  H   ARG A  98      43.840  49.369  47.188  1.00  0.00           H
ATOM   1355  CA  ARG A  98      45.458  49.418  45.839  1.00  0.00           C
ATOM   1356  HA  ARG A  98      45.454  48.949  44.860  1.00  0.00           H
ATOM   1357  CB  ARG A  98      45.167  50.951  45.825  1.00  0.00           C
ATOM   1358  HB1 ARG A  98      45.388  51.369  46.801  1.00  0.00           H
ATOM   1359  HB2 ARG A  98      44.099  51.007  45.596  1.00  0.00           H
ATOM   1360  CG  ARG A  98      45.851  51.726  44.736  1.00  0.00           C
ATOM   1361  HG1 ARG A  98      45.558  51.256  43.785  1.00  0.00           H
ATOM   1362  HG2 ARG A  98      46.930  51.640  44.871  1.00  0.00           H
ATOM   1363  CD  ARG A  98      45.436  53.137  44.831  1.00  0.00           C
ATOM   1364  HD1 ARG A  98      46.065  53.654  44.107  1.00  0.00           H
ATOM   1365  HD2 ARG A  98      45.600  53.631  45.787  1.00  0.00           H
ATOM   1366  NE  ARG A  98      44.015  53.298  44.346  1.00  0.00           N
ATOM   1367  HE  ARG A  98      43.584  52.561  43.809  1.00  0.00           H
ATOM   1368  CZ  ARG A  98      43.231  54.310  44.528  1.00  0.00           C
ATOM   1369  NH1 ARG A  98      43.665  55.449  45.025  1.00  0.00           N
ATOM   1370 1HH1 ARG A  98      44.600  55.490  45.392  1.00  0.00           H
ATOM   1371 2HH1 ARG A  98      43.027  56.238  45.120  1.00  0.00           H
ATOM   1372  NH2 ARG A  98      41.961  54.247  44.354  1.00  0.00           N
ATOM   1373 1HH2 ARG A  98      41.484  53.394  44.104  1.00  0.00           H
ATOM   1374 2HH2 ARG A  98      41.437  55.104  44.484  1.00  0.00           H
ATOM   1375  C   ARG A  98      46.929  49.144  46.275  1.00  0.00           C
ATOM   1376  O   ARG A  98      47.838  49.478  45.517  1.00  0.00           O
ATOM   1377  N   LYS A  99      47.222  48.592  47.473  1.00  0.00           N
ATOM   1378  H   LYS A  99      46.386  48.434  48.018  1.00  0.00           H
ATOM   1379  CA  LYS A  99      48.493  48.043  47.885  1.00  0.00           C
ATOM   1380  HA  LYS A  99      49.315  48.605  47.426  1.00  0.00           H
ATOM   1381  CB  LYS A  99      48.636  48.142  49.416  1.00  0.00           C
ATOM   1382  HB1 LYS A  99      49.610  47.759  49.703  1.00  0.00           H
ATOM   1383  HB2 LYS A  99      47.811  47.558  49.816  1.00  0.00           H
ATOM   1384  CG  LYS A  99      48.573  49.579  49.990  1.00  0.00           C
ATOM   1385  HG1 LYS A  99      47.570  49.942  49.802  1.00  0.00           H
ATOM   1386  HG2 LYS A  99      49.314  50.137  49.425  1.00  0.00           H
ATOM   1387  CD  LYS A  99      48.910  49.740  51.490  1.00  0.00           C
ATOM   1388  HD1 LYS A  99      48.886  50.818  51.654  1.00  0.00           H
ATOM   1389  HD2 LYS A  99      49.909  49.349  51.659  1.00  0.00           H
ATOM   1390  CE  LYS A  99      47.912  49.138  52.415  1.00  0.00           C
ATOM   1391  HE1 LYS A  99      47.747  48.109  52.115  1.00  0.00           H
ATOM   1392  HE2 LYS A  99      46.941  49.571  52.178  1.00  0.00           H
ATOM   1393  NZ  LYS A  99      48.132  49.217  53.860  1.00  0.00           N
ATOM   1394  HZ1 LYS A  99      47.321  48.968  54.411  1.00  0.00           H
ATOM   1395  HZ2 LYS A  99      48.846  48.578  54.154  1.00  0.00           H
ATOM   1396  HZ3 LYS A  99      48.329  50.162  54.165  1.00  0.00           H
ATOM   1397  C   LYS A  99      48.763  46.531  47.526  1.00  0.00           C
ATOM   1398  O   LYS A  99      49.842  46.001  47.712  1.00  0.00           O
ATOM   1399  N   GLU A 100      47.768  45.841  46.961  1.00  0.00           N
ATOM   1400  H   GLU A 100      46.901  46.342  46.783  1.00  0.00           H
ATOM   1401  CA  GLU A 100      47.836  44.421  46.550  1.00  0.00           C
ATOM   1402  HA  GLU A 100      48.389  43.834  47.286  1.00  0.00           H
ATOM   1403  CB  GLU A 100      46.428  43.756  46.571  1.00  0.00           C
ATOM   1404  HB1 GLU A 100      46.540  42.708  46.275  1.00  0.00           H
ATOM   1405  HB2 GLU A 100      45.745  44.205  45.845  1.00  0.00           H
ATOM   1406  CG  GLU A 100      45.721  43.593  47.907  1.00  0.00           C
ATOM   1407  HG1 GLU A 100      45.975  44.390  48.603  1.00  0.00           H
ATOM   1408  HG2 GLU A 100      46.089  42.700  48.412  1.00  0.00           H
ATOM   1409  CD  GLU A 100      44.200  43.453  47.766  1.00  0.00           C
ATOM   1410  OE1 GLU A 100      43.765  42.717  46.831  1.00  0.00           O
ATOM   1411  OE2 GLU A 100      43.530  43.914  48.702  1.00  0.00           O
ATOM   1412  C   GLU A 100      48.629  44.099  45.248  1.00  0.00           C
ATOM   1413  O   GLU A 100      48.936  42.916  44.976  1.00  0.00           O
ATOM   1414  N   VAL A 101      48.932  45.136  44.447  1.00  0.00           N
ATOM   1415  H   VAL A 101      48.826  46.106  44.723  1.00  0.00           H
ATOM   1416  CA  VAL A 101      49.376  45.020  42.988  1.00  0.00           C
ATOM   1417  HA  VAL A 101      48.891  44.176  42.495  1.00  0.00           H
ATOM   1418  CB  VAL A 101      48.952  46.316  42.128  1.00  0.00           C
ATOM   1419  HB  VAL A 101      49.240  46.103  41.092  1.00  0.00           H
ATOM   1420  CG1 VAL A 101      47.476  46.715  41.997  1.00  0.00           C
ATOM   1421 1HG1 VAL A 101      47.390  47.681  41.503  1.00  0.00           H
ATOM   1422 2HG1 VAL A 101      46.957  45.995  41.354  1.00  0.00           H
ATOM   1423 3HG1 VAL A 101      47.064  46.853  42.988  1.00  0.00           H
ATOM   1424  CG2 VAL A 101      49.835  47.453  42.491  1.00  0.00           C
ATOM   1425 1HG2 VAL A 101      49.524  48.260  41.833  1.00  0.00           H
ATOM   1426 2HG2 VAL A 101      49.605  47.900  43.459  1.00  0.00           H
ATOM   1427 3HG2 VAL A 101      50.909  47.307  42.394  1.00  0.00           H
ATOM   1428  C   VAL A 101      50.866  44.524  42.792  1.00  0.00           C
ATOM   1429  O   VAL A 101      51.181  43.888  41.760  1.00  0.00           O
ATOM   1430  N   ASP A 102      51.739  44.687  43.782  1.00  0.00           N
ATOM   1431  H   ASP A 102      51.360  44.796  44.716  1.00  0.00           H
ATOM   1432  CA  ASP A 102      53.163  44.488  43.654  1.00  0.00           C
ATOM   1433  HA  ASP A 102      53.423  45.162  42.839  1.00  0.00           H
ATOM   1434  CB  ASP A 102      53.906  44.998  44.928  1.00  0.00           C
ATOM   1435  HB1 ASP A 102      53.751  46.083  44.947  1.00  0.00           H
ATOM   1436  HB2 ASP A 102      54.986  44.952  44.868  1.00  0.00           H
ATOM   1437  CG  ASP A 102      53.415  44.459  46.278  1.00  0.00           C
ATOM   1438  OD1 ASP A 102      53.874  44.964  47.336  1.00  0.00           O
ATOM   1439  OD2 ASP A 102      52.612  43.517  46.395  1.00  0.00           O
ATOM   1440  C   ASP A 102      53.597  43.047  43.432  1.00  0.00           C
ATOM   1441  O   ASP A 102      54.517  42.723  42.676  1.00  0.00           O
ATOM   1442  N   MET A 103      52.941  42.060  44.040  1.00  0.00           N
ATOM   1443  H   MET A 103      52.242  42.340  44.710  1.00  0.00           H
ATOM   1444  CA  MET A 103      53.219  40.601  43.831  1.00  0.00           C
ATOM   1445  HA  MET A 103      54.293  40.458  43.938  1.00  0.00           H
ATOM   1446  CB  MET A 103      52.499  39.790  44.918  1.00  0.00           C
ATOM   1447  HB1 MET A 103      52.673  38.730  44.711  1.00  0.00           H
ATOM   1448  HB2 MET A 103      51.439  40.070  44.999  1.00  0.00           H
ATOM   1449  CG  MET A 103      53.199  40.023  46.259  1.00  0.00           C
ATOM   1450  HG1 MET A 103      52.824  40.967  46.663  1.00  0.00           H
ATOM   1451  HG2 MET A 103      54.265  40.074  46.077  1.00  0.00           H
ATOM   1452  SD  MET A 103      52.846  38.708  47.414  1.00  0.00           S
ATOM   1453  CE  MET A 103      53.884  39.298  48.728  1.00  0.00           C
ATOM   1454  HE1 MET A 103      53.460  40.219  49.132  1.00  0.00           H
ATOM   1455  HE2 MET A 103      53.903  38.555  49.517  1.00  0.00           H
ATOM   1456  HE3 MET A 103      54.920  39.510  48.456  1.00  0.00           H
ATOM   1457  C   MET A 103      52.709  40.174  42.475  1.00  0.00           C
ATOM   1458  O   MET A 103      53.203  39.224  41.842  1.00  0.00           O
ATOM   1459  N   MET A 104      51.635  40.756  41.970  1.00  0.00           N
ATOM   1460  H   MET A 104      51.225  41.468  42.561  1.00  0.00           H
ATOM   1461  CA  MET A 104      51.094  40.458  40.690  1.00  0.00           C
ATOM   1462  HA  MET A 104      51.212  39.377  40.597  1.00  0.00           H
ATOM   1463  CB  MET A 104      49.683  40.929  40.533  1.00  0.00           C
ATOM   1464  HB1 MET A 104      49.693  42.018  40.517  1.00  0.00           H
ATOM   1465  HB2 MET A 104      49.115  40.607  41.404  1.00  0.00           H
ATOM   1466  CG  MET A 104      49.103  40.254  39.259  1.00  0.00           C
ATOM   1467  HG1 MET A 104      49.464  40.624  38.297  1.00  0.00           H
ATOM   1468  HG2 MET A 104      48.059  40.553  39.173  1.00  0.00           H
ATOM   1469  SD  MET A 104      49.113  38.408  39.308  1.00  0.00           S
ATOM   1470  CE  MET A 104      47.652  38.269  40.463  1.00  0.00           C
ATOM   1471  HE1 MET A 104      47.755  38.839  41.379  1.00  0.00           H
ATOM   1472  HE2 MET A 104      46.724  38.509  39.956  1.00  0.00           H
ATOM   1473  HE3 MET A 104      47.542  37.216  40.734  1.00  0.00           H
ATOM   1474  C   MET A 104      51.948  41.053  39.559  1.00  0.00           C
ATOM   1475  O   MET A 104      52.206  40.379  38.560  1.00  0.00           O
ATOM   1476  N   LYS A 105      52.464  42.267  39.731  1.00  0.00           N
ATOM   1477  H   LYS A 105      52.293  42.883  40.519  1.00  0.00           H
ATOM   1478  CA  LYS A 105      53.535  42.944  38.891  1.00  0.00           C
ATOM   1479  HA  LYS A 105      53.217  43.230  37.888  1.00  0.00           H
ATOM   1480  CB  LYS A 105      53.838  44.293  39.482  1.00  0.00           C
ATOM   1481  HB1 LYS A 105      54.043  44.196  40.555  1.00  0.00           H
ATOM   1482  HB2 LYS A 105      52.932  44.872  39.372  1.00  0.00           H
ATOM   1483  CG  LYS A 105      54.963  45.080  38.812  1.00  0.00           C
ATOM   1484  HG1 LYS A 105      54.581  45.159  37.786  1.00  0.00           H
ATOM   1485  HG2 LYS A 105      55.877  44.486  38.819  1.00  0.00           H
ATOM   1486  CD  LYS A 105      55.294  46.464  39.295  1.00  0.00           C
ATOM   1487  HD1 LYS A 105      55.506  46.565  40.362  1.00  0.00           H
ATOM   1488  HD2 LYS A 105      54.457  47.070  38.965  1.00  0.00           H
ATOM   1489  CE  LYS A 105      56.470  46.953  38.416  1.00  0.00           C
ATOM   1490  HE1 LYS A 105      56.129  47.046  37.382  1.00  0.00           H
ATOM   1491  HE2 LYS A 105      57.179  46.126  38.451  1.00  0.00           H
ATOM   1492  NZ  LYS A 105      57.100  48.245  38.869  1.00  0.00           N
ATOM   1493  HZ1 LYS A 105      57.892  48.451  38.292  1.00  0.00           H
ATOM   1494  HZ2 LYS A 105      56.417  48.971  38.668  1.00  0.00           H
ATOM   1495  HZ3 LYS A 105      57.338  48.289  39.841  1.00  0.00           H
ATOM   1496  C   LYS A 105      54.806  42.174  38.787  1.00  0.00           C
ATOM   1497  O   LYS A 105      55.459  42.164  37.763  1.00  0.00           O
ATOM   1498  N   GLU A 106      55.098  41.401  39.847  1.00  0.00           N
ATOM   1499  H   GLU A 106      54.633  41.592  40.726  1.00  0.00           H
ATOM   1500  CA  GLU A 106      56.207  40.423  39.873  1.00  0.00           C
ATOM   1501  HA  GLU A 106      57.036  40.828  39.294  1.00  0.00           H
ATOM   1502  CB  GLU A 106      56.699  40.257  41.348  1.00  0.00           C
ATOM   1503  HB1 GLU A 106      55.903  39.846  41.982  1.00  0.00           H
ATOM   1504  HB2 GLU A 106      57.013  41.241  41.700  1.00  0.00           H
ATOM   1505  CG  GLU A 106      57.852  39.195  41.367  1.00  0.00           C
ATOM   1506  HG1 GLU A 106      58.585  39.268  40.559  1.00  0.00           H
ATOM   1507  HG2 GLU A 106      57.410  38.204  41.267  1.00  0.00           H
ATOM   1508  CD  GLU A 106      58.571  39.388  42.725  1.00  0.00           C
ATOM   1509  OE1 GLU A 106      59.618  40.107  42.819  1.00  0.00           O
ATOM   1510  OE2 GLU A 106      58.193  38.734  43.707  1.00  0.00           O
ATOM   1511  C   GLU A 106      55.788  39.070  39.214  1.00  0.00           C
ATOM   1512  O   GLU A 106      56.518  38.450  38.443  1.00  0.00           O
ATOM   1513  N   ALA A 107      54.655  38.460  39.524  1.00  0.00           N
ATOM   1514  H   ALA A 107      53.974  38.902  40.126  1.00  0.00           H
ATOM   1515  CA  ALA A 107      54.327  37.092  39.123  1.00  0.00           C
ATOM   1516  HA  ALA A 107      55.144  36.399  39.346  1.00  0.00           H
ATOM   1517  CB  ALA A 107      53.029  36.640  39.842  1.00  0.00           C
ATOM   1518  HB1 ALA A 107      52.794  35.636  39.484  1.00  0.00           H
ATOM   1519  HB2 ALA A 107      53.005  36.593  40.931  1.00  0.00           H
ATOM   1520  HB3 ALA A 107      52.152  37.210  39.552  1.00  0.00           H
ATOM   1521  C   ALA A 107      54.164  36.879  37.619  1.00  0.00           C
ATOM   1522  O   ALA A 107      54.421  35.873  37.056  1.00  0.00           O
ATOM   1523  N   LEU A 108      53.603  37.906  36.967  1.00  0.00           N
ATOM   1524  H   LEU A 108      53.180  38.624  37.529  1.00  0.00           H
ATOM   1525  CA  LEU A 108      53.447  37.829  35.550  1.00  0.00           C
ATOM   1526  HA  LEU A 108      53.133  36.865  35.167  1.00  0.00           H
ATOM   1527  CB  LEU A 108      52.313  38.720  35.010  1.00  0.00           C
ATOM   1528  HB1 LEU A 108      52.194  38.572  33.934  1.00  0.00           H
ATOM   1529  HB2 LEU A 108      52.615  39.745  35.241  1.00  0.00           H
ATOM   1530  CG  LEU A 108      51.054  38.262  35.741  1.00  0.00           C
ATOM   1531  HG  LEU A 108      51.254  37.937  36.759  1.00  0.00           H
ATOM   1532  CD1 LEU A 108      50.111  39.394  35.800  1.00  0.00           C
ATOM   1533 1HD1 LEU A 108      50.543  40.133  36.480  1.00  0.00           H
ATOM   1534 2HD1 LEU A 108      49.941  39.734  34.785  1.00  0.00           H
ATOM   1535 3HD1 LEU A 108      49.126  39.022  36.053  1.00  0.00           H
ATOM   1536  CD2 LEU A 108      50.286  37.137  35.027  1.00  0.00           C
ATOM   1537 1HD2 LEU A 108      50.018  37.502  34.032  1.00  0.00           H
ATOM   1538 2HD2 LEU A 108      50.951  36.278  34.918  1.00  0.00           H
ATOM   1539 3HD2 LEU A 108      49.442  36.853  35.658  1.00  0.00           H
ATOM   1540  C   LEU A 108      54.848  38.001  34.805  1.00  0.00           C
ATOM   1541  O   LEU A 108      55.164  37.428  33.751  1.00  0.00           O
ATOM   1542  N   GLU A 109      55.737  38.768  35.462  1.00  0.00           N
ATOM   1543  H   GLU A 109      55.469  39.359  36.230  1.00  0.00           H
ATOM   1544  CA  GLU A 109      57.050  38.997  34.928  1.00  0.00           C
ATOM   1545  HA  GLU A 109      56.983  39.304  33.883  1.00  0.00           H
ATOM   1546  CB  GLU A 109      57.658  40.238  35.684  1.00  0.00           C
ATOM   1547  HB1 GLU A 109      57.911  39.886  36.681  1.00  0.00           H
ATOM   1548  HB2 GLU A 109      56.867  40.980  35.801  1.00  0.00           H
ATOM   1549  CG  GLU A 109      58.839  40.835  34.945  1.00  0.00           C
ATOM   1550  HG1 GLU A 109      58.389  41.160  34.009  1.00  0.00           H
ATOM   1551  HG2 GLU A 109      59.487  39.968  34.788  1.00  0.00           H
ATOM   1552  CD  GLU A 109      59.674  41.802  35.853  1.00  0.00           C
ATOM   1553  OE1 GLU A 109      60.911  41.601  36.009  1.00  0.00           O
ATOM   1554  OE2 GLU A 109      59.007  42.744  36.348  1.00  0.00           O
ATOM   1555  C   GLU A 109      57.944  37.761  35.138  1.00  0.00           C
ATOM   1556  O   GLU A 109      58.790  37.462  34.305  1.00  0.00           O
ATOM   1557  N   LYS A 110      57.827  36.962  36.243  1.00  0.00           N
ATOM   1558  H   LYS A 110      57.251  37.261  37.020  1.00  0.00           H
ATOM   1559  CA  LYS A 110      58.504  35.696  36.345  1.00  0.00           C
ATOM   1560  HA  LYS A 110      59.549  35.787  36.064  1.00  0.00           H
ATOM   1561  CB  LYS A 110      58.407  35.249  37.764  1.00  0.00           C
ATOM   1562  HB1 LYS A 110      58.900  34.283  37.888  1.00  0.00           H
ATOM   1563  HB2 LYS A 110      57.384  35.025  38.094  1.00  0.00           H
ATOM   1564  CG  LYS A 110      59.038  36.253  38.734  1.00  0.00           C
ATOM   1565  HG1 LYS A 110      58.442  37.161  38.664  1.00  0.00           H
ATOM   1566  HG2 LYS A 110      60.057  36.420  38.376  1.00  0.00           H
ATOM   1567  CD  LYS A 110      59.169  35.870  40.217  1.00  0.00           C
ATOM   1568  HD1 LYS A 110      58.255  35.972  40.804  1.00  0.00           H
ATOM   1569  HD2 LYS A 110      59.939  36.551  40.604  1.00  0.00           H
ATOM   1570  CE  LYS A 110      59.615  34.452  40.473  1.00  0.00           C
ATOM   1571  HE1 LYS A 110      60.615  34.306  40.054  1.00  0.00           H
ATOM   1572  HE2 LYS A 110      58.940  33.855  39.861  1.00  0.00           H
ATOM   1573  NZ  LYS A 110      59.519  34.140  41.951  1.00  0.00           N
ATOM   1574  HZ1 LYS A 110      59.602  33.140  42.078  1.00  0.00           H
ATOM   1575  HZ2 LYS A 110      60.199  34.727  42.409  1.00  0.00           H
ATOM   1576  HZ3 LYS A 110      58.629  34.353  42.386  1.00  0.00           H
ATOM   1577  C   LYS A 110      58.033  34.598  35.364  1.00  0.00           C
ATOM   1578  O   LYS A 110      58.793  33.786  34.917  1.00  0.00           O
ATOM   1579  N   LEU A 111      56.762  34.661  35.064  1.00  0.00           N
ATOM   1580  H   LEU A 111      56.258  35.444  35.448  1.00  0.00           H
ATOM   1581  CA  LEU A 111      56.158  33.937  33.909  1.00  0.00           C
ATOM   1582  HA  LEU A 111      56.571  32.931  33.886  1.00  0.00           H
ATOM   1583  CB  LEU A 111      54.625  34.021  34.123  1.00  0.00           C
ATOM   1584  HB1 LEU A 111      54.224  33.718  33.161  1.00  0.00           H
ATOM   1585  HB2 LEU A 111      54.275  35.033  34.306  1.00  0.00           H
ATOM   1586  CG  LEU A 111      54.071  32.988  35.140  1.00  0.00           C
ATOM   1587  HG  LEU A 111      54.637  33.211  36.049  1.00  0.00           H
ATOM   1588  CD1 LEU A 111      52.622  33.230  35.364  1.00  0.00           C
ATOM   1589 1HD1 LEU A 111      52.138  32.562  36.072  1.00  0.00           H
ATOM   1590 2HD1 LEU A 111      52.527  34.299  35.565  1.00  0.00           H
ATOM   1591 3HD1 LEU A 111      52.167  33.109  34.379  1.00  0.00           H
ATOM   1592  CD2 LEU A 111      54.254  31.573  34.796  1.00  0.00           C
ATOM   1593 1HD2 LEU A 111      53.644  31.328  33.917  1.00  0.00           H
ATOM   1594 2HD2 LEU A 111      55.296  31.313  34.667  1.00  0.00           H
ATOM   1595 3HD2 LEU A 111      53.844  31.001  35.630  1.00  0.00           H
ATOM   1596  C   LEU A 111      56.432  34.510  32.490  1.00  0.00           C
ATOM   1597  O   LEU A 111      56.106  33.904  31.469  1.00  0.00           O
ATOM   1598  N   GLN A 112      57.120  35.662  32.404  1.00  0.00           N
ATOM   1599  H   GLN A 112      57.337  36.226  33.204  1.00  0.00           H
ATOM   1600  CA  GLN A 112      57.762  36.201  31.257  1.00  0.00           C
ATOM   1601  HA  GLN A 112      58.051  37.185  31.624  1.00  0.00           H
ATOM   1602  CB  GLN A 112      58.991  35.332  30.765  1.00  0.00           C
ATOM   1603  HB1 GLN A 112      59.495  35.979  30.044  1.00  0.00           H
ATOM   1604  HB2 GLN A 112      58.725  34.375  30.301  1.00  0.00           H
ATOM   1605  CG  GLN A 112      60.015  35.020  31.857  1.00  0.00           C
ATOM   1606  HG1 GLN A 112      59.585  34.296  32.545  1.00  0.00           H
ATOM   1607  HG2 GLN A 112      60.323  35.922  32.376  1.00  0.00           H
ATOM   1608  CD  GLN A 112      61.241  34.383  31.279  1.00  0.00           C
ATOM   1609  OE1 GLN A 112      61.415  34.043  30.056  1.00  0.00           O
ATOM   1610  NE2 GLN A 112      62.184  34.064  32.122  1.00  0.00           N
ATOM   1611 1HE2 GLN A 112      61.971  34.031  33.107  1.00  0.00           H
ATOM   1612 2HE2 GLN A 112      62.959  33.530  31.749  1.00  0.00           H
ATOM   1613  C   GLN A 112      56.813  36.634  30.086  1.00  0.00           C
ATOM   1614  O   GLN A 112      57.164  36.534  28.881  1.00  0.00           O
ATOM   1615  N   LEU A 113      55.545  36.969  30.424  1.00  0.00           N
ATOM   1616  H   LEU A 113      55.313  36.637  31.348  1.00  0.00           H
ATOM   1617  CA  LEU A 113      54.704  37.987  29.748  1.00  0.00           C
ATOM   1618  HA  LEU A 113      54.663  37.679  28.711  1.00  0.00           H
ATOM   1619  CB  LEU A 113      53.270  38.088  30.401  1.00  0.00           C
ATOM   1620  HB1 LEU A 113      52.769  38.870  29.834  1.00  0.00           H
ATOM   1621  HB2 LEU A 113      53.369  38.475  31.414  1.00  0.00           H
ATOM   1622  CG  LEU A 113      52.481  36.713  30.422  1.00  0.00           C
ATOM   1623  HG  LEU A 113      53.097  35.829  30.631  1.00  0.00           H
ATOM   1624  CD1 LEU A 113      51.321  36.737  31.449  1.00  0.00           C
ATOM   1625 1HD1 LEU A 113      51.767  36.631  32.432  1.00  0.00           H
ATOM   1626 2HD1 LEU A 113      50.637  37.593  31.470  1.00  0.00           H
ATOM   1627 3HD1 LEU A 113      50.665  35.886  31.278  1.00  0.00           H
ATOM   1628  CD2 LEU A 113      51.951  36.560  28.973  1.00  0.00           C
ATOM   1629 1HD2 LEU A 113      51.392  35.649  28.803  1.00  0.00           H
ATOM   1630 2HD2 LEU A 113      51.348  37.437  28.721  1.00  0.00           H
ATOM   1631 3HD2 LEU A 113      52.808  36.533  28.295  1.00  0.00           H
ATOM   1632  C   LEU A 113      55.344  39.298  29.555  1.00  0.00           C
ATOM   1633  O   LEU A 113      56.313  39.642  30.194  1.00  0.00           O
ATOM   1634  N   ASN A 114      54.791  40.116  28.671  1.00  0.00           N
ATOM   1635  H   ASN A 114      53.973  39.814  28.174  1.00  0.00           H
ATOM   1636  CA  ASN A 114      55.149  41.539  28.493  1.00  0.00           C
ATOM   1637  HA  ASN A 114      56.226  41.659  28.614  1.00  0.00           H
ATOM   1638  CB  ASN A 114      54.732  42.056  27.118  1.00  0.00           C
ATOM   1639  HB1 ASN A 114      54.907  43.129  27.088  1.00  0.00           H
ATOM   1640  HB2 ASN A 114      53.659  41.860  27.039  1.00  0.00           H
ATOM   1641  CG  ASN A 114      55.475  41.403  25.987  1.00  0.00           C
ATOM   1642  OD1 ASN A 114      56.470  41.928  25.523  1.00  0.00           O
ATOM   1643  ND2 ASN A 114      55.009  40.257  25.578  1.00  0.00           N
ATOM   1644 1HD2 ASN A 114      54.086  40.008  25.898  1.00  0.00           H
ATOM   1645 2HD2 ASN A 114      55.254  39.981  24.635  1.00  0.00           H
ATOM   1646  C   ASN A 114      54.265  42.300  29.518  1.00  0.00           C
ATOM   1647  O   ASN A 114      53.035  42.072  29.585  1.00  0.00           O
ATOM   1648  N   ILE A 115      54.853  43.152  30.368  1.00  0.00           N
ATOM   1649  H   ILE A 115      55.853  43.199  30.527  1.00  0.00           H
ATOM   1650  CA  ILE A 115      54.084  43.881  31.421  1.00  0.00           C
ATOM   1651  HA  ILE A 115      53.083  43.462  31.454  1.00  0.00           H
ATOM   1652  CB  ILE A 115      54.740  43.754  32.820  1.00  0.00           C
ATOM   1653  HB  ILE A 115      55.632  44.383  32.845  1.00  0.00           H
ATOM   1654  CG2 ILE A 115      53.888  44.347  33.903  1.00  0.00           C
ATOM   1655 1HG2 ILE A 115      54.348  44.100  34.865  1.00  0.00           H
ATOM   1656 2HG2 ILE A 115      54.027  45.426  33.881  1.00  0.00           H
ATOM   1657 3HG2 ILE A 115      52.855  44.031  33.828  1.00  0.00           H
ATOM   1658  CG1 ILE A 115      55.089  42.277  33.158  1.00  0.00           C
ATOM   1659 1HG1 ILE A 115      55.415  42.240  34.195  1.00  0.00           H
ATOM   1660 2HG1 ILE A 115      55.949  41.912  32.589  1.00  0.00           H
ATOM   1661  CD  ILE A 115      53.944  41.257  33.041  1.00  0.00           C
ATOM   1662  HD1 ILE A 115      54.215  40.295  33.455  1.00  0.00           H
ATOM   1663  HD2 ILE A 115      53.069  41.628  33.572  1.00  0.00           H
ATOM   1664  HD3 ILE A 115      53.599  41.244  32.009  1.00  0.00           H
ATOM   1665  C   ILE A 115      53.791  45.383  31.182  1.00  0.00           C
ATOM   1666  O   ILE A 115      54.749  46.077  30.774  1.00  0.00           O
ATOM   1667  N   VAL A 116      52.614  45.868  31.457  1.00  0.00           N
ATOM   1668  H   VAL A 116      51.819  45.267  31.656  1.00  0.00           H
ATOM   1669  CA  VAL A 116      52.228  47.234  31.343  1.00  0.00           C
ATOM   1670  HA  VAL A 116      53.090  47.903  31.302  1.00  0.00           H
ATOM   1671  CB  VAL A 116      51.382  47.443  30.084  1.00  0.00           C
ATOM   1672  HB  VAL A 116      50.481  46.828  30.081  1.00  0.00           H
ATOM   1673  CG1 VAL A 116      50.897  48.895  29.816  1.00  0.00           C
ATOM   1674 1HG1 VAL A 116      50.308  49.160  30.698  1.00  0.00           H
ATOM   1675 2HG1 VAL A 116      51.812  49.473  29.704  1.00  0.00           H
ATOM   1676 3HG1 VAL A 116      50.239  48.989  28.959  1.00  0.00           H
ATOM   1677  CG2 VAL A 116      52.098  47.083  28.789  1.00  0.00           C
ATOM   1678 1HG2 VAL A 116      51.540  47.441  27.927  1.00  0.00           H
ATOM   1679 2HG2 VAL A 116      53.151  47.391  28.788  1.00  0.00           H
ATOM   1680 3HG2 VAL A 116      52.150  46.000  28.659  1.00  0.00           H
ATOM   1681  C   VAL A 116      51.516  47.616  32.688  1.00  0.00           C
ATOM   1682  O   VAL A 116      50.932  46.745  33.309  1.00  0.00           O
ATOM   1683  N   GLU A 117      51.626  48.858  33.169  1.00  0.00           N
ATOM   1684  H   GLU A 117      52.256  49.535  32.747  1.00  0.00           H
ATOM   1685  CA  GLU A 117      51.039  49.284  34.364  1.00  0.00           C
ATOM   1686  HA  GLU A 117      50.622  48.408  34.849  1.00  0.00           H
ATOM   1687  CB  GLU A 117      52.158  49.728  35.215  1.00  0.00           C
ATOM   1688  HB1 GLU A 117      51.771  50.120  36.145  1.00  0.00           H
ATOM   1689  HB2 GLU A 117      52.691  50.557  34.759  1.00  0.00           H
ATOM   1690  CG  GLU A 117      53.157  48.667  35.603  1.00  0.00           C
ATOM   1691  HG1 GLU A 117      53.708  48.394  34.708  1.00  0.00           H
ATOM   1692  HG2 GLU A 117      52.676  47.753  35.948  1.00  0.00           H
ATOM   1693  CD  GLU A 117      54.152  49.314  36.547  1.00  0.00           C
ATOM   1694  OE1 GLU A 117      53.742  49.525  37.690  1.00  0.00           O
ATOM   1695  OE2 GLU A 117      55.352  49.331  36.205  1.00  0.00           O
ATOM   1696  C   GLU A 117      50.017  50.318  34.206  1.00  0.00           C
ATOM   1697  O   GLU A 117      50.047  51.147  33.313  1.00  0.00           O
ATOM   1698  N   MET A 118      49.151  50.421  35.191  1.00  0.00           N
ATOM   1699  H   MET A 118      49.092  49.702  35.894  1.00  0.00           H
ATOM   1700  CA  MET A 118      48.202  51.541  35.363  1.00  0.00           C
ATOM   1701  HA  MET A 118      48.046  52.044  34.404  1.00  0.00           H
ATOM   1702  CB  MET A 118      46.834  50.981  35.660  1.00  0.00           C
ATOM   1703  HB1 MET A 118      46.828  50.401  36.594  1.00  0.00           H
ATOM   1704  HB2 MET A 118      46.587  50.316  34.837  1.00  0.00           H
ATOM   1705  CG  MET A 118      45.770  52.037  35.612  1.00  0.00           C
ATOM   1706  HG1 MET A 118      45.821  52.418  34.592  1.00  0.00           H
ATOM   1707  HG2 MET A 118      46.035  52.744  36.389  1.00  0.00           H
ATOM   1708  SD  MET A 118      44.028  51.451  35.916  1.00  0.00           S
ATOM   1709  CE  MET A 118      43.912  50.579  34.243  1.00  0.00           C
ATOM   1710  HE1 MET A 118      44.601  49.730  34.282  1.00  0.00           H
ATOM   1711  HE2 MET A 118      42.925  50.143  34.060  1.00  0.00           H
ATOM   1712  HE3 MET A 118      44.178  51.182  33.378  1.00  0.00           H
ATOM   1713  C   MET A 118      48.669  52.436  36.472  1.00  0.00           C
ATOM   1714  O   MET A 118      48.654  52.059  37.669  1.00  0.00           O
ATOM   1715  N   LYS A 119      49.327  53.555  36.167  1.00  0.00           N
ATOM   1716  H   LYS A 119      49.282  53.814  35.190  1.00  0.00           H
ATOM   1717  CA  LYS A 119      50.171  54.317  37.058  1.00  0.00           C
ATOM   1718  HA  LYS A 119      50.159  53.865  38.051  1.00  0.00           H
ATOM   1719  CB  LYS A 119      51.645  54.319  36.608  1.00  0.00           C
ATOM   1720  HB1 LYS A 119      52.114  53.398  36.971  1.00  0.00           H
ATOM   1721  HB2 LYS A 119      52.150  55.114  37.160  1.00  0.00           H
ATOM   1722  CG  LYS A 119      51.867  54.563  35.106  1.00  0.00           C
ATOM   1723  HG1 LYS A 119      51.633  55.608  34.917  1.00  0.00           H
ATOM   1724  HG2 LYS A 119      51.273  53.892  34.489  1.00  0.00           H
ATOM   1725  CD  LYS A 119      53.303  54.299  34.855  1.00  0.00           C
ATOM   1726  HD1 LYS A 119      53.509  53.231  34.938  1.00  0.00           H
ATOM   1727  HD2 LYS A 119      53.924  54.867  35.551  1.00  0.00           H
ATOM   1728  CE  LYS A 119      53.707  54.593  33.467  1.00  0.00           C
ATOM   1729  HE1 LYS A 119      53.733  55.667  33.315  1.00  0.00           H
ATOM   1730  HE2 LYS A 119      52.962  54.297  32.729  1.00  0.00           H
ATOM   1731  NZ  LYS A 119      55.059  54.009  33.291  1.00  0.00           N
ATOM   1732  HZ1 LYS A 119      55.181  53.107  33.725  1.00  0.00           H
ATOM   1733  HZ2 LYS A 119      55.322  53.797  32.342  1.00  0.00           H
ATOM   1734  HZ3 LYS A 119      55.764  54.617  33.703  1.00  0.00           H
ATOM   1735  C   LYS A 119      49.660  55.775  37.223  1.00  0.00           C
ATOM   1736  O   LYS A 119      50.243  56.583  37.973  1.00  0.00           O
ATOM   1737  N   ASP A 120      48.561  56.177  36.544  1.00  0.00           N
ATOM   1738  H   ASP A 120      48.167  55.552  35.853  1.00  0.00           H
ATOM   1739  CA  ASP A 120      48.004  57.526  36.578  1.00  0.00           C
ATOM   1740  HA  ASP A 120      48.856  58.204  36.662  1.00  0.00           H
ATOM   1741  CB  ASP A 120      47.194  57.884  35.268  1.00  0.00           C
ATOM   1742  HB1 ASP A 120      46.366  57.185  35.190  1.00  0.00           H
ATOM   1743  HB2 ASP A 120      47.922  57.625  34.499  1.00  0.00           H
ATOM   1744  CG  ASP A 120      46.717  59.288  35.070  1.00  0.00           C
ATOM   1745  OD1 ASP A 120      46.282  59.639  33.927  1.00  0.00           O
ATOM   1746  OD2 ASP A 120      46.625  60.128  36.020  1.00  0.00           O
ATOM   1747  C   ASP A 120      47.189  57.678  37.889  1.00  0.00           C
ATOM   1748  O   ASP A 120      46.252  56.975  38.222  1.00  0.00           O
ATOM   1749  N   GLU A 121      47.432  58.773  38.641  1.00  0.00           N
ATOM   1750  H   GLU A 121      48.134  59.448  38.388  1.00  0.00           H
ATOM   1751  CA  GLU A 121      46.735  59.230  39.828  1.00  0.00           C
ATOM   1752  HA  GLU A 121      46.609  58.482  40.617  1.00  0.00           H
ATOM   1753  CB  GLU A 121      47.548  60.328  40.544  1.00  0.00           C
ATOM   1754  HB1 GLU A 121      46.855  60.764  41.260  1.00  0.00           H
ATOM   1755  HB2 GLU A 121      47.986  61.059  39.864  1.00  0.00           H
ATOM   1756  CG  GLU A 121      48.716  59.633  41.308  1.00  0.00           C
ATOM   1757  HG1 GLU A 121      49.316  59.157  40.519  1.00  0.00           H
ATOM   1758  HG2 GLU A 121      48.357  58.940  42.062  1.00  0.00           H
ATOM   1759  CD  GLU A 121      49.613  60.725  41.975  1.00  0.00           C
ATOM   1760  OE1 GLU A 121      50.005  60.515  43.135  1.00  0.00           O
ATOM   1761  OE2 GLU A 121      50.034  61.711  41.314  1.00  0.00           O
ATOM   1762  C   GLU A 121      45.239  59.542  39.590  1.00  0.00           C
ATOM   1763  O   GLU A 121      44.555  59.982  40.561  1.00  0.00           O
ATOM   1764  N   ASN A 122      44.702  59.365  38.378  1.00  0.00           N
ATOM   1765  H   ASN A 122      45.357  59.153  37.644  1.00  0.00           H
ATOM   1766  CA  ASN A 122      43.296  59.705  38.019  1.00  0.00           C
ATOM   1767  HA  ASN A 122      42.785  60.128  38.882  1.00  0.00           H
ATOM   1768  CB  ASN A 122      43.311  60.728  36.941  1.00  0.00           C
ATOM   1769  HB1 ASN A 122      42.263  60.791  36.636  1.00  0.00           H
ATOM   1770  HB2 ASN A 122      43.745  60.401  36.000  1.00  0.00           H
ATOM   1771  CG  ASN A 122      43.784  62.101  37.343  1.00  0.00           C
ATOM   1772  OD1 ASN A 122      43.112  62.897  37.966  1.00  0.00           O
ATOM   1773  ND2 ASN A 122      44.985  62.406  36.872  1.00  0.00           N
ATOM   1774 1HD2 ASN A 122      45.558  61.681  36.473  1.00  0.00           H
ATOM   1775 2HD2 ASN A 122      45.240  63.384  36.940  1.00  0.00           H
ATOM   1776  C   ASN A 122      42.556  58.403  37.630  1.00  0.00           C
ATOM   1777  O   ASN A 122      41.356  58.318  37.718  1.00  0.00           O
ATOM   1778  N   ALA A 123      43.292  57.400  37.213  1.00  0.00           N
ATOM   1779  H   ALA A 123      44.279  57.327  37.398  1.00  0.00           H
ATOM   1780  CA  ALA A 123      42.671  56.096  36.942  1.00  0.00           C
ATOM   1781  HA  ALA A 123      41.796  56.271  36.303  1.00  0.00           H
ATOM   1782  CB  ALA A 123      43.651  55.150  36.116  1.00  0.00           C
ATOM   1783  HB1 ALA A 123      43.037  54.279  35.895  1.00  0.00           H
ATOM   1784  HB2 ALA A 123      43.903  55.717  35.213  1.00  0.00           H
ATOM   1785  HB3 ALA A 123      44.477  54.903  36.788  1.00  0.00           H
ATOM   1786  C   ALA A 123      42.152  55.350  38.170  1.00  0.00           C
ATOM   1787  O   ALA A 123      42.837  55.203  39.216  1.00  0.00           O
ATOM   1788  N   THR A 124      40.988  54.669  38.080  1.00  0.00           N
ATOM   1789  H   THR A 124      40.591  54.770  37.159  1.00  0.00           H
ATOM   1790  CA  THR A 124      40.596  53.574  38.931  1.00  0.00           C
ATOM   1791  HA  THR A 124      41.449  53.163  39.468  1.00  0.00           H
ATOM   1792  CB  THR A 124      39.598  53.957  40.019  1.00  0.00           C
ATOM   1793  HB  THR A 124      39.346  53.053  40.562  1.00  0.00           H
ATOM   1794  CG2 THR A 124      40.264  54.870  40.974  1.00  0.00           C
ATOM   1795 1HG2 THR A 124      41.092  54.308  41.407  1.00  0.00           H
ATOM   1796 2HG2 THR A 124      40.513  55.796  40.452  1.00  0.00           H
ATOM   1797 3HG2 THR A 124      39.608  55.118  41.810  1.00  0.00           H
ATOM   1798  OG1 THR A 124      38.478  54.643  39.481  1.00  0.00           O
ATOM   1799  HG1 THR A 124      38.254  54.304  38.605  1.00  0.00           H
ATOM   1800  C   THR A 124      40.112  52.393  38.088  1.00  0.00           C
ATOM   1801  O   THR A 124      39.276  52.657  37.193  1.00  0.00           O
ATOM   1802  N   LEU A 125      40.668  51.173  38.204  1.00  0.00           N
ATOM   1803  H   LEU A 125      41.347  51.022  38.945  1.00  0.00           H
ATOM   1804  CA  LEU A 125      40.126  49.935  37.486  1.00  0.00           C
ATOM   1805  HA  LEU A 125      39.043  49.999  37.362  1.00  0.00           H
ATOM   1806  CB  LEU A 125      40.758  49.797  36.030  1.00  0.00           C
ATOM   1807  HB1 LEU A 125      41.823  49.576  36.120  1.00  0.00           H
ATOM   1808  HB2 LEU A 125      40.560  50.658  35.398  1.00  0.00           H
ATOM   1809  CG  LEU A 125      40.294  48.574  35.203  1.00  0.00           C
ATOM   1810  HG  LEU A 125      39.310  48.209  35.498  1.00  0.00           H
ATOM   1811  CD1 LEU A 125      40.071  48.876  33.721  1.00  0.00           C
ATOM   1812 1HD1 LEU A 125      41.051  49.140  33.327  1.00  0.00           H
ATOM   1813 2HD1 LEU A 125      39.718  47.959  33.263  1.00  0.00           H
ATOM   1814 3HD1 LEU A 125      39.370  49.709  33.623  1.00  0.00           H
ATOM   1815  CD2 LEU A 125      41.281  47.402  35.280  1.00  0.00           C
ATOM   1816 1HD2 LEU A 125      41.196  46.949  36.268  1.00  0.00           H
ATOM   1817 2HD2 LEU A 125      41.032  46.612  34.573  1.00  0.00           H
ATOM   1818 3HD2 LEU A 125      42.290  47.792  35.143  1.00  0.00           H
ATOM   1819  C   LEU A 125      40.306  48.681  38.325  1.00  0.00           C
ATOM   1820  O   LEU A 125      41.500  48.404  38.644  1.00  0.00           O
ATOM   1821  N   ASP A 126      39.284  47.892  38.728  1.00  0.00           N
ATOM   1822  H   ASP A 126      38.362  48.134  38.393  1.00  0.00           H
ATOM   1823  CA  ASP A 126      39.489  46.534  39.257  1.00  0.00           C
ATOM   1824  HA  ASP A 126      40.472  46.578  39.716  1.00  0.00           H
ATOM   1825  CB  ASP A 126      38.485  46.132  40.384  1.00  0.00           C
ATOM   1826  HB1 ASP A 126      38.573  45.071  40.635  1.00  0.00           H
ATOM   1827  HB2 ASP A 126      37.498  46.308  39.972  1.00  0.00           H
ATOM   1828  CG  ASP A 126      38.638  46.838  41.767  1.00  0.00           C
ATOM   1829  OD1 ASP A 126      39.380  47.846  41.886  1.00  0.00           O
ATOM   1830  OD2 ASP A 126      37.970  46.395  42.733  1.00  0.00           O
ATOM   1831  C   ASP A 126      39.418  45.524  38.161  1.00  0.00           C
ATOM   1832  O   ASP A 126      38.536  45.660  37.309  1.00  0.00           O
ATOM   1833  N   GLY A 127      40.219  44.444  38.120  1.00  0.00           N
ATOM   1834  H   GLY A 127      40.885  44.320  38.874  1.00  0.00           H
ATOM   1835  CA  GLY A 127      40.345  43.482  37.002  1.00  0.00           C
ATOM   1836  HA1 GLY A 127      41.134  42.721  37.049  1.00  0.00           H
ATOM   1837  HA2 GLY A 127      40.494  44.137  36.139  1.00  0.00           H
ATOM   1838  C   GLY A 127      39.059  42.647  36.828  1.00  0.00           C
ATOM   1839  O   GLY A 127      38.846  42.037  35.762  1.00  0.00           O
ATOM   1840  N   GLY A 128      38.178  42.672  37.838  1.00  0.00           N
ATOM   1841  H   GLY A 128      38.467  43.175  38.666  1.00  0.00           H
ATOM   1842  CA  GLY A 128      36.894  42.030  37.731  1.00  0.00           C
ATOM   1843  HA1 GLY A 128      36.500  41.836  38.727  1.00  0.00           H
ATOM   1844  HA2 GLY A 128      37.102  41.094  37.219  1.00  0.00           H
ATOM   1845  C   GLY A 128      35.903  42.900  36.937  1.00  0.00           C
ATOM   1846  O   GLY A 128      34.900  42.345  36.453  1.00  0.00           O
ATOM   1847  N   ASP A 129      36.247  44.185  36.571  1.00  0.00           N
ATOM   1848  H   ASP A 129      37.113  44.564  36.924  1.00  0.00           H
ATOM   1849  CA  ASP A 129      35.478  45.030  35.589  1.00  0.00           C
ATOM   1850  HA  ASP A 129      34.430  44.738  35.690  1.00  0.00           H
ATOM   1851  CB  ASP A 129      35.481  46.545  36.044  1.00  0.00           C
ATOM   1852  HB1 ASP A 129      35.426  47.330  35.293  1.00  0.00           H
ATOM   1853  HB2 ASP A 129      36.479  46.751  36.425  1.00  0.00           H
ATOM   1854  CG  ASP A 129      34.378  46.902  37.073  1.00  0.00           C
ATOM   1855  OD1 ASP A 129      33.231  46.474  36.820  1.00  0.00           O
ATOM   1856  OD2 ASP A 129      34.671  47.621  38.089  1.00  0.00           O
ATOM   1857  C   ASP A 129      35.783  44.789  34.110  1.00  0.00           C
ATOM   1858  O   ASP A 129      35.175  45.515  33.332  1.00  0.00           O
ATOM   1859  N   VAL A 130      36.641  43.805  33.729  1.00  0.00           N
ATOM   1860  H   VAL A 130      37.151  43.308  34.452  1.00  0.00           H
ATOM   1861  CA  VAL A 130      37.003  43.609  32.320  1.00  0.00           C
ATOM   1862  HA  VAL A 130      36.594  44.444  31.753  1.00  0.00           H
ATOM   1863  CB  VAL A 130      38.494  43.545  32.083  1.00  0.00           C
ATOM   1864  HB  VAL A 130      38.940  42.645  32.511  1.00  0.00           H
ATOM   1865  CG1 VAL A 130      38.788  43.650  30.559  1.00  0.00           C
ATOM   1866 1HG1 VAL A 130      38.512  42.714  30.086  1.00  0.00           H
ATOM   1867 2HG1 VAL A 130      38.283  44.548  30.194  1.00  0.00           H
ATOM   1868 3HG1 VAL A 130      39.852  43.814  30.385  1.00  0.00           H
ATOM   1869  CG2 VAL A 130      39.315  44.572  32.830  1.00  0.00           C
ATOM   1870 1HG2 VAL A 130      38.899  45.569  32.659  1.00  0.00           H
ATOM   1871 2HG2 VAL A 130      39.283  44.291  33.885  1.00  0.00           H
ATOM   1872 3HG2 VAL A 130      40.361  44.528  32.501  1.00  0.00           H
ATOM   1873  C   VAL A 130      36.417  42.316  31.735  1.00  0.00           C
ATOM   1874  O   VAL A 130      36.773  41.223  32.227  1.00  0.00           O
ATOM   1875  N   LEU A 131      35.641  42.367  30.690  1.00  0.00           N
ATOM   1876  H   LEU A 131      35.517  43.247  30.206  1.00  0.00           H
ATOM   1877  CA  LEU A 131      35.084  41.101  29.966  1.00  0.00           C
ATOM   1878  HA  LEU A 131      35.276  40.167  30.488  1.00  0.00           H
ATOM   1879  CB  LEU A 131      33.547  41.234  29.751  1.00  0.00           C
ATOM   1880  HB1 LEU A 131      33.376  42.074  29.073  1.00  0.00           H
ATOM   1881  HB2 LEU A 131      33.061  41.539  30.683  1.00  0.00           H
ATOM   1882  CG  LEU A 131      32.996  39.898  29.119  1.00  0.00           C
ATOM   1883  HG  LEU A 131      33.689  39.066  29.249  1.00  0.00           H
ATOM   1884  CD1 LEU A 131      31.689  39.522  29.766  1.00  0.00           C
ATOM   1885 1HD1 LEU A 131      30.932  40.172  29.337  1.00  0.00           H
ATOM   1886 2HD1 LEU A 131      31.530  38.467  29.557  1.00  0.00           H
ATOM   1887 3HD1 LEU A 131      31.755  39.612  30.854  1.00  0.00           H
ATOM   1888  CD2 LEU A 131      32.613  40.069  27.682  1.00  0.00           C
ATOM   1889 1HD2 LEU A 131      31.937  40.909  27.528  1.00  0.00           H
ATOM   1890 2HD2 LEU A 131      33.554  40.160  27.148  1.00  0.00           H
ATOM   1891 3HD2 LEU A 131      32.103  39.171  27.338  1.00  0.00           H
ATOM   1892  C   LEU A 131      35.801  41.122  28.590  1.00  0.00           C
ATOM   1893  O   LEU A 131      35.911  42.183  27.972  1.00  0.00           O
ATOM   1894  N   PHE A 132      36.299  39.990  28.093  1.00  0.00           N
ATOM   1895  H   PHE A 132      36.079  39.164  28.627  1.00  0.00           H
ATOM   1896  CA  PHE A 132      36.997  39.828  26.808  1.00  0.00           C
ATOM   1897  HA  PHE A 132      36.682  40.621  26.130  1.00  0.00           H
ATOM   1898  CB  PHE A 132      38.519  39.891  26.980  1.00  0.00           C
ATOM   1899  HB1 PHE A 132      38.795  39.169  27.756  1.00  0.00           H
ATOM   1900  HB2 PHE A 132      38.672  40.919  27.293  1.00  0.00           H
ATOM   1901  CG  PHE A 132      39.275  39.519  25.738  1.00  0.00           C
ATOM   1902  CD1 PHE A 132      39.441  40.492  24.752  1.00  0.00           C
ATOM   1903  HD1 PHE A 132      38.944  41.448  24.885  1.00  0.00           H
ATOM   1904  CE1 PHE A 132      40.208  40.242  23.618  1.00  0.00           C
ATOM   1905  HE1 PHE A 132      40.371  41.006  22.872  1.00  0.00           H
ATOM   1906  CZ  PHE A 132      40.951  39.061  23.561  1.00  0.00           C
ATOM   1907  HZ  PHE A 132      41.590  38.841  22.718  1.00  0.00           H
ATOM   1908  CE2 PHE A 132      40.887  38.099  24.587  1.00  0.00           C
ATOM   1909  HE2 PHE A 132      41.398  37.146  24.594  1.00  0.00           H
ATOM   1910  CD2 PHE A 132      40.034  38.324  25.689  1.00  0.00           C
ATOM   1911  HD2 PHE A 132      40.008  37.679  26.557  1.00  0.00           H
ATOM   1912  C   PHE A 132      36.547  38.536  26.112  1.00  0.00           C
ATOM   1913  O   PHE A 132      36.247  37.605  26.839  1.00  0.00           O
ATOM   1914  N   THR A 133      36.474  38.562  24.758  1.00  0.00           N
ATOM   1915  H   THR A 133      36.719  39.447  24.350  1.00  0.00           H
ATOM   1916  CA  THR A 133      35.734  37.649  23.931  1.00  0.00           C
ATOM   1917  HA  THR A 133      35.110  37.010  24.565  1.00  0.00           H
ATOM   1918  CB  THR A 133      34.772  38.463  23.132  1.00  0.00           C
ATOM   1919  HB  THR A 133      34.196  37.784  22.501  1.00  0.00           H
ATOM   1920  CG2 THR A 133      33.687  39.060  24.070  1.00  0.00           C
ATOM   1921 1HG2 THR A 133      34.005  39.915  24.669  1.00  0.00           H
ATOM   1922 2HG2 THR A 133      32.913  39.515  23.434  1.00  0.00           H
ATOM   1923 3HG2 THR A 133      33.291  38.266  24.701  1.00  0.00           H
ATOM   1924  OG1 THR A 133      35.437  39.533  22.439  1.00  0.00           O
ATOM   1925  HG1 THR A 133      35.373  40.319  22.997  1.00  0.00           H
ATOM   1926  C   THR A 133      36.596  36.873  22.870  1.00  0.00           C
ATOM   1927  O   THR A 133      36.089  36.459  21.841  1.00  0.00           O
ATOM   1928  N   GLY A 134      37.885  37.096  22.843  1.00  0.00           N
ATOM   1929  H   GLY A 134      38.157  37.514  23.717  1.00  0.00           H
ATOM   1930  CA  GLY A 134      38.820  36.937  21.763  1.00  0.00           C
ATOM   1931  HA1 GLY A 134      38.719  35.937  21.357  1.00  0.00           H
ATOM   1932  HA2 GLY A 134      39.833  36.953  22.155  1.00  0.00           H
ATOM   1933  C   GLY A 134      38.824  37.902  20.627  1.00  0.00           C
ATOM   1934  O   GLY A 134      39.780  37.990  19.885  1.00  0.00           O
ATOM   1935  N   ARG A 135      37.829  38.783  20.508  1.00  0.00           N
ATOM   1936  H   ARG A 135      37.045  38.805  21.150  1.00  0.00           H
ATOM   1937  CA  ARG A 135      37.884  39.915  19.531  1.00  0.00           C
ATOM   1938  HA  ARG A 135      38.743  39.860  18.863  1.00  0.00           H
ATOM   1939  CB  ARG A 135      36.641  39.941  18.665  1.00  0.00           C
ATOM   1940  HB1 ARG A 135      35.752  39.931  19.289  1.00  0.00           H
ATOM   1941  HB2 ARG A 135      36.712  39.063  18.026  1.00  0.00           H
ATOM   1942  CG  ARG A 135      36.635  41.191  17.658  1.00  0.00           C
ATOM   1943  HG1 ARG A 135      37.403  41.075  16.888  1.00  0.00           H
ATOM   1944  HG2 ARG A 135      36.947  42.176  18.000  1.00  0.00           H
ATOM   1945  CD  ARG A 135      35.401  41.247  16.840  1.00  0.00           C
ATOM   1946  HD1 ARG A 135      34.583  41.551  17.494  1.00  0.00           H
ATOM   1947  HD2 ARG A 135      34.992  40.316  16.456  1.00  0.00           H
ATOM   1948  NE  ARG A 135      35.560  42.275  15.763  1.00  0.00           N
ATOM   1949  HE  ARG A 135      36.279  42.123  15.065  1.00  0.00           H
ATOM   1950  CZ  ARG A 135      34.950  43.458  15.689  1.00  0.00           C
ATOM   1951  NH1 ARG A 135      34.217  43.925  16.638  1.00  0.00           N
ATOM   1952 1HH1 ARG A 135      34.035  43.438  17.504  1.00  0.00           H
ATOM   1953 2HH1 ARG A 135      33.868  44.867  16.506  1.00  0.00           H
ATOM   1954  NH2 ARG A 135      35.261  44.244  14.718  1.00  0.00           N
ATOM   1955 1HH2 ARG A 135      36.093  44.077  14.182  1.00  0.00           H
ATOM   1956 2HH2 ARG A 135      34.863  45.179  14.668  1.00  0.00           H
ATOM   1957  C   ARG A 135      38.150  41.166  20.276  1.00  0.00           C
ATOM   1958  O   ARG A 135      38.985  41.998  19.849  1.00  0.00           O
ATOM   1959  N   GLU A 136      37.332  41.413  21.308  1.00  0.00           N
ATOM   1960  H   GLU A 136      36.590  40.749  21.508  1.00  0.00           H
ATOM   1961  CA  GLU A 136      37.230  42.735  21.893  1.00  0.00           C
ATOM   1962  HA  GLU A 136      38.210  43.203  21.872  1.00  0.00           H
ATOM   1963  CB  GLU A 136      36.245  43.626  21.097  1.00  0.00           C
ATOM   1964  HB1 GLU A 136      36.647  43.657  20.083  1.00  0.00           H
ATOM   1965  HB2 GLU A 136      36.343  44.667  21.421  1.00  0.00           H
ATOM   1966  CG  GLU A 136      34.817  43.167  21.220  1.00  0.00           C
ATOM   1967  HG1 GLU A 136      34.495  43.273  22.255  1.00  0.00           H
ATOM   1968  HG2 GLU A 136      34.761  42.101  21.020  1.00  0.00           H
ATOM   1969  CD  GLU A 136      33.812  43.885  20.238  1.00  0.00           C
ATOM   1970  OE1 GLU A 136      33.346  45.029  20.544  1.00  0.00           O
ATOM   1971  OE2 GLU A 136      33.409  43.304  19.200  1.00  0.00           O
ATOM   1972  C   GLU A 136      36.868  42.819  23.427  1.00  0.00           C
ATOM   1973  O   GLU A 136      36.279  41.883  23.979  1.00  0.00           O
ATOM   1974  N   PHE A 137      37.177  43.998  24.021  1.00  0.00           N
ATOM   1975  H   PHE A 137      37.475  44.747  23.401  1.00  0.00           H
ATOM   1976  CA  PHE A 137      37.066  44.357  25.405  1.00  0.00           C
ATOM   1977  HA  PHE A 137      37.041  43.489  26.073  1.00  0.00           H
ATOM   1978  CB  PHE A 137      38.346  45.132  25.857  1.00  0.00           C
ATOM   1979  HB1 PHE A 137      38.175  45.777  26.716  1.00  0.00           H
ATOM   1980  HB2 PHE A 137      38.445  45.857  25.044  1.00  0.00           H
ATOM   1981  CG  PHE A 137      39.596  44.396  26.145  1.00  0.00           C
ATOM   1982  CD1 PHE A 137      39.577  43.414  27.141  1.00  0.00           C
ATOM   1983  HD1 PHE A 137      38.712  43.142  27.736  1.00  0.00           H
ATOM   1984  CE1 PHE A 137      40.775  42.754  27.428  1.00  0.00           C
ATOM   1985  HE1 PHE A 137      40.758  41.981  28.184  1.00  0.00           H
ATOM   1986  CZ  PHE A 137      41.953  43.063  26.809  1.00  0.00           C
ATOM   1987  HZ  PHE A 137      42.911  42.673  27.129  1.00  0.00           H
ATOM   1988  CE2 PHE A 137      41.956  43.995  25.766  1.00  0.00           C
ATOM   1989  HE2 PHE A 137      42.887  44.213  25.271  1.00  0.00           H
ATOM   1990  CD2 PHE A 137      40.772  44.646  25.374  1.00  0.00           C
ATOM   1991  HD2 PHE A 137      40.734  45.296  24.509  1.00  0.00           H
ATOM   1992  C   PHE A 137      35.842  45.096  25.765  1.00  0.00           C
ATOM   1993  O   PHE A 137      35.568  46.047  25.096  1.00  0.00           O
ATOM   1994  N   PHE A 138      35.131  44.709  26.810  1.00  0.00           N
ATOM   1995  H   PHE A 138      35.590  43.967  27.324  1.00  0.00           H
ATOM   1996  CA  PHE A 138      34.103  45.538  27.465  1.00  0.00           C
ATOM   1997  HA  PHE A 138      34.007  46.518  26.993  1.00  0.00           H
ATOM   1998  CB  PHE A 138      32.739  44.794  27.377  1.00  0.00           C
ATOM   1999  HB1 PHE A 138      32.020  45.431  27.890  1.00  0.00           H
ATOM   2000  HB2 PHE A 138      32.792  43.900  27.999  1.00  0.00           H
ATOM   2001  CG  PHE A 138      32.258  44.538  25.971  1.00  0.00           C
ATOM   2002  CD1 PHE A 138      31.833  45.589  25.249  1.00  0.00           C
ATOM   2003  HD1 PHE A 138      31.628  46.511  25.772  1.00  0.00           H
ATOM   2004  CE1 PHE A 138      31.507  45.409  23.901  1.00  0.00           C
ATOM   2005  HE1 PHE A 138      30.958  46.198  23.415  1.00  0.00           H
ATOM   2006  CZ  PHE A 138      31.376  44.087  23.344  1.00  0.00           C
ATOM   2007  HZ  PHE A 138      30.863  43.851  22.414  1.00  0.00           H
ATOM   2008  CE2 PHE A 138      31.829  43.002  24.092  1.00  0.00           C
ATOM   2009  HE2 PHE A 138      31.619  42.020  23.687  1.00  0.00           H
ATOM   2010  CD2 PHE A 138      32.324  43.250  25.393  1.00  0.00           C
ATOM   2011  HD2 PHE A 138      32.688  42.421  25.990  1.00  0.00           H
ATOM   2012  C   PHE A 138      34.517  45.792  28.896  1.00  0.00           C
ATOM   2013  O   PHE A 138      35.002  44.892  29.612  1.00  0.00           O
ATOM   2014  N   VAL A 139      34.419  47.027  29.277  1.00  0.00           N
ATOM   2015  H   VAL A 139      33.998  47.676  28.624  1.00  0.00           H
ATOM   2016  CA  VAL A 139      34.974  47.537  30.519  1.00  0.00           C
ATOM   2017  HA  VAL A 139      35.421  46.682  31.027  1.00  0.00           H
ATOM   2018  CB  VAL A 139      36.070  48.635  30.267  1.00  0.00           C
ATOM   2019  HB  VAL A 139      35.584  49.549  29.928  1.00  0.00           H
ATOM   2020  CG1 VAL A 139      36.863  48.710  31.653  1.00  0.00           C
ATOM   2021 1HG1 VAL A 139      37.668  49.455  31.592  1.00  0.00           H
ATOM   2022 2HG1 VAL A 139      36.249  48.953  32.521  1.00  0.00           H
ATOM   2023 3HG1 VAL A 139      37.251  47.728  31.901  1.00  0.00           H
ATOM   2024  CG2 VAL A 139      37.002  48.199  29.102  1.00  0.00           C
ATOM   2025 1HG2 VAL A 139      37.844  48.897  29.106  1.00  0.00           H
ATOM   2026 2HG2 VAL A 139      37.606  47.323  29.354  1.00  0.00           H
ATOM   2027 3HG2 VAL A 139      36.539  48.127  28.117  1.00  0.00           H
ATOM   2028  C   VAL A 139      33.869  48.188  31.296  1.00  0.00           C
ATOM   2029  O   VAL A 139      33.395  49.300  30.900  1.00  0.00           O
ATOM   2030  N   GLY A 140      33.429  47.506  32.393  1.00  0.00           N
ATOM   2031  H   GLY A 140      34.029  46.737  32.674  1.00  0.00           H
ATOM   2032  CA  GLY A 140      32.512  48.081  33.368  1.00  0.00           C
ATOM   2033  HA1 GLY A 140      32.469  47.407  34.220  1.00  0.00           H
ATOM   2034  HA2 GLY A 140      31.534  48.121  32.876  1.00  0.00           H
ATOM   2035  C   GLY A 140      32.916  49.428  34.061  1.00  0.00           C
ATOM   2036  O   GLY A 140      34.132  49.603  34.336  1.00  0.00           O
ATOM   2037  N   LEU A 141      32.012  50.318  34.382  1.00  0.00           N
ATOM   2038  H   LEU A 141      31.071  50.059  34.134  1.00  0.00           H
ATOM   2039  CA  LEU A 141      32.261  51.506  35.213  1.00  0.00           C
ATOM   2040  HA  LEU A 141      33.318  51.725  35.387  1.00  0.00           H
ATOM   2041  CB  LEU A 141      31.724  52.758  34.429  1.00  0.00           C
ATOM   2042  HB1 LEU A 141      31.717  53.666  35.033  1.00  0.00           H
ATOM   2043  HB2 LEU A 141      30.681  52.587  34.149  1.00  0.00           H
ATOM   2044  CG  LEU A 141      32.518  53.115  33.152  1.00  0.00           C
ATOM   2045  HG  LEU A 141      32.417  52.253  32.488  1.00  0.00           H
ATOM   2046  CD1 LEU A 141      31.689  54.239  32.441  1.00  0.00           C
ATOM   2047 1HD1 LEU A 141      30.639  53.965  32.359  1.00  0.00           H
ATOM   2048 2HD1 LEU A 141      31.793  55.246  32.826  1.00  0.00           H
ATOM   2049 3HD1 LEU A 141      31.975  54.274  31.390  1.00  0.00           H
ATOM   2050  CD2 LEU A 141      34.036  53.527  33.451  1.00  0.00           C
ATOM   2051 1HD2 LEU A 141      34.565  53.620  32.501  1.00  0.00           H
ATOM   2052 2HD2 LEU A 141      34.085  54.499  33.950  1.00  0.00           H
ATOM   2053 3HD2 LEU A 141      34.626  52.775  33.968  1.00  0.00           H
ATOM   2054  C   LEU A 141      31.569  51.337  36.587  1.00  0.00           C
ATOM   2055  O   LEU A 141      30.472  51.906  36.629  1.00  0.00           O
ATOM   2056  N   SER A 142      32.186  50.665  37.587  1.00  0.00           N
ATOM   2057  H   SER A 142      33.151  50.401  37.433  1.00  0.00           H
ATOM   2058  CA  SER A 142      31.501  50.338  38.830  1.00  0.00           C
ATOM   2059  HA  SER A 142      30.410  50.346  38.730  1.00  0.00           H
ATOM   2060  CB  SER A 142      32.000  48.967  39.278  1.00  0.00           C
ATOM   2061  HB1 SER A 142      31.977  48.225  38.482  1.00  0.00           H
ATOM   2062  HB2 SER A 142      31.467  48.647  40.183  1.00  0.00           H
ATOM   2063  OG  SER A 142      33.392  49.113  39.598  1.00  0.00           O
ATOM   2064  HG  SER A 142      33.873  48.476  39.084  1.00  0.00           H
ATOM   2065  C   SER A 142      31.814  51.405  39.885  1.00  0.00           C
ATOM   2066  O   SER A 142      32.447  52.433  39.690  1.00  0.00           O
ATOM   2067  N   LYS A 143      31.335  51.233  41.133  1.00  0.00           N
ATOM   2068  H   LYS A 143      30.542  50.617  41.271  1.00  0.00           H
ATOM   2069  CA  LYS A 143      31.780  52.002  42.331  1.00  0.00           C
ATOM   2070  HA  LYS A 143      31.412  53.022  42.221  1.00  0.00           H
ATOM   2071  CB  LYS A 143      31.040  51.469  43.600  1.00  0.00           C
ATOM   2072  HB1 LYS A 143      29.991  51.334  43.331  1.00  0.00           H
ATOM   2073  HB2 LYS A 143      31.077  52.246  44.362  1.00  0.00           H
ATOM   2074  CG  LYS A 143      31.494  50.054  44.099  1.00  0.00           C
ATOM   2075  HG1 LYS A 143      32.497  50.303  44.437  1.00  0.00           H
ATOM   2076  HG2 LYS A 143      31.411  49.304  43.326  1.00  0.00           H
ATOM   2077  CD  LYS A 143      30.695  49.475  45.218  1.00  0.00           C
ATOM   2078  HD1 LYS A 143      30.943  50.070  46.103  1.00  0.00           H
ATOM   2079  HD2 LYS A 143      30.942  48.439  45.435  1.00  0.00           H
ATOM   2080  CE  LYS A 143      29.135  49.523  45.020  1.00  0.00           C
ATOM   2081  HE1 LYS A 143      28.887  48.859  44.197  1.00  0.00           H
ATOM   2082  HE2 LYS A 143      28.950  50.553  44.719  1.00  0.00           H
ATOM   2083  NZ  LYS A 143      28.363  49.257  46.239  1.00  0.00           N
ATOM   2084  HZ1 LYS A 143      28.068  50.180  46.504  1.00  0.00           H
ATOM   2085  HZ2 LYS A 143      27.652  48.534  46.168  1.00  0.00           H
ATOM   2086  HZ3 LYS A 143      28.969  48.998  46.997  1.00  0.00           H
ATOM   2087  C   LYS A 143      33.322  52.057  42.418  1.00  0.00           C
ATOM   2088  O   LYS A 143      33.840  52.932  43.077  1.00  0.00           O
ATOM   2089  N   ARG A 144      34.017  50.981  41.940  1.00  0.00           N
ATOM   2090  H   ARG A 144      33.416  50.256  41.560  1.00  0.00           H
ATOM   2091  CA  ARG A 144      35.496  50.764  41.903  1.00  0.00           C
ATOM   2092  HA  ARG A 144      35.960  51.237  42.767  1.00  0.00           H
ATOM   2093  CB  ARG A 144      35.726  49.254  41.766  1.00  0.00           C
ATOM   2094  HB1 ARG A 144      36.783  49.023  41.644  1.00  0.00           H
ATOM   2095  HB2 ARG A 144      35.180  48.821  40.929  1.00  0.00           H
ATOM   2096  CG  ARG A 144      35.286  48.475  42.989  1.00  0.00           C
ATOM   2097  HG1 ARG A 144      35.460  47.397  42.956  1.00  0.00           H
ATOM   2098  HG2 ARG A 144      34.233  48.617  43.225  1.00  0.00           H
ATOM   2099  CD  ARG A 144      35.954  48.941  44.311  1.00  0.00           C
ATOM   2100  HD1 ARG A 144      35.720  49.997  44.438  1.00  0.00           H
ATOM   2101  HD2 ARG A 144      37.044  48.952  44.237  1.00  0.00           H
ATOM   2102  NE  ARG A 144      35.389  48.206  45.456  1.00  0.00           N
ATOM   2103  HE  ARG A 144      34.676  48.709  45.950  1.00  0.00           H
ATOM   2104  CZ  ARG A 144      35.725  47.008  45.944  1.00  0.00           C
ATOM   2105  NH1 ARG A 144      36.531  46.186  45.264  1.00  0.00           N
ATOM   2106 1HH1 ARG A 144      36.804  46.448  44.322  1.00  0.00           H
ATOM   2107 2HH1 ARG A 144      36.612  45.254  45.635  1.00  0.00           H
ATOM   2108  NH2 ARG A 144      35.261  46.459  47.044  1.00  0.00           N
ATOM   2109 1HH2 ARG A 144      34.613  46.986  47.606  1.00  0.00           H
ATOM   2110 2HH2 ARG A 144      35.386  45.498  47.346  1.00  0.00           H
ATOM   2111  C   ARG A 144      36.143  51.414  40.651  1.00  0.00           C
ATOM   2112  O   ARG A 144      37.150  52.071  40.856  1.00  0.00           O
ATOM   2113  N   THR A 145      35.569  51.186  39.427  1.00  0.00           N
ATOM   2114  H   THR A 145      34.786  50.560  39.368  1.00  0.00           H
ATOM   2115  CA  THR A 145      36.250  51.547  38.133  1.00  0.00           C
ATOM   2116  HA  THR A 145      37.333  51.596  38.274  1.00  0.00           H
ATOM   2117  CB  THR A 145      36.153  50.381  37.096  1.00  0.00           C
ATOM   2118  HB  THR A 145      35.114  50.066  37.064  1.00  0.00           H
ATOM   2119  CG2 THR A 145      36.825  50.678  35.785  1.00  0.00           C
ATOM   2120 1HG2 THR A 145      36.451  51.586  35.322  1.00  0.00           H
ATOM   2121 2HG2 THR A 145      37.913  50.627  35.867  1.00  0.00           H
ATOM   2122 3HG2 THR A 145      36.754  49.927  34.999  1.00  0.00           H
ATOM   2123  OG1 THR A 145      36.715  49.204  37.629  1.00  0.00           O
ATOM   2124  HG1 THR A 145      36.076  48.501  37.767  1.00  0.00           H
ATOM   2125  C   THR A 145      35.741  52.917  37.636  1.00  0.00           C
ATOM   2126  O   THR A 145      34.584  53.267  37.817  1.00  0.00           O
ATOM   2127  N   ASN A 146      36.608  53.740  36.978  1.00  0.00           N
ATOM   2128  H   ASN A 146      37.577  53.463  36.844  1.00  0.00           H
ATOM   2129  CA  ASN A 146      36.090  55.023  36.362  1.00  0.00           C
ATOM   2130  HA  ASN A 146      35.002  54.977  36.405  1.00  0.00           H
ATOM   2131  CB  ASN A 146      36.667  56.116  37.260  1.00  0.00           C
ATOM   2132  HB1 ASN A 146      36.412  55.856  38.289  1.00  0.00           H
ATOM   2133  HB2 ASN A 146      36.211  57.082  37.037  1.00  0.00           H
ATOM   2134  CG  ASN A 146      38.152  56.487  37.290  1.00  0.00           C
ATOM   2135  OD1 ASN A 146      39.018  55.993  36.600  1.00  0.00           O
ATOM   2136  ND2 ASN A 146      38.467  57.410  38.195  1.00  0.00           N
ATOM   2137 1HD2 ASN A 146      37.817  57.734  38.895  1.00  0.00           H
ATOM   2138 2HD2 ASN A 146      39.448  57.667  38.220  1.00  0.00           H
ATOM   2139  C   ASN A 146      36.548  55.070  34.887  1.00  0.00           C
ATOM   2140  O   ASN A 146      37.222  54.149  34.399  1.00  0.00           O
ATOM   2141  N   GLN A 147      36.107  56.114  34.189  1.00  0.00           N
ATOM   2142  H   GLN A 147      35.519  56.845  34.550  1.00  0.00           H
ATOM   2143  CA  GLN A 147      36.476  56.315  32.800  1.00  0.00           C
ATOM   2144  HA  GLN A 147      36.058  55.521  32.179  1.00  0.00           H
ATOM   2145  CB  GLN A 147      35.960  57.723  32.447  1.00  0.00           C
ATOM   2146  HB1 GLN A 147      36.079  57.879  31.376  1.00  0.00           H
ATOM   2147  HB2 GLN A 147      36.533  58.492  32.974  1.00  0.00           H
ATOM   2148  CG  GLN A 147      34.450  58.105  32.670  1.00  0.00           C
ATOM   2149  HG1 GLN A 147      33.738  57.363  32.314  1.00  0.00           H
ATOM   2150  HG2 GLN A 147      34.265  59.068  32.186  1.00  0.00           H
ATOM   2151  CD  GLN A 147      34.012  58.214  34.118  1.00  0.00           C
ATOM   2152  OE1 GLN A 147      34.725  58.661  35.032  1.00  0.00           O
ATOM   2153  NE2 GLN A 147      32.836  57.822  34.422  1.00  0.00           N
ATOM   2154 1HE2 GLN A 147      32.152  57.691  33.688  1.00  0.00           H
ATOM   2155 2HE2 GLN A 147      32.661  57.812  35.419  1.00  0.00           H
ATOM   2156  C   GLN A 147      38.010  56.336  32.501  1.00  0.00           C
ATOM   2157  O   GLN A 147      38.483  55.621  31.591  1.00  0.00           O
ATOM   2158  N   ARG A 148      38.817  57.061  33.380  1.00  0.00           N
ATOM   2159  H   ARG A 148      38.469  57.872  33.863  1.00  0.00           H
ATOM   2160  CA  ARG A 148      40.239  57.064  33.094  1.00  0.00           C
ATOM   2161  HA  ARG A 148      40.257  57.359  32.042  1.00  0.00           H
ATOM   2162  CB  ARG A 148      40.825  58.178  33.939  1.00  0.00           C
ATOM   2163  HB1 ARG A 148      40.768  57.818  34.970  1.00  0.00           H
ATOM   2164  HB2 ARG A 148      40.305  59.114  33.750  1.00  0.00           H
ATOM   2165  CG  ARG A 148      42.367  58.377  33.736  1.00  0.00           C
ATOM   2166  HG1 ARG A 148      42.881  57.471  34.038  1.00  0.00           H
ATOM   2167  HG2 ARG A 148      42.774  59.157  34.370  1.00  0.00           H
ATOM   2168  CD  ARG A 148      42.797  58.715  32.342  1.00  0.00           C
ATOM   2169  HD1 ARG A 148      42.246  59.591  31.998  1.00  0.00           H
ATOM   2170  HD2 ARG A 148      42.620  57.933  31.599  1.00  0.00           H
ATOM   2171  NE  ARG A 148      44.211  59.073  32.132  1.00  0.00           N
ATOM   2172  HE  ARG A 148      44.800  58.877  32.923  1.00  0.00           H
ATOM   2173  CZ  ARG A 148      44.751  59.617  31.088  1.00  0.00           C
ATOM   2174  NH1 ARG A 148      44.054  59.777  29.983  1.00  0.00           N
ATOM   2175 1HH1 ARG A 148      43.054  59.632  29.949  1.00  0.00           H
ATOM   2176 2HH1 ARG A 148      44.516  60.217  29.203  1.00  0.00           H
ATOM   2177  NH2 ARG A 148      46.030  59.818  31.043  1.00  0.00           N
ATOM   2178 1HH2 ARG A 148      46.585  59.721  31.890  1.00  0.00           H
ATOM   2179 2HH2 ARG A 148      46.441  60.371  30.312  1.00  0.00           H
ATOM   2180  C   ARG A 148      40.919  55.686  33.198  1.00  0.00           C
ATOM   2181  O   ARG A 148      41.766  55.358  32.366  1.00  0.00           O
ATOM   2182  N   GLY A 149      40.472  54.866  34.137  1.00  0.00           N
ATOM   2183  H   GLY A 149      39.812  55.232  34.797  1.00  0.00           H
ATOM   2184  CA  GLY A 149      40.765  53.390  34.170  1.00  0.00           C
ATOM   2185  HA1 GLY A 149      40.139  52.930  34.924  1.00  0.00           H
ATOM   2186  HA2 GLY A 149      41.819  53.299  34.434  1.00  0.00           H
ATOM   2187  C   GLY A 149      40.502  52.744  32.789  1.00  0.00           C
ATOM   2188  O   GLY A 149      41.420  52.070  32.255  1.00  0.00           O
ATOM   2189  N   ALA A 150      39.339  52.863  32.251  1.00  0.00           N
ATOM   2190  H   ALA A 150      38.667  53.548  32.549  1.00  0.00           H
ATOM   2191  CA  ALA A 150      38.993  52.308  30.936  1.00  0.00           C
ATOM   2192  HA  ALA A 150      39.174  51.238  30.973  1.00  0.00           H
ATOM   2193  CB  ALA A 150      37.437  52.647  30.761  1.00  0.00           C
ATOM   2194  HB1 ALA A 150      36.845  52.096  31.489  1.00  0.00           H
ATOM   2195  HB2 ALA A 150      37.232  53.710  30.852  1.00  0.00           H
ATOM   2196  HB3 ALA A 150      37.200  52.228  29.778  1.00  0.00           H
ATOM   2197  C   ALA A 150      39.894  52.813  29.849  1.00  0.00           C
ATOM   2198  O   ALA A 150      40.117  52.146  28.857  1.00  0.00           O
ATOM   2199  N   GLU A 151      40.403  54.054  29.920  1.00  0.00           N
ATOM   2200  H   GLU A 151      40.066  54.720  30.608  1.00  0.00           H
ATOM   2201  CA  GLU A 151      41.115  54.723  28.847  1.00  0.00           C
ATOM   2202  HA  GLU A 151      40.784  54.365  27.872  1.00  0.00           H
ATOM   2203  CB  GLU A 151      40.913  56.206  29.040  1.00  0.00           C
ATOM   2204  HB1 GLU A 151      41.209  56.570  30.023  1.00  0.00           H
ATOM   2205  HB2 GLU A 151      39.838  56.392  29.004  1.00  0.00           H
ATOM   2206  CG  GLU A 151      41.459  57.132  27.936  1.00  0.00           C
ATOM   2207  HG1 GLU A 151      40.954  56.967  26.982  1.00  0.00           H
ATOM   2208  HG2 GLU A 151      42.545  57.080  27.936  1.00  0.00           H
ATOM   2209  CD  GLU A 151      41.150  58.627  28.242  1.00  0.00           C
ATOM   2210  OE1 GLU A 151      40.730  59.385  27.332  1.00  0.00           O
ATOM   2211  OE2 GLU A 151      41.474  59.129  29.339  1.00  0.00           O
ATOM   2212  C   GLU A 151      42.629  54.351  28.817  1.00  0.00           C
ATOM   2213  O   GLU A 151      43.207  54.430  27.755  1.00  0.00           O
ATOM   2214  N   ILE A 152      43.134  53.933  30.009  1.00  0.00           N
ATOM   2215  H   ILE A 152      42.540  53.886  30.828  1.00  0.00           H
ATOM   2216  CA  ILE A 152      44.496  53.416  30.064  1.00  0.00           C
ATOM   2217  HA  ILE A 152      45.151  54.014  29.434  1.00  0.00           H
ATOM   2218  CB  ILE A 152      45.023  53.512  31.495  1.00  0.00           C
ATOM   2219  HB  ILE A 152      44.293  53.233  32.256  1.00  0.00           H
ATOM   2220  CG2 ILE A 152      46.330  52.684  31.661  1.00  0.00           C
ATOM   2221 1HG2 ILE A 152      46.173  51.621  31.809  1.00  0.00           H
ATOM   2222 2HG2 ILE A 152      46.961  52.909  30.799  1.00  0.00           H
ATOM   2223 3HG2 ILE A 152      46.764  53.024  32.605  1.00  0.00           H
ATOM   2224  CG1 ILE A 152      45.361  55.000  31.851  1.00  0.00           C
ATOM   2225 1HG1 ILE A 152      45.891  55.003  32.803  1.00  0.00           H
ATOM   2226 2HG1 ILE A 152      44.387  55.440  32.023  1.00  0.00           H
ATOM   2227  CD  ILE A 152      46.260  55.876  30.940  1.00  0.00           C
ATOM   2228  HD1 ILE A 152      47.185  55.397  30.636  1.00  0.00           H
ATOM   2229  HD2 ILE A 152      45.677  56.219  30.093  1.00  0.00           H
ATOM   2230  HD3 ILE A 152      46.511  56.804  31.470  1.00  0.00           H
ATOM   2231  C   ILE A 152      44.502  51.895  29.617  1.00  0.00           C
ATOM   2232  O   ILE A 152      45.520  51.459  29.139  1.00  0.00           O
ATOM   2233  N   LEU A 153      43.388  51.142  29.722  1.00  0.00           N
ATOM   2234  H   LEU A 153      42.583  51.591  30.145  1.00  0.00           H
ATOM   2235  CA  LEU A 153      43.153  49.838  29.187  1.00  0.00           C
ATOM   2236  HA  LEU A 153      43.995  49.189  29.466  1.00  0.00           H
ATOM   2237  CB  LEU A 153      41.818  49.156  29.765  1.00  0.00           C
ATOM   2238  HB1 LEU A 153      40.968  49.725  29.398  1.00  0.00           H
ATOM   2239  HB2 LEU A 153      41.939  49.247  30.842  1.00  0.00           H
ATOM   2240  CG  LEU A 153      41.650  47.736  29.362  1.00  0.00           C
ATOM   2241  HG  LEU A 153      42.680  47.377  29.299  1.00  0.00           H
ATOM   2242  CD1 LEU A 153      40.663  47.086  30.368  1.00  0.00           C
ATOM   2243 1HD1 LEU A 153      41.144  46.988  31.343  1.00  0.00           H
ATOM   2244 2HD1 LEU A 153      39.675  47.531  30.431  1.00  0.00           H
ATOM   2245 3HD1 LEU A 153      40.564  46.038  30.065  1.00  0.00           H
ATOM   2246  CD2 LEU A 153      40.943  47.629  28.000  1.00  0.00           C
ATOM   2247 1HD2 LEU A 153      40.146  48.344  27.771  1.00  0.00           H
ATOM   2248 2HD2 LEU A 153      41.721  47.754  27.243  1.00  0.00           H
ATOM   2249 3HD2 LEU A 153      40.379  46.724  27.779  1.00  0.00           H
ATOM   2250  C   LEU A 153      43.131  49.940  27.636  1.00  0.00           C
ATOM   2251  O   LEU A 153      43.749  49.170  26.963  1.00  0.00           O
ATOM   2252  N   ALA A 154      42.527  50.988  27.095  1.00  0.00           N
ATOM   2253  H   ALA A 154      41.873  51.389  27.753  1.00  0.00           H
ATOM   2254  CA  ALA A 154      42.603  51.294  25.693  1.00  0.00           C
ATOM   2255  HA  ALA A 154      42.427  50.395  25.116  1.00  0.00           H
ATOM   2256  CB  ALA A 154      41.416  52.216  25.459  1.00  0.00           C
ATOM   2257  HB1 ALA A 154      40.502  51.646  25.611  1.00  0.00           H
ATOM   2258  HB2 ALA A 154      41.547  53.107  26.066  1.00  0.00           H
ATOM   2259  HB3 ALA A 154      41.539  52.586  24.435  1.00  0.00           H
ATOM   2260  C   ALA A 154      43.959  51.865  25.204  1.00  0.00           C
ATOM   2261  O   ALA A 154      44.270  51.792  24.018  1.00  0.00           O
ATOM   2262  N   ASP A 155      44.722  52.573  26.011  1.00  0.00           N
ATOM   2263  H   ASP A 155      44.362  52.824  26.918  1.00  0.00           H
ATOM   2264  CA  ASP A 155      46.078  52.985  25.740  1.00  0.00           C
ATOM   2265  HA  ASP A 155      46.113  53.537  24.801  1.00  0.00           H
ATOM   2266  CB  ASP A 155      46.673  53.800  26.896  1.00  0.00           C
ATOM   2267  HB1 ASP A 155      46.550  53.366  27.881  1.00  0.00           H
ATOM   2268  HB2 ASP A 155      46.085  54.717  26.967  1.00  0.00           H
ATOM   2269  CG  ASP A 155      48.146  54.201  26.632  1.00  0.00           C
ATOM   2270  OD1 ASP A 155      48.366  55.165  25.839  1.00  0.00           O
ATOM   2271  OD2 ASP A 155      49.074  53.610  27.229  1.00  0.00           O
ATOM   2272  C   ASP A 155      46.964  51.658  25.555  1.00  0.00           C
ATOM   2273  O   ASP A 155      47.830  51.501  24.694  1.00  0.00           O
ATOM   2274  N   THR A 156      46.682  50.744  26.441  1.00  0.00           N
ATOM   2275  H   THR A 156      45.924  50.894  27.086  1.00  0.00           H
ATOM   2276  CA  THR A 156      47.534  49.572  26.770  1.00  0.00           C
ATOM   2277  HA  THR A 156      48.555  49.943  26.795  1.00  0.00           H
ATOM   2278  CB  THR A 156      47.191  48.925  28.123  1.00  0.00           C
ATOM   2279  HB  THR A 156      46.126  48.736  28.052  1.00  0.00           H
ATOM   2280  CG2 THR A 156      47.668  47.502  28.495  1.00  0.00           C
ATOM   2281 1HG2 THR A 156      46.749  46.961  28.698  1.00  0.00           H
ATOM   2282 2HG2 THR A 156      48.280  47.070  27.703  1.00  0.00           H
ATOM   2283 3HG2 THR A 156      48.313  47.522  29.372  1.00  0.00           H
ATOM   2284  OG1 THR A 156      47.597  49.881  29.192  1.00  0.00           O
ATOM   2285  HG1 THR A 156      46.879  50.518  29.194  1.00  0.00           H
ATOM   2286  C   THR A 156      47.340  48.516  25.700  1.00  0.00           C
ATOM   2287  O   THR A 156      48.278  47.949  25.171  1.00  0.00           O
ATOM   2288  N   PHE A 157      46.080  48.196  25.336  1.00  0.00           N
ATOM   2289  H   PHE A 157      45.346  48.607  25.888  1.00  0.00           H
ATOM   2290  CA  PHE A 157      45.664  47.198  24.352  1.00  0.00           C
ATOM   2291  HA  PHE A 157      46.428  46.495  24.045  1.00  0.00           H
ATOM   2292  CB  PHE A 157      44.590  46.306  25.013  1.00  0.00           C
ATOM   2293  HB1 PHE A 157      44.179  45.595  24.298  1.00  0.00           H
ATOM   2294  HB2 PHE A 157      43.720  46.927  25.252  1.00  0.00           H
ATOM   2295  CG  PHE A 157      45.116  45.527  26.219  1.00  0.00           C
ATOM   2296  CD1 PHE A 157      46.208  44.654  26.144  1.00  0.00           C
ATOM   2297  HD1 PHE A 157      46.762  44.472  25.247  1.00  0.00           H
ATOM   2298  CE1 PHE A 157      46.659  44.050  27.331  1.00  0.00           C
ATOM   2299  HE1 PHE A 157      47.350  43.227  27.246  1.00  0.00           H
ATOM   2300  CZ  PHE A 157      46.009  44.212  28.566  1.00  0.00           C
ATOM   2301  HZ  PHE A 157      46.224  43.589  29.413  1.00  0.00           H
ATOM   2302  CE2 PHE A 157      44.904  45.057  28.644  1.00  0.00           C
ATOM   2303  HE2 PHE A 157      44.464  45.243  29.609  1.00  0.00           H
ATOM   2304  CD2 PHE A 157      44.454  45.767  27.444  1.00  0.00           C
ATOM   2305  HD2 PHE A 157      43.567  46.376  27.360  1.00  0.00           H
ATOM   2306  C   PHE A 157      45.161  47.805  23.022  1.00  0.00           C
ATOM   2307  O   PHE A 157      44.022  47.651  22.599  1.00  0.00           O
ATOM   2308  N   LYS A 158      45.957  48.684  22.449  1.00  0.00           N
ATOM   2309  H   LYS A 158      46.775  48.824  23.032  1.00  0.00           H
ATOM   2310  CA  LYS A 158      45.694  49.571  21.340  1.00  0.00           C
ATOM   2311  HA  LYS A 158      44.690  49.960  21.530  1.00  0.00           H
ATOM   2312  CB  LYS A 158      46.701  50.657  21.423  1.00  0.00           C
ATOM   2313  HB1 LYS A 158      46.507  51.343  22.245  1.00  0.00           H
ATOM   2314  HB2 LYS A 158      46.665  51.386  20.617  1.00  0.00           H
ATOM   2315  CG  LYS A 158      48.191  50.280  21.592  1.00  0.00           C
ATOM   2316  HG1 LYS A 158      48.285  49.603  22.435  1.00  0.00           H
ATOM   2317  HG2 LYS A 158      48.840  51.157  21.662  1.00  0.00           H
ATOM   2318  CD  LYS A 158      48.722  49.568  20.302  1.00  0.00           C
ATOM   2319  HD1 LYS A 158      48.845  50.238  19.454  1.00  0.00           H
ATOM   2320  HD2 LYS A 158      48.048  48.771  19.980  1.00  0.00           H
ATOM   2321  CE  LYS A 158      50.142  49.008  20.592  1.00  0.00           C
ATOM   2322  HE1 LYS A 158      50.246  48.481  21.542  1.00  0.00           H
ATOM   2323  HE2 LYS A 158      50.824  49.851  20.717  1.00  0.00           H
ATOM   2324  NZ  LYS A 158      50.547  48.167  19.443  1.00  0.00           N
ATOM   2325  HZ1 LYS A 158      50.583  48.678  18.576  1.00  0.00           H
ATOM   2326  HZ2 LYS A 158      51.350  47.571  19.616  1.00  0.00           H
ATOM   2327  HZ3 LYS A 158      49.739  47.567  19.338  1.00  0.00           H
ATOM   2328  C   LYS A 158      45.497  48.857  19.987  1.00  0.00           C
ATOM   2329  O   LYS A 158      45.052  49.536  19.053  1.00  0.00           O
ATOM   2330  N   ASP A 159      45.665  47.524  19.961  1.00  0.00           N
ATOM   2331  H   ASP A 159      46.154  47.084  20.728  1.00  0.00           H
ATOM   2332  CA  ASP A 159      45.316  46.723  18.775  1.00  0.00           C
ATOM   2333  HA  ASP A 159      45.372  47.333  17.871  1.00  0.00           H
ATOM   2334  CB  ASP A 159      46.385  45.641  18.526  1.00  0.00           C
ATOM   2335  HB1 ASP A 159      46.179  45.013  17.663  1.00  0.00           H
ATOM   2336  HB2 ASP A 159      46.233  45.035  19.419  1.00  0.00           H
ATOM   2337  CG  ASP A 159      47.765  46.304  18.439  1.00  0.00           C
ATOM   2338  OD1 ASP A 159      48.573  46.152  19.347  1.00  0.00           O
ATOM   2339  OD2 ASP A 159      48.019  47.039  17.430  1.00  0.00           O
ATOM   2340  C   ASP A 159      43.878  46.087  18.863  1.00  0.00           C
ATOM   2341  O   ASP A 159      43.402  45.358  17.977  1.00  0.00           O
ATOM   2342  N   TYR A 160      43.100  46.406  19.957  1.00  0.00           N
ATOM   2343  H   TYR A 160      43.368  47.084  20.673  1.00  0.00           H
ATOM   2344  CA  TYR A 160      41.790  45.883  20.292  1.00  0.00           C
ATOM   2345  HA  TYR A 160      41.427  45.223  19.504  1.00  0.00           H
ATOM   2346  CB  TYR A 160      41.904  45.151  21.613  1.00  0.00           C
ATOM   2347  HB1 TYR A 160      40.975  44.631  21.869  1.00  0.00           H
ATOM   2348  HB2 TYR A 160      42.147  45.808  22.447  1.00  0.00           H
ATOM   2349  CG  TYR A 160      42.823  43.935  21.705  1.00  0.00           C
ATOM   2350  CD1 TYR A 160      44.247  44.086  21.794  1.00  0.00           C
ATOM   2351  HD1 TYR A 160      44.738  45.043  21.885  1.00  0.00           H
ATOM   2352  CE1 TYR A 160      45.099  42.975  21.958  1.00  0.00           C
ATOM   2353  HE1 TYR A 160      46.162  43.074  22.113  1.00  0.00           H
ATOM   2354  CZ  TYR A 160      44.494  41.694  21.734  1.00  0.00           C
ATOM   2355  OH  TYR A 160      45.282  40.593  21.728  1.00  0.00           O
ATOM   2356  HH  TYR A 160      44.804  39.758  21.754  1.00  0.00           H
ATOM   2357  CE2 TYR A 160      43.120  41.498  21.391  1.00  0.00           C
ATOM   2358  HE2 TYR A 160      42.803  40.474  21.224  1.00  0.00           H
ATOM   2359  CD2 TYR A 160      42.338  42.628  21.426  1.00  0.00           C
ATOM   2360  HD2 TYR A 160      41.269  42.558  21.313  1.00  0.00           H
ATOM   2361  C   TYR A 160      40.811  47.057  20.327  1.00  0.00           C
ATOM   2362  O   TYR A 160      41.133  48.102  20.931  1.00  0.00           O
ATOM   2363  N   ALA A 161      39.653  46.948  19.712  1.00  0.00           N
ATOM   2364  H   ALA A 161      39.402  46.119  19.200  1.00  0.00           H
ATOM   2365  CA  ALA A 161      38.598  47.807  20.136  1.00  0.00           C
ATOM   2366  HA  ALA A 161      39.017  48.809  20.058  1.00  0.00           H
ATOM   2367  CB  ALA A 161      37.398  47.544  19.268  1.00  0.00           C
ATOM   2368  HB1 ALA A 161      36.667  48.338  19.433  1.00  0.00           H
ATOM   2369  HB2 ALA A 161      37.661  47.727  18.228  1.00  0.00           H
ATOM   2370  HB3 ALA A 161      37.058  46.517  19.372  1.00  0.00           H
ATOM   2371  C   ALA A 161      38.319  47.597  21.680  1.00  0.00           C
ATOM   2372  O   ALA A 161      38.423  46.505  22.245  1.00  0.00           O
ATOM   2373  N   VAL A 162      37.796  48.659  22.256  1.00  0.00           N
ATOM   2374  H   VAL A 162      37.654  49.444  21.644  1.00  0.00           H
ATOM   2375  CA  VAL A 162      37.343  48.836  23.572  1.00  0.00           C
ATOM   2376  HA  VAL A 162      36.985  47.883  23.953  1.00  0.00           H
ATOM   2377  CB  VAL A 162      38.349  49.469  24.564  1.00  0.00           C
ATOM   2378  HB  VAL A 162      38.625  50.470  24.250  1.00  0.00           H
ATOM   2379  CG1 VAL A 162      37.817  49.624  25.949  1.00  0.00           C
ATOM   2380 1HG1 VAL A 162      37.632  48.627  26.356  1.00  0.00           H
ATOM   2381 2HG1 VAL A 162      38.664  50.138  26.405  1.00  0.00           H
ATOM   2382 3HG1 VAL A 162      36.948  50.264  26.023  1.00  0.00           H
ATOM   2383  CG2 VAL A 162      39.620  48.590  24.657  1.00  0.00           C
ATOM   2384 1HG2 VAL A 162      39.973  48.365  23.649  1.00  0.00           H
ATOM   2385 2HG2 VAL A 162      40.453  49.076  25.178  1.00  0.00           H
ATOM   2386 3HG2 VAL A 162      39.340  47.720  25.245  1.00  0.00           H
ATOM   2387  C   VAL A 162      36.104  49.705  23.636  1.00  0.00           C
ATOM   2388  O   VAL A 162      35.923  50.671  22.927  1.00  0.00           O
ATOM   2389  N   SER A 163      35.177  49.279  24.472  1.00  0.00           N
ATOM   2390  H   SER A 163      35.283  48.508  25.121  1.00  0.00           H
ATOM   2391  CA  SER A 163      33.967  50.019  24.829  1.00  0.00           C
ATOM   2392  HA  SER A 163      34.089  51.022  24.434  1.00  0.00           H
ATOM   2393  CB  SER A 163      32.900  49.443  23.971  1.00  0.00           C
ATOM   2394  HB1 SER A 163      32.003  49.958  24.309  1.00  0.00           H
ATOM   2395  HB2 SER A 163      32.750  48.432  24.331  1.00  0.00           H
ATOM   2396  OG  SER A 163      32.927  49.534  22.584  1.00  0.00           O
ATOM   2397  HG  SER A 163      33.238  48.649  22.365  1.00  0.00           H
ATOM   2398  C   SER A 163      33.631  49.835  26.313  1.00  0.00           C
ATOM   2399  O   SER A 163      33.695  48.706  26.856  1.00  0.00           O
ATOM   2400  N   THR A 164      33.014  50.866  26.919  1.00  0.00           N
ATOM   2401  H   THR A 164      32.880  51.738  26.426  1.00  0.00           H
ATOM   2402  CA  THR A 164      32.556  50.796  28.282  1.00  0.00           C
ATOM   2403  HA  THR A 164      33.053  50.021  28.871  1.00  0.00           H
ATOM   2404  CB  THR A 164      32.773  52.165  28.983  1.00  0.00           C
ATOM   2405  HB  THR A 164      32.242  52.115  29.932  1.00  0.00           H
ATOM   2406  CG2 THR A 164      34.261  52.483  29.229  1.00  0.00           C
ATOM   2407 1HG2 THR A 164      34.814  52.612  28.294  1.00  0.00           H
ATOM   2408 2HG2 THR A 164      34.338  53.352  29.888  1.00  0.00           H
ATOM   2409 3HG2 THR A 164      34.648  51.619  29.760  1.00  0.00           H
ATOM   2410  OG1 THR A 164      32.437  53.304  28.282  1.00  0.00           O
ATOM   2411  HG1 THR A 164      31.717  53.679  28.791  1.00  0.00           H
ATOM   2412  C   THR A 164      31.044  50.420  28.431  1.00  0.00           C
ATOM   2413  O   THR A 164      30.168  50.634  27.587  1.00  0.00           O
ATOM   2414  N   VAL A 165      30.700  49.819  29.548  1.00  0.00           N
ATOM   2415  H   VAL A 165      31.428  49.575  30.199  1.00  0.00           H
ATOM   2416  CA  VAL A 165      29.381  49.218  29.866  1.00  0.00           C
ATOM   2417  HA  VAL A 165      28.661  49.637  29.169  1.00  0.00           H
ATOM   2418  CB  VAL A 165      29.290  47.648  29.675  1.00  0.00           C
ATOM   2419  HB  VAL A 165      28.242  47.346  29.603  1.00  0.00           H
ATOM   2420  CG1 VAL A 165      29.853  47.162  28.292  1.00  0.00           C
ATOM   2421 1HG1 VAL A 165      29.359  47.743  27.523  1.00  0.00           H
ATOM   2422 2HG1 VAL A 165      30.888  47.482  28.202  1.00  0.00           H
ATOM   2423 3HG1 VAL A 165      29.793  46.076  28.175  1.00  0.00           H
ATOM   2424  CG2 VAL A 165      29.871  46.777  30.759  1.00  0.00           C
ATOM   2425 1HG2 VAL A 165      29.439  47.105  31.709  1.00  0.00           H
ATOM   2426 2HG2 VAL A 165      29.694  45.735  30.533  1.00  0.00           H
ATOM   2427 3HG2 VAL A 165      30.960  46.846  30.756  1.00  0.00           H
ATOM   2428  C   VAL A 165      28.950  49.630  31.285  1.00  0.00           C
ATOM   2429  O   VAL A 165      29.776  49.882  32.160  1.00  0.00           O
ATOM   2430  N   PRO A 166      27.647  49.716  31.595  1.00  0.00           N
ATOM   2431  CD  PRO A 166      26.520  49.674  30.655  1.00  0.00           C
ATOM   2432  HD1 PRO A 166      26.586  48.685  30.183  1.00  0.00           H
ATOM   2433  HD2 PRO A 166      26.585  50.478  29.929  1.00  0.00           H
ATOM   2434  CG  PRO A 166      25.207  49.745  31.437  1.00  0.00           C
ATOM   2435  HG1 PRO A 166      24.889  48.735  31.720  1.00  0.00           H
ATOM   2436  HG2 PRO A 166      24.334  50.171  30.945  1.00  0.00           H
ATOM   2437  CB  PRO A 166      25.697  50.573  32.716  1.00  0.00           C
ATOM   2438  HB1 PRO A 166      25.092  50.371  33.602  1.00  0.00           H
ATOM   2439  HB2 PRO A 166      25.829  51.612  32.410  1.00  0.00           H
ATOM   2440  CA  PRO A 166      27.173  50.027  32.932  1.00  0.00           C
ATOM   2441  HA  PRO A 166      27.699  50.912  33.284  1.00  0.00           H
ATOM   2442  C   PRO A 166      27.219  48.899  33.980  1.00  0.00           C
ATOM   2443  O   PRO A 166      26.783  47.841  33.655  1.00  0.00           O
ATOM   2444  N   VAL A 167      27.832  49.212  35.123  1.00  0.00           N
ATOM   2445  H   VAL A 167      28.235  50.138  35.202  1.00  0.00           H
ATOM   2446  CA  VAL A 167      27.845  48.354  36.324  1.00  0.00           C
ATOM   2447  HA  VAL A 167      27.301  47.436  36.121  1.00  0.00           H
ATOM   2448  CB  VAL A 167      29.295  48.065  36.724  1.00  0.00           C
ATOM   2449  HB  VAL A 167      29.848  49.003  36.792  1.00  0.00           H
ATOM   2450  CG1 VAL A 167      29.366  47.367  38.083  1.00  0.00           C
ATOM   2451 1HG1 VAL A 167      28.964  47.921  38.931  1.00  0.00           H
ATOM   2452 2HG1 VAL A 167      28.739  46.485  38.080  1.00  0.00           H
ATOM   2453 3HG1 VAL A 167      30.387  47.062  38.297  1.00  0.00           H
ATOM   2454  CG2 VAL A 167      30.021  47.130  35.685  1.00  0.00           C
ATOM   2455 1HG2 VAL A 167      31.066  46.882  35.882  1.00  0.00           H
ATOM   2456 2HG2 VAL A 167      29.590  46.150  35.878  1.00  0.00           H
ATOM   2457 3HG2 VAL A 167      29.933  47.400  34.635  1.00  0.00           H
ATOM   2458  C   VAL A 167      27.021  49.188  37.365  1.00  0.00           C
ATOM   2459  O   VAL A 167      27.525  50.056  38.059  1.00  0.00           O
ATOM   2460  N   ALA A 168      25.708  48.977  37.275  1.00  0.00           N
ATOM   2461  H   ALA A 168      25.403  48.119  36.847  1.00  0.00           H
ATOM   2462  CA  ALA A 168      24.678  49.881  37.827  1.00  0.00           C
ATOM   2463  HA  ALA A 168      25.135  50.854  37.649  1.00  0.00           H
ATOM   2464  CB  ALA A 168      23.436  49.906  36.899  1.00  0.00           C
ATOM   2465  HB1 ALA A 168      22.827  50.809  37.006  1.00  0.00           H
ATOM   2466  HB2 ALA A 168      23.698  50.103  35.859  1.00  0.00           H
ATOM   2467  HB3 ALA A 168      22.796  49.055  37.112  1.00  0.00           H
ATOM   2468  C   ALA A 168      24.246  49.579  39.251  1.00  0.00           C
ATOM   2469  O   ALA A 168      23.777  50.467  39.891  1.00  0.00           O
ATOM   2470  N   ASP A 169      24.474  48.327  39.732  1.00  0.00           N
ATOM   2471  H   ASP A 169      24.583  47.619  39.021  1.00  0.00           H
ATOM   2472  CA  ASP A 169      24.255  47.862  41.116  1.00  0.00           C
ATOM   2473  HA  ASP A 169      24.569  48.598  41.852  1.00  0.00           H
ATOM   2474  CB  ASP A 169      22.726  47.585  41.338  1.00  0.00           C
ATOM   2475  HB1 ASP A 169      22.209  48.499  41.057  1.00  0.00           H
ATOM   2476  HB2 ASP A 169      22.478  47.262  42.357  1.00  0.00           H
ATOM   2477  CG  ASP A 169      22.146  46.547  40.358  1.00  0.00           C
ATOM   2478  OD1 ASP A 169      21.503  46.929  39.370  1.00  0.00           O
ATOM   2479  OD2 ASP A 169      22.440  45.314  40.570  1.00  0.00           O
ATOM   2480  C   ASP A 169      25.166  46.671  41.485  1.00  0.00           C
ATOM   2481  O   ASP A 169      25.284  46.333  42.663  1.00  0.00           O
ATOM   2482  N   GLY A 170      25.905  46.062  40.477  1.00  0.00           N
ATOM   2483  H   GLY A 170      25.809  46.434  39.548  1.00  0.00           H
ATOM   2484  CA  GLY A 170      26.952  45.073  40.761  1.00  0.00           C
ATOM   2485  HA1 GLY A 170      27.372  44.653  39.846  1.00  0.00           H
ATOM   2486  HA2 GLY A 170      26.485  44.297  41.366  1.00  0.00           H
ATOM   2487  C   GLY A 170      28.146  45.812  41.385  1.00  0.00           C
ATOM   2488  O   GLY A 170      28.368  47.041  41.261  1.00  0.00           O
ATOM   2489  N   LEU A 171      29.017  45.079  42.110  1.00  0.00           N
ATOM   2490  H   LEU A 171      28.780  44.098  42.232  1.00  0.00           H
ATOM   2491  CA  LEU A 171      30.448  45.469  42.508  1.00  0.00           C
ATOM   2492  HA  LEU A 171      30.541  46.469  42.947  1.00  0.00           H
ATOM   2493  CB  LEU A 171      30.848  44.436  43.531  1.00  0.00           C
ATOM   2494  HB1 LEU A 171      30.611  43.453  43.132  1.00  0.00           H
ATOM   2495  HB2 LEU A 171      30.353  44.670  44.477  1.00  0.00           H
ATOM   2496  CG  LEU A 171      32.385  44.425  43.866  1.00  0.00           C
ATOM   2497  HG  LEU A 171      32.905  44.199  42.935  1.00  0.00           H
ATOM   2498  CD1 LEU A 171      32.762  45.746  44.391  1.00  0.00           C
ATOM   2499 1HD1 LEU A 171      32.099  46.001  45.228  1.00  0.00           H
ATOM   2500 2HD1 LEU A 171      33.801  45.818  44.705  1.00  0.00           H
ATOM   2501 3HD1 LEU A 171      32.605  46.551  43.671  1.00  0.00           H
ATOM   2502  CD2 LEU A 171      32.608  43.159  44.839  1.00  0.00           C
ATOM   2503 1HD2 LEU A 171      31.900  43.080  45.662  1.00  0.00           H
ATOM   2504 2HD2 LEU A 171      32.553  42.263  44.216  1.00  0.00           H
ATOM   2505 3HD2 LEU A 171      33.606  43.105  45.287  1.00  0.00           H
ATOM   2506  C   LEU A 171      31.428  45.429  41.274  1.00  0.00           C
ATOM   2507  O   LEU A 171      32.190  46.378  41.207  1.00  0.00           O
ATOM   2508  N   HIS A 172      31.292  44.526  40.331  1.00  0.00           N
ATOM   2509  H   HIS A 172      30.590  43.821  40.513  1.00  0.00           H
ATOM   2510  CA  HIS A 172      31.980  44.661  39.041  1.00  0.00           C
ATOM   2511  HA  HIS A 172      32.219  45.697  38.795  1.00  0.00           H
ATOM   2512  CB  HIS A 172      33.267  43.786  38.967  1.00  0.00           C
ATOM   2513  HB1 HIS A 172      33.797  43.879  38.017  1.00  0.00           H
ATOM   2514  HB2 HIS A 172      32.981  42.737  38.948  1.00  0.00           H
ATOM   2515  CG  HIS A 172      34.306  43.976  40.024  1.00  0.00           C
ATOM   2516  ND1 HIS A 172      34.753  42.907  40.884  1.00  0.00           N
ATOM   2517  CE1 HIS A 172      35.670  43.492  41.651  1.00  0.00           C
ATOM   2518  HE1 HIS A 172      36.269  42.955  42.376  1.00  0.00           H
ATOM   2519  NE2 HIS A 172      35.790  44.800  41.393  1.00  0.00           N
ATOM   2520  HE2 HIS A 172      36.444  45.477  41.773  1.00  0.00           H
ATOM   2521  CD2 HIS A 172      34.931  45.111  40.359  1.00  0.00           C
ATOM   2522  HD2 HIS A 172      34.811  46.091  39.912  1.00  0.00           H
ATOM   2523  C   HIS A 172      31.010  44.125  37.957  1.00  0.00           C
ATOM   2524  O   HIS A 172      29.991  43.455  38.215  1.00  0.00           O
ATOM   2525  N   LEU A 173      31.422  44.253  36.725  1.00  0.00           N
ATOM   2526  H   LEU A 173      32.100  44.978  36.537  1.00  0.00           H
ATOM   2527  CA  LEU A 173      30.859  43.510  35.591  1.00  0.00           C
ATOM   2528  HA  LEU A 173      29.823  43.874  35.523  1.00  0.00           H
ATOM   2529  CB  LEU A 173      31.731  43.913  34.349  1.00  0.00           C
ATOM   2530  HB1 LEU A 173      32.757  43.535  34.440  1.00  0.00           H
ATOM   2531  HB2 LEU A 173      31.802  44.998  34.381  1.00  0.00           H
ATOM   2532  CG  LEU A 173      31.310  43.488  32.934  1.00  0.00           C
ATOM   2533  HG  LEU A 173      31.348  42.411  32.766  1.00  0.00           H
ATOM   2534  CD1 LEU A 173      29.838  43.898  32.618  1.00  0.00           C
ATOM   2535 1HD1 LEU A 173      29.553  43.654  31.599  1.00  0.00           H
ATOM   2536 2HD1 LEU A 173      29.201  43.388  33.344  1.00  0.00           H
ATOM   2537 3HD1 LEU A 173      29.723  44.973  32.760  1.00  0.00           H
ATOM   2538  CD2 LEU A 173      32.200  44.128  31.846  1.00  0.00           C
ATOM   2539 1HD2 LEU A 173      31.984  45.198  31.918  1.00  0.00           H
ATOM   2540 2HD2 LEU A 173      33.270  43.985  31.933  1.00  0.00           H
ATOM   2541 3HD2 LEU A 173      31.866  43.797  30.860  1.00  0.00           H
ATOM   2542  C   LEU A 173      30.899  42.008  35.831  1.00  0.00           C
ATOM   2543  O   LEU A 173      29.819  41.414  35.670  1.00  0.00           O
ATOM   2544  N   LYS A 174      31.990  41.427  36.343  1.00  0.00           N
ATOM   2545  H   LYS A 174      32.833  41.967  36.196  1.00  0.00           H
ATOM   2546  CA  LYS A 174      31.987  40.063  36.915  1.00  0.00           C
ATOM   2547  HA  LYS A 174      31.385  39.475  36.205  1.00  0.00           H
ATOM   2548  CB  LYS A 174      33.432  39.554  36.851  1.00  0.00           C
ATOM   2549  HB1 LYS A 174      33.521  38.712  37.546  1.00  0.00           H
ATOM   2550  HB2 LYS A 174      34.014  40.364  37.284  1.00  0.00           H
ATOM   2551  CG  LYS A 174      33.937  39.201  35.446  1.00  0.00           C
ATOM   2552  HG1 LYS A 174      33.686  40.003  34.765  1.00  0.00           H
ATOM   2553  HG2 LYS A 174      33.435  38.302  35.070  1.00  0.00           H
ATOM   2554  CD  LYS A 174      35.404  39.021  35.146  1.00  0.00           C
ATOM   2555  HD1 LYS A 174      35.910  39.946  35.408  1.00  0.00           H
ATOM   2556  HD2 LYS A 174      35.383  38.784  34.082  1.00  0.00           H
ATOM   2557  CE  LYS A 174      35.970  37.871  36.014  1.00  0.00           C
ATOM   2558  HE1 LYS A 174      35.296  37.008  36.030  1.00  0.00           H
ATOM   2559  HE2 LYS A 174      36.062  38.187  37.050  1.00  0.00           H
ATOM   2560  NZ  LYS A 174      37.300  37.393  35.472  1.00  0.00           N
ATOM   2561  HZ1 LYS A 174      37.702  36.901  36.258  1.00  0.00           H
ATOM   2562  HZ2 LYS A 174      37.230  36.791  34.673  1.00  0.00           H
ATOM   2563  HZ3 LYS A 174      37.947  38.138  35.239  1.00  0.00           H
ATOM   2564  C   LYS A 174      31.297  39.788  38.250  1.00  0.00           C
ATOM   2565  O   LYS A 174      31.579  38.838  38.958  1.00  0.00           O
ATOM   2566  N   SER A 175      30.256  40.539  38.552  1.00  0.00           N
ATOM   2567  H   SER A 175      30.284  41.460  38.147  1.00  0.00           H
ATOM   2568  CA  SER A 175      29.130  40.314  39.465  1.00  0.00           C
ATOM   2569  HA  SER A 175      29.302  39.431  40.072  1.00  0.00           H
ATOM   2570  CB  SER A 175      29.021  41.453  40.514  1.00  0.00           C
ATOM   2571  HB1 SER A 175      28.407  41.051  41.325  1.00  0.00           H
ATOM   2572  HB2 SER A 175      28.506  42.308  40.091  1.00  0.00           H
ATOM   2573  OG  SER A 175      30.292  41.818  41.008  1.00  0.00           O
ATOM   2574  HG  SER A 175      30.316  41.229  41.772  1.00  0.00           H
ATOM   2575  C   SER A 175      27.724  40.070  38.823  1.00  0.00           C
ATOM   2576  O   SER A 175      26.758  39.869  39.569  1.00  0.00           O
ATOM   2577  N   PHE A 176      27.667  39.991  37.498  1.00  0.00           N
ATOM   2578  H   PHE A 176      28.429  40.488  37.063  1.00  0.00           H
ATOM   2579  CA  PHE A 176      26.553  39.449  36.730  1.00  0.00           C
ATOM   2580  HA  PHE A 176      25.976  38.784  37.376  1.00  0.00           H
ATOM   2581  CB  PHE A 176      25.569  40.640  36.499  1.00  0.00           C
ATOM   2582  HB1 PHE A 176      25.196  40.983  37.458  1.00  0.00           H
ATOM   2583  HB2 PHE A 176      24.685  40.307  35.955  1.00  0.00           H
ATOM   2584  CG  PHE A 176      26.092  41.804  35.762  1.00  0.00           C
ATOM   2585  CD1 PHE A 176      25.904  41.832  34.309  1.00  0.00           C
ATOM   2586  HD1 PHE A 176      25.513  40.976  33.776  1.00  0.00           H
ATOM   2587  CE1 PHE A 176      26.421  42.961  33.573  1.00  0.00           C
ATOM   2588  HE1 PHE A 176      26.383  43.027  32.497  1.00  0.00           H
ATOM   2589  CZ  PHE A 176      27.027  44.023  34.261  1.00  0.00           C
ATOM   2590  HZ  PHE A 176      27.463  44.783  33.643  1.00  0.00           H
ATOM   2591  CE2 PHE A 176      27.093  44.020  35.688  1.00  0.00           C
ATOM   2592  HE2 PHE A 176      27.460  44.922  36.143  1.00  0.00           H
ATOM   2593  CD2 PHE A 176      26.568  42.919  36.455  1.00  0.00           C
ATOM   2594  HD2 PHE A 176      26.676  42.897  37.526  1.00  0.00           H
ATOM   2595  C   PHE A 176      26.872  38.681  35.424  1.00  0.00           C
ATOM   2596  O   PHE A 176      25.932  38.111  34.754  1.00  0.00           O
ATOM   2597  N   CYS A 177      28.127  38.607  35.022  1.00  0.00           N
ATOM   2598  H   CYS A 177      28.816  39.249  35.396  1.00  0.00           H
ATOM   2599  CA  CYS A 177      28.463  37.875  33.763  1.00  0.00           C
ATOM   2600  HA  CYS A 177      27.780  37.046  33.638  1.00  0.00           H
ATOM   2601  CB  CYS A 177      28.136  38.722  32.515  1.00  0.00           C
ATOM   2602  HB1 CYS A 177      27.098  38.785  32.188  1.00  0.00           H
ATOM   2603  HB2 CYS A 177      28.576  38.339  31.594  1.00  0.00           H
ATOM   2604  SG  CYS A 177      28.876  40.415  32.538  1.00  0.00           S
ATOM   2605  HG  CYS A 177      28.090  40.881  33.508  1.00  0.00           H
ATOM   2606  C   CYS A 177      29.899  37.302  33.682  1.00  0.00           C
ATOM   2607  O   CYS A 177      30.786  37.772  34.427  1.00  0.00           O
ATOM   2608  N   SER A 178      30.169  36.333  32.769  1.00  0.00           N
ATOM   2609  H   SER A 178      29.443  35.955  32.182  1.00  0.00           H
ATOM   2610  CA  SER A 178      31.480  35.900  32.414  1.00  0.00           C
ATOM   2611  HA  SER A 178      32.215  36.693  32.336  1.00  0.00           H
ATOM   2612  CB  SER A 178      32.004  34.922  33.522  1.00  0.00           C
ATOM   2613  HB1 SER A 178      32.753  34.335  32.981  1.00  0.00           H
ATOM   2614  HB2 SER A 178      31.246  34.248  33.920  1.00  0.00           H
ATOM   2615  OG  SER A 178      32.489  35.781  34.536  1.00  0.00           O
ATOM   2616  HG  SER A 178      31.773  36.391  34.682  1.00  0.00           H
ATOM   2617  C   SER A 178      31.380  35.238  31.019  1.00  0.00           C
ATOM   2618  O   SER A 178      30.318  34.754  30.607  1.00  0.00           O
ATOM   2619  N   MET A 179      32.431  35.244  30.239  1.00  0.00           N
ATOM   2620  H   MET A 179      33.185  35.852  30.539  1.00  0.00           H
ATOM   2621  CA  MET A 179      32.569  34.421  28.992  1.00  0.00           C
ATOM   2622  HA  MET A 179      31.668  34.533  28.391  1.00  0.00           H
ATOM   2623  CB  MET A 179      33.839  34.907  28.176  1.00  0.00           C
ATOM   2624  HB1 MET A 179      34.747  34.696  28.728  1.00  0.00           H
ATOM   2625  HB2 MET A 179      33.791  35.994  28.090  1.00  0.00           H
ATOM   2626  CG  MET A 179      33.987  34.442  26.715  1.00  0.00           C
ATOM   2627  HG1 MET A 179      34.020  33.353  26.661  1.00  0.00           H
ATOM   2628  HG2 MET A 179      34.917  34.840  26.340  1.00  0.00           H
ATOM   2629  SD  MET A 179      32.756  35.002  25.559  1.00  0.00           S
ATOM   2630  CE  MET A 179      33.665  34.587  24.010  1.00  0.00           C
ATOM   2631  HE1 MET A 179      33.067  35.009  23.206  1.00  0.00           H
ATOM   2632  HE2 MET A 179      34.634  35.091  24.043  1.00  0.00           H
ATOM   2633  HE3 MET A 179      33.925  33.533  23.939  1.00  0.00           H
ATOM   2634  C   MET A 179      32.516  32.904  29.334  1.00  0.00           C
ATOM   2635  O   MET A 179      33.081  32.519  30.298  1.00  0.00           O
ATOM   2636  N   ALA A 180      31.868  32.135  28.484  1.00  0.00           N
ATOM   2637  H   ALA A 180      31.356  32.603  27.753  1.00  0.00           H
ATOM   2638  CA  ALA A 180      31.301  30.809  28.918  1.00  0.00           C
ATOM   2639  HA  ALA A 180      31.838  30.386  29.776  1.00  0.00           H
ATOM   2640  CB  ALA A 180      29.868  31.020  29.385  1.00  0.00           C
ATOM   2641  HB1 ALA A 180      29.354  30.118  29.716  1.00  0.00           H
ATOM   2642  HB2 ALA A 180      29.903  31.623  30.293  1.00  0.00           H
ATOM   2643  HB3 ALA A 180      29.195  31.519  28.686  1.00  0.00           H
ATOM   2644  C   ALA A 180      31.376  29.732  27.823  1.00  0.00           C
ATOM   2645  O   ALA A 180      30.861  28.623  28.016  1.00  0.00           O
ATOM   2646  N   GLY A 181      31.918  30.041  26.651  1.00  0.00           N
ATOM   2647  H   GLY A 181      32.293  30.963  26.522  1.00  0.00           H
ATOM   2648  CA  GLY A 181      31.889  29.256  25.367  1.00  0.00           C
ATOM   2649  HA1 GLY A 181      30.886  28.875  25.186  1.00  0.00           H
ATOM   2650  HA2 GLY A 181      32.441  28.326  25.467  1.00  0.00           H
ATOM   2651  C   GLY A 181      32.318  30.135  24.247  1.00  0.00           C
ATOM   2652  O   GLY A 181      32.633  31.315  24.421  1.00  0.00           O
ATOM   2653  N   PRO A 182      32.587  29.657  23.047  1.00  0.00           N
ATOM   2654  CD  PRO A 182      32.395  28.204  22.772  1.00  0.00           C
ATOM   2655  HD1 PRO A 182      31.471  27.778  23.168  1.00  0.00           H
ATOM   2656  HD2 PRO A 182      33.287  27.706  23.139  1.00  0.00           H
ATOM   2657  CG  PRO A 182      32.382  28.101  21.275  1.00  0.00           C
ATOM   2658  HG1 PRO A 182      31.455  28.462  20.827  1.00  0.00           H
ATOM   2659  HG2 PRO A 182      32.678  27.141  20.837  1.00  0.00           H
ATOM   2660  CB  PRO A 182      33.291  29.319  20.906  1.00  0.00           C
ATOM   2661  HB1 PRO A 182      33.126  29.651  19.881  1.00  0.00           H
ATOM   2662  HB2 PRO A 182      34.338  29.056  21.042  1.00  0.00           H
ATOM   2663  CA  PRO A 182      32.945  30.448  21.852  1.00  0.00           C
ATOM   2664  HA  PRO A 182      33.805  31.038  22.140  1.00  0.00           H
ATOM   2665  C   PRO A 182      31.753  31.396  21.455  1.00  0.00           C
ATOM   2666  O   PRO A 182      30.646  30.916  21.389  1.00  0.00           O
ATOM   2667  N   ASN A 183      31.957  32.750  21.189  1.00  0.00           N
ATOM   2668  H   ASN A 183      32.909  33.060  21.086  1.00  0.00           H
ATOM   2669  CA  ASN A 183      30.879  33.792  21.144  1.00  0.00           C
ATOM   2670  HA  ASN A 183      31.343  34.776  21.179  1.00  0.00           H
ATOM   2671  CB  ASN A 183      30.127  33.727  19.851  1.00  0.00           C
ATOM   2672  HB1 ASN A 183      29.256  34.373  19.885  1.00  0.00           H
ATOM   2673  HB2 ASN A 183      29.746  32.716  19.728  1.00  0.00           H
ATOM   2674  CG  ASN A 183      30.995  34.116  18.661  1.00  0.00           C
ATOM   2675  OD1 ASN A 183      31.189  35.321  18.430  1.00  0.00           O
ATOM   2676  ND2 ASN A 183      31.380  33.244  17.793  1.00  0.00           N
ATOM   2677 1HD2 ASN A 183      31.274  32.261  18.021  1.00  0.00           H
ATOM   2678 2HD2 ASN A 183      31.528  33.566  16.846  1.00  0.00           H
ATOM   2679  C   ASN A 183      29.939  33.838  22.329  1.00  0.00           C
ATOM   2680  O   ASN A 183      29.188  34.793  22.382  1.00  0.00           O
ATOM   2681  N   LEU A 184      29.967  32.935  23.314  1.00  0.00           N
ATOM   2682  H   LEU A 184      30.737  32.279  23.250  1.00  0.00           H
ATOM   2683  CA  LEU A 184      28.941  32.743  24.298  1.00  0.00           C
ATOM   2684  HA  LEU A 184      27.933  33.055  24.041  1.00  0.00           H
ATOM   2685  CB  LEU A 184      28.710  31.246  24.482  1.00  0.00           C
ATOM   2686  HB1 LEU A 184      29.567  30.878  25.047  1.00  0.00           H
ATOM   2687  HB2 LEU A 184      28.566  30.759  23.521  1.00  0.00           H
ATOM   2688  CG  LEU A 184      27.469  30.947  25.390  1.00  0.00           C
ATOM   2689  HG  LEU A 184      27.025  31.680  26.058  1.00  0.00           H
ATOM   2690  CD1 LEU A 184      26.297  30.451  24.520  1.00  0.00           C
ATOM   2691 1HD1 LEU A 184      25.380  30.305  25.092  1.00  0.00           H
ATOM   2692 2HD1 LEU A 184      26.070  31.290  23.854  1.00  0.00           H
ATOM   2693 3HD1 LEU A 184      26.582  29.581  23.939  1.00  0.00           H
ATOM   2694  CD2 LEU A 184      27.684  29.708  26.261  1.00  0.00           C
ATOM   2695 1HD2 LEU A 184      27.772  28.830  25.629  1.00  0.00           H
ATOM   2696 2HD2 LEU A 184      28.568  29.759  26.904  1.00  0.00           H
ATOM   2697 3HD2 LEU A 184      26.894  29.561  26.991  1.00  0.00           H
ATOM   2698  C   LEU A 184      29.172  33.247  25.710  1.00  0.00           C
ATOM   2699  O   LEU A 184      30.111  32.798  26.383  1.00  0.00           O
ATOM   2700  N   ILE A 185      28.231  33.991  26.287  1.00  0.00           N
ATOM   2701  H   ILE A 185      27.512  34.327  25.653  1.00  0.00           H
ATOM   2702  CA  ILE A 185      28.193  34.535  27.631  1.00  0.00           C
ATOM   2703  HA  ILE A 185      29.166  34.395  28.086  1.00  0.00           H
ATOM   2704  CB  ILE A 185      28.143  36.067  27.485  1.00  0.00           C
ATOM   2705  HB  ILE A 185      27.359  36.322  26.774  1.00  0.00           H
ATOM   2706  CG2 ILE A 185      28.021  36.856  28.841  1.00  0.00           C
ATOM   2707 1HG2 ILE A 185      28.821  36.551  29.519  1.00  0.00           H
ATOM   2708 2HG2 ILE A 185      28.031  37.944  28.754  1.00  0.00           H
ATOM   2709 3HG2 ILE A 185      27.137  36.654  29.428  1.00  0.00           H
ATOM   2710  CG1 ILE A 185      29.434  36.591  26.817  1.00  0.00           C
ATOM   2711 1HG1 ILE A 185      29.930  35.950  26.095  1.00  0.00           H
ATOM   2712 2HG1 ILE A 185      30.184  36.908  27.543  1.00  0.00           H
ATOM   2713  CD  ILE A 185      29.327  37.898  26.023  1.00  0.00           C
ATOM   2714  HD1 ILE A 185      30.249  38.115  25.479  1.00  0.00           H
ATOM   2715  HD2 ILE A 185      28.529  37.749  25.293  1.00  0.00           H
ATOM   2716  HD3 ILE A 185      29.035  38.734  26.668  1.00  0.00           H
ATOM   2717  C   ILE A 185      27.073  33.985  28.530  1.00  0.00           C
ATOM   2718  O   ILE A 185      25.920  33.930  28.189  1.00  0.00           O
ATOM   2719  N   ALA A 186      27.507  33.649  29.735  1.00  0.00           N
ATOM   2720  H   ALA A 186      28.443  33.832  30.057  1.00  0.00           H
ATOM   2721  CA  ALA A 186      26.630  33.493  30.881  1.00  0.00           C
ATOM   2722  HA  ALA A 186      25.733  32.910  30.661  1.00  0.00           H
ATOM   2723  CB  ALA A 186      27.480  32.634  31.765  1.00  0.00           C
ATOM   2724  HB1 ALA A 186      26.941  32.633  32.715  1.00  0.00           H
ATOM   2725  HB2 ALA A 186      27.552  31.618  31.385  1.00  0.00           H
ATOM   2726  HB3 ALA A 186      28.397  33.196  31.971  1.00  0.00           H
ATOM   2727  C   ALA A 186      26.310  34.879  31.468  1.00  0.00           C
ATOM   2728  O   ALA A 186      27.188  35.717  31.767  1.00  0.00           O
ATOM   2729  N   ILE A 187      24.993  35.158  31.531  1.00  0.00           N
ATOM   2730  H   ILE A 187      24.303  34.468  31.251  1.00  0.00           H
ATOM   2731  CA  ILE A 187      24.375  36.434  31.989  1.00  0.00           C
ATOM   2732  HA  ILE A 187      25.185  37.032  32.420  1.00  0.00           H
ATOM   2733  CB  ILE A 187      23.885  37.120  30.696  1.00  0.00           C
ATOM   2734  HB  ILE A 187      24.728  37.170  29.999  1.00  0.00           H
ATOM   2735  CG2 ILE A 187      22.701  36.422  29.987  1.00  0.00           C
ATOM   2736 1HG2 ILE A 187      21.800  36.369  30.615  1.00  0.00           H
ATOM   2737 2HG2 ILE A 187      22.438  37.080  29.159  1.00  0.00           H
ATOM   2738 3HG2 ILE A 187      23.049  35.451  29.661  1.00  0.00           H
ATOM   2739  CG1 ILE A 187      23.342  38.552  30.981  1.00  0.00           C
ATOM   2740 1HG1 ILE A 187      22.504  38.552  31.676  1.00  0.00           H
ATOM   2741 2HG1 ILE A 187      22.834  38.883  30.078  1.00  0.00           H
ATOM   2742  CD  ILE A 187      24.390  39.560  31.395  1.00  0.00           C
ATOM   2743  HD1 ILE A 187      23.813  40.483  31.412  1.00  0.00           H
ATOM   2744  HD2 ILE A 187      24.776  39.318  32.382  1.00  0.00           H
ATOM   2745  HD3 ILE A 187      25.179  39.706  30.655  1.00  0.00           H
ATOM   2746  C   ILE A 187      23.249  36.092  33.058  1.00  0.00           C
ATOM   2747  O   ILE A 187      22.407  35.237  32.966  1.00  0.00           O
ATOM   2748  N   GLY A 188      23.256  36.901  34.101  1.00  0.00           N
ATOM   2749  H   GLY A 188      24.066  37.507  34.184  1.00  0.00           H
ATOM   2750  CA  GLY A 188      22.152  37.018  35.094  1.00  0.00           C
ATOM   2751  HA1 GLY A 188      22.586  37.638  35.868  1.00  0.00           H
ATOM   2752  HA2 GLY A 188      22.024  36.060  35.602  1.00  0.00           H
ATOM   2753  C   GLY A 188      20.722  37.404  34.524  1.00  0.00           C
ATOM   2754  O   GLY A 188      20.521  37.804  33.403  1.00  0.00           O
ATOM   2755  N   SER A 189      19.741  37.325  35.455  1.00  0.00           N
ATOM   2756  H   SER A 189      20.070  37.294  36.409  1.00  0.00           H
ATOM   2757  CA  SER A 189      18.322  37.512  35.225  1.00  0.00           C
ATOM   2758  HA  SER A 189      18.202  37.392  34.149  1.00  0.00           H
ATOM   2759  CB  SER A 189      17.452  36.361  35.687  1.00  0.00           C
ATOM   2760  HB1 SER A 189      16.475  36.671  35.301  1.00  0.00           H
ATOM   2761  HB2 SER A 189      17.570  36.133  36.740  1.00  0.00           H
ATOM   2762  OG  SER A 189      17.916  35.210  34.952  1.00  0.00           O
ATOM   2763  HG  SER A 189      18.822  34.972  35.178  1.00  0.00           H
ATOM   2764  C   SER A 189      17.707  38.894  35.679  1.00  0.00           C
ATOM   2765  O   SER A 189      16.484  39.122  35.458  1.00  0.00           O
ATOM   2766  N   SER A 190      18.551  39.742  36.200  1.00  0.00           N
ATOM   2767  H   SER A 190      19.446  39.312  36.381  1.00  0.00           H
ATOM   2768  CA  SER A 190      18.293  41.140  36.529  1.00  0.00           C
ATOM   2769  HA  SER A 190      17.233  41.126  36.780  1.00  0.00           H
ATOM   2770  CB  SER A 190      19.152  41.589  37.761  1.00  0.00           C
ATOM   2771  HB1 SER A 190      18.747  41.089  38.632  1.00  0.00           H
ATOM   2772  HB2 SER A 190      19.053  42.664  37.910  1.00  0.00           H
ATOM   2773  OG  SER A 190      20.560  41.389  37.626  1.00  0.00           O
ATOM   2774  HG  SER A 190      20.720  40.478  37.858  1.00  0.00           H
ATOM   2775  C   SER A 190      18.402  42.052  35.403  1.00  0.00           C
ATOM   2776  O   SER A 190      19.134  41.798  34.480  1.00  0.00           O
ATOM   2777  N   GLU A 191      17.649  43.141  35.433  1.00  0.00           N
ATOM   2778  H   GLU A 191      17.195  43.374  36.299  1.00  0.00           H
ATOM   2779  CA  GLU A 191      17.403  44.156  34.348  1.00  0.00           C
ATOM   2780  HA  GLU A 191      17.105  43.630  33.441  1.00  0.00           H
ATOM   2781  CB  GLU A 191      16.311  45.092  34.779  1.00  0.00           C
ATOM   2782  HB1 GLU A 191      16.641  45.640  35.669  1.00  0.00           H
ATOM   2783  HB2 GLU A 191      15.399  44.522  34.940  1.00  0.00           H
ATOM   2784  CG  GLU A 191      16.077  46.143  33.721  1.00  0.00           C
ATOM   2785  HG1 GLU A 191      16.134  45.761  32.696  1.00  0.00           H
ATOM   2786  HG2 GLU A 191      16.859  46.905  33.828  1.00  0.00           H
ATOM   2787  CD  GLU A 191      14.669  46.816  33.815  1.00  0.00           C
ATOM   2788  OE1 GLU A 191      13.600  46.235  33.570  1.00  0.00           O
ATOM   2789  OE2 GLU A 191      14.668  48.030  34.074  1.00  0.00           O
ATOM   2790  C   GLU A 191      18.695  44.880  33.777  1.00  0.00           C
ATOM   2791  O   GLU A 191      18.981  44.883  32.584  1.00  0.00           O
ATOM   2792  N   SER A 192      19.454  45.455  34.720  1.00  0.00           N
ATOM   2793  H   SER A 192      19.007  45.400  35.621  1.00  0.00           H
ATOM   2794  CA  SER A 192      20.718  46.229  34.645  1.00  0.00           C
ATOM   2795  HA  SER A 192      20.564  47.083  33.983  1.00  0.00           H
ATOM   2796  CB  SER A 192      21.026  46.763  36.091  1.00  0.00           C
ATOM   2797  HB1 SER A 192      20.071  47.240  36.320  1.00  0.00           H
ATOM   2798  HB2 SER A 192      21.796  47.538  36.138  1.00  0.00           H
ATOM   2799  OG  SER A 192      21.332  45.825  37.019  1.00  0.00           O
ATOM   2800  HG  SER A 192      21.331  46.221  37.899  1.00  0.00           H
ATOM   2801  C   SER A 192      21.855  45.369  34.060  1.00  0.00           C
ATOM   2802  O   SER A 192      22.562  45.865  33.187  1.00  0.00           O
ATOM   2803  N   ALA A 193      21.956  44.113  34.486  1.00  0.00           N
ATOM   2804  H   ALA A 193      21.352  43.781  35.221  1.00  0.00           H
ATOM   2805  CA  ALA A 193      22.854  43.100  34.015  1.00  0.00           C
ATOM   2806  HA  ALA A 193      23.863  43.486  34.124  1.00  0.00           H
ATOM   2807  CB  ALA A 193      22.647  41.889  34.811  1.00  0.00           C
ATOM   2808  HB1 ALA A 193      23.152  40.979  34.481  1.00  0.00           H
ATOM   2809  HB2 ALA A 193      22.848  42.082  35.868  1.00  0.00           H
ATOM   2810  HB3 ALA A 193      21.609  41.559  34.707  1.00  0.00           H
ATOM   2811  C   ALA A 193      22.534  42.952  32.461  1.00  0.00           C
ATOM   2812  O   ALA A 193      23.478  42.996  31.661  1.00  0.00           O
ATOM   2813  N   GLN A 194      21.258  42.519  32.143  1.00  0.00           N
ATOM   2814  H   GLN A 194      20.524  42.437  32.839  1.00  0.00           H
ATOM   2815  CA  GLN A 194      20.860  42.356  30.697  1.00  0.00           C
ATOM   2816  HA  GLN A 194      21.559  41.718  30.157  1.00  0.00           H
ATOM   2817  CB  GLN A 194      19.436  41.711  30.680  1.00  0.00           C
ATOM   2818  HB1 GLN A 194      19.016  41.817  29.682  1.00  0.00           H
ATOM   2819  HB2 GLN A 194      18.798  42.185  31.426  1.00  0.00           H
ATOM   2820  CG  GLN A 194      19.532  40.242  31.122  1.00  0.00           C
ATOM   2821  HG1 GLN A 194      19.939  40.179  32.132  1.00  0.00           H
ATOM   2822  HG2 GLN A 194      20.193  39.637  30.508  1.00  0.00           H
ATOM   2823  CD  GLN A 194      18.227  39.501  31.042  1.00  0.00           C
ATOM   2824  OE1 GLN A 194      17.230  40.030  30.625  1.00  0.00           O
ATOM   2825  NE2 GLN A 194      18.144  38.391  31.677  1.00  0.00           N
ATOM   2826 1HE2 GLN A 194      18.942  37.955  32.123  1.00  0.00           H
ATOM   2827 2HE2 GLN A 194      17.251  37.925  31.699  1.00  0.00           H
ATOM   2828  C   GLN A 194      20.940  43.718  29.873  1.00  0.00           C
ATOM   2829  O   GLN A 194      21.154  43.677  28.675  1.00  0.00           O
ATOM   2830  N   LYS A 195      20.773  44.912  30.545  1.00  0.00           N
ATOM   2831  H   LYS A 195      20.334  45.069  31.440  1.00  0.00           H
ATOM   2832  CA  LYS A 195      21.023  46.232  29.872  1.00  0.00           C
ATOM   2833  HA  LYS A 195      20.422  46.391  28.982  1.00  0.00           H
ATOM   2834  CB  LYS A 195      20.491  47.362  30.723  1.00  0.00           C
ATOM   2835  HB1 LYS A 195      21.085  48.253  30.498  1.00  0.00           H
ATOM   2836  HB2 LYS A 195      20.746  47.025  31.730  1.00  0.00           H
ATOM   2837  CG  LYS A 195      18.987  47.597  30.611  1.00  0.00           C
ATOM   2838  HG1 LYS A 195      18.483  46.627  30.666  1.00  0.00           H
ATOM   2839  HG2 LYS A 195      18.764  48.006  29.627  1.00  0.00           H
ATOM   2840  CD  LYS A 195      18.533  48.473  31.841  1.00  0.00           C
ATOM   2841  HD1 LYS A 195      19.019  49.425  32.005  1.00  0.00           H
ATOM   2842  HD2 LYS A 195      18.811  47.944  32.755  1.00  0.00           H
ATOM   2843  CE  LYS A 195      17.038  48.787  31.746  1.00  0.00           C
ATOM   2844  HE1 LYS A 195      16.812  49.206  32.724  1.00  0.00           H
ATOM   2845  HE2 LYS A 195      16.341  47.951  31.654  1.00  0.00           H
ATOM   2846  NZ  LYS A 195      16.672  49.799  30.706  1.00  0.00           N
ATOM   2847  HZ1 LYS A 195      15.684  50.023  30.641  1.00  0.00           H
ATOM   2848  HZ2 LYS A 195      17.078  50.679  30.970  1.00  0.00           H
ATOM   2849  HZ3 LYS A 195      17.010  49.604  29.772  1.00  0.00           H
ATOM   2850  C   LYS A 195      22.527  46.443  29.554  1.00  0.00           C
ATOM   2851  O   LYS A 195      22.786  46.814  28.420  1.00  0.00           O
ATOM   2852  N   ALA A 196      23.507  46.119  30.471  1.00  0.00           N
ATOM   2853  H   ALA A 196      23.070  45.751  31.306  1.00  0.00           H
ATOM   2854  CA  ALA A 196      24.933  46.088  30.237  1.00  0.00           C
ATOM   2855  HA  ALA A 196      25.287  47.078  29.947  1.00  0.00           H
ATOM   2856  CB  ALA A 196      25.520  45.688  31.544  1.00  0.00           C
ATOM   2857  HB1 ALA A 196      25.106  46.311  32.342  1.00  0.00           H
ATOM   2858  HB2 ALA A 196      25.238  44.657  31.758  1.00  0.00           H
ATOM   2859  HB3 ALA A 196      26.599  45.833  31.470  1.00  0.00           H
ATOM   2860  C   ALA A 196      25.395  45.086  29.101  1.00  0.00           C
ATOM   2861  O   ALA A 196      26.359  45.450  28.331  1.00  0.00           O
ATOM   2862  N   LEU A 197      24.873  43.902  29.042  1.00  0.00           N
ATOM   2863  H   LEU A 197      24.398  43.639  29.882  1.00  0.00           H
ATOM   2864  CA  LEU A 197      25.041  43.025  27.862  1.00  0.00           C
ATOM   2865  HA  LEU A 197      26.109  42.983  27.641  1.00  0.00           H
ATOM   2866  CB  LEU A 197      24.621  41.517  28.146  1.00  0.00           C
ATOM   2867  HB1 LEU A 197      23.562  41.425  28.358  1.00  0.00           H
ATOM   2868  HB2 LEU A 197      25.201  41.195  29.014  1.00  0.00           H
ATOM   2869  CG  LEU A 197      24.818  40.472  27.015  1.00  0.00           C
ATOM   2870  HG  LEU A 197      24.112  40.749  26.226  1.00  0.00           H
ATOM   2871  CD1 LEU A 197      26.231  40.569  26.423  1.00  0.00           C
ATOM   2872 1HD1 LEU A 197      26.444  39.779  25.712  1.00  0.00           H
ATOM   2873 2HD1 LEU A 197      26.288  41.517  25.879  1.00  0.00           H
ATOM   2874 3HD1 LEU A 197      26.951  40.604  27.243  1.00  0.00           H
ATOM   2875  CD2 LEU A 197      24.641  38.964  27.320  1.00  0.00           C
ATOM   2876 1HD2 LEU A 197      23.721  38.832  27.882  1.00  0.00           H
ATOM   2877 2HD2 LEU A 197      24.631  38.327  26.428  1.00  0.00           H
ATOM   2878 3HD2 LEU A 197      25.414  38.695  28.045  1.00  0.00           H
ATOM   2879  C   LEU A 197      24.315  43.621  26.671  1.00  0.00           C
ATOM   2880  O   LEU A 197      24.903  43.606  25.538  1.00  0.00           O
ATOM   2881  N   LYS A 198      23.135  44.195  26.771  1.00  0.00           N
ATOM   2882  H   LYS A 198      22.576  44.283  27.600  1.00  0.00           H
ATOM   2883  CA  LYS A 198      22.476  44.892  25.574  1.00  0.00           C
ATOM   2884  HA  LYS A 198      22.355  44.147  24.789  1.00  0.00           H
ATOM   2885  CB  LYS A 198      21.108  45.485  25.917  1.00  0.00           C
ATOM   2886  HB1 LYS A 198      20.871  46.230  25.153  1.00  0.00           H
ATOM   2887  HB2 LYS A 198      21.069  46.016  26.874  1.00  0.00           H
ATOM   2888  CG  LYS A 198      19.974  44.478  25.715  1.00  0.00           C
ATOM   2889  HG1 LYS A 198      20.247  43.568  26.251  1.00  0.00           H
ATOM   2890  HG2 LYS A 198      19.886  44.274  24.645  1.00  0.00           H
ATOM   2891  CD  LYS A 198      18.663  45.104  26.199  1.00  0.00           C
ATOM   2892  HD1 LYS A 198      18.383  45.977  25.594  1.00  0.00           H
ATOM   2893  HD2 LYS A 198      18.795  45.450  27.226  1.00  0.00           H
ATOM   2894  CE  LYS A 198      17.539  44.136  26.229  1.00  0.00           C
ATOM   2895  HE1 LYS A 198      17.764  43.370  26.966  1.00  0.00           H
ATOM   2896  HE2 LYS A 198      17.446  43.644  25.268  1.00  0.00           H
ATOM   2897  NZ  LYS A 198      16.300  44.875  26.582  1.00  0.00           N
ATOM   2898  HZ1 LYS A 198      15.675  44.249  27.074  1.00  0.00           H
ATOM   2899  HZ2 LYS A 198      16.503  45.614  27.239  1.00  0.00           H
ATOM   2900  HZ3 LYS A 198      15.778  45.243  25.794  1.00  0.00           H
ATOM   2901  C   LYS A 198      23.346  46.097  24.979  1.00  0.00           C
ATOM   2902  O   LYS A 198      23.297  46.381  23.777  1.00  0.00           O
ATOM   2903  N   ILE A 199      24.263  46.661  25.777  1.00  0.00           N
ATOM   2904  H   ILE A 199      24.162  46.469  26.762  1.00  0.00           H
ATOM   2905  CA  ILE A 199      25.280  47.664  25.451  1.00  0.00           C
ATOM   2906  HA  ILE A 199      24.737  48.222  24.683  1.00  0.00           H
ATOM   2907  CB  ILE A 199      25.434  48.559  26.758  1.00  0.00           C
ATOM   2908  HB  ILE A 199      25.487  47.960  27.659  1.00  0.00           H
ATOM   2909  CG2 ILE A 199      26.784  49.336  26.746  1.00  0.00           C
ATOM   2910 1HG2 ILE A 199      27.160  49.814  25.840  1.00  0.00           H
ATOM   2911 2HG2 ILE A 199      26.697  50.068  27.534  1.00  0.00           H
ATOM   2912 3HG2 ILE A 199      27.477  48.526  26.988  1.00  0.00           H
ATOM   2913  CG1 ILE A 199      24.210  49.505  26.725  1.00  0.00           C
ATOM   2914 1HG1 ILE A 199      23.286  48.971  26.490  1.00  0.00           H
ATOM   2915 2HG1 ILE A 199      24.331  50.369  26.068  1.00  0.00           H
ATOM   2916  CD  ILE A 199      23.861  50.097  28.113  1.00  0.00           C
ATOM   2917  HD1 ILE A 199      24.656  50.770  28.443  1.00  0.00           H
ATOM   2918  HD2 ILE A 199      22.961  50.720  28.102  1.00  0.00           H
ATOM   2919  HD3 ILE A 199      23.824  49.366  28.913  1.00  0.00           H
ATOM   2920  C   ILE A 199      26.522  47.061  24.777  1.00  0.00           C
ATOM   2921  O   ILE A 199      27.036  47.785  23.939  1.00  0.00           O
ATOM   2922  N   MET A 200      26.763  45.778  25.042  1.00  0.00           N
ATOM   2923  H   MET A 200      26.207  45.212  25.660  1.00  0.00           H
ATOM   2924  CA  MET A 200      27.893  45.052  24.404  1.00  0.00           C
ATOM   2925  HA  MET A 200      28.800  45.660  24.396  1.00  0.00           H
ATOM   2926  CB  MET A 200      28.186  43.642  25.070  1.00  0.00           C
ATOM   2927  HB1 MET A 200      28.858  43.051  24.442  1.00  0.00           H
ATOM   2928  HB2 MET A 200      27.243  43.114  25.226  1.00  0.00           H
ATOM   2929  CG  MET A 200      28.855  43.804  26.398  1.00  0.00           C
ATOM   2930  HG1 MET A 200      28.176  44.409  26.996  1.00  0.00           H
ATOM   2931  HG2 MET A 200      29.731  44.407  26.172  1.00  0.00           H
ATOM   2932  SD  MET A 200      29.325  42.296  27.172  1.00  0.00           S
ATOM   2933  CE  MET A 200      29.898  42.919  28.755  1.00  0.00           C
ATOM   2934  HE1 MET A 200      30.386  42.078  29.255  1.00  0.00           H
ATOM   2935  HE2 MET A 200      30.635  43.679  28.473  1.00  0.00           H
ATOM   2936  HE3 MET A 200      29.055  43.459  29.184  1.00  0.00           H
ATOM   2937  C   MET A 200      27.440  44.894  22.939  1.00  0.00           C
ATOM   2938  O   MET A 200      28.090  45.381  22.027  1.00  0.00           O
ATOM   2939  N   GLN A 201      26.241  44.437  22.708  1.00  0.00           N
ATOM   2940  H   GLN A 201      25.832  43.949  23.488  1.00  0.00           H
ATOM   2941  CA  GLN A 201      25.463  44.471  21.439  1.00  0.00           C
ATOM   2942  HA  GLN A 201      26.013  43.860  20.705  1.00  0.00           H
ATOM   2943  CB  GLN A 201      24.147  43.757  21.759  1.00  0.00           C
ATOM   2944  HB1 GLN A 201      23.570  43.802  20.835  1.00  0.00           H
ATOM   2945  HB2 GLN A 201      23.586  44.394  22.443  1.00  0.00           H
ATOM   2946  CG  GLN A 201      24.194  42.278  22.139  1.00  0.00           C
ATOM   2947  HG1 GLN A 201      23.135  42.021  22.222  1.00  0.00           H
ATOM   2948  HG2 GLN A 201      24.745  42.161  23.070  1.00  0.00           H
ATOM   2949  CD  GLN A 201      24.700  41.293  21.076  1.00  0.00           C
ATOM   2950  OE1 GLN A 201      25.914  41.011  21.003  1.00  0.00           O
ATOM   2951  NE2 GLN A 201      23.914  40.592  20.335  1.00  0.00           N
ATOM   2952 1HE2 GLN A 201      23.047  41.058  20.117  1.00  0.00           H
ATOM   2953 2HE2 GLN A 201      24.264  39.747  19.893  1.00  0.00           H
ATOM   2954  C   GLN A 201      25.232  45.869  20.863  1.00  0.00           C
ATOM   2955  O   GLN A 201      24.843  46.009  19.704  1.00  0.00           O
ATOM   2956  N   GLN A 202      25.547  46.973  21.580  1.00  0.00           N
ATOM   2957  H   GLN A 202      26.100  46.876  22.417  1.00  0.00           H
ATOM   2958  CA  GLN A 202      25.310  48.324  21.139  1.00  0.00           C
ATOM   2959  HA  GLN A 202      24.610  48.268  20.305  1.00  0.00           H
ATOM   2960  CB  GLN A 202      24.675  49.206  22.191  1.00  0.00           C
ATOM   2961  HB1 GLN A 202      25.453  49.405  22.934  1.00  0.00           H
ATOM   2962  HB2 GLN A 202      23.881  48.638  22.676  1.00  0.00           H
ATOM   2963  CG  GLN A 202      24.102  50.517  21.658  1.00  0.00           C
ATOM   2964  HG1 GLN A 202      23.445  50.258  20.830  1.00  0.00           H
ATOM   2965  HG2 GLN A 202      24.978  51.091  21.361  1.00  0.00           H
ATOM   2966  CD  GLN A 202      23.266  51.363  22.579  1.00  0.00           C
ATOM   2967  OE1 GLN A 202      22.816  50.991  23.662  1.00  0.00           O
ATOM   2968  NE2 GLN A 202      22.892  52.520  22.181  1.00  0.00           N
ATOM   2969 1HE2 GLN A 202      23.164  52.874  21.279  1.00  0.00           H
ATOM   2970 2HE2 GLN A 202      22.468  53.056  22.922  1.00  0.00           H
ATOM   2971  C   GLN A 202      26.548  49.024  20.478  1.00  0.00           C
ATOM   2972  O   GLN A 202      26.497  49.678  19.452  1.00  0.00           O
ATOM   2973  N   MET A 203      27.671  48.892  21.167  1.00  0.00           N
ATOM   2974  H   MET A 203      27.645  48.431  22.061  1.00  0.00           H
ATOM   2975  CA  MET A 203      28.914  49.667  20.820  1.00  0.00           C
ATOM   2976  HA  MET A 203      28.545  50.582  20.345  1.00  0.00           H
ATOM   2977  CB  MET A 203      29.612  50.064  22.209  1.00  0.00           C
ATOM   2978  HB1 MET A 203      30.472  50.688  21.945  1.00  0.00           H
ATOM   2979  HB2 MET A 203      29.868  49.139  22.728  1.00  0.00           H
ATOM   2980  CG  MET A 203      28.734  50.804  23.223  1.00  0.00           C
ATOM   2981  HG1 MET A 203      29.335  51.294  23.986  1.00  0.00           H
ATOM   2982  HG2 MET A 203      28.058  50.112  23.705  1.00  0.00           H
ATOM   2983  SD  MET A 203      27.664  52.127  22.598  1.00  0.00           S
ATOM   2984  CE  MET A 203      26.300  52.289  23.838  1.00  0.00           C
ATOM   2985  HE1 MET A 203      25.642  51.429  23.933  1.00  0.00           H
ATOM   2986  HE2 MET A 203      26.635  52.683  24.802  1.00  0.00           H
ATOM   2987  HE3 MET A 203      25.564  53.055  23.596  1.00  0.00           H
ATOM   2988  C   MET A 203      29.861  49.049  19.769  1.00  0.00           C
ATOM   2989  O   MET A 203      30.727  49.718  19.226  1.00  0.00           O
ATOM   2990  N   SER A 204      29.601  47.673  19.557  1.00  0.00           N
ATOM   2991  H   SER A 204      28.785  47.229  19.951  1.00  0.00           H
ATOM   2992  CA  SER A 204      30.407  46.791  18.664  1.00  0.00           C
ATOM   2993  HA  SER A 204      31.418  47.204  18.648  1.00  0.00           H
ATOM   2994  CB  SER A 204      30.386  45.401  19.353  1.00  0.00           C
ATOM   2995  HB1 SER A 204      29.355  45.045  19.422  1.00  0.00           H
ATOM   2996  HB2 SER A 204      30.736  45.463  20.382  1.00  0.00           H
ATOM   2997  OG  SER A 204      31.033  44.382  18.546  1.00  0.00           O
ATOM   2998  HG  SER A 204      31.869  44.073  18.911  1.00  0.00           H
ATOM   2999  C   SER A 204      29.817  46.786  17.254  1.00  0.00           C
ATOM   3000  O   SER A 204      28.731  47.223  16.990  1.00  0.00           O
ATOM   3001  N   ASP A 205      30.595  46.300  16.347  1.00  0.00           N
ATOM   3002  H   ASP A 205      31.483  45.878  16.601  1.00  0.00           H
ATOM   3003  CA  ASP A 205      30.243  45.978  14.997  1.00  0.00           C
ATOM   3004  HA  ASP A 205      29.254  46.382  14.744  1.00  0.00           H
ATOM   3005  CB  ASP A 205      31.201  46.642  13.997  1.00  0.00           C
ATOM   3006  HB1 ASP A 205      31.152  47.725  14.146  1.00  0.00           H
ATOM   3007  HB2 ASP A 205      30.871  46.347  12.999  1.00  0.00           H
ATOM   3008  CG  ASP A 205      32.653  46.222  14.184  1.00  0.00           C
ATOM   3009  OD1 ASP A 205      33.181  46.206  15.291  1.00  0.00           O
ATOM   3010  OD2 ASP A 205      33.328  45.894  13.183  1.00  0.00           O
ATOM   3011  C   ASP A 205      30.211  44.452  14.752  1.00  0.00           C
ATOM   3012  O   ASP A 205      30.276  44.017  13.583  1.00  0.00           O
ATOM   3013  N   HIS A 206      30.103  43.658  15.793  1.00  0.00           N
ATOM   3014  H   HIS A 206      30.045  44.124  16.684  1.00  0.00           H
ATOM   3015  CA  HIS A 206      29.808  42.184  15.744  1.00  0.00           C
ATOM   3016  HA  HIS A 206      29.567  41.821  14.750  1.00  0.00           H
ATOM   3017  CB  HIS A 206      31.170  41.567  16.170  1.00  0.00           C
ATOM   3018  HB1 HIS A 206      31.362  41.858  17.196  1.00  0.00           H
ATOM   3019  HB2 HIS A 206      31.924  42.061  15.552  1.00  0.00           H
ATOM   3020  CG  HIS A 206      31.261  40.013  16.124  1.00  0.00           C
ATOM   3021  ND1 HIS A 206      31.918  39.295  15.094  1.00  0.00           N
ATOM   3022  CE1 HIS A 206      31.752  37.978  15.373  1.00  0.00           C
ATOM   3023  HE1 HIS A 206      32.017  37.099  14.796  1.00  0.00           H
ATOM   3024  NE2 HIS A 206      31.114  37.857  16.560  1.00  0.00           N
ATOM   3025  HE2 HIS A 206      31.000  37.079  17.194  1.00  0.00           H
ATOM   3026  CD2 HIS A 206      30.783  39.114  17.010  1.00  0.00           C
ATOM   3027  HD2 HIS A 206      30.342  39.342  17.975  1.00  0.00           H
ATOM   3028  C   HIS A 206      28.709  41.841  16.736  1.00  0.00           C
ATOM   3029  O   HIS A 206      28.321  42.705  17.554  1.00  0.00           O
ATOM   3030  N   ARG A 207      28.086  40.676  16.718  1.00  0.00           N
ATOM   3031  H   ARG A 207      28.352  40.014  16.003  1.00  0.00           H
ATOM   3032  CA  ARG A 207      27.030  40.235  17.693  1.00  0.00           C
ATOM   3033  HA  ARG A 207      26.914  41.014  18.456  1.00  0.00           H
ATOM   3034  CB  ARG A 207      25.653  40.137  16.899  1.00  0.00           C
ATOM   3035  HB1 ARG A 207      25.010  39.755  17.684  1.00  0.00           H
ATOM   3036  HB2 ARG A 207      25.692  39.404  16.090  1.00  0.00           H
ATOM   3037  CG  ARG A 207      25.155  41.523  16.460  1.00  0.00           C
ATOM   3038  HG1 ARG A 207      24.201  41.310  15.979  1.00  0.00           H
ATOM   3039  HG2 ARG A 207      25.870  41.844  15.702  1.00  0.00           H
ATOM   3040  CD  ARG A 207      24.797  42.562  17.513  1.00  0.00           C
ATOM   3041  HD1 ARG A 207      25.597  42.838  18.198  1.00  0.00           H
ATOM   3042  HD2 ARG A 207      24.012  42.109  18.125  1.00  0.00           H
ATOM   3043  NE  ARG A 207      24.225  43.773  16.900  1.00  0.00           N
ATOM   3044  HE  ARG A 207      23.241  43.733  16.717  1.00  0.00           H
ATOM   3045  CZ  ARG A 207      24.841  44.859  16.390  1.00  0.00           C
ATOM   3046  NH1 ARG A 207      26.060  45.079  16.755  1.00  0.00           N
ATOM   3047 1HH1 ARG A 207      26.499  44.365  17.313  1.00  0.00           H
ATOM   3048 2HH1 ARG A 207      26.568  45.743  16.195  1.00  0.00           H
ATOM   3049  NH2 ARG A 207      24.332  45.788  15.699  1.00  0.00           N
ATOM   3050 1HH2 ARG A 207      23.389  45.824  15.342  1.00  0.00           H
ATOM   3051 2HH2 ARG A 207      24.940  46.545  15.422  1.00  0.00           H
ATOM   3052  C   ARG A 207      27.295  38.845  18.333  1.00  0.00           C
ATOM   3053  O   ARG A 207      27.713  37.934  17.623  1.00  0.00           O
ATOM   3054  N   TYR A 208      27.081  38.718  19.647  1.00  0.00           N
ATOM   3055  H   TYR A 208      26.816  39.532  20.185  1.00  0.00           H
ATOM   3056  CA  TYR A 208      27.518  37.578  20.522  1.00  0.00           C
ATOM   3057  HA  TYR A 208      28.146  36.846  20.009  1.00  0.00           H
ATOM   3058  CB  TYR A 208      28.385  38.294  21.623  1.00  0.00           C
ATOM   3059  HB1 TYR A 208      28.558  37.677  22.510  1.00  0.00           H
ATOM   3060  HB2 TYR A 208      27.771  39.088  22.039  1.00  0.00           H
ATOM   3061  CG  TYR A 208      29.702  38.920  21.090  1.00  0.00           C
ATOM   3062  CD1 TYR A 208      30.769  38.091  20.795  1.00  0.00           C
ATOM   3063  HD1 TYR A 208      30.658  37.021  20.852  1.00  0.00           H
ATOM   3064  CE1 TYR A 208      31.933  38.619  20.174  1.00  0.00           C
ATOM   3065  HE1 TYR A 208      32.698  37.964  19.774  1.00  0.00           H
ATOM   3066  CZ  TYR A 208      32.058  40.007  19.984  1.00  0.00           C
ATOM   3067  OH  TYR A 208      33.138  40.561  19.379  1.00  0.00           O
ATOM   3068  HH  TYR A 208      33.128  41.522  19.319  1.00  0.00           H
ATOM   3069  CE2 TYR A 208      30.984  40.857  20.351  1.00  0.00           C
ATOM   3070  HE2 TYR A 208      30.994  41.915  20.121  1.00  0.00           H
ATOM   3071  CD2 TYR A 208      29.826  40.288  20.993  1.00  0.00           C
ATOM   3072  HD2 TYR A 208      28.983  40.950  21.092  1.00  0.00           H
ATOM   3073  C   TYR A 208      26.293  36.786  21.131  1.00  0.00           C
ATOM   3074  O   TYR A 208      25.252  37.359  21.304  1.00  0.00           O
ATOM   3075  N   ASP A 209      26.562  35.497  21.421  1.00  0.00           N
ATOM   3076  H   ASP A 209      27.512  35.164  21.323  1.00  0.00           H
ATOM   3077  CA  ASP A 209      25.525  34.490  21.894  1.00  0.00           C
ATOM   3078  HA  ASP A 209      24.515  34.744  21.556  1.00  0.00           H
ATOM   3079  CB  ASP A 209      25.892  33.159  21.193  1.00  0.00           C
ATOM   3080  HB1 ASP A 209      26.727  32.805  21.794  1.00  0.00           H
ATOM   3081  HB2 ASP A 209      26.240  33.366  20.187  1.00  0.00           H
ATOM   3082  CG  ASP A 209      24.703  32.196  21.155  1.00  0.00           C
ATOM   3083  OD1 ASP A 209      23.557  32.542  21.560  1.00  0.00           O
ATOM   3084  OD2 ASP A 209      24.860  31.047  20.719  1.00  0.00           O
ATOM   3085  C   ASP A 209      25.477  34.414  23.458  1.00  0.00           C
ATOM   3086  O   ASP A 209      26.335  35.059  24.124  1.00  0.00           O
ATOM   3087  N   LYS A 210      24.371  33.838  24.038  1.00  0.00           N
ATOM   3088  H   LYS A 210      23.684  33.278  23.550  1.00  0.00           H
ATOM   3089  CA  LYS A 210      24.197  33.821  25.525  1.00  0.00           C
ATOM   3090  HA  LYS A 210      25.188  33.816  25.983  1.00  0.00           H
ATOM   3091  CB  LYS A 210      23.574  35.188  25.941  1.00  0.00           C
ATOM   3092  HB1 LYS A 210      23.932  35.988  25.297  1.00  0.00           H
ATOM   3093  HB2 LYS A 210      23.908  35.335  26.972  1.00  0.00           H
ATOM   3094  CG  LYS A 210      22.037  35.335  26.104  1.00  0.00           C
ATOM   3095  HG1 LYS A 210      21.883  36.218  26.729  1.00  0.00           H
ATOM   3096  HG2 LYS A 210      21.556  34.494  26.601  1.00  0.00           H
ATOM   3097  CD  LYS A 210      21.319  35.405  24.750  1.00  0.00           C
ATOM   3098  HD1 LYS A 210      21.447  34.487  24.171  1.00  0.00           H
ATOM   3099  HD2 LYS A 210      21.724  36.207  24.127  1.00  0.00           H
ATOM   3100  CE  LYS A 210      19.809  35.539  24.979  1.00  0.00           C
ATOM   3101  HE1 LYS A 210      19.531  36.216  25.777  1.00  0.00           H
ATOM   3102  HE2 LYS A 210      19.301  34.682  25.410  1.00  0.00           H
ATOM   3103  NZ  LYS A 210      19.114  35.810  23.758  1.00  0.00           N
ATOM   3104  HZ1 LYS A 210      19.116  34.980  23.174  1.00  0.00           H
ATOM   3105  HZ2 LYS A 210      18.157  36.129  23.817  1.00  0.00           H
ATOM   3106  HZ3 LYS A 210      19.615  36.561  23.311  1.00  0.00           H
ATOM   3107  C   LYS A 210      23.475  32.649  26.141  1.00  0.00           C
ATOM   3108  O   LYS A 210      22.715  31.922  25.518  1.00  0.00           O
ATOM   3109  N   LEU A 211      23.662  32.484  27.464  1.00  0.00           N
ATOM   3110  H   LEU A 211      24.372  33.044  27.927  1.00  0.00           H
ATOM   3111  CA  LEU A 211      23.072  31.512  28.426  1.00  0.00           C
ATOM   3112  HA  LEU A 211      22.188  31.061  27.976  1.00  0.00           H
ATOM   3113  CB  LEU A 211      24.180  30.468  28.719  1.00  0.00           C
ATOM   3114  HB1 LEU A 211      25.133  30.870  29.044  1.00  0.00           H
ATOM   3115  HB2 LEU A 211      24.441  30.149  27.712  1.00  0.00           H
ATOM   3116  CG  LEU A 211      23.709  29.256  29.457  1.00  0.00           C
ATOM   3117  HG  LEU A 211      23.175  29.530  30.359  1.00  0.00           H
ATOM   3118  CD1 LEU A 211      22.803  28.282  28.656  1.00  0.00           C
ATOM   3119 1HD1 LEU A 211      21.842  28.744  28.406  1.00  0.00           H
ATOM   3120 2HD1 LEU A 211      23.254  28.004  27.700  1.00  0.00           H
ATOM   3121 3HD1 LEU A 211      22.519  27.376  29.185  1.00  0.00           H
ATOM   3122  CD2 LEU A 211      25.017  28.439  29.868  1.00  0.00           C
ATOM   3123 1HD2 LEU A 211      24.637  27.566  30.395  1.00  0.00           H
ATOM   3124 2HD2 LEU A 211      25.479  28.078  28.953  1.00  0.00           H
ATOM   3125 3HD2 LEU A 211      25.645  29.000  30.563  1.00  0.00           H
ATOM   3126  C   LEU A 211      22.637  32.235  29.726  1.00  0.00           C
ATOM   3127  O   LEU A 211      23.409  32.807  30.452  1.00  0.00           O
ATOM   3128  N   THR A 212      21.399  32.292  29.931  1.00  0.00           N
ATOM   3129  H   THR A 212      20.932  31.890  29.128  1.00  0.00           H
ATOM   3130  CA  THR A 212      20.764  33.082  31.006  1.00  0.00           C
ATOM   3131  HA  THR A 212      21.369  33.960  31.218  1.00  0.00           H
ATOM   3132  CB  THR A 212      19.469  33.631  30.619  1.00  0.00           C
ATOM   3133  HB  THR A 212      18.843  32.766  30.380  1.00  0.00           H
ATOM   3134  CG2 THR A 212      18.786  34.533  31.691  1.00  0.00           C
ATOM   3135 1HG2 THR A 212      18.429  33.855  32.454  1.00  0.00           H
ATOM   3136 2HG2 THR A 212      19.503  35.310  31.974  1.00  0.00           H
ATOM   3137 3HG2 THR A 212      17.938  35.074  31.262  1.00  0.00           H
ATOM   3138  OG1 THR A 212      19.764  34.357  29.428  1.00  0.00           O
ATOM   3139  HG1 THR A 212      19.956  33.750  28.707  1.00  0.00           H
ATOM   3140  C   THR A 212      20.616  32.227  32.230  1.00  0.00           C
ATOM   3141  O   THR A 212      20.173  31.103  32.215  1.00  0.00           O
ATOM   3142  N   VAL A 213      21.008  32.816  33.321  1.00  0.00           N
ATOM   3143  H   VAL A 213      21.265  33.784  33.225  1.00  0.00           H
ATOM   3144  CA  VAL A 213      21.178  32.228  34.719  1.00  0.00           C
ATOM   3145  HA  VAL A 213      20.885  31.183  34.568  1.00  0.00           H
ATOM   3146  CB  VAL A 213      22.658  32.145  35.118  1.00  0.00           C
ATOM   3147  HB  VAL A 213      23.012  33.163  35.287  1.00  0.00           H
ATOM   3148  CG1 VAL A 213      22.940  31.432  36.485  1.00  0.00           C
ATOM   3149 1HG1 VAL A 213      22.421  31.995  37.255  1.00  0.00           H
ATOM   3150 2HG1 VAL A 213      22.523  30.430  36.573  1.00  0.00           H
ATOM   3151 3HG1 VAL A 213      23.996  31.370  36.757  1.00  0.00           H
ATOM   3152  CG2 VAL A 213      23.579  31.386  34.136  1.00  0.00           C
ATOM   3153 1HG2 VAL A 213      23.583  31.801  33.135  1.00  0.00           H
ATOM   3154 2HG2 VAL A 213      24.602  31.507  34.483  1.00  0.00           H
ATOM   3155 3HG2 VAL A 213      23.375  30.310  34.090  1.00  0.00           H
ATOM   3156  C   VAL A 213      20.277  32.954  35.830  1.00  0.00           C
ATOM   3157  O   VAL A 213      20.484  34.200  35.912  1.00  0.00           O
ATOM   3158  N   PRO A 214      19.423  32.291  36.706  1.00  0.00           N
ATOM   3159  CD  PRO A 214      19.139  30.893  36.551  1.00  0.00           C
ATOM   3160  HD1 PRO A 214      20.012  30.316  36.853  1.00  0.00           H
ATOM   3161  HD2 PRO A 214      18.894  30.636  35.515  1.00  0.00           H
ATOM   3162  CG  PRO A 214      17.951  30.659  37.478  1.00  0.00           C
ATOM   3163  HG1 PRO A 214      17.927  29.683  37.964  1.00  0.00           H
ATOM   3164  HG2 PRO A 214      16.965  30.700  37.017  1.00  0.00           H
ATOM   3165  CB  PRO A 214      18.123  31.708  38.542  1.00  0.00           C
ATOM   3166  HB1 PRO A 214      18.830  31.366  39.292  1.00  0.00           H
ATOM   3167  HB2 PRO A 214      17.236  31.987  39.109  1.00  0.00           H
ATOM   3168  CA  PRO A 214      18.645  32.914  37.804  1.00  0.00           C
ATOM   3169  HA  PRO A 214      17.914  33.593  37.369  1.00  0.00           H
ATOM   3170  C   PRO A 214      19.442  33.810  38.732  1.00  0.00           C
ATOM   3171  O   PRO A 214      19.020  34.934  39.070  1.00  0.00           O
ATOM   3172  N   ASP A 215      20.511  33.313  39.287  1.00  0.00           N
ATOM   3173  H   ASP A 215      20.884  32.388  39.087  1.00  0.00           H
ATOM   3174  CA  ASP A 215      21.383  34.063  40.244  1.00  0.00           C
ATOM   3175  HA  ASP A 215      20.813  34.860  40.732  1.00  0.00           H
ATOM   3176  CB  ASP A 215      22.014  33.186  41.317  1.00  0.00           C
ATOM   3177  HB1 ASP A 215      22.775  33.686  41.914  1.00  0.00           H
ATOM   3178  HB2 ASP A 215      22.449  32.363  40.765  1.00  0.00           H
ATOM   3179  CG  ASP A 215      20.872  32.550  42.171  1.00  0.00           C
ATOM   3180  OD1 ASP A 215      20.342  33.185  43.105  1.00  0.00           O
ATOM   3181  OD2 ASP A 215      20.524  31.375  41.943  1.00  0.00           O
ATOM   3182  C   ASP A 215      22.559  34.738  39.524  1.00  0.00           C
ATOM   3183  O   ASP A 215      23.360  34.038  38.944  1.00  0.00           O
ATOM   3184  N   ASP A 216      22.790  36.034  39.621  1.00  0.00           N
ATOM   3185  H   ASP A 216      22.179  36.598  40.195  1.00  0.00           H
ATOM   3186  CA  ASP A 216      23.686  36.705  38.705  1.00  0.00           C
ATOM   3187  HA  ASP A 216      23.472  36.328  37.695  1.00  0.00           H
ATOM   3188  CB  ASP A 216      23.338  38.164  38.612  1.00  0.00           C
ATOM   3189  HB1 ASP A 216      23.818  38.611  37.746  1.00  0.00           H
ATOM   3190  HB2 ASP A 216      23.786  38.750  39.415  1.00  0.00           H
ATOM   3191  CG  ASP A 216      21.877  38.413  38.808  1.00  0.00           C
ATOM   3192  OD1 ASP A 216      21.472  38.193  39.959  1.00  0.00           O
ATOM   3193  OD2 ASP A 216      21.071  38.800  37.976  1.00  0.00           O
ATOM   3194  C   ASP A 216      25.184  36.509  39.103  1.00  0.00           C
ATOM   3195  O   ASP A 216      26.063  36.430  38.217  1.00  0.00           O
ATOM   3196  N   ILE A 217      25.414  36.247  40.420  1.00  0.00           N
ATOM   3197  H   ILE A 217      24.645  36.298  41.069  1.00  0.00           H
ATOM   3198  CA  ILE A 217      26.719  35.857  40.944  1.00  0.00           C
ATOM   3199  HA  ILE A 217      27.484  36.395  40.385  1.00  0.00           H
ATOM   3200  CB  ILE A 217      26.868  36.267  42.405  1.00  0.00           C
ATOM   3201  HB  ILE A 217      27.797  35.848  42.784  1.00  0.00           H
ATOM   3202  CG2 ILE A 217      26.909  37.806  42.557  1.00  0.00           C
ATOM   3203 1HG2 ILE A 217      27.522  38.179  41.736  1.00  0.00           H
ATOM   3204 2HG2 ILE A 217      25.943  38.305  42.460  1.00  0.00           H
ATOM   3205 3HG2 ILE A 217      27.402  38.048  43.501  1.00  0.00           H
ATOM   3206  CG1 ILE A 217      25.735  35.595  43.259  1.00  0.00           C
ATOM   3207 1HG1 ILE A 217      25.762  34.511  43.144  1.00  0.00           H
ATOM   3208 2HG1 ILE A 217      24.796  36.079  43.014  1.00  0.00           H
ATOM   3209  CD  ILE A 217      25.884  35.822  44.765  1.00  0.00           C
ATOM   3210  HD1 ILE A 217      25.252  35.132  45.321  1.00  0.00           H
ATOM   3211  HD2 ILE A 217      26.922  35.552  44.964  1.00  0.00           H
ATOM   3212  HD3 ILE A 217      25.725  36.894  44.907  1.00  0.00           H
ATOM   3213  C   ILE A 217      27.033  34.342  40.759  1.00  0.00           C
ATOM   3214  O   ILE A 217      28.119  33.947  40.961  1.00  0.00           O
ATOM   3215  N   ALA A 218      26.157  33.646  40.037  1.00  0.00           N
ATOM   3216  H   ALA A 218      25.184  33.915  40.121  1.00  0.00           H
ATOM   3217  CA  ALA A 218      26.450  32.344  39.474  1.00  0.00           C
ATOM   3218  HA  ALA A 218      27.416  31.997  39.833  1.00  0.00           H
ATOM   3219  CB  ALA A 218      25.474  31.296  39.956  1.00  0.00           C
ATOM   3220  HB1 ALA A 218      25.785  30.330  39.555  1.00  0.00           H
ATOM   3221  HB2 ALA A 218      25.420  31.234  41.041  1.00  0.00           H
ATOM   3222  HB3 ALA A 218      24.470  31.585  39.617  1.00  0.00           H
ATOM   3223  C   ALA A 218      26.526  32.280  37.958  1.00  0.00           C
ATOM   3224  O   ALA A 218      26.887  31.233  37.334  1.00  0.00           O
ATOM   3225  N   ALA A 219      26.222  33.434  37.270  1.00  0.00           N
ATOM   3226  H   ALA A 219      25.865  34.154  37.870  1.00  0.00           H
ATOM   3227  CA  ALA A 219      26.699  33.730  35.888  1.00  0.00           C
ATOM   3228  HA  ALA A 219      26.468  32.892  35.229  1.00  0.00           H
ATOM   3229  CB  ALA A 219      25.937  34.929  35.304  1.00  0.00           C
ATOM   3230  HB1 ALA A 219      24.904  34.587  35.363  1.00  0.00           H
ATOM   3231  HB2 ALA A 219      26.065  35.875  35.828  1.00  0.00           H
ATOM   3232  HB3 ALA A 219      26.216  35.112  34.271  1.00  0.00           H
ATOM   3233  C   ALA A 219      28.244  33.960  35.776  1.00  0.00           C
ATOM   3234  O   ALA A 219      28.909  33.737  34.774  1.00  0.00           O
ATOM   3235  N   ASN A 220      28.879  34.217  36.946  1.00  0.00           N
ATOM   3236  H   ASN A 220      28.316  34.242  37.788  1.00  0.00           H
ATOM   3237  CA  ASN A 220      30.314  34.186  37.139  1.00  0.00           C
ATOM   3238  HA  ASN A 220      30.738  34.881  36.422  1.00  0.00           H
ATOM   3239  CB  ASN A 220      30.505  34.914  38.533  1.00  0.00           C
ATOM   3240  HB1 ASN A 220      29.917  34.328  39.241  1.00  0.00           H
ATOM   3241  HB2 ASN A 220      30.055  35.904  38.441  1.00  0.00           H
ATOM   3242  CG  ASN A 220      31.937  35.036  38.969  1.00  0.00           C
ATOM   3243  OD1 ASN A 220      32.541  34.192  39.505  1.00  0.00           O
ATOM   3244  ND2 ASN A 220      32.545  36.134  38.807  1.00  0.00           N
ATOM   3245 1HD2 ASN A 220      32.086  37.008  38.587  1.00  0.00           H
ATOM   3246 2HD2 ASN A 220      33.541  36.118  38.969  1.00  0.00           H
ATOM   3247  C   ASN A 220      30.901  32.746  37.131  1.00  0.00           C
ATOM   3248  O   ASN A 220      30.800  31.994  38.077  1.00  0.00           O
ATOM   3249  N   CYS A 221      31.566  32.318  36.072  1.00  0.00           N
ATOM   3250  H   CYS A 221      31.587  33.043  35.367  1.00  0.00           H
ATOM   3251  CA  CYS A 221      31.950  30.915  35.687  1.00  0.00           C
ATOM   3252  HA  CYS A 221      31.844  30.211  36.511  1.00  0.00           H
ATOM   3253  CB  CYS A 221      30.942  30.374  34.733  1.00  0.00           C
ATOM   3254  HB1 CYS A 221      29.983  30.445  35.237  1.00  0.00           H
ATOM   3255  HB2 CYS A 221      31.036  29.312  34.492  1.00  0.00           H
ATOM   3256  SG  CYS A 221      30.942  31.362  33.230  1.00  0.00           S
ATOM   3257  HG  CYS A 221      30.271  32.376  33.786  1.00  0.00           H
ATOM   3258  C   CYS A 221      33.405  30.945  35.220  1.00  0.00           C
ATOM   3259  O   CYS A 221      33.975  31.993  35.037  1.00  0.00           O
ATOM   3260  N   ILE A 222      34.086  29.816  35.012  1.00  0.00           N
ATOM   3261  H   ILE A 222      33.599  28.948  35.163  1.00  0.00           H
ATOM   3262  CA  ILE A 222      35.296  29.720  34.180  1.00  0.00           C
ATOM   3263  HA  ILE A 222      35.501  30.680  33.697  1.00  0.00           H
ATOM   3264  CB  ILE A 222      36.590  29.461  35.020  1.00  0.00           C
ATOM   3265  HB  ILE A 222      36.338  28.491  35.452  1.00  0.00           H
ATOM   3266  CG2 ILE A 222      37.833  29.287  34.163  1.00  0.00           C
ATOM   3267 1HG2 ILE A 222      37.796  28.378  33.558  1.00  0.00           H
ATOM   3268 2HG2 ILE A 222      37.973  30.094  33.452  1.00  0.00           H
ATOM   3269 3HG2 ILE A 222      38.733  29.275  34.773  1.00  0.00           H
ATOM   3270  CG1 ILE A 222      36.948  30.438  36.171  1.00  0.00           C
ATOM   3271 1HG1 ILE A 222      36.088  30.887  36.677  1.00  0.00           H
ATOM   3272 2HG1 ILE A 222      37.410  31.345  35.768  1.00  0.00           H
ATOM   3273  CD  ILE A 222      37.933  29.935  37.295  1.00  0.00           C
ATOM   3274  HD1 ILE A 222      38.053  30.791  37.946  1.00  0.00           H
ATOM   3275  HD2 ILE A 222      37.550  29.047  37.803  1.00  0.00           H
ATOM   3276  HD3 ILE A 222      38.936  29.789  36.886  1.00  0.00           H
ATOM   3277  C   ILE A 222      35.153  28.580  33.071  1.00  0.00           C
ATOM   3278  O   ILE A 222      34.635  27.479  33.356  1.00  0.00           O
ATOM   3279  N   TYR A 223      35.448  28.979  31.836  1.00  0.00           N
ATOM   3280  H   TYR A 223      35.678  29.946  31.675  1.00  0.00           H
ATOM   3281  CA  TYR A 223      35.354  28.178  30.586  1.00  0.00           C
ATOM   3282  HA  TYR A 223      35.039  27.161  30.848  1.00  0.00           H
ATOM   3283  CB  TYR A 223      34.296  28.732  29.639  1.00  0.00           C
ATOM   3284  HB1 TYR A 223      34.165  29.780  29.909  1.00  0.00           H
ATOM   3285  HB2 TYR A 223      33.349  28.202  29.705  1.00  0.00           H
ATOM   3286  CG  TYR A 223      34.751  28.701  28.176  1.00  0.00           C
ATOM   3287  CD1 TYR A 223      34.556  27.579  27.374  1.00  0.00           C
ATOM   3288  HD1 TYR A 223      34.061  26.751  27.873  1.00  0.00           H
ATOM   3289  CE1 TYR A 223      34.904  27.561  26.025  1.00  0.00           C
ATOM   3290  HE1 TYR A 223      34.676  26.660  25.469  1.00  0.00           H
ATOM   3291  CZ  TYR A 223      35.378  28.740  25.399  1.00  0.00           C
ATOM   3292  OH  TYR A 223      35.450  28.741  24.046  1.00  0.00           O
ATOM   3293  HH  TYR A 223      35.697  29.622  23.750  1.00  0.00           H
ATOM   3294  CE2 TYR A 223      35.455  29.922  26.164  1.00  0.00           C
ATOM   3295  HE2 TYR A 223      35.670  30.832  25.619  1.00  0.00           H
ATOM   3296  CD2 TYR A 223      35.080  29.840  27.511  1.00  0.00           C
ATOM   3297  HD2 TYR A 223      35.060  30.775  28.056  1.00  0.00           H
ATOM   3298  C   TYR A 223      36.732  28.123  29.841  1.00  0.00           C
ATOM   3299  O   TYR A 223      37.445  29.126  29.681  1.00  0.00           O
ATOM   3300  N   LEU A 224      37.130  26.954  29.448  1.00  0.00           N
ATOM   3301  H   LEU A 224      36.492  26.173  29.546  1.00  0.00           H
ATOM   3302  CA  LEU A 224      38.341  26.609  28.560  1.00  0.00           C
ATOM   3303  HA  LEU A 224      38.673  27.481  28.012  1.00  0.00           H
ATOM   3304  CB  LEU A 224      39.569  26.135  29.327  1.00  0.00           C
ATOM   3305  HB1 LEU A 224      40.238  25.789  28.542  1.00  0.00           H
ATOM   3306  HB2 LEU A 224      39.339  25.202  29.835  1.00  0.00           H
ATOM   3307  CG  LEU A 224      40.295  27.205  30.245  1.00  0.00           C
ATOM   3308  HG  LEU A 224      39.607  27.613  30.982  1.00  0.00           H
ATOM   3309  CD1 LEU A 224      41.427  26.486  30.935  1.00  0.00           C
ATOM   3310 1HD1 LEU A 224      42.303  26.354  30.306  1.00  0.00           H
ATOM   3311 2HD1 LEU A 224      41.755  26.985  31.847  1.00  0.00           H
ATOM   3312 3HD1 LEU A 224      41.119  25.484  31.236  1.00  0.00           H
ATOM   3313  CD2 LEU A 224      41.056  28.205  29.380  1.00  0.00           C
ATOM   3314 1HD2 LEU A 224      41.821  28.747  29.934  1.00  0.00           H
ATOM   3315 2HD2 LEU A 224      41.405  27.678  28.492  1.00  0.00           H
ATOM   3316 3HD2 LEU A 224      40.358  28.862  28.857  1.00  0.00           H
ATOM   3317  C   LEU A 224      37.952  25.575  27.458  1.00  0.00           C
ATOM   3318  O   LEU A 224      36.991  24.841  27.603  1.00  0.00           O
ATOM   3319  N   ASN A 225      38.668  25.572  26.349  1.00  0.00           N
ATOM   3320  H   ASN A 225      39.543  26.073  26.350  1.00  0.00           H
ATOM   3321  CA  ASN A 225      38.667  24.363  25.529  1.00  0.00           C
ATOM   3322  HA  ASN A 225      37.704  23.876  25.668  1.00  0.00           H
ATOM   3323  CB  ASN A 225      38.845  24.805  24.051  1.00  0.00           C
ATOM   3324  HB1 ASN A 225      39.272  24.015  23.429  1.00  0.00           H
ATOM   3325  HB2 ASN A 225      39.498  25.672  23.968  1.00  0.00           H
ATOM   3326  CG  ASN A 225      37.477  25.250  23.509  1.00  0.00           C
ATOM   3327  OD1 ASN A 225      36.557  24.393  23.453  1.00  0.00           O
ATOM   3328  ND2 ASN A 225      37.344  26.529  23.242  1.00  0.00           N
ATOM   3329 1HD2 ASN A 225      38.152  27.110  23.071  1.00  0.00           H
ATOM   3330 2HD2 ASN A 225      36.413  26.917  23.161  1.00  0.00           H
ATOM   3331  C   ASN A 225      39.693  23.412  26.031  1.00  0.00           C
ATOM   3332  O   ASN A 225      40.788  23.783  26.378  1.00  0.00           O
ATOM   3333  N   ILE A 226      39.423  22.094  25.984  1.00  0.00           N
ATOM   3334  H   ILE A 226      38.525  21.813  25.625  1.00  0.00           H
ATOM   3335  CA  ILE A 226      40.291  21.038  26.409  1.00  0.00           C
ATOM   3336  HA  ILE A 226      41.291  21.464  26.407  1.00  0.00           H
ATOM   3337  CB  ILE A 226      39.952  20.768  27.865  1.00  0.00           C
ATOM   3338  HB  ILE A 226      38.906  20.445  27.834  1.00  0.00           H
ATOM   3339  CG2 ILE A 226      40.694  19.490  28.383  1.00  0.00           C
ATOM   3340 1HG2 ILE A 226      40.367  18.553  27.941  1.00  0.00           H
ATOM   3341 2HG2 ILE A 226      41.768  19.590  28.209  1.00  0.00           H
ATOM   3342 3HG2 ILE A 226      40.569  19.425  29.473  1.00  0.00           H
ATOM   3343  CG1 ILE A 226      40.051  21.891  28.902  1.00  0.00           C
ATOM   3344 1HG1 ILE A 226      39.601  21.496  29.812  1.00  0.00           H
ATOM   3345 2HG1 ILE A 226      39.362  22.694  28.650  1.00  0.00           H
ATOM   3346  CD  ILE A 226      41.430  22.406  29.279  1.00  0.00           C
ATOM   3347  HD1 ILE A 226      42.039  21.705  29.852  1.00  0.00           H
ATOM   3348  HD2 ILE A 226      41.966  22.755  28.393  1.00  0.00           H
ATOM   3349  HD3 ILE A 226      41.295  23.275  29.921  1.00  0.00           H
ATOM   3350  C   ILE A 226      40.137  19.781  25.540  1.00  0.00           C
ATOM   3351  O   ILE A 226      39.059  19.444  25.107  1.00  0.00           O
ATOM   3352  N   PRO A 227      41.162  18.953  25.325  1.00  0.00           N
ATOM   3353  CD  PRO A 227      42.565  19.310  25.516  1.00  0.00           C
ATOM   3354  HD1 PRO A 227      42.995  19.005  26.465  1.00  0.00           H
ATOM   3355  HD2 PRO A 227      42.637  20.385  25.375  1.00  0.00           H
ATOM   3356  CG  PRO A 227      43.388  18.659  24.420  1.00  0.00           C
ATOM   3357  HG1 PRO A 227      44.317  18.299  24.878  1.00  0.00           H
ATOM   3358  HG2 PRO A 227      43.528  19.466  23.708  1.00  0.00           H
ATOM   3359  CB  PRO A 227      42.597  17.489  23.977  1.00  0.00           C
ATOM   3360  HB1 PRO A 227      42.794  16.613  24.599  1.00  0.00           H
ATOM   3361  HB2 PRO A 227      42.652  17.303  22.897  1.00  0.00           H
ATOM   3362  CA  PRO A 227      41.196  17.939  24.278  1.00  0.00           C
ATOM   3363  HA  PRO A 227      40.808  18.487  23.427  1.00  0.00           H
ATOM   3364  C   PRO A 227      40.273  16.671  24.611  1.00  0.00           C
ATOM   3365  O   PRO A 227      40.171  16.126  25.676  1.00  0.00           O
ATOM   3366  N   ASN A 228      39.564  16.188  23.604  1.00  0.00           N
ATOM   3367  H   ASN A 228      39.881  16.608  22.752  1.00  0.00           H
ATOM   3368  CA  ASN A 228      38.452  15.242  23.662  1.00  0.00           C
ATOM   3369  HA  ASN A 228      38.067  15.285  22.648  1.00  0.00           H
ATOM   3370  CB  ASN A 228      38.913  13.776  24.018  1.00  0.00           C
ATOM   3371  HB1 ASN A 228      38.049  13.108  24.120  1.00  0.00           H
ATOM   3372  HB2 ASN A 228      39.403  13.821  24.988  1.00  0.00           H
ATOM   3373  CG  ASN A 228      39.915  13.211  23.066  1.00  0.00           C
ATOM   3374  OD1 ASN A 228      41.096  13.439  23.112  1.00  0.00           O
ATOM   3375  ND2 ASN A 228      39.505  12.286  22.191  1.00  0.00           N
ATOM   3376 1HD2 ASN A 228      38.517  12.154  22.011  1.00  0.00           H
ATOM   3377 2HD2 ASN A 228      40.182  11.985  21.516  1.00  0.00           H
ATOM   3378  C   ASN A 228      37.267  15.681  24.583  1.00  0.00           C
ATOM   3379  O   ASN A 228      36.218  14.977  24.623  1.00  0.00           O
ATOM   3380  N   LYS A 229      37.264  16.879  25.211  1.00  0.00           N
ATOM   3381  H   LYS A 229      37.958  17.583  24.990  1.00  0.00           H
ATOM   3382  CA  LYS A 229      36.364  17.365  26.296  1.00  0.00           C
ATOM   3383  HA  LYS A 229      35.667  16.584  26.591  1.00  0.00           H
ATOM   3384  CB  LYS A 229      37.177  17.629  27.562  1.00  0.00           C
ATOM   3385  HB1 LYS A 229      36.526  17.976  28.364  1.00  0.00           H
ATOM   3386  HB2 LYS A 229      37.957  18.364  27.342  1.00  0.00           H
ATOM   3387  CG  LYS A 229      37.734  16.397  28.199  1.00  0.00           C
ATOM   3388  HG1 LYS A 229      38.722  16.208  27.783  1.00  0.00           H
ATOM   3389  HG2 LYS A 229      37.090  15.566  27.912  1.00  0.00           H
ATOM   3390  CD  LYS A 229      37.789  16.472  29.688  1.00  0.00           C
ATOM   3391  HD1 LYS A 229      36.870  16.840  30.146  1.00  0.00           H
ATOM   3392  HD2 LYS A 229      38.596  17.124  30.037  1.00  0.00           H
ATOM   3393  CE  LYS A 229      38.000  15.058  30.237  1.00  0.00           C
ATOM   3394  HE1 LYS A 229      38.723  14.567  29.587  1.00  0.00           H
ATOM   3395  HE2 LYS A 229      37.091  14.469  30.133  1.00  0.00           H
ATOM   3396  NZ  LYS A 229      38.604  15.196  31.559  1.00  0.00           N
ATOM   3397  HZ1 LYS A 229      37.964  15.577  32.246  1.00  0.00           H
ATOM   3398  HZ2 LYS A 229      38.760  14.251  31.875  1.00  0.00           H
ATOM   3399  HZ3 LYS A 229      39.471  15.696  31.521  1.00  0.00           H
ATOM   3400  C   LYS A 229      35.426  18.468  25.854  1.00  0.00           C
ATOM   3401  O   LYS A 229      34.701  19.032  26.645  1.00  0.00           O
ATOM   3402  N   GLY A 230      35.425  18.816  24.579  1.00  0.00           N
ATOM   3403  H   GLY A 230      36.113  18.395  23.976  1.00  0.00           H
ATOM   3404  CA  GLY A 230      34.603  19.900  24.031  1.00  0.00           C
ATOM   3405  HA1 GLY A 230      33.596  19.598  24.329  1.00  0.00           H
ATOM   3406  HA2 GLY A 230      34.739  20.170  22.986  1.00  0.00           H
ATOM   3407  C   GLY A 230      34.991  21.176  24.780  1.00  0.00           C
ATOM   3408  O   GLY A 230      36.144  21.331  25.201  1.00  0.00           O
ATOM   3409  N   HIS A 231      34.029  21.994  25.156  1.00  0.00           N
ATOM   3410  H   HIS A 231      33.087  21.840  24.814  1.00  0.00           H
ATOM   3411  CA  HIS A 231      34.100  23.067  26.159  1.00  0.00           C
ATOM   3412  HA  HIS A 231      35.022  23.638  26.047  1.00  0.00           H
ATOM   3413  CB  HIS A 231      33.026  24.077  25.921  1.00  0.00           C
ATOM   3414  HB1 HIS A 231      33.346  25.021  26.364  1.00  0.00           H
ATOM   3415  HB2 HIS A 231      32.117  23.789  26.443  1.00  0.00           H
ATOM   3416  CG  HIS A 231      32.721  24.314  24.487  1.00  0.00           C
ATOM   3417  ND1 HIS A 231      33.638  24.474  23.465  1.00  0.00           N
ATOM   3418  HD1 HIS A 231      34.636  24.535  23.614  1.00  0.00           H
ATOM   3419  CE1 HIS A 231      32.935  24.612  22.362  1.00  0.00           C
ATOM   3420  HE1 HIS A 231      33.420  24.860  21.428  1.00  0.00           H
ATOM   3421  NE2 HIS A 231      31.606  24.504  22.559  1.00  0.00           N
ATOM   3422  CD2 HIS A 231      31.462  24.345  23.961  1.00  0.00           C
ATOM   3423  HD2 HIS A 231      30.521  24.297  24.505  1.00  0.00           H
ATOM   3424  C   HIS A 231      34.144  22.547  27.653  1.00  0.00           C
ATOM   3425  O   HIS A 231      33.322  21.714  28.006  1.00  0.00           O
ATOM   3426  N   VAL A 232      34.925  23.052  28.552  1.00  0.00           N
ATOM   3427  H   VAL A 232      35.691  23.652  28.288  1.00  0.00           H
ATOM   3428  CA  VAL A 232      34.970  22.674  30.002  1.00  0.00           C
ATOM   3429  HA  VAL A 232      34.109  22.043  30.226  1.00  0.00           H
ATOM   3430  CB  VAL A 232      36.302  21.963  30.375  1.00  0.00           C
ATOM   3431  HB  VAL A 232      37.157  22.542  30.010  1.00  0.00           H
ATOM   3432  CG1 VAL A 232      36.480  21.801  31.864  1.00  0.00           C
ATOM   3433 1HG1 VAL A 232      36.621  22.769  32.354  1.00  0.00           H
ATOM   3434 2HG1 VAL A 232      35.649  21.260  32.314  1.00  0.00           H
ATOM   3435 3HG1 VAL A 232      37.268  21.130  32.195  1.00  0.00           H
ATOM   3436  CG2 VAL A 232      36.415  20.542  29.760  1.00  0.00           C
ATOM   3437 1HG2 VAL A 232      35.724  19.943  30.356  1.00  0.00           H
ATOM   3438 2HG2 VAL A 232      36.170  20.609  28.696  1.00  0.00           H
ATOM   3439 3HG2 VAL A 232      37.387  20.062  29.783  1.00  0.00           H
ATOM   3440  C   VAL A 232      34.667  23.881  30.855  1.00  0.00           C
ATOM   3441  O   VAL A 232      35.384  24.875  30.613  1.00  0.00           O
ATOM   3442  N   LEU A 233      33.645  23.737  31.756  1.00  0.00           N
ATOM   3443  H   LEU A 233      33.039  22.931  31.624  1.00  0.00           H
ATOM   3444  CA  LEU A 233      33.166  24.853  32.586  1.00  0.00           C
ATOM   3445  HA  LEU A 233      34.023  25.531  32.628  1.00  0.00           H
ATOM   3446  CB  LEU A 233      31.969  25.606  31.899  1.00  0.00           C
ATOM   3447  HB1 LEU A 233      31.216  24.857  31.653  1.00  0.00           H
ATOM   3448  HB2 LEU A 233      32.397  26.036  30.993  1.00  0.00           H
ATOM   3449  CG  LEU A 233      31.342  26.697  32.740  1.00  0.00           C
ATOM   3450  HG  LEU A 233      32.069  27.133  33.407  1.00  0.00           H
ATOM   3451  CD1 LEU A 233      30.829  27.833  31.779  1.00  0.00           C
ATOM   3452 1HD1 LEU A 233      30.321  27.351  30.945  1.00  0.00           H
ATOM   3453 2HD1 LEU A 233      30.085  28.413  32.309  1.00  0.00           H
ATOM   3454 3HD1 LEU A 233      31.687  28.355  31.354  1.00  0.00           H
ATOM   3455  CD2 LEU A 233      30.151  26.098  33.430  1.00  0.00           C
ATOM   3456 1HD2 LEU A 233      30.460  25.384  34.199  1.00  0.00           H
ATOM   3457 2HD2 LEU A 233      29.681  26.837  34.083  1.00  0.00           H
ATOM   3458 3HD2 LEU A 233      29.444  25.760  32.665  1.00  0.00           H
ATOM   3459  C   LEU A 233      32.924  24.559  34.094  1.00  0.00           C
ATOM   3460  O   LEU A 233      32.315  23.591  34.477  1.00  0.00           O
ATOM   3461  N   LEU A 234      33.522  25.376  34.952  1.00  0.00           N
ATOM   3462  H   LEU A 234      33.894  26.230  34.560  1.00  0.00           H
ATOM   3463  CA  LEU A 234      33.411  25.318  36.387  1.00  0.00           C
ATOM   3464  HA  LEU A 234      33.209  24.320  36.778  1.00  0.00           H
ATOM   3465  CB  LEU A 234      34.739  25.812  36.896  1.00  0.00           C
ATOM   3466  HB1 LEU A 234      34.547  26.219  37.898  1.00  0.00           H
ATOM   3467  HB2 LEU A 234      35.076  26.691  36.337  1.00  0.00           H
ATOM   3468  CG  LEU A 234      35.854  24.790  37.188  1.00  0.00           C
ATOM   3469  HG  LEU A 234      35.548  24.164  38.032  1.00  0.00           H
ATOM   3470  CD1 LEU A 234      36.252  23.983  35.979  1.00  0.00           C
ATOM   3471 1HD1 LEU A 234      36.428  24.661  35.141  1.00  0.00           H
ATOM   3472 2HD1 LEU A 234      37.083  23.289  36.129  1.00  0.00           H
ATOM   3473 3HD1 LEU A 234      35.456  23.351  35.576  1.00  0.00           H
ATOM   3474  CD2 LEU A 234      37.054  25.576  37.606  1.00  0.00           C
ATOM   3475 1HD2 LEU A 234      36.931  26.076  38.570  1.00  0.00           H
ATOM   3476 2HD2 LEU A 234      37.958  24.967  37.636  1.00  0.00           H
ATOM   3477 3HD2 LEU A 234      37.163  26.417  36.921  1.00  0.00           H
ATOM   3478  C   LEU A 234      32.263  26.251  36.757  1.00  0.00           C
ATOM   3479  O   LEU A 234      32.093  27.333  36.186  1.00  0.00           O
ATOM   3480  N   HIS A 235      31.401  25.787  37.693  1.00  0.00           N
ATOM   3481  H   HIS A 235      31.616  24.917  38.158  1.00  0.00           H
ATOM   3482  CA  HIS A 235      30.207  26.445  38.182  1.00  0.00           C
ATOM   3483  HA  HIS A 235      30.407  27.519  38.137  1.00  0.00           H
ATOM   3484  CB  HIS A 235      28.999  25.984  37.319  1.00  0.00           C
ATOM   3485  HB1 HIS A 235      29.369  26.014  36.291  1.00  0.00           H
ATOM   3486  HB2 HIS A 235      28.096  26.581  37.432  1.00  0.00           H
ATOM   3487  CG  HIS A 235      28.638  24.532  37.478  1.00  0.00           C
ATOM   3488  ND1 HIS A 235      27.515  23.999  38.121  1.00  0.00           N
ATOM   3489  HD1 HIS A 235      27.059  24.401  38.933  1.00  0.00           H
ATOM   3490  CE1 HIS A 235      27.498  22.665  37.940  1.00  0.00           C
ATOM   3491  HE1 HIS A 235      26.807  21.951  38.376  1.00  0.00           H
ATOM   3492  NE2 HIS A 235      28.525  22.287  37.132  1.00  0.00           N
ATOM   3493  CD2 HIS A 235      29.177  23.539  36.714  1.00  0.00           C
ATOM   3494  HD2 HIS A 235      30.141  23.582  36.247  1.00  0.00           H
ATOM   3495  C   HIS A 235      29.989  26.066  39.655  1.00  0.00           C
ATOM   3496  O   HIS A 235      30.563  25.244  40.290  1.00  0.00           O
ATOM   3497  N   ARG A 236      29.190  26.929  40.303  1.00  0.00           N
ATOM   3498  H   ARG A 236      28.894  27.754  39.784  1.00  0.00           H
ATOM   3499  CA  ARG A 236      28.671  26.715  41.631  1.00  0.00           C
ATOM   3500  HA  ARG A 236      29.474  26.524  42.337  1.00  0.00           H
ATOM   3501  CB  ARG A 236      27.879  27.958  42.085  1.00  0.00           C
ATOM   3502  HB1 ARG A 236      27.331  27.765  43.000  1.00  0.00           H
ATOM   3503  HB2 ARG A 236      27.182  28.164  41.264  1.00  0.00           H
ATOM   3504  CG  ARG A 236      28.800  29.191  42.223  1.00  0.00           C
ATOM   3505  HG1 ARG A 236      28.118  29.981  42.521  1.00  0.00           H
ATOM   3506  HG2 ARG A 236      29.200  29.527  41.275  1.00  0.00           H
ATOM   3507  CD  ARG A 236      29.919  29.093  43.249  1.00  0.00           C
ATOM   3508  HD1 ARG A 236      30.546  29.988  43.181  1.00  0.00           H
ATOM   3509  HD2 ARG A 236      30.553  28.238  43.024  1.00  0.00           H
ATOM   3510  NE  ARG A 236      29.370  29.019  44.591  1.00  0.00           N
ATOM   3511  HE  ARG A 236      29.316  28.112  45.011  1.00  0.00           H
ATOM   3512  CZ  ARG A 236      28.915  30.015  45.348  1.00  0.00           C
ATOM   3513  NH1 ARG A 236      28.934  31.233  44.939  1.00  0.00           N
ATOM   3514 1HH1 ARG A 236      29.472  31.413  44.108  1.00  0.00           H
ATOM   3515 2HH1 ARG A 236      28.580  31.864  45.642  1.00  0.00           H
ATOM   3516  NH2 ARG A 236      28.426  29.793  46.507  1.00  0.00           N
ATOM   3517 1HH2 ARG A 236      28.468  28.881  46.937  1.00  0.00           H
ATOM   3518 2HH2 ARG A 236      28.058  30.616  46.963  1.00  0.00           H
ATOM   3519  C   ARG A 236      27.743  25.443  41.730  1.00  0.00           C
ATOM   3520  O   ARG A 236      27.138  25.105  40.760  1.00  0.00           O
ATOM   3521  N   THR A 237      27.879  24.679  42.801  1.00  0.00           N
ATOM   3522  H   THR A 237      28.353  25.123  43.572  1.00  0.00           H
ATOM   3523  CA  THR A 237      27.254  23.325  42.921  1.00  0.00           C
ATOM   3524  HA  THR A 237      27.273  22.737  42.000  1.00  0.00           H
ATOM   3525  CB  THR A 237      27.926  22.592  44.074  1.00  0.00           C
ATOM   3526  HB  THR A 237      28.924  22.362  43.699  1.00  0.00           H
ATOM   3527  CG2 THR A 237      28.012  23.133  45.424  1.00  0.00           C
ATOM   3528 1HG2 THR A 237      26.974  23.276  45.728  1.00  0.00           H
ATOM   3529 2HG2 THR A 237      28.389  22.385  46.128  1.00  0.00           H
ATOM   3530 3HG2 THR A 237      28.657  24.010  45.474  1.00  0.00           H
ATOM   3531  OG1 THR A 237      27.218  21.419  44.166  1.00  0.00           O
ATOM   3532  HG1 THR A 237      27.768  20.727  44.527  1.00  0.00           H
ATOM   3533  C   THR A 237      25.757  23.419  43.271  1.00  0.00           C
ATOM   3534  O   THR A 237      25.336  24.386  43.909  1.00  0.00           O
ATOM   3535  N   PRO A 238      24.864  22.501  42.854  1.00  0.00           N
ATOM   3536  CD  PRO A 238      24.961  21.324  42.093  1.00  0.00           C
ATOM   3537  HD1 PRO A 238      25.720  20.653  42.492  1.00  0.00           H
ATOM   3538  HD2 PRO A 238      25.218  21.613  41.073  1.00  0.00           H
ATOM   3539  CG  PRO A 238      23.695  20.515  42.119  1.00  0.00           C
ATOM   3540  HG1 PRO A 238      23.717  19.700  42.848  1.00  0.00           H
ATOM   3541  HG2 PRO A 238      23.490  20.118  41.118  1.00  0.00           H
ATOM   3542  CB  PRO A 238      22.642  21.501  42.500  1.00  0.00           C
ATOM   3543  HB1 PRO A 238      21.924  21.058  43.190  1.00  0.00           H
ATOM   3544  HB2 PRO A 238      21.957  21.828  41.715  1.00  0.00           H
ATOM   3545  CA  PRO A 238      23.405  22.626  43.256  1.00  0.00           C
ATOM   3546  HA  PRO A 238      23.128  23.624  42.923  1.00  0.00           H
ATOM   3547  C   PRO A 238      23.230  22.560  44.765  1.00  0.00           C
ATOM   3548  O   PRO A 238      22.216  22.955  45.324  1.00  0.00           O
ATOM   3549  N   GLU A 239      24.260  22.044  45.513  1.00  0.00           N
ATOM   3550  H   GLU A 239      25.073  21.672  45.035  1.00  0.00           H
ATOM   3551  CA  GLU A 239      24.238  22.067  47.008  1.00  0.00           C
ATOM   3552  HA  GLU A 239      23.254  21.789  47.382  1.00  0.00           H
ATOM   3553  CB  GLU A 239      25.326  21.182  47.568  1.00  0.00           C
ATOM   3554  HB1 GLU A 239      25.444  21.436  48.621  1.00  0.00           H
ATOM   3555  HB2 GLU A 239      26.214  21.498  47.019  1.00  0.00           H
ATOM   3556  CG  GLU A 239      24.984  19.668  47.326  1.00  0.00           C
ATOM   3557  HG1 GLU A 239      25.014  19.440  46.262  1.00  0.00           H
ATOM   3558  HG2 GLU A 239      23.975  19.366  47.613  1.00  0.00           H
ATOM   3559  CD  GLU A 239      26.098  18.858  48.093  1.00  0.00           C
ATOM   3560  OE1 GLU A 239      25.786  18.486  49.320  1.00  0.00           O
ATOM   3561  OE2 GLU A 239      27.074  18.425  47.450  1.00  0.00           O
ATOM   3562  C   GLU A 239      24.381  23.516  47.498  1.00  0.00           C
ATOM   3563  O   GLU A 239      23.960  23.684  48.654  1.00  0.00           O
ATOM   3564  N   GLU A 240      24.728  24.468  46.689  1.00  0.00           N
ATOM   3565  H   GLU A 240      25.025  24.201  45.755  1.00  0.00           H
ATOM   3566  CA  GLU A 240      24.574  25.884  47.037  1.00  0.00           C
ATOM   3567  HA  GLU A 240      24.166  25.994  48.039  1.00  0.00           H
ATOM   3568  CB  GLU A 240      26.021  26.507  46.917  1.00  0.00           C
ATOM   3569  HB1 GLU A 240      25.865  27.526  47.273  1.00  0.00           H
ATOM   3570  HB2 GLU A 240      26.330  26.535  45.871  1.00  0.00           H
ATOM   3571  CG  GLU A 240      27.091  25.716  47.652  1.00  0.00           C
ATOM   3572  HG1 GLU A 240      27.102  24.705  47.222  1.00  0.00           H
ATOM   3573  HG2 GLU A 240      26.744  25.623  48.676  1.00  0.00           H
ATOM   3574  CD  GLU A 240      28.510  26.332  47.639  1.00  0.00           C
ATOM   3575  OE1 GLU A 240      29.256  26.116  48.623  1.00  0.00           O
ATOM   3576  OE2 GLU A 240      28.865  27.071  46.701  1.00  0.00           O
ATOM   3577  C   GLU A 240      23.528  26.616  46.135  1.00  0.00           C
ATOM   3578  O   GLU A 240      22.894  27.567  46.613  1.00  0.00           O
ATOM   3579  N   TYR A 241      23.328  26.250  44.846  1.00  0.00           N
ATOM   3580  H   TYR A 241      23.830  25.439  44.515  1.00  0.00           H
ATOM   3581  CA  TYR A 241      22.420  26.894  43.938  1.00  0.00           C
ATOM   3582  HA  TYR A 241      21.747  27.506  44.534  1.00  0.00           H
ATOM   3583  CB  TYR A 241      23.299  27.799  43.071  1.00  0.00           C
ATOM   3584  HB1 TYR A 241      22.633  28.041  42.233  1.00  0.00           H
ATOM   3585  HB2 TYR A 241      24.122  27.223  42.647  1.00  0.00           H
ATOM   3586  CG  TYR A 241      23.860  29.035  43.672  1.00  0.00           C
ATOM   3587  CD1 TYR A 241      23.331  30.252  43.336  1.00  0.00           C
ATOM   3588  HD1 TYR A 241      22.560  30.209  42.578  1.00  0.00           H
ATOM   3589  CE1 TYR A 241      23.881  31.438  43.911  1.00  0.00           C
ATOM   3590  HE1 TYR A 241      23.591  32.443  43.621  1.00  0.00           H
ATOM   3591  CZ  TYR A 241      24.848  31.377  44.906  1.00  0.00           C
ATOM   3592  OH  TYR A 241      25.303  32.519  45.501  1.00  0.00           O
ATOM   3593  HH  TYR A 241      26.091  32.310  45.996  1.00  0.00           H
ATOM   3594  CE2 TYR A 241      25.327  30.145  45.273  1.00  0.00           C
ATOM   3595  HE2 TYR A 241      26.053  30.117  46.083  1.00  0.00           H
ATOM   3596  CD2 TYR A 241      24.922  28.969  44.597  1.00  0.00           C
ATOM   3597  HD2 TYR A 241      25.339  27.995  44.808  1.00  0.00           H
ATOM   3598  C   TYR A 241      21.589  25.914  43.049  1.00  0.00           C
ATOM   3599  O   TYR A 241      22.043  25.429  41.975  1.00  0.00           O
ATOM   3600  N   PRO A 242      20.396  25.539  43.551  1.00  0.00           N
ATOM   3601  CD  PRO A 242      19.870  25.897  44.817  1.00  0.00           C
ATOM   3602  HD1 PRO A 242      19.201  26.762  44.875  1.00  0.00           H
ATOM   3603  HD2 PRO A 242      20.636  26.095  45.572  1.00  0.00           H
ATOM   3604  CG  PRO A 242      18.997  24.732  45.330  1.00  0.00           C
ATOM   3605  HG1 PRO A 242      18.258  25.061  46.059  1.00  0.00           H
ATOM   3606  HG2 PRO A 242      19.627  24.067  45.909  1.00  0.00           H
ATOM   3607  CB  PRO A 242      18.470  24.213  43.981  1.00  0.00           C
ATOM   3608  HB1 PRO A 242      17.646  24.834  43.647  1.00  0.00           H
ATOM   3609  HB2 PRO A 242      18.248  23.154  44.061  1.00  0.00           H
ATOM   3610  CA  PRO A 242      19.578  24.408  42.980  1.00  0.00           C
ATOM   3611  HA  PRO A 242      20.169  23.498  42.887  1.00  0.00           H
ATOM   3612  C   PRO A 242      19.041  24.688  41.583  1.00  0.00           C
ATOM   3613  O   PRO A 242      18.717  23.774  40.813  1.00  0.00           O
ATOM   3614  N   GLU A 243      18.895  25.971  41.156  1.00  0.00           N
ATOM   3615  H   GLU A 243      19.208  26.643  41.842  1.00  0.00           H
ATOM   3616  CA  GLU A 243      18.422  26.422  39.742  1.00  0.00           C
ATOM   3617  HA  GLU A 243      18.036  25.560  39.198  1.00  0.00           H
ATOM   3618  CB  GLU A 243      17.302  27.465  39.839  1.00  0.00           C
ATOM   3619  HB1 GLU A 243      16.982  27.680  38.818  1.00  0.00           H
ATOM   3620  HB2 GLU A 243      17.661  28.410  40.265  1.00  0.00           H
ATOM   3621  CG  GLU A 243      15.999  26.970  40.530  1.00  0.00           C
ATOM   3622  HG1 GLU A 243      16.292  26.755  41.557  1.00  0.00           H
ATOM   3623  HG2 GLU A 243      15.755  26.110  39.905  1.00  0.00           H
ATOM   3624  CD  GLU A 243      14.947  28.104  40.447  1.00  0.00           C
ATOM   3625  OE1 GLU A 243      14.655  28.587  41.570  1.00  0.00           O
ATOM   3626  OE2 GLU A 243      14.349  28.430  39.389  1.00  0.00           O
ATOM   3627  C   GLU A 243      19.500  26.986  38.852  1.00  0.00           C
ATOM   3628  O   GLU A 243      19.602  26.673  37.704  1.00  0.00           O
ATOM   3629  N   SER A 244      20.473  27.746  39.389  1.00  0.00           N
ATOM   3630  H   SER A 244      20.214  28.345  40.165  1.00  0.00           H
ATOM   3631  CA  SER A 244      21.655  28.280  38.682  1.00  0.00           C
ATOM   3632  HA  SER A 244      21.262  28.770  37.792  1.00  0.00           H
ATOM   3633  CB  SER A 244      22.322  29.346  39.521  1.00  0.00           C
ATOM   3634  HB1 SER A 244      23.204  29.747  39.022  1.00  0.00           H
ATOM   3635  HB2 SER A 244      22.668  28.876  40.429  1.00  0.00           H
ATOM   3636  OG  SER A 244      21.375  30.317  39.645  1.00  0.00           O
ATOM   3637  HG  SER A 244      21.315  30.585  40.570  1.00  0.00           H
ATOM   3638  C   SER A 244      22.512  27.180  38.211  1.00  0.00           C
ATOM   3639  O   SER A 244      23.123  27.410  37.221  1.00  0.00           O
ATOM   3640  N   ALA A 245      22.673  25.978  38.828  1.00  0.00           N
ATOM   3641  H   ALA A 245      22.178  25.821  39.690  1.00  0.00           H
ATOM   3642  CA  ALA A 245      23.489  24.848  38.295  1.00  0.00           C
ATOM   3643  HA  ALA A 245      24.308  25.181  37.658  1.00  0.00           H
ATOM   3644  CB  ALA A 245      23.970  23.941  39.482  1.00  0.00           C
ATOM   3645  HB1 ALA A 245      24.357  24.546  40.308  1.00  0.00           H
ATOM   3646  HB2 ALA A 245      23.130  23.334  39.844  1.00  0.00           H
ATOM   3647  HB3 ALA A 245      24.753  23.238  39.193  1.00  0.00           H
ATOM   3648  C   ALA A 245      22.667  24.078  37.268  1.00  0.00           C
ATOM   3649  O   ALA A 245      23.275  23.523  36.336  1.00  0.00           O
ATOM   3650  N   LYS A 246      21.377  23.913  37.366  1.00  0.00           N
ATOM   3651  H   LYS A 246      20.918  24.497  38.051  1.00  0.00           H
ATOM   3652  CA  LYS A 246      20.508  23.129  36.460  1.00  0.00           C
ATOM   3653  HA  LYS A 246      21.058  22.203  36.306  1.00  0.00           H
ATOM   3654  CB  LYS A 246      19.160  22.803  37.228  1.00  0.00           C
ATOM   3655  HB1 LYS A 246      18.673  23.754  37.441  1.00  0.00           H
ATOM   3656  HB2 LYS A 246      19.390  22.387  38.211  1.00  0.00           H
ATOM   3657  CG  LYS A 246      18.301  21.801  36.377  1.00  0.00           C
ATOM   3658  HG1 LYS A 246      18.852  20.863  36.365  1.00  0.00           H
ATOM   3659  HG2 LYS A 246      18.228  22.143  35.342  1.00  0.00           H
ATOM   3660  CD  LYS A 246      16.932  21.508  37.015  1.00  0.00           C
ATOM   3661  HD1 LYS A 246      17.129  20.927  37.917  1.00  0.00           H
ATOM   3662  HD2 LYS A 246      16.385  20.781  36.409  1.00  0.00           H
ATOM   3663  CE  LYS A 246      16.096  22.751  37.151  1.00  0.00           C
ATOM   3664  HE1 LYS A 246      16.435  23.523  37.840  1.00  0.00           H
ATOM   3665  HE2 LYS A 246      15.165  22.398  37.597  1.00  0.00           H
ATOM   3666  NZ  LYS A 246      15.745  23.321  35.852  1.00  0.00           N
ATOM   3667  HZ1 LYS A 246      14.915  23.886  36.002  1.00  0.00           H
ATOM   3668  HZ2 LYS A 246      16.448  23.989  35.569  1.00  0.00           H
ATOM   3669  HZ3 LYS A 246      15.557  22.695  35.078  1.00  0.00           H
ATOM   3670  C   LYS A 246      20.305  23.881  35.168  1.00  0.00           C
ATOM   3671  O   LYS A 246      20.107  23.256  34.099  1.00  0.00           O
ATOM   3672  N   VAL A 247      20.408  25.219  35.035  1.00  0.00           N
ATOM   3673  H   VAL A 247      20.644  25.658  35.916  1.00  0.00           H
ATOM   3674  CA  VAL A 247      20.406  25.970  33.772  1.00  0.00           C
ATOM   3675  HA  VAL A 247      19.598  25.568  33.173  1.00  0.00           H
ATOM   3676  CB  VAL A 247      19.903  27.393  33.937  1.00  0.00           C
ATOM   3677  HB  VAL A 247      19.046  27.449  34.615  1.00  0.00           H
ATOM   3678  CG1 VAL A 247      20.921  28.305  34.604  1.00  0.00           C
ATOM   3679 1HG1 VAL A 247      20.597  29.295  34.292  1.00  0.00           H
ATOM   3680 2HG1 VAL A 247      20.831  28.426  35.683  1.00  0.00           H
ATOM   3681 3HG1 VAL A 247      21.891  28.136  34.141  1.00  0.00           H
ATOM   3682  CG2 VAL A 247      19.384  27.965  32.632  1.00  0.00           C
ATOM   3683 1HG2 VAL A 247      20.251  28.229  32.007  1.00  0.00           H
ATOM   3684 2HG2 VAL A 247      18.716  27.286  32.112  1.00  0.00           H
ATOM   3685 3HG2 VAL A 247      18.772  28.814  32.925  1.00  0.00           H
ATOM   3686  C   VAL A 247      21.669  25.874  32.920  1.00  0.00           C
ATOM   3687  O   VAL A 247      21.450  25.813  31.689  1.00  0.00           O
ATOM   3688  N   TYR A 248      22.877  25.614  33.379  1.00  0.00           N
ATOM   3689  H   TYR A 248      23.029  25.507  34.372  1.00  0.00           H
ATOM   3690  CA  TYR A 248      24.080  25.332  32.492  1.00  0.00           C
ATOM   3691  HA  TYR A 248      24.071  26.228  31.871  1.00  0.00           H
ATOM   3692  CB  TYR A 248      25.356  25.285  33.270  1.00  0.00           C
ATOM   3693  HB1 TYR A 248      26.022  24.701  32.644  1.00  0.00           H
ATOM   3694  HB2 TYR A 248      25.196  24.750  34.204  1.00  0.00           H
ATOM   3695  CG  TYR A 248      25.988  26.633  33.670  1.00  0.00           C
ATOM   3696  CD1 TYR A 248      26.692  27.369  32.741  1.00  0.00           C
ATOM   3697  HD1 TYR A 248      26.853  27.018  31.735  1.00  0.00           H
ATOM   3698  CE1 TYR A 248      27.161  28.634  33.075  1.00  0.00           C
ATOM   3699  HE1 TYR A 248      27.717  29.219  32.354  1.00  0.00           H
ATOM   3700  CZ  TYR A 248      26.893  29.155  34.355  1.00  0.00           C
ATOM   3701  OH  TYR A 248      27.403  30.393  34.672  1.00  0.00           O
ATOM   3702  HH  TYR A 248      27.193  30.641  35.568  1.00  0.00           H
ATOM   3703  CE2 TYR A 248      26.285  28.332  35.348  1.00  0.00           C
ATOM   3704  HE2 TYR A 248      26.147  28.789  36.307  1.00  0.00           H
ATOM   3705  CD2 TYR A 248      25.784  27.072  34.970  1.00  0.00           C
ATOM   3706  HD2 TYR A 248      25.228  26.487  35.691  1.00  0.00           H
ATOM   3707  C   TYR A 248      23.914  24.006  31.698  1.00  0.00           C
ATOM   3708  O   TYR A 248      24.502  23.865  30.618  1.00  0.00           O
ATOM   3709  N   GLU A 249      23.110  23.055  32.152  1.00  0.00           N
ATOM   3710  H   GLU A 249      22.632  23.189  33.035  1.00  0.00           H
ATOM   3711  CA  GLU A 249      22.811  21.732  31.447  1.00  0.00           C
ATOM   3712  HA  GLU A 249      23.753  21.207  31.324  1.00  0.00           H
ATOM   3713  CB  GLU A 249      21.915  20.876  32.275  1.00  0.00           C
ATOM   3714  HB1 GLU A 249      21.689  19.921  31.792  1.00  0.00           H
ATOM   3715  HB2 GLU A 249      20.948  21.378  32.311  1.00  0.00           H
ATOM   3716  CG  GLU A 249      22.513  20.541  33.609  1.00  0.00           C
ATOM   3717  HG1 GLU A 249      22.637  21.397  34.279  1.00  0.00           H
ATOM   3718  HG2 GLU A 249      23.447  20.015  33.447  1.00  0.00           H
ATOM   3719  CD  GLU A 249      21.586  19.592  34.446  1.00  0.00           C
ATOM   3720  OE1 GLU A 249      21.213  18.511  33.904  1.00  0.00           O
ATOM   3721  OE2 GLU A 249      21.318  19.928  35.628  1.00  0.00           O
ATOM   3722  C   GLU A 249      22.266  21.869  29.994  1.00  0.00           C
ATOM   3723  O   GLU A 249      22.156  20.927  29.241  1.00  0.00           O
ATOM   3724  N   LYS A 250      21.862  23.117  29.570  1.00  0.00           N
ATOM   3725  H   LYS A 250      22.130  23.857  30.192  1.00  0.00           H
ATOM   3726  CA  LYS A 250      21.222  23.410  28.307  1.00  0.00           C
ATOM   3727  HA  LYS A 250      20.538  22.593  28.109  1.00  0.00           H
ATOM   3728  CB  LYS A 250      20.337  24.735  28.359  1.00  0.00           C
ATOM   3729  HB1 LYS A 250      20.109  25.208  27.395  1.00  0.00           H
ATOM   3730  HB2 LYS A 250      21.017  25.450  28.835  1.00  0.00           H
ATOM   3731  CG  LYS A 250      19.031  24.586  29.042  1.00  0.00           C
ATOM   3732  HG1 LYS A 250      19.081  24.086  30.014  1.00  0.00           H
ATOM   3733  HG2 LYS A 250      18.408  23.907  28.461  1.00  0.00           H
ATOM   3734  CD  LYS A 250      18.228  25.838  29.232  1.00  0.00           C
ATOM   3735  HD1 LYS A 250      17.963  26.246  28.257  1.00  0.00           H
ATOM   3736  HD2 LYS A 250      18.742  26.592  29.824  1.00  0.00           H
ATOM   3737  CE  LYS A 250      17.015  25.439  30.055  1.00  0.00           C
ATOM   3738  HE1 LYS A 250      16.532  26.350  30.421  1.00  0.00           H
ATOM   3739  HE2 LYS A 250      17.438  24.978  30.948  1.00  0.00           H
ATOM   3740  NZ  LYS A 250      16.016  24.641  29.351  1.00  0.00           N
ATOM   3741  HZ1 LYS A 250      16.345  23.787  28.913  1.00  0.00           H
ATOM   3742  HZ2 LYS A 250      15.349  24.377  30.068  1.00  0.00           H
ATOM   3743  HZ3 LYS A 250      15.573  25.217  28.654  1.00  0.00           H
ATOM   3744  C   LYS A 250      22.210  23.428  27.120  1.00  0.00           C
ATOM   3745  O   LYS A 250      21.728  23.359  25.945  1.00  0.00           O
ATOM   3746  N   LYS A 251      23.468  23.775  27.413  1.00  0.00           N
ATOM   3747  H   LYS A 251      23.777  23.955  28.366  1.00  0.00           H
ATOM   3748  CA  LYS A 251      24.542  23.530  26.398  1.00  0.00           C
ATOM   3749  HA  LYS A 251      24.157  23.828  25.420  1.00  0.00           H
ATOM   3750  CB  LYS A 251      25.683  24.539  26.701  1.00  0.00           C
ATOM   3751  HB1 LYS A 251      26.448  24.345  25.943  1.00  0.00           H
ATOM   3752  HB2 LYS A 251      26.054  24.268  27.682  1.00  0.00           H
ATOM   3753  CG  LYS A 251      25.183  25.937  26.630  1.00  0.00           C
ATOM   3754  HG1 LYS A 251      26.034  26.548  26.910  1.00  0.00           H
ATOM   3755  HG2 LYS A 251      24.418  26.223  27.365  1.00  0.00           H
ATOM   3756  CD  LYS A 251      24.639  26.422  25.261  1.00  0.00           C
ATOM   3757  HD1 LYS A 251      24.250  27.425  25.432  1.00  0.00           H
ATOM   3758  HD2 LYS A 251      23.762  25.832  24.966  1.00  0.00           H
ATOM   3759  CE  LYS A 251      25.710  26.537  24.178  1.00  0.00           C
ATOM   3760  HE1 LYS A 251      26.117  25.535  24.024  1.00  0.00           H
ATOM   3761  HE2 LYS A 251      26.442  27.279  24.490  1.00  0.00           H
ATOM   3762  NZ  LYS A 251      25.065  26.936  22.934  1.00  0.00           N
ATOM   3763  HZ1 LYS A 251      24.464  26.163  22.658  1.00  0.00           H
ATOM   3764  HZ2 LYS A 251      24.454  27.739  23.023  1.00  0.00           H
ATOM   3765  HZ3 LYS A 251      25.692  27.056  22.147  1.00  0.00           H
ATOM   3766  C   LYS A 251      25.038  22.095  26.409  1.00  0.00           C
ATOM   3767  O   LYS A 251      25.183  21.507  27.444  1.00  0.00           O
ATOM   3768  N   LYS A 252      25.065  21.489  25.242  1.00  0.00           N
ATOM   3769  H   LYS A 252      24.989  22.140  24.477  1.00  0.00           H
ATOM   3770  CA  LYS A 252      25.394  20.071  24.868  1.00  0.00           C
ATOM   3771  HA  LYS A 252      25.128  19.455  25.734  1.00  0.00           H
ATOM   3772  CB  LYS A 252      24.415  19.656  23.794  1.00  0.00           C
ATOM   3773  HB1 LYS A 252      24.710  20.182  22.883  1.00  0.00           H
ATOM   3774  HB2 LYS A 252      23.434  20.041  24.061  1.00  0.00           H
ATOM   3775  CG  LYS A 252      24.376  18.132  23.652  1.00  0.00           C
ATOM   3776  HG1 LYS A 252      24.086  17.678  24.591  1.00  0.00           H
ATOM   3777  HG2 LYS A 252      25.336  17.759  23.287  1.00  0.00           H
ATOM   3778  CD  LYS A 252      23.260  17.714  22.678  1.00  0.00           C
ATOM   3779  HD1 LYS A 252      22.329  17.991  23.171  1.00  0.00           H
ATOM   3780  HD2 LYS A 252      23.069  16.641  22.700  1.00  0.00           H
ATOM   3781  CE  LYS A 252      23.317  18.196  21.245  1.00  0.00           C
ATOM   3782  HE1 LYS A 252      24.111  17.632  20.756  1.00  0.00           H
ATOM   3783  HE2 LYS A 252      23.581  19.250  21.197  1.00  0.00           H
ATOM   3784  NZ  LYS A 252      22.029  17.933  20.579  1.00  0.00           N
ATOM   3785  HZ1 LYS A 252      21.694  16.982  20.547  1.00  0.00           H
ATOM   3786  HZ2 LYS A 252      21.287  18.462  21.007  1.00  0.00           H
ATOM   3787  HZ3 LYS A 252      22.078  18.202  19.602  1.00  0.00           H
ATOM   3788  C   LYS A 252      26.865  19.787  24.610  1.00  0.00           C
ATOM   3789  O   LYS A 252      27.337  18.660  24.925  1.00  0.00           O
ATOM   3790  N   ASP A 253      27.663  20.823  24.206  1.00  0.00           N
ATOM   3791  H   ASP A 253      27.256  21.646  23.782  1.00  0.00           H
ATOM   3792  CA  ASP A 253      29.053  20.735  24.001  1.00  0.00           C
ATOM   3793  HA  ASP A 253      29.337  19.775  23.575  1.00  0.00           H
ATOM   3794  CB  ASP A 253      29.367  21.854  23.053  1.00  0.00           C
ATOM   3795  HB1 ASP A 253      30.395  21.887  22.685  1.00  0.00           H
ATOM   3796  HB2 ASP A 253      29.312  22.871  23.440  1.00  0.00           H
ATOM   3797  CG  ASP A 253      28.308  22.002  21.941  1.00  0.00           C
ATOM   3798  OD1 ASP A 253      27.710  23.102  21.919  1.00  0.00           O
ATOM   3799  OD2 ASP A 253      28.010  21.089  21.155  1.00  0.00           O
ATOM   3800  C   ASP A 253      29.886  21.014  25.293  1.00  0.00           C
ATOM   3801  O   ASP A 253      31.096  21.113  25.182  1.00  0.00           O
ATOM   3802  N   HIS A 254      29.262  21.113  26.473  1.00  0.00           N
ATOM   3803  H   HIS A 254      28.263  20.942  26.510  1.00  0.00           H
ATOM   3804  CA  HIS A 254      29.931  21.506  27.653  1.00  0.00           C
ATOM   3805  HA  HIS A 254      30.951  21.853  27.495  1.00  0.00           H
ATOM   3806  CB  HIS A 254      29.078  22.645  28.387  1.00  0.00           C
ATOM   3807  HB1 HIS A 254      29.450  22.807  29.399  1.00  0.00           H
ATOM   3808  HB2 HIS A 254      28.011  22.442  28.307  1.00  0.00           H
ATOM   3809  CG  HIS A 254      29.206  24.092  27.909  1.00  0.00           C
ATOM   3810  ND1 HIS A 254      29.070  24.612  26.598  1.00  0.00           N
ATOM   3811  CE1 HIS A 254      29.245  25.920  26.635  1.00  0.00           C
ATOM   3812  HE1 HIS A 254      29.117  26.589  25.798  1.00  0.00           H
ATOM   3813  NE2 HIS A 254      29.443  26.278  27.873  1.00  0.00           N
ATOM   3814  HE2 HIS A 254      29.743  27.177  28.219  1.00  0.00           H
ATOM   3815  CD2 HIS A 254      29.391  25.164  28.695  1.00  0.00           C
ATOM   3816  HD2 HIS A 254      29.484  25.199  29.768  1.00  0.00           H
ATOM   3817  C   HIS A 254      30.079  20.403  28.740  1.00  0.00           C
ATOM   3818  O   HIS A 254      29.118  19.665  29.058  1.00  0.00           O
ATOM   3819  N   MET A 255      31.272  20.257  29.282  1.00  0.00           N
ATOM   3820  H   MET A 255      32.064  20.785  28.922  1.00  0.00           H
ATOM   3821  CA  MET A 255      31.484  19.512  30.511  1.00  0.00           C
ATOM   3822  HA  MET A 255      30.819  18.650  30.505  1.00  0.00           H
ATOM   3823  CB  MET A 255      32.955  18.979  30.636  1.00  0.00           C
ATOM   3824  HB1 MET A 255      33.639  19.816  30.802  1.00  0.00           H
ATOM   3825  HB2 MET A 255      33.239  18.428  29.742  1.00  0.00           H
ATOM   3826  CG  MET A 255      33.074  17.953  31.768  1.00  0.00           C
ATOM   3827  HG1 MET A 255      32.401  17.129  31.518  1.00  0.00           H
ATOM   3828  HG2 MET A 255      32.769  18.447  32.689  1.00  0.00           H
ATOM   3829  SD  MET A 255      34.768  17.343  31.982  1.00  0.00           S
ATOM   3830  CE  MET A 255      34.584  16.236  33.414  1.00  0.00           C
ATOM   3831  HE1 MET A 255      34.318  16.822  34.294  1.00  0.00           H
ATOM   3832  HE2 MET A 255      33.777  15.543  33.198  1.00  0.00           H
ATOM   3833  HE3 MET A 255      35.526  15.701  33.567  1.00  0.00           H
ATOM   3834  C   MET A 255      31.215  20.498  31.638  1.00  0.00           C
ATOM   3835  O   MET A 255      31.813  21.579  31.735  1.00  0.00           O
ATOM   3836  N   LEU A 256      30.203  20.183  32.428  1.00  0.00           N
ATOM   3837  H   LEU A 256      29.709  19.317  32.304  1.00  0.00           H
ATOM   3838  CA  LEU A 256      29.914  20.980  33.675  1.00  0.00           C
ATOM   3839  HA  LEU A 256      30.162  22.040  33.580  1.00  0.00           H
ATOM   3840  CB  LEU A 256      28.366  20.984  33.772  1.00  0.00           C
ATOM   3841  HB1 LEU A 256      28.092  21.695  34.559  1.00  0.00           H
ATOM   3842  HB2 LEU A 256      28.049  19.950  33.882  1.00  0.00           H
ATOM   3843  CG  LEU A 256      27.611  21.479  32.570  1.00  0.00           C
ATOM   3844  HG  LEU A 256      27.711  20.803  31.716  1.00  0.00           H
ATOM   3845  CD1 LEU A 256      26.150  21.674  32.971  1.00  0.00           C
ATOM   3846 1HD1 LEU A 256      25.765  20.786  33.469  1.00  0.00           H
ATOM   3847 2HD1 LEU A 256      26.145  22.506  33.679  1.00  0.00           H
ATOM   3848 3HD1 LEU A 256      25.502  22.003  32.158  1.00  0.00           H
ATOM   3849  CD2 LEU A 256      28.199  22.856  32.141  1.00  0.00           C
ATOM   3850 1HD2 LEU A 256      29.271  22.935  31.988  1.00  0.00           H
ATOM   3851 2HD2 LEU A 256      27.596  23.192  31.298  1.00  0.00           H
ATOM   3852 3HD2 LEU A 256      28.018  23.472  33.013  1.00  0.00           H
ATOM   3853  C   LEU A 256      30.540  20.346  34.898  1.00  0.00           C
ATOM   3854  O   LEU A 256      30.460  19.188  35.196  1.00  0.00           O
ATOM   3855  N   ILE A 257      31.257  21.173  35.670  1.00  0.00           N
ATOM   3856  H   ILE A 257      31.414  22.105  35.300  1.00  0.00           H
ATOM   3857  CA  ILE A 257      31.992  20.868  36.903  1.00  0.00           C
ATOM   3858  HA  ILE A 257      31.856  19.799  37.119  1.00  0.00           H
ATOM   3859  CB  ILE A 257      33.547  20.960  36.578  1.00  0.00           C
ATOM   3860  HB  ILE A 257      33.813  21.930  36.144  1.00  0.00           H
ATOM   3861  CG2 ILE A 257      34.345  20.906  37.905  1.00  0.00           C
ATOM   3862 1HG2 ILE A 257      34.169  21.760  38.556  1.00  0.00           H
ATOM   3863 2HG2 ILE A 257      34.160  19.931  38.343  1.00  0.00           H
ATOM   3864 3HG2 ILE A 257      35.403  20.991  37.653  1.00  0.00           H
ATOM   3865  CG1 ILE A 257      33.911  19.831  35.649  1.00  0.00           C
ATOM   3866 1HG1 ILE A 257      33.420  20.112  34.713  1.00  0.00           H
ATOM   3867 2HG1 ILE A 257      33.408  18.915  35.958  1.00  0.00           H
ATOM   3868  CD  ILE A 257      35.433  19.610  35.328  1.00  0.00           C
ATOM   3869  HD1 ILE A 257      35.874  20.472  34.818  1.00  0.00           H
ATOM   3870  HD2 ILE A 257      36.050  19.303  36.167  1.00  0.00           H
ATOM   3871  HD3 ILE A 257      35.392  18.735  34.671  1.00  0.00           H
ATOM   3872  C   ILE A 257      31.490  21.707  38.143  1.00  0.00           C
ATOM   3873  O   ILE A 257      31.695  22.932  38.247  1.00  0.00           O
ATOM   3874  N   PRO A 258      30.965  21.001  39.208  1.00  0.00           N
ATOM   3875  CD  PRO A 258      30.392  19.695  39.131  1.00  0.00           C
ATOM   3876  HD1 PRO A 258      31.172  18.965  39.343  1.00  0.00           H
ATOM   3877  HD2 PRO A 258      30.008  19.624  38.110  1.00  0.00           H
ATOM   3878  CG  PRO A 258      29.227  19.398  40.055  1.00  0.00           C
ATOM   3879  HG1 PRO A 258      29.371  18.389  40.405  1.00  0.00           H
ATOM   3880  HG2 PRO A 258      28.287  19.587  39.520  1.00  0.00           H
ATOM   3881  CB  PRO A 258      29.526  20.548  41.050  1.00  0.00           C
ATOM   3882  HB1 PRO A 258      29.869  20.021  41.930  1.00  0.00           H
ATOM   3883  HB2 PRO A 258      28.625  21.126  41.275  1.00  0.00           H
ATOM   3884  CA  PRO A 258      30.517  21.567  40.494  1.00  0.00           C
ATOM   3885  HA  PRO A 258      30.092  22.540  40.244  1.00  0.00           H
ATOM   3886  C   PRO A 258      31.638  21.878  41.439  1.00  0.00           C
ATOM   3887  O   PRO A 258      32.560  21.102  41.602  1.00  0.00           O
ATOM   3888  N   VAL A 259      31.514  23.017  42.104  1.00  0.00           N
ATOM   3889  H   VAL A 259      30.735  23.619  41.874  1.00  0.00           H
ATOM   3890  CA  VAL A 259      32.454  23.732  42.996  1.00  0.00           C
ATOM   3891  HA  VAL A 259      33.181  22.988  43.301  1.00  0.00           H
ATOM   3892  CB  VAL A 259      33.273  24.929  42.400  1.00  0.00           C
ATOM   3893  HB  VAL A 259      32.554  25.695  42.103  1.00  0.00           H
ATOM   3894  CG1 VAL A 259      34.398  25.522  43.267  1.00  0.00           C
ATOM   3895 1HG1 VAL A 259      35.098  24.748  43.578  1.00  0.00           H
ATOM   3896 2HG1 VAL A 259      34.982  26.296  42.771  1.00  0.00           H
ATOM   3897 3HG1 VAL A 259      33.926  25.967  44.142  1.00  0.00           H
ATOM   3898  CG2 VAL A 259      33.903  24.657  41.019  1.00  0.00           C
ATOM   3899 1HG2 VAL A 259      34.382  23.680  40.972  1.00  0.00           H
ATOM   3900 2HG2 VAL A 259      33.195  24.693  40.195  1.00  0.00           H
ATOM   3901 3HG2 VAL A 259      34.535  25.492  40.695  1.00  0.00           H
ATOM   3902  C   VAL A 259      31.623  24.278  44.208  1.00  0.00           C
ATOM   3903  O   VAL A 259      30.646  24.967  44.049  1.00  0.00           O
ATOM   3904  N   SER A 260      32.151  24.144  45.481  1.00  0.00           N
ATOM   3905  H   SER A 260      32.958  23.556  45.633  1.00  0.00           H
ATOM   3906  CA  SER A 260      31.523  24.760  46.670  1.00  0.00           C
ATOM   3907  HA  SER A 260      30.497  25.094  46.508  1.00  0.00           H
ATOM   3908  CB  SER A 260      31.369  23.697  47.737  1.00  0.00           C
ATOM   3909  HB1 SER A 260      30.887  24.037  48.657  1.00  0.00           H
ATOM   3910  HB2 SER A 260      32.304  23.228  48.034  1.00  0.00           H
ATOM   3911  OG  SER A 260      30.583  22.633  47.291  1.00  0.00           O
ATOM   3912  HG  SER A 260      30.315  22.199  48.102  1.00  0.00           H
ATOM   3913  C   SER A 260      32.386  25.926  47.149  1.00  0.00           C
ATOM   3914  O   SER A 260      33.572  25.729  47.612  1.00  0.00           O
ATOM   3915  N   MET A 261      31.778  27.131  47.126  1.00  0.00           N
ATOM   3916  H   MET A 261      30.777  27.084  46.967  1.00  0.00           H
ATOM   3917  CA  MET A 261      32.429  28.408  47.402  1.00  0.00           C
ATOM   3918  HA  MET A 261      33.330  28.253  47.994  1.00  0.00           H
ATOM   3919  CB  MET A 261      32.889  28.945  46.038  1.00  0.00           C
ATOM   3920  HB1 MET A 261      32.085  29.579  45.659  1.00  0.00           H
ATOM   3921  HB2 MET A 261      32.914  28.100  45.357  1.00  0.00           H
ATOM   3922  CG  MET A 261      34.158  29.712  46.022  1.00  0.00           C
ATOM   3923  HG1 MET A 261      34.245  30.518  46.752  1.00  0.00           H
ATOM   3924  HG2 MET A 261      34.148  30.248  45.073  1.00  0.00           H
ATOM   3925  SD  MET A 261      35.703  28.743  46.234  1.00  0.00           S
ATOM   3926  CE  MET A 261      36.977  29.796  45.516  1.00  0.00           C
ATOM   3927  HE1 MET A 261      36.642  30.160  44.546  1.00  0.00           H
ATOM   3928  HE2 MET A 261      36.968  30.766  46.018  1.00  0.00           H
ATOM   3929  HE3 MET A 261      37.921  29.245  45.537  1.00  0.00           H
ATOM   3930  C   MET A 261      31.596  29.421  48.216  1.00  0.00           C
ATOM   3931  O   MET A 261      31.734  30.661  48.037  1.00  0.00           O
ATOM   3932  N   SER A 262      30.664  28.932  49.054  1.00  0.00           N
ATOM   3933  H   SER A 262      30.590  27.957  49.265  1.00  0.00           H
ATOM   3934  CA  SER A 262      29.622  29.684  49.806  1.00  0.00           C
ATOM   3935  HA  SER A 262      29.224  30.446  49.136  1.00  0.00           H
ATOM   3936  CB  SER A 262      28.407  28.866  50.076  1.00  0.00           C
ATOM   3937  HB1 SER A 262      27.890  28.623  49.157  1.00  0.00           H
ATOM   3938  HB2 SER A 262      27.752  29.548  50.626  1.00  0.00           H
ATOM   3939  OG  SER A 262      28.749  27.613  50.718  1.00  0.00           O
ATOM   3940  HG  SER A 262      29.087  27.088  49.985  1.00  0.00           H
ATOM   3941  C   SER A 262      30.167  30.531  50.899  1.00  0.00           C
ATOM   3942  O   SER A 262      29.364  31.386  51.425  1.00  0.00           O
ATOM   3943  N   GLU A 263      31.475  30.500  51.313  1.00  0.00           N
ATOM   3944  H   GLU A 263      31.970  29.675  51.014  1.00  0.00           H
ATOM   3945  CA  GLU A 263      31.951  31.262  52.484  1.00  0.00           C
ATOM   3946  HA  GLU A 263      31.075  31.549  53.068  1.00  0.00           H
ATOM   3947  CB  GLU A 263      32.899  30.421  53.419  1.00  0.00           C
ATOM   3948  HB1 GLU A 263      33.852  30.350  52.886  1.00  0.00           H
ATOM   3949  HB2 GLU A 263      32.512  29.406  53.512  1.00  0.00           H
ATOM   3950  CG  GLU A 263      33.052  31.036  54.825  1.00  0.00           C
ATOM   3951  HG1 GLU A 263      33.520  32.018  54.736  1.00  0.00           H
ATOM   3952  HG2 GLU A 263      33.674  30.421  55.475  1.00  0.00           H
ATOM   3953  CD  GLU A 263      31.823  30.976  55.612  1.00  0.00           C
ATOM   3954  OE1 GLU A 263      30.791  30.310  55.321  1.00  0.00           O
ATOM   3955  OE2 GLU A 263      31.876  31.526  56.733  1.00  0.00           O
ATOM   3956  C   GLU A 263      32.670  32.564  52.009  1.00  0.00           C
ATOM   3957  O   GLU A 263      32.409  33.626  52.561  1.00  0.00           O
ATOM   3958  N   LEU A 264      33.421  32.421  50.917  1.00  0.00           N
ATOM   3959  H   LEU A 264      33.444  31.509  50.493  1.00  0.00           H
ATOM   3960  CA  LEU A 264      34.098  33.620  50.300  1.00  0.00           C
ATOM   3961  HA  LEU A 264      34.711  34.111  51.050  1.00  0.00           H
ATOM   3962  CB  LEU A 264      35.199  33.221  49.324  1.00  0.00           C
ATOM   3963  HB1 LEU A 264      35.554  34.173  48.932  1.00  0.00           H
ATOM   3964  HB2 LEU A 264      34.678  32.704  48.524  1.00  0.00           H
ATOM   3965  CG  LEU A 264      36.417  32.447  49.936  1.00  0.00           C
ATOM   3966  HG  LEU A 264      36.261  32.339  51.013  1.00  0.00           H
ATOM   3967  CD1 LEU A 264      36.572  30.993  49.415  1.00  0.00           C
ATOM   3968 1HD1 LEU A 264      35.657  30.511  49.780  1.00  0.00           H
ATOM   3969 2HD1 LEU A 264      36.739  30.938  48.339  1.00  0.00           H
ATOM   3970 3HD1 LEU A 264      37.345  30.416  49.931  1.00  0.00           H
ATOM   3971  CD2 LEU A 264      37.719  33.088  49.539  1.00  0.00           C
ATOM   3972 1HD2 LEU A 264      37.676  34.158  49.718  1.00  0.00           H
ATOM   3973 2HD2 LEU A 264      38.478  32.634  50.178  1.00  0.00           H
ATOM   3974 3HD2 LEU A 264      37.851  32.969  48.461  1.00  0.00           H
ATOM   3975  C   LEU A 264      33.009  34.597  49.779  1.00  0.00           C
ATOM   3976  O   LEU A 264      33.186  35.813  49.776  1.00  0.00           O
ATOM   3977  N   GLU A 265      31.818  34.089  49.476  1.00  0.00           N
ATOM   3978  H   GLU A 265      31.676  33.093  49.354  1.00  0.00           H
ATOM   3979  CA  GLU A 265      30.678  34.937  48.897  1.00  0.00           C
ATOM   3980  HA  GLU A 265      30.964  35.454  47.978  1.00  0.00           H
ATOM   3981  CB  GLU A 265      29.732  33.917  48.422  1.00  0.00           C
ATOM   3982  HB1 GLU A 265      29.690  33.193  49.233  1.00  0.00           H
ATOM   3983  HB2 GLU A 265      30.144  33.406  47.561  1.00  0.00           H
ATOM   3984  CG  GLU A 265      28.350  34.505  47.970  1.00  0.00           C
ATOM   3985  HG1 GLU A 265      28.404  35.100  47.057  1.00  0.00           H
ATOM   3986  HG2 GLU A 265      27.887  35.076  48.769  1.00  0.00           H
ATOM   3987  CD  GLU A 265      27.364  33.376  47.843  1.00  0.00           C
ATOM   3988  OE1 GLU A 265      27.445  32.445  46.999  1.00  0.00           O
ATOM   3989  OE2 GLU A 265      26.537  33.224  48.774  1.00  0.00           O
ATOM   3990  C   GLU A 265      30.226  36.007  49.886  1.00  0.00           C
ATOM   3991  O   GLU A 265      29.762  37.032  49.388  1.00  0.00           O
ATOM   3992  N   LYS A 266      30.392  35.872  51.254  1.00  0.00           N
ATOM   3993  H   LYS A 266      30.857  35.071  51.646  1.00  0.00           H
ATOM   3994  CA  LYS A 266      30.077  36.946  52.205  1.00  0.00           C
ATOM   3995  HA  LYS A 266      29.098  37.343  51.961  1.00  0.00           H
ATOM   3996  CB  LYS A 266      30.104  36.325  53.603  1.00  0.00           C
ATOM   3997  HB1 LYS A 266      30.044  37.051  54.416  1.00  0.00           H
ATOM   3998  HB2 LYS A 266      31.133  35.981  53.611  1.00  0.00           H
ATOM   3999  CG  LYS A 266      29.215  35.057  53.887  1.00  0.00           C
ATOM   4000  HG1 LYS A 266      29.254  34.478  52.963  1.00  0.00           H
ATOM   4001  HG2 LYS A 266      28.172  35.354  54.057  1.00  0.00           H
ATOM   4002  CD  LYS A 266      29.680  34.292  55.156  1.00  0.00           C
ATOM   4003  HD1 LYS A 266      30.003  35.056  55.869  1.00  0.00           H
ATOM   4004  HD2 LYS A 266      30.641  33.830  54.957  1.00  0.00           H
ATOM   4005  CE  LYS A 266      28.704  33.297  55.821  1.00  0.00           C
ATOM   4006  HE1 LYS A 266      28.233  32.662  55.074  1.00  0.00           H
ATOM   4007  HE2 LYS A 266      27.914  33.847  56.330  1.00  0.00           H
ATOM   4008  NZ  LYS A 266      29.328  32.484  56.904  1.00  0.00           N
ATOM   4009  HZ1 LYS A 266      29.723  32.990  57.690  1.00  0.00           H
ATOM   4010  HZ2 LYS A 266      28.691  31.820  57.297  1.00  0.00           H
ATOM   4011  HZ3 LYS A 266      30.033  31.815  56.630  1.00  0.00           H
ATOM   4012  C   LYS A 266      31.054  38.177  52.128  1.00  0.00           C
ATOM   4013  O   LYS A 266      30.702  39.222  52.658  1.00  0.00           O
ATOM   4014  N   VAL A 267      32.239  37.936  51.611  1.00  0.00           N
ATOM   4015  H   VAL A 267      32.396  37.008  51.242  1.00  0.00           H
ATOM   4016  CA  VAL A 267      33.137  39.048  51.349  1.00  0.00           C
ATOM   4017  HA  VAL A 267      32.752  39.950  51.838  1.00  0.00           H
ATOM   4018  CB  VAL A 267      34.501  38.966  52.027  1.00  0.00           C
ATOM   4019  HB  VAL A 267      35.105  39.822  51.740  1.00  0.00           H
ATOM   4020  CG1 VAL A 267      34.335  39.106  53.571  1.00  0.00           C
ATOM   4021 1HG1 VAL A 267      34.187  40.160  53.793  1.00  0.00           H
ATOM   4022 2HG1 VAL A 267      33.400  38.658  53.877  1.00  0.00           H
ATOM   4023 3HG1 VAL A 267      35.127  38.637  54.152  1.00  0.00           H
ATOM   4024  CG2 VAL A 267      35.236  37.627  51.843  1.00  0.00           C
ATOM   4025 1HG2 VAL A 267      35.163  37.206  50.846  1.00  0.00           H
ATOM   4026 2HG2 VAL A 267      36.299  37.755  52.069  1.00  0.00           H
ATOM   4027 3HG2 VAL A 267      34.870  36.820  52.479  1.00  0.00           H
ATOM   4028  C   VAL A 267      33.260  39.240  49.817  1.00  0.00           C
ATOM   4029  O   VAL A 267      34.345  39.655  49.358  1.00  0.00           O
ATOM   4030  N   ASP A 268      32.098  38.932  49.156  1.00  0.00           N
ATOM   4031  H   ASP A 268      31.418  38.403  49.677  1.00  0.00           H
ATOM   4032  CA  ASP A 268      32.008  39.098  47.741  1.00  0.00           C
ATOM   4033  HA  ASP A 268      31.073  38.612  47.425  1.00  0.00           H
ATOM   4034  CB  ASP A 268      31.862  40.487  47.291  1.00  0.00           C
ATOM   4035  HB1 ASP A 268      31.738  40.480  46.213  1.00  0.00           H
ATOM   4036  HB2 ASP A 268      32.863  40.929  47.369  1.00  0.00           H
ATOM   4037  CG  ASP A 268      30.812  41.421  47.958  1.00  0.00           C
ATOM   4038  OD1 ASP A 268      29.712  40.948  48.340  1.00  0.00           O
ATOM   4039  OD2 ASP A 268      30.978  42.692  47.916  1.00  0.00           O
ATOM   4040  C   ASP A 268      32.928  38.220  46.844  1.00  0.00           C
ATOM   4041  O   ASP A 268      33.151  38.498  45.627  1.00  0.00           O
ATOM   4042  N   GLY A 269      33.542  37.208  47.403  1.00  0.00           N
ATOM   4043  H   GLY A 269      33.586  37.161  48.406  1.00  0.00           H
ATOM   4044  CA  GLY A 269      34.487  36.348  46.695  1.00  0.00           C
ATOM   4045  HA1 GLY A 269      34.902  35.787  47.540  1.00  0.00           H
ATOM   4046  HA2 GLY A 269      35.273  36.981  46.282  1.00  0.00           H
ATOM   4047  C   GLY A 269      33.947  35.254  45.697  1.00  0.00           C
ATOM   4048  O   GLY A 269      33.719  34.122  46.117  1.00  0.00           O
ATOM   4049  N   LEU A 270      33.468  35.637  44.450  1.00  0.00           N
ATOM   4050  H   LEU A 270      33.566  36.636  44.326  1.00  0.00           H
ATOM   4051  CA  LEU A 270      32.837  34.725  43.457  1.00  0.00           C
ATOM   4052  HA  LEU A 270      32.275  34.046  44.100  1.00  0.00           H
ATOM   4053  CB  LEU A 270      31.829  35.493  42.567  1.00  0.00           C
ATOM   4054  HB1 LEU A 270      31.008  34.848  42.251  1.00  0.00           H
ATOM   4055  HB2 LEU A 270      32.487  35.769  41.739  1.00  0.00           H
ATOM   4056  CG  LEU A 270      31.279  36.794  43.112  1.00  0.00           C
ATOM   4057  HG  LEU A 270      32.121  37.378  43.486  1.00  0.00           H
ATOM   4058  CD1 LEU A 270      30.433  37.401  41.976  1.00  0.00           C
ATOM   4059 1HD1 LEU A 270      29.707  36.666  41.653  1.00  0.00           H
ATOM   4060 2HD1 LEU A 270      29.899  38.296  42.303  1.00  0.00           H
ATOM   4061 3HD1 LEU A 270      31.127  37.679  41.182  1.00  0.00           H
ATOM   4062  CD2 LEU A 270      30.329  36.458  44.267  1.00  0.00           C
ATOM   4063 1HD2 LEU A 270      29.811  37.394  44.466  1.00  0.00           H
ATOM   4064 2HD2 LEU A 270      29.581  35.703  44.010  1.00  0.00           H
ATOM   4065 3HD2 LEU A 270      30.902  36.143  45.135  1.00  0.00           H
ATOM   4066  C   LEU A 270      33.888  33.916  42.675  1.00  0.00           C
ATOM   4067  O   LEU A 270      35.009  34.287  42.484  1.00  0.00           O
ATOM   4068  N   LEU A 271      33.389  32.775  42.140  1.00  0.00           N
ATOM   4069  H   LEU A 271      32.390  32.770  41.990  1.00  0.00           H
ATOM   4070  CA  LEU A 271      34.119  31.612  41.472  1.00  0.00           C
ATOM   4071  HA  LEU A 271      34.655  31.032  42.232  1.00  0.00           H
ATOM   4072  CB  LEU A 271      33.080  30.791  40.818  1.00  0.00           C
ATOM   4073  HB1 LEU A 271      32.485  31.471  40.201  1.00  0.00           H
ATOM   4074  HB2 LEU A 271      32.459  30.560  41.688  1.00  0.00           H
ATOM   4075  CG  LEU A 271      33.487  29.392  40.162  1.00  0.00           C
ATOM   4076  HG  LEU A 271      34.178  28.901  40.847  1.00  0.00           H
ATOM   4077  CD1 LEU A 271      32.289  28.485  40.155  1.00  0.00           C
ATOM   4078 1HD1 LEU A 271      31.537  28.883  39.475  1.00  0.00           H
ATOM   4079 2HD1 LEU A 271      32.585  27.478  39.881  1.00  0.00           H
ATOM   4080 3HD1 LEU A 271      31.882  28.581  41.157  1.00  0.00           H
ATOM   4081  CD2 LEU A 271      34.129  29.658  38.766  1.00  0.00           C
ATOM   4082 1HD2 LEU A 271      33.480  30.366  38.241  1.00  0.00           H
ATOM   4083 2HD2 LEU A 271      35.143  30.043  38.761  1.00  0.00           H
ATOM   4084 3HD2 LEU A 271      34.101  28.736  38.200  1.00  0.00           H
ATOM   4085  C   LEU A 271      35.282  32.014  40.517  1.00  0.00           C
ATOM   4086  O   LEU A 271      36.294  31.359  40.536  1.00  0.00           O
ATOM   4087  N   THR A 272      35.203  33.138  39.763  1.00  0.00           N
ATOM   4088  H   THR A 272      34.354  33.674  39.886  1.00  0.00           H
ATOM   4089  CA  THR A 272      36.351  33.671  39.032  1.00  0.00           C
ATOM   4090  HA  THR A 272      36.768  32.826  38.494  1.00  0.00           H
ATOM   4091  CB  THR A 272      36.053  34.756  37.987  1.00  0.00           C
ATOM   4092  HB  THR A 272      36.943  34.993  37.398  1.00  0.00           H
ATOM   4093  CG2 THR A 272      35.103  34.195  36.991  1.00  0.00           C
ATOM   4094 1HG2 THR A 272      35.633  33.341  36.583  1.00  0.00           H
ATOM   4095 2HG2 THR A 272      34.214  33.829  37.501  1.00  0.00           H
ATOM   4096 3HG2 THR A 272      34.876  34.911  36.205  1.00  0.00           H
ATOM   4097  OG1 THR A 272      35.579  35.904  38.530  1.00  0.00           O
ATOM   4098  HG1 THR A 272      36.315  36.519  38.465  1.00  0.00           H
ATOM   4099  C   THR A 272      37.524  34.174  39.941  1.00  0.00           C
ATOM   4100  O   THR A 272      38.717  33.873  39.629  1.00  0.00           O
ATOM   4101  N   CYS A 273      37.260  34.990  41.000  1.00  0.00           N
ATOM   4102  H   CYS A 273      36.296  35.057  41.270  1.00  0.00           H
ATOM   4103  CA  CYS A 273      38.177  36.107  41.418  1.00  0.00           C
ATOM   4104  HA  CYS A 273      38.553  36.478  40.463  1.00  0.00           H
ATOM   4105  CB  CYS A 273      37.363  37.211  42.093  1.00  0.00           C
ATOM   4106  HB1 CYS A 273      36.622  37.687  41.440  1.00  0.00           H
ATOM   4107  HB2 CYS A 273      38.022  38.028  42.378  1.00  0.00           H
ATOM   4108  SG  CYS A 273      36.626  36.619  43.680  1.00  0.00           S
ATOM   4109  HG  CYS A 273      35.741  35.777  43.137  1.00  0.00           H
ATOM   4110  C   CYS A 273      39.386  35.661  42.239  1.00  0.00           C
ATOM   4111  O   CYS A 273      40.355  36.481  42.520  1.00  0.00           O
ATOM   4112  N   CYS A 274      39.356  34.342  42.510  1.00  0.00           N
ATOM   4113  H   CYS A 274      38.583  33.858  42.068  1.00  0.00           H
ATOM   4114  CA  CYS A 274      40.322  33.611  43.204  1.00  0.00           C
ATOM   4115  HA  CYS A 274      40.779  34.211  43.984  1.00  0.00           H
ATOM   4116  CB  CYS A 274      39.616  32.535  44.079  1.00  0.00           C
ATOM   4117  HB1 CYS A 274      40.376  32.280  44.816  1.00  0.00           H
ATOM   4118  HB2 CYS A 274      39.496  31.603  43.522  1.00  0.00           H
ATOM   4119  SG  CYS A 274      38.220  33.145  45.020  1.00  0.00           S
ATOM   4120  HG  CYS A 274      37.845  34.146  44.217  1.00  0.00           H
ATOM   4121  C   CYS A 274      41.387  33.021  42.342  1.00  0.00           C
ATOM   4122  O   CYS A 274      42.363  32.407  42.786  1.00  0.00           O
ATOM   4123  N   SER A 275      41.358  33.219  41.015  1.00  0.00           N
ATOM   4124  H   SER A 275      40.577  33.719  40.625  1.00  0.00           H
ATOM   4125  CA  SER A 275      42.431  32.890  40.125  1.00  0.00           C
ATOM   4126  HA  SER A 275      43.328  32.928  40.756  1.00  0.00           H
ATOM   4127  CB  SER A 275      42.230  31.481  39.565  1.00  0.00           C
ATOM   4128  HB1 SER A 275      42.363  30.827  40.431  1.00  0.00           H
ATOM   4129  HB2 SER A 275      42.970  31.075  38.869  1.00  0.00           H
ATOM   4130  OG  SER A 275      40.926  31.377  39.052  1.00  0.00           O
ATOM   4131  HG  SER A 275      40.407  31.168  39.828  1.00  0.00           H
ATOM   4132  C   SER A 275      42.606  33.938  38.952  1.00  0.00           C
ATOM   4133  O   SER A 275      41.645  34.662  38.696  1.00  0.00           O
ATOM   4134  N   VAL A 276      43.757  33.963  38.304  1.00  0.00           N
ATOM   4135  H   VAL A 276      44.578  33.520  38.684  1.00  0.00           H
ATOM   4136  CA  VAL A 276      44.017  34.445  36.982  1.00  0.00           C
ATOM   4137  HA  VAL A 276      43.116  34.429  36.363  1.00  0.00           H
ATOM   4138  CB  VAL A 276      44.835  35.813  36.925  1.00  0.00           C
ATOM   4139  HB  VAL A 276      45.827  35.737  37.374  1.00  0.00           H
ATOM   4140  CG1 VAL A 276      45.191  36.317  35.471  1.00  0.00           C
ATOM   4141 1HG1 VAL A 276      45.451  37.379  35.434  1.00  0.00           H
ATOM   4142 2HG1 VAL A 276      46.009  35.755  35.027  1.00  0.00           H
ATOM   4143 3HG1 VAL A 276      44.344  36.210  34.791  1.00  0.00           H
ATOM   4144  CG2 VAL A 276      44.015  36.896  37.602  1.00  0.00           C
ATOM   4145 1HG2 VAL A 276      43.038  36.958  37.150  1.00  0.00           H
ATOM   4146 2HG2 VAL A 276      43.857  36.603  38.643  1.00  0.00           H
ATOM   4147 3HG2 VAL A 276      44.407  37.913  37.672  1.00  0.00           H
ATOM   4148  C   VAL A 276      44.802  33.402  36.209  1.00  0.00           C
ATOM   4149  O   VAL A 276      45.770  32.925  36.805  1.00  0.00           O
ATOM   4150  N   LEU A 277      44.527  33.147  34.923  1.00  0.00           N
ATOM   4151  H   LEU A 277      43.714  33.539  34.471  1.00  0.00           H
ATOM   4152  CA  LEU A 277      45.084  32.179  33.971  1.00  0.00           C
ATOM   4153  HA  LEU A 277      45.688  31.471  34.556  1.00  0.00           H
ATOM   4154  CB  LEU A 277      43.970  31.560  33.225  1.00  0.00           C
ATOM   4155  HB1 LEU A 277      44.449  31.136  32.349  1.00  0.00           H
ATOM   4156  HB2 LEU A 277      43.294  32.282  32.778  1.00  0.00           H
ATOM   4157  CG  LEU A 277      43.232  30.389  33.967  1.00  0.00           C
ATOM   4158  HG  LEU A 277      43.751  29.435  33.942  1.00  0.00           H
ATOM   4159  CD1 LEU A 277      42.725  30.530  35.336  1.00  0.00           C
ATOM   4160 1HD1 LEU A 277      43.526  30.665  36.076  1.00  0.00           H
ATOM   4161 2HD1 LEU A 277      42.126  31.433  35.420  1.00  0.00           H
ATOM   4162 3HD1 LEU A 277      42.126  29.704  35.714  1.00  0.00           H
ATOM   4163  CD2 LEU A 277      41.970  30.033  33.103  1.00  0.00           C
ATOM   4164 1HD2 LEU A 277      41.091  30.605  33.396  1.00  0.00           H
ATOM   4165 2HD2 LEU A 277      42.165  30.135  32.039  1.00  0.00           H
ATOM   4166 3HD2 LEU A 277      41.752  28.982  33.305  1.00  0.00           H
ATOM   4167  C   LEU A 277      46.136  32.847  33.002  1.00  0.00           C
ATOM   4168  O   LEU A 277      46.008  34.034  32.716  1.00  0.00           O
ATOM   4169  N   ILE A 278      47.157  32.100  32.571  1.00  0.00           N
ATOM   4170  H   ILE A 278      47.114  31.148  32.898  1.00  0.00           H
ATOM   4171  CA  ILE A 278      48.296  32.545  31.712  1.00  0.00           C
ATOM   4172  HA  ILE A 278      47.983  33.454  31.195  1.00  0.00           H
ATOM   4173  CB  ILE A 278      49.567  32.831  32.545  1.00  0.00           C
ATOM   4174  HB  ILE A 278      49.797  31.949  33.150  1.00  0.00           H
ATOM   4175  CG2 ILE A 278      50.820  32.953  31.638  1.00  0.00           C
ATOM   4176 1HG2 ILE A 278      50.593  33.634  30.812  1.00  0.00           H
ATOM   4177 2HG2 ILE A 278      51.714  33.314  32.159  1.00  0.00           H
ATOM   4178 3HG2 ILE A 278      51.153  31.988  31.274  1.00  0.00           H
ATOM   4179  CG1 ILE A 278      49.533  34.111  33.484  1.00  0.00           C
ATOM   4180 1HG1 ILE A 278      48.957  34.921  33.044  1.00  0.00           H
ATOM   4181 2HG1 ILE A 278      50.511  34.589  33.627  1.00  0.00           H
ATOM   4182  CD  ILE A 278      48.908  33.760  34.878  1.00  0.00           C
ATOM   4183  HD1 ILE A 278      49.081  34.611  35.538  1.00  0.00           H
ATOM   4184  HD2 ILE A 278      47.869  33.444  34.774  1.00  0.00           H
ATOM   4185  HD3 ILE A 278      49.452  32.964  35.375  1.00  0.00           H
ATOM   4186  C   ILE A 278      48.485  31.514  30.613  1.00  0.00           C
ATOM   4187  O   ILE A 278      48.377  30.340  30.845  1.00  0.00           O
ATOM   4188  N   ASN A 279      48.633  32.030  29.416  1.00  0.00           N
ATOM   4189  H   ASN A 279      48.729  33.032  29.486  1.00  0.00           H
ATOM   4190  CA  ASN A 279      48.863  31.282  28.200  1.00  0.00           C
ATOM   4191  HA  ASN A 279      48.736  30.227  28.393  1.00  0.00           H
ATOM   4192  CB  ASN A 279      47.771  31.678  27.141  1.00  0.00           C
ATOM   4193  HB1 ASN A 279      48.074  32.519  26.518  1.00  0.00           H
ATOM   4194  HB2 ASN A 279      46.769  31.922  27.497  1.00  0.00           H
ATOM   4195  CG  ASN A 279      47.504  30.529  26.160  1.00  0.00           C
ATOM   4196  OD1 ASN A 279      47.455  29.329  26.462  1.00  0.00           O
ATOM   4197  ND2 ASN A 279      47.407  30.845  24.906  1.00  0.00           N
ATOM   4198 1HD2 ASN A 279      47.537  31.807  24.612  1.00  0.00           H
ATOM   4199 2HD2 ASN A 279      47.710  30.081  24.319  1.00  0.00           H
ATOM   4200  C   ASN A 279      50.374  31.463  27.780  1.00  0.00           C
ATOM   4201  O   ASN A 279      50.839  32.437  27.191  1.00  0.00           O
ATOM   4202  N   LYS A 280      51.227  30.621  28.367  1.00  0.00           N
ATOM   4203  H   LYS A 280      50.845  29.781  28.782  1.00  0.00           H
ATOM   4204  CA  LYS A 280      52.687  30.663  28.236  1.00  0.00           C
ATOM   4205  HA  LYS A 280      52.846  31.212  27.302  1.00  0.00           H
ATOM   4206  CB  LYS A 280      53.365  31.460  29.406  1.00  0.00           C
ATOM   4207  HB1 LYS A 280      54.353  31.069  29.659  1.00  0.00           H
ATOM   4208  HB2 LYS A 280      52.814  31.032  30.245  1.00  0.00           H
ATOM   4209  CG  LYS A 280      53.475  32.982  29.267  1.00  0.00           C
ATOM   4210  HG1 LYS A 280      53.985  33.337  30.165  1.00  0.00           H
ATOM   4211  HG2 LYS A 280      52.478  33.419  29.322  1.00  0.00           H
ATOM   4212  CD  LYS A 280      54.256  33.397  28.074  1.00  0.00           C
ATOM   4213  HD1 LYS A 280      54.329  34.473  27.943  1.00  0.00           H
ATOM   4214  HD2 LYS A 280      53.658  33.026  27.236  1.00  0.00           H
ATOM   4215  CE  LYS A 280      55.675  32.871  27.883  1.00  0.00           C
ATOM   4216  HE1 LYS A 280      55.661  31.782  27.951  1.00  0.00           H
ATOM   4217  HE2 LYS A 280      56.244  33.333  28.694  1.00  0.00           H
ATOM   4218  NZ  LYS A 280      56.193  33.085  26.545  1.00  0.00           N
ATOM   4219  HZ1 LYS A 280      55.544  32.750  25.849  1.00  0.00           H
ATOM   4220  HZ2 LYS A 280      56.497  34.017  26.287  1.00  0.00           H
ATOM   4221  HZ3 LYS A 280      57.069  32.607  26.424  1.00  0.00           H
ATOM   4222  C   LYS A 280      53.286  29.322  28.162  1.00  0.00           C
ATOM   4223  OC1 LYS A 280      54.270  29.248  27.428  1.00  0.00           O
ATOM   4224  OC2 LYS A 280      52.692  28.357  28.685  1.00  0.00           O
ATOM   4225  H01 UNK B 281      37.146  41.662  50.090  1.00  0.00            
ATOM   4226  H06 UNK B 281      36.602  40.095  40.307  1.00  0.00            
ATOM   4227  H04 UNK B 281      35.745  41.421  40.803  1.00  0.00            
ATOM   4228  H03 UNK B 281      36.102  40.447  49.567  1.00  0.00            
ATOM   4229  H05 UNK B 281      37.232  41.236  41.398  1.00  0.00            
ATOM   4230  H02 UNK B 281      35.604  42.000  49.841  1.00  0.00            
ATOM   4231  O   UNK B 281      37.057  43.937  46.941  1.00  0.00            
ATOM   4232  O1  UNK B 281      35.356  43.743  48.219  1.00  0.00            
ATOM   4233  N   UNK B 281      36.377  41.438  49.457  1.00  0.00            
ATOM   4234  N1  UNK B 281      36.281  40.492  43.154  1.00  0.00            
ATOM   4235  N2  UNK B 281      34.549  39.633  41.838  1.00  0.00            
ATOM   4236  N3  UNK B 281      36.402  40.689  41.122  1.00  0.00            
ATOM   4237  C   UNK B 281      35.993  40.939  46.892  1.00  0.00            
ATOM   4238  C1  UNK B 281      36.576  40.935  45.525  1.00  0.00            
ATOM   4239  C2  UNK B 281      36.623  41.867  47.956  1.00  0.00            
ATOM   4240  C3  UNK B 281      35.673  40.204  44.462  1.00  0.00            
ATOM   4241  C4  UNK B 281      36.349  43.289  47.624  1.00  0.00            
ATOM   4242  C5  UNK B 281      35.810  39.966  42.140  1.00  0.00            
ATOM   4243  C6  UNK B 281      33.324  40.394  42.228  1.00  0.00            
ATOM   4244  C7  UNK B 281      34.208  38.490  40.953  1.00  0.00            
ATOM   4245  H   UNK B 281      35.910  39.909  47.259  1.00  0.00            
ATOM   4246  H1  UNK B 281      34.937  41.238  46.819  1.00  0.00            
ATOM   4247  H2  UNK B 281      36.709  41.951  45.117  1.00  0.00            
ATOM   4248  H3  UNK B 281      37.588  40.506  45.508  1.00  0.00            
ATOM   4249  H4  UNK B 281      37.702  41.812  47.784  1.00  0.00            
ATOM   4250  H5  UNK B 281      35.646  39.124  44.645  1.00  0.00            
ATOM   4251  H6  UNK B 281      34.661  40.641  44.519  1.00  0.00            
ATOM   4252  H7  UNK B 281      33.586  41.392  42.611  1.00  0.00            
ATOM   4253  H8  UNK B 281      32.707  39.885  42.981  1.00  0.00            
ATOM   4254  H9  UNK B 281      32.632  40.466  41.380  1.00  0.00            
ATOM   4255  H10 UNK B 281      34.655  38.523  39.950  1.00  0.00            
ATOM   4256  H11 UNK B 281      33.139  38.259  40.925  1.00  0.00            
ATOM   4257  H12 UNK B 281      34.503  37.566  41.454  1.00  0.00            
END
