# Supplementary material for: A multicentric consortium study demonstrates that dimethylarginine dimethylaminohydrolase 2 is not a dimethylarginine dimethylaminohydrolase
Source: Nat Commun. 2023 Jun 9;14:3392. doi: 10.1038/s41467-023-38467-9 (PMC10256801; doi:10.1038/s41467-023-38467-9)
Supplement: Supplementary file 9 — Source Data [file 41467_2023_38467_MOESM9_ESM.zip › Source Data/File 13.6_DDAH1-X-ray-MDS-final-3.pdb]

CRYST1   74.474   74.474   74.474  90.00  90.00  90.00 P 1           1
ATOM      1  N   ALA A   8      45.752  31.911  21.945  1.00  0.00           N
ATOM      2  H1  ALA A   8      45.962  30.946  22.175  1.00  0.00           H
ATOM      3  H2  ALA A   8      46.282  32.132  21.108  1.00  0.00           H
ATOM      4  H3  ALA A   8      45.949  32.446  22.774  1.00  0.00           H
ATOM      5  CA  ALA A   8      44.303  32.093  21.704  1.00  0.00           C
ATOM      6  HA  ALA A   8      44.293  33.109  21.295  1.00  0.00           H
ATOM      7  CB  ALA A   8      43.794  31.013  20.699  1.00  0.00           C
ATOM      8  HB1 ALA A   8      42.803  31.231  20.312  1.00  0.00           H
ATOM      9  HB2 ALA A   8      44.428  30.892  19.815  1.00  0.00           H
ATOM     10  HB3 ALA A   8      43.759  30.068  21.237  1.00  0.00           H
ATOM     11  C   ALA A   8      43.459  32.031  22.975  1.00  0.00           C
ATOM     12  O   ALA A   8      43.872  31.213  23.868  1.00  0.00           O
ATOM     13  N   PHE A   9      42.335  32.754  23.009  1.00  0.00           N
ATOM     14  H   PHE A   9      42.262  33.306  22.169  1.00  0.00           H
ATOM     15  CA  PHE A   9      41.303  32.865  24.040  1.00  0.00           C
ATOM     16  HA  PHE A   9      41.866  33.189  24.921  1.00  0.00           H
ATOM     17  CB  PHE A   9      40.389  33.889  23.529  1.00  0.00           C
ATOM     18  HB1 PHE A   9      40.061  33.524  22.553  1.00  0.00           H
ATOM     19  HB2 PHE A   9      40.880  34.860  23.431  1.00  0.00           H
ATOM     20  CG  PHE A   9      39.075  34.031  24.329  1.00  0.00           C
ATOM     21  CD1 PHE A   9      39.038  34.664  25.579  1.00  0.00           C
ATOM     22  HD1 PHE A   9      39.974  35.138  25.855  1.00  0.00           H
ATOM     23  CE1 PHE A   9      37.934  34.548  26.451  1.00  0.00           C
ATOM     24  HE1 PHE A   9      37.923  35.025  27.429  1.00  0.00           H
ATOM     25  CZ  PHE A   9      36.878  33.760  26.049  1.00  0.00           C
ATOM     26  HZ  PHE A   9      35.955  33.678  26.603  1.00  0.00           H
ATOM     27  CE2 PHE A   9      36.855  33.200  24.760  1.00  0.00           C
ATOM     28  HE2 PHE A   9      35.976  32.684  24.403  1.00  0.00           H
ATOM     29  CD2 PHE A   9      37.939  33.335  23.851  1.00  0.00           C
ATOM     30  HD2 PHE A   9      37.969  32.818  22.899  1.00  0.00           H
ATOM     31  C   PHE A   9      40.699  31.537  24.405  1.00  0.00           C
ATOM     32  O   PHE A   9      40.446  30.639  23.581  1.00  0.00           O
ATOM     33  N   GLY A  10      40.371  31.399  25.680  1.00  0.00           N
ATOM     34  H   GLY A  10      40.389  32.150  26.340  1.00  0.00           H
ATOM     35  CA  GLY A  10      39.723  30.142  26.185  1.00  0.00           C
ATOM     36  HA1 GLY A  10      38.885  29.841  25.557  1.00  0.00           H
ATOM     37  HA2 GLY A  10      39.327  30.241  27.205  1.00  0.00           H
ATOM     38  C   GLY A  10      40.648  28.931  26.284  1.00  0.00           C
ATOM     39  O   GLY A  10      40.139  27.842  26.572  1.00  0.00           O
ATOM     40  N   ARG A  11      41.926  29.086  26.096  1.00  0.00           N
ATOM     41  H   ARG A  11      42.279  30.007  25.854  1.00  0.00           H
ATOM     42  CA  ARG A  11      42.979  28.097  26.376  1.00  0.00           C
ATOM     43  HA  ARG A  11      42.532  27.230  26.855  1.00  0.00           H
ATOM     44  CB  ARG A  11      43.726  27.725  25.084  1.00  0.00           C
ATOM     45  HB1 ARG A  11      44.624  27.170  25.371  1.00  0.00           H
ATOM     46  HB2 ARG A  11      44.000  28.643  24.570  1.00  0.00           H
ATOM     47  CG  ARG A  11      42.816  26.837  24.213  1.00  0.00           C
ATOM     48  HG1 ARG A  11      42.002  27.508  23.949  1.00  0.00           H
ATOM     49  HG2 ARG A  11      42.492  25.921  24.693  1.00  0.00           H
ATOM     50  CD  ARG A  11      43.603  26.460  22.976  1.00  0.00           C
ATOM     51  HD1 ARG A  11      44.435  25.827  23.300  1.00  0.00           H
ATOM     52  HD2 ARG A  11      44.132  27.274  22.473  1.00  0.00           H
ATOM     53  NE  ARG A  11      42.847  25.747  21.958  1.00  0.00           N
ATOM     54  HE  ARG A  11      42.510  26.367  21.239  1.00  0.00           H
ATOM     55  CZ  ARG A  11      42.643  24.521  21.682  1.00  0.00           C
ATOM     56  NH1 ARG A  11      43.085  23.595  22.466  1.00  0.00           N
ATOM     57 1HH1 ARG A  11      43.640  23.787  23.283  1.00  0.00           H
ATOM     58 2HH1 ARG A  11      42.669  22.674  22.454  1.00  0.00           H
ATOM     59  NH2 ARG A  11      42.046  24.174  20.593  1.00  0.00           N
ATOM     60 1HH2 ARG A  11      41.683  24.854  19.941  1.00  0.00           H
ATOM     61 2HH2 ARG A  11      42.051  23.202  20.337  1.00  0.00           H
ATOM     62  C   ARG A  11      43.993  28.671  27.393  1.00  0.00           C
ATOM     63  O   ARG A  11      44.266  29.912  27.487  1.00  0.00           O
ATOM     64  N   ALA A  12      44.401  27.846  28.347  1.00  0.00           N
ATOM     65  H   ALA A  12      44.186  26.868  28.294  1.00  0.00           H
ATOM     66  CA  ALA A  12      45.545  28.219  29.257  1.00  0.00           C
ATOM     67  HA  ALA A  12      46.220  28.869  28.697  1.00  0.00           H
ATOM     68  CB  ALA A  12      45.076  28.998  30.523  1.00  0.00           C
ATOM     69  HB1 ALA A  12      45.837  29.053  31.296  1.00  0.00           H
ATOM     70  HB2 ALA A  12      44.885  30.044  30.304  1.00  0.00           H
ATOM     71  HB3 ALA A  12      44.277  28.486  31.075  1.00  0.00           H
ATOM     72  C   ALA A  12      46.378  27.044  29.724  1.00  0.00           C
ATOM     73  O   ALA A  12      46.028  25.929  29.605  1.00  0.00           O
ATOM     74  N   THR A  13      47.549  27.302  30.313  1.00  0.00           N
ATOM     75  H   THR A  13      47.966  28.221  30.265  1.00  0.00           H
ATOM     76  CA  THR A  13      48.375  26.215  30.956  1.00  0.00           C
ATOM     77  HA  THR A  13      47.848  25.260  30.999  1.00  0.00           H
ATOM     78  CB  THR A  13      49.651  26.049  30.212  1.00  0.00           C
ATOM     79  HB  THR A  13      50.157  25.168  30.614  1.00  0.00           H
ATOM     80  CG2 THR A  13      49.433  25.702  28.735  1.00  0.00           C
ATOM     81 1HG2 THR A  13      48.533  25.112  28.551  1.00  0.00           H
ATOM     82 2HG2 THR A  13      49.190  26.581  28.143  1.00  0.00           H
ATOM     83 3HG2 THR A  13      50.351  25.226  28.405  1.00  0.00           H
ATOM     84  OG1 THR A  13      50.378  27.253  30.219  1.00  0.00           O
ATOM     85  HG1 THR A  13      51.083  27.182  29.560  1.00  0.00           H
ATOM     86  C   THR A  13      48.823  26.495  32.458  1.00  0.00           C
ATOM     87  O   THR A  13      49.390  25.604  33.135  1.00  0.00           O
ATOM     88  N   HIS A  14      48.748  27.774  32.866  1.00  0.00           N
ATOM     89  H   HIS A  14      48.326  28.462  32.253  1.00  0.00           H
ATOM     90  CA  HIS A  14      49.104  28.216  34.205  1.00  0.00           C
ATOM     91  HA  HIS A  14      49.297  27.388  34.887  1.00  0.00           H
ATOM     92  CB  HIS A  14      50.383  29.138  34.246  1.00  0.00           C
ATOM     93  HB1 HIS A  14      50.569  29.583  35.215  1.00  0.00           H
ATOM     94  HB2 HIS A  14      50.183  29.970  33.575  1.00  0.00           H
ATOM     95  CG  HIS A  14      51.717  28.469  33.941  1.00  0.00           C
ATOM     96  ND1 HIS A  14      51.970  27.311  33.137  1.00  0.00           N
ATOM     97  HD1 HIS A  14      51.436  26.943  32.362  1.00  0.00           H
ATOM     98  CE1 HIS A  14      53.210  26.964  33.362  1.00  0.00           C
ATOM     99  HE1 HIS A  14      53.770  26.137  32.950  1.00  0.00           H
ATOM    100  NE2 HIS A  14      53.772  27.637  34.345  1.00  0.00           N
ATOM    101  CD2 HIS A  14      52.876  28.617  34.720  1.00  0.00           C
ATOM    102  HD2 HIS A  14      52.890  29.277  35.569  1.00  0.00           H
ATOM    103  C   HIS A  14      47.944  29.067  34.815  1.00  0.00           C
ATOM    104  O   HIS A  14      47.177  29.620  34.085  1.00  0.00           O
ATOM    105  N   ALA A  15      47.894  29.097  36.168  1.00  0.00           N
ATOM    106  H   ALA A  15      48.479  28.458  36.668  1.00  0.00           H
ATOM    107  CA  ALA A  15      47.075  29.964  36.952  1.00  0.00           C
ATOM    108  HA  ALA A  15      46.813  30.783  36.289  1.00  0.00           H
ATOM    109  CB  ALA A  15      45.866  29.242  37.504  1.00  0.00           C
ATOM    110  HB1 ALA A  15      45.301  29.955  38.095  1.00  0.00           H
ATOM    111  HB2 ALA A  15      45.154  28.973  36.718  1.00  0.00           H
ATOM    112  HB3 ALA A  15      46.180  28.419  38.149  1.00  0.00           H
ATOM    113  C   ALA A  15      47.919  30.581  38.044  1.00  0.00           C
ATOM    114  O   ALA A  15      48.873  29.985  38.595  1.00  0.00           O
ATOM    115  N   VAL A  16      47.589  31.794  38.406  1.00  0.00           N
ATOM    116  H   VAL A  16      46.836  32.236  37.893  1.00  0.00           H
ATOM    117  CA  VAL A  16      48.046  32.428  39.636  1.00  0.00           C
ATOM    118  HA  VAL A  16      48.790  31.764  40.073  1.00  0.00           H
ATOM    119  CB  VAL A  16      48.657  33.730  39.249  1.00  0.00           C
ATOM    120  HB  VAL A  16      48.001  34.496  38.834  1.00  0.00           H
ATOM    121  CG1 VAL A  16      49.217  34.393  40.536  1.00  0.00           C
ATOM    122 1HG1 VAL A  16      49.590  33.597  41.183  1.00  0.00           H
ATOM    123 2HG1 VAL A  16      50.023  35.091  40.293  1.00  0.00           H
ATOM    124 3HG1 VAL A  16      48.432  35.051  40.914  1.00  0.00           H
ATOM    125  CG2 VAL A  16      49.736  33.395  38.224  1.00  0.00           C
ATOM    126 1HG2 VAL A  16      50.348  34.267  37.984  1.00  0.00           H
ATOM    127 2HG2 VAL A  16      50.394  32.567  38.496  1.00  0.00           H
ATOM    128 3HG2 VAL A  16      49.320  33.119  37.263  1.00  0.00           H
ATOM    129  C   VAL A  16      46.923  32.550  40.630  1.00  0.00           C
ATOM    130  O   VAL A  16      45.832  33.053  40.288  1.00  0.00           O
ATOM    131  N   VAL A  17      47.199  32.190  41.852  1.00  0.00           N
ATOM    132  H   VAL A  17      48.140  31.866  42.039  1.00  0.00           H
ATOM    133  CA  VAL A  17      46.175  32.290  42.972  1.00  0.00           C
ATOM    134  HA  VAL A  17      45.370  32.966  42.676  1.00  0.00           H
ATOM    135  CB  VAL A  17      45.431  30.937  43.245  1.00  0.00           C
ATOM    136  HB  VAL A  17      44.643  31.163  43.962  1.00  0.00           H
ATOM    137  CG1 VAL A  17      44.886  30.390  41.970  1.00  0.00           C
ATOM    138 1HG1 VAL A  17      44.167  31.110  41.582  1.00  0.00           H
ATOM    139 2HG1 VAL A  17      45.682  30.151  41.271  1.00  0.00           H
ATOM    140 3HG1 VAL A  17      44.394  29.422  42.128  1.00  0.00           H
ATOM    141  CG2 VAL A  17      46.426  29.918  43.745  1.00  0.00           C
ATOM    142 1HG2 VAL A  17      45.999  28.930  43.600  1.00  0.00           H
ATOM    143 2HG2 VAL A  17      47.288  29.915  43.075  1.00  0.00           H
ATOM    144 3HG2 VAL A  17      46.683  30.030  44.793  1.00  0.00           H
ATOM    145  C   VAL A  17      46.963  32.784  44.231  1.00  0.00           C
ATOM    146  O   VAL A  17      48.158  32.569  44.396  1.00  0.00           O
ATOM    147  N   ARG A  18      46.322  33.184  45.327  1.00  0.00           N
ATOM    148  H   ARG A  18      45.326  33.291  45.190  1.00  0.00           H
ATOM    149  CA  ARG A  18      47.014  33.647  46.578  1.00  0.00           C
ATOM    150  HA  ARG A  18      48.062  33.355  46.630  1.00  0.00           H
ATOM    151  CB  ARG A  18      46.909  35.203  46.505  1.00  0.00           C
ATOM    152  HB1 ARG A  18      45.849  35.408  46.370  1.00  0.00           H
ATOM    153  HB2 ARG A  18      47.480  35.514  45.645  1.00  0.00           H
ATOM    154  CG  ARG A  18      47.529  35.815  47.832  1.00  0.00           C
ATOM    155  HG1 ARG A  18      48.445  35.283  48.087  1.00  0.00           H
ATOM    156  HG2 ARG A  18      46.809  35.653  48.637  1.00  0.00           H
ATOM    157  CD  ARG A  18      47.990  37.251  47.855  1.00  0.00           C
ATOM    158  HD1 ARG A  18      47.122  37.915  47.911  1.00  0.00           H
ATOM    159  HD2 ARG A  18      48.427  37.491  46.881  1.00  0.00           H
ATOM    160  NE  ARG A  18      49.004  37.560  48.923  1.00  0.00           N
ATOM    161  HE  ARG A  18      49.009  36.893  49.688  1.00  0.00           H
ATOM    162  CZ  ARG A  18      49.728  38.649  49.130  1.00  0.00           C
ATOM    163  NH1 ARG A  18      49.763  39.642  48.371  1.00  0.00           N
ATOM    164 1HH1 ARG A  18      49.216  39.635  47.519  1.00  0.00           H
ATOM    165 2HH1 ARG A  18      50.203  40.515  48.610  1.00  0.00           H
ATOM    166  NH2 ARG A  18      50.474  38.743  50.179  1.00  0.00           N
ATOM    167 1HH2 ARG A  18      50.622  37.851  50.642  1.00  0.00           H
ATOM    168 2HH2 ARG A  18      50.969  39.600  50.390  1.00  0.00           H
ATOM    169  C   ARG A  18      46.401  33.048  47.858  1.00  0.00           C
ATOM    170  O   ARG A  18      45.156  32.941  47.962  1.00  0.00           O
ATOM    171  N   ALA A  19      47.280  32.661  48.841  1.00  0.00           N
ATOM    172  H   ALA A  19      48.251  32.576  48.618  1.00  0.00           H
ATOM    173  CA  ALA A  19      46.821  31.994  50.026  1.00  0.00           C
ATOM    174  HA  ALA A  19      46.305  31.047  49.825  1.00  0.00           H
ATOM    175  CB  ALA A  19      48.040  31.566  50.797  1.00  0.00           C
ATOM    176  HB1 ALA A  19      48.615  32.462  51.028  1.00  0.00           H
ATOM    177  HB2 ALA A  19      47.811  30.997  51.700  1.00  0.00           H
ATOM    178  HB3 ALA A  19      48.591  30.923  50.110  1.00  0.00           H
ATOM    179  C   ALA A  19      46.004  32.997  50.895  1.00  0.00           C
ATOM    180  O   ALA A  19      46.247  34.205  50.902  1.00  0.00           O
ATOM    181  N   LEU A  20      44.978  32.456  51.529  1.00  0.00           N
ATOM    182  H   LEU A  20      44.803  31.476  51.379  1.00  0.00           H
ATOM    183  CA  LEU A  20      43.988  33.252  52.315  1.00  0.00           C
ATOM    184  HA  LEU A  20      43.748  34.118  51.712  1.00  0.00           H
ATOM    185  CB  LEU A  20      42.677  32.505  52.659  1.00  0.00           C
ATOM    186  HB1 LEU A  20      42.171  33.073  53.438  1.00  0.00           H
ATOM    187  HB2 LEU A  20      42.914  31.496  52.985  1.00  0.00           H
ATOM    188  CG  LEU A  20      41.738  32.312  51.493  1.00  0.00           C
ATOM    189  HG  LEU A  20      41.345  33.251  51.117  1.00  0.00           H
ATOM    190  CD1 LEU A  20      42.243  31.343  50.407  1.00  0.00           C
ATOM    191 1HD1 LEU A  20      42.526  30.371  50.828  1.00  0.00           H
ATOM    192 2HD1 LEU A  20      41.499  31.213  49.620  1.00  0.00           H
ATOM    193 3HD1 LEU A  20      43.068  31.774  49.839  1.00  0.00           H
ATOM    194  CD2 LEU A  20      40.362  31.644  51.890  1.00  0.00           C
ATOM    195 1HD2 LEU A  20      39.818  32.067  52.740  1.00  0.00           H
ATOM    196 2HD2 LEU A  20      39.698  31.807  51.040  1.00  0.00           H
ATOM    197 3HD2 LEU A  20      40.513  30.585  52.115  1.00  0.00           H
ATOM    198  C   LEU A  20      44.651  33.840  53.564  1.00  0.00           C
ATOM    199  O   LEU A  20      45.292  33.047  54.254  1.00  0.00           O
ATOM    200  N   PRO A  21      44.528  35.185  53.891  1.00  0.00           N
ATOM    201  CD  PRO A  21      43.873  36.157  53.047  1.00  0.00           C
ATOM    202  HD1 PRO A  21      42.790  35.988  53.015  1.00  0.00           H
ATOM    203  HD2 PRO A  21      44.352  36.164  52.069  1.00  0.00           H
ATOM    204  CG  PRO A  21      44.071  37.503  53.752  1.00  0.00           C
ATOM    205  HG1 PRO A  21      43.276  37.742  54.461  1.00  0.00           H
ATOM    206  HG2 PRO A  21      44.275  38.267  53.001  1.00  0.00           H
ATOM    207  CB  PRO A  21      45.344  37.231  54.652  1.00  0.00           C
ATOM    208  HB1 PRO A  21      45.305  37.895  55.510  1.00  0.00           H
ATOM    209  HB2 PRO A  21      46.223  37.253  54.012  1.00  0.00           H
ATOM    210  CA  PRO A  21      45.124  35.771  55.079  1.00  0.00           C
ATOM    211  HA  PRO A  21      46.124  35.372  55.235  1.00  0.00           H
ATOM    212  C   PRO A  21      44.085  35.588  56.212  1.00  0.00           C
ATOM    213  O   PRO A  21      42.933  35.938  56.035  1.00  0.00           O
ATOM    214  N   GLU A  22      44.469  35.051  57.392  1.00  0.00           N
ATOM    215  H   GLU A  22      45.449  34.841  57.537  1.00  0.00           H
ATOM    216  CA  GLU A  22      43.475  34.824  58.517  1.00  0.00           C
ATOM    217  HA  GLU A  22      42.835  34.012  58.177  1.00  0.00           H
ATOM    218  CB  GLU A  22      44.260  34.459  59.757  1.00  0.00           C
ATOM    219  HB1 GLU A  22      43.665  34.629  60.656  1.00  0.00           H
ATOM    220  HB2 GLU A  22      45.166  35.063  59.799  1.00  0.00           H
ATOM    221  CG  GLU A  22      44.637  32.969  59.773  1.00  0.00           C
ATOM    222  HG1 GLU A  22      45.232  32.821  58.874  1.00  0.00           H
ATOM    223  HG2 GLU A  22      43.727  32.397  59.611  1.00  0.00           H
ATOM    224  CD  GLU A  22      45.383  32.477  60.963  1.00  0.00           C
ATOM    225  OE1 GLU A  22      46.599  32.411  60.928  1.00  0.00           O
ATOM    226  OE2 GLU A  22      44.776  32.110  61.977  1.00  0.00           O
ATOM    227  C   GLU A  22      42.606  36.056  58.835  1.00  0.00           C
ATOM    228  O   GLU A  22      41.534  35.823  59.355  1.00  0.00           O
ATOM    229  N   SER A  23      43.099  37.242  58.573  1.00  0.00           N
ATOM    230  H   SER A  23      43.925  37.316  58.002  1.00  0.00           H
ATOM    231  CA  SER A  23      42.275  38.463  58.854  1.00  0.00           C
ATOM    232  HA  SER A  23      41.938  38.499  59.884  1.00  0.00           H
ATOM    233  CB  SER A  23      42.982  39.731  58.544  1.00  0.00           C
ATOM    234  HB1 SER A  23      43.651  40.044  59.348  1.00  0.00           H
ATOM    235  HB2 SER A  23      42.198  40.484  58.490  1.00  0.00           H
ATOM    236  OG  SER A  23      43.743  39.582  57.419  1.00  0.00           O
ATOM    237  HG  SER A  23      44.436  40.245  57.423  1.00  0.00           H
ATOM    238  C   SER A  23      40.958  38.548  58.055  1.00  0.00           C
ATOM    239  O   SER A  23      40.060  39.335  58.312  1.00  0.00           O
ATOM    240  N   LEU A  24      40.719  37.560  57.105  1.00  0.00           N
ATOM    241  H   LEU A  24      41.481  36.911  56.974  1.00  0.00           H
ATOM    242  CA  LEU A  24      39.550  37.404  56.287  1.00  0.00           C
ATOM    243  HA  LEU A  24      39.454  38.323  55.716  1.00  0.00           H
ATOM    244  CB  LEU A  24      39.904  36.246  55.338  1.00  0.00           C
ATOM    245  HB1 LEU A  24      40.010  35.417  56.042  1.00  0.00           H
ATOM    246  HB2 LEU A  24      40.788  36.424  54.732  1.00  0.00           H
ATOM    247  CG  LEU A  24      38.862  35.897  54.292  1.00  0.00           C
ATOM    248  HG  LEU A  24      37.980  35.503  54.809  1.00  0.00           H
ATOM    249  CD1 LEU A  24      38.436  37.043  53.351  1.00  0.00           C
ATOM    250 1HD1 LEU A  24      39.313  37.463  52.866  1.00  0.00           H
ATOM    251 2HD1 LEU A  24      37.782  36.548  52.640  1.00  0.00           H
ATOM    252 3HD1 LEU A  24      37.929  37.900  53.787  1.00  0.00           H
ATOM    253  CD2 LEU A  24      39.400  34.793  53.338  1.00  0.00           C
ATOM    254 1HD2 LEU A  24      38.681  34.551  52.564  1.00  0.00           H
ATOM    255 2HD2 LEU A  24      40.349  35.113  52.910  1.00  0.00           H
ATOM    256 3HD2 LEU A  24      39.648  34.017  54.065  1.00  0.00           H
ATOM    257  C   LEU A  24      38.229  37.137  57.114  1.00  0.00           C
ATOM    258  O   LEU A  24      37.139  37.445  56.614  1.00  0.00           O
ATOM    259  N   GLY A  25      38.291  36.423  58.243  1.00  0.00           N
ATOM    260  H   GLY A  25      39.161  35.968  58.467  1.00  0.00           H
ATOM    261  CA  GLY A  25      37.150  36.273  59.200  1.00  0.00           C
ATOM    262  HA1 GLY A  25      37.434  35.627  60.027  1.00  0.00           H
ATOM    263  HA2 GLY A  25      36.339  35.804  58.633  1.00  0.00           H
ATOM    264  C   GLY A  25      36.644  37.618  59.885  1.00  0.00           C
ATOM    265  O   GLY A  25      35.509  37.640  60.412  1.00  0.00           O
ATOM    266  N   GLN A  26      37.368  38.751  59.749  1.00  0.00           N
ATOM    267  H   GLN A  26      38.283  38.609  59.350  1.00  0.00           H
ATOM    268  CA  GLN A  26      36.998  39.983  60.370  1.00  0.00           C
ATOM    269  HA  GLN A  26      35.936  39.957  60.582  1.00  0.00           H
ATOM    270  CB  GLN A  26      37.821  40.037  61.669  1.00  0.00           C
ATOM    271  HB1 GLN A  26      37.672  41.029  62.088  1.00  0.00           H
ATOM    272  HB2 GLN A  26      38.871  39.867  61.422  1.00  0.00           H
ATOM    273  CG  GLN A  26      37.401  38.986  62.674  1.00  0.00           C
ATOM    274  HG1 GLN A  26      37.612  38.008  62.246  1.00  0.00           H
ATOM    275  HG2 GLN A  26      36.330  39.161  62.772  1.00  0.00           H
ATOM    276  CD  GLN A  26      38.106  39.191  64.035  1.00  0.00           C
ATOM    277  OE1 GLN A  26      38.901  38.392  64.510  1.00  0.00           O
ATOM    278  NE2 GLN A  26      37.702  40.231  64.755  1.00  0.00           N
ATOM    279 1HE2 GLN A  26      36.925  40.732  64.338  1.00  0.00           H
ATOM    280 2HE2 GLN A  26      37.983  40.327  65.719  1.00  0.00           H
ATOM    281  C   GLN A  26      37.203  41.256  59.515  1.00  0.00           C
ATOM    282  O   GLN A  26      36.389  42.189  59.704  1.00  0.00           O
ATOM    283  N   HIS A  27      38.100  41.336  58.520  1.00  0.00           N
ATOM    284  H   HIS A  27      38.684  40.538  58.308  1.00  0.00           H
ATOM    285  CA  HIS A  27      38.501  42.578  57.929  1.00  0.00           C
ATOM    286  HA  HIS A  27      37.835  43.356  58.324  1.00  0.00           H
ATOM    287  CB  HIS A  27      39.897  42.923  58.448  1.00  0.00           C
ATOM    288  HB1 HIS A  27      40.181  43.870  57.975  1.00  0.00           H
ATOM    289  HB2 HIS A  27      40.528  42.160  57.998  1.00  0.00           H
ATOM    290  CG  HIS A  27      39.980  43.114  59.919  1.00  0.00           C
ATOM    291  ND1 HIS A  27      39.363  44.193  60.671  1.00  0.00           N
ATOM    292  CE1 HIS A  27      39.699  44.042  61.972  1.00  0.00           C
ATOM    293  HE1 HIS A  27      39.676  44.719  62.817  1.00  0.00           H
ATOM    294  NE2 HIS A  27      40.199  42.762  62.099  1.00  0.00           N
ATOM    295  HE2 HIS A  27      40.601  42.371  62.938  1.00  0.00           H
ATOM    296  CD2 HIS A  27      40.426  42.192  60.854  1.00  0.00           C
ATOM    297  HD2 HIS A  27      40.933  41.264  60.638  1.00  0.00           H
ATOM    298  C   HIS A  27      38.440  42.752  56.377  1.00  0.00           C
ATOM    299  O   HIS A  27      38.940  43.702  55.832  1.00  0.00           O
ATOM    300  N   ALA A  28      37.781  41.836  55.682  1.00  0.00           N
ATOM    301  H   ALA A  28      37.369  41.204  56.346  1.00  0.00           H
ATOM    302  CA  ALA A  28      37.517  41.890  54.215  1.00  0.00           C
ATOM    303  HA  ALA A  28      38.425  42.377  53.859  1.00  0.00           H
ATOM    304  CB  ALA A  28      37.549  40.514  53.628  1.00  0.00           C
ATOM    305  HB1 ALA A  28      37.430  40.511  52.543  1.00  0.00           H
ATOM    306  HB2 ALA A  28      38.476  40.047  53.964  1.00  0.00           H
ATOM    307  HB3 ALA A  28      36.851  39.921  54.223  1.00  0.00           H
ATOM    308  C   ALA A  28      36.252  42.690  53.838  1.00  0.00           C
ATOM    309  O   ALA A  28      35.333  42.882  54.623  1.00  0.00           O
ATOM    310  N   LEU A  29      36.200  43.375  52.646  1.00  0.00           N
ATOM    311  H   LEU A  29      37.021  43.284  52.070  1.00  0.00           H
ATOM    312  CA  LEU A  29      35.044  44.213  52.335  1.00  0.00           C
ATOM    313  HA  LEU A  29      34.720  44.773  53.219  1.00  0.00           H
ATOM    314  CB  LEU A  29      35.389  45.174  51.216  1.00  0.00           C
ATOM    315  HB1 LEU A  29      34.516  45.773  50.948  1.00  0.00           H
ATOM    316  HB2 LEU A  29      35.518  44.564  50.328  1.00  0.00           H
ATOM    317  CG  LEU A  29      36.542  46.229  51.390  1.00  0.00           C
ATOM    318  HG  LEU A  29      37.571  45.844  51.402  1.00  0.00           H
ATOM    319  CD1 LEU A  29      36.594  46.956  50.013  1.00  0.00           C
ATOM    320 1HD1 LEU A  29      36.902  46.198  49.296  1.00  0.00           H
ATOM    321 2HD1 LEU A  29      35.576  47.294  49.797  1.00  0.00           H
ATOM    322 3HD1 LEU A  29      37.325  47.767  50.007  1.00  0.00           H
ATOM    323  CD2 LEU A  29      36.419  47.158  52.592  1.00  0.00           C
ATOM    324 1HD2 LEU A  29      37.212  47.906  52.605  1.00  0.00           H
ATOM    325 2HD2 LEU A  29      35.473  47.704  52.595  1.00  0.00           H
ATOM    326 3HD2 LEU A  29      36.486  46.476  53.439  1.00  0.00           H
ATOM    327  C   LEU A  29      33.802  43.392  51.868  1.00  0.00           C
ATOM    328  O   LEU A  29      34.032  42.267  51.382  1.00  0.00           O
ATOM    329  N   ARG A  30      32.559  43.912  52.074  1.00  0.00           N
ATOM    330  H   ARG A  30      32.461  44.824  52.493  1.00  0.00           H
ATOM    331  CA  ARG A  30      31.438  43.325  51.416  1.00  0.00           C
ATOM    332  HA  ARG A  30      31.759  42.756  50.542  1.00  0.00           H
ATOM    333  CB  ARG A  30      30.746  42.272  52.348  1.00  0.00           C
ATOM    334  HB1 ARG A  30      31.473  41.511  52.632  1.00  0.00           H
ATOM    335  HB2 ARG A  30      29.933  41.817  51.792  1.00  0.00           H
ATOM    336  CG  ARG A  30      30.137  42.874  53.578  1.00  0.00           C
ATOM    337  HG1 ARG A  30      29.178  43.363  53.399  1.00  0.00           H
ATOM    338  HG2 ARG A  30      30.805  43.578  54.073  1.00  0.00           H
ATOM    339  CD  ARG A  30      29.778  41.704  54.560  1.00  0.00           C
ATOM    340  HD1 ARG A  30      29.179  42.096  55.377  1.00  0.00           H
ATOM    341  HD2 ARG A  30      30.655  41.254  55.015  1.00  0.00           H
ATOM    342  NE  ARG A  30      28.953  40.630  54.025  1.00  0.00           N
ATOM    343  HE  ARG A  30      28.408  40.801  53.189  1.00  0.00           H
ATOM    344  CZ  ARG A  30      28.766  39.480  54.538  1.00  0.00           C
ATOM    345  NH1 ARG A  30      29.310  39.119  55.670  1.00  0.00           N
ATOM    346 1HH1 ARG A  30      29.947  39.705  56.196  1.00  0.00           H
ATOM    347 2HH1 ARG A  30      29.218  38.185  56.036  1.00  0.00           H
ATOM    348  NH2 ARG A  30      28.024  38.542  53.955  1.00  0.00           N
ATOM    349 1HH2 ARG A  30      27.458  38.691  53.131  1.00  0.00           H
ATOM    350 2HH2 ARG A  30      27.930  37.657  54.433  1.00  0.00           H
ATOM    351  C   ARG A  30      30.491  44.349  50.768  1.00  0.00           C
ATOM    352  O   ARG A  30      30.058  45.236  51.507  1.00  0.00           O
ATOM    353  N   SER A  31      30.013  44.194  49.537  1.00  0.00           N
ATOM    354  H   SER A  31      30.331  43.351  49.079  1.00  0.00           H
ATOM    355  CA  SER A  31      29.055  45.074  48.785  1.00  0.00           C
ATOM    356  HA  SER A  31      29.498  46.064  48.887  1.00  0.00           H
ATOM    357  CB  SER A  31      28.863  44.671  47.363  1.00  0.00           C
ATOM    358  HB1 SER A  31      29.754  44.755  46.743  1.00  0.00           H
ATOM    359  HB2 SER A  31      28.080  45.229  46.868  1.00  0.00           H
ATOM    360  OG  SER A  31      28.378  43.327  47.397  1.00  0.00           O
ATOM    361  HG  SER A  31      29.083  42.678  47.405  1.00  0.00           H
ATOM    362  C   SER A  31      27.654  45.119  49.412  1.00  0.00           C
ATOM    363  O   SER A  31      26.755  45.816  49.029  1.00  0.00           O
ATOM    364  N   ALA A  32      27.403  44.148  50.304  1.00  0.00           N
ATOM    365  H   ALA A  32      28.222  43.714  50.707  1.00  0.00           H
ATOM    366  CA  ALA A  32      26.140  43.857  50.940  1.00  0.00           C
ATOM    367  HA  ALA A  32      25.589  44.792  51.071  1.00  0.00           H
ATOM    368  CB  ALA A  32      25.478  42.888  49.971  1.00  0.00           C
ATOM    369  HB1 ALA A  32      24.556  42.476  50.361  1.00  0.00           H
ATOM    370  HB2 ALA A  32      25.320  43.434  49.042  1.00  0.00           H
ATOM    371  HB3 ALA A  32      26.118  42.011  49.859  1.00  0.00           H
ATOM    372  C   ALA A  32      26.311  43.141  52.266  1.00  0.00           C
ATOM    373  O   ALA A  32      27.188  42.245  52.423  1.00  0.00           O
ATOM    374  N   LYS A  33      25.525  43.422  53.318  1.00  0.00           N
ATOM    375  H   LYS A  33      24.763  44.073  53.227  1.00  0.00           H
ATOM    376  CA  LYS A  33      25.550  42.822  54.638  1.00  0.00           C
ATOM    377  HA  LYS A  33      26.561  42.671  55.003  1.00  0.00           H
ATOM    378  CB  LYS A  33      24.820  43.699  55.662  1.00  0.00           C
ATOM    379  HB1 LYS A  33      25.311  44.671  55.625  1.00  0.00           H
ATOM    380  HB2 LYS A  33      24.984  43.399  56.700  1.00  0.00           H
ATOM    381  CG  LYS A  33      23.287  43.817  55.593  1.00  0.00           C
ATOM    382  HG1 LYS A  33      22.842  42.851  55.826  1.00  0.00           H
ATOM    383  HG2 LYS A  33      23.082  44.080  54.550  1.00  0.00           H
ATOM    384  CD  LYS A  33      22.944  44.882  56.618  1.00  0.00           C
ATOM    385  HD1 LYS A  33      23.464  45.811  56.404  1.00  0.00           H
ATOM    386  HD2 LYS A  33      23.260  44.482  57.580  1.00  0.00           H
ATOM    387  CE  LYS A  33      21.446  45.208  56.612  1.00  0.00           C
ATOM    388  HE1 LYS A  33      21.166  45.612  55.645  1.00  0.00           H
ATOM    389  HE2 LYS A  33      21.216  45.984  57.338  1.00  0.00           H
ATOM    390  NZ  LYS A  33      20.613  44.096  57.057  1.00  0.00           N
ATOM    391  HZ1 LYS A  33      21.002  43.643  57.865  1.00  0.00           H
ATOM    392  HZ2 LYS A  33      19.745  44.426  57.445  1.00  0.00           H
ATOM    393  HZ3 LYS A  33      20.375  43.353  56.409  1.00  0.00           H
ATOM    394  C   LYS A  33      25.051  41.404  54.600  1.00  0.00           C
ATOM    395  O   LYS A  33      24.134  41.081  53.831  1.00  0.00           O
ATOM    396  N   GLY A  34      25.534  40.563  55.513  1.00  0.00           N
ATOM    397  H   GLY A  34      26.106  40.900  56.271  1.00  0.00           H
ATOM    398  CA  GLY A  34      25.024  39.214  55.681  1.00  0.00           C
ATOM    399  HA1 GLY A  34      25.321  38.700  54.772  1.00  0.00           H
ATOM    400  HA2 GLY A  34      23.944  39.205  55.806  1.00  0.00           H
ATOM    401  C   GLY A  34      25.582  38.379  56.836  1.00  0.00           C
ATOM    402  O   GLY A  34      26.020  38.980  57.835  1.00  0.00           O
ATOM    403  N   GLU A  35      25.732  37.062  56.729  1.00  0.00           N
ATOM    404  H   GLU A  35      25.304  36.674  55.898  1.00  0.00           H
ATOM    405  CA  GLU A  35      26.534  36.166  57.685  1.00  0.00           C
ATOM    406  HA  GLU A  35      26.315  36.412  58.726  1.00  0.00           H
ATOM    407  CB  GLU A  35      26.074  34.709  57.388  1.00  0.00           C
ATOM    408  HB1 GLU A  35      26.764  33.983  57.820  1.00  0.00           H
ATOM    409  HB2 GLU A  35      26.050  34.670  56.299  1.00  0.00           H
ATOM    410  CG  GLU A  35      24.685  34.381  58.051  1.00  0.00           C
ATOM    411  HG1 GLU A  35      23.845  34.983  57.697  1.00  0.00           H
ATOM    412  HG2 GLU A  35      24.758  34.451  59.134  1.00  0.00           H
ATOM    413  CD  GLU A  35      24.279  32.891  57.906  1.00  0.00           C
ATOM    414  OE1 GLU A  35      24.889  31.961  58.404  1.00  0.00           O
ATOM    415  OE2 GLU A  35      23.198  32.688  57.286  1.00  0.00           O
ATOM    416  C   GLU A  35      28.017  36.353  57.479  1.00  0.00           C
ATOM    417  O   GLU A  35      28.441  36.457  56.280  1.00  0.00           O
ATOM    418  N   GLU A  36      28.781  36.329  58.592  1.00  0.00           N
ATOM    419  H   GLU A  36      28.397  36.083  59.498  1.00  0.00           H
ATOM    420  CA  GLU A  36      30.205  36.377  58.662  1.00  0.00           C
ATOM    421  HA  GLU A  36      30.548  37.212  58.056  1.00  0.00           H
ATOM    422  CB  GLU A  36      30.696  36.545  60.144  1.00  0.00           C
ATOM    423  HB1 GLU A  36      31.771  36.431  60.229  1.00  0.00           H
ATOM    424  HB2 GLU A  36      30.351  35.617  60.597  1.00  0.00           H
ATOM    425  CG  GLU A  36      30.139  37.815  60.814  1.00  0.00           C
ATOM    426  HG1 GLU A  36      29.060  37.943  60.730  1.00  0.00           H
ATOM    427  HG2 GLU A  36      30.495  38.668  60.236  1.00  0.00           H
ATOM    428  CD  GLU A  36      30.519  37.994  62.271  1.00  0.00           C
ATOM    429  OE1 GLU A  36      29.624  38.132  63.162  1.00  0.00           O
ATOM    430  OE2 GLU A  36      31.746  37.992  62.611  1.00  0.00           O
ATOM    431  C   GLU A  36      30.910  35.169  58.015  1.00  0.00           C
ATOM    432  O   GLU A  36      30.316  34.093  57.800  1.00  0.00           O
ATOM    433  N   VAL A  37      32.232  35.267  57.788  1.00  0.00           N
ATOM    434  H   VAL A  37      32.701  36.137  58.004  1.00  0.00           H
ATOM    435  CA  VAL A  37      33.047  34.400  56.975  1.00  0.00           C
ATOM    436  HA  VAL A  37      32.401  33.846  56.290  1.00  0.00           H
ATOM    437  CB  VAL A  37      34.116  35.204  56.141  1.00  0.00           C
ATOM    438  HB  VAL A  37      34.888  35.671  56.754  1.00  0.00           H
ATOM    439  CG1 VAL A  37      34.921  34.293  55.196  1.00  0.00           C
ATOM    440 1HG1 VAL A  37      35.494  33.597  55.798  1.00  0.00           H
ATOM    441 2HG1 VAL A  37      34.273  33.848  54.445  1.00  0.00           H
ATOM    442 3HG1 VAL A  37      35.665  34.876  54.645  1.00  0.00           H
ATOM    443  CG2 VAL A  37      33.514  36.223  55.131  1.00  0.00           C
ATOM    444 1HG2 VAL A  37      32.912  35.711  54.380  1.00  0.00           H
ATOM    445 2HG2 VAL A  37      32.997  36.957  55.745  1.00  0.00           H
ATOM    446 3HG2 VAL A  37      34.276  36.787  54.606  1.00  0.00           H
ATOM    447  C   VAL A  37      33.746  33.393  57.780  1.00  0.00           C
ATOM    448  O   VAL A  37      34.501  33.746  58.715  1.00  0.00           O
ATOM    449  N   ASP A  38      33.438  32.153  57.539  1.00  0.00           N
ATOM    450  H   ASP A  38      32.755  32.039  56.804  1.00  0.00           H
ATOM    451  CA  ASP A  38      34.128  30.987  58.148  1.00  0.00           C
ATOM    452  HA  ASP A  38      34.480  31.185  59.166  1.00  0.00           H
ATOM    453  CB  ASP A  38      33.285  29.674  58.173  1.00  0.00           C
ATOM    454  HB1 ASP A  38      33.178  29.510  57.102  1.00  0.00           H
ATOM    455  HB2 ASP A  38      32.331  29.872  58.650  1.00  0.00           H
ATOM    456  CG  ASP A  38      33.886  28.465  58.854  1.00  0.00           C
ATOM    457  OD1 ASP A  38      33.233  27.404  58.861  1.00  0.00           O
ATOM    458  OD2 ASP A  38      35.005  28.606  59.477  1.00  0.00           O
ATOM    459  C   ASP A  38      35.510  30.750  57.507  1.00  0.00           C
ATOM    460  O   ASP A  38      35.489  30.197  56.420  1.00  0.00           O
ATOM    461  N   VAL A  39      36.682  31.043  58.128  1.00  0.00           N
ATOM    462  H   VAL A  39      36.637  31.554  59.001  1.00  0.00           H
ATOM    463  CA  VAL A  39      37.967  31.019  57.417  1.00  0.00           C
ATOM    464  HA  VAL A  39      37.731  31.446  56.445  1.00  0.00           H
ATOM    465  CB  VAL A  39      39.079  31.870  58.177  1.00  0.00           C
ATOM    466  HB  VAL A  39      39.977  32.110  57.611  1.00  0.00           H
ATOM    467  CG1 VAL A  39      38.548  33.249  58.532  1.00  0.00           C
ATOM    468 1HG1 VAL A  39      37.824  33.190  59.342  1.00  0.00           H
ATOM    469 2HG1 VAL A  39      39.391  33.871  58.827  1.00  0.00           H
ATOM    470 3HG1 VAL A  39      38.032  33.730  57.693  1.00  0.00           H
ATOM    471  CG2 VAL A  39      39.639  31.242  59.540  1.00  0.00           C
ATOM    472 1HG2 VAL A  39      40.081  30.329  59.153  1.00  0.00           H
ATOM    473 2HG2 VAL A  39      40.328  31.966  59.962  1.00  0.00           H
ATOM    474 3HG2 VAL A  39      38.938  31.026  60.351  1.00  0.00           H
ATOM    475  C   VAL A  39      38.379  29.619  57.017  1.00  0.00           C
ATOM    476  O   VAL A  39      39.039  29.435  56.006  1.00  0.00           O
ATOM    477  N   ALA A  40      37.861  28.608  57.784  1.00  0.00           N
ATOM    478  H   ALA A  40      37.225  28.882  58.522  1.00  0.00           H
ATOM    479  CA  ALA A  40      38.140  27.196  57.716  1.00  0.00           C
ATOM    480  HA  ALA A  40      39.202  26.993  57.648  1.00  0.00           H
ATOM    481  CB  ALA A  40      37.750  26.488  59.042  1.00  0.00           C
ATOM    482  HB1 ALA A  40      38.566  26.536  59.755  1.00  0.00           H
ATOM    483  HB2 ALA A  40      36.819  26.862  59.461  1.00  0.00           H
ATOM    484  HB3 ALA A  40      37.633  25.452  58.720  1.00  0.00           H
ATOM    485  C   ALA A  40      37.453  26.608  56.460  1.00  0.00           C
ATOM    486  O   ALA A  40      37.866  25.590  55.871  1.00  0.00           O
ATOM    487  N   ARG A  41      36.322  27.172  56.035  1.00  0.00           N
ATOM    488  H   ARG A  41      35.845  27.679  56.758  1.00  0.00           H
ATOM    489  CA  ARG A  41      35.502  26.742  54.864  1.00  0.00           C
ATOM    490  HA  ARG A  41      35.722  25.699  54.625  1.00  0.00           H
ATOM    491  CB  ARG A  41      33.975  26.791  55.115  1.00  0.00           C
ATOM    492  HB1 ARG A  41      33.588  27.775  54.851  1.00  0.00           H
ATOM    493  HB2 ARG A  41      33.882  26.642  56.195  1.00  0.00           H
ATOM    494  CG  ARG A  41      33.239  25.643  54.383  1.00  0.00           C
ATOM    495  HG1 ARG A  41      33.660  24.676  54.663  1.00  0.00           H
ATOM    496  HG2 ARG A  41      33.332  25.770  53.302  1.00  0.00           H
ATOM    497  CD  ARG A  41      31.725  25.594  54.598  1.00  0.00           C
ATOM    498  HD1 ARG A  41      31.519  25.344  55.640  1.00  0.00           H
ATOM    499  HD2 ARG A  41      31.512  24.654  54.081  1.00  0.00           H
ATOM    500  NE  ARG A  41      30.932  26.768  54.024  1.00  0.00           N
ATOM    501  HE  ARG A  41      31.043  27.666  54.454  1.00  0.00           H
ATOM    502  CZ  ARG A  41      30.146  26.750  52.984  1.00  0.00           C
ATOM    503  NH1 ARG A  41      29.828  25.626  52.455  1.00  0.00           N
ATOM    504 1HH1 ARG A  41      30.266  24.750  52.706  1.00  0.00           H
ATOM    505 2HH1 ARG A  41      29.168  25.567  51.689  1.00  0.00           H
ATOM    506  NH2 ARG A  41      29.575  27.807  52.536  1.00  0.00           N
ATOM    507 1HH2 ARG A  41      29.927  28.642  52.979  1.00  0.00           H
ATOM    508 2HH2 ARG A  41      28.821  27.776  51.875  1.00  0.00           H
ATOM    509  C   ARG A  41      35.796  27.570  53.698  1.00  0.00           C
ATOM    510  O   ARG A  41      35.753  27.126  52.557  1.00  0.00           O
ATOM    511  N   ALA A  42      36.252  28.776  53.775  1.00  0.00           N
ATOM    512  H   ALA A  42      36.175  29.237  54.672  1.00  0.00           H
ATOM    513  CA  ALA A  42      36.817  29.596  52.702  1.00  0.00           C
ATOM    514  HA  ALA A  42      36.151  29.715  51.841  1.00  0.00           H
ATOM    515  CB  ALA A  42      36.918  31.034  53.434  1.00  0.00           C
ATOM    516  HB1 ALA A  42      37.237  31.788  52.727  1.00  0.00           H
ATOM    517  HB2 ALA A  42      35.915  31.318  53.759  1.00  0.00           H
ATOM    518  HB3 ALA A  42      37.612  31.024  54.274  1.00  0.00           H
ATOM    519  C   ALA A  42      38.162  28.970  52.194  1.00  0.00           C
ATOM    520  O   ALA A  42      38.374  28.765  50.984  1.00  0.00           O
ATOM    521  N   GLU A  43      39.081  28.594  53.111  1.00  0.00           N
ATOM    522  H   GLU A  43      38.779  28.700  54.068  1.00  0.00           H
ATOM    523  CA  GLU A  43      40.348  27.915  52.846  1.00  0.00           C
ATOM    524  HA  GLU A  43      40.869  28.570  52.156  1.00  0.00           H
ATOM    525  CB  GLU A  43      41.154  27.856  54.184  1.00  0.00           C
ATOM    526  HB1 GLU A  43      40.456  27.481  54.938  1.00  0.00           H
ATOM    527  HB2 GLU A  43      41.442  28.852  54.500  1.00  0.00           H
ATOM    528  CG  GLU A  43      42.327  26.810  54.192  1.00  0.00           C
ATOM    529  HG1 GLU A  43      43.134  27.067  53.499  1.00  0.00           H
ATOM    530  HG2 GLU A  43      42.072  25.786  53.890  1.00  0.00           H
ATOM    531  CD  GLU A  43      42.860  26.644  55.636  1.00  0.00           C
ATOM    532  OE1 GLU A  43      43.765  27.360  56.026  1.00  0.00           O
ATOM    533  OE2 GLU A  43      42.444  25.774  56.454  1.00  0.00           O
ATOM    534  C   GLU A  43      40.190  26.531  52.224  1.00  0.00           C
ATOM    535  O   GLU A  43      40.768  26.231  51.201  1.00  0.00           O
ATOM    536  N   ARG A  44      39.243  25.746  52.778  1.00  0.00           N
ATOM    537  H   ARG A  44      38.742  26.112  53.580  1.00  0.00           H
ATOM    538  CA  ARG A  44      38.862  24.419  52.211  1.00  0.00           C
ATOM    539  HA  ARG A  44      39.834  23.956  52.036  1.00  0.00           H
ATOM    540  CB  ARG A  44      38.152  23.504  53.302  1.00  0.00           C
ATOM    541  HB1 ARG A  44      37.155  23.848  53.548  1.00  0.00           H
ATOM    542  HB2 ARG A  44      38.787  23.658  54.177  1.00  0.00           H
ATOM    543  CG  ARG A  44      38.115  21.963  53.083  1.00  0.00           C
ATOM    544  HG1 ARG A  44      37.575  21.717  52.171  1.00  0.00           H
ATOM    545  HG2 ARG A  44      37.543  21.585  53.930  1.00  0.00           H
ATOM    546  CD  ARG A  44      39.490  21.317  53.035  1.00  0.00           C
ATOM    547  HD1 ARG A  44      40.050  21.953  52.361  1.00  0.00           H
ATOM    548  HD2 ARG A  44      39.310  20.319  52.623  1.00  0.00           H
ATOM    549  NE  ARG A  44      40.137  21.268  54.336  1.00  0.00           N
ATOM    550  HE  ARG A  44      39.633  20.852  55.091  1.00  0.00           H
ATOM    551  CZ  ARG A  44      41.365  21.576  54.625  1.00  0.00           C
ATOM    552  NH1 ARG A  44      42.241  21.646  53.674  1.00  0.00           N
ATOM    553 1HH1 ARG A  44      42.116  21.184  52.786  1.00  0.00           H
ATOM    554 2HH1 ARG A  44      43.221  21.773  53.901  1.00  0.00           H
ATOM    555  NH2 ARG A  44      41.895  21.524  55.771  1.00  0.00           N
ATOM    556 1HH2 ARG A  44      41.302  21.411  56.580  1.00  0.00           H
ATOM    557 2HH2 ARG A  44      42.852  21.826  55.866  1.00  0.00           H
ATOM    558  C   ARG A  44      38.059  24.497  50.833  1.00  0.00           C
ATOM    559  O   ARG A  44      38.265  23.608  50.025  1.00  0.00           O
ATOM    560  N   GLN A  45      37.192  25.517  50.557  1.00  0.00           N
ATOM    561  H   GLN A  45      36.823  26.073  51.316  1.00  0.00           H
ATOM    562  CA  GLN A  45      36.626  25.824  49.173  1.00  0.00           C
ATOM    563  HA  GLN A  45      36.341  24.940  48.597  1.00  0.00           H
ATOM    564  CB  GLN A  45      35.439  26.869  49.217  1.00  0.00           C
ATOM    565  HB1 GLN A  45      35.435  27.543  48.362  1.00  0.00           H
ATOM    566  HB2 GLN A  45      35.461  27.514  50.095  1.00  0.00           H
ATOM    567  CG  GLN A  45      34.095  26.041  49.331  1.00  0.00           C
ATOM    568  HG1 GLN A  45      34.234  25.298  50.114  1.00  0.00           H
ATOM    569  HG2 GLN A  45      33.848  25.417  48.466  1.00  0.00           H
ATOM    570  CD  GLN A  45      32.874  26.822  49.634  1.00  0.00           C
ATOM    571  OE1 GLN A  45      32.797  28.065  49.647  1.00  0.00           O
ATOM    572  NE2 GLN A  45      31.823  26.110  49.871  1.00  0.00           N
ATOM    573 1HE2 GLN A  45      31.768  25.117  49.734  1.00  0.00           H
ATOM    574 2HE2 GLN A  45      31.054  26.648  50.232  1.00  0.00           H
ATOM    575  C   GLN A  45      37.693  26.367  48.220  1.00  0.00           C
ATOM    576  O   GLN A  45      37.736  25.979  47.018  1.00  0.00           O
ATOM    577  N   HIS A  46      38.755  27.032  48.687  1.00  0.00           N
ATOM    578  H   HIS A  46      38.811  27.208  49.686  1.00  0.00           H
ATOM    579  CA  HIS A  46      40.008  27.435  47.925  1.00  0.00           C
ATOM    580  HA  HIS A  46      39.709  27.928  46.994  1.00  0.00           H
ATOM    581  CB  HIS A  46      40.826  28.473  48.601  1.00  0.00           C
ATOM    582  HB1 HIS A  46      41.251  27.938  49.462  1.00  0.00           H
ATOM    583  HB2 HIS A  46      40.097  29.223  48.903  1.00  0.00           H
ATOM    584  CG  HIS A  46      41.936  29.064  47.694  1.00  0.00           C
ATOM    585  ND1 HIS A  46      43.305  29.034  47.952  1.00  0.00           N
ATOM    586  CE1 HIS A  46      43.837  30.059  47.163  1.00  0.00           C
ATOM    587  HE1 HIS A  46      44.886  30.333  47.143  1.00  0.00           H
ATOM    588  NE2 HIS A  46      42.929  30.534  46.359  1.00  0.00           N
ATOM    589  HE2 HIS A  46      43.154  31.246  45.684  1.00  0.00           H
ATOM    590  CD2 HIS A  46      41.738  29.937  46.631  1.00  0.00           C
ATOM    591  HD2 HIS A  46      40.803  30.124  46.134  1.00  0.00           H
ATOM    592  C   HIS A  46      40.823  26.227  47.544  1.00  0.00           C
ATOM    593  O   HIS A  46      40.985  25.959  46.360  1.00  0.00           O
ATOM    594  N   GLN A  47      41.114  25.383  48.535  1.00  0.00           N
ATOM    595  H   GLN A  47      40.955  25.686  49.488  1.00  0.00           H
ATOM    596  CA  GLN A  47      41.932  24.204  48.367  1.00  0.00           C
ATOM    597  HA  GLN A  47      42.959  24.412  48.066  1.00  0.00           H
ATOM    598  CB  GLN A  47      41.962  23.424  49.711  1.00  0.00           C
ATOM    599  HB1 GLN A  47      42.010  22.356  49.536  1.00  0.00           H
ATOM    600  HB2 GLN A  47      41.061  23.709  50.244  1.00  0.00           H
ATOM    601  CG  GLN A  47      43.108  23.940  50.606  1.00  0.00           C
ATOM    602  HG1 GLN A  47      42.863  23.663  51.632  1.00  0.00           H
ATOM    603  HG2 GLN A  47      43.194  25.021  50.519  1.00  0.00           H
ATOM    604  CD  GLN A  47      44.502  23.394  50.225  1.00  0.00           C
ATOM    605  OE1 GLN A  47      44.788  23.012  49.110  1.00  0.00           O
ATOM    606  NE2 GLN A  47      45.364  23.406  51.194  1.00  0.00           N
ATOM    607 1HE2 GLN A  47      45.045  23.851  52.043  1.00  0.00           H
ATOM    608 2HE2 GLN A  47      46.327  23.148  51.037  1.00  0.00           H
ATOM    609  C   GLN A  47      41.295  23.329  47.256  1.00  0.00           C
ATOM    610  O   GLN A  47      42.022  22.794  46.416  1.00  0.00           O
ATOM    611  N   LEU A  48      40.000  23.111  47.323  1.00  0.00           N
ATOM    612  H   LEU A  48      39.442  23.469  48.082  1.00  0.00           H
ATOM    613  CA  LEU A  48      39.246  22.266  46.381  1.00  0.00           C
ATOM    614  HA  LEU A  48      39.771  21.322  46.253  1.00  0.00           H
ATOM    615  CB  LEU A  48      37.752  22.199  46.987  1.00  0.00           C
ATOM    616  HB1 LEU A  48      37.336  23.190  46.798  1.00  0.00           H
ATOM    617  HB2 LEU A  48      37.736  21.899  48.030  1.00  0.00           H
ATOM    618  CG  LEU A  48      36.917  21.026  46.349  1.00  0.00           C
ATOM    619  HG  LEU A  48      35.934  21.126  46.807  1.00  0.00           H
ATOM    620  CD1 LEU A  48      36.776  21.131  44.857  1.00  0.00           C
ATOM    621 1HD1 LEU A  48      35.995  20.496  44.431  1.00  0.00           H
ATOM    622 2HD1 LEU A  48      36.558  22.177  44.610  1.00  0.00           H
ATOM    623 3HD1 LEU A  48      37.733  20.800  44.465  1.00  0.00           H
ATOM    624  CD2 LEU A  48      37.392  19.667  46.709  1.00  0.00           C
ATOM    625 1HD2 LEU A  48      36.639  18.944  46.378  1.00  0.00           H
ATOM    626 2HD2 LEU A  48      38.286  19.395  46.158  1.00  0.00           H
ATOM    627 3HD2 LEU A  48      37.619  19.403  47.749  1.00  0.00           H
ATOM    628  C   LEU A  48      39.309  22.931  44.980  1.00  0.00           C
ATOM    629  O   LEU A  48      39.835  22.325  44.025  1.00  0.00           O
ATOM    630  N   TYR A  49      38.947  24.188  44.873  1.00  0.00           N
ATOM    631  H   TYR A  49      38.464  24.622  45.644  1.00  0.00           H
ATOM    632  CA  TYR A  49      38.987  25.037  43.602  1.00  0.00           C
ATOM    633  HA  TYR A  49      38.217  24.634  42.941  1.00  0.00           H
ATOM    634  CB  TYR A  49      38.665  26.484  44.062  1.00  0.00           C
ATOM    635  HB1 TYR A  49      39.257  26.682  44.954  1.00  0.00           H
ATOM    636  HB2 TYR A  49      37.618  26.487  44.353  1.00  0.00           H
ATOM    637  CG  TYR A  49      38.878  27.605  43.099  1.00  0.00           C
ATOM    638  CD1 TYR A  49      40.074  28.351  43.024  1.00  0.00           C
ATOM    639  HD1 TYR A  49      40.940  28.293  43.676  1.00  0.00           H
ATOM    640  CE1 TYR A  49      40.272  29.244  42.046  1.00  0.00           C
ATOM    641  HE1 TYR A  49      41.163  29.851  41.980  1.00  0.00           H
ATOM    642  CZ  TYR A  49      39.317  29.434  41.057  1.00  0.00           C
ATOM    643  OH  TYR A  49      39.482  30.435  40.168  1.00  0.00           O
ATOM    644  HH  TYR A  49      38.671  30.823  39.823  1.00  0.00           H
ATOM    645  CE2 TYR A  49      38.117  28.676  41.072  1.00  0.00           C
ATOM    646  HE2 TYR A  49      37.313  28.914  40.387  1.00  0.00           H
ATOM    647  CD2 TYR A  49      37.881  27.816  42.138  1.00  0.00           C
ATOM    648  HD2 TYR A  49      36.921  27.334  42.228  1.00  0.00           H
ATOM    649  C   TYR A  49      40.326  24.872  42.818  1.00  0.00           C
ATOM    650  O   TYR A  49      40.352  24.515  41.630  1.00  0.00           O
ATOM    651  N   VAL A  50      41.471  25.123  43.472  1.00  0.00           N
ATOM    652  H   VAL A  50      41.350  25.408  44.439  1.00  0.00           H
ATOM    653  CA  VAL A  50      42.861  25.140  42.869  1.00  0.00           C
ATOM    654  HA  VAL A  50      42.732  25.809  42.021  1.00  0.00           H
ATOM    655  CB  VAL A  50      43.968  25.874  43.685  1.00  0.00           C
ATOM    656  HB  VAL A  50      44.823  26.031  43.032  1.00  0.00           H
ATOM    657  CG1 VAL A  50      43.434  27.216  44.202  1.00  0.00           C
ATOM    658 1HG1 VAL A  50      44.228  27.693  44.782  1.00  0.00           H
ATOM    659 2HG1 VAL A  50      43.304  27.920  43.386  1.00  0.00           H
ATOM    660 3HG1 VAL A  50      42.517  27.053  44.763  1.00  0.00           H
ATOM    661  CG2 VAL A  50      44.377  25.152  45.027  1.00  0.00           C
ATOM    662 1HG2 VAL A  50      43.611  25.156  45.804  1.00  0.00           H
ATOM    663 2HG2 VAL A  50      44.766  24.169  44.746  1.00  0.00           H
ATOM    664 3HG2 VAL A  50      45.271  25.640  45.421  1.00  0.00           H
ATOM    665  C   VAL A  50      43.316  23.783  42.393  1.00  0.00           C
ATOM    666  O   VAL A  50      44.206  23.737  41.536  1.00  0.00           O
ATOM    667  N   GLY A  51      42.750  22.724  43.004  1.00  0.00           N
ATOM    668  H   GLY A  51      41.988  22.867  43.654  1.00  0.00           H
ATOM    669  CA  GLY A  51      42.975  21.307  42.691  1.00  0.00           C
ATOM    670  HA1 GLY A  51      42.750  20.748  43.593  1.00  0.00           H
ATOM    671  HA2 GLY A  51      43.997  21.039  42.434  1.00  0.00           H
ATOM    672  C   GLY A  51      42.153  20.810  41.508  1.00  0.00           C
ATOM    673  O   GLY A  51      42.653  20.087  40.683  1.00  0.00           O
ATOM    674  N   VAL A  52      40.916  21.311  41.247  1.00  0.00           N
ATOM    675  H   VAL A  52      40.573  21.995  41.906  1.00  0.00           H
ATOM    676  CA  VAL A  52      40.134  21.026  40.005  1.00  0.00           C
ATOM    677  HA  VAL A  52      40.418  20.017  39.707  1.00  0.00           H
ATOM    678  CB  VAL A  52      38.524  20.984  40.305  1.00  0.00           C
ATOM    679  HB  VAL A  52      38.163  20.813  39.290  1.00  0.00           H
ATOM    680  CG1 VAL A  52      38.105  19.849  41.155  1.00  0.00           C
ATOM    681 1HG1 VAL A  52      38.069  20.117  42.211  1.00  0.00           H
ATOM    682 2HG1 VAL A  52      37.158  19.477  40.773  1.00  0.00           H
ATOM    683 3HG1 VAL A  52      38.835  19.049  41.013  1.00  0.00           H
ATOM    684  CG2 VAL A  52      38.103  22.296  40.916  1.00  0.00           C
ATOM    685 1HG2 VAL A  52      38.226  23.043  40.135  1.00  0.00           H
ATOM    686 2HG2 VAL A  52      37.099  22.339  41.354  1.00  0.00           H
ATOM    687 3HG2 VAL A  52      38.780  22.505  41.746  1.00  0.00           H
ATOM    688  C   VAL A  52      40.515  21.989  38.821  1.00  0.00           C
ATOM    689  O   VAL A  52      40.525  21.496  37.671  1.00  0.00           O
ATOM    690  N   LEU A  53      41.054  23.161  39.097  1.00  0.00           N
ATOM    691  H   LEU A  53      40.949  23.669  39.959  1.00  0.00           H
ATOM    692  CA  LEU A  53      41.863  23.900  38.178  1.00  0.00           C
ATOM    693  HA  LEU A  53      41.276  24.180  37.311  1.00  0.00           H
ATOM    694  CB  LEU A  53      42.314  25.178  38.915  1.00  0.00           C
ATOM    695  HB1 LEU A  53      43.376  25.270  38.705  1.00  0.00           H
ATOM    696  HB2 LEU A  53      42.184  25.114  39.993  1.00  0.00           H
ATOM    697  CG  LEU A  53      41.744  26.501  38.426  1.00  0.00           C
ATOM    698  HG  LEU A  53      41.970  26.506  37.352  1.00  0.00           H
ATOM    699  CD1 LEU A  53      40.242  26.569  38.633  1.00  0.00           C
ATOM    700 1HD1 LEU A  53      39.740  25.616  38.470  1.00  0.00           H
ATOM    701 2HD1 LEU A  53      40.014  26.797  39.674  1.00  0.00           H
ATOM    702 3HD1 LEU A  53      39.887  27.344  37.952  1.00  0.00           H
ATOM    703  CD2 LEU A  53      42.420  27.699  39.128  1.00  0.00           C
ATOM    704 1HD2 LEU A  53      42.030  27.861  40.129  1.00  0.00           H
ATOM    705 2HD2 LEU A  53      43.503  27.610  39.111  1.00  0.00           H
ATOM    706 3HD2 LEU A  53      42.060  28.618  38.665  1.00  0.00           H
ATOM    707  C   LEU A  53      43.085  22.993  37.780  1.00  0.00           C
ATOM    708  O   LEU A  53      43.403  22.882  36.588  1.00  0.00           O
ATOM    709  N   GLY A  54      43.736  22.294  38.734  1.00  0.00           N
ATOM    710  H   GLY A  54      43.388  22.288  39.683  1.00  0.00           H
ATOM    711  CA  GLY A  54      44.957  21.513  38.431  1.00  0.00           C
ATOM    712  HA1 GLY A  54      45.386  21.066  39.325  1.00  0.00           H
ATOM    713  HA2 GLY A  54      45.675  22.132  37.884  1.00  0.00           H
ATOM    714  C   GLY A  54      44.668  20.305  37.501  1.00  0.00           C
ATOM    715  O   GLY A  54      45.371  20.256  36.479  1.00  0.00           O
ATOM    716  N   SER A  55      43.708  19.410  37.891  1.00  0.00           N
ATOM    717  H   SER A  55      43.276  19.522  38.796  1.00  0.00           H
ATOM    718  CA  SER A  55      43.441  18.187  37.150  1.00  0.00           C
ATOM    719  HA  SER A  55      44.357  17.786  36.711  1.00  0.00           H
ATOM    720  CB  SER A  55      42.773  17.221  38.031  1.00  0.00           C
ATOM    721  HB1 SER A  55      43.429  16.893  38.846  1.00  0.00           H
ATOM    722  HB2 SER A  55      42.586  16.300  37.480  1.00  0.00           H
ATOM    723  OG  SER A  55      41.582  17.672  38.561  1.00  0.00           O
ATOM    724  HG  SER A  55      41.559  17.483  39.498  1.00  0.00           H
ATOM    725  C   SER A  55      42.469  18.522  35.956  1.00  0.00           C
ATOM    726  O   SER A  55      42.890  18.163  34.842  1.00  0.00           O
ATOM    727  N   LYS A  56      41.396  19.271  36.156  1.00  0.00           N
ATOM    728  H   LYS A  56      41.253  19.389  37.151  1.00  0.00           H
ATOM    729  CA  LYS A  56      40.331  19.257  35.125  1.00  0.00           C
ATOM    730  HA  LYS A  56      40.358  18.299  34.613  1.00  0.00           H
ATOM    731  CB  LYS A  56      38.863  19.390  35.765  1.00  0.00           C
ATOM    732  HB1 LYS A  56      38.120  18.920  35.127  1.00  0.00           H
ATOM    733  HB2 LYS A  56      38.613  20.453  35.827  1.00  0.00           H
ATOM    734  CG  LYS A  56      38.645  18.697  37.056  1.00  0.00           C
ATOM    735  HG1 LYS A  56      37.603  18.843  37.352  1.00  0.00           H
ATOM    736  HG2 LYS A  56      39.185  19.294  37.787  1.00  0.00           H
ATOM    737  CD  LYS A  56      38.862  17.152  37.093  1.00  0.00           C
ATOM    738  HD1 LYS A  56      39.931  17.033  36.946  1.00  0.00           H
ATOM    739  HD2 LYS A  56      38.282  16.641  36.330  1.00  0.00           H
ATOM    740  CE  LYS A  56      38.564  16.657  38.463  1.00  0.00           C
ATOM    741  HE1 LYS A  56      37.609  17.042  38.846  1.00  0.00           H
ATOM    742  HE2 LYS A  56      39.343  17.011  39.122  1.00  0.00           H
ATOM    743  NZ  LYS A  56      38.562  15.173  38.423  1.00  0.00           N
ATOM    744  HZ1 LYS A  56      38.493  14.885  39.383  1.00  0.00           H
ATOM    745  HZ2 LYS A  56      37.892  14.669  37.855  1.00  0.00           H
ATOM    746  HZ3 LYS A  56      39.487  14.842  38.178  1.00  0.00           H
ATOM    747  C   LYS A  56      40.619  20.279  34.017  1.00  0.00           C
ATOM    748  O   LYS A  56      40.252  20.018  32.898  1.00  0.00           O
ATOM    749  N   LEU A  57      41.118  21.445  34.491  1.00  0.00           N
ATOM    750  H   LEU A  57      41.431  21.381  35.445  1.00  0.00           H
ATOM    751  CA  LEU A  57      41.522  22.565  33.663  1.00  0.00           C
ATOM    752  HA  LEU A  57      40.967  22.526  32.720  1.00  0.00           H
ATOM    753  CB  LEU A  57      41.148  23.852  34.225  1.00  0.00           C
ATOM    754  HB1 LEU A  57      41.445  24.675  33.584  1.00  0.00           H
ATOM    755  HB2 LEU A  57      41.669  23.909  35.184  1.00  0.00           H
ATOM    756  CG  LEU A  57      39.686  23.990  34.743  1.00  0.00           C
ATOM    757  HG  LEU A  57      39.608  23.404  35.664  1.00  0.00           H
ATOM    758  CD1 LEU A  57      39.331  25.490  34.977  1.00  0.00           C
ATOM    759 1HD1 LEU A  57      38.398  25.668  35.501  1.00  0.00           H
ATOM    760 2HD1 LEU A  57      40.207  25.880  35.491  1.00  0.00           H
ATOM    761 3HD1 LEU A  57      39.292  25.976  33.998  1.00  0.00           H
ATOM    762  CD2 LEU A  57      38.553  23.464  33.755  1.00  0.00           C
ATOM    763 1HD2 LEU A  57      37.532  23.645  34.079  1.00  0.00           H
ATOM    764 2HD2 LEU A  57      38.654  23.936  32.776  1.00  0.00           H
ATOM    765 3HD2 LEU A  57      38.621  22.397  33.557  1.00  0.00           H
ATOM    766  C   LEU A  57      43.052  22.531  33.240  1.00  0.00           C
ATOM    767  O   LEU A  57      43.586  23.353  32.393  1.00  0.00           O
ATOM    768  N   GLY A  58      43.808  21.612  33.848  1.00  0.00           N
ATOM    769  H   GLY A  58      43.261  20.988  34.421  1.00  0.00           H
ATOM    770  CA  GLY A  58      45.153  21.368  33.415  1.00  0.00           C
ATOM    771  HA1 GLY A  58      45.169  21.365  32.331  1.00  0.00           H
ATOM    772  HA2 GLY A  58      45.468  20.376  33.750  1.00  0.00           H
ATOM    773  C   GLY A  58      46.205  22.330  33.954  1.00  0.00           C
ATOM    774  O   GLY A  58      47.232  22.424  33.305  1.00  0.00           O
ATOM    775  N   LEU A  59      45.955  23.129  35.048  1.00  0.00           N
ATOM    776  H   LEU A  59      45.182  22.942  35.668  1.00  0.00           H
ATOM    777  CA  LEU A  59      46.878  24.277  35.259  1.00  0.00           C
ATOM    778  HA  LEU A  59      47.309  24.609  34.309  1.00  0.00           H
ATOM    779  CB  LEU A  59      46.005  25.500  35.587  1.00  0.00           C
ATOM    780  HB1 LEU A  59      46.698  26.331  35.628  1.00  0.00           H
ATOM    781  HB2 LEU A  59      45.550  25.381  36.568  1.00  0.00           H
ATOM    782  CG  LEU A  59      44.837  25.818  34.633  1.00  0.00           C
ATOM    783  HG  LEU A  59      44.086  25.059  34.847  1.00  0.00           H
ATOM    784  CD1 LEU A  59      44.159  27.103  34.997  1.00  0.00           C
ATOM    785 1HD1 LEU A  59      44.792  27.916  34.651  1.00  0.00           H
ATOM    786 2HD1 LEU A  59      43.147  27.108  34.586  1.00  0.00           H
ATOM    787 3HD1 LEU A  59      44.025  27.053  36.076  1.00  0.00           H
ATOM    788  CD2 LEU A  59      45.079  25.810  33.072  1.00  0.00           C
ATOM    789 1HD2 LEU A  59      45.420  24.817  32.797  1.00  0.00           H
ATOM    790 2HD2 LEU A  59      44.085  25.905  32.632  1.00  0.00           H
ATOM    791 3HD2 LEU A  59      45.721  26.606  32.694  1.00  0.00           H
ATOM    792  C   LEU A  59      47.989  23.986  36.191  1.00  0.00           C
ATOM    793  O   LEU A  59      47.768  23.351  37.212  1.00  0.00           O
ATOM    794  N   GLN A  60      49.168  24.577  35.931  1.00  0.00           N
ATOM    795  H   GLN A  60      49.179  25.064  35.047  1.00  0.00           H
ATOM    796  CA  GLN A  60      50.216  24.789  36.951  1.00  0.00           C
ATOM    797  HA  GLN A  60      50.325  23.887  37.551  1.00  0.00           H
ATOM    798  CB  GLN A  60      51.580  25.095  36.260  1.00  0.00           C
ATOM    799  HB1 GLN A  60      51.544  26.053  35.732  1.00  0.00           H
ATOM    800  HB2 GLN A  60      51.730  24.357  35.486  1.00  0.00           H
ATOM    801  CG  GLN A  60      52.810  25.002  37.183  1.00  0.00           C
ATOM    802  HG1 GLN A  60      52.630  25.461  38.154  1.00  0.00           H
ATOM    803  HG2 GLN A  60      53.656  25.389  36.610  1.00  0.00           H
ATOM    804  CD  GLN A  60      53.239  23.531  37.536  1.00  0.00           C
ATOM    805  OE1 GLN A  60      53.265  23.125  38.681  1.00  0.00           O
ATOM    806  NE2 GLN A  60      53.602  22.692  36.566  1.00  0.00           N
ATOM    807 1HE2 GLN A  60      53.791  23.090  35.663  1.00  0.00           H
ATOM    808 2HE2 GLN A  60      53.949  21.771  36.808  1.00  0.00           H
ATOM    809  C   GLN A  60      49.773  25.954  37.812  1.00  0.00           C
ATOM    810  O   GLN A  60      49.715  27.058  37.323  1.00  0.00           O
ATOM    811  N   VAL A  61      49.539  25.781  39.073  1.00  0.00           N
ATOM    812  H   VAL A  61      49.645  24.922  39.594  1.00  0.00           H
ATOM    813  CA  VAL A  61      49.049  26.804  40.017  1.00  0.00           C
ATOM    814  HA  VAL A  61      48.543  27.626  39.511  1.00  0.00           H
ATOM    815  CB  VAL A  61      47.975  26.232  41.011  1.00  0.00           C
ATOM    816  HB  VAL A  61      48.451  25.426  41.562  1.00  0.00           H
ATOM    817  CG1 VAL A  61      47.509  27.320  41.903  1.00  0.00           C
ATOM    818 1HG1 VAL A  61      48.335  27.813  42.418  1.00  0.00           H
ATOM    819 2HG1 VAL A  61      47.017  28.088  41.303  1.00  0.00           H
ATOM    820 3HG1 VAL A  61      46.793  26.884  42.597  1.00  0.00           H
ATOM    821  CG2 VAL A  61      46.732  25.670  40.290  1.00  0.00           C
ATOM    822 1HG2 VAL A  61      46.957  25.037  39.438  1.00  0.00           H
ATOM    823 2HG2 VAL A  61      46.139  25.187  41.056  1.00  0.00           H
ATOM    824 3HG2 VAL A  61      46.190  26.513  39.851  1.00  0.00           H
ATOM    825  C   VAL A  61      50.306  27.358  40.705  1.00  0.00           C
ATOM    826  O   VAL A  61      50.959  26.654  41.548  1.00  0.00           O
ATOM    827  N   VAL A  62      50.572  28.679  40.439  1.00  0.00           N
ATOM    828  H   VAL A  62      49.919  29.146  39.841  1.00  0.00           H
ATOM    829  CA  VAL A  62      51.520  29.499  41.191  1.00  0.00           C
ATOM    830  HA  VAL A  62      52.222  28.825  41.684  1.00  0.00           H
ATOM    831  CB  VAL A  62      52.315  30.477  40.221  1.00  0.00           C
ATOM    832  HB  VAL A  62      51.615  31.282  39.965  1.00  0.00           H
ATOM    833  CG1 VAL A  62      53.470  31.173  40.959  1.00  0.00           C
ATOM    834 1HG1 VAL A  62      53.042  31.781  41.748  1.00  0.00           H
ATOM    835 2HG1 VAL A  62      54.157  30.388  41.278  1.00  0.00           H
ATOM    836 3HG1 VAL A  62      53.973  31.859  40.273  1.00  0.00           H
ATOM    837  CG2 VAL A  62      52.833  29.677  39.038  1.00  0.00           C
ATOM    838 1HG2 VAL A  62      53.667  30.208  38.573  1.00  0.00           H
ATOM    839 2HG2 VAL A  62      53.146  28.711  39.425  1.00  0.00           H
ATOM    840 3HG2 VAL A  62      52.042  29.649  38.281  1.00  0.00           H
ATOM    841  C   VAL A  62      50.791  30.167  42.309  1.00  0.00           C
ATOM    842  O   VAL A  62      49.760  30.828  42.206  1.00  0.00           O
ATOM    843  N   GLU A  63      51.275  29.939  43.505  1.00  0.00           N
ATOM    844  H   GLU A  63      52.174  29.496  43.523  1.00  0.00           H
ATOM    845  CA  GLU A  63      50.759  30.460  44.719  1.00  0.00           C
ATOM    846  HA  GLU A  63      49.717  30.746  44.585  1.00  0.00           H
ATOM    847  CB  GLU A  63      50.623  29.375  45.843  1.00  0.00           C
ATOM    848  HB1 GLU A  63      51.567  29.285  46.372  1.00  0.00           H
ATOM    849  HB2 GLU A  63      50.309  28.389  45.471  1.00  0.00           H
ATOM    850  CG  GLU A  63      49.522  29.829  46.785  1.00  0.00           C
ATOM    851  HG1 GLU A  63      48.766  30.372  46.225  1.00  0.00           H
ATOM    852  HG2 GLU A  63      49.968  30.656  47.346  1.00  0.00           H
ATOM    853  CD  GLU A  63      49.148  28.685  47.659  1.00  0.00           C
ATOM    854  OE1 GLU A  63      48.022  28.189  47.601  1.00  0.00           O
ATOM    855  OE2 GLU A  63      50.009  28.323  48.453  1.00  0.00           O
ATOM    856  C   GLU A  63      51.505  31.704  45.150  1.00  0.00           C
ATOM    857  O   GLU A  63      52.632  31.880  44.732  1.00  0.00           O
ATOM    858  N   LEU A  64      50.811  32.606  45.826  1.00  0.00           N
ATOM    859  H   LEU A  64      49.820  32.428  45.902  1.00  0.00           H
ATOM    860  CA  LEU A  64      51.381  33.755  46.512  1.00  0.00           C
ATOM    861  HA  LEU A  64      52.441  33.737  46.278  1.00  0.00           H
ATOM    862  CB  LEU A  64      50.862  34.976  45.738  1.00  0.00           C
ATOM    863  HB1 LEU A  64      51.250  35.821  46.308  1.00  0.00           H
ATOM    864  HB2 LEU A  64      49.792  35.074  45.875  1.00  0.00           H
ATOM    865  CG  LEU A  64      51.193  35.161  44.272  1.00  0.00           C
ATOM    866  HG  LEU A  64      50.720  34.348  43.716  1.00  0.00           H
ATOM    867  CD1 LEU A  64      50.515  36.412  43.684  1.00  0.00           C
ATOM    868 1HD1 LEU A  64      50.383  37.131  44.496  1.00  0.00           H
ATOM    869 2HD1 LEU A  64      51.208  36.961  43.058  1.00  0.00           H
ATOM    870 3HD1 LEU A  64      49.504  36.304  43.280  1.00  0.00           H
ATOM    871  CD2 LEU A  64      52.683  35.173  43.948  1.00  0.00           C
ATOM    872 1HD2 LEU A  64      52.808  35.295  42.873  1.00  0.00           H
ATOM    873 2HD2 LEU A  64      53.164  36.077  44.345  1.00  0.00           H
ATOM    874 3HD2 LEU A  64      53.090  34.226  44.292  1.00  0.00           H
ATOM    875  C   LEU A  64      51.094  33.740  48.008  1.00  0.00           C
ATOM    876  O   LEU A  64      50.015  33.361  48.443  1.00  0.00           O
ATOM    877  N   PRO A  65      52.126  34.030  48.820  1.00  0.00           N
ATOM    878  CD  PRO A  65      53.434  34.576  48.449  1.00  0.00           C
ATOM    879  HD1 PRO A  65      53.339  35.401  47.753  1.00  0.00           H
ATOM    880  HD2 PRO A  65      54.023  33.810  47.954  1.00  0.00           H
ATOM    881  CG  PRO A  65      54.031  35.010  49.763  1.00  0.00           C
ATOM    882  HG1 PRO A  65      53.703  36.017  50.006  1.00  0.00           H
ATOM    883  HG2 PRO A  65      55.102  35.155  49.867  1.00  0.00           H
ATOM    884  CB  PRO A  65      53.500  34.063  50.878  1.00  0.00           C
ATOM    885  HB1 PRO A  65      53.490  34.517  51.866  1.00  0.00           H
ATOM    886  HB2 PRO A  65      54.059  33.129  50.867  1.00  0.00           H
ATOM    887  CA  PRO A  65      52.057  33.850  50.289  1.00  0.00           C
ATOM    888  HA  PRO A  65      51.760  32.822  50.509  1.00  0.00           H
ATOM    889  C   PRO A  65      51.037  34.834  50.934  1.00  0.00           C
ATOM    890  O   PRO A  65      50.751  35.987  50.560  1.00  0.00           O
ATOM    891  N   ALA A  66      50.532  34.435  52.125  1.00  0.00           N
ATOM    892  H   ALA A  66      50.727  33.502  52.439  1.00  0.00           H
ATOM    893  CA  ALA A  66      49.525  35.259  52.854  1.00  0.00           C
ATOM    894  HA  ALA A  66      48.827  35.734  52.161  1.00  0.00           H
ATOM    895  CB  ALA A  66      48.731  34.231  53.710  1.00  0.00           C
ATOM    896  HB1 ALA A  66      47.818  34.748  54.011  1.00  0.00           H
ATOM    897  HB2 ALA A  66      48.376  33.340  53.215  1.00  0.00           H
ATOM    898  HB3 ALA A  66      49.379  33.886  54.526  1.00  0.00           H
ATOM    899  C   ALA A  66      50.135  36.332  53.814  1.00  0.00           C
ATOM    900  O   ALA A  66      51.289  36.234  54.201  1.00  0.00           O
ATOM    901  N   ASP A  67      49.367  37.376  54.010  1.00  0.00           N
ATOM    902  H   ASP A  67      48.536  37.453  53.444  1.00  0.00           H
ATOM    903  CA  ASP A  67      49.713  38.597  54.831  1.00  0.00           C
ATOM    904  HA  ASP A  67      50.289  38.232  55.686  1.00  0.00           H
ATOM    905  CB  ASP A  67      50.651  39.627  54.166  1.00  0.00           C
ATOM    906  HB1 ASP A  67      50.146  40.182  53.378  1.00  0.00           H
ATOM    907  HB2 ASP A  67      51.443  39.062  53.679  1.00  0.00           H
ATOM    908  CG  ASP A  67      51.274  40.550  55.180  1.00  0.00           C
ATOM    909  OD1 ASP A  67      50.609  41.477  55.681  1.00  0.00           O
ATOM    910  OD2 ASP A  67      52.475  40.338  55.516  1.00  0.00           O
ATOM    911  C   ASP A  67      48.375  39.225  55.519  1.00  0.00           C
ATOM    912  O   ASP A  67      47.408  39.621  54.802  1.00  0.00           O
ATOM    913  N   GLU A  68      48.433  39.234  56.836  1.00  0.00           N
ATOM    914  H   GLU A  68      49.370  39.276  57.198  1.00  0.00           H
ATOM    915  CA  GLU A  68      47.210  39.497  57.616  1.00  0.00           C
ATOM    916  HA  GLU A  68      46.315  39.129  57.125  1.00  0.00           H
ATOM    917  CB  GLU A  68      47.322  39.069  59.011  1.00  0.00           C
ATOM    918  HB1 GLU A  68      46.634  39.578  59.683  1.00  0.00           H
ATOM    919  HB2 GLU A  68      48.345  39.147  59.372  1.00  0.00           H
ATOM    920  CG  GLU A  68      46.921  37.550  59.057  1.00  0.00           C
ATOM    921  HG1 GLU A  68      47.624  37.045  58.393  1.00  0.00           H
ATOM    922  HG2 GLU A  68      45.919  37.339  58.677  1.00  0.00           H
ATOM    923  CD  GLU A  68      47.089  36.963  60.519  1.00  0.00           C
ATOM    924  OE1 GLU A  68      46.220  37.310  61.342  1.00  0.00           O
ATOM    925  OE2 GLU A  68      48.079  36.263  60.848  1.00  0.00           O
ATOM    926  C   GLU A  68      46.858  40.985  57.546  1.00  0.00           C
ATOM    927  O   GLU A  68      45.717  41.329  57.671  1.00  0.00           O
ATOM    928  N   SER A  69      47.791  41.842  57.249  1.00  0.00           N
ATOM    929  H   SER A  69      48.751  41.532  57.162  1.00  0.00           H
ATOM    930  CA  SER A  69      47.493  43.239  56.956  1.00  0.00           C
ATOM    931  HA  SER A  69      46.676  43.542  57.609  1.00  0.00           H
ATOM    932  CB  SER A  69      48.706  44.109  57.166  1.00  0.00           C
ATOM    933  HB1 SER A  69      49.016  43.882  58.185  1.00  0.00           H
ATOM    934  HB2 SER A  69      48.407  45.163  57.235  1.00  0.00           H
ATOM    935  OG  SER A  69      49.644  43.921  56.135  1.00  0.00           O
ATOM    936  HG  SER A  69      49.805  42.998  55.929  1.00  0.00           H
ATOM    937  C   SER A  69      46.881  43.466  55.535  1.00  0.00           C
ATOM    938  O   SER A  69      46.631  44.612  55.125  1.00  0.00           O
ATOM    939  N   LEU A  70      46.535  42.382  54.779  1.00  0.00           N
ATOM    940  H   LEU A  70      46.925  41.484  55.006  1.00  0.00           H
ATOM    941  CA  LEU A  70      45.855  42.604  53.510  1.00  0.00           C
ATOM    942  HA  LEU A  70      45.519  43.622  53.310  1.00  0.00           H
ATOM    943  CB  LEU A  70      46.824  42.428  52.283  1.00  0.00           C
ATOM    944  HB1 LEU A  70      46.315  42.656  51.353  1.00  0.00           H
ATOM    945  HB2 LEU A  70      47.031  41.371  52.430  1.00  0.00           H
ATOM    946  CG  LEU A  70      48.161  43.205  52.219  1.00  0.00           C
ATOM    947  HG  LEU A  70      48.533  43.304  53.241  1.00  0.00           H
ATOM    948  CD1 LEU A  70      49.157  42.371  51.381  1.00  0.00           C
ATOM    949 1HD1 LEU A  70      50.091  42.923  51.327  1.00  0.00           H
ATOM    950 2HD1 LEU A  70      49.414  41.436  51.878  1.00  0.00           H
ATOM    951 3HD1 LEU A  70      48.719  42.216  50.397  1.00  0.00           H
ATOM    952  CD2 LEU A  70      48.141  44.663  51.848  1.00  0.00           C
ATOM    953 1HD2 LEU A  70      49.163  45.032  51.936  1.00  0.00           H
ATOM    954 2HD2 LEU A  70      47.798  44.952  50.856  1.00  0.00           H
ATOM    955 3HD2 LEU A  70      47.523  45.271  52.513  1.00  0.00           H
ATOM    956  C   LEU A  70      44.643  41.746  53.341  1.00  0.00           C
ATOM    957  O   LEU A  70      44.681  40.774  52.584  1.00  0.00           O
ATOM    958  N   PRO A  71      43.489  41.984  54.060  1.00  0.00           N
ATOM    959  CD  PRO A  71      43.295  43.114  54.895  1.00  0.00           C
ATOM    960  HD1 PRO A  71      42.813  43.900  54.304  1.00  0.00           H
ATOM    961  HD2 PRO A  71      44.222  43.541  55.262  1.00  0.00           H
ATOM    962  CG  PRO A  71      42.398  42.628  56.028  1.00  0.00           C
ATOM    963  HG1 PRO A  71      41.825  43.502  56.352  1.00  0.00           H
ATOM    964  HG2 PRO A  71      43.022  42.260  56.835  1.00  0.00           H
ATOM    965  CB  PRO A  71      41.522  41.553  55.389  1.00  0.00           C
ATOM    966  HB1 PRO A  71      40.650  42.033  54.934  1.00  0.00           H
ATOM    967  HB2 PRO A  71      41.168  40.700  55.976  1.00  0.00           H
ATOM    968  CA  PRO A  71      42.471  41.000  54.294  1.00  0.00           C
ATOM    969  HA  PRO A  71      42.957  40.130  54.750  1.00  0.00           H
ATOM    970  C   PRO A  71      41.787  40.399  53.027  1.00  0.00           C
ATOM    971  O   PRO A  71      41.166  39.380  53.101  1.00  0.00           O
ATOM    972  N   ASP A  72      41.933  41.088  51.867  1.00  0.00           N
ATOM    973  H   ASP A  72      42.635  41.813  51.872  1.00  0.00           H
ATOM    974  CA  ASP A  72      41.237  40.817  50.623  1.00  0.00           C
ATOM    975  HA  ASP A  72      40.407  40.127  50.759  1.00  0.00           H
ATOM    976  CB  ASP A  72      40.560  42.111  50.047  1.00  0.00           C
ATOM    977  HB1 ASP A  72      39.860  41.848  49.249  1.00  0.00           H
ATOM    978  HB2 ASP A  72      41.337  42.692  49.561  1.00  0.00           H
ATOM    979  CG  ASP A  72      39.720  42.931  51.055  1.00  0.00           C
ATOM    980  OD1 ASP A  72      38.493  42.691  51.121  1.00  0.00           O
ATOM    981  OD2 ASP A  72      40.264  43.845  51.675  1.00  0.00           O
ATOM    982  C   ASP A  72      42.095  40.130  49.516  1.00  0.00           C
ATOM    983  O   ASP A  72      41.560  39.774  48.418  1.00  0.00           O
ATOM    984  N   CYS A  73      43.402  40.009  49.810  1.00  0.00           N
ATOM    985  H   CYS A  73      43.752  40.161  50.746  1.00  0.00           H
ATOM    986  CA  CYS A  73      44.420  39.782  48.767  1.00  0.00           C
ATOM    987  HA  CYS A  73      44.204  40.506  47.984  1.00  0.00           H
ATOM    988  CB  CYS A  73      45.794  40.109  49.420  1.00  0.00           C
ATOM    989  HB1 CYS A  73      45.737  41.071  49.937  1.00  0.00           H
ATOM    990  HB2 CYS A  73      46.498  40.178  48.594  1.00  0.00           H
ATOM    991  SG  CYS A  73      46.362  38.847  50.620  1.00  0.00           S
ATOM    992  HG  CYS A  73      45.990  39.352  51.802  1.00  0.00           H
ATOM    993  C   CYS A  73      44.268  38.456  48.005  1.00  0.00           C
ATOM    994  O   CYS A  73      44.716  38.361  46.867  1.00  0.00           O
ATOM    995  N   VAL A  74      43.497  37.496  48.578  1.00  0.00           N
ATOM    996  H   VAL A  74      43.107  37.689  49.490  1.00  0.00           H
ATOM    997  CA  VAL A  74      43.026  36.296  47.826  1.00  0.00           C
ATOM    998  HA  VAL A  74      43.935  35.707  47.656  1.00  0.00           H
ATOM    999  CB  VAL A  74      42.115  35.430  48.786  1.00  0.00           C
ATOM   1000  HB  VAL A  74      42.693  35.256  49.688  1.00  0.00           H
ATOM   1001  CG1 VAL A  74      40.721  36.085  49.110  1.00  0.00           C
ATOM   1002 1HG1 VAL A  74      40.017  35.401  49.591  1.00  0.00           H
ATOM   1003 2HG1 VAL A  74      40.899  36.926  49.780  1.00  0.00           H
ATOM   1004 3HG1 VAL A  74      40.225  36.521  48.246  1.00  0.00           H
ATOM   1005  CG2 VAL A  74      41.788  34.039  48.118  1.00  0.00           C
ATOM   1006 1HG2 VAL A  74      41.005  33.553  48.689  1.00  0.00           H
ATOM   1007 2HG2 VAL A  74      41.314  34.148  47.149  1.00  0.00           H
ATOM   1008 3HG2 VAL A  74      42.679  33.447  47.910  1.00  0.00           H
ATOM   1009  C   VAL A  74      42.316  36.518  46.440  1.00  0.00           C
ATOM   1010  O   VAL A  74      42.399  35.620  45.599  1.00  0.00           O
ATOM   1011  N   PHE A  75      41.641  37.647  46.252  1.00  0.00           N
ATOM   1012  H   PHE A  75      41.855  38.315  46.982  1.00  0.00           H
ATOM   1013  CA  PHE A  75      40.970  38.088  44.988  1.00  0.00           C
ATOM   1014  HA  PHE A  75      40.506  37.218  44.520  1.00  0.00           H
ATOM   1015  CB  PHE A  75      39.798  39.024  45.330  1.00  0.00           C
ATOM   1016  HB1 PHE A  75      39.134  39.143  44.479  1.00  0.00           H
ATOM   1017  HB2 PHE A  75      40.215  39.970  45.687  1.00  0.00           H
ATOM   1018  CG  PHE A  75      38.837  38.398  46.356  1.00  0.00           C
ATOM   1019  CD1 PHE A  75      38.278  37.141  45.938  1.00  0.00           C
ATOM   1020  HD1 PHE A  75      38.519  36.763  44.951  1.00  0.00           H
ATOM   1021  CE1 PHE A  75      37.541  36.344  46.845  1.00  0.00           C
ATOM   1022  HE1 PHE A  75      37.249  35.341  46.600  1.00  0.00           H
ATOM   1023  CZ  PHE A  75      37.250  36.933  48.059  1.00  0.00           C
ATOM   1024  HZ  PHE A  75      36.557  36.349  48.654  1.00  0.00           H
ATOM   1025  CE2 PHE A  75      37.691  38.184  48.534  1.00  0.00           C
ATOM   1026  HE2 PHE A  75      37.377  38.585  49.483  1.00  0.00           H
ATOM   1027  CD2 PHE A  75      38.557  38.940  47.638  1.00  0.00           C
ATOM   1028  HD2 PHE A  75      38.966  39.857  48.035  1.00  0.00           H
ATOM   1029  C   PHE A  75      42.026  38.649  44.058  1.00  0.00           C
ATOM   1030  O   PHE A  75      42.109  39.853  43.925  1.00  0.00           O
ATOM   1031  N   VAL A  76      42.775  37.776  43.415  1.00  0.00           N
ATOM   1032  H   VAL A  76      42.697  36.797  43.655  1.00  0.00           H
ATOM   1033  CA  VAL A  76      43.918  38.174  42.547  1.00  0.00           C
ATOM   1034  HA  VAL A  76      44.436  39.047  42.917  1.00  0.00           H
ATOM   1035  CB  VAL A  76      44.855  36.908  42.541  1.00  0.00           C
ATOM   1036  HB  VAL A  76      45.643  37.197  41.842  1.00  0.00           H
ATOM   1037  CG1 VAL A  76      45.591  36.557  43.788  1.00  0.00           C
ATOM   1038 1HG1 VAL A  76      44.970  35.870  44.379  1.00  0.00           H
ATOM   1039 2HG1 VAL A  76      46.487  36.046  43.430  1.00  0.00           H
ATOM   1040 3HG1 VAL A  76      45.954  37.340  44.461  1.00  0.00           H
ATOM   1041  CG2 VAL A  76      44.188  35.678  41.998  1.00  0.00           C
ATOM   1042 1HG2 VAL A  76      43.758  35.921  41.027  1.00  0.00           H
ATOM   1043 2HG2 VAL A  76      44.923  34.947  41.676  1.00  0.00           H
ATOM   1044 3HG2 VAL A  76      43.514  35.223  42.736  1.00  0.00           H
ATOM   1045  C   VAL A  76      43.614  38.560  41.068  1.00  0.00           C
ATOM   1046  O   VAL A  76      44.488  39.212  40.479  1.00  0.00           O
ATOM   1047  N   GLU A  77      42.376  38.396  40.623  1.00  0.00           N
ATOM   1048  H   GLU A  77      41.701  37.901  41.188  1.00  0.00           H
ATOM   1049  CA  GLU A  77      41.796  39.005  39.403  1.00  0.00           C
ATOM   1050  HA  GLU A  77      42.225  38.626  38.469  1.00  0.00           H
ATOM   1051  CB  GLU A  77      40.257  38.682  39.400  1.00  0.00           C
ATOM   1052  HB1 GLU A  77      39.790  38.837  40.372  1.00  0.00           H
ATOM   1053  HB2 GLU A  77      40.282  37.605  39.248  1.00  0.00           H
ATOM   1054  CG  GLU A  77      39.421  39.345  38.319  1.00  0.00           C
ATOM   1055  HG1 GLU A  77      39.903  39.195  37.356  1.00  0.00           H
ATOM   1056  HG2 GLU A  77      39.277  40.387  38.618  1.00  0.00           H
ATOM   1057  CD  GLU A  77      38.019  38.764  38.288  1.00  0.00           C
ATOM   1058  OE1 GLU A  77      37.122  39.222  39.008  1.00  0.00           O
ATOM   1059  OE2 GLU A  77      37.832  37.814  37.544  1.00  0.00           O
ATOM   1060  C   GLU A  77      41.882  40.579  39.333  1.00  0.00           C
ATOM   1061  O   GLU A  77      42.005  41.148  38.263  1.00  0.00           O
ATOM   1062  N   ASP A  78      41.886  41.210  40.496  1.00  0.00           N
ATOM   1063  H   ASP A  78      41.845  40.670  41.353  1.00  0.00           H
ATOM   1064  CA  ASP A  78      41.924  42.632  40.529  1.00  0.00           C
ATOM   1065  HA  ASP A  78      41.337  43.093  39.730  1.00  0.00           H
ATOM   1066  CB  ASP A  78      41.209  43.132  41.832  1.00  0.00           C
ATOM   1067  HB1 ASP A  78      41.037  44.208  41.782  1.00  0.00           H
ATOM   1068  HB2 ASP A  78      41.688  42.885  42.775  1.00  0.00           H
ATOM   1069  CG  ASP A  78      39.796  42.550  41.944  1.00  0.00           C
ATOM   1070  OD1 ASP A  78      39.033  42.926  41.015  1.00  0.00           O
ATOM   1071  OD2 ASP A  78      39.463  41.811  42.876  1.00  0.00           O
ATOM   1072  C   ASP A  78      43.296  43.322  40.387  1.00  0.00           C
ATOM   1073  O   ASP A  78      43.390  44.516  40.141  1.00  0.00           O
ATOM   1074  N   VAL A  79      44.455  42.596  40.438  1.00  0.00           N
ATOM   1075  H   VAL A  79      44.345  41.607  40.582  1.00  0.00           H
ATOM   1076  CA  VAL A  79      45.853  43.146  40.479  1.00  0.00           C
ATOM   1077  HA  VAL A  79      45.718  44.231  40.556  1.00  0.00           H
ATOM   1078  CB  VAL A  79      46.622  42.631  41.665  1.00  0.00           C
ATOM   1079  HB  VAL A  79      47.645  43.003  41.532  1.00  0.00           H
ATOM   1080  CG1 VAL A  79      46.020  43.144  43.002  1.00  0.00           C
ATOM   1081 1HG1 VAL A  79      45.073  42.649  43.212  1.00  0.00           H
ATOM   1082 2HG1 VAL A  79      46.679  42.906  43.840  1.00  0.00           H
ATOM   1083 3HG1 VAL A  79      45.911  44.236  43.005  1.00  0.00           H
ATOM   1084  CG2 VAL A  79      46.836  41.139  41.867  1.00  0.00           C
ATOM   1085 1HG2 VAL A  79      47.530  41.017  42.703  1.00  0.00           H
ATOM   1086 2HG2 VAL A  79      45.857  40.680  42.052  1.00  0.00           H
ATOM   1087 3HG2 VAL A  79      47.233  40.687  40.965  1.00  0.00           H
ATOM   1088  C   VAL A  79      46.654  43.051  39.219  1.00  0.00           C
ATOM   1089  O   VAL A  79      47.715  43.658  39.017  1.00  0.00           O
ATOM   1090  N   ALA A  80      46.207  42.320  38.217  1.00  0.00           N
ATOM   1091  H   ALA A  80      45.285  41.946  38.417  1.00  0.00           H
ATOM   1092  CA  ALA A  80      46.728  42.028  36.950  1.00  0.00           C
ATOM   1093  HA  ALA A  80      47.309  42.853  36.531  1.00  0.00           H
ATOM   1094  CB  ALA A  80      47.820  40.959  37.090  1.00  0.00           C
ATOM   1095  HB1 ALA A  80      48.581  41.366  37.753  1.00  0.00           H
ATOM   1096  HB2 ALA A  80      47.402  40.066  37.544  1.00  0.00           H
ATOM   1097  HB3 ALA A  80      48.221  40.770  36.096  1.00  0.00           H
ATOM   1098  C   ALA A  80      45.764  41.475  35.967  1.00  0.00           C
ATOM   1099  O   ALA A  80      44.889  40.725  36.299  1.00  0.00           O
ATOM   1100  N   VAL A  81      45.889  41.881  34.710  1.00  0.00           N
ATOM   1101  H   VAL A  81      46.657  42.463  34.448  1.00  0.00           H
ATOM   1102  CA  VAL A  81      44.935  41.624  33.716  1.00  0.00           C
ATOM   1103  HA  VAL A  81      44.326  40.751  33.975  1.00  0.00           H
ATOM   1104  CB  VAL A  81      44.106  42.869  33.402  1.00  0.00           C
ATOM   1105  HB  VAL A  81      44.669  43.764  33.140  1.00  0.00           H
ATOM   1106  CG1 VAL A  81      43.145  42.541  32.235  1.00  0.00           C
ATOM   1107 1HG1 VAL A  81      42.484  41.754  32.606  1.00  0.00           H
ATOM   1108 2HG1 VAL A  81      42.460  43.377  32.119  1.00  0.00           H
ATOM   1109 3HG1 VAL A  81      43.727  42.267  31.364  1.00  0.00           H
ATOM   1110  CG2 VAL A  81      43.342  43.269  34.647  1.00  0.00           C
ATOM   1111 1HG2 VAL A  81      42.737  44.164  34.492  1.00  0.00           H
ATOM   1112 2HG2 VAL A  81      42.667  42.450  34.888  1.00  0.00           H
ATOM   1113 3HG2 VAL A  81      43.989  43.604  35.455  1.00  0.00           H
ATOM   1114  C   VAL A  81      45.809  41.316  32.519  1.00  0.00           C
ATOM   1115  O   VAL A  81      46.845  41.956  32.271  1.00  0.00           O
ATOM   1116  N   VAL A  82      45.476  40.281  31.763  1.00  0.00           N
ATOM   1117  H   VAL A  82      44.668  39.765  32.063  1.00  0.00           H
ATOM   1118  CA  VAL A  82      46.394  39.561  30.858  1.00  0.00           C
ATOM   1119  HA  VAL A  82      47.318  40.141  30.806  1.00  0.00           H
ATOM   1120  CB  VAL A  82      46.665  38.125  31.245  1.00  0.00           C
ATOM   1121  HB  VAL A  82      45.868  37.489  30.863  1.00  0.00           H
ATOM   1122  CG1 VAL A  82      48.046  37.824  30.653  1.00  0.00           C
ATOM   1123 1HG1 VAL A  82      48.795  38.117  31.385  1.00  0.00           H
ATOM   1124 2HG1 VAL A  82      48.234  36.758  30.569  1.00  0.00           H
ATOM   1125 3HG1 VAL A  82      48.216  38.217  29.651  1.00  0.00           H
ATOM   1126  CG2 VAL A  82      46.758  37.889  32.770  1.00  0.00           C
ATOM   1127 1HG2 VAL A  82      47.621  38.394  33.200  1.00  0.00           H
ATOM   1128 2HG2 VAL A  82      45.801  38.187  33.201  1.00  0.00           H
ATOM   1129 3HG2 VAL A  82      46.817  36.870  33.142  1.00  0.00           H
ATOM   1130  C   VAL A  82      45.820  39.614  29.436  1.00  0.00           C
ATOM   1131  O   VAL A  82      44.621  39.617  29.204  1.00  0.00           O
ATOM   1132  N   CYS A  83      46.701  39.801  28.437  1.00  0.00           N
ATOM   1133  H   CYS A  83      47.680  39.874  28.683  1.00  0.00           H
ATOM   1134  CA  CYS A  83      46.407  39.328  27.088  1.00  0.00           C
ATOM   1135  HA  CYS A  83      45.461  38.801  27.054  1.00  0.00           H
ATOM   1136  CB  CYS A  83      46.291  40.613  26.169  1.00  0.00           C
ATOM   1137  HB1 CYS A  83      47.319  40.786  25.845  1.00  0.00           H
ATOM   1138  HB2 CYS A  83      45.742  41.467  26.569  1.00  0.00           H
ATOM   1139  SG  CYS A  83      45.474  40.245  24.615  1.00  0.00           S
ATOM   1140  HG  CYS A  83      44.252  39.995  25.095  1.00  0.00           H
ATOM   1141  C   CYS A  83      47.459  38.314  26.670  1.00  0.00           C
ATOM   1142  O   CYS A  83      48.406  38.568  25.937  1.00  0.00           O
ATOM   1143  N   GLU A  84      47.376  37.070  27.206  1.00  0.00           N
ATOM   1144  H   GLU A  84      46.580  36.994  27.833  1.00  0.00           H
ATOM   1145  CA  GLU A  84      48.315  35.955  27.094  1.00  0.00           C
ATOM   1146  HA  GLU A  84      47.898  35.168  27.723  1.00  0.00           H
ATOM   1147  CB  GLU A  84      48.310  35.360  25.679  1.00  0.00           C
ATOM   1148  HB1 GLU A  84      48.901  34.445  25.735  1.00  0.00           H
ATOM   1149  HB2 GLU A  84      48.687  36.061  24.931  1.00  0.00           H
ATOM   1150  CG  GLU A  84      46.870  34.919  25.324  1.00  0.00           C
ATOM   1151  HG1 GLU A  84      46.170  35.738  25.170  1.00  0.00           H
ATOM   1152  HG2 GLU A  84      46.442  34.414  26.197  1.00  0.00           H
ATOM   1153  CD  GLU A  84      46.777  33.972  24.102  1.00  0.00           C
ATOM   1154  OE1 GLU A  84      46.874  32.704  24.288  1.00  0.00           O
ATOM   1155  OE2 GLU A  84      46.415  34.377  22.975  1.00  0.00           O
ATOM   1156  C   GLU A  84      49.748  36.079  27.549  1.00  0.00           C
ATOM   1157  O   GLU A  84      50.153  35.390  28.489  1.00  0.00           O
ATOM   1158  N   GLU A  85      50.476  37.029  27.023  1.00  0.00           N
ATOM   1159  H   GLU A  85      50.023  37.480  26.244  1.00  0.00           H
ATOM   1160  CA  GLU A  85      51.910  37.287  27.200  1.00  0.00           C
ATOM   1161  HA  GLU A  85      52.189  36.690  28.059  1.00  0.00           H
ATOM   1162  CB  GLU A  85      52.598  36.701  25.929  1.00  0.00           C
ATOM   1163  HB1 GLU A  85      52.266  35.669  25.871  1.00  0.00           H
ATOM   1164  HB2 GLU A  85      53.681  36.786  26.080  1.00  0.00           H
ATOM   1165  CG  GLU A  85      52.032  37.390  24.619  1.00  0.00           C
ATOM   1166  HG1 GLU A  85      50.990  37.084  24.495  1.00  0.00           H
ATOM   1167  HG2 GLU A  85      52.537  36.986  23.744  1.00  0.00           H
ATOM   1168  CD  GLU A  85      52.235  38.872  24.580  1.00  0.00           C
ATOM   1169  OE1 GLU A  85      53.265  39.247  23.990  1.00  0.00           O
ATOM   1170  OE2 GLU A  85      51.367  39.662  25.014  1.00  0.00           O
ATOM   1171  C   GLU A  85      52.258  38.697  27.734  1.00  0.00           C
ATOM   1172  O   GLU A  85      53.437  38.905  27.957  1.00  0.00           O
ATOM   1173  N   THR A  86      51.209  39.472  28.073  1.00  0.00           N
ATOM   1174  H   THR A  86      50.324  39.011  27.931  1.00  0.00           H
ATOM   1175  CA  THR A  86      51.328  40.915  28.550  1.00  0.00           C
ATOM   1176  HA  THR A  86      52.354  41.188  28.817  1.00  0.00           H
ATOM   1177  CB  THR A  86      50.939  41.959  27.449  1.00  0.00           C
ATOM   1178  HB  THR A  86      49.932  41.632  27.188  1.00  0.00           H
ATOM   1179  CG2 THR A  86      50.954  43.379  28.051  1.00  0.00           C
ATOM   1180 1HG2 THR A  86      50.784  44.208  27.366  1.00  0.00           H
ATOM   1181 2HG2 THR A  86      50.160  43.474  28.785  1.00  0.00           H
ATOM   1182 3HG2 THR A  86      51.826  43.496  28.688  1.00  0.00           H
ATOM   1183  OG1 THR A  86      51.923  41.858  26.364  1.00  0.00           O
ATOM   1184  HG1 THR A  86      51.725  41.036  25.930  1.00  0.00           H
ATOM   1185  C   THR A  86      50.400  41.048  29.739  1.00  0.00           C
ATOM   1186  O   THR A  86      49.264  40.746  29.649  1.00  0.00           O
ATOM   1187  N   ALA A  87      51.001  41.183  30.880  1.00  0.00           N
ATOM   1188  H   ALA A  87      51.931  41.570  30.831  1.00  0.00           H
ATOM   1189  CA  ALA A  87      50.284  41.404  32.133  1.00  0.00           C
ATOM   1190  HA  ALA A  87      49.322  40.897  32.142  1.00  0.00           H
ATOM   1191  CB  ALA A  87      51.096  40.800  33.300  1.00  0.00           C
ATOM   1192  HB1 ALA A  87      50.689  41.202  34.231  1.00  0.00           H
ATOM   1193  HB2 ALA A  87      50.951  39.730  33.193  1.00  0.00           H
ATOM   1194  HB3 ALA A  87      52.137  41.099  33.232  1.00  0.00           H
ATOM   1195  C   ALA A  87      50.325  42.964  32.322  1.00  0.00           C
ATOM   1196  O   ALA A  87      51.397  43.624  32.514  1.00  0.00           O
ATOM   1197  N   LEU A  88      49.149  43.696  32.212  1.00  0.00           N
ATOM   1198  H   LEU A  88      48.264  43.245  32.041  1.00  0.00           H
ATOM   1199  CA  LEU A  88      48.865  44.993  32.742  1.00  0.00           C
ATOM   1200  HA  LEU A  88      49.731  45.631  32.569  1.00  0.00           H
ATOM   1201  CB  LEU A  88      47.576  45.538  32.087  1.00  0.00           C
ATOM   1202  HB1 LEU A  88      46.756  44.871  32.363  1.00  0.00           H
ATOM   1203  HB2 LEU A  88      47.775  45.446  31.014  1.00  0.00           H
ATOM   1204  CG  LEU A  88      47.108  46.903  32.595  1.00  0.00           C
ATOM   1205  HG  LEU A  88      47.060  46.888  33.682  1.00  0.00           H
ATOM   1206  CD1 LEU A  88      48.036  48.041  32.308  1.00  0.00           C
ATOM   1207 1HD1 LEU A  88      48.025  48.074  31.220  1.00  0.00           H
ATOM   1208 2HD1 LEU A  88      47.674  49.014  32.656  1.00  0.00           H
ATOM   1209 3HD1 LEU A  88      49.047  47.925  32.705  1.00  0.00           H
ATOM   1210  CD2 LEU A  88      45.657  47.247  32.198  1.00  0.00           C
ATOM   1211 1HD2 LEU A  88      45.187  48.079  32.728  1.00  0.00           H
ATOM   1212 2HD2 LEU A  88      45.583  47.289  31.108  1.00  0.00           H
ATOM   1213 3HD2 LEU A  88      45.046  46.387  32.468  1.00  0.00           H
ATOM   1214  C   LEU A  88      48.662  44.870  34.253  1.00  0.00           C
ATOM   1215  O   LEU A  88      47.621  44.351  34.728  1.00  0.00           O
ATOM   1216  N   ILE A  89      49.574  45.375  35.059  1.00  0.00           N
ATOM   1217  H   ILE A  89      50.273  45.928  34.594  1.00  0.00           H
ATOM   1218  CA  ILE A  89      49.350  45.628  36.536  1.00  0.00           C
ATOM   1219  HA  ILE A  89      48.872  44.754  36.978  1.00  0.00           H
ATOM   1220  CB  ILE A  89      50.776  45.761  37.124  1.00  0.00           C
ATOM   1221  HB  ILE A  89      51.226  46.674  36.737  1.00  0.00           H
ATOM   1222  CG2 ILE A  89      50.963  45.949  38.691  1.00  0.00           C
ATOM   1223 1HG2 ILE A  89      50.272  46.735  38.978  1.00  0.00           H
ATOM   1224 2HG2 ILE A  89      50.844  44.988  39.180  1.00  0.00           H
ATOM   1225 3HG2 ILE A  89      51.931  46.416  38.912  1.00  0.00           H
ATOM   1226  CG1 ILE A  89      51.812  44.676  36.686  1.00  0.00           C
ATOM   1227 1HG1 ILE A  89      52.693  44.722  37.319  1.00  0.00           H
ATOM   1228 2HG1 ILE A  89      52.064  44.882  35.646  1.00  0.00           H
ATOM   1229  CD  ILE A  89      51.333  43.254  36.787  1.00  0.00           C
ATOM   1230  HD1 ILE A  89      52.041  42.564  36.308  1.00  0.00           H
ATOM   1231  HD2 ILE A  89      51.074  42.973  37.805  1.00  0.00           H
ATOM   1232  HD3 ILE A  89      50.375  43.195  36.275  1.00  0.00           H
ATOM   1233  C   ILE A  89      48.480  46.893  36.815  1.00  0.00           C
ATOM   1234  O   ILE A  89      48.690  47.929  36.244  1.00  0.00           O
ATOM   1235  N   THR A  90      47.417  46.720  37.558  1.00  0.00           N
ATOM   1236  H   THR A  90      47.237  45.807  37.936  1.00  0.00           H
ATOM   1237  CA  THR A  90      46.371  47.738  37.581  1.00  0.00           C
ATOM   1238  HA  THR A  90      46.335  48.268  36.623  1.00  0.00           H
ATOM   1239  CB  THR A  90      44.989  47.050  37.937  1.00  0.00           C
ATOM   1240  HB  THR A  90      44.223  47.821  38.013  1.00  0.00           H
ATOM   1241  CG2 THR A  90      44.584  45.964  36.957  1.00  0.00           C
ATOM   1242 1HG2 THR A  90      45.188  45.082  37.134  1.00  0.00           H
ATOM   1243 2HG2 THR A  90      43.560  45.699  37.246  1.00  0.00           H
ATOM   1244 3HG2 THR A  90      44.732  46.379  35.960  1.00  0.00           H
ATOM   1245  OG1 THR A  90      45.090  46.431  39.155  1.00  0.00           O
ATOM   1246  HG1 THR A  90      44.478  45.686  39.207  1.00  0.00           H
ATOM   1247  C   THR A  90      46.589  48.862  38.609  1.00  0.00           C
ATOM   1248  O   THR A  90      47.617  48.838  39.320  1.00  0.00           O
ATOM   1249  N   ARG A  91      45.636  49.786  38.807  1.00  0.00           N
ATOM   1250  H   ARG A  91      44.739  49.698  38.347  1.00  0.00           H
ATOM   1251  CA  ARG A  91      45.630  50.854  39.876  1.00  0.00           C
ATOM   1252  HA  ARG A  91      46.359  50.702  40.676  1.00  0.00           H
ATOM   1253  CB  ARG A  91      46.023  52.151  39.136  1.00  0.00           C
ATOM   1254  HB1 ARG A  91      45.165  52.293  38.486  1.00  0.00           H
ATOM   1255  HB2 ARG A  91      46.966  52.045  38.593  1.00  0.00           H
ATOM   1256  CG  ARG A  91      46.168  53.352  40.107  1.00  0.00           C
ATOM   1257  HG1 ARG A  91      47.012  53.138  40.757  1.00  0.00           H
ATOM   1258  HG2 ARG A  91      45.268  53.560  40.677  1.00  0.00           H
ATOM   1259  CD  ARG A  91      46.670  54.608  39.400  1.00  0.00           C
ATOM   1260  HD1 ARG A  91      45.919  54.998  38.713  1.00  0.00           H
ATOM   1261  HD2 ARG A  91      47.620  54.324  38.951  1.00  0.00           H
ATOM   1262  NE  ARG A  91      46.960  55.574  40.453  1.00  0.00           N
ATOM   1263  HE  ARG A  91      47.948  55.755  40.419  1.00  0.00           H
ATOM   1264  CZ  ARG A  91      46.199  56.270  41.284  1.00  0.00           C
ATOM   1265  NH1 ARG A  91      44.932  56.531  41.090  1.00  0.00           N
ATOM   1266 1HH1 ARG A  91      44.423  56.327  40.246  1.00  0.00           H
ATOM   1267 2HH1 ARG A  91      44.451  56.942  41.881  1.00  0.00           H
ATOM   1268  NH2 ARG A  91      46.646  56.680  42.376  1.00  0.00           N
ATOM   1269 1HH2 ARG A  91      47.640  56.551  42.492  1.00  0.00           H
ATOM   1270 2HH2 ARG A  91      46.137  57.289  43.006  1.00  0.00           H
ATOM   1271  C   ARG A  91      44.237  50.974  40.534  1.00  0.00           C
ATOM   1272  O   ARG A  91      43.455  51.755  40.057  1.00  0.00           O
ATOM   1273  N   PRO A  92      44.012  50.062  41.546  1.00  0.00           N
ATOM   1274  CD  PRO A  92      44.851  48.860  41.648  1.00  0.00           C
ATOM   1275  HD1 PRO A  92      45.784  49.066  42.178  1.00  0.00           H
ATOM   1276  HD2 PRO A  92      45.120  48.391  40.703  1.00  0.00           H
ATOM   1277  CG  PRO A  92      44.064  47.781  42.421  1.00  0.00           C
ATOM   1278  HG1 PRO A  92      44.654  47.111  43.051  1.00  0.00           H
ATOM   1279  HG2 PRO A  92      43.617  47.191  41.616  1.00  0.00           H
ATOM   1280  CB  PRO A  92      43.094  48.701  43.228  1.00  0.00           C
ATOM   1281  HB1 PRO A  92      43.644  49.097  44.083  1.00  0.00           H
ATOM   1282  HB2 PRO A  92      42.246  48.117  43.562  1.00  0.00           H
ATOM   1283  CA  PRO A  92      42.814  49.922  42.330  1.00  0.00           C
ATOM   1284  HA  PRO A  92      42.055  49.656  41.590  1.00  0.00           H
ATOM   1285  C   PRO A  92      42.411  51.131  43.096  1.00  0.00           C
ATOM   1286  O   PRO A  92      43.206  51.702  43.810  1.00  0.00           O
ATOM   1287  N   GLY A  93      41.108  51.491  43.002  1.00  0.00           N
ATOM   1288  H   GLY A  93      40.511  51.167  42.258  1.00  0.00           H
ATOM   1289  CA  GLY A  93      40.569  52.695  43.636  1.00  0.00           C
ATOM   1290  HA1 GLY A  93      39.516  52.758  43.354  1.00  0.00           H
ATOM   1291  HA2 GLY A  93      41.084  53.589  43.290  1.00  0.00           H
ATOM   1292  C   GLY A  93      40.553  52.647  45.163  1.00  0.00           C
ATOM   1293  O   GLY A  93      40.680  53.757  45.809  1.00  0.00           O
ATOM   1294  N   ALA A  94      40.635  51.527  45.851  1.00  0.00           N
ATOM   1295  H   ALA A  94      40.651  50.621  45.393  1.00  0.00           H
ATOM   1296  CA  ALA A  94      40.867  51.589  47.315  1.00  0.00           C
ATOM   1297  HA  ALA A  94      40.311  52.372  47.816  1.00  0.00           H
ATOM   1298  CB  ALA A  94      40.175  50.329  47.766  1.00  0.00           C
ATOM   1299  HB1 ALA A  94      40.148  50.426  48.844  1.00  0.00           H
ATOM   1300  HB2 ALA A  94      39.173  50.195  47.359  1.00  0.00           H
ATOM   1301  HB3 ALA A  94      40.834  49.483  47.541  1.00  0.00           H
ATOM   1302  C   ALA A  94      42.357  51.592  47.658  1.00  0.00           C
ATOM   1303  O   ALA A  94      43.116  50.731  47.186  1.00  0.00           O
ATOM   1304  N   PRO A  95      42.930  52.444  48.505  1.00  0.00           N
ATOM   1305  CD  PRO A  95      42.258  53.546  49.124  1.00  0.00           C
ATOM   1306  HD1 PRO A  95      41.268  53.290  49.520  1.00  0.00           H
ATOM   1307  HD2 PRO A  95      42.097  54.289  48.344  1.00  0.00           H
ATOM   1308  CG  PRO A  95      43.115  53.948  50.329  1.00  0.00           C
ATOM   1309  HG1 PRO A  95      42.870  53.262  51.149  1.00  0.00           H
ATOM   1310  HG2 PRO A  95      42.945  54.950  50.731  1.00  0.00           H
ATOM   1311  CB  PRO A  95      44.488  53.631  49.808  1.00  0.00           C
ATOM   1312  HB1 PRO A  95      45.257  53.614  50.577  1.00  0.00           H
ATOM   1313  HB2 PRO A  95      44.758  54.468  49.171  1.00  0.00           H
ATOM   1314  CA  PRO A  95      44.319  52.377  48.930  1.00  0.00           C
ATOM   1315  HA  PRO A  95      44.935  52.475  48.026  1.00  0.00           H
ATOM   1316  C   PRO A  95      44.637  51.009  49.677  1.00  0.00           C
ATOM   1317  O   PRO A  95      45.663  50.360  49.436  1.00  0.00           O
ATOM   1318  N   SER A  96      43.685  50.491  50.422  1.00  0.00           N
ATOM   1319  H   SER A  96      42.768  50.905  50.315  1.00  0.00           H
ATOM   1320  CA  SER A  96      43.718  49.173  51.140  1.00  0.00           C
ATOM   1321  HA  SER A  96      44.562  49.239  51.830  1.00  0.00           H
ATOM   1322  CB  SER A  96      42.406  49.056  51.910  1.00  0.00           C
ATOM   1323  HB1 SER A  96      42.457  49.882  52.619  1.00  0.00           H
ATOM   1324  HB2 SER A  96      42.314  48.069  52.365  1.00  0.00           H
ATOM   1325  OG  SER A  96      41.221  49.357  51.191  1.00  0.00           O
ATOM   1326  HG  SER A  96      40.663  48.574  51.204  1.00  0.00           H
ATOM   1327  C   SER A  96      43.972  48.075  50.156  1.00  0.00           C
ATOM   1328  O   SER A  96      44.430  46.995  50.600  1.00  0.00           O
ATOM   1329  N   ARG A  97      43.686  48.213  48.858  1.00  0.00           N
ATOM   1330  H   ARG A  97      43.273  49.087  48.563  1.00  0.00           H
ATOM   1331  CA  ARG A  97      43.791  47.133  47.876  1.00  0.00           C
ATOM   1332  HA  ARG A  97      44.132  46.200  48.331  1.00  0.00           H
ATOM   1333  CB  ARG A  97      42.442  46.790  47.148  1.00  0.00           C
ATOM   1334  HB1 ARG A  97      42.782  46.059  46.407  1.00  0.00           H
ATOM   1335  HB2 ARG A  97      42.128  47.719  46.669  1.00  0.00           H
ATOM   1336  CG  ARG A  97      41.522  46.040  48.113  1.00  0.00           C
ATOM   1337  HG1 ARG A  97      41.093  46.885  48.648  1.00  0.00           H
ATOM   1338  HG2 ARG A  97      42.036  45.342  48.773  1.00  0.00           H
ATOM   1339  CD  ARG A  97      40.536  45.149  47.344  1.00  0.00           C
ATOM   1340  HD1 ARG A  97      40.125  45.666  46.481  1.00  0.00           H
ATOM   1341  HD2 ARG A  97      39.733  44.980  48.070  1.00  0.00           H
ATOM   1342  NE  ARG A  97      41.165  43.832  46.987  1.00  0.00           N
ATOM   1343  HE  ARG A  97      41.991  43.578  47.507  1.00  0.00           H
ATOM   1344  CZ  ARG A  97      40.990  43.121  45.926  1.00  0.00           C
ATOM   1345  NH1 ARG A  97      39.859  43.252  45.223  1.00  0.00           N
ATOM   1346 1HH1 ARG A  97      39.118  43.821  45.592  1.00  0.00           H
ATOM   1347 2HH1 ARG A  97      39.607  42.657  44.451  1.00  0.00           H
ATOM   1348  NH2 ARG A  97      41.841  42.263  45.522  1.00  0.00           N
ATOM   1349 1HH2 ARG A  97      42.714  42.073  45.997  1.00  0.00           H
ATOM   1350 2HH2 ARG A  97      41.625  41.705  44.715  1.00  0.00           H
ATOM   1351  C   ARG A  97      44.921  47.454  46.886  1.00  0.00           C
ATOM   1352  O   ARG A  97      45.647  46.556  46.458  1.00  0.00           O
ATOM   1353  N   ARG A  98      45.204  48.741  46.546  1.00  0.00           N
ATOM   1354  H   ARG A  98      44.456  49.366  46.836  1.00  0.00           H
ATOM   1355  CA  ARG A  98      46.197  49.217  45.480  1.00  0.00           C
ATOM   1356  HA  ARG A  98      45.903  48.857  44.489  1.00  0.00           H
ATOM   1357  CB  ARG A  98      46.195  50.789  45.433  1.00  0.00           C
ATOM   1358  HB1 ARG A  98      46.723  51.184  46.301  1.00  0.00           H
ATOM   1359  HB2 ARG A  98      45.200  51.198  45.630  1.00  0.00           H
ATOM   1360  CG  ARG A  98      46.915  51.518  44.273  1.00  0.00           C
ATOM   1361  HG1 ARG A  98      46.373  51.272  43.352  1.00  0.00           H
ATOM   1362  HG2 ARG A  98      47.936  51.166  44.135  1.00  0.00           H
ATOM   1363  CD  ARG A  98      46.750  53.066  44.410  1.00  0.00           C
ATOM   1364  HD1 ARG A  98      47.241  53.552  43.568  1.00  0.00           H
ATOM   1365  HD2 ARG A  98      47.121  53.310  45.407  1.00  0.00           H
ATOM   1366  NE  ARG A  98      45.287  53.442  44.400  1.00  0.00           N
ATOM   1367  HE  ARG A  98      44.625  52.816  43.979  1.00  0.00           H
ATOM   1368  CZ  ARG A  98      44.690  54.564  44.787  1.00  0.00           C
ATOM   1369  NH1 ARG A  98      45.355  55.572  45.303  1.00  0.00           N
ATOM   1370 1HH1 ARG A  98      46.343  55.481  45.481  1.00  0.00           H
ATOM   1371 2HH1 ARG A  98      44.819  56.371  45.599  1.00  0.00           H
ATOM   1372  NH2 ARG A  98      43.393  54.588  44.721  1.00  0.00           N
ATOM   1373 1HH2 ARG A  98      42.833  53.826  44.381  1.00  0.00           H
ATOM   1374 2HH2 ARG A  98      42.982  55.507  44.791  1.00  0.00           H
ATOM   1375  C   ARG A  98      47.560  48.703  45.863  1.00  0.00           C
ATOM   1376  O   ARG A  98      48.316  48.465  44.979  1.00  0.00           O
ATOM   1377  N   LYS A  99      47.874  48.563  47.198  1.00  0.00           N
ATOM   1378  H   LYS A  99      47.158  48.741  47.883  1.00  0.00           H
ATOM   1379  CA  LYS A  99      49.108  47.929  47.717  1.00  0.00           C
ATOM   1380  HA  LYS A  99      49.953  48.527  47.394  1.00  0.00           H
ATOM   1381  CB  LYS A  99      49.112  48.050  49.267  1.00  0.00           C
ATOM   1382  HB1 LYS A  99      50.119  47.776  49.569  1.00  0.00           H
ATOM   1383  HB2 LYS A  99      48.377  47.450  49.787  1.00  0.00           H
ATOM   1384  CG  LYS A  99      48.914  49.550  49.772  1.00  0.00           C
ATOM   1385  HG1 LYS A  99      48.043  49.961  49.254  1.00  0.00           H
ATOM   1386  HG2 LYS A  99      49.820  50.062  49.457  1.00  0.00           H
ATOM   1387  CD  LYS A  99      48.825  49.771  51.268  1.00  0.00           C
ATOM   1388  HD1 LYS A  99      48.505  50.802  51.349  1.00  0.00           H
ATOM   1389  HD2 LYS A  99      49.800  49.608  51.729  1.00  0.00           H
ATOM   1390  CE  LYS A  99      47.717  48.833  51.859  1.00  0.00           C
ATOM   1391  HE1 LYS A  99      48.074  47.834  51.632  1.00  0.00           H
ATOM   1392  HE2 LYS A  99      46.687  48.849  51.512  1.00  0.00           H
ATOM   1393  NZ  LYS A  99      47.728  48.960  53.358  1.00  0.00           N
ATOM   1394  HZ1 LYS A  99      47.084  48.348  53.854  1.00  0.00           H
ATOM   1395  HZ2 LYS A  99      48.666  48.868  53.726  1.00  0.00           H
ATOM   1396  HZ3 LYS A  99      47.443  49.901  53.583  1.00  0.00           H
ATOM   1397  C   LYS A  99      49.254  46.473  47.384  1.00  0.00           C
ATOM   1398  O   LYS A  99      50.375  45.971  47.560  1.00  0.00           O
ATOM   1399  N   GLU A 100      48.264  45.742  47.005  1.00  0.00           N
ATOM   1400  H   GLU A 100      47.371  46.212  46.876  1.00  0.00           H
ATOM   1401  CA  GLU A 100      48.347  44.245  46.831  1.00  0.00           C
ATOM   1402  HA  GLU A 100      48.805  43.794  47.710  1.00  0.00           H
ATOM   1403  CB  GLU A 100      46.943  43.647  46.627  1.00  0.00           C
ATOM   1404  HB1 GLU A 100      47.006  42.621  46.270  1.00  0.00           H
ATOM   1405  HB2 GLU A 100      46.449  44.184  45.817  1.00  0.00           H
ATOM   1406  CG  GLU A 100      46.064  43.590  47.873  1.00  0.00           C
ATOM   1407  HG1 GLU A 100      46.112  44.524  48.434  1.00  0.00           H
ATOM   1408  HG2 GLU A 100      46.397  42.827  48.588  1.00  0.00           H
ATOM   1409  CD  GLU A 100      44.621  43.213  47.370  1.00  0.00           C
ATOM   1410  OE1 GLU A 100      44.420  42.614  46.287  1.00  0.00           O
ATOM   1411  OE2 GLU A 100      43.645  43.541  48.077  1.00  0.00           O
ATOM   1412  C   GLU A 100      49.219  43.714  45.616  1.00  0.00           C
ATOM   1413  O   GLU A 100      49.525  42.535  45.562  1.00  0.00           O
ATOM   1414  N   VAL A 101      49.472  44.593  44.670  1.00  0.00           N
ATOM   1415  H   VAL A 101      49.132  45.526  44.852  1.00  0.00           H
ATOM   1416  CA  VAL A 101      49.925  44.299  43.342  1.00  0.00           C
ATOM   1417  HA  VAL A 101      49.259  43.594  42.857  1.00  0.00           H
ATOM   1418  CB  VAL A 101      49.835  45.501  42.345  1.00  0.00           C
ATOM   1419  HB  VAL A 101      50.134  45.150  41.360  1.00  0.00           H
ATOM   1420  CG1 VAL A 101      48.425  46.115  42.274  1.00  0.00           C
ATOM   1421 1HG1 VAL A 101      47.669  45.369  42.489  1.00  0.00           H
ATOM   1422 2HG1 VAL A 101      48.512  46.913  43.007  1.00  0.00           H
ATOM   1423 3HG1 VAL A 101      48.426  46.513  41.257  1.00  0.00           H
ATOM   1424  CG2 VAL A 101      50.906  46.556  42.642  1.00  0.00           C
ATOM   1425 1HG2 VAL A 101      51.909  46.360  42.259  1.00  0.00           H
ATOM   1426 2HG2 VAL A 101      50.497  47.444  42.185  1.00  0.00           H
ATOM   1427 3HG2 VAL A 101      50.795  46.739  43.705  1.00  0.00           H
ATOM   1428  C   VAL A 101      51.326  43.765  43.385  1.00  0.00           C
ATOM   1429  O   VAL A 101      51.853  43.158  42.440  1.00  0.00           O
ATOM   1430  N   ASP A 102      52.102  43.947  44.493  1.00  0.00           N
ATOM   1431  H   ASP A 102      51.739  44.402  45.319  1.00  0.00           H
ATOM   1432  CA  ASP A 102      53.564  43.761  44.470  1.00  0.00           C
ATOM   1433  HA  ASP A 102      54.008  44.269  43.615  1.00  0.00           H
ATOM   1434  CB  ASP A 102      54.146  44.523  45.726  1.00  0.00           C
ATOM   1435  HB1 ASP A 102      54.011  45.601  45.611  1.00  0.00           H
ATOM   1436  HB2 ASP A 102      55.220  44.422  45.842  1.00  0.00           H
ATOM   1437  CG  ASP A 102      53.524  44.097  47.044  1.00  0.00           C
ATOM   1438  OD1 ASP A 102      54.047  44.623  48.038  1.00  0.00           O
ATOM   1439  OD2 ASP A 102      52.480  43.445  47.141  1.00  0.00           O
ATOM   1440  C   ASP A 102      53.979  42.240  44.469  1.00  0.00           C
ATOM   1441  O   ASP A 102      55.031  41.931  43.823  1.00  0.00           O
ATOM   1442  N   MET A 103      53.234  41.358  45.102  1.00  0.00           N
ATOM   1443  H   MET A 103      52.382  41.715  45.509  1.00  0.00           H
ATOM   1444  CA  MET A 103      53.430  39.960  44.904  1.00  0.00           C
ATOM   1445  HA  MET A 103      54.514  39.827  44.896  1.00  0.00           H
ATOM   1446  CB  MET A 103      52.875  39.276  46.173  1.00  0.00           C
ATOM   1447  HB1 MET A 103      53.040  38.208  46.022  1.00  0.00           H
ATOM   1448  HB2 MET A 103      51.803  39.419  46.302  1.00  0.00           H
ATOM   1449  CG  MET A 103      53.711  39.735  47.424  1.00  0.00           C
ATOM   1450  HG1 MET A 103      53.477  40.774  47.665  1.00  0.00           H
ATOM   1451  HG2 MET A 103      54.758  39.665  47.130  1.00  0.00           H
ATOM   1452  SD  MET A 103      53.502  38.662  48.832  1.00  0.00           S
ATOM   1453  CE  MET A 103      54.687  39.414  50.002  1.00  0.00           C
ATOM   1454  HE1 MET A 103      55.535  39.687  49.374  1.00  0.00           H
ATOM   1455  HE2 MET A 103      54.330  40.353  50.419  1.00  0.00           H
ATOM   1456  HE3 MET A 103      55.117  38.819  50.810  1.00  0.00           H
ATOM   1457  C   MET A 103      52.946  39.514  43.553  1.00  0.00           C
ATOM   1458  O   MET A 103      53.454  38.478  43.122  1.00  0.00           O
ATOM   1459  N   MET A 104      52.196  40.314  42.799  1.00  0.00           N
ATOM   1460  H   MET A 104      52.014  41.261  43.080  1.00  0.00           H
ATOM   1461  CA  MET A 104      51.705  39.861  41.499  1.00  0.00           C
ATOM   1462  HA  MET A 104      51.599  38.785  41.437  1.00  0.00           H
ATOM   1463  CB  MET A 104      50.330  40.514  41.102  1.00  0.00           C
ATOM   1464  HB1 MET A 104      50.426  41.562  40.831  1.00  0.00           H
ATOM   1465  HB2 MET A 104      49.649  40.502  41.957  1.00  0.00           H
ATOM   1466  CG  MET A 104      49.689  39.610  40.061  1.00  0.00           C
ATOM   1467  HG1 MET A 104      50.393  39.247  39.311  1.00  0.00           H
ATOM   1468  HG2 MET A 104      48.860  40.135  39.591  1.00  0.00           H
ATOM   1469  SD  MET A 104      49.026  38.097  40.701  1.00  0.00           S
ATOM   1470  CE  MET A 104      47.756  37.808  39.458  1.00  0.00           C
ATOM   1471  HE1 MET A 104      47.133  38.678  39.273  1.00  0.00           H
ATOM   1472  HE2 MET A 104      48.349  37.407  38.631  1.00  0.00           H
ATOM   1473  HE3 MET A 104      47.109  37.062  39.929  1.00  0.00           H
ATOM   1474  C   MET A 104      52.688  40.262  40.392  1.00  0.00           C
ATOM   1475  O   MET A 104      53.065  39.497  39.493  1.00  0.00           O
ATOM   1476  N   LYS A 105      53.040  41.628  40.378  1.00  0.00           N
ATOM   1477  H   LYS A 105      52.583  42.180  41.089  1.00  0.00           H
ATOM   1478  CA  LYS A 105      53.895  42.250  39.337  1.00  0.00           C
ATOM   1479  HA  LYS A 105      53.477  42.119  38.341  1.00  0.00           H
ATOM   1480  CB  LYS A 105      53.987  43.734  39.657  1.00  0.00           C
ATOM   1481  HB1 LYS A 105      53.003  44.170  39.844  1.00  0.00           H
ATOM   1482  HB2 LYS A 105      54.391  44.331  38.842  1.00  0.00           H
ATOM   1483  CG  LYS A 105      54.911  44.024  40.859  1.00  0.00           C
ATOM   1484  HG1 LYS A 105      55.922  43.612  40.771  1.00  0.00           H
ATOM   1485  HG2 LYS A 105      54.482  43.657  41.787  1.00  0.00           H
ATOM   1486  CD  LYS A 105      55.209  45.501  41.008  1.00  0.00           C
ATOM   1487  HD1 LYS A 105      55.424  45.612  42.073  1.00  0.00           H
ATOM   1488  HD2 LYS A 105      54.370  46.140  40.756  1.00  0.00           H
ATOM   1489  CE  LYS A 105      56.462  45.903  40.246  1.00  0.00           C
ATOM   1490  HE1 LYS A 105      56.268  45.572  39.222  1.00  0.00           H
ATOM   1491  HE2 LYS A 105      57.317  45.375  40.672  1.00  0.00           H
ATOM   1492  NZ  LYS A 105      56.760  47.355  40.334  1.00  0.00           N
ATOM   1493  HZ1 LYS A 105      56.534  47.767  41.230  1.00  0.00           H
ATOM   1494  HZ2 LYS A 105      57.668  47.562  39.928  1.00  0.00           H
ATOM   1495  HZ3 LYS A 105      56.105  47.823  39.716  1.00  0.00           H
ATOM   1496  C   LYS A 105      55.174  41.469  39.187  1.00  0.00           C
ATOM   1497  O   LYS A 105      55.565  41.046  38.086  1.00  0.00           O
ATOM   1498  N   GLU A 106      55.795  41.057  40.257  1.00  0.00           N
ATOM   1499  H   GLU A 106      55.437  41.497  41.091  1.00  0.00           H
ATOM   1500  CA  GLU A 106      57.057  40.288  40.241  1.00  0.00           C
ATOM   1501  HA  GLU A 106      57.716  40.739  39.495  1.00  0.00           H
ATOM   1502  CB  GLU A 106      57.825  40.516  41.575  1.00  0.00           C
ATOM   1503  HB1 GLU A 106      57.277  40.058  42.396  1.00  0.00           H
ATOM   1504  HB2 GLU A 106      57.933  41.594  41.707  1.00  0.00           H
ATOM   1505  CG  GLU A 106      59.196  39.866  41.376  1.00  0.00           C
ATOM   1506  HG1 GLU A 106      59.670  40.303  40.504  1.00  0.00           H
ATOM   1507  HG2 GLU A 106      58.995  38.790  41.287  1.00  0.00           H
ATOM   1508  CD  GLU A 106      60.115  39.993  42.623  1.00  0.00           C
ATOM   1509  OE1 GLU A 106      59.776  39.521  43.737  1.00  0.00           O
ATOM   1510  OE2 GLU A 106      61.253  40.517  42.387  1.00  0.00           O
ATOM   1511  C   GLU A 106      56.874  38.780  39.852  1.00  0.00           C
ATOM   1512  O   GLU A 106      57.636  38.275  39.059  1.00  0.00           O
ATOM   1513  N   ALA A 107      55.785  38.136  40.198  1.00  0.00           N
ATOM   1514  H   ALA A 107      55.034  38.483  40.773  1.00  0.00           H
ATOM   1515  CA  ALA A 107      55.652  36.714  39.785  1.00  0.00           C
ATOM   1516  HA  ALA A 107      56.635  36.267  39.911  1.00  0.00           H
ATOM   1517  CB  ALA A 107      54.539  36.065  40.569  1.00  0.00           C
ATOM   1518  HB1 ALA A 107      54.838  35.966  41.614  1.00  0.00           H
ATOM   1519  HB2 ALA A 107      53.647  36.682  40.546  1.00  0.00           H
ATOM   1520  HB3 ALA A 107      54.332  35.091  40.130  1.00  0.00           H
ATOM   1521  C   ALA A 107      55.314  36.649  38.304  1.00  0.00           C
ATOM   1522  O   ALA A 107      55.804  35.703  37.686  1.00  0.00           O
ATOM   1523  N   LEU A 108      54.640  37.627  37.676  1.00  0.00           N
ATOM   1524  H   LEU A 108      54.376  38.446  38.197  1.00  0.00           H
ATOM   1525  CA  LEU A 108      54.497  37.655  36.202  1.00  0.00           C
ATOM   1526  HA  LEU A 108      54.294  36.638  35.852  1.00  0.00           H
ATOM   1527  CB  LEU A 108      53.333  38.611  35.967  1.00  0.00           C
ATOM   1528  HB1 LEU A 108      53.152  38.684  34.894  1.00  0.00           H
ATOM   1529  HB2 LEU A 108      53.534  39.609  36.367  1.00  0.00           H
ATOM   1530  CG  LEU A 108      52.013  38.181  36.606  1.00  0.00           C
ATOM   1531  HG  LEU A 108      52.067  37.926  37.671  1.00  0.00           H
ATOM   1532  CD1 LEU A 108      50.836  39.182  36.506  1.00  0.00           C
ATOM   1533 1HD1 LEU A 108      51.155  40.154  36.878  1.00  0.00           H
ATOM   1534 2HD1 LEU A 108      50.652  39.379  35.447  1.00  0.00           H
ATOM   1535 3HD1 LEU A 108      49.971  38.826  37.073  1.00  0.00           H
ATOM   1536  CD2 LEU A 108      51.588  36.884  35.956  1.00  0.00           C
ATOM   1537 1HD2 LEU A 108      50.517  36.760  36.135  1.00  0.00           H
ATOM   1538 2HD2 LEU A 108      51.755  36.840  34.879  1.00  0.00           H
ATOM   1539 3HD2 LEU A 108      52.230  36.138  36.434  1.00  0.00           H
ATOM   1540  C   LEU A 108      55.764  38.110  35.510  1.00  0.00           C
ATOM   1541  O   LEU A 108      56.159  37.445  34.552  1.00  0.00           O
ATOM   1542  N   GLU A 109      56.553  39.090  36.037  1.00  0.00           N
ATOM   1543  H   GLU A 109      56.114  39.721  36.688  1.00  0.00           H
ATOM   1544  CA  GLU A 109      58.011  39.273  35.693  1.00  0.00           C
ATOM   1545  HA  GLU A 109      58.023  39.688  34.685  1.00  0.00           H
ATOM   1546  CB  GLU A 109      58.633  40.336  36.540  1.00  0.00           C
ATOM   1547  HB1 GLU A 109      58.454  40.094  37.588  1.00  0.00           H
ATOM   1548  HB2 GLU A 109      57.958  41.177  36.403  1.00  0.00           H
ATOM   1549  CG  GLU A 109      60.055  40.618  36.295  1.00  0.00           C
ATOM   1550  HG1 GLU A 109      60.589  39.679  36.419  1.00  0.00           H
ATOM   1551  HG2 GLU A 109      60.410  41.308  37.067  1.00  0.00           H
ATOM   1552  CD  GLU A 109      60.262  41.272  34.984  1.00  0.00           C
ATOM   1553  OE1 GLU A 109      60.318  42.530  35.080  1.00  0.00           O
ATOM   1554  OE2 GLU A 109      60.367  40.546  33.954  1.00  0.00           O
ATOM   1555  C   GLU A 109      58.771  37.917  35.710  1.00  0.00           C
ATOM   1556  O   GLU A 109      59.546  37.680  34.802  1.00  0.00           O
ATOM   1557  N   LYS A 110      58.528  36.897  36.589  1.00  0.00           N
ATOM   1558  H   LYS A 110      57.901  37.090  37.363  1.00  0.00           H
ATOM   1559  CA  LYS A 110      59.327  35.711  36.606  1.00  0.00           C
ATOM   1560  HA  LYS A 110      60.306  35.848  36.157  1.00  0.00           H
ATOM   1561  CB  LYS A 110      59.378  35.090  38.012  1.00  0.00           C
ATOM   1562  HB1 LYS A 110      59.855  34.107  37.991  1.00  0.00           H
ATOM   1563  HB2 LYS A 110      58.344  35.033  38.361  1.00  0.00           H
ATOM   1564  CG  LYS A 110      60.244  35.946  38.918  1.00  0.00           C
ATOM   1565  HG1 LYS A 110      59.874  36.960  39.087  1.00  0.00           H
ATOM   1566  HG2 LYS A 110      61.182  36.055  38.373  1.00  0.00           H
ATOM   1567  CD  LYS A 110      60.577  35.263  40.303  1.00  0.00           C
ATOM   1568  HD1 LYS A 110      61.049  34.299  40.121  1.00  0.00           H
ATOM   1569  HD2 LYS A 110      59.653  35.069  40.843  1.00  0.00           H
ATOM   1570  CE  LYS A 110      61.550  36.205  41.045  1.00  0.00           C
ATOM   1571  HE1 LYS A 110      61.177  37.225  41.032  1.00  0.00           H
ATOM   1572  HE2 LYS A 110      62.494  36.188  40.504  1.00  0.00           H
ATOM   1573  NZ  LYS A 110      61.930  35.765  42.390  1.00  0.00           N
ATOM   1574  HZ1 LYS A 110      61.189  36.097  43.003  1.00  0.00           H
ATOM   1575  HZ2 LYS A 110      61.934  34.763  42.507  1.00  0.00           H
ATOM   1576  HZ3 LYS A 110      62.771  36.146  42.788  1.00  0.00           H
ATOM   1577  C   LYS A 110      58.851  34.619  35.696  1.00  0.00           C
ATOM   1578  O   LYS A 110      59.638  33.705  35.350  1.00  0.00           O
ATOM   1579  N   LEU A 111      57.541  34.716  35.321  1.00  0.00           N
ATOM   1580  H   LEU A 111      56.969  35.416  35.771  1.00  0.00           H
ATOM   1581  CA  LEU A 111      57.046  33.994  34.205  1.00  0.00           C
ATOM   1582  HA  LEU A 111      57.626  33.072  34.212  1.00  0.00           H
ATOM   1583  CB  LEU A 111      55.494  33.904  34.313  1.00  0.00           C
ATOM   1584  HB1 LEU A 111      55.093  33.642  33.331  1.00  0.00           H
ATOM   1585  HB2 LEU A 111      55.069  34.850  34.629  1.00  0.00           H
ATOM   1586  CG  LEU A 111      55.117  32.792  35.421  1.00  0.00           C
ATOM   1587  HG  LEU A 111      55.614  32.938  36.376  1.00  0.00           H
ATOM   1588  CD1 LEU A 111      53.612  32.698  35.765  1.00  0.00           C
ATOM   1589 1HD1 LEU A 111      53.524  31.968  36.571  1.00  0.00           H
ATOM   1590 2HD1 LEU A 111      53.072  33.601  36.065  1.00  0.00           H
ATOM   1591 3HD1 LEU A 111      53.094  32.298  34.905  1.00  0.00           H
ATOM   1592  CD2 LEU A 111      55.438  31.472  34.774  1.00  0.00           C
ATOM   1593 1HD2 LEU A 111      55.219  31.441  33.712  1.00  0.00           H
ATOM   1594 2HD2 LEU A 111      56.525  31.392  34.757  1.00  0.00           H
ATOM   1595 3HD2 LEU A 111      54.923  30.627  35.243  1.00  0.00           H
ATOM   1596  C   LEU A 111      57.360  34.681  32.829  1.00  0.00           C
ATOM   1597  O   LEU A 111      56.917  34.193  31.794  1.00  0.00           O
ATOM   1598  N   GLN A 112      58.098  35.768  32.852  1.00  0.00           N
ATOM   1599  H   GLN A 112      58.192  36.234  33.744  1.00  0.00           H
ATOM   1600  CA  GLN A 112      58.543  36.543  31.662  1.00  0.00           C
ATOM   1601  HA  GLN A 112      59.057  37.440  32.003  1.00  0.00           H
ATOM   1602  CB  GLN A 112      59.663  35.788  31.001  1.00  0.00           C
ATOM   1603  HB1 GLN A 112      59.893  36.242  30.033  1.00  0.00           H
ATOM   1604  HB2 GLN A 112      59.316  34.800  30.713  1.00  0.00           H
ATOM   1605  CG  GLN A 112      60.923  35.636  31.937  1.00  0.00           C
ATOM   1606  HG1 GLN A 112      61.483  34.777  31.554  1.00  0.00           H
ATOM   1607  HG2 GLN A 112      60.619  35.444  32.964  1.00  0.00           H
ATOM   1608  CD  GLN A 112      61.816  36.955  31.854  1.00  0.00           C
ATOM   1609  OE1 GLN A 112      62.579  37.269  30.917  1.00  0.00           O
ATOM   1610  NE2 GLN A 112      61.641  37.802  32.838  1.00  0.00           N
ATOM   1611 1HE2 GLN A 112      60.991  37.660  33.594  1.00  0.00           H
ATOM   1612 2HE2 GLN A 112      62.263  38.597  32.766  1.00  0.00           H
ATOM   1613  C   GLN A 112      57.421  37.122  30.822  1.00  0.00           C
ATOM   1614  O   GLN A 112      57.569  37.418  29.628  1.00  0.00           O
ATOM   1615  N   LEU A 113      56.306  37.382  31.435  1.00  0.00           N
ATOM   1616  H   LEU A 113      56.443  37.473  32.430  1.00  0.00           H
ATOM   1617  CA  LEU A 113      55.192  38.211  30.855  1.00  0.00           C
ATOM   1618  HA  LEU A 113      54.918  37.820  29.870  1.00  0.00           H
ATOM   1619  CB  LEU A 113      53.985  38.172  31.825  1.00  0.00           C
ATOM   1620  HB1 LEU A 113      53.447  39.117  31.793  1.00  0.00           H
ATOM   1621  HB2 LEU A 113      54.375  38.017  32.836  1.00  0.00           H
ATOM   1622  CG  LEU A 113      53.040  36.973  31.424  1.00  0.00           C
ATOM   1623  HG  LEU A 113      53.093  36.885  30.342  1.00  0.00           H
ATOM   1624  CD1 LEU A 113      53.505  35.576  31.846  1.00  0.00           C
ATOM   1625 1HD1 LEU A 113      54.474  35.305  31.404  1.00  0.00           H
ATOM   1626 2HD1 LEU A 113      53.583  35.655  32.929  1.00  0.00           H
ATOM   1627 3HD1 LEU A 113      52.788  34.845  31.479  1.00  0.00           H
ATOM   1628  CD2 LEU A 113      51.575  37.152  31.802  1.00  0.00           C
ATOM   1629 1HD2 LEU A 113      51.137  36.268  31.329  1.00  0.00           H
ATOM   1630 2HD2 LEU A 113      51.455  37.172  32.891  1.00  0.00           H
ATOM   1631 3HD2 LEU A 113      51.134  38.022  31.339  1.00  0.00           H
ATOM   1632  C   LEU A 113      55.735  39.699  30.667  1.00  0.00           C
ATOM   1633  O   LEU A 113      56.541  40.190  31.488  1.00  0.00           O
ATOM   1634  N   ASN A 114      55.332  40.359  29.544  1.00  0.00           N
ATOM   1635  H   ASN A 114      54.558  39.974  29.015  1.00  0.00           H
ATOM   1636  CA  ASN A 114      55.649  41.731  29.222  1.00  0.00           C
ATOM   1637  HA  ASN A 114      56.736  41.812  29.342  1.00  0.00           H
ATOM   1638  CB  ASN A 114      55.387  41.984  27.722  1.00  0.00           C
ATOM   1639  HB1 ASN A 114      55.574  43.031  27.458  1.00  0.00           H
ATOM   1640  HB2 ASN A 114      54.318  41.814  27.566  1.00  0.00           H
ATOM   1641  CG  ASN A 114      56.244  41.237  26.795  1.00  0.00           C
ATOM   1642  OD1 ASN A 114      57.373  41.499  26.612  1.00  0.00           O
ATOM   1643  ND2 ASN A 114      55.686  40.165  26.232  1.00  0.00           N
ATOM   1644 1HD2 ASN A 114      54.805  39.820  26.599  1.00  0.00           H
ATOM   1645 2HD2 ASN A 114      56.180  39.671  25.497  1.00  0.00           H
ATOM   1646  C   ASN A 114      54.914  42.621  30.248  1.00  0.00           C
ATOM   1647  O   ASN A 114      53.719  42.762  30.171  1.00  0.00           O
ATOM   1648  N   ILE A 115      55.604  43.167  31.300  1.00  0.00           N
ATOM   1649  H   ILE A 115      56.584  42.920  31.353  1.00  0.00           H
ATOM   1650  CA  ILE A 115      54.941  43.881  32.410  1.00  0.00           C
ATOM   1651  HA  ILE A 115      53.940  43.489  32.600  1.00  0.00           H
ATOM   1652  CB  ILE A 115      55.642  43.730  33.800  1.00  0.00           C
ATOM   1653  HB  ILE A 115      56.581  44.282  33.785  1.00  0.00           H
ATOM   1654  CG2 ILE A 115      54.811  44.416  34.933  1.00  0.00           C
ATOM   1655 1HG2 ILE A 115      54.704  45.502  34.824  1.00  0.00           H
ATOM   1656 2HG2 ILE A 115      53.832  43.928  34.925  1.00  0.00           H
ATOM   1657 3HG2 ILE A 115      55.236  44.164  35.905  1.00  0.00           H
ATOM   1658  CG1 ILE A 115      55.979  42.297  34.238  1.00  0.00           C
ATOM   1659 1HG1 ILE A 115      56.308  42.217  35.270  1.00  0.00           H
ATOM   1660 2HG1 ILE A 115      56.769  41.917  33.586  1.00  0.00           H
ATOM   1661  CD  ILE A 115      54.815  41.269  34.046  1.00  0.00           C
ATOM   1662  HD1 ILE A 115      54.472  41.233  33.013  1.00  0.00           H
ATOM   1663  HD2 ILE A 115      55.059  40.269  34.392  1.00  0.00           H
ATOM   1664  HD3 ILE A 115      54.019  41.640  34.689  1.00  0.00           H
ATOM   1665  C   ILE A 115      54.735  45.317  32.003  1.00  0.00           C
ATOM   1666  O   ILE A 115      55.639  46.031  31.686  1.00  0.00           O
ATOM   1667  N   VAL A 116      53.478  45.707  32.106  1.00  0.00           N
ATOM   1668  H   VAL A 116      52.758  45.008  32.256  1.00  0.00           H
ATOM   1669  CA  VAL A 116      53.090  47.143  31.978  1.00  0.00           C
ATOM   1670  HA  VAL A 116      53.939  47.826  31.910  1.00  0.00           H
ATOM   1671  CB  VAL A 116      52.337  47.478  30.672  1.00  0.00           C
ATOM   1672  HB  VAL A 116      53.157  47.561  29.971  1.00  0.00           H
ATOM   1673  CG1 VAL A 116      51.290  46.537  30.173  1.00  0.00           C
ATOM   1674 1HG1 VAL A 116      50.380  46.651  30.763  1.00  0.00           H
ATOM   1675 2HG1 VAL A 116      51.189  46.481  29.084  1.00  0.00           H
ATOM   1676 3HG1 VAL A 116      51.581  45.509  30.400  1.00  0.00           H
ATOM   1677  CG2 VAL A 116      51.753  48.895  30.723  1.00  0.00           C
ATOM   1678 1HG2 VAL A 116      51.368  49.183  29.747  1.00  0.00           H
ATOM   1679 2HG2 VAL A 116      51.004  48.925  31.519  1.00  0.00           H
ATOM   1680 3HG2 VAL A 116      52.540  49.598  30.978  1.00  0.00           H
ATOM   1681  C   VAL A 116      52.352  47.554  33.280  1.00  0.00           C
ATOM   1682  O   VAL A 116      51.484  46.790  33.621  1.00  0.00           O
ATOM   1683  N   GLU A 117      52.555  48.747  33.858  1.00  0.00           N
ATOM   1684  H   GLU A 117      53.228  49.371  33.440  1.00  0.00           H
ATOM   1685  CA  GLU A 117      52.006  49.266  35.158  1.00  0.00           C
ATOM   1686  HA  GLU A 117      51.279  48.521  35.479  1.00  0.00           H
ATOM   1687  CB  GLU A 117      53.142  49.434  36.153  1.00  0.00           C
ATOM   1688  HB1 GLU A 117      52.676  49.687  37.108  1.00  0.00           H
ATOM   1689  HB2 GLU A 117      53.740  50.314  35.946  1.00  0.00           H
ATOM   1690  CG  GLU A 117      54.045  48.195  36.416  1.00  0.00           C
ATOM   1691  HG1 GLU A 117      54.518  48.005  35.452  1.00  0.00           H
ATOM   1692  HG2 GLU A 117      53.415  47.331  36.658  1.00  0.00           H
ATOM   1693  CD  GLU A 117      55.080  48.240  37.593  1.00  0.00           C
ATOM   1694  OE1 GLU A 117      56.298  47.944  37.378  1.00  0.00           O
ATOM   1695  OE2 GLU A 117      54.745  48.315  38.786  1.00  0.00           O
ATOM   1696  C   GLU A 117      51.234  50.509  34.927  1.00  0.00           C
ATOM   1697  O   GLU A 117      51.758  51.446  34.358  1.00  0.00           O
ATOM   1698  N   MET A 118      49.960  50.506  35.362  1.00  0.00           N
ATOM   1699  H   MET A 118      49.607  49.622  35.706  1.00  0.00           H
ATOM   1700  CA  MET A 118      49.079  51.690  35.407  1.00  0.00           C
ATOM   1701  HA  MET A 118      49.135  52.333  34.532  1.00  0.00           H
ATOM   1702  CB  MET A 118      47.596  51.302  35.607  1.00  0.00           C
ATOM   1703  HB1 MET A 118      47.366  51.029  36.641  1.00  0.00           H
ATOM   1704  HB2 MET A 118      47.288  50.557  34.877  1.00  0.00           H
ATOM   1705  CG  MET A 118      46.728  52.568  35.340  1.00  0.00           C
ATOM   1706  HG1 MET A 118      46.846  53.009  34.347  1.00  0.00           H
ATOM   1707  HG2 MET A 118      46.937  53.242  36.162  1.00  0.00           H
ATOM   1708  SD  MET A 118      44.953  52.092  35.608  1.00  0.00           S
ATOM   1709  CE  MET A 118      44.618  51.475  34.028  1.00  0.00           C
ATOM   1710  HE1 MET A 118      43.608  51.081  34.028  1.00  0.00           H
ATOM   1711  HE2 MET A 118      44.682  52.322  33.340  1.00  0.00           H
ATOM   1712  HE3 MET A 118      45.392  50.790  33.671  1.00  0.00           H
ATOM   1713  C   MET A 118      49.669  52.523  36.564  1.00  0.00           C
ATOM   1714  O   MET A 118      49.804  52.018  37.710  1.00  0.00           O
ATOM   1715  N   LYS A 119      50.215  53.718  36.325  1.00  0.00           N
ATOM   1716  H   LYS A 119      50.154  54.037  35.374  1.00  0.00           H
ATOM   1717  CA  LYS A 119      50.884  54.554  37.400  1.00  0.00           C
ATOM   1718  HA  LYS A 119      50.423  54.257  38.335  1.00  0.00           H
ATOM   1719  CB  LYS A 119      52.418  54.137  37.560  1.00  0.00           C
ATOM   1720  HB1 LYS A 119      52.483  53.114  37.910  1.00  0.00           H
ATOM   1721  HB2 LYS A 119      53.000  54.680  38.304  1.00  0.00           H
ATOM   1722  CG  LYS A 119      53.242  54.296  36.224  1.00  0.00           C
ATOM   1723  HG1 LYS A 119      53.181  55.303  35.803  1.00  0.00           H
ATOM   1724  HG2 LYS A 119      52.930  53.500  35.554  1.00  0.00           H
ATOM   1725  CD  LYS A 119      54.765  54.281  36.541  1.00  0.00           C
ATOM   1726  HD1 LYS A 119      55.118  53.292  36.821  1.00  0.00           H
ATOM   1727  HD2 LYS A 119      54.945  54.992  37.349  1.00  0.00           H
ATOM   1728  CE  LYS A 119      55.557  54.705  35.300  1.00  0.00           C
ATOM   1729  HE1 LYS A 119      55.087  55.652  35.056  1.00  0.00           H
ATOM   1730  HE2 LYS A 119      55.410  54.086  34.410  1.00  0.00           H
ATOM   1731  NZ  LYS A 119      56.967  54.789  35.596  1.00  0.00           N
ATOM   1732  HZ1 LYS A 119      57.144  55.508  36.293  1.00  0.00           H
ATOM   1733  HZ2 LYS A 119      57.225  54.026  36.200  1.00  0.00           H
ATOM   1734  HZ3 LYS A 119      57.610  54.857  34.819  1.00  0.00           H
ATOM   1735  C   LYS A 119      50.755  56.048  37.156  1.00  0.00           C
ATOM   1736  O   LYS A 119      51.402  56.802  37.858  1.00  0.00           O
ATOM   1737  N   ASP A 120      49.888  56.498  36.265  1.00  0.00           N
ATOM   1738  H   ASP A 120      49.484  55.794  35.652  1.00  0.00           H
ATOM   1739  CA  ASP A 120      49.391  57.869  36.221  1.00  0.00           C
ATOM   1740  HA  ASP A 120      50.138  58.653  36.323  1.00  0.00           H
ATOM   1741  CB  ASP A 120      48.711  58.007  34.787  1.00  0.00           C
ATOM   1742  HB1 ASP A 120      48.039  57.212  34.482  1.00  0.00           H
ATOM   1743  HB2 ASP A 120      49.551  58.058  34.092  1.00  0.00           H
ATOM   1744  CG  ASP A 120      47.839  59.321  34.553  1.00  0.00           C
ATOM   1745  OD1 ASP A 120      47.362  59.437  33.402  1.00  0.00           O
ATOM   1746  OD2 ASP A 120      47.708  60.102  35.528  1.00  0.00           O
ATOM   1747  C   ASP A 120      48.265  57.971  37.256  1.00  0.00           C
ATOM   1748  O   ASP A 120      47.349  57.131  37.328  1.00  0.00           O
ATOM   1749  N   GLU A 121      48.428  58.851  38.212  1.00  0.00           N
ATOM   1750  H   GLU A 121      49.262  59.406  38.092  1.00  0.00           H
ATOM   1751  CA  GLU A 121      47.468  59.031  39.337  1.00  0.00           C
ATOM   1752  HA  GLU A 121      47.340  58.040  39.796  1.00  0.00           H
ATOM   1753  CB  GLU A 121      48.133  59.911  40.323  1.00  0.00           C
ATOM   1754  HB1 GLU A 121      49.164  59.597  40.478  1.00  0.00           H
ATOM   1755  HB2 GLU A 121      47.541  59.968  41.238  1.00  0.00           H
ATOM   1756  CG  GLU A 121      48.438  61.397  39.926  1.00  0.00           C
ATOM   1757  HG1 GLU A 121      48.766  61.926  40.817  1.00  0.00           H
ATOM   1758  HG2 GLU A 121      47.489  61.807  39.560  1.00  0.00           H
ATOM   1759  CD  GLU A 121      49.618  61.625  38.895  1.00  0.00           C
ATOM   1760  OE1 GLU A 121      50.574  60.827  38.822  1.00  0.00           O
ATOM   1761  OE2 GLU A 121      49.537  62.643  38.183  1.00  0.00           O
ATOM   1762  C   GLU A 121      46.022  59.498  39.004  1.00  0.00           C
ATOM   1763  O   GLU A 121      45.144  59.348  39.842  1.00  0.00           O
ATOM   1764  N   ASN A 122      45.752  59.819  37.730  1.00  0.00           N
ATOM   1765  H   ASN A 122      46.569  59.719  37.154  1.00  0.00           H
ATOM   1766  CA  ASN A 122      44.402  60.131  37.216  1.00  0.00           C
ATOM   1767  HA  ASN A 122      43.903  60.773  37.946  1.00  0.00           H
ATOM   1768  CB  ASN A 122      44.460  60.870  35.909  1.00  0.00           C
ATOM   1769  HB1 ASN A 122      43.479  60.801  35.430  1.00  0.00           H
ATOM   1770  HB2 ASN A 122      45.191  60.451  35.224  1.00  0.00           H
ATOM   1771  CG  ASN A 122      44.849  62.336  36.095  1.00  0.00           C
ATOM   1772  OD1 ASN A 122      44.085  63.235  36.347  1.00  0.00           O
ATOM   1773  ND2 ASN A 122      46.114  62.670  36.047  1.00  0.00           N
ATOM   1774 1HD2 ASN A 122      46.780  61.913  35.936  1.00  0.00           H
ATOM   1775 2HD2 ASN A 122      46.450  63.471  36.562  1.00  0.00           H
ATOM   1776  C   ASN A 122      43.543  58.863  37.002  1.00  0.00           C
ATOM   1777  O   ASN A 122      42.312  58.902  37.019  1.00  0.00           O
ATOM   1778  N   ALA A 123      44.135  57.726  36.768  1.00  0.00           N
ATOM   1779  H   ALA A 123      45.105  57.659  37.041  1.00  0.00           H
ATOM   1780  CA  ALA A 123      43.428  56.534  36.424  1.00  0.00           C
ATOM   1781  HA  ALA A 123      42.524  56.780  35.864  1.00  0.00           H
ATOM   1782  CB  ALA A 123      44.321  55.705  35.560  1.00  0.00           C
ATOM   1783  HB1 ALA A 123      44.547  56.229  34.636  1.00  0.00           H
ATOM   1784  HB2 ALA A 123      45.247  55.490  36.087  1.00  0.00           H
ATOM   1785  HB3 ALA A 123      43.824  54.759  35.336  1.00  0.00           H
ATOM   1786  C   ALA A 123      43.020  55.765  37.679  1.00  0.00           C
ATOM   1787  O   ALA A 123      43.710  55.696  38.679  1.00  0.00           O
ATOM   1788  N   THR A 124      41.850  55.091  37.621  1.00  0.00           N
ATOM   1789  H   THR A 124      41.308  55.093  36.769  1.00  0.00           H
ATOM   1790  CA  THR A 124      41.664  53.930  38.457  1.00  0.00           C
ATOM   1791  HA  THR A 124      42.646  53.580  38.769  1.00  0.00           H
ATOM   1792  CB  THR A 124      40.817  54.182  39.709  1.00  0.00           C
ATOM   1793  HB  THR A 124      40.362  53.208  39.903  1.00  0.00           H
ATOM   1794  CG2 THR A 124      41.525  54.669  40.918  1.00  0.00           C
ATOM   1795 1HG2 THR A 124      41.918  55.621  40.551  1.00  0.00           H
ATOM   1796 2HG2 THR A 124      40.858  55.026  41.703  1.00  0.00           H
ATOM   1797 3HG2 THR A 124      42.289  53.981  41.280  1.00  0.00           H
ATOM   1798  OG1 THR A 124      39.811  55.103  39.440  1.00  0.00           O
ATOM   1799  HG1 THR A 124      39.019  54.853  39.929  1.00  0.00           H
ATOM   1800  C   THR A 124      41.041  52.758  37.657  1.00  0.00           C
ATOM   1801  O   THR A 124      40.267  52.982  36.704  1.00  0.00           O
ATOM   1802  N   LEU A 125      41.402  51.523  38.048  1.00  0.00           N
ATOM   1803  H   LEU A 125      42.055  51.474  38.822  1.00  0.00           H
ATOM   1804  CA  LEU A 125      40.966  50.309  37.412  1.00  0.00           C
ATOM   1805  HA  LEU A 125      39.922  50.378  37.099  1.00  0.00           H
ATOM   1806  CB  LEU A 125      41.807  50.017  36.180  1.00  0.00           C
ATOM   1807  HB1 LEU A 125      42.861  50.021  36.474  1.00  0.00           H
ATOM   1808  HB2 LEU A 125      41.699  50.790  35.423  1.00  0.00           H
ATOM   1809  CG  LEU A 125      41.557  48.631  35.481  1.00  0.00           C
ATOM   1810  HG  LEU A 125      41.698  47.806  36.181  1.00  0.00           H
ATOM   1811  CD1 LEU A 125      40.075  48.597  35.005  1.00  0.00           C
ATOM   1812 1HD1 LEU A 125      39.377  48.581  35.842  1.00  0.00           H
ATOM   1813 2HD1 LEU A 125      39.783  49.420  34.357  1.00  0.00           H
ATOM   1814 3HD1 LEU A 125      39.980  47.654  34.461  1.00  0.00           H
ATOM   1815  CD2 LEU A 125      42.559  48.497  34.332  1.00  0.00           C
ATOM   1816 1HD2 LEU A 125      42.405  49.235  33.540  1.00  0.00           H
ATOM   1817 2HD2 LEU A 125      43.545  48.584  34.790  1.00  0.00           H
ATOM   1818 3HD2 LEU A 125      42.407  47.580  33.777  1.00  0.00           H
ATOM   1819  C   LEU A 125      41.081  49.104  38.365  1.00  0.00           C
ATOM   1820  O   LEU A 125      42.228  48.730  38.724  1.00  0.00           O
ATOM   1821  N   ASP A 126      39.967  48.521  38.798  1.00  0.00           N
ATOM   1822  H   ASP A 126      39.065  48.913  38.567  1.00  0.00           H
ATOM   1823  CA  ASP A 126      39.928  47.179  39.415  1.00  0.00           C
ATOM   1824  HA  ASP A 126      40.849  46.991  39.974  1.00  0.00           H
ATOM   1825  CB  ASP A 126      38.749  46.926  40.384  1.00  0.00           C
ATOM   1826  HB1 ASP A 126      38.942  45.991  40.910  1.00  0.00           H
ATOM   1827  HB2 ASP A 126      37.813  46.810  39.837  1.00  0.00           H
ATOM   1828  CG  ASP A 126      38.569  47.958  41.476  1.00  0.00           C
ATOM   1829  OD1 ASP A 126      37.543  47.910  42.197  1.00  0.00           O
ATOM   1830  OD2 ASP A 126      39.391  48.885  41.602  1.00  0.00           O
ATOM   1831  C   ASP A 126      39.858  46.115  38.347  1.00  0.00           C
ATOM   1832  O   ASP A 126      38.982  46.180  37.474  1.00  0.00           O
ATOM   1833  N   GLY A 127      40.709  45.094  38.382  1.00  0.00           N
ATOM   1834  H   GLY A 127      41.365  45.100  39.148  1.00  0.00           H
ATOM   1835  CA  GLY A 127      40.745  44.034  37.330  1.00  0.00           C
ATOM   1836  HA1 GLY A 127      41.683  43.522  37.522  1.00  0.00           H
ATOM   1837  HA2 GLY A 127      40.697  44.559  36.385  1.00  0.00           H
ATOM   1838  C   GLY A 127      39.567  43.006  37.271  1.00  0.00           C
ATOM   1839  O   GLY A 127      39.374  42.361  36.246  1.00  0.00           O
ATOM   1840  N   GLY A 128      38.618  43.072  38.188  1.00  0.00           N
ATOM   1841  H   GLY A 128      38.858  43.631  39.002  1.00  0.00           H
ATOM   1842  CA  GLY A 128      37.294  42.536  38.006  1.00  0.00           C
ATOM   1843  HA1 GLY A 128      36.970  42.523  39.052  1.00  0.00           H
ATOM   1844  HA2 GLY A 128      37.250  41.549  37.564  1.00  0.00           H
ATOM   1845  C   GLY A 128      36.365  43.376  37.137  1.00  0.00           C
ATOM   1846  O   GLY A 128      35.252  42.878  36.885  1.00  0.00           O
ATOM   1847  N   ASP A 129      36.624  44.673  36.750  1.00  0.00           N
ATOM   1848  H   ASP A 129      37.304  45.300  37.139  1.00  0.00           H
ATOM   1849  CA  ASP A 129      35.700  45.367  35.946  1.00  0.00           C
ATOM   1850  HA  ASP A 129      34.650  45.123  36.138  1.00  0.00           H
ATOM   1851  CB  ASP A 129      35.762  46.895  36.151  1.00  0.00           C
ATOM   1852  HB1 ASP A 129      35.064  47.313  35.426  1.00  0.00           H
ATOM   1853  HB2 ASP A 129      36.764  47.277  36.000  1.00  0.00           H
ATOM   1854  CG  ASP A 129      35.316  47.312  37.563  1.00  0.00           C
ATOM   1855  OD1 ASP A 129      34.163  47.052  37.800  1.00  0.00           O
ATOM   1856  OD2 ASP A 129      36.078  47.835  38.362  1.00  0.00           O
ATOM   1857  C   ASP A 129      35.970  45.158  34.475  1.00  0.00           C
ATOM   1858  O   ASP A 129      35.274  45.693  33.612  1.00  0.00           O
ATOM   1859  N   VAL A 130      37.037  44.429  34.105  1.00  0.00           N
ATOM   1860  H   VAL A 130      37.470  43.999  34.907  1.00  0.00           H
ATOM   1861  CA  VAL A 130      37.444  43.978  32.767  1.00  0.00           C
ATOM   1862  HA  VAL A 130      37.016  44.631  32.012  1.00  0.00           H
ATOM   1863  CB  VAL A 130      38.941  44.036  32.555  1.00  0.00           C
ATOM   1864  HB  VAL A 130      39.541  43.302  33.091  1.00  0.00           H
ATOM   1865  CG1 VAL A 130      39.231  43.703  31.036  1.00  0.00           C
ATOM   1866 1HG1 VAL A 130      40.307  43.781  30.885  1.00  0.00           H
ATOM   1867 2HG1 VAL A 130      38.910  42.702  30.745  1.00  0.00           H
ATOM   1868 3HG1 VAL A 130      38.785  44.446  30.378  1.00  0.00           H
ATOM   1869  CG2 VAL A 130      39.671  45.372  32.880  1.00  0.00           C
ATOM   1870 1HG2 VAL A 130      39.117  46.210  32.452  1.00  0.00           H
ATOM   1871 2HG2 VAL A 130      39.716  45.501  33.960  1.00  0.00           H
ATOM   1872 3HG2 VAL A 130      40.709  45.508  32.594  1.00  0.00           H
ATOM   1873  C   VAL A 130      36.953  42.558  32.435  1.00  0.00           C
ATOM   1874  O   VAL A 130      37.275  41.623  33.196  1.00  0.00           O
ATOM   1875  N   LEU A 131      36.212  42.393  31.353  1.00  0.00           N
ATOM   1876  H   LEU A 131      36.144  43.231  30.785  1.00  0.00           H
ATOM   1877  CA  LEU A 131      35.830  41.118  30.687  1.00  0.00           C
ATOM   1878  HA  LEU A 131      36.228  40.284  31.258  1.00  0.00           H
ATOM   1879  CB  LEU A 131      34.318  40.975  30.788  1.00  0.00           C
ATOM   1880  HB1 LEU A 131      33.897  41.868  30.312  1.00  0.00           H
ATOM   1881  HB2 LEU A 131      34.067  41.059  31.847  1.00  0.00           H
ATOM   1882  CG  LEU A 131      33.535  39.753  30.130  1.00  0.00           C
ATOM   1883  HG  LEU A 131      33.523  39.786  29.041  1.00  0.00           H
ATOM   1884  CD1 LEU A 131      34.188  38.462  30.477  1.00  0.00           C
ATOM   1885 1HD1 LEU A 131      34.180  38.304  31.555  1.00  0.00           H
ATOM   1886 2HD1 LEU A 131      33.540  37.664  30.118  1.00  0.00           H
ATOM   1887 3HD1 LEU A 131      35.187  38.356  30.068  1.00  0.00           H
ATOM   1888  CD2 LEU A 131      32.005  39.799  30.583  1.00  0.00           C
ATOM   1889 1HD2 LEU A 131      31.431  40.661  30.240  1.00  0.00           H
ATOM   1890 2HD2 LEU A 131      31.491  38.892  30.272  1.00  0.00           H
ATOM   1891 3HD2 LEU A 131      31.988  39.713  31.664  1.00  0.00           H
ATOM   1892  C   LEU A 131      36.329  41.132  29.251  1.00  0.00           C
ATOM   1893  O   LEU A 131      35.647  41.671  28.387  1.00  0.00           O
ATOM   1894  N   PHE A 132      37.397  40.407  29.013  1.00  0.00           N
ATOM   1895  H   PHE A 132      37.935  40.058  29.793  1.00  0.00           H
ATOM   1896  CA  PHE A 132      37.855  39.900  27.747  1.00  0.00           C
ATOM   1897  HA  PHE A 132      37.778  40.657  26.955  1.00  0.00           H
ATOM   1898  CB  PHE A 132      39.375  39.654  27.784  1.00  0.00           C
ATOM   1899  HB1 PHE A 132      39.655  38.860  28.475  1.00  0.00           H
ATOM   1900  HB2 PHE A 132      39.930  40.519  28.128  1.00  0.00           H
ATOM   1901  CG  PHE A 132      40.042  39.208  26.430  1.00  0.00           C
ATOM   1902  CD1 PHE A 132      40.090  40.150  25.343  1.00  0.00           C
ATOM   1903  HD1 PHE A 132      39.581  41.103  25.327  1.00  0.00           H
ATOM   1904  CE1 PHE A 132      40.862  39.872  24.192  1.00  0.00           C
ATOM   1905  HE1 PHE A 132      40.992  40.628  23.431  1.00  0.00           H
ATOM   1906  CZ  PHE A 132      41.565  38.643  24.170  1.00  0.00           C
ATOM   1907  HZ  PHE A 132      42.212  38.516  23.315  1.00  0.00           H
ATOM   1908  CE2 PHE A 132      41.648  37.760  25.250  1.00  0.00           C
ATOM   1909  HE2 PHE A 132      42.395  36.988  25.198  1.00  0.00           H
ATOM   1910  CD2 PHE A 132      40.814  38.011  26.379  1.00  0.00           C
ATOM   1911  HD2 PHE A 132      40.951  37.373  27.247  1.00  0.00           H
ATOM   1912  C   PHE A 132      37.156  38.665  27.229  1.00  0.00           C
ATOM   1913  O   PHE A 132      36.709  37.784  27.960  1.00  0.00           O
ATOM   1914  N   THR A 133      36.939  38.679  25.906  1.00  0.00           N
ATOM   1915  H   THR A 133      37.400  39.438  25.431  1.00  0.00           H
ATOM   1916  CA  THR A 133      36.024  37.796  25.127  1.00  0.00           C
ATOM   1917  HA  THR A 133      35.610  37.066  25.809  1.00  0.00           H
ATOM   1918  CB  THR A 133      34.849  38.555  24.523  1.00  0.00           C
ATOM   1919  HB  THR A 133      34.231  37.773  24.090  1.00  0.00           H
ATOM   1920  CG2 THR A 133      34.072  39.169  25.656  1.00  0.00           C
ATOM   1921 1HG2 THR A 133      33.241  39.754  25.270  1.00  0.00           H
ATOM   1922 2HG2 THR A 133      33.727  38.393  26.336  1.00  0.00           H
ATOM   1923 3HG2 THR A 133      34.679  39.818  26.289  1.00  0.00           H
ATOM   1924  OG1 THR A 133      35.167  39.498  23.499  1.00  0.00           O
ATOM   1925  HG1 THR A 133      34.385  39.778  23.035  1.00  0.00           H
ATOM   1926  C   THR A 133      36.727  37.005  23.948  1.00  0.00           C
ATOM   1927  O   THR A 133      36.074  36.316  23.149  1.00  0.00           O
ATOM   1928  N   GLY A 134      37.986  37.124  23.752  1.00  0.00           N
ATOM   1929  H   GLY A 134      38.591  37.608  24.399  1.00  0.00           H
ATOM   1930  CA  GLY A 134      38.710  36.820  22.455  1.00  0.00           C
ATOM   1931  HA1 GLY A 134      38.646  35.770  22.155  1.00  0.00           H
ATOM   1932  HA2 GLY A 134      39.768  37.070  22.504  1.00  0.00           H
ATOM   1933  C   GLY A 134      38.252  37.647  21.184  1.00  0.00           C
ATOM   1934  O   GLY A 134      38.620  37.279  20.048  1.00  0.00           O
ATOM   1935  N   ARG A 135      37.479  38.719  21.473  1.00  0.00           N
ATOM   1936  H   ARG A 135      37.162  38.865  22.423  1.00  0.00           H
ATOM   1937  CA  ARG A 135      36.935  39.609  20.450  1.00  0.00           C
ATOM   1938  HA  ARG A 135      37.446  39.445  19.502  1.00  0.00           H
ATOM   1939  CB  ARG A 135      35.495  39.258  20.098  1.00  0.00           C
ATOM   1940  HB1 ARG A 135      34.886  39.742  20.849  1.00  0.00           H
ATOM   1941  HB2 ARG A 135      35.296  38.215  20.344  1.00  0.00           H
ATOM   1942  CG  ARG A 135      35.104  39.519  18.607  1.00  0.00           C
ATOM   1943  HG1 ARG A 135      35.526  38.688  18.053  1.00  0.00           H
ATOM   1944  HG2 ARG A 135      35.631  40.370  18.186  1.00  0.00           H
ATOM   1945  CD  ARG A 135      33.616  39.570  18.256  1.00  0.00           C
ATOM   1946  HD1 ARG A 135      32.903  38.879  18.708  1.00  0.00           H
ATOM   1947  HD2 ARG A 135      33.581  39.271  17.209  1.00  0.00           H
ATOM   1948  NE  ARG A 135      33.213  40.919  18.582  1.00  0.00           N
ATOM   1949  HE  ARG A 135      33.125  41.199  19.554  1.00  0.00           H
ATOM   1950  CZ  ARG A 135      33.184  41.929  17.721  1.00  0.00           C
ATOM   1951  NH1 ARG A 135      33.341  41.893  16.424  1.00  0.00           N
ATOM   1952 1HH1 ARG A 135      33.287  41.030  15.886  1.00  0.00           H
ATOM   1953 2HH1 ARG A 135      33.272  42.769  15.938  1.00  0.00           H
ATOM   1954  NH2 ARG A 135      33.096  43.108  18.290  1.00  0.00           N
ATOM   1955 1HH2 ARG A 135      32.870  43.177  19.274  1.00  0.00           H
ATOM   1956 2HH2 ARG A 135      33.258  43.958  17.780  1.00  0.00           H
ATOM   1957  C   ARG A 135      37.080  41.088  20.763  1.00  0.00           C
ATOM   1958  O   ARG A 135      37.397  41.823  19.823  1.00  0.00           O
ATOM   1959  N   GLU A 136      36.950  41.456  22.047  1.00  0.00           N
ATOM   1960  H   GLU A 136      36.651  40.757  22.713  1.00  0.00           H
ATOM   1961  CA  GLU A 136      37.239  42.761  22.607  1.00  0.00           C
ATOM   1962  HA  GLU A 136      38.145  43.214  22.199  1.00  0.00           H
ATOM   1963  CB  GLU A 136      36.101  43.769  22.299  1.00  0.00           C
ATOM   1964  HB1 GLU A 136      36.167  44.078  21.259  1.00  0.00           H
ATOM   1965  HB2 GLU A 136      36.202  44.741  22.793  1.00  0.00           H
ATOM   1966  CG  GLU A 136      34.720  43.373  22.736  1.00  0.00           C
ATOM   1967  HG1 GLU A 136      34.313  44.133  23.396  1.00  0.00           H
ATOM   1968  HG2 GLU A 136      34.634  42.466  23.334  1.00  0.00           H
ATOM   1969  CD  GLU A 136      33.708  43.248  21.532  1.00  0.00           C
ATOM   1970  OE1 GLU A 136      33.405  42.174  21.013  1.00  0.00           O
ATOM   1971  OE2 GLU A 136      33.110  44.232  21.146  1.00  0.00           O
ATOM   1972  C   GLU A 136      37.443  42.682  24.121  1.00  0.00           C
ATOM   1973  O   GLU A 136      37.274  41.616  24.695  1.00  0.00           O
ATOM   1974  N   PHE A 137      37.719  43.842  24.768  1.00  0.00           N
ATOM   1975  H   PHE A 137      38.012  44.648  24.228  1.00  0.00           H
ATOM   1976  CA  PHE A 137      37.491  44.084  26.184  1.00  0.00           C
ATOM   1977  HA  PHE A 137      37.408  43.105  26.668  1.00  0.00           H
ATOM   1978  CB  PHE A 137      38.711  44.818  26.722  1.00  0.00           C
ATOM   1979  HB1 PHE A 137      38.431  44.938  27.767  1.00  0.00           H
ATOM   1980  HB2 PHE A 137      38.786  45.826  26.301  1.00  0.00           H
ATOM   1981  CG  PHE A 137      40.056  44.228  26.590  1.00  0.00           C
ATOM   1982  CD1 PHE A 137      40.599  43.428  27.606  1.00  0.00           C
ATOM   1983  HD1 PHE A 137      40.068  43.289  28.537  1.00  0.00           H
ATOM   1984  CE1 PHE A 137      41.797  42.719  27.430  1.00  0.00           C
ATOM   1985  HE1 PHE A 137      42.055  42.052  28.230  1.00  0.00           H
ATOM   1986  CZ  PHE A 137      42.562  42.969  26.278  1.00  0.00           C
ATOM   1987  HZ  PHE A 137      43.571  42.634  26.152  1.00  0.00           H
ATOM   1988  CE2 PHE A 137      42.058  43.852  25.319  1.00  0.00           C
ATOM   1989  HE2 PHE A 137      42.672  43.941  24.436  1.00  0.00           H
ATOM   1990  CD2 PHE A 137      40.810  44.429  25.457  1.00  0.00           C
ATOM   1991  HD2 PHE A 137      40.383  45.150  24.775  1.00  0.00           H
ATOM   1992  C   PHE A 137      36.146  44.927  26.507  1.00  0.00           C
ATOM   1993  O   PHE A 137      35.987  46.117  26.105  1.00  0.00           O
ATOM   1994  N   PHE A 138      35.237  44.346  27.365  1.00  0.00           N
ATOM   1995  H   PHE A 138      35.439  43.422  27.699  1.00  0.00           H
ATOM   1996  CA  PHE A 138      34.299  45.126  28.102  1.00  0.00           C
ATOM   1997  HA  PHE A 138      34.134  46.057  27.551  1.00  0.00           H
ATOM   1998  CB  PHE A 138      32.927  44.381  28.273  1.00  0.00           C
ATOM   1999  HB1 PHE A 138      32.407  45.032  28.987  1.00  0.00           H
ATOM   2000  HB2 PHE A 138      33.046  43.415  28.779  1.00  0.00           H
ATOM   2001  CG  PHE A 138      32.204  44.210  26.966  1.00  0.00           C
ATOM   2002  CD1 PHE A 138      31.589  45.318  26.375  1.00  0.00           C
ATOM   2003  HD1 PHE A 138      31.575  46.238  26.944  1.00  0.00           H
ATOM   2004  CE1 PHE A 138      30.897  45.180  25.165  1.00  0.00           C
ATOM   2005  HE1 PHE A 138      30.508  46.068  24.695  1.00  0.00           H
ATOM   2006  CZ  PHE A 138      30.884  43.946  24.488  1.00  0.00           C
ATOM   2007  HZ  PHE A 138      30.317  43.779  23.583  1.00  0.00           H
ATOM   2008  CE2 PHE A 138      31.599  42.864  24.995  1.00  0.00           C
ATOM   2009  HE2 PHE A 138      31.667  42.014  24.330  1.00  0.00           H
ATOM   2010  CD2 PHE A 138      32.280  42.986  26.256  1.00  0.00           C
ATOM   2011  HD2 PHE A 138      32.819  42.144  26.676  1.00  0.00           H
ATOM   2012  C   PHE A 138      34.995  45.565  29.382  1.00  0.00           C
ATOM   2013  O   PHE A 138      35.717  44.832  30.042  1.00  0.00           O
ATOM   2014  N   VAL A 139      34.575  46.756  29.746  1.00  0.00           N
ATOM   2015  H   VAL A 139      33.904  47.268  29.182  1.00  0.00           H
ATOM   2016  CA  VAL A 139      35.033  47.609  30.862  1.00  0.00           C
ATOM   2017  HA  VAL A 139      35.572  46.885  31.477  1.00  0.00           H
ATOM   2018  CB  VAL A 139      36.024  48.736  30.506  1.00  0.00           C
ATOM   2019  HB  VAL A 139      35.534  49.409  29.790  1.00  0.00           H
ATOM   2020  CG1 VAL A 139      36.444  49.512  31.766  1.00  0.00           C
ATOM   2021 1HG1 VAL A 139      36.807  48.755  32.446  1.00  0.00           H
ATOM   2022 2HG1 VAL A 139      37.260  50.193  31.501  1.00  0.00           H
ATOM   2023 3HG1 VAL A 139      35.633  50.063  32.245  1.00  0.00           H
ATOM   2024  CG2 VAL A 139      37.282  48.273  29.936  1.00  0.00           C
ATOM   2025 1HG2 VAL A 139      37.913  47.765  30.667  1.00  0.00           H
ATOM   2026 2HG2 VAL A 139      37.187  47.414  29.273  1.00  0.00           H
ATOM   2027 3HG2 VAL A 139      37.849  49.128  29.540  1.00  0.00           H
ATOM   2028  C   VAL A 139      33.894  48.199  31.642  1.00  0.00           C
ATOM   2029  O   VAL A 139      33.159  48.953  31.045  1.00  0.00           O
ATOM   2030  N   GLY A 140      33.680  47.813  32.842  1.00  0.00           N
ATOM   2031  H   GLY A 140      34.324  47.117  33.181  1.00  0.00           H
ATOM   2032  CA  GLY A 140      32.569  48.392  33.688  1.00  0.00           C
ATOM   2033  HA1 GLY A 140      32.048  47.633  34.282  1.00  0.00           H
ATOM   2034  HA2 GLY A 140      31.707  48.650  33.072  1.00  0.00           H
ATOM   2035  C   GLY A 140      33.029  49.592  34.583  1.00  0.00           C
ATOM   2036  O   GLY A 140      33.820  49.448  35.526  1.00  0.00           O
ATOM   2037  N   LEU A 141      32.520  50.757  34.261  1.00  0.00           N
ATOM   2038  H   LEU A 141      31.957  50.848  33.425  1.00  0.00           H
ATOM   2039  CA  LEU A 141      32.818  51.986  34.968  1.00  0.00           C
ATOM   2040  HA  LEU A 141      33.856  51.998  35.275  1.00  0.00           H
ATOM   2041  CB  LEU A 141      32.398  53.329  34.296  1.00  0.00           C
ATOM   2042  HB1 LEU A 141      32.866  54.091  34.912  1.00  0.00           H
ATOM   2043  HB2 LEU A 141      31.322  53.490  34.264  1.00  0.00           H
ATOM   2044  CG  LEU A 141      32.948  53.394  32.804  1.00  0.00           C
ATOM   2045  HG  LEU A 141      32.495  52.646  32.166  1.00  0.00           H
ATOM   2046  CD1 LEU A 141      32.596  54.759  32.133  1.00  0.00           C
ATOM   2047 1HD1 LEU A 141      33.114  54.792  31.181  1.00  0.00           H
ATOM   2048 2HD1 LEU A 141      31.528  54.832  31.935  1.00  0.00           H
ATOM   2049 3HD1 LEU A 141      32.785  55.647  32.733  1.00  0.00           H
ATOM   2050  CD2 LEU A 141      34.543  53.255  32.834  1.00  0.00           C
ATOM   2051 1HD2 LEU A 141      34.996  54.163  33.255  1.00  0.00           H
ATOM   2052 2HD2 LEU A 141      34.985  52.409  33.368  1.00  0.00           H
ATOM   2053 3HD2 LEU A 141      34.945  53.209  31.824  1.00  0.00           H
ATOM   2054  C   LEU A 141      31.989  51.908  36.307  1.00  0.00           C
ATOM   2055  O   LEU A 141      30.831  51.365  36.343  1.00  0.00           O
ATOM   2056  N   SER A 142      32.664  52.318  37.407  1.00  0.00           N
ATOM   2057  H   SER A 142      33.472  52.921  37.332  1.00  0.00           H
ATOM   2058  CA  SER A 142      32.188  51.974  38.677  1.00  0.00           C
ATOM   2059  HA  SER A 142      31.116  51.775  38.601  1.00  0.00           H
ATOM   2060  CB  SER A 142      32.931  50.725  39.245  1.00  0.00           C
ATOM   2061  HB1 SER A 142      33.084  50.093  38.363  1.00  0.00           H
ATOM   2062  HB2 SER A 142      32.442  50.112  40.002  1.00  0.00           H
ATOM   2063  OG  SER A 142      34.148  51.082  39.811  1.00  0.00           O
ATOM   2064  HG  SER A 142      34.582  50.288  40.126  1.00  0.00           H
ATOM   2065  C   SER A 142      32.290  53.066  39.720  1.00  0.00           C
ATOM   2066  O   SER A 142      32.568  54.198  39.335  1.00  0.00           O
ATOM   2067  N   LYS A 143      32.147  52.781  40.984  1.00  0.00           N
ATOM   2068  H   LYS A 143      32.085  51.794  41.202  1.00  0.00           H
ATOM   2069  CA  LYS A 143      32.341  53.686  42.120  1.00  0.00           C
ATOM   2070  HA  LYS A 143      32.117  54.700  41.792  1.00  0.00           H
ATOM   2071  CB  LYS A 143      31.555  53.239  43.400  1.00  0.00           C
ATOM   2072  HB1 LYS A 143      31.746  53.923  44.225  1.00  0.00           H
ATOM   2073  HB2 LYS A 143      31.808  52.235  43.733  1.00  0.00           H
ATOM   2074  CG  LYS A 143      30.025  53.317  43.187  1.00  0.00           C
ATOM   2075  HG1 LYS A 143      29.714  52.414  42.655  1.00  0.00           H
ATOM   2076  HG2 LYS A 143      29.766  54.252  42.680  1.00  0.00           H
ATOM   2077  CD  LYS A 143      29.149  53.349  44.456  1.00  0.00           C
ATOM   2078  HD1 LYS A 143      29.503  54.178  45.070  1.00  0.00           H
ATOM   2079  HD2 LYS A 143      29.268  52.346  44.869  1.00  0.00           H
ATOM   2080  CE  LYS A 143      27.759  53.605  44.007  1.00  0.00           C
ATOM   2081  HE1 LYS A 143      27.319  52.937  43.269  1.00  0.00           H
ATOM   2082  HE2 LYS A 143      27.871  54.558  43.498  1.00  0.00           H
ATOM   2083  NZ  LYS A 143      26.882  53.625  45.235  1.00  0.00           N
ATOM   2084  HZ1 LYS A 143      25.937  53.940  45.048  1.00  0.00           H
ATOM   2085  HZ2 LYS A 143      26.754  52.662  45.534  1.00  0.00           H
ATOM   2086  HZ3 LYS A 143      27.291  54.122  46.022  1.00  0.00           H
ATOM   2087  C   LYS A 143      33.825  53.872  42.490  1.00  0.00           C
ATOM   2088  O   LYS A 143      34.186  54.759  43.247  1.00  0.00           O
ATOM   2089  N   ARG A 144      34.626  53.117  41.803  1.00  0.00           N
ATOM   2090  H   ARG A 144      34.166  52.430  41.219  1.00  0.00           H
ATOM   2091  CA  ARG A 144      36.126  53.128  41.902  1.00  0.00           C
ATOM   2092  HA  ARG A 144      36.415  53.947  42.566  1.00  0.00           H
ATOM   2093  CB  ARG A 144      36.586  51.796  42.508  1.00  0.00           C
ATOM   2094  HB1 ARG A 144      37.668  51.877  42.528  1.00  0.00           H
ATOM   2095  HB2 ARG A 144      36.257  50.986  41.850  1.00  0.00           H
ATOM   2096  CG  ARG A 144      36.143  51.542  43.917  1.00  0.00           C
ATOM   2097  HG1 ARG A 144      35.060  51.632  43.995  1.00  0.00           H
ATOM   2098  HG2 ARG A 144      36.628  52.221  44.619  1.00  0.00           H
ATOM   2099  CD  ARG A 144      36.557  50.030  44.160  1.00  0.00           C
ATOM   2100  HD1 ARG A 144      37.629  50.088  44.332  1.00  0.00           H
ATOM   2101  HD2 ARG A 144      36.237  49.442  43.296  1.00  0.00           H
ATOM   2102  NE  ARG A 144      35.916  49.427  45.282  1.00  0.00           N
ATOM   2103  HE  ARG A 144      35.306  50.027  45.805  1.00  0.00           H
ATOM   2104  CZ  ARG A 144      36.058  48.146  45.713  1.00  0.00           C
ATOM   2105  NH1 ARG A 144      36.734  47.275  45.041  1.00  0.00           N
ATOM   2106 1HH1 ARG A 144      37.027  47.509  44.097  1.00  0.00           H
ATOM   2107 2HH1 ARG A 144      36.929  46.330  45.324  1.00  0.00           H
ATOM   2108  NH2 ARG A 144      35.329  47.762  46.735  1.00  0.00           N
ATOM   2109 1HH2 ARG A 144      34.926  48.387  47.410  1.00  0.00           H
ATOM   2110 2HH2 ARG A 144      35.299  46.794  47.019  1.00  0.00           H
ATOM   2111  C   ARG A 144      36.725  53.373  40.510  1.00  0.00           C
ATOM   2112  O   ARG A 144      37.314  54.446  40.281  1.00  0.00           O
ATOM   2113  N   THR A 145      36.395  52.584  39.500  1.00  0.00           N
ATOM   2114  H   THR A 145      35.674  51.885  39.640  1.00  0.00           H
ATOM   2115  CA  THR A 145      37.028  52.546  38.144  1.00  0.00           C
ATOM   2116  HA  THR A 145      38.096  52.585  38.346  1.00  0.00           H
ATOM   2117  CB  THR A 145      36.657  51.124  37.583  1.00  0.00           C
ATOM   2118  HB  THR A 145      35.605  50.878  37.705  1.00  0.00           H
ATOM   2119  CG2 THR A 145      36.997  50.950  36.163  1.00  0.00           C
ATOM   2120 1HG2 THR A 145      38.009  51.245  35.917  1.00  0.00           H
ATOM   2121 2HG2 THR A 145      36.776  49.941  35.807  1.00  0.00           H
ATOM   2122 3HG2 THR A 145      36.251  51.579  35.675  1.00  0.00           H
ATOM   2123  OG1 THR A 145      37.456  50.232  38.297  1.00  0.00           O
ATOM   2124  HG1 THR A 145      36.970  49.408  38.186  1.00  0.00           H
ATOM   2125  C   THR A 145      36.582  53.714  37.217  1.00  0.00           C
ATOM   2126  O   THR A 145      35.412  54.058  37.235  1.00  0.00           O
ATOM   2127  N   ASN A 146      37.582  54.368  36.561  1.00  0.00           N
ATOM   2128  H   ASN A 146      38.555  54.103  36.624  1.00  0.00           H
ATOM   2129  CA  ASN A 146      37.179  55.564  35.750  1.00  0.00           C
ATOM   2130  HA  ASN A 146      36.102  55.676  35.867  1.00  0.00           H
ATOM   2131  CB  ASN A 146      37.679  56.828  36.479  1.00  0.00           C
ATOM   2132  HB1 ASN A 146      37.437  56.707  37.531  1.00  0.00           H
ATOM   2133  HB2 ASN A 146      37.115  57.734  36.268  1.00  0.00           H
ATOM   2134  CG  ASN A 146      39.148  57.055  36.277  1.00  0.00           C
ATOM   2135  OD1 ASN A 146      39.919  56.339  35.636  1.00  0.00           O
ATOM   2136  ND2 ASN A 146      39.711  58.067  36.776  1.00  0.00           N
ATOM   2137 1HD2 ASN A 146      39.207  58.663  37.415  1.00  0.00           H
ATOM   2138 2HD2 ASN A 146      40.662  58.314  36.517  1.00  0.00           H
ATOM   2139  C   ASN A 146      37.448  55.398  34.209  1.00  0.00           C
ATOM   2140  O   ASN A 146      37.999  54.451  33.764  1.00  0.00           O
ATOM   2141  N   GLN A 147      36.982  56.401  33.391  1.00  0.00           N
ATOM   2142  H   GLN A 147      36.345  57.034  33.857  1.00  0.00           H
ATOM   2143  CA  GLN A 147      37.128  56.477  31.957  1.00  0.00           C
ATOM   2144  HA  GLN A 147      36.857  55.483  31.598  1.00  0.00           H
ATOM   2145  CB  GLN A 147      36.240  57.491  31.220  1.00  0.00           C
ATOM   2146  HB1 GLN A 147      36.523  57.491  30.168  1.00  0.00           H
ATOM   2147  HB2 GLN A 147      36.491  58.505  31.532  1.00  0.00           H
ATOM   2148  CG  GLN A 147      34.815  57.011  31.215  1.00  0.00           C
ATOM   2149  HG1 GLN A 147      34.536  56.975  32.265  1.00  0.00           H
ATOM   2150  HG2 GLN A 147      34.771  55.972  30.873  1.00  0.00           H
ATOM   2151  CD  GLN A 147      33.863  57.932  30.443  1.00  0.00           C
ATOM   2152  OE1 GLN A 147      33.310  57.565  29.408  1.00  0.00           O
ATOM   2153  NE2 GLN A 147      33.683  59.110  30.934  1.00  0.00           N
ATOM   2154 1HE2 GLN A 147      34.138  59.308  31.816  1.00  0.00           H
ATOM   2155 2HE2 GLN A 147      33.010  59.728  30.516  1.00  0.00           H
ATOM   2156  C   GLN A 147      38.596  56.730  31.523  1.00  0.00           C
ATOM   2157  O   GLN A 147      38.968  56.217  30.441  1.00  0.00           O
ATOM   2158  N   ARG A 148      39.458  57.396  32.362  1.00  0.00           N
ATOM   2159  H   ARG A 148      39.130  57.768  33.241  1.00  0.00           H
ATOM   2160  CA  ARG A 148      40.919  57.468  32.095  1.00  0.00           C
ATOM   2161  HA  ARG A 148      41.069  57.905  31.108  1.00  0.00           H
ATOM   2162  CB  ARG A 148      41.509  58.453  33.126  1.00  0.00           C
ATOM   2163  HB1 ARG A 148      41.212  57.965  34.061  1.00  0.00           H
ATOM   2164  HB2 ARG A 148      41.031  59.435  33.076  1.00  0.00           H
ATOM   2165  CG  ARG A 148      43.047  58.509  33.109  1.00  0.00           C
ATOM   2166  HG1 ARG A 148      43.339  57.464  33.183  1.00  0.00           H
ATOM   2167  HG2 ARG A 148      43.503  58.908  34.008  1.00  0.00           H
ATOM   2168  CD  ARG A 148      43.577  59.205  31.854  1.00  0.00           C
ATOM   2169  HD1 ARG A 148      43.490  60.297  31.854  1.00  0.00           H
ATOM   2170  HD2 ARG A 148      43.145  58.816  30.933  1.00  0.00           H
ATOM   2171  NE  ARG A 148      45.094  59.075  31.653  1.00  0.00           N
ATOM   2172  HE  ARG A 148      45.618  59.104  32.508  1.00  0.00           H
ATOM   2173  CZ  ARG A 148      45.765  59.005  30.563  1.00  0.00           C
ATOM   2174  NH1 ARG A 148      45.210  59.001  29.369  1.00  0.00           N
ATOM   2175 1HH1 ARG A 148      44.210  59.111  29.264  1.00  0.00           H
ATOM   2176 2HH1 ARG A 148      45.744  59.164  28.530  1.00  0.00           H
ATOM   2177  NH2 ARG A 148      47.058  58.905  30.628  1.00  0.00           N
ATOM   2178 1HH2 ARG A 148      47.588  59.065  31.467  1.00  0.00           H
ATOM   2179 2HH2 ARG A 148      47.481  58.335  29.900  1.00  0.00           H
ATOM   2180  C   ARG A 148      41.574  56.100  32.197  1.00  0.00           C
ATOM   2181  O   ARG A 148      42.356  55.738  31.304  1.00  0.00           O
ATOM   2182  N   GLY A 149      41.201  55.330  33.255  1.00  0.00           N
ATOM   2183  H   GLY A 149      40.607  55.694  33.979  1.00  0.00           H
ATOM   2184  CA  GLY A 149      41.456  53.915  33.402  1.00  0.00           C
ATOM   2185  HA1 GLY A 149      40.941  53.395  34.206  1.00  0.00           H
ATOM   2186  HA2 GLY A 149      42.497  53.883  33.727  1.00  0.00           H
ATOM   2187  C   GLY A 149      41.116  53.100  32.129  1.00  0.00           C
ATOM   2188  O   GLY A 149      41.981  52.320  31.645  1.00  0.00           O
ATOM   2189  N   ALA A 150      39.874  53.346  31.578  1.00  0.00           N
ATOM   2190  H   ALA A 150      39.225  53.919  32.084  1.00  0.00           H
ATOM   2191  CA  ALA A 150      39.562  52.728  30.287  1.00  0.00           C
ATOM   2192  HA  ALA A 150      39.871  51.687  30.389  1.00  0.00           H
ATOM   2193  CB  ALA A 150      38.063  52.714  30.138  1.00  0.00           C
ATOM   2194  HB1 ALA A 150      37.581  52.281  31.011  1.00  0.00           H
ATOM   2195  HB2 ALA A 150      37.782  53.765  30.042  1.00  0.00           H
ATOM   2196  HB3 ALA A 150      37.711  52.263  29.202  1.00  0.00           H
ATOM   2197  C   ALA A 150      40.246  53.327  29.027  1.00  0.00           C
ATOM   2198  O   ALA A 150      40.348  52.682  28.010  1.00  0.00           O
ATOM   2199  N   GLU A 151      40.715  54.569  29.073  1.00  0.00           N
ATOM   2200  H   GLU A 151      40.338  55.162  29.805  1.00  0.00           H
ATOM   2201  CA  GLU A 151      41.391  55.234  27.978  1.00  0.00           C
ATOM   2202  HA  GLU A 151      40.871  55.110  27.027  1.00  0.00           H
ATOM   2203  CB  GLU A 151      41.278  56.715  28.227  1.00  0.00           C
ATOM   2204  HB1 GLU A 151      41.783  57.079  29.117  1.00  0.00           H
ATOM   2205  HB2 GLU A 151      40.228  57.003  28.317  1.00  0.00           H
ATOM   2206  CG  GLU A 151      41.790  57.547  27.070  1.00  0.00           C
ATOM   2207  HG1 GLU A 151      41.136  57.371  26.218  1.00  0.00           H
ATOM   2208  HG2 GLU A 151      42.801  57.177  26.923  1.00  0.00           H
ATOM   2209  CD  GLU A 151      41.959  59.069  27.331  1.00  0.00           C
ATOM   2210  OE1 GLU A 151      41.115  59.906  26.924  1.00  0.00           O
ATOM   2211  OE2 GLU A 151      42.857  59.369  28.122  1.00  0.00           O
ATOM   2212  C   GLU A 151      42.835  54.687  27.914  1.00  0.00           C
ATOM   2213  O   GLU A 151      43.269  54.478  26.834  1.00  0.00           O
ATOM   2214  N   ILE A 152      43.492  54.301  28.989  1.00  0.00           N
ATOM   2215  H   ILE A 152      43.125  54.692  29.844  1.00  0.00           H
ATOM   2216  CA  ILE A 152      44.805  53.633  29.041  1.00  0.00           C
ATOM   2217  HA  ILE A 152      45.564  54.094  28.402  1.00  0.00           H
ATOM   2218  CB  ILE A 152      45.278  53.776  30.495  1.00  0.00           C
ATOM   2219  HB  ILE A 152      44.522  53.438  31.198  1.00  0.00           H
ATOM   2220  CG2 ILE A 152      46.536  52.919  30.730  1.00  0.00           C
ATOM   2221 1HG2 ILE A 152      47.056  53.043  31.680  1.00  0.00           H
ATOM   2222 2HG2 ILE A 152      46.395  51.845  30.582  1.00  0.00           H
ATOM   2223 3HG2 ILE A 152      47.241  53.201  29.951  1.00  0.00           H
ATOM   2224  CG1 ILE A 152      45.555  55.202  30.807  1.00  0.00           C
ATOM   2225 1HG1 ILE A 152      44.675  55.795  30.589  1.00  0.00           H
ATOM   2226 2HG1 ILE A 152      46.400  55.567  30.223  1.00  0.00           H
ATOM   2227  CD  ILE A 152      45.759  55.438  32.403  1.00  0.00           C
ATOM   2228  HD1 ILE A 152      45.197  54.745  33.026  1.00  0.00           H
ATOM   2229  HD2 ILE A 152      46.827  55.332  32.631  1.00  0.00           H
ATOM   2230  HD3 ILE A 152      45.440  56.451  32.615  1.00  0.00           H
ATOM   2231  C   ILE A 152      44.645  52.157  28.629  1.00  0.00           C
ATOM   2232  O   ILE A 152      45.473  51.580  27.986  1.00  0.00           O
ATOM   2233  N   LEU A 153      43.467  51.521  28.898  1.00  0.00           N
ATOM   2234  H   LEU A 153      42.787  51.956  29.495  1.00  0.00           H
ATOM   2235  CA  LEU A 153      43.187  50.193  28.468  1.00  0.00           C
ATOM   2236  HA  LEU A 153      44.095  49.631  28.693  1.00  0.00           H
ATOM   2237  CB  LEU A 153      41.989  49.530  29.254  1.00  0.00           C
ATOM   2238  HB1 LEU A 153      41.061  50.034  29.010  1.00  0.00           H
ATOM   2239  HB2 LEU A 153      42.073  49.717  30.320  1.00  0.00           H
ATOM   2240  CG  LEU A 153      41.860  48.012  29.018  1.00  0.00           C
ATOM   2241  HG  LEU A 153      42.066  47.716  27.988  1.00  0.00           H
ATOM   2242  CD1 LEU A 153      42.922  47.253  29.911  1.00  0.00           C
ATOM   2243 1HD1 LEU A 153      42.774  46.173  29.814  1.00  0.00           H
ATOM   2244 2HD1 LEU A 153      43.943  47.487  29.631  1.00  0.00           H
ATOM   2245 3HD1 LEU A 153      42.776  47.408  30.979  1.00  0.00           H
ATOM   2246  CD2 LEU A 153      40.448  47.459  29.333  1.00  0.00           C
ATOM   2247 1HD2 LEU A 153      40.425  46.382  29.158  1.00  0.00           H
ATOM   2248 2HD2 LEU A 153      40.380  47.632  30.410  1.00  0.00           H
ATOM   2249 3HD2 LEU A 153      39.681  47.927  28.721  1.00  0.00           H
ATOM   2250  C   LEU A 153      43.100  50.137  26.972  1.00  0.00           C
ATOM   2251  O   LEU A 153      43.777  49.238  26.460  1.00  0.00           O
ATOM   2252  N   ALA A 154      42.545  51.100  26.286  1.00  0.00           N
ATOM   2253  H   ALA A 154      42.008  51.785  26.791  1.00  0.00           H
ATOM   2254  CA  ALA A 154      42.537  51.185  24.845  1.00  0.00           C
ATOM   2255  HA  ALA A 154      42.171  50.246  24.431  1.00  0.00           H
ATOM   2256  CB  ALA A 154      41.584  52.326  24.576  1.00  0.00           C
ATOM   2257  HB1 ALA A 154      41.661  52.573  23.512  1.00  0.00           H
ATOM   2258  HB2 ALA A 154      40.588  52.106  24.964  1.00  0.00           H
ATOM   2259  HB3 ALA A 154      41.929  53.212  25.093  1.00  0.00           H
ATOM   2260  C   ALA A 154      43.915  51.454  24.222  1.00  0.00           C
ATOM   2261  O   ALA A 154      44.266  50.950  23.123  1.00  0.00           O
ATOM   2262  N   ASP A 155      44.746  52.205  24.887  1.00  0.00           N
ATOM   2263  H   ASP A 155      44.365  52.789  25.618  1.00  0.00           H
ATOM   2264  CA  ASP A 155      46.159  52.488  24.512  1.00  0.00           C
ATOM   2265  HA  ASP A 155      46.194  52.610  23.430  1.00  0.00           H
ATOM   2266  CB  ASP A 155      46.550  53.813  25.148  1.00  0.00           C
ATOM   2267  HB1 ASP A 155      46.535  53.749  26.240  1.00  0.00           H
ATOM   2268  HB2 ASP A 155      45.866  54.622  24.910  1.00  0.00           H
ATOM   2269  CG  ASP A 155      47.944  54.122  24.636  1.00  0.00           C
ATOM   2270  OD1 ASP A 155      48.023  54.803  23.576  1.00  0.00           O
ATOM   2271  OD2 ASP A 155      48.939  53.947  25.336  1.00  0.00           O
ATOM   2272  C   ASP A 155      47.031  51.298  24.781  1.00  0.00           C
ATOM   2273  O   ASP A 155      48.078  51.137  24.130  1.00  0.00           O
ATOM   2274  N   THR A 156      46.658  50.433  25.704  1.00  0.00           N
ATOM   2275  H   THR A 156      45.912  50.679  26.345  1.00  0.00           H
ATOM   2276  CA  THR A 156      47.527  49.273  26.147  1.00  0.00           C
ATOM   2277  HA  THR A 156      48.579  49.526  26.217  1.00  0.00           H
ATOM   2278  CB  THR A 156      47.103  48.741  27.554  1.00  0.00           C
ATOM   2279  HB  THR A 156      46.039  48.515  27.466  1.00  0.00           H
ATOM   2280  CG2 THR A 156      47.914  47.510  27.992  1.00  0.00           C
ATOM   2281 1HG2 THR A 156      48.966  47.795  28.033  1.00  0.00           H
ATOM   2282 2HG2 THR A 156      47.625  47.344  29.028  1.00  0.00           H
ATOM   2283 3HG2 THR A 156      47.766  46.655  27.337  1.00  0.00           H
ATOM   2284  OG1 THR A 156      47.219  49.726  28.592  1.00  0.00           O
ATOM   2285  HG1 THR A 156      46.488  50.353  28.556  1.00  0.00           H
ATOM   2286  C   THR A 156      47.387  48.212  25.130  1.00  0.00           C
ATOM   2287  O   THR A 156      48.331  47.497  24.717  1.00  0.00           O
ATOM   2288  N   PHE A 157      46.167  48.014  24.610  1.00  0.00           N
ATOM   2289  H   PHE A 157      45.504  48.729  24.871  1.00  0.00           H
ATOM   2290  CA  PHE A 157      45.844  46.901  23.668  1.00  0.00           C
ATOM   2291  HA  PHE A 157      46.748  46.365  23.369  1.00  0.00           H
ATOM   2292  CB  PHE A 157      44.848  45.980  24.406  1.00  0.00           C
ATOM   2293  HB1 PHE A 157      44.383  45.269  23.721  1.00  0.00           H
ATOM   2294  HB2 PHE A 157      43.971  46.546  24.713  1.00  0.00           H
ATOM   2295  CG  PHE A 157      45.460  45.241  25.597  1.00  0.00           C
ATOM   2296  CD1 PHE A 157      46.646  44.493  25.391  1.00  0.00           C
ATOM   2297  HD1 PHE A 157      47.058  44.509  24.393  1.00  0.00           H
ATOM   2298  CE1 PHE A 157      47.301  43.849  26.408  1.00  0.00           C
ATOM   2299  HE1 PHE A 157      48.170  43.225  26.241  1.00  0.00           H
ATOM   2300  CZ  PHE A 157      46.857  43.995  27.760  1.00  0.00           C
ATOM   2301  HZ  PHE A 157      47.368  43.550  28.601  1.00  0.00           H
ATOM   2302  CE2 PHE A 157      45.665  44.690  27.955  1.00  0.00           C
ATOM   2303  HE2 PHE A 157      45.440  44.950  28.976  1.00  0.00           H
ATOM   2304  CD2 PHE A 157      44.991  45.397  26.903  1.00  0.00           C
ATOM   2305  HD2 PHE A 157      44.100  45.977  27.071  1.00  0.00           H
ATOM   2306  C   PHE A 157      45.302  47.341  22.295  1.00  0.00           C
ATOM   2307  O   PHE A 157      44.132  47.586  22.057  1.00  0.00           O
ATOM   2308  N   LYS A 158      46.217  47.446  21.339  1.00  0.00           N
ATOM   2309  H   LYS A 158      47.127  47.085  21.591  1.00  0.00           H
ATOM   2310  CA  LYS A 158      45.879  48.001  20.042  1.00  0.00           C
ATOM   2311  HA  LYS A 158      45.119  48.762  20.258  1.00  0.00           H
ATOM   2312  CB  LYS A 158      47.204  48.645  19.541  1.00  0.00           C
ATOM   2313  HB1 LYS A 158      46.886  49.102  18.601  1.00  0.00           H
ATOM   2314  HB2 LYS A 158      47.992  47.924  19.302  1.00  0.00           H
ATOM   2315  CG  LYS A 158      47.742  49.826  20.343  1.00  0.00           C
ATOM   2316  HG1 LYS A 158      48.539  50.293  19.780  1.00  0.00           H
ATOM   2317  HG2 LYS A 158      48.195  49.389  21.223  1.00  0.00           H
ATOM   2318  CD  LYS A 158      46.845  50.935  20.873  1.00  0.00           C
ATOM   2319  HD1 LYS A 158      47.532  51.712  21.196  1.00  0.00           H
ATOM   2320  HD2 LYS A 158      46.209  50.598  21.691  1.00  0.00           H
ATOM   2321  CE  LYS A 158      45.879  51.463  19.827  1.00  0.00           C
ATOM   2322  HE1 LYS A 158      45.229  50.625  19.578  1.00  0.00           H
ATOM   2323  HE2 LYS A 158      46.450  51.819  18.969  1.00  0.00           H
ATOM   2324  NZ  LYS A 158      44.977  52.461  20.324  1.00  0.00           N
ATOM   2325  HZ1 LYS A 158      45.357  53.345  20.643  1.00  0.00           H
ATOM   2326  HZ2 LYS A 158      44.322  52.735  19.608  1.00  0.00           H
ATOM   2327  HZ3 LYS A 158      44.392  52.130  21.084  1.00  0.00           H
ATOM   2328  C   LYS A 158      45.182  47.022  18.956  1.00  0.00           C
ATOM   2329  O   LYS A 158      44.646  47.574  17.980  1.00  0.00           O
ATOM   2330  N   ASP A 159      45.157  45.699  19.046  1.00  0.00           N
ATOM   2331  H   ASP A 159      45.619  45.243  19.823  1.00  0.00           H
ATOM   2332  CA  ASP A 159      44.560  44.797  18.059  1.00  0.00           C
ATOM   2333  HA  ASP A 159      44.579  45.322  17.104  1.00  0.00           H
ATOM   2334  CB  ASP A 159      45.423  43.590  18.046  1.00  0.00           C
ATOM   2335  HB1 ASP A 159      45.250  43.017  18.961  1.00  0.00           H
ATOM   2336  HB2 ASP A 159      46.460  43.854  18.199  1.00  0.00           H
ATOM   2337  CG  ASP A 159      45.155  42.651  16.829  1.00  0.00           C
ATOM   2338  OD1 ASP A 159      45.065  43.178  15.687  1.00  0.00           O
ATOM   2339  OD2 ASP A 159      44.811  41.445  17.029  1.00  0.00           O
ATOM   2340  C   ASP A 159      43.056  44.563  18.206  1.00  0.00           C
ATOM   2341  O   ASP A 159      42.398  44.116  17.254  1.00  0.00           O
ATOM   2342  N   TYR A 160      42.512  44.852  19.406  1.00  0.00           N
ATOM   2343  H   TYR A 160      43.064  45.385  20.063  1.00  0.00           H
ATOM   2344  CA  TYR A 160      41.143  44.702  19.718  1.00  0.00           C
ATOM   2345  HA  TYR A 160      40.527  44.395  18.876  1.00  0.00           H
ATOM   2346  CB  TYR A 160      41.007  43.639  20.843  1.00  0.00           C
ATOM   2347  HB1 TYR A 160      39.978  43.501  21.188  1.00  0.00           H
ATOM   2348  HB2 TYR A 160      41.623  44.045  21.658  1.00  0.00           H
ATOM   2349  CG  TYR A 160      41.593  42.265  20.460  1.00  0.00           C
ATOM   2350  CD1 TYR A 160      40.797  41.189  19.971  1.00  0.00           C
ATOM   2351  HD1 TYR A 160      39.822  41.342  19.540  1.00  0.00           H
ATOM   2352  CE1 TYR A 160      41.308  39.850  20.145  1.00  0.00           C
ATOM   2353  HE1 TYR A 160      40.751  38.975  19.821  1.00  0.00           H
ATOM   2354  CZ  TYR A 160      42.582  39.641  20.642  1.00  0.00           C
ATOM   2355  OH  TYR A 160      43.036  38.362  20.766  1.00  0.00           O
ATOM   2356  HH  TYR A 160      43.896  38.520  21.133  1.00  0.00           H
ATOM   2357  CE2 TYR A 160      43.403  40.732  20.956  1.00  0.00           C
ATOM   2358  HE2 TYR A 160      44.424  40.609  21.301  1.00  0.00           H
ATOM   2359  CD2 TYR A 160      42.836  42.048  20.931  1.00  0.00           C
ATOM   2360  HD2 TYR A 160      43.323  42.916  21.336  1.00  0.00           H
ATOM   2361  C   TYR A 160      40.561  46.043  20.151  1.00  0.00           C
ATOM   2362  O   TYR A 160      41.326  46.961  20.517  1.00  0.00           O
ATOM   2363  N   ALA A 161      39.260  46.107  20.218  1.00  0.00           N
ATOM   2364  H   ALA A 161      38.717  45.345  19.835  1.00  0.00           H
ATOM   2365  CA  ALA A 161      38.553  47.226  20.843  1.00  0.00           C
ATOM   2366  HA  ALA A 161      39.007  48.199  20.649  1.00  0.00           H
ATOM   2367  CB  ALA A 161      37.179  47.333  20.184  1.00  0.00           C
ATOM   2368  HB1 ALA A 161      37.334  47.699  19.164  1.00  0.00           H
ATOM   2369  HB2 ALA A 161      36.665  46.373  20.245  1.00  0.00           H
ATOM   2370  HB3 ALA A 161      36.502  47.998  20.718  1.00  0.00           H
ATOM   2371  C   ALA A 161      38.440  47.070  22.390  1.00  0.00           C
ATOM   2372  O   ALA A 161      38.494  45.971  22.971  1.00  0.00           O
ATOM   2373  N   VAL A 162      38.205  48.214  23.059  1.00  0.00           N
ATOM   2374  H   VAL A 162      38.116  49.065  22.535  1.00  0.00           H
ATOM   2375  CA  VAL A 162      37.719  48.369  24.408  1.00  0.00           C
ATOM   2376  HA  VAL A 162      37.519  47.451  24.961  1.00  0.00           H
ATOM   2377  CB  VAL A 162      38.730  49.208  25.282  1.00  0.00           C
ATOM   2378  HB  VAL A 162      38.837  50.127  24.712  1.00  0.00           H
ATOM   2379  CG1 VAL A 162      38.088  49.618  26.622  1.00  0.00           C
ATOM   2380 1HG1 VAL A 162      38.821  49.942  27.367  1.00  0.00           H
ATOM   2381 2HG1 VAL A 162      37.427  50.476  26.523  1.00  0.00           H
ATOM   2382 3HG1 VAL A 162      37.709  48.657  26.966  1.00  0.00           H
ATOM   2383  CG2 VAL A 162      40.050  48.508  25.484  1.00  0.00           C
ATOM   2384 1HG2 VAL A 162      39.827  47.684  26.165  1.00  0.00           H
ATOM   2385 2HG2 VAL A 162      40.494  48.332  24.504  1.00  0.00           H
ATOM   2386 3HG2 VAL A 162      40.710  49.151  26.048  1.00  0.00           H
ATOM   2387  C   VAL A 162      36.352  49.002  24.191  1.00  0.00           C
ATOM   2388  O   VAL A 162      36.244  49.967  23.471  1.00  0.00           O
ATOM   2389  N   SER A 163      35.364  48.606  25.037  1.00  0.00           N
ATOM   2390  H   SER A 163      35.595  47.833  25.644  1.00  0.00           H
ATOM   2391  CA  SER A 163      34.117  49.397  25.293  1.00  0.00           C
ATOM   2392  HA  SER A 163      34.229  50.337  24.753  1.00  0.00           H
ATOM   2393  CB  SER A 163      32.933  48.708  24.630  1.00  0.00           C
ATOM   2394  HB1 SER A 163      32.097  49.394  24.814  1.00  0.00           H
ATOM   2395  HB2 SER A 163      32.782  47.692  25.021  1.00  0.00           H
ATOM   2396  OG  SER A 163      33.102  48.819  23.225  1.00  0.00           O
ATOM   2397  HG  SER A 163      32.422  48.291  22.809  1.00  0.00           H
ATOM   2398  C   SER A 163      33.793  49.623  26.792  1.00  0.00           C
ATOM   2399  O   SER A 163      33.985  48.640  27.530  1.00  0.00           O
ATOM   2400  N   THR A 164      33.190  50.759  27.170  1.00  0.00           N
ATOM   2401  H   THR A 164      32.930  51.454  26.484  1.00  0.00           H
ATOM   2402  CA  THR A 164      32.733  51.102  28.532  1.00  0.00           C
ATOM   2403  HA  THR A 164      33.185  50.402  29.231  1.00  0.00           H
ATOM   2404  CB  THR A 164      33.015  52.606  28.917  1.00  0.00           C
ATOM   2405  HB  THR A 164      32.518  52.873  29.846  1.00  0.00           H
ATOM   2406  CG2 THR A 164      34.501  52.947  29.029  1.00  0.00           C
ATOM   2407 1HG2 THR A 164      34.671  53.939  29.463  1.00  0.00           H
ATOM   2408 2HG2 THR A 164      35.003  52.314  29.764  1.00  0.00           H
ATOM   2409 3HG2 THR A 164      35.055  52.886  28.098  1.00  0.00           H
ATOM   2410  OG1 THR A 164      32.445  53.441  27.905  1.00  0.00           O
ATOM   2411  HG1 THR A 164      33.079  53.582  27.192  1.00  0.00           H
ATOM   2412  C   THR A 164      31.258  50.854  28.694  1.00  0.00           C
ATOM   2413  O   THR A 164      30.381  51.076  27.816  1.00  0.00           O
ATOM   2414  N   VAL A 165      30.929  50.413  29.919  1.00  0.00           N
ATOM   2415  H   VAL A 165      31.722  50.245  30.527  1.00  0.00           H
ATOM   2416  CA  VAL A 165      29.593  50.265  30.428  1.00  0.00           C
ATOM   2417  HA  VAL A 165      28.885  50.643  29.694  1.00  0.00           H
ATOM   2418  CB  VAL A 165      29.246  48.736  30.628  1.00  0.00           C
ATOM   2419  HB  VAL A 165      29.907  48.361  31.410  1.00  0.00           H
ATOM   2420  CG1 VAL A 165      27.766  48.541  30.945  1.00  0.00           C
ATOM   2421 1HG1 VAL A 165      27.459  47.584  30.531  1.00  0.00           H
ATOM   2422 2HG1 VAL A 165      27.509  48.828  31.972  1.00  0.00           H
ATOM   2423 3HG1 VAL A 165      27.255  49.261  30.305  1.00  0.00           H
ATOM   2424  CG2 VAL A 165      29.711  47.851  29.450  1.00  0.00           C
ATOM   2425 1HG2 VAL A 165      30.782  47.907  29.268  1.00  0.00           H
ATOM   2426 2HG2 VAL A 165      29.612  46.831  29.823  1.00  0.00           H
ATOM   2427 3HG2 VAL A 165      29.107  48.016  28.551  1.00  0.00           H
ATOM   2428  C   VAL A 165      29.357  50.934  31.799  1.00  0.00           C
ATOM   2429  O   VAL A 165      30.178  50.672  32.663  1.00  0.00           O
ATOM   2430  N   PRO A 166      28.388  51.811  32.039  1.00  0.00           N
ATOM   2431  CD  PRO A 166      27.529  52.432  31.021  1.00  0.00           C
ATOM   2432  HD1 PRO A 166      26.811  51.691  30.674  1.00  0.00           H
ATOM   2433  HD2 PRO A 166      28.036  52.978  30.229  1.00  0.00           H
ATOM   2434  CG  PRO A 166      26.517  53.317  31.813  1.00  0.00           C
ATOM   2435  HG1 PRO A 166      25.567  52.822  32.003  1.00  0.00           H
ATOM   2436  HG2 PRO A 166      26.312  54.294  31.360  1.00  0.00           H
ATOM   2437  CB  PRO A 166      27.296  53.572  33.125  1.00  0.00           C
ATOM   2438  HB1 PRO A 166      26.554  53.831  33.887  1.00  0.00           H
ATOM   2439  HB2 PRO A 166      28.021  54.374  33.109  1.00  0.00           H
ATOM   2440  CA  PRO A 166      28.078  52.280  33.363  1.00  0.00           C
ATOM   2441  HA  PRO A 166      28.989  52.508  33.897  1.00  0.00           H
ATOM   2442  C   PRO A 166      27.215  51.265  34.240  1.00  0.00           C
ATOM   2443  O   PRO A 166      26.022  51.097  34.011  1.00  0.00           O
ATOM   2444  N   VAL A 167      27.899  50.732  35.307  1.00  0.00           N
ATOM   2445  H   VAL A 167      28.861  51.020  35.411  1.00  0.00           H
ATOM   2446  CA  VAL A 167      27.202  49.631  36.076  1.00  0.00           C
ATOM   2447  HA  VAL A 167      26.436  49.150  35.472  1.00  0.00           H
ATOM   2448  CB  VAL A 167      28.290  48.617  36.442  1.00  0.00           C
ATOM   2449  HB  VAL A 167      29.086  49.104  37.001  1.00  0.00           H
ATOM   2450  CG1 VAL A 167      27.809  47.414  37.328  1.00  0.00           C
ATOM   2451 1HG1 VAL A 167      28.588  46.654  37.434  1.00  0.00           H
ATOM   2452 2HG1 VAL A 167      27.597  47.800  38.322  1.00  0.00           H
ATOM   2453 3HG1 VAL A 167      26.922  46.879  36.982  1.00  0.00           H
ATOM   2454  CG2 VAL A 167      28.856  47.947  35.226  1.00  0.00           C
ATOM   2455 1HG2 VAL A 167      29.303  48.742  34.623  1.00  0.00           H
ATOM   2456 2HG2 VAL A 167      29.725  47.339  35.495  1.00  0.00           H
ATOM   2457 3HG2 VAL A 167      28.057  47.451  34.676  1.00  0.00           H
ATOM   2458  C   VAL A 167      26.430  50.321  37.211  1.00  0.00           C
ATOM   2459  O   VAL A 167      27.020  51.106  37.952  1.00  0.00           O
ATOM   2460  N   ALA A 168      25.157  49.949  37.330  1.00  0.00           N
ATOM   2461  H   ALA A 168      24.794  49.171  36.780  1.00  0.00           H
ATOM   2462  CA  ALA A 168      24.161  50.694  38.166  1.00  0.00           C
ATOM   2463  HA  ALA A 168      24.354  51.769  38.135  1.00  0.00           H
ATOM   2464  CB  ALA A 168      22.784  50.476  37.436  1.00  0.00           C
ATOM   2465  HB1 ALA A 168      21.997  50.920  38.049  1.00  0.00           H
ATOM   2466  HB2 ALA A 168      22.812  50.940  36.447  1.00  0.00           H
ATOM   2467  HB3 ALA A 168      22.662  49.404  37.265  1.00  0.00           H
ATOM   2468  C   ALA A 168      24.259  50.455  39.660  1.00  0.00           C
ATOM   2469  O   ALA A 168      24.155  51.404  40.425  1.00  0.00           O
ATOM   2470  N   ASP A 169      24.581  49.218  40.097  1.00  0.00           N
ATOM   2471  H   ASP A 169      24.683  48.528  39.361  1.00  0.00           H
ATOM   2472  CA  ASP A 169      24.619  48.838  41.514  1.00  0.00           C
ATOM   2473  HA  ASP A 169      24.989  49.744  41.987  1.00  0.00           H
ATOM   2474  CB  ASP A 169      23.164  48.595  42.068  1.00  0.00           C
ATOM   2475  HB1 ASP A 169      22.715  49.541  42.377  1.00  0.00           H
ATOM   2476  HB2 ASP A 169      23.296  48.039  43.000  1.00  0.00           H
ATOM   2477  CG  ASP A 169      22.126  47.782  41.228  1.00  0.00           C
ATOM   2478  OD1 ASP A 169      22.344  46.603  40.904  1.00  0.00           O
ATOM   2479  OD2 ASP A 169      21.144  48.438  40.735  1.00  0.00           O
ATOM   2480  C   ASP A 169      25.526  47.700  41.840  1.00  0.00           C
ATOM   2481  O   ASP A 169      26.112  47.717  42.909  1.00  0.00           O
ATOM   2482  N   GLY A 170      25.720  46.657  40.948  1.00  0.00           N
ATOM   2483  H   GLY A 170      25.329  46.693  40.014  1.00  0.00           H
ATOM   2484  CA  GLY A 170      26.747  45.599  41.138  1.00  0.00           C
ATOM   2485  HA1 GLY A 170      26.757  44.862  40.323  1.00  0.00           H
ATOM   2486  HA2 GLY A 170      26.501  45.005  42.012  1.00  0.00           H
ATOM   2487  C   GLY A 170      28.084  46.142  41.380  1.00  0.00           C
ATOM   2488  O   GLY A 170      28.437  47.127  40.726  1.00  0.00           O
ATOM   2489  N   LEU A 171      28.906  45.488  42.200  1.00  0.00           N
ATOM   2490  H   LEU A 171      28.561  44.696  42.727  1.00  0.00           H
ATOM   2491  CA  LEU A 171      30.273  45.999  42.587  1.00  0.00           C
ATOM   2492  HA  LEU A 171      30.162  46.996  43.021  1.00  0.00           H
ATOM   2493  CB  LEU A 171      30.927  44.972  43.459  1.00  0.00           C
ATOM   2494  HB1 LEU A 171      31.037  44.028  42.926  1.00  0.00           H
ATOM   2495  HB2 LEU A 171      30.299  44.665  44.297  1.00  0.00           H
ATOM   2496  CG  LEU A 171      32.216  45.231  44.142  1.00  0.00           C
ATOM   2497  HG  LEU A 171      32.989  45.414  43.391  1.00  0.00           H
ATOM   2498  CD1 LEU A 171      32.092  46.450  44.991  1.00  0.00           C
ATOM   2499 1HD1 LEU A 171      31.894  47.352  44.403  1.00  0.00           H
ATOM   2500 2HD1 LEU A 171      31.398  46.310  45.823  1.00  0.00           H
ATOM   2501 3HD1 LEU A 171      33.013  46.575  45.560  1.00  0.00           H
ATOM   2502  CD2 LEU A 171      32.610  44.030  44.985  1.00  0.00           C
ATOM   2503 1HD2 LEU A 171      31.784  43.916  45.676  1.00  0.00           H
ATOM   2504 2HD2 LEU A 171      32.656  43.148  44.352  1.00  0.00           H
ATOM   2505 3HD2 LEU A 171      33.550  44.309  45.466  1.00  0.00           H
ATOM   2506  C   LEU A 171      31.210  46.140  41.376  1.00  0.00           C
ATOM   2507  O   LEU A 171      31.804  47.172  41.306  1.00  0.00           O
ATOM   2508  N   HIS A 172      31.317  45.108  40.537  1.00  0.00           N
ATOM   2509  H   HIS A 172      30.661  44.356  40.686  1.00  0.00           H
ATOM   2510  CA  HIS A 172      32.105  45.068  39.382  1.00  0.00           C
ATOM   2511  HA  HIS A 172      32.385  46.105  39.165  1.00  0.00           H
ATOM   2512  CB  HIS A 172      33.445  44.245  39.525  1.00  0.00           C
ATOM   2513  HB1 HIS A 172      33.924  44.252  38.547  1.00  0.00           H
ATOM   2514  HB2 HIS A 172      33.250  43.239  39.893  1.00  0.00           H
ATOM   2515  CG  HIS A 172      34.556  44.602  40.480  1.00  0.00           C
ATOM   2516  ND1 HIS A 172      35.681  43.833  40.738  1.00  0.00           N
ATOM   2517  CE1 HIS A 172      36.426  44.499  41.553  1.00  0.00           C
ATOM   2518  HE1 HIS A 172      37.469  44.283  41.760  1.00  0.00           H
ATOM   2519  NE2 HIS A 172      35.962  45.770  41.673  1.00  0.00           N
ATOM   2520  HE2 HIS A 172      36.514  46.475  42.144  1.00  0.00           H
ATOM   2521  CD2 HIS A 172      34.718  45.816  41.095  1.00  0.00           C
ATOM   2522  HD2 HIS A 172      34.105  46.693  40.950  1.00  0.00           H
ATOM   2523  C   HIS A 172      31.204  44.656  38.213  1.00  0.00           C
ATOM   2524  O   HIS A 172      30.169  44.057  38.412  1.00  0.00           O
ATOM   2525  N   LEU A 173      31.645  44.806  36.973  1.00  0.00           N
ATOM   2526  H   LEU A 173      32.423  45.433  36.852  1.00  0.00           H
ATOM   2527  CA  LEU A 173      31.043  44.157  35.803  1.00  0.00           C
ATOM   2528  HA  LEU A 173      30.069  44.609  35.645  1.00  0.00           H
ATOM   2529  CB  LEU A 173      31.846  44.530  34.579  1.00  0.00           C
ATOM   2530  HB1 LEU A 173      32.899  44.343  34.826  1.00  0.00           H
ATOM   2531  HB2 LEU A 173      31.852  45.607  34.504  1.00  0.00           H
ATOM   2532  CG  LEU A 173      31.538  43.854  33.286  1.00  0.00           C
ATOM   2533  HG  LEU A 173      31.442  42.767  33.394  1.00  0.00           H
ATOM   2534  CD1 LEU A 173      30.160  44.406  32.835  1.00  0.00           C
ATOM   2535 1HD1 LEU A 173      29.880  43.996  31.871  1.00  0.00           H
ATOM   2536 2HD1 LEU A 173      29.413  44.098  33.569  1.00  0.00           H
ATOM   2537 3HD1 LEU A 173      30.208  45.490  32.926  1.00  0.00           H
ATOM   2538  CD2 LEU A 173      32.575  44.184  32.178  1.00  0.00           C
ATOM   2539 1HD2 LEU A 173      32.252  43.751  31.229  1.00  0.00           H
ATOM   2540 2HD2 LEU A 173      32.818  45.243  32.089  1.00  0.00           H
ATOM   2541 3HD2 LEU A 173      33.429  43.522  32.316  1.00  0.00           H
ATOM   2542  C   LEU A 173      30.883  42.644  35.926  1.00  0.00           C
ATOM   2543  O   LEU A 173      29.811  42.128  35.708  1.00  0.00           O
ATOM   2544  N   LYS A 174      31.944  41.983  36.429  1.00  0.00           N
ATOM   2545  H   LYS A 174      32.742  42.537  36.727  1.00  0.00           H
ATOM   2546  CA  LYS A 174      32.000  40.521  36.542  1.00  0.00           C
ATOM   2547  HA  LYS A 174      31.518  40.090  35.656  1.00  0.00           H
ATOM   2548  CB  LYS A 174      33.412  40.010  36.444  1.00  0.00           C
ATOM   2549  HB1 LYS A 174      33.536  38.952  36.642  1.00  0.00           H
ATOM   2550  HB2 LYS A 174      34.087  40.506  37.142  1.00  0.00           H
ATOM   2551  CG  LYS A 174      34.047  40.282  35.058  1.00  0.00           C
ATOM   2552  HG1 LYS A 174      34.282  41.343  34.909  1.00  0.00           H
ATOM   2553  HG2 LYS A 174      33.373  40.005  34.246  1.00  0.00           H
ATOM   2554  CD  LYS A 174      35.309  39.482  34.779  1.00  0.00           C
ATOM   2555  HD1 LYS A 174      35.518  39.698  33.726  1.00  0.00           H
ATOM   2556  HD2 LYS A 174      35.083  38.414  34.866  1.00  0.00           H
ATOM   2557  CE  LYS A 174      36.544  39.885  35.596  1.00  0.00           C
ATOM   2558  HE1 LYS A 174      36.316  39.316  36.509  1.00  0.00           H
ATOM   2559  HE2 LYS A 174      36.640  40.958  35.741  1.00  0.00           H
ATOM   2560  NZ  LYS A 174      37.691  39.131  35.032  1.00  0.00           N
ATOM   2561  HZ1 LYS A 174      38.079  39.522  34.191  1.00  0.00           H
ATOM   2562  HZ2 LYS A 174      38.471  39.060  35.676  1.00  0.00           H
ATOM   2563  HZ3 LYS A 174      37.390  38.229  34.691  1.00  0.00           H
ATOM   2564  C   LYS A 174      31.206  39.892  37.635  1.00  0.00           C
ATOM   2565  O   LYS A 174      31.159  38.673  37.823  1.00  0.00           O
ATOM   2566  N   SER A 175      30.500  40.705  38.442  1.00  0.00           N
ATOM   2567  H   SER A 175      30.570  41.664  38.151  1.00  0.00           H
ATOM   2568  CA  SER A 175      29.697  40.185  39.630  1.00  0.00           C
ATOM   2569  HA  SER A 175      30.398  39.592  40.217  1.00  0.00           H
ATOM   2570  CB  SER A 175      29.224  41.341  40.476  1.00  0.00           C
ATOM   2571  HB1 SER A 175      28.450  41.035  41.182  1.00  0.00           H
ATOM   2572  HB2 SER A 175      28.724  42.160  39.949  1.00  0.00           H
ATOM   2573  OG  SER A 175      30.287  41.928  41.263  1.00  0.00           O
ATOM   2574  HG  SER A 175      30.583  41.258  41.885  1.00  0.00           H
ATOM   2575  C   SER A 175      28.454  39.376  39.184  1.00  0.00           C
ATOM   2576  O   SER A 175      27.923  38.676  40.025  1.00  0.00           O
ATOM   2577  N   PHE A 176      28.104  39.523  37.885  1.00  0.00           N
ATOM   2578  H   PHE A 176      28.516  40.190  37.253  1.00  0.00           H
ATOM   2579  CA  PHE A 176      26.795  39.037  37.429  1.00  0.00           C
ATOM   2580  HA  PHE A 176      26.513  38.231  38.109  1.00  0.00           H
ATOM   2581  CB  PHE A 176      25.747  40.270  37.480  1.00  0.00           C
ATOM   2582  HB1 PHE A 176      25.555  40.624  38.490  1.00  0.00           H
ATOM   2583  HB2 PHE A 176      24.787  39.938  37.101  1.00  0.00           H
ATOM   2584  CG  PHE A 176      26.215  41.530  36.759  1.00  0.00           C
ATOM   2585  CD1 PHE A 176      26.702  42.653  37.425  1.00  0.00           C
ATOM   2586  HD1 PHE A 176      27.004  42.631  38.463  1.00  0.00           H
ATOM   2587  CE1 PHE A 176      26.953  43.844  36.763  1.00  0.00           C
ATOM   2588  HE1 PHE A 176      27.236  44.654  37.417  1.00  0.00           H
ATOM   2589  CZ  PHE A 176      26.630  43.998  35.399  1.00  0.00           C
ATOM   2590  HZ  PHE A 176      26.629  44.987  34.988  1.00  0.00           H
ATOM   2591  CE2 PHE A 176      26.218  42.846  34.651  1.00  0.00           C
ATOM   2592  HE2 PHE A 176      25.994  42.829  33.590  1.00  0.00           H
ATOM   2593  CD2 PHE A 176      26.070  41.628  35.338  1.00  0.00           C
ATOM   2594  HD2 PHE A 176      25.656  40.796  34.782  1.00  0.00           H
ATOM   2595  C   PHE A 176      26.912  38.415  36.017  1.00  0.00           C
ATOM   2596  O   PHE A 176      25.877  38.122  35.397  1.00  0.00           O
ATOM   2597  N   CYS A 177      28.103  38.341  35.429  1.00  0.00           N
ATOM   2598  H   CYS A 177      28.902  38.637  35.972  1.00  0.00           H
ATOM   2599  CA  CYS A 177      28.311  37.746  34.146  1.00  0.00           C
ATOM   2600  HA  CYS A 177      27.579  36.953  34.021  1.00  0.00           H
ATOM   2601  CB  CYS A 177      27.995  38.777  33.054  1.00  0.00           C
ATOM   2602  HB1 CYS A 177      26.926  38.983  33.133  1.00  0.00           H
ATOM   2603  HB2 CYS A 177      28.219  38.340  32.077  1.00  0.00           H
ATOM   2604  SG  CYS A 177      28.854  40.418  33.088  1.00  0.00           S
ATOM   2605  HG  CYS A 177      28.581  40.931  34.297  1.00  0.00           H
ATOM   2606  C   CYS A 177      29.747  37.129  33.898  1.00  0.00           C
ATOM   2607  O   CYS A 177      30.698  37.522  34.594  1.00  0.00           O
ATOM   2608  N   SER A 178      29.917  36.240  32.934  1.00  0.00           N
ATOM   2609  H   SER A 178      29.180  35.857  32.349  1.00  0.00           H
ATOM   2610  CA  SER A 178      31.148  35.793  32.429  1.00  0.00           C
ATOM   2611  HA  SER A 178      31.837  36.633  32.349  1.00  0.00           H
ATOM   2612  CB  SER A 178      31.669  34.619  33.274  1.00  0.00           C
ATOM   2613  HB1 SER A 178      32.490  34.085  32.805  1.00  0.00           H
ATOM   2614  HB2 SER A 178      30.894  33.869  33.451  1.00  0.00           H
ATOM   2615  OG  SER A 178      32.174  35.050  34.521  1.00  0.00           O
ATOM   2616  HG  SER A 178      32.581  35.917  34.431  1.00  0.00           H
ATOM   2617  C   SER A 178      30.872  35.219  31.013  1.00  0.00           C
ATOM   2618  O   SER A 178      29.772  34.836  30.703  1.00  0.00           O
ATOM   2619  N   MET A 179      31.980  35.070  30.294  1.00  0.00           N
ATOM   2620  H   MET A 179      32.873  35.248  30.728  1.00  0.00           H
ATOM   2621  CA  MET A 179      32.052  34.266  29.093  1.00  0.00           C
ATOM   2622  HA  MET A 179      31.211  34.445  28.431  1.00  0.00           H
ATOM   2623  CB  MET A 179      33.270  34.520  28.361  1.00  0.00           C
ATOM   2624  HB1 MET A 179      33.392  33.805  27.541  1.00  0.00           H
ATOM   2625  HB2 MET A 179      34.081  34.335  29.068  1.00  0.00           H
ATOM   2626  CG  MET A 179      33.332  35.936  27.653  1.00  0.00           C
ATOM   2627  HG1 MET A 179      34.348  36.035  27.268  1.00  0.00           H
ATOM   2628  HG2 MET A 179      33.129  36.763  28.317  1.00  0.00           H
ATOM   2629  SD  MET A 179      32.311  35.971  26.102  1.00  0.00           S
ATOM   2630  CE  MET A 179      33.376  34.906  25.074  1.00  0.00           C
ATOM   2631  HE1 MET A 179      32.934  33.933  24.852  1.00  0.00           H
ATOM   2632  HE2 MET A 179      33.568  35.356  24.102  1.00  0.00           H
ATOM   2633  HE3 MET A 179      34.270  34.698  25.667  1.00  0.00           H
ATOM   2634  C   MET A 179      31.906  32.812  29.469  1.00  0.00           C
ATOM   2635  O   MET A 179      32.684  32.212  30.267  1.00  0.00           O
ATOM   2636  N   ALA A 180      30.894  32.164  28.904  1.00  0.00           N
ATOM   2637  H   ALA A 180      30.210  32.648  28.342  1.00  0.00           H
ATOM   2638  CA  ALA A 180      30.658  30.752  29.223  1.00  0.00           C
ATOM   2639  HA  ALA A 180      31.242  30.463  30.100  1.00  0.00           H
ATOM   2640  CB  ALA A 180      29.180  30.546  29.590  1.00  0.00           C
ATOM   2641  HB1 ALA A 180      28.482  30.806  28.789  1.00  0.00           H
ATOM   2642  HB2 ALA A 180      28.995  29.499  29.863  1.00  0.00           H
ATOM   2643  HB3 ALA A 180      28.919  31.143  30.466  1.00  0.00           H
ATOM   2644  C   ALA A 180      31.102  29.777  28.055  1.00  0.00           C
ATOM   2645  O   ALA A 180      31.138  28.559  28.200  1.00  0.00           O
ATOM   2646  N   GLY A 181      31.464  30.327  26.910  1.00  0.00           N
ATOM   2647  H   GLY A 181      31.504  31.329  26.787  1.00  0.00           H
ATOM   2648  CA  GLY A 181      31.560  29.584  25.597  1.00  0.00           C
ATOM   2649  HA1 GLY A 181      30.642  29.056  25.316  1.00  0.00           H
ATOM   2650  HA2 GLY A 181      32.255  28.768  25.783  1.00  0.00           H
ATOM   2651  C   GLY A 181      32.054  30.447  24.444  1.00  0.00           C
ATOM   2652  O   GLY A 181      32.041  31.666  24.649  1.00  0.00           O
ATOM   2653  N   PRO A 182      32.504  29.930  23.371  1.00  0.00           N
ATOM   2654  CD  PRO A 182      33.010  28.560  23.252  1.00  0.00           C
ATOM   2655  HD1 PRO A 182      32.152  27.894  23.352  1.00  0.00           H
ATOM   2656  HD2 PRO A 182      33.837  28.209  23.869  1.00  0.00           H
ATOM   2657  CG  PRO A 182      33.565  28.423  21.793  1.00  0.00           C
ATOM   2658  HG1 PRO A 182      33.021  27.583  21.367  1.00  0.00           H
ATOM   2659  HG2 PRO A 182      34.611  28.127  21.703  1.00  0.00           H
ATOM   2660  CB  PRO A 182      33.219  29.762  21.100  1.00  0.00           C
ATOM   2661  HB1 PRO A 182      32.414  29.675  20.363  1.00  0.00           H
ATOM   2662  HB2 PRO A 182      34.114  30.151  20.611  1.00  0.00           H
ATOM   2663  CA  PRO A 182      32.725  30.749  22.195  1.00  0.00           C
ATOM   2664  HA  PRO A 182      33.535  31.439  22.426  1.00  0.00           H
ATOM   2665  C   PRO A 182      31.537  31.587  21.757  1.00  0.00           C
ATOM   2666  O   PRO A 182      30.531  31.061  21.277  1.00  0.00           O
ATOM   2667  N   ASN A 183      31.697  32.931  21.952  1.00  0.00           N
ATOM   2668  H   ASN A 183      32.559  33.258  22.365  1.00  0.00           H
ATOM   2669  CA  ASN A 183      30.676  34.054  21.803  1.00  0.00           C
ATOM   2670  HA  ASN A 183      31.289  34.930  21.988  1.00  0.00           H
ATOM   2671  CB  ASN A 183      30.279  34.108  20.356  1.00  0.00           C
ATOM   2672  HB1 ASN A 183      29.440  33.464  20.090  1.00  0.00           H
ATOM   2673  HB2 ASN A 183      31.143  33.839  19.758  1.00  0.00           H
ATOM   2674  CG  ASN A 183      29.775  35.459  19.979  1.00  0.00           C
ATOM   2675  OD1 ASN A 183      30.494  36.496  19.902  1.00  0.00           O
ATOM   2676  ND2 ASN A 183      28.527  35.545  19.534  1.00  0.00           N
ATOM   2677 1HD2 ASN A 183      27.914  34.760  19.706  1.00  0.00           H
ATOM   2678 2HD2 ASN A 183      28.171  36.446  19.232  1.00  0.00           H
ATOM   2679  C   ASN A 183      29.530  34.000  22.855  1.00  0.00           C
ATOM   2680  O   ASN A 183      28.659  34.841  22.827  1.00  0.00           O
ATOM   2681  N   LEU A 184      29.640  33.203  23.904  1.00  0.00           N
ATOM   2682  H   LEU A 184      30.487  32.655  23.996  1.00  0.00           H
ATOM   2683  CA  LEU A 184      28.528  33.029  24.906  1.00  0.00           C
ATOM   2684  HA  LEU A 184      27.557  33.201  24.445  1.00  0.00           H
ATOM   2685  CB  LEU A 184      28.353  31.542  25.204  1.00  0.00           C
ATOM   2686  HB1 LEU A 184      29.217  31.249  25.798  1.00  0.00           H
ATOM   2687  HB2 LEU A 184      28.468  31.070  24.221  1.00  0.00           H
ATOM   2688  CG  LEU A 184      27.147  31.092  25.917  1.00  0.00           C
ATOM   2689  HG  LEU A 184      27.156  31.382  26.967  1.00  0.00           H
ATOM   2690  CD1 LEU A 184      25.786  31.382  25.253  1.00  0.00           C
ATOM   2691 1HD1 LEU A 184      26.010  31.244  24.195  1.00  0.00           H
ATOM   2692 2HD1 LEU A 184      24.991  30.692  25.545  1.00  0.00           H
ATOM   2693 3HD1 LEU A 184      25.610  32.446  25.426  1.00  0.00           H
ATOM   2694  CD2 LEU A 184      27.165  29.546  25.983  1.00  0.00           C
ATOM   2695 1HD2 LEU A 184      28.159  29.213  26.314  1.00  0.00           H
ATOM   2696 2HD2 LEU A 184      26.458  29.140  26.707  1.00  0.00           H
ATOM   2697 3HD2 LEU A 184      27.031  29.173  24.968  1.00  0.00           H
ATOM   2698  C   LEU A 184      28.771  33.869  26.133  1.00  0.00           C
ATOM   2699  O   LEU A 184      29.772  33.578  26.799  1.00  0.00           O
ATOM   2700  N   ILE A 185      27.840  34.712  26.569  1.00  0.00           N
ATOM   2701  H   ILE A 185      27.033  34.933  25.994  1.00  0.00           H
ATOM   2702  CA  ILE A 185      27.932  35.371  27.841  1.00  0.00           C
ATOM   2703  HA  ILE A 185      28.875  35.158  28.326  1.00  0.00           H
ATOM   2704  CB  ILE A 185      27.611  36.922  27.769  1.00  0.00           C
ATOM   2705  HB  ILE A 185      26.628  37.089  27.319  1.00  0.00           H
ATOM   2706  CG2 ILE A 185      27.631  37.556  29.233  1.00  0.00           C
ATOM   2707 1HG2 ILE A 185      26.833  37.158  29.859  1.00  0.00           H
ATOM   2708 2HG2 ILE A 185      28.639  37.453  29.641  1.00  0.00           H
ATOM   2709 3HG2 ILE A 185      27.394  38.619  29.162  1.00  0.00           H
ATOM   2710  CG1 ILE A 185      28.672  37.367  26.803  1.00  0.00           C
ATOM   2711 1HG1 ILE A 185      28.502  36.990  25.794  1.00  0.00           H
ATOM   2712 2HG1 ILE A 185      29.659  37.048  27.126  1.00  0.00           H
ATOM   2713  CD  ILE A 185      28.800  38.906  26.686  1.00  0.00           C
ATOM   2714  HD1 ILE A 185      29.383  39.340  27.497  1.00  0.00           H
ATOM   2715  HD2 ILE A 185      29.412  39.209  25.830  1.00  0.00           H
ATOM   2716  HD3 ILE A 185      27.795  39.298  26.591  1.00  0.00           H
ATOM   2717  C   ILE A 185      26.856  34.706  28.691  1.00  0.00           C
ATOM   2718  O   ILE A 185      25.726  34.553  28.180  1.00  0.00           O
ATOM   2719  N   ALA A 186      27.182  34.187  29.879  1.00  0.00           N
ATOM   2720  H   ALA A 186      28.175  34.348  30.005  1.00  0.00           H
ATOM   2721  CA  ALA A 186      26.279  33.855  30.907  1.00  0.00           C
ATOM   2722  HA  ALA A 186      25.348  33.549  30.424  1.00  0.00           H
ATOM   2723  CB  ALA A 186      26.898  32.687  31.718  1.00  0.00           C
ATOM   2724  HB1 ALA A 186      26.296  32.526  32.618  1.00  0.00           H
ATOM   2725  HB2 ALA A 186      26.900  31.772  31.131  1.00  0.00           H
ATOM   2726  HB3 ALA A 186      27.891  32.870  32.128  1.00  0.00           H
ATOM   2727  C   ALA A 186      26.020  35.062  31.734  1.00  0.00           C
ATOM   2728  O   ALA A 186      26.916  35.825  32.056  1.00  0.00           O
ATOM   2729  N   ILE A 187      24.729  35.234  32.157  1.00  0.00           N
ATOM   2730  H   ILE A 187      23.997  34.624  31.817  1.00  0.00           H
ATOM   2731  CA  ILE A 187      24.243  36.436  32.854  1.00  0.00           C
ATOM   2732  HA  ILE A 187      25.105  36.780  33.430  1.00  0.00           H
ATOM   2733  CB  ILE A 187      24.020  37.524  31.811  1.00  0.00           C
ATOM   2734  HB  ILE A 187      24.900  37.658  31.174  1.00  0.00           H
ATOM   2735  CG2 ILE A 187      22.741  37.310  30.977  1.00  0.00           C
ATOM   2736 1HG2 ILE A 187      21.857  37.544  31.566  1.00  0.00           H
ATOM   2737 2HG2 ILE A 187      22.787  38.027  30.156  1.00  0.00           H
ATOM   2738 3HG2 ILE A 187      22.719  36.323  30.532  1.00  0.00           H
ATOM   2739  CG1 ILE A 187      23.889  38.832  32.552  1.00  0.00           C
ATOM   2740 1HG1 ILE A 187      24.780  38.950  33.167  1.00  0.00           H
ATOM   2741 2HG1 ILE A 187      22.976  38.802  33.147  1.00  0.00           H
ATOM   2742  CD  ILE A 187      23.782  40.141  31.824  1.00  0.00           C
ATOM   2743  HD1 ILE A 187      24.641  40.262  31.169  1.00  0.00           H
ATOM   2744  HD2 ILE A 187      22.811  40.290  31.362  1.00  0.00           H
ATOM   2745  HD3 ILE A 187      23.832  40.892  32.611  1.00  0.00           H
ATOM   2746  C   ILE A 187      22.993  36.285  33.837  1.00  0.00           C
ATOM   2747  O   ILE A 187      22.035  35.555  33.585  1.00  0.00           O
ATOM   2748  N   GLY A 188      22.946  37.085  34.922  1.00  0.00           N
ATOM   2749  H   GLY A 188      23.856  37.383  35.237  1.00  0.00           H
ATOM   2750  CA  GLY A 188      21.843  37.115  35.839  1.00  0.00           C
ATOM   2751  HA1 GLY A 188      22.180  37.531  36.786  1.00  0.00           H
ATOM   2752  HA2 GLY A 188      21.582  36.106  36.155  1.00  0.00           H
ATOM   2753  C   GLY A 188      20.585  37.713  35.211  1.00  0.00           C
ATOM   2754  O   GLY A 188      20.639  38.580  34.334  1.00  0.00           O
ATOM   2755  N   SER A 189      19.408  37.339  35.660  1.00  0.00           N
ATOM   2756  H   SER A 189      19.347  36.591  36.341  1.00  0.00           H
ATOM   2757  CA  SER A 189      18.161  37.748  35.196  1.00  0.00           C
ATOM   2758  HA  SER A 189      18.333  37.847  34.133  1.00  0.00           H
ATOM   2759  CB  SER A 189      17.071  36.700  35.468  1.00  0.00           C
ATOM   2760  HB1 SER A 189      16.124  37.110  35.112  1.00  0.00           H
ATOM   2761  HB2 SER A 189      17.068  36.574  36.545  1.00  0.00           H
ATOM   2762  OG  SER A 189      17.393  35.586  34.676  1.00  0.00           O
ATOM   2763  HG  SER A 189      18.250  35.229  34.935  1.00  0.00           H
ATOM   2764  C   SER A 189      17.710  39.084  35.761  1.00  0.00           C
ATOM   2765  O   SER A 189      16.668  39.662  35.354  1.00  0.00           O
ATOM   2766  N   SER A 190      18.422  39.660  36.720  1.00  0.00           N
ATOM   2767  H   SER A 190      19.300  39.249  36.995  1.00  0.00           H
ATOM   2768  CA  SER A 190      18.081  40.901  37.347  1.00  0.00           C
ATOM   2769  HA  SER A 190      17.057  40.928  37.707  1.00  0.00           H
ATOM   2770  CB  SER A 190      18.844  41.152  38.651  1.00  0.00           C
ATOM   2771  HB1 SER A 190      18.580  40.440  39.433  1.00  0.00           H
ATOM   2772  HB2 SER A 190      18.535  42.122  39.052  1.00  0.00           H
ATOM   2773  OG  SER A 190      20.253  40.999  38.545  1.00  0.00           O
ATOM   2774  HG  SER A 190      20.450  40.073  38.435  1.00  0.00           H
ATOM   2775  C   SER A 190      18.110  42.087  36.302  1.00  0.00           C
ATOM   2776  O   SER A 190      18.801  42.042  35.261  1.00  0.00           O
ATOM   2777  N   GLU A 191      17.242  43.108  36.370  1.00  0.00           N
ATOM   2778  H   GLU A 191      16.583  43.104  37.132  1.00  0.00           H
ATOM   2779  CA  GLU A 191      17.125  44.145  35.372  1.00  0.00           C
ATOM   2780  HA  GLU A 191      16.931  43.681  34.413  1.00  0.00           H
ATOM   2781  CB  GLU A 191      15.999  45.088  35.909  1.00  0.00           C
ATOM   2782  HB1 GLU A 191      16.343  45.576  36.816  1.00  0.00           H
ATOM   2783  HB2 GLU A 191      15.118  44.493  36.136  1.00  0.00           H
ATOM   2784  CG  GLU A 191      15.772  46.154  34.836  1.00  0.00           C
ATOM   2785  HG1 GLU A 191      15.675  45.818  33.797  1.00  0.00           H
ATOM   2786  HG2 GLU A 191      16.619  46.832  34.909  1.00  0.00           H
ATOM   2787  CD  GLU A 191      14.543  46.961  35.151  1.00  0.00           C
ATOM   2788  OE1 GLU A 191      14.612  47.979  35.863  1.00  0.00           O
ATOM   2789  OE2 GLU A 191      13.470  46.821  34.531  1.00  0.00           O
ATOM   2790  C   GLU A 191      18.496  44.949  35.294  1.00  0.00           C
ATOM   2791  O   GLU A 191      18.983  45.116  34.219  1.00  0.00           O
ATOM   2792  N   SER A 192      19.156  45.313  36.445  1.00  0.00           N
ATOM   2793  H   SER A 192      18.642  45.207  37.303  1.00  0.00           H
ATOM   2794  CA  SER A 192      20.499  46.076  36.390  1.00  0.00           C
ATOM   2795  HA  SER A 192      20.195  47.001  35.909  1.00  0.00           H
ATOM   2796  CB  SER A 192      21.116  46.367  37.716  1.00  0.00           C
ATOM   2797  HB1 SER A 192      22.063  46.863  37.496  1.00  0.00           H
ATOM   2798  HB2 SER A 192      21.243  45.503  38.376  1.00  0.00           H
ATOM   2799  OG  SER A 192      20.160  47.233  38.419  1.00  0.00           O
ATOM   2800  HG  SER A 192      20.581  47.655  39.171  1.00  0.00           H
ATOM   2801  C   SER A 192      21.502  45.305  35.542  1.00  0.00           C
ATOM   2802  O   SER A 192      22.373  45.933  34.863  1.00  0.00           O
ATOM   2803  N   ALA A 193      21.428  44.003  35.538  1.00  0.00           N
ATOM   2804  H   ALA A 193      20.745  43.570  36.147  1.00  0.00           H
ATOM   2805  CA  ALA A 193      22.168  43.081  34.643  1.00  0.00           C
ATOM   2806  HA  ALA A 193      23.218  43.370  34.735  1.00  0.00           H
ATOM   2807  CB  ALA A 193      22.054  41.721  35.280  1.00  0.00           C
ATOM   2808  HB1 ALA A 193      22.392  41.771  36.314  1.00  0.00           H
ATOM   2809  HB2 ALA A 193      21.052  41.301  35.267  1.00  0.00           H
ATOM   2810  HB3 ALA A 193      22.770  41.146  34.702  1.00  0.00           H
ATOM   2811  C   ALA A 193      21.785  43.127  33.173  1.00  0.00           C
ATOM   2812  O   ALA A 193      22.632  43.224  32.307  1.00  0.00           O
ATOM   2813  N   GLN A 194      20.470  43.208  32.889  1.00  0.00           N
ATOM   2814  H   GLN A 194      19.857  43.238  33.685  1.00  0.00           H
ATOM   2815  CA  GLN A 194      20.012  43.183  31.518  1.00  0.00           C
ATOM   2816  HA  GLN A 194      20.646  42.547  30.900  1.00  0.00           H
ATOM   2817  CB  GLN A 194      18.533  42.732  31.584  1.00  0.00           C
ATOM   2818  HB1 GLN A 194      18.192  42.897  30.567  1.00  0.00           H
ATOM   2819  HB2 GLN A 194      17.959  43.385  32.234  1.00  0.00           H
ATOM   2820  CG  GLN A 194      18.380  41.280  31.909  1.00  0.00           C
ATOM   2821  HG1 GLN A 194      17.327  41.047  31.769  1.00  0.00           H
ATOM   2822  HG2 GLN A 194      18.641  41.044  32.935  1.00  0.00           H
ATOM   2823  CD  GLN A 194      19.191  40.442  30.915  1.00  0.00           C
ATOM   2824  OE1 GLN A 194      19.135  40.547  29.674  1.00  0.00           O
ATOM   2825  NE2 GLN A 194      20.135  39.717  31.453  1.00  0.00           N
ATOM   2826 1HE2 GLN A 194      20.234  39.705  32.459  1.00  0.00           H
ATOM   2827 2HE2 GLN A 194      20.643  39.131  30.814  1.00  0.00           H
ATOM   2828  C   GLN A 194      20.095  44.592  30.888  1.00  0.00           C
ATOM   2829  O   GLN A 194      20.223  44.696  29.670  1.00  0.00           O
ATOM   2830  N   LYS A 195      20.087  45.619  31.723  1.00  0.00           N
ATOM   2831  H   LYS A 195      20.038  45.388  32.702  1.00  0.00           H
ATOM   2832  CA  LYS A 195      20.569  46.999  31.418  1.00  0.00           C
ATOM   2833  HA  LYS A 195      19.971  47.420  30.608  1.00  0.00           H
ATOM   2834  CB  LYS A 195      20.349  47.943  32.604  1.00  0.00           C
ATOM   2835  HB1 LYS A 195      21.009  48.779  32.356  1.00  0.00           H
ATOM   2836  HB2 LYS A 195      20.605  47.415  33.519  1.00  0.00           H
ATOM   2837  CG  LYS A 195      18.853  48.362  32.741  1.00  0.00           C
ATOM   2838  HG1 LYS A 195      18.279  47.533  33.149  1.00  0.00           H
ATOM   2839  HG2 LYS A 195      18.472  48.637  31.764  1.00  0.00           H
ATOM   2840  CD  LYS A 195      18.639  49.454  33.780  1.00  0.00           C
ATOM   2841  HD1 LYS A 195      19.184  50.358  33.520  1.00  0.00           H
ATOM   2842  HD2 LYS A 195      18.990  49.002  34.705  1.00  0.00           H
ATOM   2843  CE  LYS A 195      17.152  49.974  33.738  1.00  0.00           C
ATOM   2844  HE1 LYS A 195      17.014  50.587  34.628  1.00  0.00           H
ATOM   2845  HE2 LYS A 195      16.552  49.069  33.864  1.00  0.00           H
ATOM   2846  NZ  LYS A 195      16.735  50.737  32.490  1.00  0.00           N
ATOM   2847  HZ1 LYS A 195      17.288  50.479  31.674  1.00  0.00           H
ATOM   2848  HZ2 LYS A 195      15.784  50.526  32.214  1.00  0.00           H
ATOM   2849  HZ3 LYS A 195      16.847  51.715  32.679  1.00  0.00           H
ATOM   2850  C   LYS A 195      22.032  47.030  30.946  1.00  0.00           C
ATOM   2851  O   LYS A 195      22.315  47.532  29.882  1.00  0.00           O
ATOM   2852  N   ALA A 196      22.954  46.446  31.684  1.00  0.00           N
ATOM   2853  H   ALA A 196      22.610  46.067  32.549  1.00  0.00           H
ATOM   2854  CA  ALA A 196      24.340  46.550  31.266  1.00  0.00           C
ATOM   2855  HA  ALA A 196      24.508  47.624  31.158  1.00  0.00           H
ATOM   2856  CB  ALA A 196      25.293  46.055  32.417  1.00  0.00           C
ATOM   2857  HB1 ALA A 196      25.058  46.573  33.348  1.00  0.00           H
ATOM   2858  HB2 ALA A 196      25.311  44.968  32.529  1.00  0.00           H
ATOM   2859  HB3 ALA A 196      26.274  46.407  32.086  1.00  0.00           H
ATOM   2860  C   ALA A 196      24.623  45.826  29.937  1.00  0.00           C
ATOM   2861  O   ALA A 196      25.305  46.315  29.007  1.00  0.00           O
ATOM   2862  N   LEU A 197      23.985  44.648  29.695  1.00  0.00           N
ATOM   2863  H   LEU A 197      23.413  44.357  30.485  1.00  0.00           H
ATOM   2864  CA  LEU A 197      24.146  43.790  28.511  1.00  0.00           C
ATOM   2865  HA  LEU A 197      25.221  43.713  28.415  1.00  0.00           H
ATOM   2866  CB  LEU A 197      23.640  42.345  28.867  1.00  0.00           C
ATOM   2867  HB1 LEU A 197      22.642  42.451  29.287  1.00  0.00           H
ATOM   2868  HB2 LEU A 197      24.160  41.896  29.707  1.00  0.00           H
ATOM   2869  CG  LEU A 197      23.634  41.402  27.684  1.00  0.00           C
ATOM   2870  HG  LEU A 197      22.908  41.766  26.951  1.00  0.00           H
ATOM   2871  CD1 LEU A 197      25.040  41.279  27.114  1.00  0.00           C
ATOM   2872 1HD1 LEU A 197      25.211  40.508  26.356  1.00  0.00           H
ATOM   2873 2HD1 LEU A 197      25.325  42.226  26.651  1.00  0.00           H
ATOM   2874 3HD1 LEU A 197      25.778  41.144  27.913  1.00  0.00           H
ATOM   2875  CD2 LEU A 197      23.272  40.012  28.133  1.00  0.00           C
ATOM   2876 1HD2 LEU A 197      22.264  39.922  28.537  1.00  0.00           H
ATOM   2877 2HD2 LEU A 197      23.338  39.389  27.243  1.00  0.00           H
ATOM   2878 3HD2 LEU A 197      23.958  39.646  28.901  1.00  0.00           H
ATOM   2879  C   LEU A 197      23.541  44.388  27.243  1.00  0.00           C
ATOM   2880  O   LEU A 197      24.125  44.327  26.147  1.00  0.00           O
ATOM   2881  N   LYS A 198      22.550  45.295  27.396  1.00  0.00           N
ATOM   2882  H   LYS A 198      22.115  45.420  28.302  1.00  0.00           H
ATOM   2883  CA  LYS A 198      21.999  46.119  26.321  1.00  0.00           C
ATOM   2884  HA  LYS A 198      21.793  45.454  25.488  1.00  0.00           H
ATOM   2885  CB  LYS A 198      20.695  46.691  26.830  1.00  0.00           C
ATOM   2886  HB1 LYS A 198      21.002  47.220  27.734  1.00  0.00           H
ATOM   2887  HB2 LYS A 198      20.155  45.823  27.222  1.00  0.00           H
ATOM   2888  CG  LYS A 198      19.683  47.445  25.849  1.00  0.00           C
ATOM   2889  HG1 LYS A 198      19.332  46.635  25.194  1.00  0.00           H
ATOM   2890  HG2 LYS A 198      20.219  48.069  25.137  1.00  0.00           H
ATOM   2891  CD  LYS A 198      18.583  48.069  26.554  1.00  0.00           C
ATOM   2892  HD1 LYS A 198      19.029  48.853  27.174  1.00  0.00           H
ATOM   2893  HD2 LYS A 198      18.018  47.389  27.187  1.00  0.00           H
ATOM   2894  CE  LYS A 198      17.789  48.778  25.448  1.00  0.00           C
ATOM   2895  HE1 LYS A 198      17.442  48.041  24.735  1.00  0.00           H
ATOM   2896  HE2 LYS A 198      18.417  49.604  25.104  1.00  0.00           H
ATOM   2897  NZ  LYS A 198      16.597  49.430  25.985  1.00  0.00           N
ATOM   2898  HZ1 LYS A 198      16.864  50.169  26.619  1.00  0.00           H
ATOM   2899  HZ2 LYS A 198      16.134  49.807  25.165  1.00  0.00           H
ATOM   2900  HZ3 LYS A 198      15.991  48.833  26.527  1.00  0.00           H
ATOM   2901  C   LYS A 198      22.932  47.282  25.843  1.00  0.00           C
ATOM   2902  O   LYS A 198      22.691  47.829  24.754  1.00  0.00           O
ATOM   2903  N   ILE A 199      23.873  47.641  26.721  1.00  0.00           N
ATOM   2904  H   ILE A 199      24.055  47.182  27.599  1.00  0.00           H
ATOM   2905  CA  ILE A 199      24.879  48.604  26.337  1.00  0.00           C
ATOM   2906  HA  ILE A 199      24.478  49.196  25.515  1.00  0.00           H
ATOM   2907  CB  ILE A 199      25.270  49.525  27.525  1.00  0.00           C
ATOM   2908  HB  ILE A 199      25.677  48.873  28.294  1.00  0.00           H
ATOM   2909  CG2 ILE A 199      26.310  50.614  27.100  1.00  0.00           C
ATOM   2910 1HG2 ILE A 199      27.259  50.096  26.957  1.00  0.00           H
ATOM   2911 2HG2 ILE A 199      25.900  51.097  26.215  1.00  0.00           H
ATOM   2912 3HG2 ILE A 199      26.469  51.357  27.891  1.00  0.00           H
ATOM   2913  CG1 ILE A 199      24.013  50.266  28.085  1.00  0.00           C
ATOM   2914 1HG1 ILE A 199      23.219  49.538  28.285  1.00  0.00           H
ATOM   2915 2HG1 ILE A 199      23.584  51.022  27.424  1.00  0.00           H
ATOM   2916  CD  ILE A 199      24.221  50.872  29.470  1.00  0.00           C
ATOM   2917  HD1 ILE A 199      24.445  50.026  30.117  1.00  0.00           H
ATOM   2918  HD2 ILE A 199      24.877  51.741  29.447  1.00  0.00           H
ATOM   2919  HD3 ILE A 199      23.223  51.164  29.795  1.00  0.00           H
ATOM   2920  C   ILE A 199      26.096  47.782  25.781  1.00  0.00           C
ATOM   2921  O   ILE A 199      26.498  47.988  24.618  1.00  0.00           O
ATOM   2922  N   MET A 200      26.456  46.679  26.389  1.00  0.00           N
ATOM   2923  H   MET A 200      26.085  46.415  27.292  1.00  0.00           H
ATOM   2924  CA  MET A 200      27.483  45.730  25.895  1.00  0.00           C
ATOM   2925  HA  MET A 200      28.475  46.190  25.931  1.00  0.00           H
ATOM   2926  CB  MET A 200      27.687  44.456  26.763  1.00  0.00           C
ATOM   2927  HB1 MET A 200      28.429  43.838  26.271  1.00  0.00           H
ATOM   2928  HB2 MET A 200      26.798  43.824  26.777  1.00  0.00           H
ATOM   2929  CG  MET A 200      28.215  44.816  28.165  1.00  0.00           C
ATOM   2930  HG1 MET A 200      27.731  45.705  28.568  1.00  0.00           H
ATOM   2931  HG2 MET A 200      29.276  45.048  28.071  1.00  0.00           H
ATOM   2932  SD  MET A 200      27.916  43.720  29.565  1.00  0.00           S
ATOM   2933  CE  MET A 200      29.059  42.339  29.162  1.00  0.00           C
ATOM   2934  HE1 MET A 200      30.049  42.664  29.466  1.00  0.00           H
ATOM   2935  HE2 MET A 200      28.737  41.469  29.724  1.00  0.00           H
ATOM   2936  HE3 MET A 200      28.916  42.169  28.095  1.00  0.00           H
ATOM   2937  C   MET A 200      27.295  45.279  24.431  1.00  0.00           C
ATOM   2938  O   MET A 200      28.153  45.483  23.588  1.00  0.00           O
ATOM   2939  N   GLN A 201      26.049  44.833  24.109  1.00  0.00           N
ATOM   2940  H   GLN A 201      25.383  44.686  24.847  1.00  0.00           H
ATOM   2941  CA  GLN A 201      25.603  44.468  22.746  1.00  0.00           C
ATOM   2942  HA  GLN A 201      26.270  43.669  22.420  1.00  0.00           H
ATOM   2943  CB  GLN A 201      24.208  43.919  22.795  1.00  0.00           C
ATOM   2944  HB1 GLN A 201      23.937  43.780  21.748  1.00  0.00           H
ATOM   2945  HB2 GLN A 201      23.479  44.607  23.217  1.00  0.00           H
ATOM   2946  CG  GLN A 201      23.977  42.634  23.593  1.00  0.00           C
ATOM   2947  HG1 GLN A 201      22.908  42.555  23.794  1.00  0.00           H
ATOM   2948  HG2 GLN A 201      24.560  42.536  24.507  1.00  0.00           H
ATOM   2949  CD  GLN A 201      24.360  41.400  22.778  1.00  0.00           C
ATOM   2950  OE1 GLN A 201      25.286  41.473  21.991  1.00  0.00           O
ATOM   2951  NE2 GLN A 201      23.823  40.258  23.059  1.00  0.00           N
ATOM   2952 1HE2 GLN A 201      23.211  40.199  23.862  1.00  0.00           H
ATOM   2953 2HE2 GLN A 201      24.109  39.472  22.495  1.00  0.00           H
ATOM   2954  C   GLN A 201      25.521  45.645  21.807  1.00  0.00           C
ATOM   2955  O   GLN A 201      26.007  45.487  20.681  1.00  0.00           O
ATOM   2956  N   GLN A 202      25.039  46.847  22.241  1.00  0.00           N
ATOM   2957  H   GLN A 202      25.021  47.015  23.230  1.00  0.00           H
ATOM   2958  CA  GLN A 202      25.144  48.068  21.348  1.00  0.00           C
ATOM   2959  HA  GLN A 202      24.686  47.824  20.384  1.00  0.00           H
ATOM   2960  CB  GLN A 202      24.331  49.188  22.089  1.00  0.00           C
ATOM   2961  HB1 GLN A 202      24.796  49.307  23.068  1.00  0.00           H
ATOM   2962  HB2 GLN A 202      23.294  48.851  22.095  1.00  0.00           H
ATOM   2963  CG  GLN A 202      24.180  50.494  21.306  1.00  0.00           C
ATOM   2964  HG1 GLN A 202      24.089  50.366  20.223  1.00  0.00           H
ATOM   2965  HG2 GLN A 202      25.162  50.932  21.494  1.00  0.00           H
ATOM   2966  CD  GLN A 202      23.002  51.362  21.818  1.00  0.00           C
ATOM   2967  OE1 GLN A 202      21.866  50.908  22.137  1.00  0.00           O
ATOM   2968  NE2 GLN A 202      23.257  52.657  21.917  1.00  0.00           N
ATOM   2969 1HE2 GLN A 202      24.112  52.932  21.460  1.00  0.00           H
ATOM   2970 2HE2 GLN A 202      22.439  53.233  22.064  1.00  0.00           H
ATOM   2971  C   GLN A 202      26.570  48.514  21.038  1.00  0.00           C
ATOM   2972  O   GLN A 202      26.892  48.849  19.891  1.00  0.00           O
ATOM   2973  N   MET A 203      27.513  48.642  22.019  1.00  0.00           N
ATOM   2974  H   MET A 203      27.156  48.484  22.954  1.00  0.00           H
ATOM   2975  CA  MET A 203      28.869  49.207  21.884  1.00  0.00           C
ATOM   2976  HA  MET A 203      28.753  50.113  21.295  1.00  0.00           H
ATOM   2977  CB  MET A 203      29.266  49.756  23.352  1.00  0.00           C
ATOM   2978  HB1 MET A 203      30.348  49.926  23.375  1.00  0.00           H
ATOM   2979  HB2 MET A 203      28.909  49.033  24.086  1.00  0.00           H
ATOM   2980  CG  MET A 203      28.467  51.023  23.722  1.00  0.00           C
ATOM   2981  HG1 MET A 203      28.735  51.229  24.752  1.00  0.00           H
ATOM   2982  HG2 MET A 203      27.399  50.874  23.860  1.00  0.00           H
ATOM   2983  SD  MET A 203      28.612  52.543  22.712  1.00  0.00           S
ATOM   2984  CE  MET A 203      27.631  53.769  23.481  1.00  0.00           C
ATOM   2985  HE1 MET A 203      27.963  54.143  24.457  1.00  0.00           H
ATOM   2986  HE2 MET A 203      27.588  54.590  22.768  1.00  0.00           H
ATOM   2987  HE3 MET A 203      26.612  53.419  23.636  1.00  0.00           H
ATOM   2988  C   MET A 203      29.818  48.171  21.308  1.00  0.00           C
ATOM   2989  O   MET A 203      31.030  48.292  21.452  1.00  0.00           O
ATOM   2990  N   SER A 204      29.330  47.160  20.636  1.00  0.00           N
ATOM   2991  H   SER A 204      28.326  47.159  20.507  1.00  0.00           H
ATOM   2992  CA  SER A 204      30.056  46.191  19.801  1.00  0.00           C
ATOM   2993  HA  SER A 204      31.109  46.450  19.720  1.00  0.00           H
ATOM   2994  CB  SER A 204      30.111  44.878  20.638  1.00  0.00           C
ATOM   2995  HB1 SER A 204      29.094  44.678  20.979  1.00  0.00           H
ATOM   2996  HB2 SER A 204      30.760  45.091  21.492  1.00  0.00           H
ATOM   2997  OG  SER A 204      30.915  43.822  20.001  1.00  0.00           O
ATOM   2998  HG  SER A 204      31.778  43.980  20.388  1.00  0.00           H
ATOM   2999  C   SER A 204      29.456  45.924  18.443  1.00  0.00           C
ATOM   3000  O   SER A 204      28.305  46.290  18.084  1.00  0.00           O
ATOM   3001  N   ASP A 205      30.336  45.401  17.531  1.00  0.00           N
ATOM   3002  H   ASP A 205      31.260  45.158  17.855  1.00  0.00           H
ATOM   3003  CA  ASP A 205      30.072  45.146  16.114  1.00  0.00           C
ATOM   3004  HA  ASP A 205      29.233  45.760  15.801  1.00  0.00           H
ATOM   3005  CB  ASP A 205      31.232  45.658  15.278  1.00  0.00           C
ATOM   3006  HB1 ASP A 205      31.312  46.740  15.435  1.00  0.00           H
ATOM   3007  HB2 ASP A 205      31.141  45.431  14.222  1.00  0.00           H
ATOM   3008  CG  ASP A 205      32.585  45.127  15.652  1.00  0.00           C
ATOM   3009  OD1 ASP A 205      33.041  45.357  16.798  1.00  0.00           O
ATOM   3010  OD2 ASP A 205      33.098  44.302  14.944  1.00  0.00           O
ATOM   3011  C   ASP A 205      29.549  43.707  15.786  1.00  0.00           C
ATOM   3012  O   ASP A 205      29.369  43.397  14.639  1.00  0.00           O
ATOM   3013  N   HIS A 206      29.420  42.789  16.713  1.00  0.00           N
ATOM   3014  H   HIS A 206      29.596  43.060  17.668  1.00  0.00           H
ATOM   3015  CA  HIS A 206      28.868  41.458  16.494  1.00  0.00           C
ATOM   3016  HA  HIS A 206      28.122  41.373  15.698  1.00  0.00           H
ATOM   3017  CB  HIS A 206      29.981  40.388  16.278  1.00  0.00           C
ATOM   3018  HB1 HIS A 206      30.613  40.309  17.155  1.00  0.00           H
ATOM   3019  HB2 HIS A 206      30.584  40.809  15.488  1.00  0.00           H
ATOM   3020  CG  HIS A 206      29.485  39.031  15.787  1.00  0.00           C
ATOM   3021  ND1 HIS A 206      28.680  38.808  14.702  1.00  0.00           N
ATOM   3022  CE1 HIS A 206      28.359  37.495  14.743  1.00  0.00           C
ATOM   3023  HE1 HIS A 206      27.616  36.959  14.174  1.00  0.00           H
ATOM   3024  NE2 HIS A 206      28.946  36.966  15.823  1.00  0.00           N
ATOM   3025  HE2 HIS A 206      28.567  36.154  16.274  1.00  0.00           H
ATOM   3026  CD2 HIS A 206      29.692  37.893  16.466  1.00  0.00           C
ATOM   3027  HD2 HIS A 206      30.046  37.845  17.485  1.00  0.00           H
ATOM   3028  C   HIS A 206      27.997  41.104  17.658  1.00  0.00           C
ATOM   3029  O   HIS A 206      28.234  41.586  18.762  1.00  0.00           O
ATOM   3030  N   ARG A 207      26.865  40.427  17.423  1.00  0.00           N
ATOM   3031  H   ARG A 207      26.694  40.142  16.467  1.00  0.00           H
ATOM   3032  CA  ARG A 207      25.845  40.020  18.455  1.00  0.00           C
ATOM   3033  HA  ARG A 207      25.813  40.896  19.116  1.00  0.00           H
ATOM   3034  CB  ARG A 207      24.497  39.910  17.714  1.00  0.00           C
ATOM   3035  HB1 ARG A 207      24.664  39.121  16.986  1.00  0.00           H
ATOM   3036  HB2 ARG A 207      24.268  40.853  17.223  1.00  0.00           H
ATOM   3037  CG  ARG A 207      23.380  39.616  18.703  1.00  0.00           C
ATOM   3038  HG1 ARG A 207      23.650  38.686  19.199  1.00  0.00           H
ATOM   3039  HG2 ARG A 207      22.502  39.358  18.113  1.00  0.00           H
ATOM   3040  CD  ARG A 207      22.986  40.693  19.656  1.00  0.00           C
ATOM   3041  HD1 ARG A 207      23.851  41.239  20.036  1.00  0.00           H
ATOM   3042  HD2 ARG A 207      22.399  40.310  20.495  1.00  0.00           H
ATOM   3043  NE  ARG A 207      21.926  41.585  19.070  1.00  0.00           N
ATOM   3044  HE  ARG A 207      20.992  41.216  18.969  1.00  0.00           H
ATOM   3045  CZ  ARG A 207      22.077  42.834  18.656  1.00  0.00           C
ATOM   3046  NH1 ARG A 207      23.138  43.517  18.710  1.00  0.00           N
ATOM   3047 1HH1 ARG A 207      24.047  43.097  18.858  1.00  0.00           H
ATOM   3048 2HH1 ARG A 207      23.156  44.505  18.498  1.00  0.00           H
ATOM   3049  NH2 ARG A 207      20.988  43.352  18.143  1.00  0.00           N
ATOM   3050 1HH2 ARG A 207      20.102  42.878  18.244  1.00  0.00           H
ATOM   3051 2HH2 ARG A 207      20.994  44.335  17.933  1.00  0.00           H
ATOM   3052  C   ARG A 207      26.262  38.932  19.369  1.00  0.00           C
ATOM   3053  O   ARG A 207      26.498  37.797  18.952  1.00  0.00           O
ATOM   3054  N   TYR A 208      26.437  39.196  20.697  1.00  0.00           N
ATOM   3055  H   TYR A 208      26.400  40.141  21.048  1.00  0.00           H
ATOM   3056  CA  TYR A 208      26.763  38.133  21.675  1.00  0.00           C
ATOM   3057  HA  TYR A 208      27.515  37.458  21.281  1.00  0.00           H
ATOM   3058  CB  TYR A 208      27.298  38.752  22.944  1.00  0.00           C
ATOM   3059  HB1 TYR A 208      27.190  38.009  23.732  1.00  0.00           H
ATOM   3060  HB2 TYR A 208      26.661  39.579  23.225  1.00  0.00           H
ATOM   3061  CG  TYR A 208      28.772  39.115  22.836  1.00  0.00           C
ATOM   3062  CD1 TYR A 208      29.748  38.276  23.435  1.00  0.00           C
ATOM   3063  HD1 TYR A 208      29.474  37.406  24.011  1.00  0.00           H
ATOM   3064  CE1 TYR A 208      31.089  38.635  23.286  1.00  0.00           C
ATOM   3065  HE1 TYR A 208      31.830  37.985  23.734  1.00  0.00           H
ATOM   3066  CZ  TYR A 208      31.495  39.710  22.476  1.00  0.00           C
ATOM   3067  OH  TYR A 208      32.761  40.076  22.398  1.00  0.00           O
ATOM   3068  HH  TYR A 208      32.774  40.912  21.920  1.00  0.00           H
ATOM   3069  CE2 TYR A 208      30.466  40.521  21.913  1.00  0.00           C
ATOM   3070  HE2 TYR A 208      30.735  41.370  21.298  1.00  0.00           H
ATOM   3071  CD2 TYR A 208      29.133  40.215  22.084  1.00  0.00           C
ATOM   3072  HD2 TYR A 208      28.401  40.848  21.604  1.00  0.00           H
ATOM   3073  C   TYR A 208      25.608  37.174  21.959  1.00  0.00           C
ATOM   3074  O   TYR A 208      24.478  37.645  22.036  1.00  0.00           O
ATOM   3075  N   ASP A 209      25.843  35.870  22.134  1.00  0.00           N
ATOM   3076  H   ASP A 209      26.812  35.581  22.106  1.00  0.00           H
ATOM   3077  CA  ASP A 209      24.829  34.914  22.590  1.00  0.00           C
ATOM   3078  HA  ASP A 209      23.942  35.197  22.019  1.00  0.00           H
ATOM   3079  CB  ASP A 209      25.151  33.477  22.100  1.00  0.00           C
ATOM   3080  HB1 ASP A 209      24.318  32.827  22.379  1.00  0.00           H
ATOM   3081  HB2 ASP A 209      26.073  33.174  22.595  1.00  0.00           H
ATOM   3082  CG  ASP A 209      25.426  33.486  20.545  1.00  0.00           C
ATOM   3083  OD1 ASP A 209      24.456  33.376  19.700  1.00  0.00           O
ATOM   3084  OD2 ASP A 209      26.638  33.477  20.179  1.00  0.00           O
ATOM   3085  C   ASP A 209      24.580  35.037  24.105  1.00  0.00           C
ATOM   3086  O   ASP A 209      25.526  34.842  24.833  1.00  0.00           O
ATOM   3087  N   LYS A 210      23.357  35.386  24.475  1.00  0.00           N
ATOM   3088  H   LYS A 210      22.625  35.454  23.783  1.00  0.00           H
ATOM   3089  CA  LYS A 210      22.937  35.608  25.806  1.00  0.00           C
ATOM   3090  HA  LYS A 210      23.772  35.987  26.387  1.00  0.00           H
ATOM   3091  CB  LYS A 210      21.872  36.743  25.704  1.00  0.00           C
ATOM   3092  HB1 LYS A 210      21.298  36.591  24.781  1.00  0.00           H
ATOM   3093  HB2 LYS A 210      22.478  37.646  25.618  1.00  0.00           H
ATOM   3094  CG  LYS A 210      20.901  36.796  26.876  1.00  0.00           C
ATOM   3095  HG1 LYS A 210      21.431  36.759  27.830  1.00  0.00           H
ATOM   3096  HG2 LYS A 210      20.203  35.956  26.826  1.00  0.00           H
ATOM   3097  CD  LYS A 210      20.044  38.198  26.815  1.00  0.00           C
ATOM   3098  HD1 LYS A 210      19.543  38.232  25.836  1.00  0.00           H
ATOM   3099  HD2 LYS A 210      20.638  39.111  26.832  1.00  0.00           H
ATOM   3100  CE  LYS A 210      18.933  38.082  27.849  1.00  0.00           C
ATOM   3101  HE1 LYS A 210      19.295  38.118  28.870  1.00  0.00           H
ATOM   3102  HE2 LYS A 210      18.487  37.112  27.668  1.00  0.00           H
ATOM   3103  NZ  LYS A 210      17.941  39.077  27.652  1.00  0.00           N
ATOM   3104  HZ1 LYS A 210      17.458  39.049  26.770  1.00  0.00           H
ATOM   3105  HZ2 LYS A 210      17.182  38.951  28.312  1.00  0.00           H
ATOM   3106  HZ3 LYS A 210      18.383  39.970  27.841  1.00  0.00           H
ATOM   3107  C   LYS A 210      22.316  34.307  26.406  1.00  0.00           C
ATOM   3108  O   LYS A 210      21.297  33.787  25.898  1.00  0.00           O
ATOM   3109  N   LEU A 211      23.058  33.752  27.342  1.00  0.00           N
ATOM   3110  H   LEU A 211      24.003  34.071  27.450  1.00  0.00           H
ATOM   3111  CA  LEU A 211      22.627  32.543  28.131  1.00  0.00           C
ATOM   3112  HA  LEU A 211      21.697  32.075  27.803  1.00  0.00           H
ATOM   3113  CB  LEU A 211      23.740  31.472  28.197  1.00  0.00           C
ATOM   3114  HB1 LEU A 211      24.701  31.954  28.400  1.00  0.00           H
ATOM   3115  HB2 LEU A 211      23.889  31.050  27.201  1.00  0.00           H
ATOM   3116  CG  LEU A 211      23.465  30.373  29.200  1.00  0.00           C
ATOM   3117  HG  LEU A 211      22.378  30.276  29.271  1.00  0.00           H
ATOM   3118  CD1 LEU A 211      24.016  29.032  28.640  1.00  0.00           C
ATOM   3119 1HD1 LEU A 211      23.561  28.720  27.694  1.00  0.00           H
ATOM   3120 2HD1 LEU A 211      25.081  29.204  28.483  1.00  0.00           H
ATOM   3121 3HD1 LEU A 211      23.794  28.148  29.238  1.00  0.00           H
ATOM   3122  CD2 LEU A 211      24.032  30.545  30.580  1.00  0.00           C
ATOM   3123 1HD2 LEU A 211      23.686  29.770  31.260  1.00  0.00           H
ATOM   3124 2HD2 LEU A 211      25.103  30.435  30.423  1.00  0.00           H
ATOM   3125 3HD2 LEU A 211      23.827  31.500  31.046  1.00  0.00           H
ATOM   3126  C   LEU A 211      22.291  33.117  29.533  1.00  0.00           C
ATOM   3127  O   LEU A 211      23.107  33.644  30.233  1.00  0.00           O
ATOM   3128  N   THR A 212      21.066  32.870  30.054  1.00  0.00           N
ATOM   3129  H   THR A 212      20.480  32.183  29.599  1.00  0.00           H
ATOM   3130  CA  THR A 212      20.496  33.628  31.182  1.00  0.00           C
ATOM   3131  HA  THR A 212      21.242  34.302  31.624  1.00  0.00           H
ATOM   3132  CB  THR A 212      19.382  34.559  30.636  1.00  0.00           C
ATOM   3133  HB  THR A 212      18.490  33.945  30.500  1.00  0.00           H
ATOM   3134  CG2 THR A 212      19.067  35.685  31.569  1.00  0.00           C
ATOM   3135 1HG2 THR A 212      18.460  36.495  31.178  1.00  0.00           H
ATOM   3136 2HG2 THR A 212      18.492  35.206  32.363  1.00  0.00           H
ATOM   3137 3HG2 THR A 212      19.976  36.101  31.999  1.00  0.00           H
ATOM   3138  OG1 THR A 212      19.737  35.155  29.443  1.00  0.00           O
ATOM   3139  HG1 THR A 212      19.379  34.679  28.690  1.00  0.00           H
ATOM   3140  C   THR A 212      19.973  32.790  32.361  1.00  0.00           C
ATOM   3141  O   THR A 212      19.202  31.860  32.207  1.00  0.00           O
ATOM   3142  N   VAL A 213      20.550  32.939  33.526  1.00  0.00           N
ATOM   3143  H   VAL A 213      21.300  33.621  33.614  1.00  0.00           H
ATOM   3144  CA  VAL A 213      20.247  32.219  34.788  1.00  0.00           C
ATOM   3145  HA  VAL A 213      19.743  31.278  34.576  1.00  0.00           H
ATOM   3146  CB  VAL A 213      21.580  31.697  35.429  1.00  0.00           C
ATOM   3147  HB  VAL A 213      21.373  31.446  36.470  1.00  0.00           H
ATOM   3148  CG1 VAL A 213      22.060  30.399  34.790  1.00  0.00           C
ATOM   3149 1HG1 VAL A 213      22.424  30.551  33.772  1.00  0.00           H
ATOM   3150 2HG1 VAL A 213      22.918  30.098  35.374  1.00  0.00           H
ATOM   3151 3HG1 VAL A 213      21.342  29.573  34.854  1.00  0.00           H
ATOM   3152  CG2 VAL A 213      22.779  32.668  35.452  1.00  0.00           C
ATOM   3153 1HG2 VAL A 213      23.567  32.314  36.115  1.00  0.00           H
ATOM   3154 2HG2 VAL A 213      23.199  32.770  34.445  1.00  0.00           H
ATOM   3155 3HG2 VAL A 213      22.608  33.660  35.874  1.00  0.00           H
ATOM   3156  C   VAL A 213      19.422  33.085  35.745  1.00  0.00           C
ATOM   3157  O   VAL A 213      19.558  34.312  35.737  1.00  0.00           O
ATOM   3158  N   PRO A 214      18.461  32.492  36.459  1.00  0.00           N
ATOM   3159  CD  PRO A 214      17.899  31.170  36.363  1.00  0.00           C
ATOM   3160  HD1 PRO A 214      18.672  30.408  36.306  1.00  0.00           H
ATOM   3161  HD2 PRO A 214      17.330  31.027  35.448  1.00  0.00           H
ATOM   3162  CG  PRO A 214      16.967  31.044  37.422  1.00  0.00           C
ATOM   3163  HG1 PRO A 214      17.473  30.784  38.361  1.00  0.00           H
ATOM   3164  HG2 PRO A 214      16.202  30.268  37.323  1.00  0.00           H
ATOM   3165  CB  PRO A 214      16.389  32.421  37.703  1.00  0.00           C
ATOM   3166  HB1 PRO A 214      16.134  32.640  38.738  1.00  0.00           H
ATOM   3167  HB2 PRO A 214      15.571  32.565  37.007  1.00  0.00           H
ATOM   3168  CA  PRO A 214      17.562  33.302  37.343  1.00  0.00           C
ATOM   3169  HA  PRO A 214      17.143  34.123  36.754  1.00  0.00           H
ATOM   3170  C   PRO A 214      18.354  33.870  38.543  1.00  0.00           C
ATOM   3171  O   PRO A 214      18.104  34.939  39.080  1.00  0.00           O
ATOM   3172  N   ASP A 215      19.338  33.079  39.042  1.00  0.00           N
ATOM   3173  H   ASP A 215      19.503  32.158  38.643  1.00  0.00           H
ATOM   3174  CA  ASP A 215      20.262  33.445  40.145  1.00  0.00           C
ATOM   3175  HA  ASP A 215      19.789  34.235  40.725  1.00  0.00           H
ATOM   3176  CB  ASP A 215      20.435  32.197  41.028  1.00  0.00           C
ATOM   3177  HB1 ASP A 215      20.877  32.505  41.976  1.00  0.00           H
ATOM   3178  HB2 ASP A 215      21.100  31.452  40.593  1.00  0.00           H
ATOM   3179  CG  ASP A 215      19.139  31.448  41.471  1.00  0.00           C
ATOM   3180  OD1 ASP A 215      18.669  30.529  40.839  1.00  0.00           O
ATOM   3181  OD2 ASP A 215      18.627  31.937  42.460  1.00  0.00           O
ATOM   3182  C   ASP A 215      21.479  34.051  39.587  1.00  0.00           C
ATOM   3183  O   ASP A 215      22.382  33.418  39.021  1.00  0.00           O
ATOM   3184  N   ASP A 216      21.610  35.325  39.885  1.00  0.00           N
ATOM   3185  H   ASP A 216      20.813  35.789  40.298  1.00  0.00           H
ATOM   3186  CA  ASP A 216      22.686  36.228  39.418  1.00  0.00           C
ATOM   3187  HA  ASP A 216      22.636  36.135  38.340  1.00  0.00           H
ATOM   3188  CB  ASP A 216      22.472  37.731  39.813  1.00  0.00           C
ATOM   3189  HB1 ASP A 216      23.177  38.298  39.206  1.00  0.00           H
ATOM   3190  HB2 ASP A 216      22.691  37.851  40.878  1.00  0.00           H
ATOM   3191  CG  ASP A 216      21.025  38.133  39.539  1.00  0.00           C
ATOM   3192  OD1 ASP A 216      20.180  38.016  40.475  1.00  0.00           O
ATOM   3193  OD2 ASP A 216      20.694  38.534  38.408  1.00  0.00           O
ATOM   3194  C   ASP A 216      24.118  35.816  39.845  1.00  0.00           C
ATOM   3195  O   ASP A 216      25.060  36.071  39.082  1.00  0.00           O
ATOM   3196  N   ILE A 217      24.281  35.186  40.993  1.00  0.00           N
ATOM   3197  H   ILE A 217      23.496  35.003  41.595  1.00  0.00           H
ATOM   3198  CA  ILE A 217      25.569  34.736  41.481  1.00  0.00           C
ATOM   3199  HA  ILE A 217      26.240  35.582  41.343  1.00  0.00           H
ATOM   3200  CB  ILE A 217      25.442  34.486  43.017  1.00  0.00           C
ATOM   3201  HB  ILE A 217      24.592  33.805  43.145  1.00  0.00           H
ATOM   3202  CG2 ILE A 217      26.729  33.770  43.556  1.00  0.00           C
ATOM   3203 1HG2 ILE A 217      26.771  32.784  43.081  1.00  0.00           H
ATOM   3204 2HG2 ILE A 217      27.534  34.315  43.075  1.00  0.00           H
ATOM   3205 3HG2 ILE A 217      26.840  33.822  44.643  1.00  0.00           H
ATOM   3206  CG1 ILE A 217      25.103  35.745  43.887  1.00  0.00           C
ATOM   3207 1HG1 ILE A 217      25.512  35.478  44.870  1.00  0.00           H
ATOM   3208 2HG1 ILE A 217      24.023  35.767  43.981  1.00  0.00           H
ATOM   3209  CD  ILE A 217      25.694  37.084  43.332  1.00  0.00           C
ATOM   3210  HD1 ILE A 217      26.753  36.964  43.055  1.00  0.00           H
ATOM   3211  HD2 ILE A 217      25.049  37.327  42.493  1.00  0.00           H
ATOM   3212  HD3 ILE A 217      25.501  37.897  44.035  1.00  0.00           H
ATOM   3213  C   ILE A 217      26.046  33.521  40.633  1.00  0.00           C
ATOM   3214  O   ILE A 217      27.250  33.369  40.516  1.00  0.00           O
ATOM   3215  N   ALA A 218      25.113  32.779  40.084  1.00  0.00           N
ATOM   3216  H   ALA A 218      24.122  32.934  40.110  1.00  0.00           H
ATOM   3217  CA  ALA A 218      25.463  31.552  39.325  1.00  0.00           C
ATOM   3218  HA  ALA A 218      26.333  31.119  39.832  1.00  0.00           H
ATOM   3219  CB  ALA A 218      24.312  30.536  39.323  1.00  0.00           C
ATOM   3220  HB1 ALA A 218      23.347  30.969  39.072  1.00  0.00           H
ATOM   3221  HB2 ALA A 218      24.317  29.630  38.726  1.00  0.00           H
ATOM   3222  HB3 ALA A 218      24.274  30.280  40.371  1.00  0.00           H
ATOM   3223  C   ALA A 218      26.018  31.762  37.908  1.00  0.00           C
ATOM   3224  O   ALA A 218      26.225  30.785  37.168  1.00  0.00           O
ATOM   3225  N   ALA A 219      26.182  33.014  37.432  1.00  0.00           N
ATOM   3226  H   ALA A 219      25.821  33.759  37.995  1.00  0.00           H
ATOM   3227  CA  ALA A 219      26.618  33.364  36.098  1.00  0.00           C
ATOM   3228  HA  ALA A 219      26.196  32.664  35.366  1.00  0.00           H
ATOM   3229  CB  ALA A 219      26.047  34.855  35.928  1.00  0.00           C
ATOM   3230  HB1 ALA A 219      26.386  35.255  34.963  1.00  0.00           H
ATOM   3231  HB2 ALA A 219      24.965  34.901  36.003  1.00  0.00           H
ATOM   3232  HB3 ALA A 219      26.569  35.429  36.691  1.00  0.00           H
ATOM   3233  C   ALA A 219      28.115  33.436  35.987  1.00  0.00           C
ATOM   3234  O   ALA A 219      28.703  33.176  34.974  1.00  0.00           O
ATOM   3235  N   ASN A 220      28.793  33.788  37.074  1.00  0.00           N
ATOM   3236  H   ASN A 220      28.393  34.326  37.837  1.00  0.00           H
ATOM   3237  CA  ASN A 220      30.257  33.857  37.049  1.00  0.00           C
ATOM   3238  HA  ASN A 220      30.585  34.217  36.074  1.00  0.00           H
ATOM   3239  CB  ASN A 220      30.746  34.760  38.132  1.00  0.00           C
ATOM   3240  HB1 ASN A 220      30.360  34.529  39.119  1.00  0.00           H
ATOM   3241  HB2 ASN A 220      30.338  35.731  37.849  1.00  0.00           H
ATOM   3242  CG  ASN A 220      32.248  34.858  38.183  1.00  0.00           C
ATOM   3243  OD1 ASN A 220      32.913  33.970  38.754  1.00  0.00           O
ATOM   3244  ND2 ASN A 220      32.841  35.980  37.823  1.00  0.00           N
ATOM   3245 1HD2 ASN A 220      32.264  36.780  37.579  1.00  0.00           H
ATOM   3246 2HD2 ASN A 220      33.847  35.968  37.941  1.00  0.00           H
ATOM   3247  C   ASN A 220      30.857  32.427  37.146  1.00  0.00           C
ATOM   3248  O   ASN A 220      30.483  31.536  37.938  1.00  0.00           O
ATOM   3249  N   CYS A 221      31.802  32.106  36.222  1.00  0.00           N
ATOM   3250  H   CYS A 221      32.221  32.909  35.775  1.00  0.00           H
ATOM   3251  CA  CYS A 221      32.291  30.822  35.804  1.00  0.00           C
ATOM   3252  HA  CYS A 221      32.646  30.414  36.750  1.00  0.00           H
ATOM   3253  CB  CYS A 221      31.183  30.067  34.977  1.00  0.00           C
ATOM   3254  HB1 CYS A 221      30.397  29.823  35.698  1.00  0.00           H
ATOM   3255  HB2 CYS A 221      31.696  29.136  34.740  1.00  0.00           H
ATOM   3256  SG  CYS A 221      30.743  31.057  33.517  1.00  0.00           S
ATOM   3257  HG  CYS A 221      29.807  31.934  33.894  1.00  0.00           H
ATOM   3258  C   CYS A 221      33.604  31.018  35.077  1.00  0.00           C
ATOM   3259  O   CYS A 221      33.834  32.169  34.548  1.00  0.00           O
ATOM   3260  N   ILE A 222      34.343  29.936  34.954  1.00  0.00           N
ATOM   3261  H   ILE A 222      33.996  29.097  35.400  1.00  0.00           H
ATOM   3262  CA  ILE A 222      35.509  29.866  34.138  1.00  0.00           C
ATOM   3263  HA  ILE A 222      35.696  30.852  33.710  1.00  0.00           H
ATOM   3264  CB  ILE A 222      36.762  29.502  34.987  1.00  0.00           C
ATOM   3265  HB  ILE A 222      36.511  28.703  35.693  1.00  0.00           H
ATOM   3266  CG2 ILE A 222      38.063  28.988  34.207  1.00  0.00           C
ATOM   3267 1HG2 ILE A 222      38.763  28.443  34.846  1.00  0.00           H
ATOM   3268 2HG2 ILE A 222      37.714  28.349  33.386  1.00  0.00           H
ATOM   3269 3HG2 ILE A 222      38.647  29.812  33.808  1.00  0.00           H
ATOM   3270  CG1 ILE A 222      37.223  30.595  36.010  1.00  0.00           C
ATOM   3271 1HG1 ILE A 222      36.406  30.844  36.681  1.00  0.00           H
ATOM   3272 2HG1 ILE A 222      37.393  31.505  35.430  1.00  0.00           H
ATOM   3273  CD  ILE A 222      38.539  30.421  36.796  1.00  0.00           C
ATOM   3274  HD1 ILE A 222      39.380  30.427  36.109  1.00  0.00           H
ATOM   3275  HD2 ILE A 222      38.656  31.173  37.583  1.00  0.00           H
ATOM   3276  HD3 ILE A 222      38.511  29.497  37.384  1.00  0.00           H
ATOM   3277  C   ILE A 222      35.303  28.877  32.971  1.00  0.00           C
ATOM   3278  O   ILE A 222      35.013  27.698  33.144  1.00  0.00           O
ATOM   3279  N   TYR A 223      35.532  29.366  31.752  1.00  0.00           N
ATOM   3280  H   TYR A 223      35.858  30.316  31.607  1.00  0.00           H
ATOM   3281  CA  TYR A 223      35.520  28.471  30.591  1.00  0.00           C
ATOM   3282  HA  TYR A 223      34.987  27.537  30.807  1.00  0.00           H
ATOM   3283  CB  TYR A 223      34.656  29.093  29.533  1.00  0.00           C
ATOM   3284  HB1 TYR A 223      34.855  30.159  29.642  1.00  0.00           H
ATOM   3285  HB2 TYR A 223      33.589  29.023  29.714  1.00  0.00           H
ATOM   3286  CG  TYR A 223      34.974  28.739  28.111  1.00  0.00           C
ATOM   3287  CD1 TYR A 223      34.555  27.574  27.505  1.00  0.00           C
ATOM   3288  HD1 TYR A 223      33.965  26.835  28.029  1.00  0.00           H
ATOM   3289  CE1 TYR A 223      34.928  27.285  26.157  1.00  0.00           C
ATOM   3290  HE1 TYR A 223      34.537  26.359  25.757  1.00  0.00           H
ATOM   3291  CZ  TYR A 223      35.770  28.126  25.409  1.00  0.00           C
ATOM   3292  OH  TYR A 223      36.255  27.675  24.202  1.00  0.00           O
ATOM   3293  HH  TYR A 223      37.000  28.247  23.973  1.00  0.00           H
ATOM   3294  CE2 TYR A 223      36.131  29.363  25.996  1.00  0.00           C
ATOM   3295  HE2 TYR A 223      36.716  30.034  25.369  1.00  0.00           H
ATOM   3296  CD2 TYR A 223      35.693  29.684  27.333  1.00  0.00           C
ATOM   3297  HD2 TYR A 223      36.086  30.610  27.743  1.00  0.00           H
ATOM   3298  C   TYR A 223      36.911  28.145  30.067  1.00  0.00           C
ATOM   3299  O   TYR A 223      37.823  29.013  30.098  1.00  0.00           O
ATOM   3300  N   LEU A 224      37.029  26.931  29.584  1.00  0.00           N
ATOM   3301  H   LEU A 224      36.262  26.275  29.662  1.00  0.00           H
ATOM   3302  CA  LEU A 224      38.205  26.482  28.885  1.00  0.00           C
ATOM   3303  HA  LEU A 224      38.624  27.350  28.369  1.00  0.00           H
ATOM   3304  CB  LEU A 224      39.266  25.782  29.861  1.00  0.00           C
ATOM   3305  HB1 LEU A 224      39.923  25.093  29.339  1.00  0.00           H
ATOM   3306  HB2 LEU A 224      38.745  25.105  30.549  1.00  0.00           H
ATOM   3307  CG  LEU A 224      40.177  26.829  30.524  1.00  0.00           C
ATOM   3308  HG  LEU A 224      39.590  27.271  31.331  1.00  0.00           H
ATOM   3309  CD1 LEU A 224      41.229  25.924  31.242  1.00  0.00           C
ATOM   3310 1HD1 LEU A 224      41.771  26.553  31.955  1.00  0.00           H
ATOM   3311 2HD1 LEU A 224      40.748  25.050  31.665  1.00  0.00           H
ATOM   3312 3HD1 LEU A 224      42.001  25.508  30.592  1.00  0.00           H
ATOM   3313  CD2 LEU A 224      40.956  27.811  29.719  1.00  0.00           C
ATOM   3314 1HD2 LEU A 224      41.990  27.993  30.042  1.00  0.00           H
ATOM   3315 2HD2 LEU A 224      41.037  27.334  28.751  1.00  0.00           H
ATOM   3316 3HD2 LEU A 224      40.476  28.766  29.527  1.00  0.00           H
ATOM   3317  C   LEU A 224      37.813  25.451  27.743  1.00  0.00           C
ATOM   3318  O   LEU A 224      36.779  24.868  27.760  1.00  0.00           O
ATOM   3319  N   ASN A 225      38.700  25.292  26.802  1.00  0.00           N
ATOM   3320  H   ASN A 225      39.387  26.023  26.769  1.00  0.00           H
ATOM   3321  CA  ASN A 225      38.647  24.213  25.883  1.00  0.00           C
ATOM   3322  HA  ASN A 225      37.739  23.642  26.085  1.00  0.00           H
ATOM   3323  CB  ASN A 225      38.579  24.843  24.489  1.00  0.00           C
ATOM   3324  HB1 ASN A 225      39.466  25.459  24.302  1.00  0.00           H
ATOM   3325  HB2 ASN A 225      37.741  25.544  24.401  1.00  0.00           H
ATOM   3326  CG  ASN A 225      38.374  23.888  23.364  1.00  0.00           C
ATOM   3327  OD1 ASN A 225      38.070  22.705  23.529  1.00  0.00           O
ATOM   3328  ND2 ASN A 225      38.490  24.378  22.141  1.00  0.00           N
ATOM   3329 1HD2 ASN A 225      38.782  25.332  21.980  1.00  0.00           H
ATOM   3330 2HD2 ASN A 225      38.050  23.875  21.388  1.00  0.00           H
ATOM   3331  C   ASN A 225      39.932  23.283  26.021  1.00  0.00           C
ATOM   3332  O   ASN A 225      41.023  23.861  26.026  1.00  0.00           O
ATOM   3333  N   ILE A 226      39.832  21.954  26.152  1.00  0.00           N
ATOM   3334  H   ILE A 226      38.897  21.586  26.050  1.00  0.00           H
ATOM   3335  CA  ILE A 226      40.942  21.027  26.456  1.00  0.00           C
ATOM   3336  HA  ILE A 226      41.800  21.660  26.668  1.00  0.00           H
ATOM   3337  CB  ILE A 226      40.592  20.246  27.834  1.00  0.00           C
ATOM   3338  HB  ILE A 226      39.767  19.573  27.595  1.00  0.00           H
ATOM   3339  CG2 ILE A 226      41.647  19.295  28.287  1.00  0.00           C
ATOM   3340 1HG2 ILE A 226      41.360  18.824  29.232  1.00  0.00           H
ATOM   3341 2HG2 ILE A 226      41.916  18.718  27.400  1.00  0.00           H
ATOM   3342 3HG2 ILE A 226      42.515  19.954  28.407  1.00  0.00           H
ATOM   3343  CG1 ILE A 226      40.140  21.158  29.001  1.00  0.00           C
ATOM   3344 1HG1 ILE A 226      40.051  20.463  29.839  1.00  0.00           H
ATOM   3345 2HG1 ILE A 226      39.205  21.630  28.676  1.00  0.00           H
ATOM   3346  CD  ILE A 226      41.077  22.176  29.498  1.00  0.00           C
ATOM   3347  HD1 ILE A 226      42.040  21.755  29.770  1.00  0.00           H
ATOM   3348  HD2 ILE A 226      41.273  22.979  28.780  1.00  0.00           H
ATOM   3349  HD3 ILE A 226      40.496  22.527  30.342  1.00  0.00           H
ATOM   3350  C   ILE A 226      41.261  20.049  25.366  1.00  0.00           C
ATOM   3351  O   ILE A 226      40.378  19.350  24.852  1.00  0.00           O
ATOM   3352  N   PRO A 227      42.524  19.902  24.968  1.00  0.00           N
ATOM   3353  CD  PRO A 227      43.704  20.688  25.442  1.00  0.00           C
ATOM   3354  HD1 PRO A 227      43.878  20.450  26.491  1.00  0.00           H
ATOM   3355  HD2 PRO A 227      43.525  21.757  25.434  1.00  0.00           H
ATOM   3356  CG  PRO A 227      44.986  20.274  24.729  1.00  0.00           C
ATOM   3357  HG1 PRO A 227      45.890  20.475  25.303  1.00  0.00           H
ATOM   3358  HG2 PRO A 227      45.026  20.596  23.693  1.00  0.00           H
ATOM   3359  CB  PRO A 227      44.671  18.797  24.612  1.00  0.00           C
ATOM   3360  HB1 PRO A 227      44.878  18.203  25.502  1.00  0.00           H
ATOM   3361  HB2 PRO A 227      45.295  18.404  23.812  1.00  0.00           H
ATOM   3362  CA  PRO A 227      43.108  18.840  24.241  1.00  0.00           C
ATOM   3363  HA  PRO A 227      42.968  19.083  23.178  1.00  0.00           H
ATOM   3364  C   PRO A 227      42.441  17.494  24.483  1.00  0.00           C
ATOM   3365  O   PRO A 227      42.529  16.989  25.615  1.00  0.00           O
ATOM   3366  N   ASN A 228      41.923  16.985  23.397  1.00  0.00           N
ATOM   3367  H   ASN A 228      42.081  17.432  22.500  1.00  0.00           H
ATOM   3368  CA  ASN A 228      41.276  15.686  23.405  1.00  0.00           C
ATOM   3369  HA  ASN A 228      40.910  15.429  22.418  1.00  0.00           H
ATOM   3370  CB  ASN A 228      42.323  14.579  23.732  1.00  0.00           C
ATOM   3371  HB1 ASN A 228      42.521  14.565  24.805  1.00  0.00           H
ATOM   3372  HB2 ASN A 228      43.182  14.745  23.079  1.00  0.00           H
ATOM   3373  CG  ASN A 228      41.747  13.222  23.384  1.00  0.00           C
ATOM   3374  OD1 ASN A 228      41.528  12.379  24.216  1.00  0.00           O
ATOM   3375  ND2 ASN A 228      41.553  12.903  22.107  1.00  0.00           N
ATOM   3376 1HD2 ASN A 228      41.905  13.449  21.338  1.00  0.00           H
ATOM   3377 2HD2 ASN A 228      41.088  12.012  21.982  1.00  0.00           H
ATOM   3378  C   ASN A 228      39.973  15.522  24.243  1.00  0.00           C
ATOM   3379  O   ASN A 228      39.214  14.532  24.136  1.00  0.00           O
ATOM   3380  N   LYS A 229      39.680  16.610  25.010  1.00  0.00           N
ATOM   3381  H   LYS A 229      40.310  17.385  25.118  1.00  0.00           H
ATOM   3382  CA  LYS A 229      38.537  16.562  25.991  1.00  0.00           C
ATOM   3383  HA  LYS A 229      38.072  15.574  25.953  1.00  0.00           H
ATOM   3384  CB  LYS A 229      39.231  16.595  27.398  1.00  0.00           C
ATOM   3385  HB1 LYS A 229      38.423  16.618  28.131  1.00  0.00           H
ATOM   3386  HB2 LYS A 229      39.747  17.557  27.408  1.00  0.00           H
ATOM   3387  CG  LYS A 229      40.237  15.415  27.628  1.00  0.00           C
ATOM   3388  HG1 LYS A 229      41.118  15.504  27.000  1.00  0.00           H
ATOM   3389  HG2 LYS A 229      39.678  14.500  27.414  1.00  0.00           H
ATOM   3390  CD  LYS A 229      40.716  15.376  29.044  1.00  0.00           C
ATOM   3391  HD1 LYS A 229      39.811  15.498  29.643  1.00  0.00           H
ATOM   3392  HD2 LYS A 229      41.285  16.303  29.146  1.00  0.00           H
ATOM   3393  CE  LYS A 229      41.553  14.257  29.583  1.00  0.00           C
ATOM   3394  HE1 LYS A 229      41.884  14.455  30.604  1.00  0.00           H
ATOM   3395  HE2 LYS A 229      42.444  14.009  29.012  1.00  0.00           H
ATOM   3396  NZ  LYS A 229      40.865  12.982  29.679  1.00  0.00           N
ATOM   3397  HZ1 LYS A 229      41.322  12.322  30.288  1.00  0.00           H
ATOM   3398  HZ2 LYS A 229      39.966  13.096  30.125  1.00  0.00           H
ATOM   3399  HZ3 LYS A 229      40.572  12.592  28.787  1.00  0.00           H
ATOM   3400  C   LYS A 229      37.462  17.660  25.940  1.00  0.00           C
ATOM   3401  O   LYS A 229      36.593  17.664  26.843  1.00  0.00           O
ATOM   3402  N   GLY A 230      37.428  18.519  24.882  1.00  0.00           N
ATOM   3403  H   GLY A 230      38.222  18.307  24.296  1.00  0.00           H
ATOM   3404  CA  GLY A 230      36.401  19.466  24.405  1.00  0.00           C
ATOM   3405  HA1 GLY A 230      35.410  19.030  24.441  1.00  0.00           H
ATOM   3406  HA2 GLY A 230      36.547  19.712  23.351  1.00  0.00           H
ATOM   3407  C   GLY A 230      36.233  20.687  25.330  1.00  0.00           C
ATOM   3408  O   GLY A 230      37.106  20.955  26.134  1.00  0.00           O
ATOM   3409  N   HIS A 231      35.097  21.319  25.150  1.00  0.00           N
ATOM   3410  H   HIS A 231      34.491  21.076  24.380  1.00  0.00           H
ATOM   3411  CA  HIS A 231      34.814  22.536  25.930  1.00  0.00           C
ATOM   3412  HA  HIS A 231      35.755  23.069  26.056  1.00  0.00           H
ATOM   3413  CB  HIS A 231      33.861  23.447  25.178  1.00  0.00           C
ATOM   3414  HB1 HIS A 231      33.521  24.295  25.772  1.00  0.00           H
ATOM   3415  HB2 HIS A 231      32.935  22.913  24.939  1.00  0.00           H
ATOM   3416  CG  HIS A 231      34.429  23.918  23.738  1.00  0.00           C
ATOM   3417  ND1 HIS A 231      35.132  25.139  23.619  1.00  0.00           N
ATOM   3418  HD1 HIS A 231      35.626  25.647  24.344  1.00  0.00           H
ATOM   3419  CE1 HIS A 231      35.483  25.265  22.319  1.00  0.00           C
ATOM   3420  HE1 HIS A 231      36.094  26.078  21.977  1.00  0.00           H
ATOM   3421  NE2 HIS A 231      34.859  24.294  21.516  1.00  0.00           N
ATOM   3422  CD2 HIS A 231      34.224  23.470  22.448  1.00  0.00           C
ATOM   3423  HD2 HIS A 231      33.613  22.624  22.184  1.00  0.00           H
ATOM   3424  C   HIS A 231      34.440  22.172  27.407  1.00  0.00           C
ATOM   3425  O   HIS A 231      33.862  21.148  27.626  1.00  0.00           O
ATOM   3426  N   VAL A 232      34.848  23.010  28.398  1.00  0.00           N
ATOM   3427  H   VAL A 232      35.468  23.754  28.122  1.00  0.00           H
ATOM   3428  CA  VAL A 232      34.678  22.756  29.819  1.00  0.00           C
ATOM   3429  HA  VAL A 232      33.860  22.048  29.952  1.00  0.00           H
ATOM   3430  CB  VAL A 232      35.924  22.178  30.520  1.00  0.00           C
ATOM   3431  HB  VAL A 232      36.795  22.764  30.253  1.00  0.00           H
ATOM   3432  CG1 VAL A 232      35.734  22.024  31.997  1.00  0.00           C
ATOM   3433 1HG1 VAL A 232      36.658  21.686  32.470  1.00  0.00           H
ATOM   3434 2HG1 VAL A 232      35.512  22.997  32.436  1.00  0.00           H
ATOM   3435 3HG1 VAL A 232      34.895  21.338  32.134  1.00  0.00           H
ATOM   3436  CG2 VAL A 232      36.367  20.791  29.994  1.00  0.00           C
ATOM   3437 1HG2 VAL A 232      36.316  20.788  28.910  1.00  0.00           H
ATOM   3438 2HG2 VAL A 232      37.350  20.475  30.348  1.00  0.00           H
ATOM   3439 3HG2 VAL A 232      35.600  20.037  30.159  1.00  0.00           H
ATOM   3440  C   VAL A 232      34.219  24.044  30.484  1.00  0.00           C
ATOM   3441  O   VAL A 232      34.758  25.163  30.223  1.00  0.00           O
ATOM   3442  N   LEU A 233      33.392  23.954  31.520  1.00  0.00           N
ATOM   3443  H   LEU A 233      33.081  23.023  31.775  1.00  0.00           H
ATOM   3444  CA  LEU A 233      32.943  24.966  32.397  1.00  0.00           C
ATOM   3445  HA  LEU A 233      33.613  25.810  32.188  1.00  0.00           H
ATOM   3446  CB  LEU A 233      31.503  25.427  31.982  1.00  0.00           C
ATOM   3447  HB1 LEU A 233      30.887  24.667  32.479  1.00  0.00           H
ATOM   3448  HB2 LEU A 233      31.320  25.289  30.922  1.00  0.00           H
ATOM   3449  CG  LEU A 233      31.001  26.727  32.412  1.00  0.00           C
ATOM   3450  HG  LEU A 233      31.149  26.928  33.479  1.00  0.00           H
ATOM   3451  CD1 LEU A 233      31.759  27.842  31.624  1.00  0.00           C
ATOM   3452 1HD1 LEU A 233      31.852  27.502  30.588  1.00  0.00           H
ATOM   3453 2HD1 LEU A 233      31.194  28.781  31.656  1.00  0.00           H
ATOM   3454 3HD1 LEU A 233      32.743  28.107  32.008  1.00  0.00           H
ATOM   3455  CD2 LEU A 233      29.488  26.811  32.288  1.00  0.00           C
ATOM   3456 1HD2 LEU A 233      28.976  26.130  32.975  1.00  0.00           H
ATOM   3457 2HD2 LEU A 233      29.116  27.816  32.477  1.00  0.00           H
ATOM   3458 3HD2 LEU A 233      29.268  26.714  31.225  1.00  0.00           H
ATOM   3459  C   LEU A 233      33.030  24.642  33.879  1.00  0.00           C
ATOM   3460  O   LEU A 233      32.352  23.769  34.412  1.00  0.00           O
ATOM   3461  N   LEU A 234      33.807  25.403  34.664  1.00  0.00           N
ATOM   3462  H   LEU A 234      34.356  26.168  34.298  1.00  0.00           H
ATOM   3463  CA  LEU A 234      33.610  25.375  36.126  1.00  0.00           C
ATOM   3464  HA  LEU A 234      33.540  24.339  36.454  1.00  0.00           H
ATOM   3465  CB  LEU A 234      34.950  25.982  36.612  1.00  0.00           C
ATOM   3466  HB1 LEU A 234      35.039  27.045  36.393  1.00  0.00           H
ATOM   3467  HB2 LEU A 234      35.748  25.500  36.046  1.00  0.00           H
ATOM   3468  CG  LEU A 234      35.285  25.794  38.155  1.00  0.00           C
ATOM   3469  HG  LEU A 234      34.456  26.049  38.818  1.00  0.00           H
ATOM   3470  CD1 LEU A 234      35.693  24.299  38.459  1.00  0.00           C
ATOM   3471 1HD1 LEU A 234      36.149  24.131  39.429  1.00  0.00           H
ATOM   3472 2HD1 LEU A 234      34.743  23.782  38.365  1.00  0.00           H
ATOM   3473 3HD1 LEU A 234      36.270  23.916  37.615  1.00  0.00           H
ATOM   3474  CD2 LEU A 234      36.414  26.646  38.537  1.00  0.00           C
ATOM   3475 1HD2 LEU A 234      36.173  27.695  38.345  1.00  0.00           H
ATOM   3476 2HD2 LEU A 234      36.482  26.417  39.601  1.00  0.00           H
ATOM   3477 3HD2 LEU A 234      37.331  26.299  38.081  1.00  0.00           H
ATOM   3478  C   LEU A 234      32.424  26.235  36.619  1.00  0.00           C
ATOM   3479  O   LEU A 234      32.348  27.434  36.357  1.00  0.00           O
ATOM   3480  N   HIS A 235      31.373  25.602  37.172  1.00  0.00           N
ATOM   3481  H   HIS A 235      31.418  24.616  37.354  1.00  0.00           H
ATOM   3482  CA  HIS A 235      30.146  26.255  37.562  1.00  0.00           C
ATOM   3483  HA  HIS A 235      30.372  27.325  37.536  1.00  0.00           H
ATOM   3484  CB  HIS A 235      29.046  26.024  36.560  1.00  0.00           C
ATOM   3485  HB1 HIS A 235      29.494  25.857  35.580  1.00  0.00           H
ATOM   3486  HB2 HIS A 235      28.363  26.874  36.555  1.00  0.00           H
ATOM   3487  CG  HIS A 235      28.228  24.822  36.889  1.00  0.00           C
ATOM   3488  ND1 HIS A 235      26.912  24.737  37.256  1.00  0.00           N
ATOM   3489  HD1 HIS A 235      26.337  25.491  37.587  1.00  0.00           H
ATOM   3490  CE1 HIS A 235      26.509  23.495  37.201  1.00  0.00           C
ATOM   3491  HE1 HIS A 235      25.486  23.262  37.460  1.00  0.00           H
ATOM   3492  NE2 HIS A 235      27.564  22.674  36.900  1.00  0.00           N
ATOM   3493  CD2 HIS A 235      28.638  23.554  36.705  1.00  0.00           C
ATOM   3494  HD2 HIS A 235      29.593  23.246  36.295  1.00  0.00           H
ATOM   3495  C   HIS A 235      29.678  26.038  39.047  1.00  0.00           C
ATOM   3496  O   HIS A 235      30.216  25.138  39.708  1.00  0.00           O
ATOM   3497  N   ARG A 236      28.795  26.907  39.638  1.00  0.00           N
ATOM   3498  H   ARG A 236      28.606  27.740  39.107  1.00  0.00           H
ATOM   3499  CA  ARG A 236      28.205  26.780  41.002  1.00  0.00           C
ATOM   3500  HA  ARG A 236      29.063  26.434  41.585  1.00  0.00           H
ATOM   3501  CB  ARG A 236      27.644  28.026  41.580  1.00  0.00           C
ATOM   3502  HB1 ARG A 236      27.189  27.862  42.559  1.00  0.00           H
ATOM   3503  HB2 ARG A 236      26.818  28.298  40.929  1.00  0.00           H
ATOM   3504  CG  ARG A 236      28.639  29.176  41.598  1.00  0.00           C
ATOM   3505  HG1 ARG A 236      28.160  30.152  41.700  1.00  0.00           H
ATOM   3506  HG2 ARG A 236      29.207  29.118  40.676  1.00  0.00           H
ATOM   3507  CD  ARG A 236      29.694  29.122  42.779  1.00  0.00           C
ATOM   3508  HD1 ARG A 236      30.274  30.043  42.829  1.00  0.00           H
ATOM   3509  HD2 ARG A 236      30.265  28.203  42.727  1.00  0.00           H
ATOM   3510  NE  ARG A 236      28.962  29.175  44.109  1.00  0.00           N
ATOM   3511  HE  ARG A 236      28.815  28.282  44.565  1.00  0.00           H
ATOM   3512  CZ  ARG A 236      28.492  30.289  44.750  1.00  0.00           C
ATOM   3513  NH1 ARG A 236      28.668  31.548  44.324  1.00  0.00           N
ATOM   3514 1HH1 ARG A 236      29.237  31.706  43.510  1.00  0.00           H
ATOM   3515 2HH1 ARG A 236      28.288  32.270  44.918  1.00  0.00           H
ATOM   3516  NH2 ARG A 236      27.751  30.148  45.852  1.00  0.00           N
ATOM   3517 1HH2 ARG A 236      27.511  29.231  46.219  1.00  0.00           H
ATOM   3518 2HH2 ARG A 236      27.265  31.009  46.053  1.00  0.00           H
ATOM   3519  C   ARG A 236      27.284  25.561  41.022  1.00  0.00           C
ATOM   3520  O   ARG A 236      26.357  25.456  40.282  1.00  0.00           O
ATOM   3521  N   THR A 237      27.641  24.589  41.837  1.00  0.00           N
ATOM   3522  H   THR A 237      28.507  24.738  42.334  1.00  0.00           H
ATOM   3523  CA  THR A 237      27.002  23.294  42.025  1.00  0.00           C
ATOM   3524  HA  THR A 237      27.167  22.853  41.047  1.00  0.00           H
ATOM   3525  CB  THR A 237      27.640  22.520  43.201  1.00  0.00           C
ATOM   3526  HB  THR A 237      28.642  22.391  42.811  1.00  0.00           H
ATOM   3527  CG2 THR A 237      27.524  23.087  44.652  1.00  0.00           C
ATOM   3528 1HG2 THR A 237      28.019  22.376  45.305  1.00  0.00           H
ATOM   3529 2HG2 THR A 237      28.194  23.951  44.667  1.00  0.00           H
ATOM   3530 3HG2 THR A 237      26.486  23.329  44.890  1.00  0.00           H
ATOM   3531  OG1 THR A 237      27.021  21.294  43.440  1.00  0.00           O
ATOM   3532  HG1 THR A 237      27.645  20.579  43.569  1.00  0.00           H
ATOM   3533  C   THR A 237      25.426  23.408  42.194  1.00  0.00           C
ATOM   3534  O   THR A 237      24.915  24.417  42.767  1.00  0.00           O
ATOM   3535  N   PRO A 238      24.680  22.411  41.772  1.00  0.00           N
ATOM   3536  CD  PRO A 238      25.044  21.382  40.835  1.00  0.00           C
ATOM   3537  HD1 PRO A 238      25.666  20.589  41.265  1.00  0.00           H
ATOM   3538  HD2 PRO A 238      25.669  21.804  40.043  1.00  0.00           H
ATOM   3539  CG  PRO A 238      23.749  20.742  40.312  1.00  0.00           C
ATOM   3540  HG1 PRO A 238      23.968  19.689  40.103  1.00  0.00           H
ATOM   3541  HG2 PRO A 238      23.456  21.243  39.390  1.00  0.00           H
ATOM   3542  CB  PRO A 238      22.791  20.946  41.517  1.00  0.00           C
ATOM   3543  HB1 PRO A 238      22.859  20.181  42.280  1.00  0.00           H
ATOM   3544  HB2 PRO A 238      21.753  21.055  41.185  1.00  0.00           H
ATOM   3545  CA  PRO A 238      23.237  22.222  42.164  1.00  0.00           C
ATOM   3546  HA  PRO A 238      22.658  23.075  41.812  1.00  0.00           H
ATOM   3547  C   PRO A 238      22.950  22.196  43.690  1.00  0.00           C
ATOM   3548  O   PRO A 238      21.786  22.194  44.110  1.00  0.00           O
ATOM   3549  N   GLU A 239      24.029  22.051  44.532  1.00  0.00           N
ATOM   3550  H   GLU A 239      24.913  21.724  44.161  1.00  0.00           H
ATOM   3551  CA  GLU A 239      23.990  22.091  45.994  1.00  0.00           C
ATOM   3552  HA  GLU A 239      23.032  21.694  46.330  1.00  0.00           H
ATOM   3553  CB  GLU A 239      25.130  21.236  46.539  1.00  0.00           C
ATOM   3554  HB1 GLU A 239      26.017  21.878  46.485  1.00  0.00           H
ATOM   3555  HB2 GLU A 239      25.322  20.339  45.955  1.00  0.00           H
ATOM   3556  CG  GLU A 239      24.831  20.788  47.972  1.00  0.00           C
ATOM   3557  HG1 GLU A 239      23.996  20.102  47.856  1.00  0.00           H
ATOM   3558  HG2 GLU A 239      24.342  21.564  48.564  1.00  0.00           H
ATOM   3559  CD  GLU A 239      25.911  19.958  48.698  1.00  0.00           C
ATOM   3560  OE1 GLU A 239      27.119  20.230  48.625  1.00  0.00           O
ATOM   3561  OE2 GLU A 239      25.501  19.028  49.463  1.00  0.00           O
ATOM   3562  C   GLU A 239      23.926  23.590  46.489  1.00  0.00           C
ATOM   3563  O   GLU A 239      23.892  23.863  47.686  1.00  0.00           O
ATOM   3564  N   GLU A 240      24.019  24.605  45.601  1.00  0.00           N
ATOM   3565  H   GLU A 240      24.116  24.344  44.628  1.00  0.00           H
ATOM   3566  CA  GLU A 240      23.976  26.007  45.827  1.00  0.00           C
ATOM   3567  HA  GLU A 240      23.620  26.241  46.826  1.00  0.00           H
ATOM   3568  CB  GLU A 240      25.386  26.612  45.696  1.00  0.00           C
ATOM   3569  HB1 GLU A 240      25.320  27.704  45.692  1.00  0.00           H
ATOM   3570  HB2 GLU A 240      25.828  26.458  44.708  1.00  0.00           H
ATOM   3571  CG  GLU A 240      26.334  26.051  46.805  1.00  0.00           C
ATOM   3572  HG1 GLU A 240      26.479  25.010  46.516  1.00  0.00           H
ATOM   3573  HG2 GLU A 240      25.849  25.946  47.770  1.00  0.00           H
ATOM   3574  CD  GLU A 240      27.676  26.688  46.927  1.00  0.00           C
ATOM   3575  OE1 GLU A 240      28.295  26.668  48.031  1.00  0.00           O
ATOM   3576  OE2 GLU A 240      28.075  27.383  45.984  1.00  0.00           O
ATOM   3577  C   GLU A 240      22.943  26.683  44.886  1.00  0.00           C
ATOM   3578  O   GLU A 240      21.994  27.387  45.228  1.00  0.00           O
ATOM   3579  N   TYR A 241      23.070  26.416  43.555  1.00  0.00           N
ATOM   3580  H   TYR A 241      23.887  25.870  43.308  1.00  0.00           H
ATOM   3581  CA  TYR A 241      22.167  26.934  42.509  1.00  0.00           C
ATOM   3582  HA  TYR A 241      21.289  27.374  42.984  1.00  0.00           H
ATOM   3583  CB  TYR A 241      22.969  28.020  41.805  1.00  0.00           C
ATOM   3584  HB1 TYR A 241      22.515  28.400  40.892  1.00  0.00           H
ATOM   3585  HB2 TYR A 241      23.941  27.619  41.511  1.00  0.00           H
ATOM   3586  CG  TYR A 241      23.161  29.207  42.688  1.00  0.00           C
ATOM   3587  CD1 TYR A 241      22.129  30.036  42.894  1.00  0.00           C
ATOM   3588  HD1 TYR A 241      21.195  29.743  42.422  1.00  0.00           H
ATOM   3589  CE1 TYR A 241      22.241  31.183  43.756  1.00  0.00           C
ATOM   3590  HE1 TYR A 241      21.436  31.848  44.056  1.00  0.00           H
ATOM   3591  CZ  TYR A 241      23.508  31.440  44.382  1.00  0.00           C
ATOM   3592  OH  TYR A 241      23.657  32.328  45.362  1.00  0.00           O
ATOM   3593  HH  TYR A 241      24.570  32.291  45.674  1.00  0.00           H
ATOM   3594  CE2 TYR A 241      24.597  30.589  44.035  1.00  0.00           C
ATOM   3595  HE2 TYR A 241      25.575  30.736  44.466  1.00  0.00           H
ATOM   3596  CD2 TYR A 241      24.378  29.430  43.248  1.00  0.00           C
ATOM   3597  HD2 TYR A 241      25.200  28.733  43.218  1.00  0.00           H
ATOM   3598  C   TYR A 241      21.544  25.855  41.490  1.00  0.00           C
ATOM   3599  O   TYR A 241      21.901  25.870  40.287  1.00  0.00           O
ATOM   3600  N   PRO A 242      20.585  24.996  41.982  1.00  0.00           N
ATOM   3601  CD  PRO A 242      19.967  24.959  43.313  1.00  0.00           C
ATOM   3602  HD1 PRO A 242      19.419  25.833  43.654  1.00  0.00           H
ATOM   3603  HD2 PRO A 242      20.821  24.705  43.940  1.00  0.00           H
ATOM   3604  CG  PRO A 242      18.925  23.829  43.221  1.00  0.00           C
ATOM   3605  HG1 PRO A 242      17.962  24.262  42.980  1.00  0.00           H
ATOM   3606  HG2 PRO A 242      18.808  23.217  44.117  1.00  0.00           H
ATOM   3607  CB  PRO A 242      19.309  23.039  42.017  1.00  0.00           C
ATOM   3608  HB1 PRO A 242      18.452  22.520  41.597  1.00  0.00           H
ATOM   3609  HB2 PRO A 242      19.964  22.285  42.464  1.00  0.00           H
ATOM   3610  CA  PRO A 242      20.115  23.969  41.125  1.00  0.00           C
ATOM   3611  HA  PRO A 242      21.021  23.466  40.806  1.00  0.00           H
ATOM   3612  C   PRO A 242      19.251  24.418  39.900  1.00  0.00           C
ATOM   3613  O   PRO A 242      19.211  23.677  38.930  1.00  0.00           O
ATOM   3614  N   GLU A 243      18.473  25.472  39.936  1.00  0.00           N
ATOM   3615  H   GLU A 243      18.357  25.897  40.847  1.00  0.00           H
ATOM   3616  CA  GLU A 243      17.492  25.783  38.834  1.00  0.00           C
ATOM   3617  HA  GLU A 243      17.078  24.846  38.467  1.00  0.00           H
ATOM   3618  CB  GLU A 243      16.208  26.435  39.364  1.00  0.00           C
ATOM   3619  HB1 GLU A 243      15.493  26.681  38.575  1.00  0.00           H
ATOM   3620  HB2 GLU A 243      16.479  27.357  39.872  1.00  0.00           H
ATOM   3621  CG  GLU A 243      15.479  25.549  40.388  1.00  0.00           C
ATOM   3622  HG1 GLU A 243      14.747  26.152  40.918  1.00  0.00           H
ATOM   3623  HG2 GLU A 243      16.154  25.302  41.213  1.00  0.00           H
ATOM   3624  CD  GLU A 243      14.833  24.254  39.900  1.00  0.00           C
ATOM   3625  OE1 GLU A 243      14.917  23.924  38.705  1.00  0.00           O
ATOM   3626  OE2 GLU A 243      14.300  23.500  40.750  1.00  0.00           O
ATOM   3627  C   GLU A 243      18.126  26.543  37.678  1.00  0.00           C
ATOM   3628  O   GLU A 243      17.801  26.481  36.479  1.00  0.00           O
ATOM   3629  N   SER A 244      19.217  27.214  38.100  1.00  0.00           N
ATOM   3630  H   SER A 244      19.500  26.896  39.019  1.00  0.00           H
ATOM   3631  CA  SER A 244      20.112  27.919  37.117  1.00  0.00           C
ATOM   3632  HA  SER A 244      19.493  28.216  36.275  1.00  0.00           H
ATOM   3633  CB  SER A 244      20.820  29.026  37.882  1.00  0.00           C
ATOM   3634  HB1 SER A 244      21.606  29.407  37.226  1.00  0.00           H
ATOM   3635  HB2 SER A 244      21.280  28.597  38.772  1.00  0.00           H
ATOM   3636  OG  SER A 244      20.007  30.097  38.207  1.00  0.00           O
ATOM   3637  HG  SER A 244      19.710  29.941  39.093  1.00  0.00           H
ATOM   3638  C   SER A 244      21.040  26.814  36.491  1.00  0.00           C
ATOM   3639  O   SER A 244      21.265  26.882  35.288  1.00  0.00           O
ATOM   3640  N   ALA A 245      21.265  25.737  37.230  1.00  0.00           N
ATOM   3641  H   ALA A 245      21.044  25.703  38.211  1.00  0.00           H
ATOM   3642  CA  ALA A 245      22.087  24.707  36.622  1.00  0.00           C
ATOM   3643  HA  ALA A 245      23.109  24.985  36.354  1.00  0.00           H
ATOM   3644  CB  ALA A 245      22.341  23.638  37.661  1.00  0.00           C
ATOM   3645  HB1 ALA A 245      22.699  22.771  37.095  1.00  0.00           H
ATOM   3646  HB2 ALA A 245      23.005  24.041  38.429  1.00  0.00           H
ATOM   3647  HB3 ALA A 245      21.442  23.262  38.151  1.00  0.00           H
ATOM   3648  C   ALA A 245      21.456  24.124  35.348  1.00  0.00           C
ATOM   3649  O   ALA A 245      22.143  23.882  34.332  1.00  0.00           O
ATOM   3650  N   LYS A 246      20.136  24.075  35.435  1.00  0.00           N
ATOM   3651  H   LYS A 246      19.783  24.316  36.353  1.00  0.00           H
ATOM   3652  CA  LYS A 246      19.268  23.583  34.370  1.00  0.00           C
ATOM   3653  HA  LYS A 246      19.751  22.644  34.107  1.00  0.00           H
ATOM   3654  CB  LYS A 246      17.853  23.420  34.921  1.00  0.00           C
ATOM   3655  HB1 LYS A 246      17.155  23.578  34.096  1.00  0.00           H
ATOM   3656  HB2 LYS A 246      17.701  24.288  35.569  1.00  0.00           H
ATOM   3657  CG  LYS A 246      17.530  22.133  35.651  1.00  0.00           C
ATOM   3658  HG1 LYS A 246      18.185  22.010  36.523  1.00  0.00           H
ATOM   3659  HG2 LYS A 246      17.819  21.319  34.985  1.00  0.00           H
ATOM   3660  CD  LYS A 246      16.174  21.985  36.174  1.00  0.00           C
ATOM   3661  HD1 LYS A 246      15.503  22.320  35.382  1.00  0.00           H
ATOM   3662  HD2 LYS A 246      16.110  22.607  37.073  1.00  0.00           H
ATOM   3663  CE  LYS A 246      15.730  20.541  36.491  1.00  0.00           C
ATOM   3664  HE1 LYS A 246      15.582  20.187  35.469  1.00  0.00           H
ATOM   3665  HE2 LYS A 246      14.709  20.568  36.871  1.00  0.00           H
ATOM   3666  NZ  LYS A 246      16.630  19.796  37.378  1.00  0.00           N
ATOM   3667  HZ1 LYS A 246      17.569  19.889  37.034  1.00  0.00           H
ATOM   3668  HZ2 LYS A 246      16.493  20.021  38.355  1.00  0.00           H
ATOM   3669  HZ3 LYS A 246      16.493  18.800  37.302  1.00  0.00           H
ATOM   3670  C   LYS A 246      19.351  24.421  33.053  1.00  0.00           C
ATOM   3671  O   LYS A 246      19.227  23.775  32.037  1.00  0.00           O
ATOM   3672  N   VAL A 247      19.745  25.667  33.109  1.00  0.00           N
ATOM   3673  H   VAL A 247      19.903  26.025  34.039  1.00  0.00           H
ATOM   3674  CA  VAL A 247      20.043  26.469  31.912  1.00  0.00           C
ATOM   3675  HA  VAL A 247      19.265  26.280  31.168  1.00  0.00           H
ATOM   3676  CB  VAL A 247      20.066  27.978  32.284  1.00  0.00           C
ATOM   3677  HB  VAL A 247      20.933  28.109  32.922  1.00  0.00           H
ATOM   3678  CG1 VAL A 247      20.418  28.934  31.154  1.00  0.00           C
ATOM   3679 1HG1 VAL A 247      20.823  29.865  31.552  1.00  0.00           H
ATOM   3680 2HG1 VAL A 247      21.123  28.516  30.442  1.00  0.00           H
ATOM   3681 3HG1 VAL A 247      19.529  29.253  30.605  1.00  0.00           H
ATOM   3682  CG2 VAL A 247      18.896  28.582  33.038  1.00  0.00           C
ATOM   3683 1HG2 VAL A 247      18.745  28.305  34.081  1.00  0.00           H
ATOM   3684 2HG2 VAL A 247      19.014  29.672  32.988  1.00  0.00           H
ATOM   3685 3HG2 VAL A 247      17.998  28.446  32.434  1.00  0.00           H
ATOM   3686  C   VAL A 247      21.333  26.102  31.310  1.00  0.00           C
ATOM   3687  O   VAL A 247      21.336  25.732  30.084  1.00  0.00           O
ATOM   3688  N   TYR A 248      22.427  25.969  32.068  1.00  0.00           N
ATOM   3689  H   TYR A 248      22.406  26.249  33.041  1.00  0.00           H
ATOM   3690  CA  TYR A 248      23.695  25.479  31.506  1.00  0.00           C
ATOM   3691  HA  TYR A 248      24.017  26.185  30.746  1.00  0.00           H
ATOM   3692  CB  TYR A 248      24.858  25.471  32.653  1.00  0.00           C
ATOM   3693  HB1 TYR A 248      25.706  24.969  32.181  1.00  0.00           H
ATOM   3694  HB2 TYR A 248      24.592  24.956  33.583  1.00  0.00           H
ATOM   3695  CG  TYR A 248      25.193  26.839  33.087  1.00  0.00           C
ATOM   3696  CD1 TYR A 248      26.114  27.561  32.292  1.00  0.00           C
ATOM   3697  HD1 TYR A 248      26.569  27.126  31.413  1.00  0.00           H
ATOM   3698  CE1 TYR A 248      26.513  28.853  32.734  1.00  0.00           C
ATOM   3699  HE1 TYR A 248      27.266  29.352  32.138  1.00  0.00           H
ATOM   3700  CZ  TYR A 248      26.143  29.260  34.014  1.00  0.00           C
ATOM   3701  OH  TYR A 248      26.646  30.480  34.479  1.00  0.00           O
ATOM   3702  HH  TYR A 248      26.221  30.720  35.306  1.00  0.00           H
ATOM   3703  CE2 TYR A 248      25.294  28.471  34.836  1.00  0.00           C
ATOM   3704  HE2 TYR A 248      24.979  28.950  35.747  1.00  0.00           H
ATOM   3705  CD2 TYR A 248      24.736  27.289  34.330  1.00  0.00           C
ATOM   3706  HD2 TYR A 248      23.939  26.843  34.904  1.00  0.00           H
ATOM   3707  C   TYR A 248      23.644  24.064  30.868  1.00  0.00           C
ATOM   3708  O   TYR A 248      24.357  23.831  29.848  1.00  0.00           O
ATOM   3709  N   GLU A 249      22.780  23.170  31.366  1.00  0.00           N
ATOM   3710  H   GLU A 249      22.306  23.390  32.230  1.00  0.00           H
ATOM   3711  CA  GLU A 249      22.638  21.750  30.883  1.00  0.00           C
ATOM   3712  HA  GLU A 249      23.623  21.283  30.806  1.00  0.00           H
ATOM   3713  CB  GLU A 249      21.730  20.903  31.803  1.00  0.00           C
ATOM   3714  HB1 GLU A 249      21.590  19.939  31.325  1.00  0.00           H
ATOM   3715  HB2 GLU A 249      20.724  21.332  31.800  1.00  0.00           H
ATOM   3716  CG  GLU A 249      22.257  20.707  33.236  1.00  0.00           C
ATOM   3717  HG1 GLU A 249      21.830  21.519  33.821  1.00  0.00           H
ATOM   3718  HG2 GLU A 249      23.332  20.807  33.076  1.00  0.00           H
ATOM   3719  CD  GLU A 249      21.947  19.400  33.893  1.00  0.00           C
ATOM   3720  OE1 GLU A 249      20.898  19.350  34.547  1.00  0.00           O
ATOM   3721  OE2 GLU A 249      22.756  18.418  33.824  1.00  0.00           O
ATOM   3722  C   GLU A 249      22.022  21.653  29.391  1.00  0.00           C
ATOM   3723  O   GLU A 249      21.995  20.575  28.842  1.00  0.00           O
ATOM   3724  N   LYS A 250      21.508  22.823  28.807  1.00  0.00           N
ATOM   3725  H   LYS A 250      21.358  23.653  29.373  1.00  0.00           H
ATOM   3726  CA  LYS A 250      21.084  22.848  27.423  1.00  0.00           C
ATOM   3727  HA  LYS A 250      20.887  21.809  27.173  1.00  0.00           H
ATOM   3728  CB  LYS A 250      19.735  23.618  27.249  1.00  0.00           C
ATOM   3729  HB1 LYS A 250      19.315  23.410  26.261  1.00  0.00           H
ATOM   3730  HB2 LYS A 250      19.935  24.684  27.358  1.00  0.00           H
ATOM   3731  CG  LYS A 250      18.675  23.040  28.280  1.00  0.00           C
ATOM   3732  HG1 LYS A 250      18.982  23.283  29.296  1.00  0.00           H
ATOM   3733  HG2 LYS A 250      18.561  22.004  27.978  1.00  0.00           H
ATOM   3734  CD  LYS A 250      17.338  23.779  27.992  1.00  0.00           C
ATOM   3735  HD1 LYS A 250      17.228  23.727  26.904  1.00  0.00           H
ATOM   3736  HD2 LYS A 250      17.505  24.792  28.346  1.00  0.00           H
ATOM   3737  CE  LYS A 250      16.075  23.220  28.619  1.00  0.00           C
ATOM   3738  HE1 LYS A 250      16.202  23.375  29.698  1.00  0.00           H
ATOM   3739  HE2 LYS A 250      16.044  22.137  28.485  1.00  0.00           H
ATOM   3740  NZ  LYS A 250      14.888  23.856  28.174  1.00  0.00           N
ATOM   3741  HZ1 LYS A 250      14.586  23.570  27.257  1.00  0.00           H
ATOM   3742  HZ2 LYS A 250      14.144  23.553  28.776  1.00  0.00           H
ATOM   3743  HZ3 LYS A 250      14.908  24.865  28.256  1.00  0.00           H
ATOM   3744  C   LYS A 250      22.242  23.257  26.473  1.00  0.00           C
ATOM   3745  O   LYS A 250      22.175  23.647  25.263  1.00  0.00           O
ATOM   3746  N   LYS A 251      23.459  23.187  26.953  1.00  0.00           N
ATOM   3747  H   LYS A 251      23.436  22.877  27.916  1.00  0.00           H
ATOM   3748  CA  LYS A 251      24.679  23.463  26.242  1.00  0.00           C
ATOM   3749  HA  LYS A 251      24.391  23.815  25.254  1.00  0.00           H
ATOM   3750  CB  LYS A 251      25.527  24.639  26.818  1.00  0.00           C
ATOM   3751  HB1 LYS A 251      25.902  24.434  27.818  1.00  0.00           H
ATOM   3752  HB2 LYS A 251      24.932  25.556  26.793  1.00  0.00           H
ATOM   3753  CG  LYS A 251      26.705  25.051  25.905  1.00  0.00           C
ATOM   3754  HG1 LYS A 251      27.491  24.283  25.877  1.00  0.00           H
ATOM   3755  HG2 LYS A 251      27.131  25.930  26.390  1.00  0.00           H
ATOM   3756  CD  LYS A 251      26.415  25.466  24.495  1.00  0.00           C
ATOM   3757  HD1 LYS A 251      25.718  26.302  24.522  1.00  0.00           H
ATOM   3758  HD2 LYS A 251      25.998  24.626  23.950  1.00  0.00           H
ATOM   3759  CE  LYS A 251      27.675  25.967  23.755  1.00  0.00           C
ATOM   3760  HE1 LYS A 251      28.201  26.754  24.303  1.00  0.00           H
ATOM   3761  HE2 LYS A 251      27.449  26.491  22.825  1.00  0.00           H
ATOM   3762  NZ  LYS A 251      28.620  24.862  23.370  1.00  0.00           N
ATOM   3763  HZ1 LYS A 251      29.368  25.072  22.734  1.00  0.00           H
ATOM   3764  HZ2 LYS A 251      28.968  24.351  24.172  1.00  0.00           H
ATOM   3765  HZ3 LYS A 251      28.022  24.150  22.986  1.00  0.00           H
ATOM   3766  C   LYS A 251      25.554  22.155  26.052  1.00  0.00           C
ATOM   3767  O   LYS A 251      26.609  21.991  26.663  1.00  0.00           O
ATOM   3768  N   LYS A 252      25.042  21.134  25.403  1.00  0.00           N
ATOM   3769  H   LYS A 252      24.122  21.250  25.013  1.00  0.00           H
ATOM   3770  CA  LYS A 252      25.408  19.702  25.665  1.00  0.00           C
ATOM   3771  HA  LYS A 252      25.406  19.620  26.754  1.00  0.00           H
ATOM   3772  CB  LYS A 252      24.248  18.781  25.102  1.00  0.00           C
ATOM   3773  HB1 LYS A 252      24.554  17.755  25.276  1.00  0.00           H
ATOM   3774  HB2 LYS A 252      24.141  18.996  24.043  1.00  0.00           H
ATOM   3775  CG  LYS A 252      22.899  19.139  25.854  1.00  0.00           C
ATOM   3776  HG1 LYS A 252      22.466  20.065  25.482  1.00  0.00           H
ATOM   3777  HG2 LYS A 252      23.141  19.237  26.914  1.00  0.00           H
ATOM   3778  CD  LYS A 252      21.939  17.915  25.787  1.00  0.00           C
ATOM   3779  HD1 LYS A 252      22.307  17.050  26.342  1.00  0.00           H
ATOM   3780  HD2 LYS A 252      21.746  17.682  24.746  1.00  0.00           H
ATOM   3781  CE  LYS A 252      20.527  18.176  26.383  1.00  0.00           C
ATOM   3782  HE1 LYS A 252      19.837  17.442  25.982  1.00  0.00           H
ATOM   3783  HE2 LYS A 252      20.208  19.108  25.925  1.00  0.00           H
ATOM   3784  NZ  LYS A 252      20.555  18.304  27.849  1.00  0.00           N
ATOM   3785  HZ1 LYS A 252      20.522  17.325  28.083  1.00  0.00           H
ATOM   3786  HZ2 LYS A 252      21.420  18.724  28.133  1.00  0.00           H
ATOM   3787  HZ3 LYS A 252      19.726  18.738  28.225  1.00  0.00           H
ATOM   3788  C   LYS A 252      26.747  19.132  25.090  1.00  0.00           C
ATOM   3789  O   LYS A 252      27.143  18.009  25.348  1.00  0.00           O
ATOM   3790  N   ASP A 253      27.393  19.944  24.267  1.00  0.00           N
ATOM   3791  H   ASP A 253      26.984  20.839  24.002  1.00  0.00           H
ATOM   3792  CA  ASP A 253      28.721  19.485  23.838  1.00  0.00           C
ATOM   3793  HA  ASP A 253      28.819  18.401  23.878  1.00  0.00           H
ATOM   3794  CB  ASP A 253      29.002  19.907  22.377  1.00  0.00           C
ATOM   3795  HB1 ASP A 253      28.380  19.417  21.641  1.00  0.00           H
ATOM   3796  HB2 ASP A 253      29.965  19.488  22.083  1.00  0.00           H
ATOM   3797  CG  ASP A 253      28.959  21.424  22.102  1.00  0.00           C
ATOM   3798  OD1 ASP A 253      28.303  22.242  22.790  1.00  0.00           O
ATOM   3799  OD2 ASP A 253      29.382  21.821  20.973  1.00  0.00           O
ATOM   3800  C   ASP A 253      29.789  20.030  24.786  1.00  0.00           C
ATOM   3801  O   ASP A 253      30.876  19.460  24.752  1.00  0.00           O
ATOM   3802  N   HIS A 254      29.485  21.014  25.601  1.00  0.00           N
ATOM   3803  H   HIS A 254      28.532  21.369  25.527  1.00  0.00           H
ATOM   3804  CA  HIS A 254      30.272  21.329  26.853  1.00  0.00           C
ATOM   3805  HA  HIS A 254      31.336  21.444  26.654  1.00  0.00           H
ATOM   3806  CB  HIS A 254      29.803  22.612  27.540  1.00  0.00           C
ATOM   3807  HB1 HIS A 254      30.042  22.499  28.604  1.00  0.00           H
ATOM   3808  HB2 HIS A 254      28.716  22.612  27.524  1.00  0.00           H
ATOM   3809  CG  HIS A 254      30.158  24.023  26.982  1.00  0.00           C
ATOM   3810  ND1 HIS A 254      30.515  24.356  25.638  1.00  0.00           N
ATOM   3811  CE1 HIS A 254      30.833  25.649  25.637  1.00  0.00           C
ATOM   3812  HE1 HIS A 254      30.962  26.222  24.729  1.00  0.00           H
ATOM   3813  NE2 HIS A 254      30.550  26.179  26.868  1.00  0.00           N
ATOM   3814  HE2 HIS A 254      30.679  27.141  27.146  1.00  0.00           H
ATOM   3815  CD2 HIS A 254      30.127  25.180  27.693  1.00  0.00           C
ATOM   3816  HD2 HIS A 254      29.931  25.259  28.755  1.00  0.00           H
ATOM   3817  C   HIS A 254      30.248  20.147  27.776  1.00  0.00           C
ATOM   3818  O   HIS A 254      29.247  19.522  27.989  1.00  0.00           O
ATOM   3819  N   MET A 255      31.321  20.059  28.549  1.00  0.00           N
ATOM   3820  H   MET A 255      32.027  20.727  28.269  1.00  0.00           H
ATOM   3821  CA  MET A 255      31.346  19.426  29.899  1.00  0.00           C
ATOM   3822  HA  MET A 255      30.506  18.739  29.965  1.00  0.00           H
ATOM   3823  CB  MET A 255      32.625  18.572  30.182  1.00  0.00           C
ATOM   3824  HB1 MET A 255      33.461  19.260  30.085  1.00  0.00           H
ATOM   3825  HB2 MET A 255      32.795  17.792  29.443  1.00  0.00           H
ATOM   3826  CG  MET A 255      32.827  17.774  31.530  1.00  0.00           C
ATOM   3827  HG1 MET A 255      32.608  18.480  32.334  1.00  0.00           H
ATOM   3828  HG2 MET A 255      33.870  17.497  31.644  1.00  0.00           H
ATOM   3829  SD  MET A 255      31.776  16.339  31.834  1.00  0.00           S
ATOM   3830  CE  MET A 255      32.568  15.814  33.340  1.00  0.00           C
ATOM   3831  HE1 MET A 255      33.651  15.788  33.204  1.00  0.00           H
ATOM   3832  HE2 MET A 255      32.433  16.524  34.162  1.00  0.00           H
ATOM   3833  HE3 MET A 255      32.129  14.832  33.521  1.00  0.00           H
ATOM   3834  C   MET A 255      31.224  20.465  31.044  1.00  0.00           C
ATOM   3835  O   MET A 255      31.872  21.538  30.967  1.00  0.00           O
ATOM   3836  N   LEU A 256      30.416  20.165  32.079  1.00  0.00           N
ATOM   3837  H   LEU A 256      29.964  19.261  32.072  1.00  0.00           H
ATOM   3838  CA  LEU A 256      30.305  20.899  33.252  1.00  0.00           C
ATOM   3839  HA  LEU A 256      30.859  21.838  33.154  1.00  0.00           H
ATOM   3840  CB  LEU A 256      28.824  21.173  33.585  1.00  0.00           C
ATOM   3841  HB1 LEU A 256      28.871  21.796  34.479  1.00  0.00           H
ATOM   3842  HB2 LEU A 256      28.454  20.208  33.928  1.00  0.00           H
ATOM   3843  CG  LEU A 256      27.818  21.789  32.578  1.00  0.00           C
ATOM   3844  HG  LEU A 256      27.757  21.074  31.743  1.00  0.00           H
ATOM   3845  CD1 LEU A 256      26.370  21.931  33.104  1.00  0.00           C
ATOM   3846 1HD1 LEU A 256      25.983  21.011  33.552  1.00  0.00           H
ATOM   3847 2HD1 LEU A 256      26.433  22.687  33.889  1.00  0.00           H
ATOM   3848 3HD1 LEU A 256      25.660  22.287  32.358  1.00  0.00           H
ATOM   3849  CD2 LEU A 256      28.270  23.166  32.095  1.00  0.00           C
ATOM   3850 1HD2 LEU A 256      28.374  23.945  32.855  1.00  0.00           H
ATOM   3851 2HD2 LEU A 256      29.283  22.955  31.751  1.00  0.00           H
ATOM   3852 3HD2 LEU A 256      27.633  23.529  31.289  1.00  0.00           H
ATOM   3853  C   LEU A 256      31.061  20.233  34.405  1.00  0.00           C
ATOM   3854  O   LEU A 256      30.902  19.036  34.609  1.00  0.00           O
ATOM   3855  N   ILE A 257      31.752  21.093  35.194  1.00  0.00           N
ATOM   3856  H   ILE A 257      31.749  22.065  34.895  1.00  0.00           H
ATOM   3857  CA  ILE A 257      32.387  20.748  36.497  1.00  0.00           C
ATOM   3858  HA  ILE A 257      32.123  19.703  36.691  1.00  0.00           H
ATOM   3859  CB  ILE A 257      33.886  21.070  36.535  1.00  0.00           C
ATOM   3860  HB  ILE A 257      33.975  22.161  36.439  1.00  0.00           H
ATOM   3861  CG2 ILE A 257      34.464  20.701  37.906  1.00  0.00           C
ATOM   3862 1HG2 ILE A 257      34.506  19.614  38.034  1.00  0.00           H
ATOM   3863 2HG2 ILE A 257      35.467  21.094  38.079  1.00  0.00           H
ATOM   3864 3HG2 ILE A 257      33.924  21.110  38.755  1.00  0.00           H
ATOM   3865  CG1 ILE A 257      34.619  20.486  35.319  1.00  0.00           C
ATOM   3866 1HG1 ILE A 257      35.635  20.889  35.328  1.00  0.00           H
ATOM   3867 2HG1 ILE A 257      34.122  20.923  34.455  1.00  0.00           H
ATOM   3868  CD  ILE A 257      34.611  18.929  35.044  1.00  0.00           C
ATOM   3869  HD1 ILE A 257      34.679  18.657  33.994  1.00  0.00           H
ATOM   3870  HD2 ILE A 257      35.432  18.420  35.556  1.00  0.00           H
ATOM   3871  HD3 ILE A 257      33.671  18.513  35.407  1.00  0.00           H
ATOM   3872  C   ILE A 257      31.679  21.551  37.606  1.00  0.00           C
ATOM   3873  O   ILE A 257      32.068  22.727  37.783  1.00  0.00           O
ATOM   3874  N   PRO A 258      30.848  20.956  38.503  1.00  0.00           N
ATOM   3875  CD  PRO A 258      30.360  19.546  38.515  1.00  0.00           C
ATOM   3876  HD1 PRO A 258      31.141  18.839  38.257  1.00  0.00           H
ATOM   3877  HD2 PRO A 258      29.652  19.386  37.691  1.00  0.00           H
ATOM   3878  CG  PRO A 258      29.688  19.233  39.803  1.00  0.00           C
ATOM   3879  HG1 PRO A 258      30.454  18.891  40.500  1.00  0.00           H
ATOM   3880  HG2 PRO A 258      28.859  18.543  39.666  1.00  0.00           H
ATOM   3881  CB  PRO A 258      29.199  20.593  40.193  1.00  0.00           C
ATOM   3882  HB1 PRO A 258      29.160  20.573  41.279  1.00  0.00           H
ATOM   3883  HB2 PRO A 258      28.180  20.770  39.839  1.00  0.00           H
ATOM   3884  CA  PRO A 258      30.307  21.565  39.643  1.00  0.00           C
ATOM   3885  HA  PRO A 258      29.935  22.554  39.386  1.00  0.00           H
ATOM   3886  C   PRO A 258      31.312  21.791  40.770  1.00  0.00           C
ATOM   3887  O   PRO A 258      32.277  21.020  40.949  1.00  0.00           O
ATOM   3888  N   VAL A 259      31.069  22.821  41.538  1.00  0.00           N
ATOM   3889  H   VAL A 259      30.390  23.502  41.244  1.00  0.00           H
ATOM   3890  CA  VAL A 259      31.902  23.154  42.673  1.00  0.00           C
ATOM   3891  HA  VAL A 259      32.257  22.225  43.126  1.00  0.00           H
ATOM   3892  CB  VAL A 259      33.181  24.027  42.297  1.00  0.00           C
ATOM   3893  HB  VAL A 259      33.496  24.551  43.190  1.00  0.00           H
ATOM   3894  CG1 VAL A 259      34.455  23.324  41.797  1.00  0.00           C
ATOM   3895 1HG1 VAL A 259      34.747  22.454  42.383  1.00  0.00           H
ATOM   3896 2HG1 VAL A 259      34.207  22.942  40.809  1.00  0.00           H
ATOM   3897 3HG1 VAL A 259      35.350  23.942  41.791  1.00  0.00           H
ATOM   3898  CG2 VAL A 259      33.034  25.097  41.213  1.00  0.00           C
ATOM   3899 1HG2 VAL A 259      32.681  24.614  40.307  1.00  0.00           H
ATOM   3900 2HG2 VAL A 259      32.230  25.709  41.622  1.00  0.00           H
ATOM   3901 3HG2 VAL A 259      33.989  25.608  41.215  1.00  0.00           H
ATOM   3902  C   VAL A 259      31.057  23.997  43.652  1.00  0.00           C
ATOM   3903  O   VAL A 259      30.139  24.703  43.262  1.00  0.00           O
ATOM   3904  N   SER A 260      31.431  24.003  44.902  1.00  0.00           N
ATOM   3905  H   SER A 260      32.249  23.475  45.171  1.00  0.00           H
ATOM   3906  CA  SER A 260      30.812  24.871  45.951  1.00  0.00           C
ATOM   3907  HA  SER A 260      29.825  25.212  45.629  1.00  0.00           H
ATOM   3908  CB  SER A 260      30.615  24.088  47.226  1.00  0.00           C
ATOM   3909  HB1 SER A 260      30.015  24.590  47.976  1.00  0.00           H
ATOM   3910  HB2 SER A 260      31.599  23.864  47.653  1.00  0.00           H
ATOM   3911  OG  SER A 260      29.955  22.853  46.954  1.00  0.00           O
ATOM   3912  HG  SER A 260      30.597  22.352  46.461  1.00  0.00           H
ATOM   3913  C   SER A 260      31.724  26.095  46.276  1.00  0.00           C
ATOM   3914  O   SER A 260      32.966  26.037  46.177  1.00  0.00           O
ATOM   3915  N   MET A 261      31.101  27.277  46.386  1.00  0.00           N
ATOM   3916  H   MET A 261      30.090  27.272  46.359  1.00  0.00           H
ATOM   3917  CA  MET A 261      31.794  28.549  46.603  1.00  0.00           C
ATOM   3918  HA  MET A 261      32.724  28.401  47.162  1.00  0.00           H
ATOM   3919  CB  MET A 261      32.264  29.138  45.242  1.00  0.00           C
ATOM   3920  HB1 MET A 261      31.607  29.929  44.878  1.00  0.00           H
ATOM   3921  HB2 MET A 261      32.285  28.363  44.474  1.00  0.00           H
ATOM   3922  CG  MET A 261      33.595  29.710  45.283  1.00  0.00           C
ATOM   3923  HG1 MET A 261      33.783  30.210  46.234  1.00  0.00           H
ATOM   3924  HG2 MET A 261      33.716  30.436  44.482  1.00  0.00           H
ATOM   3925  SD  MET A 261      34.950  28.457  45.167  1.00  0.00           S
ATOM   3926  CE  MET A 261      36.448  29.362  45.570  1.00  0.00           C
ATOM   3927  HE1 MET A 261      36.600  30.234  44.931  1.00  0.00           H
ATOM   3928  HE2 MET A 261      36.563  29.589  46.633  1.00  0.00           H
ATOM   3929  HE3 MET A 261      37.302  28.721  45.355  1.00  0.00           H
ATOM   3930  C   MET A 261      31.077  29.560  47.509  1.00  0.00           C
ATOM   3931  O   MET A 261      31.391  30.778  47.505  1.00  0.00           O
ATOM   3932  N   SER A 262      30.101  29.079  48.340  1.00  0.00           N
ATOM   3933  H   SER A 262      29.988  28.093  48.524  1.00  0.00           H
ATOM   3934  CA  SER A 262      29.231  29.983  49.112  1.00  0.00           C
ATOM   3935  HA  SER A 262      28.737  30.776  48.563  1.00  0.00           H
ATOM   3936  CB  SER A 262      27.972  29.297  49.663  1.00  0.00           C
ATOM   3937  HB1 SER A 262      27.163  29.290  48.940  1.00  0.00           H
ATOM   3938  HB2 SER A 262      27.635  29.884  50.520  1.00  0.00           H
ATOM   3939  OG  SER A 262      28.221  27.942  50.157  1.00  0.00           O
ATOM   3940  HG  SER A 262      28.197  27.368  49.393  1.00  0.00           H
ATOM   3941  C   SER A 262      29.985  30.746  50.243  1.00  0.00           C
ATOM   3942  O   SER A 262      29.331  31.592  50.851  1.00  0.00           O
ATOM   3943  N   GLU A 263      31.244  30.392  50.536  1.00  0.00           N
ATOM   3944  H   GLU A 263      31.524  29.535  50.092  1.00  0.00           H
ATOM   3945  CA  GLU A 263      32.017  31.021  51.639  1.00  0.00           C
ATOM   3946  HA  GLU A 263      31.293  31.349  52.371  1.00  0.00           H
ATOM   3947  CB  GLU A 263      32.913  29.961  52.425  1.00  0.00           C
ATOM   3948  HB1 GLU A 263      33.894  29.839  51.956  1.00  0.00           H
ATOM   3949  HB2 GLU A 263      32.448  28.990  52.549  1.00  0.00           H
ATOM   3950  CG  GLU A 263      33.034  30.566  53.833  1.00  0.00           C
ATOM   3951  HG1 GLU A 263      33.366  31.593  53.760  1.00  0.00           H
ATOM   3952  HG2 GLU A 263      33.754  29.940  54.355  1.00  0.00           H
ATOM   3953  CD  GLU A 263      31.754  30.524  54.642  1.00  0.00           C
ATOM   3954  OE1 GLU A 263      30.869  29.719  54.235  1.00  0.00           O
ATOM   3955  OE2 GLU A 263      31.563  31.398  55.518  1.00  0.00           O
ATOM   3956  C   GLU A 263      32.840  32.262  51.220  1.00  0.00           C
ATOM   3957  O   GLU A 263      32.795  33.281  51.918  1.00  0.00           O
ATOM   3958  N   LEU A 264      33.421  32.312  50.037  1.00  0.00           N
ATOM   3959  H   LEU A 264      33.472  31.496  49.445  1.00  0.00           H
ATOM   3960  CA  LEU A 264      33.943  33.560  49.408  1.00  0.00           C
ATOM   3961  HA  LEU A 264      34.646  34.020  50.112  1.00  0.00           H
ATOM   3962  CB  LEU A 264      34.782  33.201  48.154  1.00  0.00           C
ATOM   3963  HB1 LEU A 264      35.077  34.155  47.730  1.00  0.00           H
ATOM   3964  HB2 LEU A 264      34.240  32.714  47.345  1.00  0.00           H
ATOM   3965  CG  LEU A 264      36.174  32.379  48.411  1.00  0.00           C
ATOM   3966  HG  LEU A 264      36.622  32.233  47.432  1.00  0.00           H
ATOM   3967  CD1 LEU A 264      37.211  33.050  49.337  1.00  0.00           C
ATOM   3968 1HD1 LEU A 264      36.842  33.135  50.363  1.00  0.00           H
ATOM   3969 2HD1 LEU A 264      38.083  32.405  49.250  1.00  0.00           H
ATOM   3970 3HD1 LEU A 264      37.446  34.023  48.902  1.00  0.00           H
ATOM   3971  CD2 LEU A 264      36.012  31.009  49.055  1.00  0.00           C
ATOM   3972 1HD2 LEU A 264      36.008  31.151  50.142  1.00  0.00           H
ATOM   3973 2HD2 LEU A 264      35.154  30.449  48.693  1.00  0.00           H
ATOM   3974 3HD2 LEU A 264      36.866  30.398  48.750  1.00  0.00           H
ATOM   3975  C   LEU A 264      32.749  34.434  48.962  1.00  0.00           C
ATOM   3976  O   LEU A 264      32.917  35.644  48.919  1.00  0.00           O
ATOM   3977  N   GLU A 265      31.584  33.824  48.593  1.00  0.00           N
ATOM   3978  H   GLU A 265      31.462  32.820  48.495  1.00  0.00           H
ATOM   3979  CA  GLU A 265      30.399  34.569  48.111  1.00  0.00           C
ATOM   3980  HA  GLU A 265      30.642  34.926  47.108  1.00  0.00           H
ATOM   3981  CB  GLU A 265      29.181  33.605  48.020  1.00  0.00           C
ATOM   3982  HB1 GLU A 265      28.674  33.634  48.993  1.00  0.00           H
ATOM   3983  HB2 GLU A 265      29.457  32.569  47.824  1.00  0.00           H
ATOM   3984  CG  GLU A 265      28.241  34.082  46.867  1.00  0.00           C
ATOM   3985  HG1 GLU A 265      28.592  33.531  45.989  1.00  0.00           H
ATOM   3986  HG2 GLU A 265      28.200  35.157  46.718  1.00  0.00           H
ATOM   3987  CD  GLU A 265      26.788  33.605  47.180  1.00  0.00           C
ATOM   3988  OE1 GLU A 265      26.498  32.439  46.747  1.00  0.00           O
ATOM   3989  OE2 GLU A 265      25.964  34.248  47.856  1.00  0.00           O
ATOM   3990  C   GLU A 265      30.064  35.845  48.880  1.00  0.00           C
ATOM   3991  O   GLU A 265      29.679  36.906  48.315  1.00  0.00           O
ATOM   3992  N   LYS A 266      30.248  35.781  50.226  1.00  0.00           N
ATOM   3993  H   LYS A 266      30.508  34.849  50.521  1.00  0.00           H
ATOM   3994  CA  LYS A 266      29.963  36.717  51.239  1.00  0.00           C
ATOM   3995  HA  LYS A 266      28.933  37.079  51.217  1.00  0.00           H
ATOM   3996  CB  LYS A 266      30.298  36.063  52.543  1.00  0.00           C
ATOM   3997  HB1 LYS A 266      30.350  36.760  53.378  1.00  0.00           H
ATOM   3998  HB2 LYS A 266      31.271  35.580  52.438  1.00  0.00           H
ATOM   3999  CG  LYS A 266      29.267  34.935  52.935  1.00  0.00           C
ATOM   4000  HG1 LYS A 266      29.144  34.262  52.081  1.00  0.00           H
ATOM   4001  HG2 LYS A 266      28.327  35.459  53.048  1.00  0.00           H
ATOM   4002  CD  LYS A 266      29.580  34.192  54.240  1.00  0.00           C
ATOM   4003  HD1 LYS A 266      29.867  34.969  54.953  1.00  0.00           H
ATOM   4004  HD2 LYS A 266      30.501  33.641  54.028  1.00  0.00           H
ATOM   4005  CE  LYS A 266      28.537  33.337  54.906  1.00  0.00           C
ATOM   4006  HE1 LYS A 266      28.167  32.665  54.127  1.00  0.00           H
ATOM   4007  HE2 LYS A 266      27.715  33.945  55.277  1.00  0.00           H
ATOM   4008  NZ  LYS A 266      29.021  32.445  55.979  1.00  0.00           N
ATOM   4009  HZ1 LYS A 266      28.259  31.956  56.415  1.00  0.00           H
ATOM   4010  HZ2 LYS A 266      29.710  31.771  55.685  1.00  0.00           H
ATOM   4011  HZ3 LYS A 266      29.466  33.053  56.653  1.00  0.00           H
ATOM   4012  C   LYS A 266      30.733  37.973  51.141  1.00  0.00           C
ATOM   4013  O   LYS A 266      30.176  39.040  51.460  1.00  0.00           O
ATOM   4014  N   VAL A 267      31.977  37.933  50.648  1.00  0.00           N
ATOM   4015  H   VAL A 267      32.331  37.024  50.405  1.00  0.00           H
ATOM   4016  CA  VAL A 267      32.920  39.045  50.460  1.00  0.00           C
ATOM   4017  HA  VAL A 267      32.353  39.876  50.884  1.00  0.00           H
ATOM   4018  CB  VAL A 267      34.109  39.038  51.351  1.00  0.00           C
ATOM   4019  HB  VAL A 267      34.723  39.872  51.029  1.00  0.00           H
ATOM   4020  CG1 VAL A 267      33.803  39.197  52.816  1.00  0.00           C
ATOM   4021 1HG1 VAL A 267      33.061  38.495  53.191  1.00  0.00           H
ATOM   4022 2HG1 VAL A 267      34.776  39.035  53.267  1.00  0.00           H
ATOM   4023 3HG1 VAL A 267      33.502  40.234  52.995  1.00  0.00           H
ATOM   4024  CG2 VAL A 267      35.019  37.724  51.186  1.00  0.00           C
ATOM   4025 1HG2 VAL A 267      34.486  36.864  51.597  1.00  0.00           H
ATOM   4026 2HG2 VAL A 267      34.999  37.505  50.120  1.00  0.00           H
ATOM   4027 3HG2 VAL A 267      36.037  37.837  51.549  1.00  0.00           H
ATOM   4028  C   VAL A 267      33.110  39.266  48.985  1.00  0.00           C
ATOM   4029  O   VAL A 267      34.146  39.788  48.541  1.00  0.00           O
ATOM   4030  N   ASP A 268      32.081  38.940  48.161  1.00  0.00           N
ATOM   4031  H   ASP A 268      31.283  38.478  48.563  1.00  0.00           H
ATOM   4032  CA  ASP A 268      31.978  39.175  46.789  1.00  0.00           C
ATOM   4033  HA  ASP A 268      30.925  38.962  46.589  1.00  0.00           H
ATOM   4034  CB  ASP A 268      32.176  40.735  46.339  1.00  0.00           C
ATOM   4035  HB1 ASP A 268      31.581  40.917  45.440  1.00  0.00           H
ATOM   4036  HB2 ASP A 268      33.249  40.892  46.201  1.00  0.00           H
ATOM   4037  CG  ASP A 268      31.705  41.721  47.441  1.00  0.00           C
ATOM   4038  OD1 ASP A 268      32.465  42.683  47.709  1.00  0.00           O
ATOM   4039  OD2 ASP A 268      30.590  41.577  47.980  1.00  0.00           O
ATOM   4040  C   ASP A 268      32.831  38.243  45.927  1.00  0.00           C
ATOM   4041  O   ASP A 268      32.828  38.379  44.710  1.00  0.00           O
ATOM   4042  N   GLY A 269      33.474  37.266  46.499  1.00  0.00           N
ATOM   4043  H   GLY A 269      33.401  37.093  47.494  1.00  0.00           H
ATOM   4044  CA  GLY A 269      34.414  36.352  45.767  1.00  0.00           C
ATOM   4045  HA1 GLY A 269      35.197  35.968  46.430  1.00  0.00           H
ATOM   4046  HA2 GLY A 269      34.925  36.977  45.038  1.00  0.00           H
ATOM   4047  C   GLY A 269      33.750  35.236  45.036  1.00  0.00           C
ATOM   4048  O   GLY A 269      33.323  34.251  45.579  1.00  0.00           O
ATOM   4049  N   LEU A 270      33.646  35.362  43.711  1.00  0.00           N
ATOM   4050  H   LEU A 270      33.891  36.278  43.373  1.00  0.00           H
ATOM   4051  CA  LEU A 270      33.112  34.384  42.723  1.00  0.00           C
ATOM   4052  HA  LEU A 270      32.457  33.643  43.195  1.00  0.00           H
ATOM   4053  CB  LEU A 270      32.089  35.128  41.914  1.00  0.00           C
ATOM   4054  HB1 LEU A 270      31.616  34.421  41.230  1.00  0.00           H
ATOM   4055  HB2 LEU A 270      32.664  35.872  41.352  1.00  0.00           H
ATOM   4056  CG  LEU A 270      30.922  35.950  42.565  1.00  0.00           C
ATOM   4057  HG  LEU A 270      31.237  36.873  43.066  1.00  0.00           H
ATOM   4058  CD1 LEU A 270      29.900  36.349  41.502  1.00  0.00           C
ATOM   4059 1HD1 LEU A 270      29.402  35.496  41.048  1.00  0.00           H
ATOM   4060 2HD1 LEU A 270      29.148  37.056  41.866  1.00  0.00           H
ATOM   4061 3HD1 LEU A 270      30.432  36.895  40.726  1.00  0.00           H
ATOM   4062  CD2 LEU A 270      30.157  35.117  43.626  1.00  0.00           C
ATOM   4063 1HD2 LEU A 270      30.898  34.969  44.414  1.00  0.00           H
ATOM   4064 2HD2 LEU A 270      29.299  35.676  44.001  1.00  0.00           H
ATOM   4065 3HD2 LEU A 270      29.913  34.108  43.273  1.00  0.00           H
ATOM   4066  C   LEU A 270      34.240  33.558  42.047  1.00  0.00           C
ATOM   4067  O   LEU A 270      35.402  33.737  42.473  1.00  0.00           O
ATOM   4068  N   LEU A 271      33.867  32.627  41.139  1.00  0.00           N
ATOM   4069  H   LEU A 271      32.916  32.660  40.811  1.00  0.00           H
ATOM   4070  CA  LEU A 271      34.812  31.641  40.667  1.00  0.00           C
ATOM   4071  HA  LEU A 271      35.316  31.121  41.486  1.00  0.00           H
ATOM   4072  CB  LEU A 271      34.019  30.489  39.942  1.00  0.00           C
ATOM   4073  HB1 LEU A 271      34.681  29.744  39.488  1.00  0.00           H
ATOM   4074  HB2 LEU A 271      33.327  30.938  39.228  1.00  0.00           H
ATOM   4075  CG  LEU A 271      33.214  29.640  40.948  1.00  0.00           C
ATOM   4076  HG  LEU A 271      32.654  30.232  41.665  1.00  0.00           H
ATOM   4077  CD1 LEU A 271      32.315  28.652  40.245  1.00  0.00           C
ATOM   4078 1HD1 LEU A 271      31.782  27.980  40.915  1.00  0.00           H
ATOM   4079 2HD1 LEU A 271      31.596  29.208  39.659  1.00  0.00           H
ATOM   4080 3HD1 LEU A 271      32.783  28.025  39.479  1.00  0.00           H
ATOM   4081  CD2 LEU A 271      34.053  28.768  41.849  1.00  0.00           C
ATOM   4082 1HD2 LEU A 271      33.445  28.120  42.470  1.00  0.00           H
ATOM   4083 2HD2 LEU A 271      34.683  28.220  41.144  1.00  0.00           H
ATOM   4084 3HD2 LEU A 271      34.690  29.359  42.506  1.00  0.00           H
ATOM   4085  C   LEU A 271      35.894  32.164  39.660  1.00  0.00           C
ATOM   4086  O   LEU A 271      36.917  31.533  39.553  1.00  0.00           O
ATOM   4087  N   THR A 272      35.750  33.303  38.952  1.00  0.00           N
ATOM   4088  H   THR A 272      34.821  33.685  39.007  1.00  0.00           H
ATOM   4089  CA  THR A 272      36.869  33.974  38.208  1.00  0.00           C
ATOM   4090  HA  THR A 272      37.557  33.250  37.781  1.00  0.00           H
ATOM   4091  CB  THR A 272      36.409  34.907  37.083  1.00  0.00           C
ATOM   4092  HB  THR A 272      37.219  35.128  36.378  1.00  0.00           H
ATOM   4093  CG2 THR A 272      35.507  34.142  36.023  1.00  0.00           C
ATOM   4094 1HG2 THR A 272      34.815  33.453  36.523  1.00  0.00           H
ATOM   4095 2HG2 THR A 272      34.988  34.913  35.457  1.00  0.00           H
ATOM   4096 3HG2 THR A 272      36.125  33.566  35.329  1.00  0.00           H
ATOM   4097  OG1 THR A 272      35.738  36.058  37.552  1.00  0.00           O
ATOM   4098  HG1 THR A 272      36.318  36.818  37.464  1.00  0.00           H
ATOM   4099  C   THR A 272      37.728  34.768  39.193  1.00  0.00           C
ATOM   4100  O   THR A 272      38.962  34.587  39.283  1.00  0.00           O
ATOM   4101  N   CYS A 273      37.101  35.598  40.019  1.00  0.00           N
ATOM   4102  H   CYS A 273      36.099  35.610  39.931  1.00  0.00           H
ATOM   4103  CA  CYS A 273      37.612  36.521  41.039  1.00  0.00           C
ATOM   4104  HA  CYS A 273      37.890  37.472  40.587  1.00  0.00           H
ATOM   4105  CB  CYS A 273      36.606  36.967  42.108  1.00  0.00           C
ATOM   4106  HB1 CYS A 273      36.995  37.854  42.619  1.00  0.00           H
ATOM   4107  HB2 CYS A 273      36.322  36.079  42.674  1.00  0.00           H
ATOM   4108  SG  CYS A 273      35.062  37.469  41.407  1.00  0.00           S
ATOM   4109  HG  CYS A 273      35.576  38.298  40.482  1.00  0.00           H
ATOM   4110  C   CYS A 273      38.803  35.942  41.890  1.00  0.00           C
ATOM   4111  O   CYS A 273      39.733  36.604  42.315  1.00  0.00           O
ATOM   4112  N   CYS A 274      38.627  34.632  42.123  1.00  0.00           N
ATOM   4113  H   CYS A 274      37.817  34.180  41.718  1.00  0.00           H
ATOM   4114  CA  CYS A 274      39.617  33.849  42.914  1.00  0.00           C
ATOM   4115  HA  CYS A 274      39.897  34.543  43.696  1.00  0.00           H
ATOM   4116  CB  CYS A 274      38.889  32.612  43.492  1.00  0.00           C
ATOM   4117  HB1 CYS A 274      39.575  31.993  44.070  1.00  0.00           H
ATOM   4118  HB2 CYS A 274      38.575  31.978  42.666  1.00  0.00           H
ATOM   4119  SG  CYS A 274      37.439  33.088  44.585  1.00  0.00           S
ATOM   4120  HG  CYS A 274      36.711  33.657  43.627  1.00  0.00           H
ATOM   4121  C   CYS A 274      40.905  33.311  42.206  1.00  0.00           C
ATOM   4122  O   CYS A 274      41.753  32.636  42.829  1.00  0.00           O
ATOM   4123  N   SER A 275      41.138  33.561  40.907  1.00  0.00           N
ATOM   4124  H   SER A 275      40.370  33.920  40.353  1.00  0.00           H
ATOM   4125  CA  SER A 275      42.443  33.349  40.198  1.00  0.00           C
ATOM   4126  HA  SER A 275      43.223  33.449  40.948  1.00  0.00           H
ATOM   4127  CB  SER A 275      42.436  31.852  39.743  1.00  0.00           C
ATOM   4128  HB1 SER A 275      42.103  31.129  40.484  1.00  0.00           H
ATOM   4129  HB2 SER A 275      43.487  31.595  39.563  1.00  0.00           H
ATOM   4130  OG  SER A 275      41.587  31.716  38.607  1.00  0.00           O
ATOM   4131  HG  SER A 275      40.757  31.426  38.978  1.00  0.00           H
ATOM   4132  C   SER A 275      42.635  34.294  39.020  1.00  0.00           C
ATOM   4133  O   SER A 275      41.701  34.962  38.580  1.00  0.00           O
ATOM   4134  N   VAL A 276      43.771  34.133  38.366  1.00  0.00           N
ATOM   4135  H   VAL A 276      44.447  33.584  38.867  1.00  0.00           H
ATOM   4136  CA  VAL A 276      44.156  34.644  37.065  1.00  0.00           C
ATOM   4137  HA  VAL A 276      43.233  34.947  36.561  1.00  0.00           H
ATOM   4138  CB  VAL A 276      45.115  35.893  37.183  1.00  0.00           C
ATOM   4139  HB  VAL A 276      45.943  35.529  37.779  1.00  0.00           H
ATOM   4140  CG1 VAL A 276      45.585  36.526  35.823  1.00  0.00           C
ATOM   4141 1HG1 VAL A 276      46.265  35.785  35.397  1.00  0.00           H
ATOM   4142 2HG1 VAL A 276      44.738  36.754  35.184  1.00  0.00           H
ATOM   4143 3HG1 VAL A 276      46.186  37.399  36.080  1.00  0.00           H
ATOM   4144  CG2 VAL A 276      44.347  37.041  37.767  1.00  0.00           C
ATOM   4145 1HG2 VAL A 276      43.487  37.263  37.130  1.00  0.00           H
ATOM   4146 2HG2 VAL A 276      43.949  36.748  38.734  1.00  0.00           H
ATOM   4147 3HG2 VAL A 276      44.948  37.942  37.863  1.00  0.00           H
ATOM   4148  C   VAL A 276      44.829  33.634  36.237  1.00  0.00           C
ATOM   4149  O   VAL A 276      45.754  32.936  36.646  1.00  0.00           O
ATOM   4150  N   LEU A 277      44.289  33.543  34.987  1.00  0.00           N
ATOM   4151  H   LEU A 277      43.513  34.153  34.795  1.00  0.00           H
ATOM   4152  CA  LEU A 277      44.757  32.604  33.927  1.00  0.00           C
ATOM   4153  HA  LEU A 277      45.278  31.773  34.410  1.00  0.00           H
ATOM   4154  CB  LEU A 277      43.491  32.164  33.174  1.00  0.00           C
ATOM   4155  HB1 LEU A 277      43.845  31.525  32.373  1.00  0.00           H
ATOM   4156  HB2 LEU A 277      43.051  33.056  32.722  1.00  0.00           H
ATOM   4157  CG  LEU A 277      42.440  31.359  33.913  1.00  0.00           C
ATOM   4158  HG  LEU A 277      41.764  31.992  34.487  1.00  0.00           H
ATOM   4159  CD1 LEU A 277      41.682  30.505  32.972  1.00  0.00           C
ATOM   4160 1HD1 LEU A 277      42.288  29.989  32.231  1.00  0.00           H
ATOM   4161 2HD1 LEU A 277      41.151  29.704  33.496  1.00  0.00           H
ATOM   4162 3HD1 LEU A 277      40.942  31.049  32.369  1.00  0.00           H
ATOM   4163  CD2 LEU A 277      43.189  30.341  34.782  1.00  0.00           C
ATOM   4164 1HD2 LEU A 277      43.730  30.851  35.581  1.00  0.00           H
ATOM   4165 2HD2 LEU A 277      42.524  29.626  35.257  1.00  0.00           H
ATOM   4166 3HD2 LEU A 277      43.952  29.875  34.161  1.00  0.00           H
ATOM   4167  C   LEU A 277      45.781  33.135  32.960  1.00  0.00           C
ATOM   4168  O   LEU A 277      45.714  34.251  32.371  1.00  0.00           O
ATOM   4169  N   ILE A 278      46.637  32.181  32.461  1.00  0.00           N
ATOM   4170  H   ILE A 278      46.638  31.259  32.874  1.00  0.00           H
ATOM   4171  CA  ILE A 278      47.725  32.502  31.487  1.00  0.00           C
ATOM   4172  HA  ILE A 278      47.479  33.359  30.874  1.00  0.00           H
ATOM   4173  CB  ILE A 278      49.015  32.753  32.271  1.00  0.00           C
ATOM   4174  HB  ILE A 278      49.225  31.903  32.919  1.00  0.00           H
ATOM   4175  CG2 ILE A 278      50.310  32.983  31.325  1.00  0.00           C
ATOM   4176 1HG2 ILE A 278      50.237  33.961  30.854  1.00  0.00           H
ATOM   4177 2HG2 ILE A 278      51.218  32.869  31.919  1.00  0.00           H
ATOM   4178 3HG2 ILE A 278      50.356  32.186  30.574  1.00  0.00           H
ATOM   4179  CG1 ILE A 278      48.880  33.971  33.272  1.00  0.00           C
ATOM   4180 1HG1 ILE A 278      48.012  33.899  33.930  1.00  0.00           H
ATOM   4181 2HG1 ILE A 278      48.660  34.873  32.688  1.00  0.00           H
ATOM   4182  CD  ILE A 278      50.068  34.300  34.164  1.00  0.00           C
ATOM   4183  HD1 ILE A 278      50.375  33.550  34.893  1.00  0.00           H
ATOM   4184  HD2 ILE A 278      50.978  34.365  33.581  1.00  0.00           H
ATOM   4185  HD3 ILE A 278      49.877  35.239  34.699  1.00  0.00           H
ATOM   4186  C   ILE A 278      47.965  31.297  30.471  1.00  0.00           C
ATOM   4187  O   ILE A 278      48.154  30.182  30.891  1.00  0.00           O
ATOM   4188  N   ASN A 279      48.085  31.650  29.203  1.00  0.00           N
ATOM   4189  H   ASN A 279      47.857  32.602  28.975  1.00  0.00           H
ATOM   4190  CA  ASN A 279      48.649  30.722  28.221  1.00  0.00           C
ATOM   4191  HA  ASN A 279      48.288  29.727  28.501  1.00  0.00           H
ATOM   4192  CB  ASN A 279      48.063  31.105  26.822  1.00  0.00           C
ATOM   4193  HB1 ASN A 279      48.392  32.104  26.536  1.00  0.00           H
ATOM   4194  HB2 ASN A 279      46.974  31.006  26.813  1.00  0.00           H
ATOM   4195  CG  ASN A 279      48.611  30.203  25.722  1.00  0.00           C
ATOM   4196  OD1 ASN A 279      48.973  29.051  25.934  1.00  0.00           O
ATOM   4197  ND2 ASN A 279      48.708  30.724  24.493  1.00  0.00           N
ATOM   4198 1HD2 ASN A 279      47.998  31.424  24.295  1.00  0.00           H
ATOM   4199 2HD2 ASN A 279      49.151  30.135  23.813  1.00  0.00           H
ATOM   4200  C   ASN A 279      50.189  30.829  28.125  1.00  0.00           C
ATOM   4201  O   ASN A 279      50.729  31.770  27.575  1.00  0.00           O
ATOM   4202  N   LYS A 280      50.889  29.763  28.554  1.00  0.00           N
ATOM   4203  H   LYS A 280      50.320  29.020  28.934  1.00  0.00           H
ATOM   4204  CA  LYS A 280      52.334  29.681  28.739  1.00  0.00           C
ATOM   4205  HA  LYS A 280      52.880  30.536  28.356  1.00  0.00           H
ATOM   4206  CB  LYS A 280      52.557  29.837  30.208  1.00  0.00           C
ATOM   4207  HB1 LYS A 280      51.953  29.106  30.755  1.00  0.00           H
ATOM   4208  HB2 LYS A 280      52.161  30.792  30.540  1.00  0.00           H
ATOM   4209  CG  LYS A 280      54.019  29.749  30.723  1.00  0.00           C
ATOM   4210  HG1 LYS A 280      54.381  28.718  30.626  1.00  0.00           H
ATOM   4211  HG2 LYS A 280      53.992  30.034  31.778  1.00  0.00           H
ATOM   4212  CD  LYS A 280      54.927  30.785  30.133  1.00  0.00           C
ATOM   4213  HD1 LYS A 280      54.460  31.759  30.315  1.00  0.00           H
ATOM   4214  HD2 LYS A 280      55.092  30.598  29.072  1.00  0.00           H
ATOM   4215  CE  LYS A 280      56.362  30.714  30.784  1.00  0.00           C
ATOM   4216  HE1 LYS A 280      56.946  29.827  30.569  1.00  0.00           H
ATOM   4217  HE2 LYS A 280      56.278  30.673  31.866  1.00  0.00           H
ATOM   4218  NZ  LYS A 280      57.190  31.875  30.362  1.00  0.00           N
ATOM   4219  HZ1 LYS A 280      56.871  32.676  30.880  1.00  0.00           H
ATOM   4220  HZ2 LYS A 280      58.153  31.767  30.645  1.00  0.00           H
ATOM   4221  HZ3 LYS A 280      57.124  32.207  29.412  1.00  0.00           H
ATOM   4222  C   LYS A 280      52.841  28.427  28.128  1.00  0.00           C
ATOM   4223  OC1 LYS A 280      52.360  27.328  28.482  1.00  0.00           O
ATOM   4224  OC2 LYS A 280      53.677  28.483  27.181  1.00  0.00           O
ATOM   4225  H01 UNK B 281      34.182  42.670  47.614  1.00  0.00            
ATOM   4226  H06 UNK B 281      38.060  40.928  41.591  1.00  0.00            
ATOM   4227  H04 UNK B 281      37.141  40.314  40.165  1.00  0.00            
ATOM   4228  H03 UNK B 281      35.429  42.619  48.717  1.00  0.00            
ATOM   4229  H05 UNK B 281      37.057  41.875  40.837  1.00  0.00            
ATOM   4230  H02 UNK B 281      35.125  41.243  47.865  1.00  0.00            
ATOM   4231  O   UNK B 281      37.280  44.652  45.975  1.00  0.00            
ATOM   4232  O1  UNK B 281      35.365  44.957  47.098  1.00  0.00            
ATOM   4233  N   UNK B 281      35.106  42.266  47.801  1.00  0.00            
ATOM   4234  N1  UNK B 281      36.663  40.120  43.067  1.00  0.00            
ATOM   4235  N2  UNK B 281      34.912  40.799  41.653  1.00  0.00            
ATOM   4236  N3  UNK B 281      37.207  40.871  41.024  1.00  0.00            
ATOM   4237  C   UNK B 281      35.953  42.007  45.437  1.00  0.00            
ATOM   4238  C1  UNK B 281      36.370  40.577  45.521  1.00  0.00            
ATOM   4239  C2  UNK B 281      36.169  42.753  46.786  1.00  0.00            
ATOM   4240  C3  UNK B 281      35.926  39.772  44.344  1.00  0.00            
ATOM   4241  C4  UNK B 281      36.259  44.308  46.594  1.00  0.00            
ATOM   4242  C5  UNK B 281      36.177  40.476  41.956  1.00  0.00            
ATOM   4243  C6  UNK B 281      34.383  40.574  40.256  1.00  0.00            
ATOM   4244  C7  UNK B 281      34.081  41.542  42.536  1.00  0.00            
ATOM   4245  H   UNK B 281      34.886  42.113  45.220  1.00  0.00            
ATOM   4246  H1  UNK B 281      36.491  42.413  44.576  1.00  0.00            
ATOM   4247  H2  UNK B 281      37.467  40.627  45.517  1.00  0.00            
ATOM   4248  H3  UNK B 281      36.135  40.035  46.445  1.00  0.00            
ATOM   4249  H4  UNK B 281      37.160  42.569  47.204  1.00  0.00            
ATOM   4250  H5  UNK B 281      36.170  38.734  44.586  1.00  0.00            
ATOM   4251  H6  UNK B 281      34.840  39.767  44.206  1.00  0.00            
ATOM   4252  H7  UNK B 281      34.719  39.612  39.851  1.00  0.00            
ATOM   4253  H8  UNK B 281      34.608  41.420  39.586  1.00  0.00            
ATOM   4254  H9  UNK B 281      33.283  40.534  40.210  1.00  0.00            
ATOM   4255  H10 UNK B 281      34.613  42.410  42.944  1.00  0.00            
ATOM   4256  H11 UNK B 281      33.735  40.975  43.415  1.00  0.00            
ATOM   4257  H12 UNK B 281      33.132  41.826  42.075  1.00  0.00            
END
