# Supplementary material for: A multicentric consortium study demonstrates that dimethylarginine dimethylaminohydrolase 2 is not a dimethylarginine dimethylaminohydrolase
Source: Nat Commun. 2023 Jun 9;14:3392. doi: 10.1038/s41467-023-38467-9 (PMC10256801; doi:10.1038/s41467-023-38467-9)
Supplement: Supplementary file 9 — Source Data [file 41467_2023_38467_MOESM9_ESM.zip › Source Data/File 13.8_DDAH1-X-ray-MDS-final-4.pdb]

CRYST1   74.479   74.479   74.479  90.00  90.00  90.00 P 1           1
ATOM      1  N   ALA A   8      44.552  35.917  27.844  1.00  0.00           N
ATOM      2  H1  ALA A   8      43.897  36.585  28.219  1.00  0.00           H
ATOM      3  H2  ALA A   8      44.651  35.267  28.614  1.00  0.00           H
ATOM      4  H3  ALA A   8      45.432  36.347  27.597  1.00  0.00           H
ATOM      5  CA  ALA A   8      44.053  35.282  26.631  1.00  0.00           C
ATOM      6  HA  ALA A   8      43.831  36.013  25.857  1.00  0.00           H
ATOM      7  CB  ALA A   8      45.140  34.292  26.172  1.00  0.00           C
ATOM      8  HB1 ALA A   8      44.794  33.397  25.668  1.00  0.00           H
ATOM      9  HB2 ALA A   8      45.705  34.754  25.365  1.00  0.00           H
ATOM     10  HB3 ALA A   8      45.673  33.903  27.032  1.00  0.00           H
ATOM     11  C   ALA A   8      42.721  34.735  26.958  1.00  0.00           C
ATOM     12  O   ALA A   8      42.174  34.929  28.035  1.00  0.00           O
ATOM     13  N   PHE A   9      42.203  33.976  25.948  1.00  0.00           N
ATOM     14  H   PHE A   9      42.716  33.686  25.132  1.00  0.00           H
ATOM     15  CA  PHE A   9      40.860  33.377  26.142  1.00  0.00           C
ATOM     16  HA  PHE A   9      40.636  33.466  27.205  1.00  0.00           H
ATOM     17  CB  PHE A   9      39.826  34.105  25.280  1.00  0.00           C
ATOM     18  HB1 PHE A   9      40.211  34.262  24.282  1.00  0.00           H
ATOM     19  HB2 PHE A   9      39.678  35.065  25.780  1.00  0.00           H
ATOM     20  CG  PHE A   9      38.476  33.345  25.137  1.00  0.00           C
ATOM     21  CD1 PHE A   9      37.542  33.267  26.191  1.00  0.00           C
ATOM     22  HD1 PHE A   9      37.814  33.784  27.094  1.00  0.00           H
ATOM     23  CE1 PHE A   9      36.348  32.526  26.118  1.00  0.00           C
ATOM     24  HE1 PHE A   9      35.706  32.537  26.988  1.00  0.00           H
ATOM     25  CZ  PHE A   9      36.079  31.883  24.899  1.00  0.00           C
ATOM     26  HZ  PHE A   9      35.222  31.230  24.899  1.00  0.00           H
ATOM     27  CE2 PHE A   9      36.982  31.988  23.846  1.00  0.00           C
ATOM     28  HE2 PHE A   9      36.954  31.379  22.951  1.00  0.00           H
ATOM     29  CD2 PHE A   9      38.170  32.709  23.956  1.00  0.00           C
ATOM     30  HD2 PHE A   9      38.864  32.799  23.136  1.00  0.00           H
ATOM     31  C   PHE A   9      40.849  31.919  25.738  1.00  0.00           C
ATOM     32  O   PHE A   9      41.583  31.548  24.788  1.00  0.00           O
ATOM     33  N   GLY A  10      40.093  31.076  26.450  1.00  0.00           N
ATOM     34  H   GLY A  10      39.549  31.498  27.188  1.00  0.00           H
ATOM     35  CA  GLY A  10      39.911  29.680  26.167  1.00  0.00           C
ATOM     36  HA1 GLY A  10      39.524  29.695  25.151  1.00  0.00           H
ATOM     37  HA2 GLY A  10      39.128  29.309  26.822  1.00  0.00           H
ATOM     38  C   GLY A  10      41.121  28.688  26.264  1.00  0.00           C
ATOM     39  O   GLY A  10      40.884  27.528  26.636  1.00  0.00           O
ATOM     40  N   ARG A  11      42.365  29.070  25.914  1.00  0.00           N
ATOM     41  H   ARG A  11      42.532  29.972  25.483  1.00  0.00           H
ATOM     42  CA  ARG A  11      43.501  28.081  25.869  1.00  0.00           C
ATOM     43  HA  ARG A  11      43.242  27.104  26.267  1.00  0.00           H
ATOM     44  CB  ARG A  11      44.069  27.875  24.484  1.00  0.00           C
ATOM     45  HB1 ARG A  11      45.110  27.558  24.571  1.00  0.00           H
ATOM     46  HB2 ARG A  11      44.183  28.795  23.909  1.00  0.00           H
ATOM     47  CG  ARG A  11      43.197  26.919  23.704  1.00  0.00           C
ATOM     48  HG1 ARG A  11      43.572  26.926  22.674  1.00  0.00           H
ATOM     49  HG2 ARG A  11      42.255  27.443  23.554  1.00  0.00           H
ATOM     50  CD  ARG A  11      43.017  25.438  24.274  1.00  0.00           C
ATOM     51  HD1 ARG A  11      42.673  24.723  23.525  1.00  0.00           H
ATOM     52  HD2 ARG A  11      42.259  25.310  25.051  1.00  0.00           H
ATOM     53  NE  ARG A  11      44.236  24.812  24.684  1.00  0.00           N
ATOM     54  HE  ARG A  11      44.844  24.540  23.915  1.00  0.00           H
ATOM     55  CZ  ARG A  11      44.650  24.447  25.888  1.00  0.00           C
ATOM     56  NH1 ARG A  11      43.844  24.329  26.903  1.00  0.00           N
ATOM     57 1HH1 ARG A  11      42.871  24.110  26.750  1.00  0.00           H
ATOM     58 2HH1 ARG A  11      44.197  24.107  27.819  1.00  0.00           H
ATOM     59  NH2 ARG A  11      45.925  24.445  26.195  1.00  0.00           N
ATOM     60 1HH2 ARG A  11      46.617  24.585  25.467  1.00  0.00           H
ATOM     61 2HH2 ARG A  11      46.239  24.271  27.135  1.00  0.00           H
ATOM     62  C   ARG A  11      44.647  28.636  26.774  1.00  0.00           C
ATOM     63  O   ARG A  11      44.817  29.831  26.877  1.00  0.00           O
ATOM     64  N   ALA A  12      45.319  27.711  27.475  1.00  0.00           N
ATOM     65  H   ALA A  12      45.166  26.734  27.288  1.00  0.00           H
ATOM     66  CA  ALA A  12      46.325  28.101  28.446  1.00  0.00           C
ATOM     67  HA  ALA A  12      47.025  28.857  28.089  1.00  0.00           H
ATOM     68  CB  ALA A  12      45.637  28.677  29.728  1.00  0.00           C
ATOM     69  HB1 ALA A  12      46.328  28.935  30.525  1.00  0.00           H
ATOM     70  HB2 ALA A  12      45.118  29.599  29.482  1.00  0.00           H
ATOM     71  HB3 ALA A  12      45.088  27.856  30.186  1.00  0.00           H
ATOM     72  C   ALA A  12      47.139  26.886  28.976  1.00  0.00           C
ATOM     73  O   ALA A  12      46.724  25.787  28.645  1.00  0.00           O
ATOM     74  N   THR A  13      48.229  27.084  29.722  1.00  0.00           N
ATOM     75  H   THR A  13      48.497  28.061  29.743  1.00  0.00           H
ATOM     76  CA  THR A  13      49.237  26.201  30.270  1.00  0.00           C
ATOM     77  HA  THR A  13      48.853  25.186  30.297  1.00  0.00           H
ATOM     78  CB  THR A  13      50.571  26.245  29.512  1.00  0.00           C
ATOM     79  HB  THR A  13      51.402  25.924  30.137  1.00  0.00           H
ATOM     80  CG2 THR A  13      50.523  25.304  28.313  1.00  0.00           C
ATOM     81 1HG2 THR A  13      49.878  24.523  28.722  1.00  0.00           H
ATOM     82 2HG2 THR A  13      50.018  25.665  27.423  1.00  0.00           H
ATOM     83 3HG2 THR A  13      51.512  24.904  28.143  1.00  0.00           H
ATOM     84  OG1 THR A  13      50.786  27.543  28.942  1.00  0.00           O
ATOM     85  HG1 THR A  13      51.314  27.530  28.140  1.00  0.00           H
ATOM     86  C   THR A  13      49.690  26.407  31.730  1.00  0.00           C
ATOM     87  O   THR A  13      50.371  25.601  32.335  1.00  0.00           O
ATOM     88  N   HIS A  14      49.418  27.604  32.251  1.00  0.00           N
ATOM     89  H   HIS A  14      48.953  28.275  31.656  1.00  0.00           H
ATOM     90  CA  HIS A  14      49.765  28.005  33.702  1.00  0.00           C
ATOM     91  HA  HIS A  14      49.981  27.086  34.254  1.00  0.00           H
ATOM     92  CB  HIS A  14      51.070  28.883  33.713  1.00  0.00           C
ATOM     93  HB1 HIS A  14      51.237  29.384  34.668  1.00  0.00           H
ATOM     94  HB2 HIS A  14      50.990  29.689  32.980  1.00  0.00           H
ATOM     95  CG  HIS A  14      52.341  28.168  33.359  1.00  0.00           C
ATOM     96  ND1 HIS A  14      53.437  27.964  34.177  1.00  0.00           N
ATOM     97  HD1 HIS A  14      53.502  27.961  35.187  1.00  0.00           H
ATOM     98  CE1 HIS A  14      54.490  27.521  33.497  1.00  0.00           C
ATOM     99  HE1 HIS A  14      55.360  27.128  33.992  1.00  0.00           H
ATOM    100  NE2 HIS A  14      54.162  27.420  32.223  1.00  0.00           N
ATOM    101  CD2 HIS A  14      52.786  27.792  32.117  1.00  0.00           C
ATOM    102  HD2 HIS A  14      52.329  28.061  31.174  1.00  0.00           H
ATOM    103  C   HIS A  14      48.618  28.806  34.334  1.00  0.00           C
ATOM    104  O   HIS A  14      47.727  29.251  33.627  1.00  0.00           O
ATOM    105  N   ALA A  15      48.695  28.999  35.630  1.00  0.00           N
ATOM    106  H   ALA A  15      49.435  28.510  36.103  1.00  0.00           H
ATOM    107  CA  ALA A  15      47.774  29.865  36.438  1.00  0.00           C
ATOM    108  HA  ALA A  15      47.381  30.636  35.778  1.00  0.00           H
ATOM    109  CB  ALA A  15      46.626  28.922  36.905  1.00  0.00           C
ATOM    110  HB1 ALA A  15      46.204  28.429  36.016  1.00  0.00           H
ATOM    111  HB2 ALA A  15      46.959  28.121  37.557  1.00  0.00           H
ATOM    112  HB3 ALA A  15      45.753  29.518  37.181  1.00  0.00           H
ATOM    113  C   ALA A  15      48.493  30.456  37.624  1.00  0.00           C
ATOM    114  O   ALA A  15      49.530  29.917  38.028  1.00  0.00           O
ATOM    115  N   VAL A  16      47.942  31.546  38.145  1.00  0.00           N
ATOM    116  H   VAL A  16      46.977  31.721  37.869  1.00  0.00           H
ATOM    117  CA  VAL A  16      48.383  32.263  39.290  1.00  0.00           C
ATOM    118  HA  VAL A  16      49.261  31.691  39.610  1.00  0.00           H
ATOM    119  CB  VAL A  16      48.957  33.683  39.046  1.00  0.00           C
ATOM    120  HB  VAL A  16      48.163  34.341  38.689  1.00  0.00           H
ATOM    121  CG1 VAL A  16      49.542  34.307  40.308  1.00  0.00           C
ATOM    122 1HG1 VAL A  16      50.238  33.626  40.796  1.00  0.00           H
ATOM    123 2HG1 VAL A  16      50.149  35.175  40.057  1.00  0.00           H
ATOM    124 3HG1 VAL A  16      48.788  34.617  41.033  1.00  0.00           H
ATOM    125  CG2 VAL A  16      50.113  33.604  37.966  1.00  0.00           C
ATOM    126 1HG2 VAL A  16      49.665  33.223  37.050  1.00  0.00           H
ATOM    127 2HG2 VAL A  16      50.426  34.613  37.719  1.00  0.00           H
ATOM    128 3HG2 VAL A  16      50.948  32.996  38.340  1.00  0.00           H
ATOM    129  C   VAL A  16      47.292  32.288  40.408  1.00  0.00           C
ATOM    130  O   VAL A  16      46.107  32.528  40.166  1.00  0.00           O
ATOM    131  N   VAL A  17      47.578  31.785  41.605  1.00  0.00           N
ATOM    132  H   VAL A  17      48.545  31.531  41.775  1.00  0.00           H
ATOM    133  CA  VAL A  17      46.633  31.829  42.794  1.00  0.00           C
ATOM    134  HA  VAL A  17      45.827  32.533  42.635  1.00  0.00           H
ATOM    135  CB  VAL A  17      46.085  30.456  43.219  1.00  0.00           C
ATOM    136  HB  VAL A  17      45.572  30.458  44.176  1.00  0.00           H
ATOM    137  CG1 VAL A  17      44.987  30.041  42.222  1.00  0.00           C
ATOM    138 1HG1 VAL A  17      45.332  30.019  41.181  1.00  0.00           H
ATOM    139 2HG1 VAL A  17      44.877  28.966  42.366  1.00  0.00           H
ATOM    140 3HG1 VAL A  17      44.115  30.658  42.405  1.00  0.00           H
ATOM    141  CG2 VAL A  17      47.118  29.368  43.328  1.00  0.00           C
ATOM    142 1HG2 VAL A  17      47.400  29.125  42.305  1.00  0.00           H
ATOM    143 2HG2 VAL A  17      47.896  29.844  43.935  1.00  0.00           H
ATOM    144 3HG2 VAL A  17      46.761  28.519  43.903  1.00  0.00           H
ATOM    145  C   VAL A  17      47.302  32.447  43.984  1.00  0.00           C
ATOM    146  O   VAL A  17      48.522  32.585  43.959  1.00  0.00           O
ATOM    147  N   ARG A  18      46.532  32.853  44.985  1.00  0.00           N
ATOM    148  H   ARG A  18      45.540  32.683  44.868  1.00  0.00           H
ATOM    149  CA  ARG A  18      47.092  33.323  46.366  1.00  0.00           C
ATOM    150  HA  ARG A  18      48.094  32.884  46.437  1.00  0.00           H
ATOM    151  CB  ARG A  18      47.157  34.894  46.316  1.00  0.00           C
ATOM    152  HB1 ARG A  18      46.169  35.323  46.499  1.00  0.00           H
ATOM    153  HB2 ARG A  18      47.540  35.157  45.323  1.00  0.00           H
ATOM    154  CG  ARG A  18      48.138  35.384  47.372  1.00  0.00           C
ATOM    155  HG1 ARG A  18      49.100  34.884  47.207  1.00  0.00           H
ATOM    156  HG2 ARG A  18      47.827  35.258  48.405  1.00  0.00           H
ATOM    157  CD  ARG A  18      48.400  36.871  47.035  1.00  0.00           C
ATOM    158  HD1 ARG A  18      47.484  37.416  47.267  1.00  0.00           H
ATOM    159  HD2 ARG A  18      48.578  36.964  45.958  1.00  0.00           H
ATOM    160  NE  ARG A  18      49.446  37.438  47.949  1.00  0.00           N
ATOM    161  HE  ARG A  18      49.918  36.868  48.641  1.00  0.00           H
ATOM    162  CZ  ARG A  18      49.851  38.722  47.901  1.00  0.00           C
ATOM    163  NH1 ARG A  18      49.273  39.620  47.121  1.00  0.00           N
ATOM    164 1HH1 ARG A  18      48.394  39.384  46.689  1.00  0.00           H
ATOM    165 2HH1 ARG A  18      49.583  40.552  47.358  1.00  0.00           H
ATOM    166  NH2 ARG A  18      50.882  39.172  48.620  1.00  0.00           N
ATOM    167 1HH2 ARG A  18      51.179  38.570  49.371  1.00  0.00           H
ATOM    168 2HH2 ARG A  18      51.135  40.147  48.585  1.00  0.00           H
ATOM    169  C   ARG A  18      46.386  32.786  47.593  1.00  0.00           C
ATOM    170  O   ARG A  18      45.271  32.273  47.451  1.00  0.00           O
ATOM    171  N   ALA A  19      47.066  32.810  48.736  1.00  0.00           N
ATOM    172  H   ALA A  19      48.007  33.190  48.798  1.00  0.00           H
ATOM    173  CA  ALA A  19      46.523  32.186  49.957  1.00  0.00           C
ATOM    174  HA  ALA A  19      45.911  31.343  49.632  1.00  0.00           H
ATOM    175  CB  ALA A  19      47.696  31.544  50.719  1.00  0.00           C
ATOM    176  HB1 ALA A  19      48.492  32.289  50.829  1.00  0.00           H
ATOM    177  HB2 ALA A  19      47.579  31.090  51.705  1.00  0.00           H
ATOM    178  HB3 ALA A  19      48.009  30.652  50.167  1.00  0.00           H
ATOM    179  C   ALA A  19      45.550  33.154  50.662  1.00  0.00           C
ATOM    180  O   ALA A  19      45.626  34.369  50.404  1.00  0.00           O
ATOM    181  N   LEU A  20      44.629  32.611  51.404  1.00  0.00           N
ATOM    182  H   LEU A  20      44.671  31.609  51.476  1.00  0.00           H
ATOM    183  CA  LEU A  20      43.649  33.350  52.292  1.00  0.00           C
ATOM    184  HA  LEU A  20      43.264  34.214  51.750  1.00  0.00           H
ATOM    185  CB  LEU A  20      42.425  32.446  52.707  1.00  0.00           C
ATOM    186  HB1 LEU A  20      41.843  32.939  53.491  1.00  0.00           H
ATOM    187  HB2 LEU A  20      42.741  31.558  53.263  1.00  0.00           H
ATOM    188  CG  LEU A  20      41.504  31.956  51.546  1.00  0.00           C
ATOM    189  HG  LEU A  20      41.184  32.793  50.927  1.00  0.00           H
ATOM    190  CD1 LEU A  20      42.102  30.771  50.745  1.00  0.00           C
ATOM    191 1HD1 LEU A  20      42.503  29.971  51.377  1.00  0.00           H
ATOM    192 2HD1 LEU A  20      41.317  30.392  50.094  1.00  0.00           H
ATOM    193 3HD1 LEU A  20      42.975  31.075  50.168  1.00  0.00           H
ATOM    194  CD2 LEU A  20      40.206  31.388  52.225  1.00  0.00           C
ATOM    195 1HD2 LEU A  20      39.492  31.038  51.481  1.00  0.00           H
ATOM    196 2HD2 LEU A  20      40.410  30.548  52.882  1.00  0.00           H
ATOM    197 3HD2 LEU A  20      39.676  32.161  52.785  1.00  0.00           H
ATOM    198  C   LEU A  20      44.282  33.820  53.594  1.00  0.00           C
ATOM    199  O   LEU A  20      44.865  33.049  54.357  1.00  0.00           O
ATOM    200  N   PRO A  21      44.215  35.153  53.888  1.00  0.00           N
ATOM    201  CD  PRO A  21      43.851  36.310  52.997  1.00  0.00           C
ATOM    202  HD1 PRO A  21      42.885  36.155  52.515  1.00  0.00           H
ATOM    203  HD2 PRO A  21      44.554  36.386  52.163  1.00  0.00           H
ATOM    204  CG  PRO A  21      44.007  37.504  53.912  1.00  0.00           C
ATOM    205  HG1 PRO A  21      43.096  37.764  54.453  1.00  0.00           H
ATOM    206  HG2 PRO A  21      44.526  38.279  53.344  1.00  0.00           H
ATOM    207  CB  PRO A  21      45.020  37.160  54.981  1.00  0.00           C
ATOM    208  HB1 PRO A  21      44.908  37.654  55.948  1.00  0.00           H
ATOM    209  HB2 PRO A  21      46.026  37.329  54.607  1.00  0.00           H
ATOM    210  CA  PRO A  21      44.757  35.578  55.171  1.00  0.00           C
ATOM    211  HA  PRO A  21      45.681  35.092  55.471  1.00  0.00           H
ATOM    212  C   PRO A  21      43.700  35.455  56.295  1.00  0.00           C
ATOM    213  O   PRO A  21      42.530  35.250  56.082  1.00  0.00           O
ATOM    214  N   GLU A  22      44.228  35.645  57.478  1.00  0.00           N
ATOM    215  H   GLU A  22      45.221  35.820  57.503  1.00  0.00           H
ATOM    216  CA  GLU A  22      43.516  35.555  58.747  1.00  0.00           C
ATOM    217  HA  GLU A  22      42.974  34.606  58.716  1.00  0.00           H
ATOM    218  CB  GLU A  22      44.590  35.461  59.884  1.00  0.00           C
ATOM    219  HB1 GLU A  22      45.241  36.333  59.785  1.00  0.00           H
ATOM    220  HB2 GLU A  22      45.109  34.504  59.804  1.00  0.00           H
ATOM    221  CG  GLU A  22      43.956  35.389  61.245  1.00  0.00           C
ATOM    222  HG1 GLU A  22      43.103  34.714  61.181  1.00  0.00           H
ATOM    223  HG2 GLU A  22      43.460  36.334  61.465  1.00  0.00           H
ATOM    224  CD  GLU A  22      44.910  35.036  62.327  1.00  0.00           C
ATOM    225  OE1 GLU A  22      44.535  35.258  63.523  1.00  0.00           O
ATOM    226  OE2 GLU A  22      46.019  34.630  62.040  1.00  0.00           O
ATOM    227  C   GLU A  22      42.535  36.671  58.981  1.00  0.00           C
ATOM    228  O   GLU A  22      41.378  36.462  59.334  1.00  0.00           O
ATOM    229  N   SER A  23      42.812  37.909  58.526  1.00  0.00           N
ATOM    230  H   SER A  23      43.689  38.095  58.071  1.00  0.00           H
ATOM    231  CA  SER A  23      42.024  39.171  58.710  1.00  0.00           C
ATOM    232  HA  SER A  23      41.666  39.214  59.730  1.00  0.00           H
ATOM    233  CB  SER A  23      42.919  40.379  58.405  1.00  0.00           C
ATOM    234  HB1 SER A  23      43.660  40.582  59.184  1.00  0.00           H
ATOM    235  HB2 SER A  23      42.288  41.259  58.340  1.00  0.00           H
ATOM    236  OG  SER A  23      43.551  40.170  57.163  1.00  0.00           O
ATOM    237  HG  SER A  23      44.216  40.860  57.152  1.00  0.00           H
ATOM    238  C   SER A  23      40.873  39.223  57.709  1.00  0.00           C
ATOM    239  O   SER A  23      39.942  40.015  57.958  1.00  0.00           O
ATOM    240  N   LEU A  24      40.924  38.392  56.633  1.00  0.00           N
ATOM    241  H   LEU A  24      41.798  37.931  56.404  1.00  0.00           H
ATOM    242  CA  LEU A  24      39.725  38.043  55.864  1.00  0.00           C
ATOM    243  HA  LEU A  24      39.537  38.825  55.135  1.00  0.00           H
ATOM    244  CB  LEU A  24      39.902  36.732  55.035  1.00  0.00           C
ATOM    245  HB1 LEU A  24      39.884  35.851  55.678  1.00  0.00           H
ATOM    246  HB2 LEU A  24      40.886  36.673  54.582  1.00  0.00           H
ATOM    247  CG  LEU A  24      38.842  36.495  53.952  1.00  0.00           C
ATOM    248  HG  LEU A  24      37.840  36.777  54.275  1.00  0.00           H
ATOM    249  CD1 LEU A  24      39.205  37.311  52.688  1.00  0.00           C
ATOM    250 1HD1 LEU A  24      38.514  37.257  51.851  1.00  0.00           H
ATOM    251 2HD1 LEU A  24      39.234  38.364  52.963  1.00  0.00           H
ATOM    252 3HD1 LEU A  24      40.145  36.885  52.317  1.00  0.00           H
ATOM    253  CD2 LEU A  24      38.808  35.015  53.515  1.00  0.00           C
ATOM    254 1HD2 LEU A  24      38.469  34.368  54.326  1.00  0.00           H
ATOM    255 2HD2 LEU A  24      38.086  34.820  52.726  1.00  0.00           H
ATOM    256 3HD2 LEU A  24      39.758  34.708  53.062  1.00  0.00           H
ATOM    257  C   LEU A  24      38.461  37.810  56.669  1.00  0.00           C
ATOM    258  O   LEU A  24      37.395  38.234  56.242  1.00  0.00           O
ATOM    259  N   GLY A  25      38.629  37.134  57.852  1.00  0.00           N
ATOM    260  H   GLY A  25      39.563  36.859  58.090  1.00  0.00           H
ATOM    261  CA  GLY A  25      37.511  36.799  58.695  1.00  0.00           C
ATOM    262  HA1 GLY A  25      37.832  36.078  59.453  1.00  0.00           H
ATOM    263  HA2 GLY A  25      36.695  36.336  58.119  1.00  0.00           H
ATOM    264  C   GLY A  25      36.857  38.011  59.443  1.00  0.00           C
ATOM    265  O   GLY A  25      35.682  37.892  59.733  1.00  0.00           O
ATOM    266  N   GLN A  26      37.568  39.171  59.518  1.00  0.00           N
ATOM    267  H   GLN A  26      38.483  39.202  59.105  1.00  0.00           H
ATOM    268  CA  GLN A  26      36.987  40.424  60.088  1.00  0.00           C
ATOM    269  HA  GLN A  26      35.950  40.159  60.317  1.00  0.00           H
ATOM    270  CB  GLN A  26      37.658  40.635  61.513  1.00  0.00           C
ATOM    271  HB1 GLN A  26      37.417  41.633  61.892  1.00  0.00           H
ATOM    272  HB2 GLN A  26      38.742  40.620  61.383  1.00  0.00           H
ATOM    273  CG  GLN A  26      37.215  39.659  62.631  1.00  0.00           C
ATOM    274  HG1 GLN A  26      37.810  39.965  63.486  1.00  0.00           H
ATOM    275  HG2 GLN A  26      37.442  38.640  62.303  1.00  0.00           H
ATOM    276  CD  GLN A  26      35.725  39.793  62.952  1.00  0.00           C
ATOM    277  OE1 GLN A  26      35.272  40.676  63.610  1.00  0.00           O
ATOM    278  NE2 GLN A  26      34.951  39.040  62.315  1.00  0.00           N
ATOM    279 1HE2 GLN A  26      35.228  38.420  61.569  1.00  0.00           H
ATOM    280 2HE2 GLN A  26      33.974  39.124  62.525  1.00  0.00           H
ATOM    281  C   GLN A  26      37.013  41.756  59.335  1.00  0.00           C
ATOM    282  O   GLN A  26      36.177  42.651  59.659  1.00  0.00           O
ATOM    283  N   HIS A  27      37.832  41.901  58.247  1.00  0.00           N
ATOM    284  H   HIS A  27      38.287  41.093  57.844  1.00  0.00           H
ATOM    285  CA  HIS A  27      38.177  43.269  57.798  1.00  0.00           C
ATOM    286  HA  HIS A  27      37.472  43.951  58.291  1.00  0.00           H
ATOM    287  CB  HIS A  27      39.538  43.738  58.301  1.00  0.00           C
ATOM    288  HB1 HIS A  27      39.830  44.658  57.802  1.00  0.00           H
ATOM    289  HB2 HIS A  27      40.273  42.989  58.005  1.00  0.00           H
ATOM    290  CG  HIS A  27      39.605  43.964  59.825  1.00  0.00           C
ATOM    291  ND1 HIS A  27      38.868  44.861  60.558  1.00  0.00           N
ATOM    292  CE1 HIS A  27      39.167  44.637  61.870  1.00  0.00           C
ATOM    293  HE1 HIS A  27      38.780  45.192  62.706  1.00  0.00           H
ATOM    294  NE2 HIS A  27      39.998  43.564  61.976  1.00  0.00           N
ATOM    295  HE2 HIS A  27      40.281  43.112  62.832  1.00  0.00           H
ATOM    296  CD2 HIS A  27      40.244  43.104  60.719  1.00  0.00           C
ATOM    297  HD2 HIS A  27      40.693  42.144  60.532  1.00  0.00           H
ATOM    298  C   HIS A  27      37.952  43.429  56.303  1.00  0.00           C
ATOM    299  O   HIS A  27      38.307  44.455  55.760  1.00  0.00           O
ATOM    300  N   ALA A  28      37.456  42.398  55.559  1.00  0.00           N
ATOM    301  H   ALA A  28      37.061  41.611  56.059  1.00  0.00           H
ATOM    302  CA  ALA A  28      37.388  42.336  54.068  1.00  0.00           C
ATOM    303  HA  ALA A  28      38.359  42.661  53.694  1.00  0.00           H
ATOM    304  CB  ALA A  28      37.352  40.808  53.696  1.00  0.00           C
ATOM    305  HB1 ALA A  28      38.378  40.470  53.834  1.00  0.00           H
ATOM    306  HB2 ALA A  28      36.580  40.230  54.205  1.00  0.00           H
ATOM    307  HB3 ALA A  28      37.331  40.747  52.605  1.00  0.00           H
ATOM    308  C   ALA A  28      36.260  43.188  53.518  1.00  0.00           C
ATOM    309  O   ALA A  28      35.201  43.374  54.061  1.00  0.00           O
ATOM    310  N   LEU A  29      36.466  43.683  52.324  1.00  0.00           N
ATOM    311  H   LEU A  29      37.352  43.537  51.868  1.00  0.00           H
ATOM    312  CA  LEU A  29      35.515  44.559  51.636  1.00  0.00           C
ATOM    313  HA  LEU A  29      35.183  45.367  52.277  1.00  0.00           H
ATOM    314  CB  LEU A  29      36.244  45.317  50.509  1.00  0.00           C
ATOM    315  HB1 LEU A  29      35.479  45.910  50.016  1.00  0.00           H
ATOM    316  HB2 LEU A  29      36.693  44.568  49.843  1.00  0.00           H
ATOM    317  CG  LEU A  29      37.395  46.210  50.918  1.00  0.00           C
ATOM    318  HG  LEU A  29      38.017  45.616  51.595  1.00  0.00           H
ATOM    319  CD1 LEU A  29      38.305  46.776  49.849  1.00  0.00           C
ATOM    320 1HD1 LEU A  29      39.034  47.495  50.207  1.00  0.00           H
ATOM    321 2HD1 LEU A  29      38.885  45.923  49.484  1.00  0.00           H
ATOM    322 3HD1 LEU A  29      37.768  47.343  49.092  1.00  0.00           H
ATOM    323  CD2 LEU A  29      36.808  47.425  51.731  1.00  0.00           C
ATOM    324 1HD2 LEU A  29      35.884  47.832  51.312  1.00  0.00           H
ATOM    325 2HD2 LEU A  29      36.435  47.113  52.702  1.00  0.00           H
ATOM    326 3HD2 LEU A  29      37.545  48.219  51.881  1.00  0.00           H
ATOM    327  C   LEU A  29      34.292  43.860  51.146  1.00  0.00           C
ATOM    328  O   LEU A  29      34.426  42.881  50.392  1.00  0.00           O
ATOM    329  N   ARG A  30      33.055  44.313  51.480  1.00  0.00           N
ATOM    330  H   ARG A  30      32.989  45.134  52.060  1.00  0.00           H
ATOM    331  CA  ARG A  30      31.797  43.671  51.063  1.00  0.00           C
ATOM    332  HA  ARG A  30      32.070  43.223  50.109  1.00  0.00           H
ATOM    333  CB  ARG A  30      31.286  42.568  51.956  1.00  0.00           C
ATOM    334  HB1 ARG A  30      32.187  41.972  52.082  1.00  0.00           H
ATOM    335  HB2 ARG A  30      30.639  41.828  51.498  1.00  0.00           H
ATOM    336  CG  ARG A  30      30.677  43.076  53.317  1.00  0.00           C
ATOM    337  HG1 ARG A  30      29.713  43.557  53.128  1.00  0.00           H
ATOM    338  HG2 ARG A  30      31.282  43.802  53.851  1.00  0.00           H
ATOM    339  CD  ARG A  30      30.351  41.909  54.237  1.00  0.00           C
ATOM    340  HD1 ARG A  30      30.332  42.377  55.224  1.00  0.00           H
ATOM    341  HD2 ARG A  30      31.197  41.230  54.178  1.00  0.00           H
ATOM    342  NE  ARG A  30      29.044  41.253  53.938  1.00  0.00           N
ATOM    343  HE  ARG A  30      28.345  41.691  53.356  1.00  0.00           H
ATOM    344  CZ  ARG A  30      28.773  40.050  54.370  1.00  0.00           C
ATOM    345  NH1 ARG A  30      29.398  39.445  55.289  1.00  0.00           N
ATOM    346 1HH1 ARG A  30      30.220  39.850  55.709  1.00  0.00           H
ATOM    347 2HH1 ARG A  30      29.035  38.594  55.695  1.00  0.00           H
ATOM    348  NH2 ARG A  30      27.714  39.386  54.034  1.00  0.00           N
ATOM    349 1HH2 ARG A  30      27.122  39.654  53.261  1.00  0.00           H
ATOM    350 2HH2 ARG A  30      27.508  38.452  54.370  1.00  0.00           H
ATOM    351  C   ARG A  30      30.697  44.704  50.756  1.00  0.00           C
ATOM    352  O   ARG A  30      30.430  45.636  51.480  1.00  0.00           O
ATOM    353  N   SER A  31      29.950  44.594  49.620  1.00  0.00           N
ATOM    354  H   SER A  31      30.199  43.792  49.065  1.00  0.00           H
ATOM    355  CA  SER A  31      28.996  45.513  49.017  1.00  0.00           C
ATOM    356  HA  SER A  31      29.443  46.500  48.913  1.00  0.00           H
ATOM    357  CB  SER A  31      28.703  45.008  47.583  1.00  0.00           C
ATOM    358  HB1 SER A  31      28.210  45.820  47.046  1.00  0.00           H
ATOM    359  HB2 SER A  31      28.110  44.094  47.649  1.00  0.00           H
ATOM    360  OG  SER A  31      29.846  44.834  46.762  1.00  0.00           O
ATOM    361  HG  SER A  31      30.450  44.184  47.137  1.00  0.00           H
ATOM    362  C   SER A  31      27.637  45.602  49.767  1.00  0.00           C
ATOM    363  O   SER A  31      26.903  46.535  49.583  1.00  0.00           O
ATOM    364  N   ALA A  32      27.320  44.582  50.605  1.00  0.00           N
ATOM    365  H   ALA A  32      27.986  43.846  50.762  1.00  0.00           H
ATOM    366  CA  ALA A  32      26.057  44.603  51.390  1.00  0.00           C
ATOM    367  HA  ALA A  32      25.870  45.596  51.815  1.00  0.00           H
ATOM    368  CB  ALA A  32      24.864  44.323  50.491  1.00  0.00           C
ATOM    369  HB1 ALA A  32      25.171  43.417  49.982  1.00  0.00           H
ATOM    370  HB2 ALA A  32      23.948  44.152  51.063  1.00  0.00           H
ATOM    371  HB3 ALA A  32      24.621  45.169  49.844  1.00  0.00           H
ATOM    372  C   ALA A  32      26.180  43.701  52.667  1.00  0.00           C
ATOM    373  O   ALA A  32      27.006  42.813  52.770  1.00  0.00           O
ATOM    374  N   LYS A  33      25.452  44.166  53.707  1.00  0.00           N
ATOM    375  H   LYS A  33      24.832  44.938  53.522  1.00  0.00           H
ATOM    376  CA  LYS A  33      25.436  43.552  55.084  1.00  0.00           C
ATOM    377  HA  LYS A  33      26.423  43.762  55.492  1.00  0.00           H
ATOM    378  CB  LYS A  33      24.291  44.247  55.809  1.00  0.00           C
ATOM    379  HB1 LYS A  33      24.618  45.238  56.143  1.00  0.00           H
ATOM    380  HB2 LYS A  33      24.173  43.786  56.788  1.00  0.00           H
ATOM    381  CG  LYS A  33      22.820  44.262  55.243  1.00  0.00           C
ATOM    382  HG1 LYS A  33      22.428  43.247  55.285  1.00  0.00           H
ATOM    383  HG2 LYS A  33      22.834  44.577  54.192  1.00  0.00           H
ATOM    384  CD  LYS A  33      21.947  45.164  56.025  1.00  0.00           C
ATOM    385  HD1 LYS A  33      22.386  46.160  56.057  1.00  0.00           H
ATOM    386  HD2 LYS A  33      22.052  44.745  57.032  1.00  0.00           H
ATOM    387  CE  LYS A  33      20.452  45.182  55.731  1.00  0.00           C
ATOM    388  HE1 LYS A  33      20.331  45.786  54.822  1.00  0.00           H
ATOM    389  HE2 LYS A  33      19.915  45.753  56.488  1.00  0.00           H
ATOM    390  NZ  LYS A  33      19.788  43.905  55.704  1.00  0.00           N
ATOM    391  HZ1 LYS A  33      20.068  43.263  54.980  1.00  0.00           H
ATOM    392  HZ2 LYS A  33      19.990  43.365  56.527  1.00  0.00           H
ATOM    393  HZ3 LYS A  33      18.806  44.109  55.572  1.00  0.00           H
ATOM    394  C   LYS A  33      25.174  42.052  55.101  1.00  0.00           C
ATOM    395  O   LYS A  33      24.420  41.516  54.308  1.00  0.00           O
ATOM    396  N   GLY A  34      25.582  41.295  56.136  1.00  0.00           N
ATOM    397  H   GLY A  34      26.186  41.747  56.810  1.00  0.00           H
ATOM    398  CA  GLY A  34      25.109  39.943  56.405  1.00  0.00           C
ATOM    399  HA1 GLY A  34      25.105  39.291  55.537  1.00  0.00           H
ATOM    400  HA2 GLY A  34      24.088  39.985  56.777  1.00  0.00           H
ATOM    401  C   GLY A  34      26.085  39.255  57.300  1.00  0.00           C
ATOM    402  O   GLY A  34      26.795  39.931  58.095  1.00  0.00           O
ATOM    403  N   GLU A  35      26.138  37.912  57.293  1.00  0.00           N
ATOM    404  H   GLU A  35      25.462  37.362  56.784  1.00  0.00           H
ATOM    405  CA  GLU A  35      26.948  37.008  58.179  1.00  0.00           C
ATOM    406  HA  GLU A  35      26.789  37.438  59.173  1.00  0.00           H
ATOM    407  CB  GLU A  35      26.297  35.603  58.139  1.00  0.00           C
ATOM    408  HB1 GLU A  35      26.439  35.110  57.169  1.00  0.00           H
ATOM    409  HB2 GLU A  35      25.241  35.699  58.371  1.00  0.00           H
ATOM    410  CG  GLU A  35      26.962  34.691  59.202  1.00  0.00           C
ATOM    411  HG1 GLU A  35      26.731  35.132  60.174  1.00  0.00           H
ATOM    412  HG2 GLU A  35      28.048  34.742  59.221  1.00  0.00           H
ATOM    413  CD  GLU A  35      26.540  33.249  59.127  1.00  0.00           C
ATOM    414  OE1 GLU A  35      25.733  32.745  59.923  1.00  0.00           O
ATOM    415  OE2 GLU A  35      26.840  32.631  58.088  1.00  0.00           O
ATOM    416  C   GLU A  35      28.493  37.129  57.862  1.00  0.00           C
ATOM    417  O   GLU A  35      28.846  37.112  56.700  1.00  0.00           O
ATOM    418  N   GLU A  36      29.397  37.028  58.802  1.00  0.00           N
ATOM    419  H   GLU A  36      29.140  36.938  59.780  1.00  0.00           H
ATOM    420  CA  GLU A  36      30.857  36.981  58.709  1.00  0.00           C
ATOM    421  HA  GLU A  36      31.151  37.849  58.118  1.00  0.00           H
ATOM    422  CB  GLU A  36      31.552  36.993  60.022  1.00  0.00           C
ATOM    423  HB1 GLU A  36      31.363  37.951  60.511  1.00  0.00           H
ATOM    424  HB2 GLU A  36      32.617  36.997  59.802  1.00  0.00           H
ATOM    425  CG  GLU A  36      31.357  35.845  61.057  1.00  0.00           C
ATOM    426  HG1 GLU A  36      32.277  35.830  61.646  1.00  0.00           H
ATOM    427  HG2 GLU A  36      31.212  34.906  60.541  1.00  0.00           H
ATOM    428  CD  GLU A  36      30.295  36.124  62.124  1.00  0.00           C
ATOM    429  OE1 GLU A  36      29.237  36.782  61.741  1.00  0.00           O
ATOM    430  OE2 GLU A  36      30.585  35.791  63.303  1.00  0.00           O
ATOM    431  C   GLU A  36      31.336  35.728  57.914  1.00  0.00           C
ATOM    432  O   GLU A  36      30.702  34.686  57.944  1.00  0.00           O
ATOM    433  N   VAL A  37      32.595  35.726  57.413  1.00  0.00           N
ATOM    434  H   VAL A  37      33.164  36.549  57.486  1.00  0.00           H
ATOM    435  CA  VAL A  37      33.252  34.683  56.633  1.00  0.00           C
ATOM    436  HA  VAL A  37      32.500  34.221  55.995  1.00  0.00           H
ATOM    437  CB  VAL A  37      34.428  35.245  55.724  1.00  0.00           C
ATOM    438  HB  VAL A  37      35.234  35.700  56.293  1.00  0.00           H
ATOM    439  CG1 VAL A  37      35.028  34.157  54.865  1.00  0.00           C
ATOM    440 1HG1 VAL A  37      34.337  33.472  54.381  1.00  0.00           H
ATOM    441 2HG1 VAL A  37      35.700  34.559  54.098  1.00  0.00           H
ATOM    442 3HG1 VAL A  37      35.773  33.650  55.487  1.00  0.00           H
ATOM    443  CG2 VAL A  37      33.949  36.270  54.747  1.00  0.00           C
ATOM    444 1HG2 VAL A  37      33.462  35.888  53.848  1.00  0.00           H
ATOM    445 2HG2 VAL A  37      33.372  37.055  55.241  1.00  0.00           H
ATOM    446 3HG2 VAL A  37      34.815  36.839  54.386  1.00  0.00           H
ATOM    447  C   VAL A  37      33.838  33.611  57.551  1.00  0.00           C
ATOM    448  O   VAL A  37      34.562  33.950  58.506  1.00  0.00           O
ATOM    449  N   ASP A  38      33.498  32.310  57.323  1.00  0.00           N
ATOM    450  H   ASP A  38      32.802  31.991  56.677  1.00  0.00           H
ATOM    451  CA  ASP A  38      34.355  31.211  57.918  1.00  0.00           C
ATOM    452  HA  ASP A  38      34.732  31.500  58.907  1.00  0.00           H
ATOM    453  CB  ASP A  38      33.492  29.952  58.015  1.00  0.00           C
ATOM    454  HB1 ASP A  38      32.939  29.745  57.098  1.00  0.00           H
ATOM    455  HB2 ASP A  38      32.699  30.337  58.664  1.00  0.00           H
ATOM    456  CG  ASP A  38      34.085  28.660  58.524  1.00  0.00           C
ATOM    457  OD1 ASP A  38      33.340  27.719  58.889  1.00  0.00           O
ATOM    458  OD2 ASP A  38      35.320  28.519  58.689  1.00  0.00           O
ATOM    459  C   ASP A  38      35.648  31.027  57.083  1.00  0.00           C
ATOM    460  O   ASP A  38      35.570  30.343  56.066  1.00  0.00           O
ATOM    461  N   VAL A  39      36.770  31.553  57.515  1.00  0.00           N
ATOM    462  H   VAL A  39      36.826  31.966  58.439  1.00  0.00           H
ATOM    463  CA  VAL A  39      38.014  31.425  56.712  1.00  0.00           C
ATOM    464  HA  VAL A  39      37.750  31.690  55.687  1.00  0.00           H
ATOM    465  CB  VAL A  39      39.119  32.348  57.280  1.00  0.00           C
ATOM    466  HB  VAL A  39      39.546  31.872  58.166  1.00  0.00           H
ATOM    467  CG1 VAL A  39      40.316  32.393  56.343  1.00  0.00           C
ATOM    468 1HG1 VAL A  39      41.040  33.099  56.759  1.00  0.00           H
ATOM    469 2HG1 VAL A  39      40.819  31.432  56.414  1.00  0.00           H
ATOM    470 3HG1 VAL A  39      40.211  32.741  55.324  1.00  0.00           H
ATOM    471  CG2 VAL A  39      38.581  33.759  57.495  1.00  0.00           C
ATOM    472 1HG2 VAL A  39      37.934  33.982  56.656  1.00  0.00           H
ATOM    473 2HG2 VAL A  39      38.085  33.910  58.455  1.00  0.00           H
ATOM    474 3HG2 VAL A  39      39.354  34.524  57.586  1.00  0.00           H
ATOM    475  C   VAL A  39      38.516  29.958  56.629  1.00  0.00           C
ATOM    476  O   VAL A  39      39.232  29.573  55.696  1.00  0.00           O
ATOM    477  N   ALA A  40      38.278  29.077  57.606  1.00  0.00           N
ATOM    478  H   ALA A  40      37.792  29.459  58.411  1.00  0.00           H
ATOM    479  CA  ALA A  40      38.649  27.677  57.534  1.00  0.00           C
ATOM    480  HA  ALA A  40      39.687  27.454  57.292  1.00  0.00           H
ATOM    481  CB  ALA A  40      38.442  27.072  58.915  1.00  0.00           C
ATOM    482  HB1 ALA A  40      37.393  26.892  59.144  1.00  0.00           H
ATOM    483  HB2 ALA A  40      38.932  26.112  59.058  1.00  0.00           H
ATOM    484  HB3 ALA A  40      38.855  27.670  59.724  1.00  0.00           H
ATOM    485  C   ALA A  40      37.879  26.938  56.406  1.00  0.00           C
ATOM    486  O   ALA A  40      38.537  26.152  55.720  1.00  0.00           O
ATOM    487  N   ARG A  41      36.572  27.282  56.280  1.00  0.00           N
ATOM    488  H   ARG A  41      36.229  28.012  56.888  1.00  0.00           H
ATOM    489  CA  ARG A  41      35.592  26.745  55.330  1.00  0.00           C
ATOM    490  HA  ARG A  41      35.766  25.666  55.285  1.00  0.00           H
ATOM    491  CB  ARG A  41      34.182  26.914  55.871  1.00  0.00           C
ATOM    492  HB1 ARG A  41      33.864  27.947  55.973  1.00  0.00           H
ATOM    493  HB2 ARG A  41      34.264  26.394  56.825  1.00  0.00           H
ATOM    494  CG  ARG A  41      33.139  26.136  55.046  1.00  0.00           C
ATOM    495  HG1 ARG A  41      33.313  25.066  55.107  1.00  0.00           H
ATOM    496  HG2 ARG A  41      33.215  26.489  54.023  1.00  0.00           H
ATOM    497  CD  ARG A  41      31.684  26.386  55.447  1.00  0.00           C
ATOM    498  HD1 ARG A  41      31.408  27.448  55.474  1.00  0.00           H
ATOM    499  HD2 ARG A  41      31.598  26.019  56.471  1.00  0.00           H
ATOM    500  NE  ARG A  41      30.700  25.710  54.628  1.00  0.00           N
ATOM    501  HE  ARG A  41      30.694  24.697  54.613  1.00  0.00           H
ATOM    502  CZ  ARG A  41      29.786  26.209  53.809  1.00  0.00           C
ATOM    503  NH1 ARG A  41      29.537  27.459  53.638  1.00  0.00           N
ATOM    504 1HH1 ARG A  41      30.015  28.208  54.112  1.00  0.00           H
ATOM    505 2HH1 ARG A  41      28.700  27.654  53.116  1.00  0.00           H
ATOM    506  NH2 ARG A  41      29.233  25.368  53.046  1.00  0.00           N
ATOM    507 1HH2 ARG A  41      29.290  24.383  53.273  1.00  0.00           H
ATOM    508 2HH2 ARG A  41      28.689  25.665  52.253  1.00  0.00           H
ATOM    509  C   ARG A  41      35.786  27.314  53.916  1.00  0.00           C
ATOM    510  O   ARG A  41      35.895  26.550  52.941  1.00  0.00           O
ATOM    511  N   ALA A  42      36.059  28.622  53.852  1.00  0.00           N
ATOM    512  H   ALA A  42      35.893  29.267  54.622  1.00  0.00           H
ATOM    513  CA  ALA A  42      36.576  29.225  52.684  1.00  0.00           C
ATOM    514  HA  ALA A  42      35.879  29.107  51.856  1.00  0.00           H
ATOM    515  CB  ALA A  42      36.738  30.739  52.888  1.00  0.00           C
ATOM    516  HB1 ALA A  42      37.164  31.103  51.960  1.00  0.00           H
ATOM    517  HB2 ALA A  42      35.742  31.174  52.994  1.00  0.00           H
ATOM    518  HB3 ALA A  42      37.382  31.011  53.718  1.00  0.00           H
ATOM    519  C   ALA A  42      37.944  28.695  52.232  1.00  0.00           C
ATOM    520  O   ALA A  42      38.027  28.451  51.021  1.00  0.00           O
ATOM    521  N   GLU A  43      38.852  28.296  53.121  1.00  0.00           N
ATOM    522  H   GLU A  43      38.705  28.541  54.089  1.00  0.00           H
ATOM    523  CA  GLU A  43      40.025  27.549  52.678  1.00  0.00           C
ATOM    524  HA  GLU A  43      40.465  28.120  51.851  1.00  0.00           H
ATOM    525  CB  GLU A  43      41.077  27.575  53.836  1.00  0.00           C
ATOM    526  HB1 GLU A  43      40.690  27.020  54.700  1.00  0.00           H
ATOM    527  HB2 GLU A  43      41.186  28.596  54.197  1.00  0.00           H
ATOM    528  CG  GLU A  43      42.485  27.154  53.414  1.00  0.00           C
ATOM    529  HG1 GLU A  43      42.836  27.808  52.623  1.00  0.00           H
ATOM    530  HG2 GLU A  43      42.385  26.133  53.038  1.00  0.00           H
ATOM    531  CD  GLU A  43      43.509  27.213  54.496  1.00  0.00           C
ATOM    532  OE1 GLU A  43      44.660  27.722  54.265  1.00  0.00           O
ATOM    533  OE2 GLU A  43      43.308  26.512  55.587  1.00  0.00           O
ATOM    534  C   GLU A  43      39.748  26.110  52.127  1.00  0.00           C
ATOM    535  O   GLU A  43      40.352  25.826  51.096  1.00  0.00           O
ATOM    536  N   ARG A  44      38.937  25.293  52.787  1.00  0.00           N
ATOM    537  H   ARG A  44      38.592  25.589  53.687  1.00  0.00           H
ATOM    538  CA  ARG A  44      38.617  23.973  52.231  1.00  0.00           C
ATOM    539  HA  ARG A  44      39.530  23.376  52.271  1.00  0.00           H
ATOM    540  CB  ARG A  44      37.527  23.271  53.064  1.00  0.00           C
ATOM    541  HB1 ARG A  44      36.784  22.809  52.411  1.00  0.00           H
ATOM    542  HB2 ARG A  44      37.008  24.038  53.630  1.00  0.00           H
ATOM    543  CG  ARG A  44      38.113  22.256  53.995  1.00  0.00           C
ATOM    544  HG1 ARG A  44      38.651  21.434  53.513  1.00  0.00           H
ATOM    545  HG2 ARG A  44      37.189  21.877  54.436  1.00  0.00           H
ATOM    546  CD  ARG A  44      38.969  22.766  55.226  1.00  0.00           C
ATOM    547  HD1 ARG A  44      38.608  22.119  56.025  1.00  0.00           H
ATOM    548  HD2 ARG A  44      38.747  23.798  55.497  1.00  0.00           H
ATOM    549  NE  ARG A  44      40.364  22.594  54.950  1.00  0.00           N
ATOM    550  HE  ARG A  44      40.714  21.761  54.493  1.00  0.00           H
ATOM    551  CZ  ARG A  44      41.339  23.459  55.183  1.00  0.00           C
ATOM    552  NH1 ARG A  44      41.133  24.679  55.676  1.00  0.00           N
ATOM    553 1HH1 ARG A  44      40.182  24.987  55.795  1.00  0.00           H
ATOM    554 2HH1 ARG A  44      41.918  25.290  55.854  1.00  0.00           H
ATOM    555  NH2 ARG A  44      42.519  23.107  55.037  1.00  0.00           N
ATOM    556 1HH2 ARG A  44      42.814  22.170  54.821  1.00  0.00           H
ATOM    557 2HH2 ARG A  44      43.117  23.903  55.193  1.00  0.00           H
ATOM    558  C   ARG A  44      38.021  24.075  50.836  1.00  0.00           C
ATOM    559  O   ARG A  44      38.475  23.351  49.912  1.00  0.00           O
ATOM    560  N   GLN A  45      37.145  25.067  50.657  1.00  0.00           N
ATOM    561  H   GLN A  45      36.799  25.532  51.483  1.00  0.00           H
ATOM    562  CA  GLN A  45      36.470  25.431  49.342  1.00  0.00           C
ATOM    563  HA  GLN A  45      36.101  24.494  48.912  1.00  0.00           H
ATOM    564  CB  GLN A  45      35.341  26.414  49.465  1.00  0.00           C
ATOM    565  HB1 GLN A  45      34.990  26.799  48.510  1.00  0.00           H
ATOM    566  HB2 GLN A  45      35.677  27.191  50.150  1.00  0.00           H
ATOM    567  CG  GLN A  45      34.181  25.671  50.070  1.00  0.00           C
ATOM    568  HG1 GLN A  45      34.447  25.027  50.910  1.00  0.00           H
ATOM    569  HG2 GLN A  45      33.756  24.996  49.327  1.00  0.00           H
ATOM    570  CD  GLN A  45      33.076  26.709  50.466  1.00  0.00           C
ATOM    571  OE1 GLN A  45      33.137  27.851  50.140  1.00  0.00           O
ATOM    572  NE2 GLN A  45      32.121  26.230  51.289  1.00  0.00           N
ATOM    573 1HE2 GLN A  45      32.109  25.234  51.430  1.00  0.00           H
ATOM    574 2HE2 GLN A  45      31.411  26.743  51.786  1.00  0.00           H
ATOM    575  C   GLN A  45      37.526  25.909  48.311  1.00  0.00           C
ATOM    576  O   GLN A  45      37.403  25.470  47.202  1.00  0.00           O
ATOM    577  N   HIS A  46      38.521  26.742  48.749  1.00  0.00           N
ATOM    578  H   HIS A  46      38.398  27.108  49.677  1.00  0.00           H
ATOM    579  CA  HIS A  46      39.740  27.039  48.012  1.00  0.00           C
ATOM    580  HA  HIS A  46      39.522  27.634  47.133  1.00  0.00           H
ATOM    581  CB  HIS A  46      40.681  27.997  48.772  1.00  0.00           C
ATOM    582  HB1 HIS A  46      41.233  27.573  49.609  1.00  0.00           H
ATOM    583  HB2 HIS A  46      40.013  28.722  49.232  1.00  0.00           H
ATOM    584  CG  HIS A  46      41.641  28.844  47.984  1.00  0.00           C
ATOM    585  ND1 HIS A  46      41.316  30.100  47.436  1.00  0.00           N
ATOM    586  CE1 HIS A  46      42.547  30.587  47.092  1.00  0.00           C
ATOM    587  HE1 HIS A  46      42.767  31.511  46.578  1.00  0.00           H
ATOM    588  NE2 HIS A  46      43.510  29.659  47.140  1.00  0.00           N
ATOM    589  HE2 HIS A  46      44.495  29.789  46.968  1.00  0.00           H
ATOM    590  CD2 HIS A  46      42.927  28.485  47.679  1.00  0.00           C
ATOM    591  HD2 HIS A  46      43.462  27.592  47.994  1.00  0.00           H
ATOM    592  C   HIS A  46      40.451  25.848  47.556  1.00  0.00           C
ATOM    593  O   HIS A  46      40.761  25.751  46.336  1.00  0.00           O
ATOM    594  N   GLN A  47      40.871  24.941  48.472  1.00  0.00           N
ATOM    595  H   GLN A  47      40.726  25.158  49.440  1.00  0.00           H
ATOM    596  CA  GLN A  47      41.715  23.798  48.159  1.00  0.00           C
ATOM    597  HA  GLN A  47      42.647  24.070  47.669  1.00  0.00           H
ATOM    598  CB  GLN A  47      42.294  23.184  49.452  1.00  0.00           C
ATOM    599  HB1 GLN A  47      42.838  22.268  49.213  1.00  0.00           H
ATOM    600  HB2 GLN A  47      41.502  22.870  50.136  1.00  0.00           H
ATOM    601  CG  GLN A  47      43.235  24.247  50.132  1.00  0.00           C
ATOM    602  HG1 GLN A  47      42.758  25.207  50.336  1.00  0.00           H
ATOM    603  HG2 GLN A  47      43.950  24.558  49.371  1.00  0.00           H
ATOM    604  CD  GLN A  47      43.907  23.727  51.365  1.00  0.00           C
ATOM    605  OE1 GLN A  47      43.420  22.927  52.172  1.00  0.00           O
ATOM    606  NE2 GLN A  47      45.157  24.181  51.531  1.00  0.00           N
ATOM    607 1HE2 GLN A  47      45.567  24.760  50.814  1.00  0.00           H
ATOM    608 2HE2 GLN A  47      45.636  23.967  52.399  1.00  0.00           H
ATOM    609  C   GLN A  47      41.052  22.767  47.239  1.00  0.00           C
ATOM    610  O   GLN A  47      41.768  22.220  46.373  1.00  0.00           O
ATOM    611  N   LEU A  48      39.784  22.454  47.449  1.00  0.00           N
ATOM    612  H   LEU A  48      39.267  22.792  48.244  1.00  0.00           H
ATOM    613  CA  LEU A  48      38.958  21.805  46.402  1.00  0.00           C
ATOM    614  HA  LEU A  48      39.260  20.771  46.230  1.00  0.00           H
ATOM    615  CB  LEU A  48      37.517  21.739  46.872  1.00  0.00           C
ATOM    616  HB1 LEU A  48      36.839  21.601  46.036  1.00  0.00           H
ATOM    617  HB2 LEU A  48      37.231  22.645  47.393  1.00  0.00           H
ATOM    618  CG  LEU A  48      37.371  20.507  47.875  1.00  0.00           C
ATOM    619  HG  LEU A  48      38.230  20.421  48.542  1.00  0.00           H
ATOM    620  CD1 LEU A  48      36.112  20.868  48.682  1.00  0.00           C
ATOM    621 1HD1 LEU A  48      35.289  21.111  48.008  1.00  0.00           H
ATOM    622 2HD1 LEU A  48      35.792  20.071  49.345  1.00  0.00           H
ATOM    623 3HD1 LEU A  48      36.495  21.653  49.341  1.00  0.00           H
ATOM    624  CD2 LEU A  48      37.141  19.228  47.111  1.00  0.00           C
ATOM    625 1HD2 LEU A  48      38.128  18.861  46.820  1.00  0.00           H
ATOM    626 2HD2 LEU A  48      36.805  18.366  47.685  1.00  0.00           H
ATOM    627 3HD2 LEU A  48      36.532  19.296  46.201  1.00  0.00           H
ATOM    628  C   LEU A  48      38.953  22.625  45.073  1.00  0.00           C
ATOM    629  O   LEU A  48      39.131  22.130  43.943  1.00  0.00           O
ATOM    630  N   TYR A  49      38.826  23.923  45.031  1.00  0.00           N
ATOM    631  H   TYR A  49      38.542  24.389  45.880  1.00  0.00           H
ATOM    632  CA  TYR A  49      38.860  24.724  43.791  1.00  0.00           C
ATOM    633  HA  TYR A  49      38.158  24.346  43.061  1.00  0.00           H
ATOM    634  CB  TYR A  49      38.422  26.125  44.111  1.00  0.00           C
ATOM    635  HB1 TYR A  49      38.869  26.527  45.020  1.00  0.00           H
ATOM    636  HB2 TYR A  49      37.360  26.029  44.325  1.00  0.00           H
ATOM    637  CG  TYR A  49      38.780  27.235  43.090  1.00  0.00           C
ATOM    638  CD1 TYR A  49      39.961  27.942  43.229  1.00  0.00           C
ATOM    639  HD1 TYR A  49      40.709  27.755  43.979  1.00  0.00           H
ATOM    640  CE1 TYR A  49      40.074  29.013  42.367  1.00  0.00           C
ATOM    641  HE1 TYR A  49      40.902  29.695  42.496  1.00  0.00           H
ATOM    642  CZ  TYR A  49      39.138  29.424  41.395  1.00  0.00           C
ATOM    643  OH  TYR A  49      39.245  30.474  40.569  1.00  0.00           O
ATOM    644  HH  TYR A  49      38.415  30.572  40.105  1.00  0.00           H
ATOM    645  CE2 TYR A  49      38.009  28.627  41.246  1.00  0.00           C
ATOM    646  HE2 TYR A  49      37.287  28.849  40.471  1.00  0.00           H
ATOM    647  CD2 TYR A  49      37.816  27.582  42.115  1.00  0.00           C
ATOM    648  HD2 TYR A  49      36.895  27.020  42.112  1.00  0.00           H
ATOM    649  C   TYR A  49      40.235  24.670  43.017  1.00  0.00           C
ATOM    650  O   TYR A  49      40.299  24.411  41.809  1.00  0.00           O
ATOM    651  N   VAL A  50      41.306  24.853  43.766  1.00  0.00           N
ATOM    652  H   VAL A  50      41.159  25.098  44.734  1.00  0.00           H
ATOM    653  CA  VAL A  50      42.670  24.662  43.266  1.00  0.00           C
ATOM    654  HA  VAL A  50      42.816  25.353  42.436  1.00  0.00           H
ATOM    655  CB  VAL A  50      43.549  25.074  44.497  1.00  0.00           C
ATOM    656  HB  VAL A  50      43.285  24.502  45.385  1.00  0.00           H
ATOM    657  CG1 VAL A  50      45.002  24.832  44.174  1.00  0.00           C
ATOM    658 1HG1 VAL A  50      45.424  25.705  43.670  1.00  0.00           H
ATOM    659 2HG1 VAL A  50      45.583  24.721  45.088  1.00  0.00           H
ATOM    660 3HG1 VAL A  50      45.171  23.873  43.686  1.00  0.00           H
ATOM    661  CG2 VAL A  50      43.584  26.593  44.749  1.00  0.00           C
ATOM    662 1HG2 VAL A  50      44.336  26.733  45.521  1.00  0.00           H
ATOM    663 2HG2 VAL A  50      43.776  27.149  43.839  1.00  0.00           H
ATOM    664 3HG2 VAL A  50      42.667  27.014  45.153  1.00  0.00           H
ATOM    665  C   VAL A  50      42.840  23.256  42.666  1.00  0.00           C
ATOM    666  O   VAL A  50      43.516  23.102  41.682  1.00  0.00           O
ATOM    667  N   GLY A  51      42.043  22.381  43.240  1.00  0.00           N
ATOM    668  H   GLY A  51      41.632  22.738  44.096  1.00  0.00           H
ATOM    669  CA  GLY A  51      41.935  21.007  42.900  1.00  0.00           C
ATOM    670  HA1 GLY A  51      41.375  20.417  43.624  1.00  0.00           H
ATOM    671  HA2 GLY A  51      42.942  20.589  42.921  1.00  0.00           H
ATOM    672  C   GLY A  51      41.306  20.811  41.499  1.00  0.00           C
ATOM    673  O   GLY A  51      41.895  19.995  40.807  1.00  0.00           O
ATOM    674  N   VAL A  52      40.224  21.532  41.082  1.00  0.00           N
ATOM    675  H   VAL A  52      39.865  22.226  41.728  1.00  0.00           H
ATOM    676  CA  VAL A  52      39.639  21.430  39.754  1.00  0.00           C
ATOM    677  HA  VAL A  52      39.380  20.407  39.492  1.00  0.00           H
ATOM    678  CB  VAL A  52      38.398  22.326  39.512  1.00  0.00           C
ATOM    679  HB  VAL A  52      38.727  23.360  39.440  1.00  0.00           H
ATOM    680  CG1 VAL A  52      37.730  21.925  38.168  1.00  0.00           C
ATOM    681 1HG1 VAL A  52      38.284  22.394  37.355  1.00  0.00           H
ATOM    682 2HG1 VAL A  52      37.944  20.867  38.027  1.00  0.00           H
ATOM    683 3HG1 VAL A  52      36.680  22.223  38.204  1.00  0.00           H
ATOM    684  CG2 VAL A  52      37.374  22.183  40.654  1.00  0.00           C
ATOM    685 1HG2 VAL A  52      37.102  21.130  40.686  1.00  0.00           H
ATOM    686 2HG2 VAL A  52      37.708  22.527  41.632  1.00  0.00           H
ATOM    687 3HG2 VAL A  52      36.521  22.829  40.416  1.00  0.00           H
ATOM    688  C   VAL A  52      40.780  21.862  38.751  1.00  0.00           C
ATOM    689  O   VAL A  52      40.959  21.198  37.696  1.00  0.00           O
ATOM    690  N   LEU A  53      41.671  22.853  39.089  1.00  0.00           N
ATOM    691  H   LEU A  53      41.638  23.250  40.022  1.00  0.00           H
ATOM    692  CA  LEU A  53      42.734  23.370  38.248  1.00  0.00           C
ATOM    693  HA  LEU A  53      42.286  23.689  37.311  1.00  0.00           H
ATOM    694  CB  LEU A  53      43.420  24.615  38.828  1.00  0.00           C
ATOM    695  HB1 LEU A  53      44.455  24.652  38.518  1.00  0.00           H
ATOM    696  HB2 LEU A  53      43.423  24.577  39.922  1.00  0.00           H
ATOM    697  CG  LEU A  53      42.820  25.952  38.475  1.00  0.00           C
ATOM    698  HG  LEU A  53      42.746  26.045  37.386  1.00  0.00           H
ATOM    699  CD1 LEU A  53      41.437  26.306  39.038  1.00  0.00           C
ATOM    700 1HD1 LEU A  53      40.635  25.622  38.764  1.00  0.00           H
ATOM    701 2HD1 LEU A  53      41.378  26.322  40.123  1.00  0.00           H
ATOM    702 3HD1 LEU A  53      41.184  27.327  38.758  1.00  0.00           H
ATOM    703  CD2 LEU A  53      43.820  27.017  38.816  1.00  0.00           C
ATOM    704 1HD2 LEU A  53      43.507  27.934  38.302  1.00  0.00           H
ATOM    705 2HD2 LEU A  53      43.798  27.367  39.855  1.00  0.00           H
ATOM    706 3HD2 LEU A  53      44.880  26.866  38.613  1.00  0.00           H
ATOM    707  C   LEU A  53      43.762  22.303  37.889  1.00  0.00           C
ATOM    708  O   LEU A  53      44.129  22.159  36.728  1.00  0.00           O
ATOM    709  N   GLY A  54      44.195  21.467  38.844  1.00  0.00           N
ATOM    710  H   GLY A  54      43.751  21.633  39.728  1.00  0.00           H
ATOM    711  CA  GLY A  54      45.047  20.319  38.623  1.00  0.00           C
ATOM    712  HA1 GLY A  54      45.573  20.030  39.539  1.00  0.00           H
ATOM    713  HA2 GLY A  54      45.784  20.652  37.895  1.00  0.00           H
ATOM    714  C   GLY A  54      44.301  19.103  38.162  1.00  0.00           C
ATOM    715  O   GLY A  54      44.783  18.450  37.235  1.00  0.00           O
ATOM    716  N   SER A  55      43.234  18.674  38.768  1.00  0.00           N
ATOM    717  H   SER A  55      43.007  19.072  39.669  1.00  0.00           H
ATOM    718  CA  SER A  55      42.680  17.331  38.497  1.00  0.00           C
ATOM    719  HA  SER A  55      43.537  16.680  38.351  1.00  0.00           H
ATOM    720  CB  SER A  55      41.832  16.833  39.708  1.00  0.00           C
ATOM    721  HB1 SER A  55      42.455  16.964  40.599  1.00  0.00           H
ATOM    722  HB2 SER A  55      41.556  15.804  39.484  1.00  0.00           H
ATOM    723  OG  SER A  55      40.683  17.599  39.986  1.00  0.00           O
ATOM    724  HG  SER A  55      40.949  18.324  40.558  1.00  0.00           H
ATOM    725  C   SER A  55      41.911  17.366  37.169  1.00  0.00           C
ATOM    726  O   SER A  55      41.794  16.383  36.510  1.00  0.00           O
ATOM    727  N   LYS A  56      41.177  18.459  36.819  1.00  0.00           N
ATOM    728  H   LYS A  56      41.078  19.147  37.554  1.00  0.00           H
ATOM    729  CA  LYS A  56      40.259  18.541  35.624  1.00  0.00           C
ATOM    730  HA  LYS A  56      40.316  17.538  35.205  1.00  0.00           H
ATOM    731  CB  LYS A  56      38.845  18.892  36.062  1.00  0.00           C
ATOM    732  HB1 LYS A  56      38.175  18.768  35.211  1.00  0.00           H
ATOM    733  HB2 LYS A  56      38.802  19.969  36.216  1.00  0.00           H
ATOM    734  CG  LYS A  56      38.255  18.104  37.269  1.00  0.00           C
ATOM    735  HG1 LYS A  56      37.294  18.550  37.535  1.00  0.00           H
ATOM    736  HG2 LYS A  56      38.900  18.080  38.147  1.00  0.00           H
ATOM    737  CD  LYS A  56      37.991  16.613  36.946  1.00  0.00           C
ATOM    738  HD1 LYS A  56      38.889  16.164  36.544  1.00  0.00           H
ATOM    739  HD2 LYS A  56      37.163  16.543  36.236  1.00  0.00           H
ATOM    740  CE  LYS A  56      37.456  15.813  38.205  1.00  0.00           C
ATOM    741  HE1 LYS A  56      37.230  14.838  37.776  1.00  0.00           H
ATOM    742  HE2 LYS A  56      36.525  16.163  38.654  1.00  0.00           H
ATOM    743  NZ  LYS A  56      38.481  15.731  39.247  1.00  0.00           N
ATOM    744  HZ1 LYS A  56      39.352  15.352  38.903  1.00  0.00           H
ATOM    745  HZ2 LYS A  56      38.675  16.641  39.630  1.00  0.00           H
ATOM    746  HZ3 LYS A  56      38.206  15.128  40.009  1.00  0.00           H
ATOM    747  C   LYS A  56      40.863  19.329  34.345  1.00  0.00           C
ATOM    748  O   LYS A  56      40.343  19.190  33.267  1.00  0.00           O
ATOM    749  N   LEU A  57      41.703  20.326  34.681  1.00  0.00           N
ATOM    750  H   LEU A  57      41.887  20.573  35.639  1.00  0.00           H
ATOM    751  CA  LEU A  57      42.219  21.314  33.705  1.00  0.00           C
ATOM    752  HA  LEU A  57      41.761  21.123  32.735  1.00  0.00           H
ATOM    753  CB  LEU A  57      41.813  22.759  34.049  1.00  0.00           C
ATOM    754  HB1 LEU A  57      42.081  23.418  33.230  1.00  0.00           H
ATOM    755  HB2 LEU A  57      42.504  23.025  34.853  1.00  0.00           H
ATOM    756  CG  LEU A  57      40.316  22.930  34.420  1.00  0.00           C
ATOM    757  HG  LEU A  57      40.153  22.325  35.306  1.00  0.00           H
ATOM    758  CD1 LEU A  57      40.061  24.408  34.778  1.00  0.00           C
ATOM    759 1HD1 LEU A  57      39.044  24.613  35.139  1.00  0.00           H
ATOM    760 2HD1 LEU A  57      40.606  24.770  35.650  1.00  0.00           H
ATOM    761 3HD1 LEU A  57      40.162  25.033  33.890  1.00  0.00           H
ATOM    762  CD2 LEU A  57      39.276  22.496  33.396  1.00  0.00           C
ATOM    763 1HD2 LEU A  57      38.299  22.830  33.779  1.00  0.00           H
ATOM    764 2HD2 LEU A  57      39.444  22.994  32.433  1.00  0.00           H
ATOM    765 3HD2 LEU A  57      39.237  21.431  33.221  1.00  0.00           H
ATOM    766  C   LEU A  57      43.753  21.167  33.422  1.00  0.00           C
ATOM    767  O   LEU A  57      44.174  21.620  32.358  1.00  0.00           O
ATOM    768  N   GLY A  58      44.555  20.517  34.290  1.00  0.00           N
ATOM    769  H   GLY A  58      44.077  20.107  35.081  1.00  0.00           H
ATOM    770  CA  GLY A  58      45.980  20.079  34.158  1.00  0.00           C
ATOM    771  HA1 GLY A  58      46.193  19.616  33.195  1.00  0.00           H
ATOM    772  HA2 GLY A  58      46.175  19.391  34.977  1.00  0.00           H
ATOM    773  C   GLY A  58      47.051  21.108  34.287  1.00  0.00           C
ATOM    774  O   GLY A  58      48.249  20.853  34.024  1.00  0.00           O
ATOM    775  N   LEU A  59      46.631  22.340  34.637  1.00  0.00           N
ATOM    776  H   LEU A  59      45.642  22.430  34.827  1.00  0.00           H
ATOM    777  CA  LEU A  59      47.455  23.551  34.650  1.00  0.00           C
ATOM    778  HA  LEU A  59      47.870  23.730  33.656  1.00  0.00           H
ATOM    779  CB  LEU A  59      46.521  24.743  35.077  1.00  0.00           C
ATOM    780  HB1 LEU A  59      47.081  25.678  35.092  1.00  0.00           H
ATOM    781  HB2 LEU A  59      46.127  24.458  36.049  1.00  0.00           H
ATOM    782  CG  LEU A  59      45.390  25.029  34.133  1.00  0.00           C
ATOM    783  HG  LEU A  59      44.833  24.173  33.747  1.00  0.00           H
ATOM    784  CD1 LEU A  59      44.486  26.110  34.644  1.00  0.00           C
ATOM    785 1HD1 LEU A  59      43.848  25.809  35.476  1.00  0.00           H
ATOM    786 2HD1 LEU A  59      45.057  27.006  34.872  1.00  0.00           H
ATOM    787 3HD1 LEU A  59      43.792  26.354  33.845  1.00  0.00           H
ATOM    788  CD2 LEU A  59      46.038  25.712  32.873  1.00  0.00           C
ATOM    789 1HD2 LEU A  59      45.343  26.034  32.093  1.00  0.00           H
ATOM    790 2HD2 LEU A  59      46.625  26.581  33.156  1.00  0.00           H
ATOM    791 3HD2 LEU A  59      46.724  25.008  32.389  1.00  0.00           H
ATOM    792  C   LEU A  59      48.613  23.386  35.596  1.00  0.00           C
ATOM    793  O   LEU A  59      48.525  22.828  36.645  1.00  0.00           O
ATOM    794  N   GLN A  60      49.791  23.957  35.241  1.00  0.00           N
ATOM    795  H   GLN A  60      49.816  24.445  34.355  1.00  0.00           H
ATOM    796  CA  GLN A  60      50.878  24.333  36.105  1.00  0.00           C
ATOM    797  HA  GLN A  60      51.170  23.495  36.740  1.00  0.00           H
ATOM    798  CB  GLN A  60      52.118  24.557  35.253  1.00  0.00           C
ATOM    799  HB1 GLN A  60      52.874  25.221  35.667  1.00  0.00           H
ATOM    800  HB2 GLN A  60      51.806  24.964  34.287  1.00  0.00           H
ATOM    801  CG  GLN A  60      52.965  23.261  35.043  1.00  0.00           C
ATOM    802  HG1 GLN A  60      52.344  22.590  34.453  1.00  0.00           H
ATOM    803  HG2 GLN A  60      53.067  22.685  35.968  1.00  0.00           H
ATOM    804  CD  GLN A  60      54.395  23.440  34.586  1.00  0.00           C
ATOM    805  OE1 GLN A  60      55.246  23.463  35.415  1.00  0.00           O
ATOM    806  NE2 GLN A  60      54.574  23.544  33.310  1.00  0.00           N
ATOM    807 1HE2 GLN A  60      53.816  23.662  32.661  1.00  0.00           H
ATOM    808 2HE2 GLN A  60      55.518  23.792  33.061  1.00  0.00           H
ATOM    809  C   GLN A  60      50.602  25.592  36.938  1.00  0.00           C
ATOM    810  O   GLN A  60      50.200  26.648  36.472  1.00  0.00           O
ATOM    811  N   VAL A  61      50.817  25.520  38.240  1.00  0.00           N
ATOM    812  H   VAL A  61      51.057  24.620  38.626  1.00  0.00           H
ATOM    813  CA  VAL A  61      50.233  26.588  39.162  1.00  0.00           C
ATOM    814  HA  VAL A  61      49.653  27.349  38.641  1.00  0.00           H
ATOM    815  CB  VAL A  61      49.218  25.905  40.144  1.00  0.00           C
ATOM    816  HB  VAL A  61      49.825  25.245  40.760  1.00  0.00           H
ATOM    817  CG1 VAL A  61      48.388  26.894  40.991  1.00  0.00           C
ATOM    818 1HG1 VAL A  61      47.902  27.555  40.278  1.00  0.00           H
ATOM    819 2HG1 VAL A  61      47.567  26.421  41.538  1.00  0.00           H
ATOM    820 3HG1 VAL A  61      48.934  27.487  41.724  1.00  0.00           H
ATOM    821  CG2 VAL A  61      48.149  25.058  39.450  1.00  0.00           C
ATOM    822 1HG2 VAL A  61      48.587  24.246  38.864  1.00  0.00           H
ATOM    823 2HG2 VAL A  61      47.478  24.692  40.223  1.00  0.00           H
ATOM    824 3HG2 VAL A  61      47.481  25.630  38.799  1.00  0.00           H
ATOM    825  C   VAL A  61      51.344  27.346  39.960  1.00  0.00           C
ATOM    826  O   VAL A  61      52.256  26.670  40.399  1.00  0.00           O
ATOM    827  N   VAL A  62      51.268  28.673  39.942  1.00  0.00           N
ATOM    828  H   VAL A  62      50.481  29.147  39.502  1.00  0.00           H
ATOM    829  CA  VAL A  62      52.007  29.606  40.785  1.00  0.00           C
ATOM    830  HA  VAL A  62      52.969  29.184  41.073  1.00  0.00           H
ATOM    831  CB  VAL A  62      52.229  30.923  40.079  1.00  0.00           C
ATOM    832  HB  VAL A  62      51.296  31.424  39.808  1.00  0.00           H
ATOM    833  CG1 VAL A  62      52.990  31.844  41.049  1.00  0.00           C
ATOM    834 1HG1 VAL A  62      53.594  32.573  40.509  1.00  0.00           H
ATOM    835 2HG1 VAL A  62      52.272  32.449  41.594  1.00  0.00           H
ATOM    836 3HG1 VAL A  62      53.643  31.378  41.778  1.00  0.00           H
ATOM    837  CG2 VAL A  62      52.981  30.829  38.753  1.00  0.00           C
ATOM    838 1HG2 VAL A  62      53.295  31.815  38.414  1.00  0.00           H
ATOM    839 2HG2 VAL A  62      53.810  30.147  38.945  1.00  0.00           H
ATOM    840 3HG2 VAL A  62      52.350  30.347  38.012  1.00  0.00           H
ATOM    841  C   VAL A  62      51.210  29.966  42.025  1.00  0.00           C
ATOM    842  O   VAL A  62      50.166  30.595  41.990  1.00  0.00           O
ATOM    843  N   GLU A  63      51.799  29.526  43.150  1.00  0.00           N
ATOM    844  H   GLU A  63      52.660  29.013  43.194  1.00  0.00           H
ATOM    845  CA  GLU A  63      51.222  29.633  44.524  1.00  0.00           C
ATOM    846  HA  GLU A  63      50.169  29.892  44.397  1.00  0.00           H
ATOM    847  CB  GLU A  63      51.354  28.283  45.240  1.00  0.00           C
ATOM    848  HB1 GLU A  63      50.817  28.397  46.183  1.00  0.00           H
ATOM    849  HB2 GLU A  63      52.387  28.024  45.468  1.00  0.00           H
ATOM    850  CG  GLU A  63      50.671  27.113  44.496  1.00  0.00           C
ATOM    851  HG1 GLU A  63      51.208  26.808  43.606  1.00  0.00           H
ATOM    852  HG2 GLU A  63      49.712  27.470  44.117  1.00  0.00           H
ATOM    853  CD  GLU A  63      50.348  25.995  45.463  1.00  0.00           C
ATOM    854  OE1 GLU A  63      49.436  25.188  45.166  1.00  0.00           O
ATOM    855  OE2 GLU A  63      50.983  25.867  46.522  1.00  0.00           O
ATOM    856  C   GLU A  63      51.890  30.789  45.313  1.00  0.00           C
ATOM    857  O   GLU A  63      53.074  30.728  45.715  1.00  0.00           O
ATOM    858  N   LEU A  64      51.081  31.853  45.545  1.00  0.00           N
ATOM    859  H   LEU A  64      50.127  31.836  45.223  1.00  0.00           H
ATOM    860  CA  LEU A  64      51.594  32.983  46.286  1.00  0.00           C
ATOM    861  HA  LEU A  64      52.678  33.021  46.390  1.00  0.00           H
ATOM    862  CB  LEU A  64      51.210  34.219  45.531  1.00  0.00           C
ATOM    863  HB1 LEU A  64      51.621  35.005  46.159  1.00  0.00           H
ATOM    864  HB2 LEU A  64      50.120  34.345  45.516  1.00  0.00           H
ATOM    865  CG  LEU A  64      51.659  34.384  44.044  1.00  0.00           C
ATOM    866  HG  LEU A  64      51.349  33.489  43.493  1.00  0.00           H
ATOM    867  CD1 LEU A  64      50.977  35.657  43.444  1.00  0.00           C
ATOM    868 1HD1 LEU A  64      51.130  36.500  44.116  1.00  0.00           H
ATOM    869 2HD1 LEU A  64      51.360  35.955  42.457  1.00  0.00           H
ATOM    870 3HD1 LEU A  64      49.893  35.578  43.426  1.00  0.00           H
ATOM    871  CD2 LEU A  64      53.174  34.359  43.910  1.00  0.00           C
ATOM    872 1HD2 LEU A  64      53.660  34.881  44.735  1.00  0.00           H
ATOM    873 2HD2 LEU A  64      53.512  33.322  44.012  1.00  0.00           H
ATOM    874 3HD2 LEU A  64      53.578  34.650  42.943  1.00  0.00           H
ATOM    875  C   LEU A  64      51.102  33.073  47.814  1.00  0.00           C
ATOM    876  O   LEU A  64      49.929  32.848  48.099  1.00  0.00           O
ATOM    877  N   PRO A  65      51.998  33.496  48.802  1.00  0.00           N
ATOM    878  CD  PRO A  65      53.416  33.851  48.698  1.00  0.00           C
ATOM    879  HD1 PRO A  65      53.623  34.680  48.024  1.00  0.00           H
ATOM    880  HD2 PRO A  65      53.970  32.942  48.465  1.00  0.00           H
ATOM    881  CG  PRO A  65      53.816  34.161  50.154  1.00  0.00           C
ATOM    882  HG1 PRO A  65      53.756  35.212  50.438  1.00  0.00           H
ATOM    883  HG2 PRO A  65      54.828  33.773  50.230  1.00  0.00           H
ATOM    884  CB  PRO A  65      52.796  33.449  51.080  1.00  0.00           C
ATOM    885  HB1 PRO A  65      52.681  34.083  51.959  1.00  0.00           H
ATOM    886  HB2 PRO A  65      53.132  32.428  51.281  1.00  0.00           H
ATOM    887  CA  PRO A  65      51.488  33.477  50.214  1.00  0.00           C
ATOM    888  HA  PRO A  65      50.948  32.553  50.417  1.00  0.00           H
ATOM    889  C   PRO A  65      50.591  34.746  50.529  1.00  0.00           C
ATOM    890  O   PRO A  65      50.590  35.774  49.835  1.00  0.00           O
ATOM    891  N   ALA A  66      49.980  34.735  51.723  1.00  0.00           N
ATOM    892  H   ALA A  66      49.912  33.820  52.145  1.00  0.00           H
ATOM    893  CA  ALA A  66      49.030  35.771  52.154  1.00  0.00           C
ATOM    894  HA  ALA A  66      48.602  36.175  51.242  1.00  0.00           H
ATOM    895  CB  ALA A  66      47.944  35.140  53.042  1.00  0.00           C
ATOM    896  HB1 ALA A  66      47.397  34.388  52.475  1.00  0.00           H
ATOM    897  HB2 ALA A  66      48.392  34.871  54.000  1.00  0.00           H
ATOM    898  HB3 ALA A  66      47.250  35.953  53.255  1.00  0.00           H
ATOM    899  C   ALA A  66      49.598  36.924  52.953  1.00  0.00           C
ATOM    900  O   ALA A  66      50.770  36.889  53.228  1.00  0.00           O
ATOM    901  N   ASP A  67      48.835  37.971  53.345  1.00  0.00           N
ATOM    902  H   ASP A  67      47.905  38.011  52.977  1.00  0.00           H
ATOM    903  CA  ASP A  67      49.271  39.039  54.328  1.00  0.00           C
ATOM    904  HA  ASP A  67      50.111  38.726  54.944  1.00  0.00           H
ATOM    905  CB  ASP A  67      49.841  40.237  53.548  1.00  0.00           C
ATOM    906  HB1 ASP A  67      49.193  40.446  52.696  1.00  0.00           H
ATOM    907  HB2 ASP A  67      50.784  39.902  53.126  1.00  0.00           H
ATOM    908  CG  ASP A  67      50.257  41.625  54.186  1.00  0.00           C
ATOM    909  OD1 ASP A  67      50.609  42.584  53.481  1.00  0.00           O
ATOM    910  OD2 ASP A  67      50.190  41.728  55.426  1.00  0.00           O
ATOM    911  C   ASP A  67      48.068  39.403  55.200  1.00  0.00           C
ATOM    912  O   ASP A  67      47.059  39.778  54.719  1.00  0.00           O
ATOM    913  N   GLU A  68      48.173  39.407  56.533  1.00  0.00           N
ATOM    914  H   GLU A  68      49.007  39.034  56.967  1.00  0.00           H
ATOM    915  CA  GLU A  68      47.047  39.823  57.390  1.00  0.00           C
ATOM    916  HA  GLU A  68      46.219  39.201  57.068  1.00  0.00           H
ATOM    917  CB  GLU A  68      47.533  39.556  58.849  1.00  0.00           C
ATOM    918  HB1 GLU A  68      48.231  40.316  59.209  1.00  0.00           H
ATOM    919  HB2 GLU A  68      48.098  38.630  58.835  1.00  0.00           H
ATOM    920  CG  GLU A  68      46.441  39.310  59.886  1.00  0.00           C
ATOM    921  HG1 GLU A  68      46.020  38.313  59.739  1.00  0.00           H
ATOM    922  HG2 GLU A  68      45.644  40.043  59.726  1.00  0.00           H
ATOM    923  CD  GLU A  68      46.864  39.254  61.375  1.00  0.00           C
ATOM    924  OE1 GLU A  68      46.765  38.158  61.959  1.00  0.00           O
ATOM    925  OE2 GLU A  68      47.329  40.309  61.908  1.00  0.00           O
ATOM    926  C   GLU A  68      46.732  41.265  57.414  1.00  0.00           C
ATOM    927  O   GLU A  68      45.618  41.592  57.625  1.00  0.00           O
ATOM    928  N   SER A  69      47.642  42.239  57.104  1.00  0.00           N
ATOM    929  H   SER A  69      48.618  41.967  57.046  1.00  0.00           H
ATOM    930  CA  SER A  69      47.347  43.678  56.912  1.00  0.00           C
ATOM    931  HA  SER A  69      46.759  43.946  57.786  1.00  0.00           H
ATOM    932  CB  SER A  69      48.592  44.511  56.915  1.00  0.00           C
ATOM    933  HB1 SER A  69      49.097  44.321  57.858  1.00  0.00           H
ATOM    934  HB2 SER A  69      48.350  45.574  56.981  1.00  0.00           H
ATOM    935  OG  SER A  69      49.419  44.232  55.806  1.00  0.00           O
ATOM    936  HG  SER A  69      49.716  43.319  55.724  1.00  0.00           H
ATOM    937  C   SER A  69      46.471  44.052  55.715  1.00  0.00           C
ATOM    938  O   SER A  69      45.908  45.154  55.690  1.00  0.00           O
ATOM    939  N   LEU A  70      46.399  43.206  54.722  1.00  0.00           N
ATOM    940  H   LEU A  70      46.893  42.322  54.814  1.00  0.00           H
ATOM    941  CA  LEU A  70      45.571  43.369  53.539  1.00  0.00           C
ATOM    942  HA  LEU A  70      45.150  44.367  53.396  1.00  0.00           H
ATOM    943  CB  LEU A  70      46.461  43.252  52.286  1.00  0.00           C
ATOM    944  HB1 LEU A  70      45.861  43.497  51.422  1.00  0.00           H
ATOM    945  HB2 LEU A  70      46.839  42.222  52.292  1.00  0.00           H
ATOM    946  CG  LEU A  70      47.775  44.092  52.176  1.00  0.00           C
ATOM    947  HG  LEU A  70      48.404  43.705  52.984  1.00  0.00           H
ATOM    948  CD1 LEU A  70      48.453  43.946  50.794  1.00  0.00           C
ATOM    949 1HD1 LEU A  70      48.537  42.890  50.544  1.00  0.00           H
ATOM    950 2HD1 LEU A  70      47.866  44.462  50.036  1.00  0.00           H
ATOM    951 3HD1 LEU A  70      49.433  44.398  50.864  1.00  0.00           H
ATOM    952  CD2 LEU A  70      47.614  45.598  52.368  1.00  0.00           C
ATOM    953 1HD2 LEU A  70      47.197  45.829  53.340  1.00  0.00           H
ATOM    954 2HD2 LEU A  70      48.505  46.222  52.280  1.00  0.00           H
ATOM    955 3HD2 LEU A  70      46.858  45.969  51.686  1.00  0.00           H
ATOM    956  C   LEU A  70      44.503  42.227  53.412  1.00  0.00           C
ATOM    957  O   LEU A  70      44.870  41.236  52.772  1.00  0.00           O
ATOM    958  N   PRO A  71      43.353  42.265  54.130  1.00  0.00           N
ATOM    959  CD  PRO A  71      42.975  43.359  54.997  1.00  0.00           C
ATOM    960  HD1 PRO A  71      42.787  44.271  54.422  1.00  0.00           H
ATOM    961  HD2 PRO A  71      43.684  43.638  55.771  1.00  0.00           H
ATOM    962  CG  PRO A  71      41.638  42.818  55.693  1.00  0.00           C
ATOM    963  HG1 PRO A  71      40.956  43.645  55.933  1.00  0.00           H
ATOM    964  HG2 PRO A  71      42.026  42.362  56.603  1.00  0.00           H
ATOM    965  CB  PRO A  71      41.130  41.776  54.717  1.00  0.00           C
ATOM    966  HB1 PRO A  71      40.555  42.328  53.978  1.00  0.00           H
ATOM    967  HB2 PRO A  71      40.511  41.010  55.194  1.00  0.00           H
ATOM    968  CA  PRO A  71      42.359  41.211  54.066  1.00  0.00           C
ATOM    969  HA  PRO A  71      42.840  40.471  54.703  1.00  0.00           H
ATOM    970  C   PRO A  71      41.882  40.583  52.773  1.00  0.00           C
ATOM    971  O   PRO A  71      41.257  39.483  52.774  1.00  0.00           O
ATOM    972  N   ASP A  72      42.000  41.289  51.654  1.00  0.00           N
ATOM    973  H   ASP A  72      42.337  42.240  51.754  1.00  0.00           H
ATOM    974  CA  ASP A  72      41.408  40.898  50.382  1.00  0.00           C
ATOM    975  HA  ASP A  72      40.726  40.069  50.596  1.00  0.00           H
ATOM    976  CB  ASP A  72      40.489  42.037  49.778  1.00  0.00           C
ATOM    977  HB1 ASP A  72      40.021  41.846  48.810  1.00  0.00           H
ATOM    978  HB2 ASP A  72      41.190  42.868  49.661  1.00  0.00           H
ATOM    979  CG  ASP A  72      39.367  42.510  50.691  1.00  0.00           C
ATOM    980  OD1 ASP A  72      38.166  42.107  50.526  1.00  0.00           O
ATOM    981  OD2 ASP A  72      39.646  43.290  51.623  1.00  0.00           O
ATOM    982  C   ASP A  72      42.340  40.326  49.339  1.00  0.00           C
ATOM    983  O   ASP A  72      41.941  39.851  48.285  1.00  0.00           O
ATOM    984  N   CYS A  73      43.624  40.211  49.719  1.00  0.00           N
ATOM    985  H   CYS A  73      43.947  40.433  50.650  1.00  0.00           H
ATOM    986  CA  CYS A  73      44.584  39.753  48.686  1.00  0.00           C
ATOM    987  HA  CYS A  73      44.524  40.359  47.785  1.00  0.00           H
ATOM    988  CB  CYS A  73      46.044  40.027  49.226  1.00  0.00           C
ATOM    989  HB1 CYS A  73      46.160  41.014  49.651  1.00  0.00           H
ATOM    990  HB2 CYS A  73      46.713  39.855  48.379  1.00  0.00           H
ATOM    991  SG  CYS A  73      46.357  38.885  50.640  1.00  0.00           S
ATOM    992  HG  CYS A  73      45.509  39.471  51.503  1.00  0.00           H
ATOM    993  C   CYS A  73      44.394  38.378  48.006  1.00  0.00           C
ATOM    994  O   CYS A  73      45.091  38.154  47.021  1.00  0.00           O
ATOM    995  N   VAL A  74      43.587  37.467  48.575  1.00  0.00           N
ATOM    996  H   VAL A  74      42.960  37.956  49.206  1.00  0.00           H
ATOM    997  CA  VAL A  74      43.099  36.289  47.883  1.00  0.00           C
ATOM    998  HA  VAL A  74      43.948  35.610  47.752  1.00  0.00           H
ATOM    999  CB  VAL A  74      42.274  35.426  48.807  1.00  0.00           C
ATOM   1000  HB  VAL A  74      42.681  35.398  49.821  1.00  0.00           H
ATOM   1001  CG1 VAL A  74      40.871  36.078  49.018  1.00  0.00           C
ATOM   1002 1HG1 VAL A  74      40.254  36.061  48.124  1.00  0.00           H
ATOM   1003 2HG1 VAL A  74      40.444  35.672  49.933  1.00  0.00           H
ATOM   1004 3HG1 VAL A  74      41.007  37.153  49.163  1.00  0.00           H
ATOM   1005  CG2 VAL A  74      42.168  33.966  48.355  1.00  0.00           C
ATOM   1006 1HG2 VAL A  74      41.180  33.597  48.646  1.00  0.00           H
ATOM   1007 2HG2 VAL A  74      42.258  33.957  47.274  1.00  0.00           H
ATOM   1008 3HG2 VAL A  74      43.043  33.430  48.752  1.00  0.00           H
ATOM   1009  C   VAL A  74      42.465  36.582  46.551  1.00  0.00           C
ATOM   1010  O   VAL A  74      42.530  35.798  45.644  1.00  0.00           O
ATOM   1011  N   PHE A  75      41.857  37.764  46.287  1.00  0.00           N
ATOM   1012  H   PHE A  75      41.814  38.482  46.988  1.00  0.00           H
ATOM   1013  CA  PHE A  75      41.275  38.145  45.006  1.00  0.00           C
ATOM   1014  HA  PHE A  75      40.913  37.229  44.539  1.00  0.00           H
ATOM   1015  CB  PHE A  75      40.095  39.066  45.312  1.00  0.00           C
ATOM   1016  HB1 PHE A  75      39.579  39.376  44.402  1.00  0.00           H
ATOM   1017  HB2 PHE A  75      40.458  39.920  45.886  1.00  0.00           H
ATOM   1018  CG  PHE A  75      39.047  38.444  46.188  1.00  0.00           C
ATOM   1019  CD1 PHE A  75      38.520  37.194  45.907  1.00  0.00           C
ATOM   1020  HD1 PHE A  75      38.884  36.554  45.118  1.00  0.00           H
ATOM   1021  CE1 PHE A  75      37.752  36.503  46.851  1.00  0.00           C
ATOM   1022  HE1 PHE A  75      37.453  35.500  46.600  1.00  0.00           H
ATOM   1023  CZ  PHE A  75      37.305  37.090  48.018  1.00  0.00           C
ATOM   1024  HZ  PHE A  75      36.659  36.589  48.713  1.00  0.00           H
ATOM   1025  CE2 PHE A  75      37.829  38.370  48.385  1.00  0.00           C
ATOM   1026  HE2 PHE A  75      37.611  38.748  49.378  1.00  0.00           H
ATOM   1027  CD2 PHE A  75      38.658  39.041  47.442  1.00  0.00           C
ATOM   1028  HD2 PHE A  75      39.160  39.965  47.690  1.00  0.00           H
ATOM   1029  C   PHE A  75      42.247  38.748  43.966  1.00  0.00           C
ATOM   1030  O   PHE A  75      42.236  39.952  43.638  1.00  0.00           O
ATOM   1031  N   VAL A  76      43.010  37.852  43.287  1.00  0.00           N
ATOM   1032  H   VAL A  76      42.926  36.870  43.519  1.00  0.00           H
ATOM   1033  CA  VAL A  76      44.138  38.234  42.350  1.00  0.00           C
ATOM   1034  HA  VAL A  76      44.845  38.981  42.696  1.00  0.00           H
ATOM   1035  CB  VAL A  76      44.986  36.988  42.160  1.00  0.00           C
ATOM   1036  HB  VAL A  76      45.528  37.093  41.219  1.00  0.00           H
ATOM   1037  CG1 VAL A  76      46.016  36.759  43.339  1.00  0.00           C
ATOM   1038 1HG1 VAL A  76      45.460  37.049  44.231  1.00  0.00           H
ATOM   1039 2HG1 VAL A  76      46.357  35.731  43.476  1.00  0.00           H
ATOM   1040 3HG1 VAL A  76      46.899  37.398  43.280  1.00  0.00           H
ATOM   1041  CG2 VAL A  76      44.129  35.752  42.015  1.00  0.00           C
ATOM   1042 1HG2 VAL A  76      43.226  35.874  41.415  1.00  0.00           H
ATOM   1043 2HG2 VAL A  76      44.725  34.982  41.519  1.00  0.00           H
ATOM   1044 3HG2 VAL A  76      43.757  35.490  43.006  1.00  0.00           H
ATOM   1045  C   VAL A  76      43.689  38.814  40.939  1.00  0.00           C
ATOM   1046  O   VAL A  76      44.544  39.042  40.052  1.00  0.00           O
ATOM   1047  N   GLU A  77      42.366  38.759  40.637  1.00  0.00           N
ATOM   1048  H   GLU A  77      41.767  38.287  41.299  1.00  0.00           H
ATOM   1049  CA  GLU A  77      41.838  39.090  39.274  1.00  0.00           C
ATOM   1050  HA  GLU A  77      42.389  38.716  38.413  1.00  0.00           H
ATOM   1051  CB  GLU A  77      40.444  38.491  39.139  1.00  0.00           C
ATOM   1052  HB1 GLU A  77      39.955  38.706  40.089  1.00  0.00           H
ATOM   1053  HB2 GLU A  77      40.523  37.404  39.152  1.00  0.00           H
ATOM   1054  CG  GLU A  77      39.500  38.999  37.995  1.00  0.00           C
ATOM   1055  HG1 GLU A  77      40.046  38.913  37.051  1.00  0.00           H
ATOM   1056  HG2 GLU A  77      39.304  40.057  38.121  1.00  0.00           H
ATOM   1057  CD  GLU A  77      38.209  38.318  37.866  1.00  0.00           C
ATOM   1058  OE1 GLU A  77      37.183  38.857  38.328  1.00  0.00           O
ATOM   1059  OE2 GLU A  77      38.066  37.360  37.053  1.00  0.00           O
ATOM   1060  C   GLU A  77      41.686  40.648  39.152  1.00  0.00           C
ATOM   1061  O   GLU A  77      41.465  41.196  38.018  1.00  0.00           O
ATOM   1062  N   ASP A  78      41.912  41.387  40.260  1.00  0.00           N
ATOM   1063  H   ASP A  78      41.886  40.884  41.131  1.00  0.00           H
ATOM   1064  CA  ASP A  78      41.720  42.810  40.208  1.00  0.00           C
ATOM   1065  HA  ASP A  78      41.026  43.025  39.395  1.00  0.00           H
ATOM   1066  CB  ASP A  78      40.879  43.217  41.415  1.00  0.00           C
ATOM   1067  HB1 ASP A  78      40.534  44.247  41.335  1.00  0.00           H
ATOM   1068  HB2 ASP A  78      41.559  43.292  42.259  1.00  0.00           H
ATOM   1069  CG  ASP A  78      39.722  42.306  41.690  1.00  0.00           C
ATOM   1070  OD1 ASP A  78      38.831  42.112  40.811  1.00  0.00           O
ATOM   1071  OD2 ASP A  78      39.650  41.686  42.788  1.00  0.00           O
ATOM   1072  C   ASP A  78      42.950  43.682  40.055  1.00  0.00           C
ATOM   1073  O   ASP A  78      42.827  44.847  39.703  1.00  0.00           O
ATOM   1074  N   VAL A  79      44.102  43.153  40.412  1.00  0.00           N
ATOM   1075  H   VAL A  79      44.061  42.269  40.916  1.00  0.00           H
ATOM   1076  CA  VAL A  79      45.446  43.653  40.206  1.00  0.00           C
ATOM   1077  HA  VAL A  79      45.490  44.719  40.423  1.00  0.00           H
ATOM   1078  CB  VAL A  79      46.466  42.962  41.246  1.00  0.00           C
ATOM   1079  HB  VAL A  79      47.480  43.334  41.123  1.00  0.00           H
ATOM   1080  CG1 VAL A  79      45.965  43.354  42.649  1.00  0.00           C
ATOM   1081 1HG1 VAL A  79      45.718  44.418  42.773  1.00  0.00           H
ATOM   1082 2HG1 VAL A  79      45.194  42.689  43.032  1.00  0.00           H
ATOM   1083 3HG1 VAL A  79      46.769  43.090  43.332  1.00  0.00           H
ATOM   1084  CG2 VAL A  79      46.563  41.399  41.104  1.00  0.00           C
ATOM   1085 1HG2 VAL A  79      45.698  40.866  41.486  1.00  0.00           H
ATOM   1086 2HG2 VAL A  79      46.675  41.278  40.023  1.00  0.00           H
ATOM   1087 3HG2 VAL A  79      47.484  41.164  41.647  1.00  0.00           H
ATOM   1088  C   VAL A  79      46.054  43.441  38.811  1.00  0.00           C
ATOM   1089  O   VAL A  79      46.989  44.168  38.482  1.00  0.00           O
ATOM   1090  N   ALA A  80      45.498  42.688  37.826  1.00  0.00           N
ATOM   1091  H   ALA A  80      44.536  42.439  37.991  1.00  0.00           H
ATOM   1092  CA  ALA A  80      46.166  42.558  36.558  1.00  0.00           C
ATOM   1093  HA  ALA A  80      46.797  43.420  36.341  1.00  0.00           H
ATOM   1094  CB  ALA A  80      47.048  41.274  36.607  1.00  0.00           C
ATOM   1095  HB1 ALA A  80      47.562  41.236  35.658  1.00  0.00           H
ATOM   1096  HB2 ALA A  80      47.746  41.384  37.442  1.00  0.00           H
ATOM   1097  HB3 ALA A  80      46.363  40.445  36.794  1.00  0.00           H
ATOM   1098  C   ALA A  80      45.145  42.321  35.458  1.00  0.00           C
ATOM   1099  O   ALA A  80      44.090  41.743  35.624  1.00  0.00           O
ATOM   1100  N   VAL A  81      45.481  42.663  34.212  1.00  0.00           N
ATOM   1101  H   VAL A  81      46.358  43.145  34.157  1.00  0.00           H
ATOM   1102  CA  VAL A  81      44.844  42.305  32.894  1.00  0.00           C
ATOM   1103  HA  VAL A  81      44.122  41.519  33.125  1.00  0.00           H
ATOM   1104  CB  VAL A  81      44.357  43.618  32.239  1.00  0.00           C
ATOM   1105  HB  VAL A  81      45.087  44.423  32.205  1.00  0.00           H
ATOM   1106  CG1 VAL A  81      43.812  43.495  30.787  1.00  0.00           C
ATOM   1107 1HG1 VAL A  81      44.564  43.431  30.007  1.00  0.00           H
ATOM   1108 2HG1 VAL A  81      43.295  42.551  30.590  1.00  0.00           H
ATOM   1109 3HG1 VAL A  81      43.072  44.271  30.606  1.00  0.00           H
ATOM   1110  CG2 VAL A  81      43.182  44.159  33.028  1.00  0.00           C
ATOM   1111 1HG2 VAL A  81      42.295  43.592  32.738  1.00  0.00           H
ATOM   1112 2HG2 VAL A  81      43.286  44.010  34.100  1.00  0.00           H
ATOM   1113 3HG2 VAL A  81      43.001  45.220  32.889  1.00  0.00           H
ATOM   1114  C   VAL A  81      45.933  41.719  32.029  1.00  0.00           C
ATOM   1115  O   VAL A  81      46.807  42.464  31.585  1.00  0.00           O
ATOM   1116  N   VAL A  82      46.011  40.417  31.862  1.00  0.00           N
ATOM   1117  H   VAL A  82      45.339  39.775  32.242  1.00  0.00           H
ATOM   1118  CA  VAL A  82      46.963  39.721  31.005  1.00  0.00           C
ATOM   1119  HA  VAL A  82      47.938  40.191  30.926  1.00  0.00           H
ATOM   1120  CB  VAL A  82      47.263  38.316  31.579  1.00  0.00           C
ATOM   1121  HB  VAL A  82      46.368  37.723  31.404  1.00  0.00           H
ATOM   1122  CG1 VAL A  82      48.315  37.511  30.786  1.00  0.00           C
ATOM   1123 1HG1 VAL A  82      47.977  37.477  29.746  1.00  0.00           H
ATOM   1124 2HG1 VAL A  82      49.328  37.900  30.876  1.00  0.00           H
ATOM   1125 3HG1 VAL A  82      48.278  36.498  31.192  1.00  0.00           H
ATOM   1126  CG2 VAL A  82      47.741  38.503  33.072  1.00  0.00           C
ATOM   1127 1HG2 VAL A  82      48.525  39.240  33.177  1.00  0.00           H
ATOM   1128 2HG2 VAL A  82      46.934  38.775  33.753  1.00  0.00           H
ATOM   1129 3HG2 VAL A  82      48.074  37.542  33.472  1.00  0.00           H
ATOM   1130  C   VAL A  82      46.330  39.645  29.595  1.00  0.00           C
ATOM   1131  O   VAL A  82      45.104  39.370  29.516  1.00  0.00           O
ATOM   1132  N   CYS A  83      47.094  39.902  28.496  1.00  0.00           N
ATOM   1133  H   CYS A  83      48.011  40.297  28.630  1.00  0.00           H
ATOM   1134  CA  CYS A  83      46.605  39.704  27.189  1.00  0.00           C
ATOM   1135  HA  CYS A  83      45.534  39.505  27.179  1.00  0.00           H
ATOM   1136  CB  CYS A  83      46.810  41.005  26.413  1.00  0.00           C
ATOM   1137  HB1 CYS A  83      47.870  41.209  26.303  1.00  0.00           H
ATOM   1138  HB2 CYS A  83      46.389  41.845  26.969  1.00  0.00           H
ATOM   1139  SG  CYS A  83      46.241  41.005  24.733  1.00  0.00           S
ATOM   1140  HG  CYS A  83      47.033  40.049  24.244  1.00  0.00           H
ATOM   1141  C   CYS A  83      47.250  38.439  26.655  1.00  0.00           C
ATOM   1142  O   CYS A  83      46.660  37.356  26.710  1.00  0.00           O
ATOM   1143  N   GLU A  84      48.464  38.575  26.028  1.00  0.00           N
ATOM   1144  H   GLU A  84      48.768  39.536  25.889  1.00  0.00           H
ATOM   1145  CA  GLU A  84      49.162  37.479  25.359  1.00  0.00           C
ATOM   1146  HA  GLU A  84      48.718  36.516  25.610  1.00  0.00           H
ATOM   1147  CB  GLU A  84      49.018  37.577  23.850  1.00  0.00           C
ATOM   1148  HB1 GLU A  84      49.474  36.684  23.434  1.00  0.00           H
ATOM   1149  HB2 GLU A  84      49.502  38.475  23.475  1.00  0.00           H
ATOM   1150  CG  GLU A  84      47.590  37.531  23.402  1.00  0.00           C
ATOM   1151  HG1 GLU A  84      47.059  38.366  23.855  1.00  0.00           H
ATOM   1152  HG2 GLU A  84      47.096  36.640  23.785  1.00  0.00           H
ATOM   1153  CD  GLU A  84      47.425  37.614  21.882  1.00  0.00           C
ATOM   1154  OE1 GLU A  84      46.388  37.161  21.412  1.00  0.00           O
ATOM   1155  OE2 GLU A  84      48.251  38.298  21.230  1.00  0.00           O
ATOM   1156  C   GLU A  84      50.664  37.478  25.836  1.00  0.00           C
ATOM   1157  O   GLU A  84      50.993  36.845  26.819  1.00  0.00           O
ATOM   1158  N   GLU A  85      51.425  38.416  25.314  1.00  0.00           N
ATOM   1159  H   GLU A  85      51.066  38.924  24.521  1.00  0.00           H
ATOM   1160  CA  GLU A  85      52.818  38.700  25.676  1.00  0.00           C
ATOM   1161  HA  GLU A  85      53.059  37.826  26.295  1.00  0.00           H
ATOM   1162  CB  GLU A  85      53.674  38.681  24.410  1.00  0.00           C
ATOM   1163  HB1 GLU A  85      53.908  39.694  24.077  1.00  0.00           H
ATOM   1164  HB2 GLU A  85      53.180  38.271  23.526  1.00  0.00           H
ATOM   1165  CG  GLU A  85      55.055  38.021  24.599  1.00  0.00           C
ATOM   1166  HG1 GLU A  85      55.532  38.536  25.432  1.00  0.00           H
ATOM   1167  HG2 GLU A  85      55.617  38.333  23.716  1.00  0.00           H
ATOM   1168  CD  GLU A  85      55.128  36.476  24.742  1.00  0.00           C
ATOM   1169  OE1 GLU A  85      55.445  35.987  25.851  1.00  0.00           O
ATOM   1170  OE2 GLU A  85      55.090  35.758  23.715  1.00  0.00           O
ATOM   1171  C   GLU A  85      52.904  39.983  26.517  1.00  0.00           C
ATOM   1172  O   GLU A  85      53.980  40.338  26.942  1.00  0.00           O
ATOM   1173  N   THR A  86      51.785  40.673  26.871  1.00  0.00           N
ATOM   1174  H   THR A  86      50.930  40.339  26.453  1.00  0.00           H
ATOM   1175  CA  THR A  86      51.761  41.825  27.682  1.00  0.00           C
ATOM   1176  HA  THR A  86      52.691  41.789  28.263  1.00  0.00           H
ATOM   1177  CB  THR A  86      51.755  43.142  26.904  1.00  0.00           C
ATOM   1178  HB  THR A  86      51.835  44.011  27.555  1.00  0.00           H
ATOM   1179  CG2 THR A  86      52.908  43.461  25.888  1.00  0.00           C
ATOM   1180 1HG2 THR A  86      52.987  42.686  25.129  1.00  0.00           H
ATOM   1181 2HG2 THR A  86      52.791  44.389  25.320  1.00  0.00           H
ATOM   1182 3HG2 THR A  86      53.753  43.558  26.568  1.00  0.00           H
ATOM   1183  OG1 THR A  86      50.549  43.260  26.184  1.00  0.00           O
ATOM   1184  HG1 THR A  86      50.727  44.085  25.732  1.00  0.00           H
ATOM   1185  C   THR A  86      50.676  41.849  28.756  1.00  0.00           C
ATOM   1186  O   THR A  86      49.605  41.279  28.540  1.00  0.00           O
ATOM   1187  N   ALA A  87      50.940  42.518  29.820  1.00  0.00           N
ATOM   1188  H   ALA A  87      51.887  42.795  30.031  1.00  0.00           H
ATOM   1189  CA  ALA A  87      49.982  42.715  30.907  1.00  0.00           C
ATOM   1190  HA  ALA A  87      48.966  42.590  30.542  1.00  0.00           H
ATOM   1191  CB  ALA A  87      50.225  41.630  32.020  1.00  0.00           C
ATOM   1192  HB1 ALA A  87      49.622  41.770  32.912  1.00  0.00           H
ATOM   1193  HB2 ALA A  87      49.991  40.695  31.520  1.00  0.00           H
ATOM   1194  HB3 ALA A  87      51.292  41.513  32.228  1.00  0.00           H
ATOM   1195  C   ALA A  87      50.000  44.071  31.575  1.00  0.00           C
ATOM   1196  O   ALA A  87      51.076  44.592  31.827  1.00  0.00           O
ATOM   1197  N   LEU A  88      48.849  44.646  31.878  1.00  0.00           N
ATOM   1198  H   LEU A  88      48.009  44.086  31.882  1.00  0.00           H
ATOM   1199  CA  LEU A  88      48.683  45.942  32.607  1.00  0.00           C
ATOM   1200  HA  LEU A  88      49.607  46.517  32.538  1.00  0.00           H
ATOM   1201  CB  LEU A  88      47.590  46.822  32.011  1.00  0.00           C
ATOM   1202  HB1 LEU A  88      46.762  46.152  31.781  1.00  0.00           H
ATOM   1203  HB2 LEU A  88      47.962  47.184  31.045  1.00  0.00           H
ATOM   1204  CG  LEU A  88      47.018  47.988  32.873  1.00  0.00           C
ATOM   1205  HG  LEU A  88      46.729  47.593  33.852  1.00  0.00           H
ATOM   1206  CD1 LEU A  88      48.004  49.088  33.179  1.00  0.00           C
ATOM   1207 1HD1 LEU A  88      47.677  49.785  33.949  1.00  0.00           H
ATOM   1208 2HD1 LEU A  88      48.887  48.588  33.567  1.00  0.00           H
ATOM   1209 3HD1 LEU A  88      48.359  49.606  32.283  1.00  0.00           H
ATOM   1210  CD2 LEU A  88      45.774  48.537  32.183  1.00  0.00           C
ATOM   1211 1HD2 LEU A  88      44.942  47.861  32.018  1.00  0.00           H
ATOM   1212 2HD2 LEU A  88      45.466  49.457  32.677  1.00  0.00           H
ATOM   1213 3HD2 LEU A  88      46.064  48.719  31.151  1.00  0.00           H
ATOM   1214  C   LEU A  88      48.486  45.480  34.126  1.00  0.00           C
ATOM   1215  O   LEU A  88      47.749  44.532  34.469  1.00  0.00           O
ATOM   1216  N   ILE A  89      49.157  46.150  35.031  1.00  0.00           N
ATOM   1217  H   ILE A  89      49.748  46.889  34.684  1.00  0.00           H
ATOM   1218  CA  ILE A  89      48.970  46.056  36.442  1.00  0.00           C
ATOM   1219  HA  ILE A  89      48.289  45.249  36.678  1.00  0.00           H
ATOM   1220  CB  ILE A  89      50.385  45.957  37.143  1.00  0.00           C
ATOM   1221  HB  ILE A  89      51.090  46.758  36.955  1.00  0.00           H
ATOM   1222  CG2 ILE A  89      50.105  45.896  38.641  1.00  0.00           C
ATOM   1223 1HG2 ILE A  89      51.025  45.690  39.184  1.00  0.00           H
ATOM   1224 2HG2 ILE A  89      49.614  46.754  39.096  1.00  0.00           H
ATOM   1225 3HG2 ILE A  89      49.533  44.993  38.825  1.00  0.00           H
ATOM   1226  CG1 ILE A  89      51.051  44.645  36.715  1.00  0.00           C
ATOM   1227 1HG1 ILE A  89      51.912  44.445  37.370  1.00  0.00           H
ATOM   1228 2HG1 ILE A  89      51.333  44.692  35.665  1.00  0.00           H
ATOM   1229  CD  ILE A  89      50.317  43.255  36.867  1.00  0.00           C
ATOM   1230  HD1 ILE A  89      51.080  42.535  36.554  1.00  0.00           H
ATOM   1231  HD2 ILE A  89      49.965  43.093  37.884  1.00  0.00           H
ATOM   1232  HD3 ILE A  89      49.462  43.228  36.202  1.00  0.00           H
ATOM   1233  C   ILE A  89      48.221  47.324  36.936  1.00  0.00           C
ATOM   1234  O   ILE A  89      48.571  48.445  36.583  1.00  0.00           O
ATOM   1235  N   THR A  90      47.179  47.124  37.662  1.00  0.00           N
ATOM   1236  H   THR A  90      47.093  46.172  37.993  1.00  0.00           H
ATOM   1237  CA  THR A  90      46.033  48.065  37.801  1.00  0.00           C
ATOM   1238  HA  THR A  90      45.860  48.582  36.855  1.00  0.00           H
ATOM   1239  CB  THR A  90      44.739  47.314  38.163  1.00  0.00           C
ATOM   1240  HB  THR A  90      43.913  48.029  38.227  1.00  0.00           H
ATOM   1241  CG2 THR A  90      44.463  46.277  37.079  1.00  0.00           C
ATOM   1242 1HG2 THR A  90      44.784  46.652  36.105  1.00  0.00           H
ATOM   1243 2HG2 THR A  90      45.106  45.420  37.277  1.00  0.00           H
ATOM   1244 3HG2 THR A  90      43.403  46.029  37.063  1.00  0.00           H
ATOM   1245  OG1 THR A  90      44.928  46.681  39.358  1.00  0.00           O
ATOM   1246  HG1 THR A  90      44.127  46.211  39.584  1.00  0.00           H
ATOM   1247  C   THR A  90      46.282  49.088  38.915  1.00  0.00           C
ATOM   1248  O   THR A  90      47.170  48.977  39.779  1.00  0.00           O
ATOM   1249  N   ARG A  91      45.409  50.084  38.978  1.00  0.00           N
ATOM   1250  H   ARG A  91      44.715  50.166  38.246  1.00  0.00           H
ATOM   1251  CA  ARG A  91      45.143  50.895  40.117  1.00  0.00           C
ATOM   1252  HA  ARG A  91      45.801  50.636  40.948  1.00  0.00           H
ATOM   1253  CB  ARG A  91      45.413  52.354  39.751  1.00  0.00           C
ATOM   1254  HB1 ARG A  91      44.702  52.761  39.028  1.00  0.00           H
ATOM   1255  HB2 ARG A  91      46.418  52.388  39.330  1.00  0.00           H
ATOM   1256  CG  ARG A  91      45.386  53.251  40.986  1.00  0.00           C
ATOM   1257  HG1 ARG A  91      46.032  52.842  41.758  1.00  0.00           H
ATOM   1258  HG2 ARG A  91      44.429  53.501  41.455  1.00  0.00           H
ATOM   1259  CD  ARG A  91      45.987  54.611  40.585  1.00  0.00           C
ATOM   1260  HD1 ARG A  91      45.334  55.141  39.875  1.00  0.00           H
ATOM   1261  HD2 ARG A  91      46.971  54.524  40.132  1.00  0.00           H
ATOM   1262  NE  ARG A  91      45.998  55.628  41.722  1.00  0.00           N
ATOM   1263  HE  ARG A  91      46.877  55.667  42.214  1.00  0.00           H
ATOM   1264  CZ  ARG A  91      44.958  56.420  42.095  1.00  0.00           C
ATOM   1265  NH1 ARG A  91      43.833  56.457  41.468  1.00  0.00           N
ATOM   1266 1HH1 ARG A  91      43.727  55.916  40.622  1.00  0.00           H
ATOM   1267 2HH1 ARG A  91      43.120  57.115  41.756  1.00  0.00           H
ATOM   1268  NH2 ARG A  91      45.141  57.310  43.006  1.00  0.00           N
ATOM   1269 1HH2 ARG A  91      46.098  57.461  43.290  1.00  0.00           H
ATOM   1270 2HH2 ARG A  91      44.437  57.975  43.286  1.00  0.00           H
ATOM   1271  C   ARG A  91      43.807  50.528  40.661  1.00  0.00           C
ATOM   1272  O   ARG A  91      42.838  51.269  40.389  1.00  0.00           O
ATOM   1273  N   PRO A  92      43.633  49.576  41.547  1.00  0.00           N
ATOM   1274  CD  PRO A  92      44.627  48.663  42.040  1.00  0.00           C
ATOM   1275  HD1 PRO A  92      45.146  49.130  42.878  1.00  0.00           H
ATOM   1276  HD2 PRO A  92      45.299  48.273  41.275  1.00  0.00           H
ATOM   1277  CG  PRO A  92      43.855  47.529  42.710  1.00  0.00           C
ATOM   1278  HG1 PRO A  92      44.463  47.091  43.499  1.00  0.00           H
ATOM   1279  HG2 PRO A  92      43.448  46.792  42.030  1.00  0.00           H
ATOM   1280  CB  PRO A  92      42.585  48.288  43.190  1.00  0.00           C
ATOM   1281  HB1 PRO A  92      42.900  48.898  44.037  1.00  0.00           H
ATOM   1282  HB2 PRO A  92      41.696  47.694  43.405  1.00  0.00           H
ATOM   1283  CA  PRO A  92      42.340  49.318  42.149  1.00  0.00           C
ATOM   1284  HA  PRO A  92      41.807  48.690  41.437  1.00  0.00           H
ATOM   1285  C   PRO A  92      41.548  50.516  42.705  1.00  0.00           C
ATOM   1286  O   PRO A  92      42.101  51.465  43.182  1.00  0.00           O
ATOM   1287  N   GLY A  93      40.225  50.381  42.703  1.00  0.00           N
ATOM   1288  H   GLY A  93      39.759  49.610  42.236  1.00  0.00           H
ATOM   1289  CA  GLY A  93      39.331  51.471  43.320  1.00  0.00           C
ATOM   1290  HA1 GLY A  93      38.315  51.094  43.202  1.00  0.00           H
ATOM   1291  HA2 GLY A  93      39.610  52.440  42.913  1.00  0.00           H
ATOM   1292  C   GLY A  93      39.582  51.502  44.830  1.00  0.00           C
ATOM   1293  O   GLY A  93      39.188  52.465  45.487  1.00  0.00           O
ATOM   1294  N   ALA A  94      39.988  50.399  45.431  1.00  0.00           N
ATOM   1295  H   ALA A  94      40.109  49.627  44.795  1.00  0.00           H
ATOM   1296  CA  ALA A  94      40.130  50.278  46.905  1.00  0.00           C
ATOM   1297  HA  ALA A  94      39.387  50.820  47.489  1.00  0.00           H
ATOM   1298  CB  ALA A  94      39.719  48.889  47.396  1.00  0.00           C
ATOM   1299  HB1 ALA A  94      40.368  48.142  46.930  1.00  0.00           H
ATOM   1300  HB2 ALA A  94      39.853  48.826  48.478  1.00  0.00           H
ATOM   1301  HB3 ALA A  94      38.661  48.723  47.207  1.00  0.00           H
ATOM   1302  C   ALA A  94      41.536  50.563  47.293  1.00  0.00           C
ATOM   1303  O   ALA A  94      42.438  49.894  46.874  1.00  0.00           O
ATOM   1304  N   PRO A  95      41.714  51.657  48.094  1.00  0.00           N
ATOM   1305  CD  PRO A  95      40.726  52.724  48.350  1.00  0.00           C
ATOM   1306  HD1 PRO A  95      40.077  52.444  49.176  1.00  0.00           H
ATOM   1307  HD2 PRO A  95      40.201  53.084  47.462  1.00  0.00           H
ATOM   1308  CG  PRO A  95      41.593  53.970  48.714  1.00  0.00           C
ATOM   1309  HG1 PRO A  95      41.093  54.501  49.525  1.00  0.00           H
ATOM   1310  HG2 PRO A  95      41.856  54.564  47.833  1.00  0.00           H
ATOM   1311  CB  PRO A  95      42.812  53.419  49.350  1.00  0.00           C
ATOM   1312  HB1 PRO A  95      42.470  53.137  50.346  1.00  0.00           H
ATOM   1313  HB2 PRO A  95      43.741  54.003  49.344  1.00  0.00           H
ATOM   1314  CA  PRO A  95      43.024  52.130  48.481  1.00  0.00           C
ATOM   1315  HA  PRO A  95      43.568  52.563  47.648  1.00  0.00           H
ATOM   1316  C   PRO A  95      43.950  51.113  49.188  1.00  0.00           C
ATOM   1317  O   PRO A  95      45.142  51.233  48.968  1.00  0.00           O
ATOM   1318  N   SER A  96      43.444  50.123  50.050  1.00  0.00           N
ATOM   1319  H   SER A  96      42.438  50.026  50.117  1.00  0.00           H
ATOM   1320  CA  SER A  96      44.262  48.995  50.649  1.00  0.00           C
ATOM   1321  HA  SER A  96      45.100  49.388  51.223  1.00  0.00           H
ATOM   1322  CB  SER A  96      43.470  48.091  51.600  1.00  0.00           C
ATOM   1323  HB1 SER A  96      43.392  48.523  52.600  1.00  0.00           H
ATOM   1324  HB2 SER A  96      44.068  47.220  51.844  1.00  0.00           H
ATOM   1325  OG  SER A  96      42.212  47.763  50.956  1.00  0.00           O
ATOM   1326  HG  SER A  96      42.017  46.863  51.198  1.00  0.00           H
ATOM   1327  C   SER A  96      44.673  48.080  49.434  1.00  0.00           C
ATOM   1328  O   SER A  96      45.819  47.596  49.514  1.00  0.00           O
ATOM   1329  N   ARG A  97      43.833  47.688  48.512  1.00  0.00           N
ATOM   1330  H   ARG A  97      42.951  48.148  48.656  1.00  0.00           H
ATOM   1331  CA  ARG A  97      44.163  46.711  47.484  1.00  0.00           C
ATOM   1332  HA  ARG A  97      44.482  45.845  48.075  1.00  0.00           H
ATOM   1333  CB  ARG A  97      42.907  46.227  46.815  1.00  0.00           C
ATOM   1334  HB1 ARG A  97      43.276  45.372  46.236  1.00  0.00           H
ATOM   1335  HB2 ARG A  97      42.503  46.983  46.142  1.00  0.00           H
ATOM   1336  CG  ARG A  97      41.770  45.724  47.734  1.00  0.00           C
ATOM   1337  HG1 ARG A  97      41.138  46.492  48.162  1.00  0.00           H
ATOM   1338  HG2 ARG A  97      42.270  45.128  48.508  1.00  0.00           H
ATOM   1339  CD  ARG A  97      40.714  44.794  47.140  1.00  0.00           C
ATOM   1340  HD1 ARG A  97      40.270  45.334  46.304  1.00  0.00           H
ATOM   1341  HD2 ARG A  97      39.944  44.559  47.870  1.00  0.00           H
ATOM   1342  NE  ARG A  97      41.370  43.572  46.633  1.00  0.00           N
ATOM   1343  HE  ARG A  97      42.304  43.434  47.017  1.00  0.00           H
ATOM   1344  CZ  ARG A  97      40.976  42.943  45.581  1.00  0.00           C
ATOM   1345  NH1 ARG A  97      39.761  42.757  45.322  1.00  0.00           N
ATOM   1346 1HH1 ARG A  97      39.117  43.203  45.970  1.00  0.00           H
ATOM   1347 2HH1 ARG A  97      39.389  42.225  44.543  1.00  0.00           H
ATOM   1348  NH2 ARG A  97      41.879  42.466  44.803  1.00  0.00           N
ATOM   1349 1HH2 ARG A  97      42.837  42.693  45.007  1.00  0.00           H
ATOM   1350 2HH2 ARG A  97      41.590  41.886  44.024  1.00  0.00           H
ATOM   1351  C   ARG A  97      45.284  47.043  46.457  1.00  0.00           C
ATOM   1352  O   ARG A  97      46.023  46.191  45.963  1.00  0.00           O
ATOM   1353  N   ARG A  98      45.457  48.344  46.188  1.00  0.00           N
ATOM   1354  H   ARG A  98      44.930  48.997  46.743  1.00  0.00           H
ATOM   1355  CA  ARG A  98      46.642  48.883  45.577  1.00  0.00           C
ATOM   1356  HA  ARG A  98      46.613  48.546  44.542  1.00  0.00           H
ATOM   1357  CB  ARG A  98      46.601  50.424  45.565  1.00  0.00           C
ATOM   1358  HB1 ARG A  98      47.333  50.928  44.933  1.00  0.00           H
ATOM   1359  HB2 ARG A  98      46.770  50.743  46.595  1.00  0.00           H
ATOM   1360  CG  ARG A  98      45.293  50.953  45.045  1.00  0.00           C
ATOM   1361  HG1 ARG A  98      44.487  50.380  45.508  1.00  0.00           H
ATOM   1362  HG2 ARG A  98      45.252  50.665  43.989  1.00  0.00           H
ATOM   1363  CD  ARG A  98      45.257  52.441  45.276  1.00  0.00           C
ATOM   1364  HD1 ARG A  98      45.998  52.910  44.622  1.00  0.00           H
ATOM   1365  HD2 ARG A  98      45.398  52.731  46.323  1.00  0.00           H
ATOM   1366  NE  ARG A  98      43.918  52.980  44.965  1.00  0.00           N
ATOM   1367  HE  ARG A  98      43.298  52.409  44.415  1.00  0.00           H
ATOM   1368  CZ  ARG A  98      43.476  54.210  45.188  1.00  0.00           C
ATOM   1369  NH1 ARG A  98      44.096  55.129  45.837  1.00  0.00           N
ATOM   1370 1HH1 ARG A  98      45.044  55.004  46.163  1.00  0.00           H
ATOM   1371 2HH1 ARG A  98      43.593  55.968  46.053  1.00  0.00           H
ATOM   1372  NH2 ARG A  98      42.334  54.517  44.671  1.00  0.00           N
ATOM   1373 1HH2 ARG A  98      41.761  53.787  44.256  1.00  0.00           H
ATOM   1374 2HH2 ARG A  98      41.876  55.411  44.739  1.00  0.00           H
ATOM   1375  C   ARG A  98      47.898  48.432  46.207  1.00  0.00           C
ATOM   1376  O   ARG A  98      48.866  48.157  45.532  1.00  0.00           O
ATOM   1377  N   LYS A  99      47.958  48.307  47.560  1.00  0.00           N
ATOM   1378  H   LYS A  99      47.177  48.635  48.110  1.00  0.00           H
ATOM   1379  CA  LYS A  99      49.102  47.658  48.333  1.00  0.00           C
ATOM   1380  HA  LYS A  99      50.045  48.175  48.135  1.00  0.00           H
ATOM   1381  CB  LYS A  99      48.979  47.821  49.847  1.00  0.00           C
ATOM   1382  HB1 LYS A  99      49.895  47.464  50.301  1.00  0.00           H
ATOM   1383  HB2 LYS A  99      48.165  47.138  50.092  1.00  0.00           H
ATOM   1384  CG  LYS A  99      48.654  49.265  50.418  1.00  0.00           C
ATOM   1385  HG1 LYS A  99      47.801  49.715  49.906  1.00  0.00           H
ATOM   1386  HG2 LYS A  99      49.563  49.870  50.421  1.00  0.00           H
ATOM   1387  CD  LYS A  99      48.158  49.241  51.864  1.00  0.00           C
ATOM   1388  HD1 LYS A  99      48.882  48.683  52.468  1.00  0.00           H
ATOM   1389  HD2 LYS A  99      47.148  48.839  51.916  1.00  0.00           H
ATOM   1390  CE  LYS A  99      48.139  50.697  52.271  1.00  0.00           C
ATOM   1391  HE1 LYS A  99      47.491  51.299  51.631  1.00  0.00           H
ATOM   1392  HE2 LYS A  99      49.126  51.124  52.092  1.00  0.00           H
ATOM   1393  NZ  LYS A  99      47.721  50.985  53.676  1.00  0.00           N
ATOM   1394  HZ1 LYS A  99      47.002  50.297  53.862  1.00  0.00           H
ATOM   1395  HZ2 LYS A  99      48.406  50.739  54.376  1.00  0.00           H
ATOM   1396  HZ3 LYS A  99      47.315  51.915  53.674  1.00  0.00           H
ATOM   1397  C   LYS A  99      49.304  46.185  47.944  1.00  0.00           C
ATOM   1398  O   LYS A  99      50.278  45.574  48.312  1.00  0.00           O
ATOM   1399  N   GLU A 100      48.387  45.497  47.191  1.00  0.00           N
ATOM   1400  H   GLU A 100      47.596  46.000  46.822  1.00  0.00           H
ATOM   1401  CA  GLU A 100      48.546  44.108  46.805  1.00  0.00           C
ATOM   1402  HA  GLU A 100      48.952  43.568  47.658  1.00  0.00           H
ATOM   1403  CB  GLU A 100      47.203  43.486  46.459  1.00  0.00           C
ATOM   1404  HB1 GLU A 100      47.359  42.433  46.230  1.00  0.00           H
ATOM   1405  HB2 GLU A 100      46.688  43.861  45.569  1.00  0.00           H
ATOM   1406  CG  GLU A 100      46.178  43.514  47.641  1.00  0.00           C
ATOM   1407  HG1 GLU A 100      46.205  44.512  48.088  1.00  0.00           H
ATOM   1408  HG2 GLU A 100      46.500  42.799  48.406  1.00  0.00           H
ATOM   1409  CD  GLU A 100      44.718  43.232  47.094  1.00  0.00           C
ATOM   1410  OE1 GLU A 100      44.419  43.041  45.897  1.00  0.00           O
ATOM   1411  OE2 GLU A 100      43.805  43.221  47.961  1.00  0.00           O
ATOM   1412  C   GLU A 100      49.604  43.864  45.702  1.00  0.00           C
ATOM   1413  O   GLU A 100      50.243  42.841  45.697  1.00  0.00           O
ATOM   1414  N   VAL A 101      49.648  44.825  44.713  1.00  0.00           N
ATOM   1415  H   VAL A 101      49.020  45.603  44.871  1.00  0.00           H
ATOM   1416  CA  VAL A 101      49.962  44.569  43.282  1.00  0.00           C
ATOM   1417  HA  VAL A 101      49.359  43.727  42.943  1.00  0.00           H
ATOM   1418  CB  VAL A 101      49.756  45.794  42.383  1.00  0.00           C
ATOM   1419  HB  VAL A 101      49.960  45.471  41.362  1.00  0.00           H
ATOM   1420  CG1 VAL A 101      48.306  46.306  42.381  1.00  0.00           C
ATOM   1421 1HG1 VAL A 101      47.901  46.510  43.367  1.00  0.00           H
ATOM   1422 2HG1 VAL A 101      48.169  47.234  41.815  1.00  0.00           H
ATOM   1423 3HG1 VAL A 101      47.704  45.560  41.869  1.00  0.00           H
ATOM   1424  CG2 VAL A 101      50.688  46.872  42.758  1.00  0.00           C
ATOM   1425 1HG2 VAL A 101      50.430  47.827  42.302  1.00  0.00           H
ATOM   1426 2HG2 VAL A 101      50.805  47.028  43.831  1.00  0.00           H
ATOM   1427 3HG2 VAL A 101      51.691  46.583  42.443  1.00  0.00           H
ATOM   1428  C   VAL A 101      51.420  44.095  43.056  1.00  0.00           C
ATOM   1429  O   VAL A 101      51.725  43.555  41.993  1.00  0.00           O
ATOM   1430  N   ASP A 102      52.331  44.285  44.040  1.00  0.00           N
ATOM   1431  H   ASP A 102      52.042  44.821  44.845  1.00  0.00           H
ATOM   1432  CA  ASP A 102      53.741  43.913  44.085  1.00  0.00           C
ATOM   1433  HA  ASP A 102      54.178  44.391  43.197  1.00  0.00           H
ATOM   1434  CB  ASP A 102      54.528  44.570  45.257  1.00  0.00           C
ATOM   1435  HB1 ASP A 102      55.596  44.398  45.132  1.00  0.00           H
ATOM   1436  HB2 ASP A 102      54.267  44.097  46.199  1.00  0.00           H
ATOM   1437  CG  ASP A 102      54.293  46.066  45.406  1.00  0.00           C
ATOM   1438  OD1 ASP A 102      55.048  46.875  44.787  1.00  0.00           O
ATOM   1439  OD2 ASP A 102      53.327  46.384  46.122  1.00  0.00           O
ATOM   1440  C   ASP A 102      54.024  42.397  43.896  1.00  0.00           C
ATOM   1441  O   ASP A 102      55.112  42.008  43.404  1.00  0.00           O
ATOM   1442  N   MET A 103      53.130  41.582  44.429  1.00  0.00           N
ATOM   1443  H   MET A 103      52.402  41.961  45.022  1.00  0.00           H
ATOM   1444  CA  MET A 103      53.315  40.113  44.297  1.00  0.00           C
ATOM   1445  HA  MET A 103      54.347  39.883  44.525  1.00  0.00           H
ATOM   1446  CB  MET A 103      52.407  39.434  45.354  1.00  0.00           C
ATOM   1447  HB1 MET A 103      51.398  39.358  44.967  1.00  0.00           H
ATOM   1448  HB2 MET A 103      52.464  40.066  46.239  1.00  0.00           H
ATOM   1449  CG  MET A 103      52.936  38.025  45.687  1.00  0.00           C
ATOM   1450  HG1 MET A 103      52.905  37.443  44.764  1.00  0.00           H
ATOM   1451  HG2 MET A 103      52.153  37.604  46.322  1.00  0.00           H
ATOM   1452  SD  MET A 103      54.565  37.890  46.411  1.00  0.00           S
ATOM   1453  CE  MET A 103      54.188  38.439  48.105  1.00  0.00           C
ATOM   1454  HE1 MET A 103      55.135  38.360  48.643  1.00  0.00           H
ATOM   1455  HE2 MET A 103      53.859  39.475  47.988  1.00  0.00           H
ATOM   1456  HE3 MET A 103      53.507  37.742  48.587  1.00  0.00           H
ATOM   1457  C   MET A 103      53.122  39.520  42.935  1.00  0.00           C
ATOM   1458  O   MET A 103      53.882  38.724  42.353  1.00  0.00           O
ATOM   1459  N   MET A 104      52.034  40.003  42.288  1.00  0.00           N
ATOM   1460  H   MET A 104      51.409  40.645  42.761  1.00  0.00           H
ATOM   1461  CA  MET A 104      51.688  39.751  40.884  1.00  0.00           C
ATOM   1462  HA  MET A 104      51.772  38.688  40.640  1.00  0.00           H
ATOM   1463  CB  MET A 104      50.266  40.315  40.551  1.00  0.00           C
ATOM   1464  HB1 MET A 104      50.249  41.405  40.560  1.00  0.00           H
ATOM   1465  HB2 MET A 104      49.585  40.042  41.359  1.00  0.00           H
ATOM   1466  CG  MET A 104      49.711  39.699  39.294  1.00  0.00           C
ATOM   1467  HG1 MET A 104      50.306  39.991  38.430  1.00  0.00           H
ATOM   1468  HG2 MET A 104      48.751  40.188  39.154  1.00  0.00           H
ATOM   1469  SD  MET A 104      49.435  37.859  39.277  1.00  0.00           S
ATOM   1470  CE  MET A 104      48.057  37.880  38.091  1.00  0.00           C
ATOM   1471  HE1 MET A 104      47.110  37.962  38.618  1.00  0.00           H
ATOM   1472  HE2 MET A 104      48.140  38.691  37.371  1.00  0.00           H
ATOM   1473  HE3 MET A 104      48.036  36.909  37.600  1.00  0.00           H
ATOM   1474  C   MET A 104      52.712  40.256  39.841  1.00  0.00           C
ATOM   1475  O   MET A 104      52.966  39.517  38.815  1.00  0.00           O
ATOM   1476  N   LYS A 105      53.261  41.464  40.121  1.00  0.00           N
ATOM   1477  H   LYS A 105      52.977  41.931  40.970  1.00  0.00           H
ATOM   1478  CA  LYS A 105      54.322  42.109  39.292  1.00  0.00           C
ATOM   1479  HA  LYS A 105      54.089  42.212  38.233  1.00  0.00           H
ATOM   1480  CB  LYS A 105      54.760  43.490  39.949  1.00  0.00           C
ATOM   1481  HB1 LYS A 105      55.807  43.728  39.819  1.00  0.00           H
ATOM   1482  HB2 LYS A 105      54.686  43.315  41.032  1.00  0.00           H
ATOM   1483  CG  LYS A 105      53.859  44.690  39.556  1.00  0.00           C
ATOM   1484  HG1 LYS A 105      52.831  44.322  39.531  1.00  0.00           H
ATOM   1485  HG2 LYS A 105      54.201  44.980  38.567  1.00  0.00           H
ATOM   1486  CD  LYS A 105      53.883  45.937  40.468  1.00  0.00           C
ATOM   1487  HD1 LYS A 105      53.706  45.645  41.505  1.00  0.00           H
ATOM   1488  HD2 LYS A 105      53.052  46.567  40.142  1.00  0.00           H
ATOM   1489  CE  LYS A 105      55.312  46.598  40.463  1.00  0.00           C
ATOM   1490  HE1 LYS A 105      55.831  46.858  39.536  1.00  0.00           H
ATOM   1491  HE2 LYS A 105      56.092  46.098  41.032  1.00  0.00           H
ATOM   1492  NZ  LYS A 105      55.214  47.957  41.065  1.00  0.00           N
ATOM   1493  HZ1 LYS A 105      54.848  48.550  40.327  1.00  0.00           H
ATOM   1494  HZ2 LYS A 105      54.553  47.909  41.823  1.00  0.00           H
ATOM   1495  HZ3 LYS A 105      56.118  48.283  41.372  1.00  0.00           H
ATOM   1496  C   LYS A 105      55.597  41.195  39.248  1.00  0.00           C
ATOM   1497  O   LYS A 105      56.187  41.221  38.155  1.00  0.00           O
ATOM   1498  N   GLU A 106      55.916  40.478  40.318  1.00  0.00           N
ATOM   1499  H   GLU A 106      55.380  40.591  41.162  1.00  0.00           H
ATOM   1500  CA  GLU A 106      56.972  39.473  40.267  1.00  0.00           C
ATOM   1501  HA  GLU A 106      57.835  39.841  39.711  1.00  0.00           H
ATOM   1502  CB  GLU A 106      57.487  39.164  41.710  1.00  0.00           C
ATOM   1503  HB1 GLU A 106      56.840  38.462  42.224  1.00  0.00           H
ATOM   1504  HB2 GLU A 106      57.620  40.076  42.298  1.00  0.00           H
ATOM   1505  CG  GLU A 106      58.826  38.329  41.622  1.00  0.00           C
ATOM   1506  HG1 GLU A 106      59.533  38.940  41.068  1.00  0.00           H
ATOM   1507  HG2 GLU A 106      58.690  37.382  41.085  1.00  0.00           H
ATOM   1508  CD  GLU A 106      59.350  37.983  42.929  1.00  0.00           C
ATOM   1509  OE1 GLU A 106      60.180  38.770  43.426  1.00  0.00           O
ATOM   1510  OE2 GLU A 106      59.120  36.866  43.384  1.00  0.00           O
ATOM   1511  C   GLU A 106      56.501  38.169  39.605  1.00  0.00           C
ATOM   1512  O   GLU A 106      57.250  37.568  38.864  1.00  0.00           O
ATOM   1513  N   ALA A 107      55.262  37.708  39.878  1.00  0.00           N
ATOM   1514  H   ALA A 107      54.671  38.170  40.550  1.00  0.00           H
ATOM   1515  CA  ALA A 107      54.937  36.327  39.459  1.00  0.00           C
ATOM   1516  HA  ALA A 107      55.740  35.624  39.689  1.00  0.00           H
ATOM   1517  CB  ALA A 107      53.584  35.925  40.027  1.00  0.00           C
ATOM   1518  HB1 ALA A 107      53.604  35.951  41.111  1.00  0.00           H
ATOM   1519  HB2 ALA A 107      52.807  36.643  39.766  1.00  0.00           H
ATOM   1520  HB3 ALA A 107      53.230  34.968  39.645  1.00  0.00           H
ATOM   1521  C   ALA A 107      54.892  36.350  37.922  1.00  0.00           C
ATOM   1522  O   ALA A 107      55.454  35.476  37.247  1.00  0.00           O
ATOM   1523  N   LEU A 108      54.365  37.465  37.318  1.00  0.00           N
ATOM   1524  H   LEU A 108      54.101  38.232  37.924  1.00  0.00           H
ATOM   1525  CA  LEU A 108      54.434  37.676  35.865  1.00  0.00           C
ATOM   1526  HA  LEU A 108      54.126  36.726  35.429  1.00  0.00           H
ATOM   1527  CB  LEU A 108      53.430  38.766  35.419  1.00  0.00           C
ATOM   1528  HB1 LEU A 108      53.489  38.750  34.335  1.00  0.00           H
ATOM   1529  HB2 LEU A 108      53.688  39.728  35.860  1.00  0.00           H
ATOM   1530  CG  LEU A 108      51.886  38.497  35.803  1.00  0.00           C
ATOM   1531  HG  LEU A 108      51.760  38.157  36.830  1.00  0.00           H
ATOM   1532  CD1 LEU A 108      51.016  39.702  35.648  1.00  0.00           C
ATOM   1533 1HD1 LEU A 108      51.065  40.247  34.703  1.00  0.00           H
ATOM   1534 2HD1 LEU A 108      49.945  39.533  35.752  1.00  0.00           H
ATOM   1535 3HD1 LEU A 108      51.333  40.472  36.343  1.00  0.00           H
ATOM   1536  CD2 LEU A 108      51.380  37.449  34.848  1.00  0.00           C
ATOM   1537 1HD2 LEU A 108      51.950  36.533  34.997  1.00  0.00           H
ATOM   1538 2HD2 LEU A 108      50.305  37.324  35.022  1.00  0.00           H
ATOM   1539 3HD2 LEU A 108      51.477  37.831  33.837  1.00  0.00           H
ATOM   1540  C   LEU A 108      55.866  37.939  35.350  1.00  0.00           C
ATOM   1541  O   LEU A 108      56.157  37.448  34.252  1.00  0.00           O
ATOM   1542  N   GLU A 109      56.727  38.703  36.057  1.00  0.00           N
ATOM   1543  H   GLU A 109      56.382  39.160  36.891  1.00  0.00           H
ATOM   1544  CA  GLU A 109      58.099  38.810  35.607  1.00  0.00           C
ATOM   1545  HA  GLU A 109      58.023  39.088  34.558  1.00  0.00           H
ATOM   1546  CB  GLU A 109      58.940  39.886  36.410  1.00  0.00           C
ATOM   1547  HB1 GLU A 109      59.387  39.468  37.307  1.00  0.00           H
ATOM   1548  HB2 GLU A 109      58.318  40.751  36.651  1.00  0.00           H
ATOM   1549  CG  GLU A 109      60.115  40.378  35.574  1.00  0.00           C
ATOM   1550  HG1 GLU A 109      59.709  40.890  34.707  1.00  0.00           H
ATOM   1551  HG2 GLU A 109      60.656  39.550  35.113  1.00  0.00           H
ATOM   1552  CD  GLU A 109      61.082  41.323  36.389  1.00  0.00           C
ATOM   1553  OE1 GLU A 109      60.925  42.547  36.223  1.00  0.00           O
ATOM   1554  OE2 GLU A 109      62.060  40.830  37.038  1.00  0.00           O
ATOM   1555  C   GLU A 109      58.790  37.436  35.647  1.00  0.00           C
ATOM   1556  O   GLU A 109      59.597  37.167  34.746  1.00  0.00           O
ATOM   1557  N   LYS A 110      58.408  36.571  36.587  1.00  0.00           N
ATOM   1558  H   LYS A 110      57.765  36.863  37.310  1.00  0.00           H
ATOM   1559  CA  LYS A 110      58.906  35.177  36.589  1.00  0.00           C
ATOM   1560  HA  LYS A 110      59.887  35.174  36.121  1.00  0.00           H
ATOM   1561  CB  LYS A 110      59.021  34.708  38.008  1.00  0.00           C
ATOM   1562  HB1 LYS A 110      59.232  33.639  38.037  1.00  0.00           H
ATOM   1563  HB2 LYS A 110      58.070  34.846  38.506  1.00  0.00           H
ATOM   1564  CG  LYS A 110      60.184  35.416  38.710  1.00  0.00           C
ATOM   1565  HG1 LYS A 110      59.971  36.494  38.759  1.00  0.00           H
ATOM   1566  HG2 LYS A 110      61.122  35.284  38.177  1.00  0.00           H
ATOM   1567  CD  LYS A 110      60.186  35.030  40.123  1.00  0.00           C
ATOM   1568  HD1 LYS A 110      60.184  33.933  40.123  1.00  0.00           H
ATOM   1569  HD2 LYS A 110      59.332  35.342  40.737  1.00  0.00           H
ATOM   1570  CE  LYS A 110      61.431  35.449  40.759  1.00  0.00           C
ATOM   1571  HE1 LYS A 110      61.420  36.537  40.725  1.00  0.00           H
ATOM   1572  HE2 LYS A 110      62.326  35.096  40.242  1.00  0.00           H
ATOM   1573  NZ  LYS A 110      61.470  34.998  42.121  1.00  0.00           N
ATOM   1574  HZ1 LYS A 110      61.431  34.003  42.292  1.00  0.00           H
ATOM   1575  HZ2 LYS A 110      62.392  35.227  42.485  1.00  0.00           H
ATOM   1576  HZ3 LYS A 110      60.819  35.500  42.712  1.00  0.00           H
ATOM   1577  C   LYS A 110      58.260  34.139  35.632  1.00  0.00           C
ATOM   1578  O   LYS A 110      58.938  33.202  35.217  1.00  0.00           O
ATOM   1579  N   LEU A 111      56.985  34.479  35.205  1.00  0.00           N
ATOM   1580  H   LEU A 111      56.644  35.360  35.554  1.00  0.00           H
ATOM   1581  CA  LEU A 111      56.367  33.870  34.017  1.00  0.00           C
ATOM   1582  HA  LEU A 111      56.806  32.863  34.038  1.00  0.00           H
ATOM   1583  CB  LEU A 111      54.802  33.874  34.263  1.00  0.00           C
ATOM   1584  HB1 LEU A 111      54.331  33.415  33.399  1.00  0.00           H
ATOM   1585  HB2 LEU A 111      54.385  34.876  34.375  1.00  0.00           H
ATOM   1586  CG  LEU A 111      54.386  32.963  35.470  1.00  0.00           C
ATOM   1587  HG  LEU A 111      54.956  33.220  36.363  1.00  0.00           H
ATOM   1588  CD1 LEU A 111      52.912  33.050  35.840  1.00  0.00           C
ATOM   1589 1HD1 LEU A 111      52.660  32.176  36.449  1.00  0.00           H
ATOM   1590 2HD1 LEU A 111      52.729  33.919  36.480  1.00  0.00           H
ATOM   1591 3HD1 LEU A 111      52.419  33.042  34.871  1.00  0.00           H
ATOM   1592  CD2 LEU A 111      54.702  31.475  35.220  1.00  0.00           C
ATOM   1593 1HD2 LEU A 111      55.754  31.364  34.946  1.00  0.00           H
ATOM   1594 2HD2 LEU A 111      54.530  30.884  36.121  1.00  0.00           H
ATOM   1595 3HD2 LEU A 111      54.149  31.099  34.363  1.00  0.00           H
ATOM   1596  C   LEU A 111      56.727  34.487  32.672  1.00  0.00           C
ATOM   1597  O   LEU A 111      56.158  34.051  31.632  1.00  0.00           O
ATOM   1598  N   GLN A 112      57.876  35.211  32.693  1.00  0.00           N
ATOM   1599  H   GLN A 112      58.473  35.283  33.502  1.00  0.00           H
ATOM   1600  CA  GLN A 112      58.414  35.870  31.436  1.00  0.00           C
ATOM   1601  HA  GLN A 112      59.114  36.691  31.618  1.00  0.00           H
ATOM   1602  CB  GLN A 112      59.201  34.843  30.544  1.00  0.00           C
ATOM   1603  HB1 GLN A 112      59.528  35.432  29.693  1.00  0.00           H
ATOM   1604  HB2 GLN A 112      58.519  34.090  30.147  1.00  0.00           H
ATOM   1605  CG  GLN A 112      60.424  34.258  31.215  1.00  0.00           C
ATOM   1606  HG1 GLN A 112      60.194  33.779  32.162  1.00  0.00           H
ATOM   1607  HG2 GLN A 112      61.115  35.079  31.412  1.00  0.00           H
ATOM   1608  CD  GLN A 112      61.171  33.278  30.234  1.00  0.00           C
ATOM   1609  OE1 GLN A 112      60.699  33.063  29.117  1.00  0.00           O
ATOM   1610  NE2 GLN A 112      62.284  32.719  30.496  1.00  0.00           N
ATOM   1611 1HE2 GLN A 112      62.773  32.909  31.363  1.00  0.00           H
ATOM   1612 2HE2 GLN A 112      62.594  32.009  29.855  1.00  0.00           H
ATOM   1613  C   GLN A 112      57.245  36.546  30.609  1.00  0.00           C
ATOM   1614  O   GLN A 112      57.023  36.117  29.423  1.00  0.00           O
ATOM   1615  N   LEU A 113      56.589  37.564  31.184  1.00  0.00           N
ATOM   1616  H   LEU A 113      56.727  37.761  32.169  1.00  0.00           H
ATOM   1617  CA  LEU A 113      55.729  38.490  30.408  1.00  0.00           C
ATOM   1618  HA  LEU A 113      55.693  38.315  29.335  1.00  0.00           H
ATOM   1619  CB  LEU A 113      54.246  38.381  30.954  1.00  0.00           C
ATOM   1620  HB1 LEU A 113      53.647  39.222  30.582  1.00  0.00           H
ATOM   1621  HB2 LEU A 113      54.136  38.425  32.043  1.00  0.00           H
ATOM   1622  CG  LEU A 113      53.693  36.980  30.571  1.00  0.00           C
ATOM   1623  HG  LEU A 113      54.426  36.341  30.074  1.00  0.00           H
ATOM   1624  CD1 LEU A 113      53.132  36.214  31.767  1.00  0.00           C
ATOM   1625 1HD1 LEU A 113      53.890  36.148  32.550  1.00  0.00           H
ATOM   1626 2HD1 LEU A 113      52.244  36.754  32.088  1.00  0.00           H
ATOM   1627 3HD1 LEU A 113      52.945  35.192  31.428  1.00  0.00           H
ATOM   1628  CD2 LEU A 113      52.512  37.267  29.731  1.00  0.00           C
ATOM   1629 1HD2 LEU A 113      51.798  37.983  30.132  1.00  0.00           H
ATOM   1630 2HD2 LEU A 113      52.719  37.659  28.731  1.00  0.00           H
ATOM   1631 3HD2 LEU A 113      52.021  36.303  29.596  1.00  0.00           H
ATOM   1632  C   LEU A 113      56.203  39.963  30.606  1.00  0.00           C
ATOM   1633  O   LEU A 113      57.012  40.262  31.497  1.00  0.00           O
ATOM   1634  N   ASN A 114      55.681  40.877  29.792  1.00  0.00           N
ATOM   1635  H   ASN A 114      55.030  40.571  29.084  1.00  0.00           H
ATOM   1636  CA  ASN A 114      56.077  42.244  29.671  1.00  0.00           C
ATOM   1637  HA  ASN A 114      57.009  42.405  30.221  1.00  0.00           H
ATOM   1638  CB  ASN A 114      56.197  42.675  28.175  1.00  0.00           C
ATOM   1639  HB1 ASN A 114      56.362  43.746  28.089  1.00  0.00           H
ATOM   1640  HB2 ASN A 114      55.366  42.310  27.570  1.00  0.00           H
ATOM   1641  CG  ASN A 114      57.394  41.968  27.572  1.00  0.00           C
ATOM   1642  OD1 ASN A 114      58.523  42.392  27.835  1.00  0.00           O
ATOM   1643  ND2 ASN A 114      57.230  40.919  26.826  1.00  0.00           N
ATOM   1644 1HD2 ASN A 114      56.358  40.467  26.618  1.00  0.00           H
ATOM   1645 2HD2 ASN A 114      58.097  40.436  26.619  1.00  0.00           H
ATOM   1646  C   ASN A 114      55.010  43.103  30.309  1.00  0.00           C
ATOM   1647  O   ASN A 114      53.818  42.897  30.083  1.00  0.00           O
ATOM   1648  N   ILE A 115      55.479  44.014  31.164  1.00  0.00           N
ATOM   1649  H   ILE A 115      56.458  44.199  31.367  1.00  0.00           H
ATOM   1650  CA  ILE A 115      54.539  44.508  32.201  1.00  0.00           C
ATOM   1651  HA  ILE A 115      53.521  44.439  31.822  1.00  0.00           H
ATOM   1652  CB  ILE A 115      54.946  43.671  33.522  1.00  0.00           C
ATOM   1653  HB  ILE A 115      55.970  43.930  33.804  1.00  0.00           H
ATOM   1654  CG2 ILE A 115      54.077  44.238  34.593  1.00  0.00           C
ATOM   1655 1HG2 ILE A 115      54.400  45.262  34.778  1.00  0.00           H
ATOM   1656 2HG2 ILE A 115      53.039  44.389  34.276  1.00  0.00           H
ATOM   1657 3HG2 ILE A 115      54.121  43.746  35.565  1.00  0.00           H
ATOM   1658  CG1 ILE A 115      54.553  42.211  33.551  1.00  0.00           C
ATOM   1659 1HG1 ILE A 115      54.565  41.861  32.512  1.00  0.00           H
ATOM   1660 2HG1 ILE A 115      53.547  41.970  33.898  1.00  0.00           H
ATOM   1661  CD  ILE A 115      55.519  41.480  34.433  1.00  0.00           C
ATOM   1662  HD1 ILE A 115      55.451  40.400  34.276  1.00  0.00           H
ATOM   1663  HD2 ILE A 115      56.570  41.741  34.352  1.00  0.00           H
ATOM   1664  HD3 ILE A 115      55.271  41.668  35.483  1.00  0.00           H
ATOM   1665  C   ILE A 115      54.563  46.046  32.333  1.00  0.00           C
ATOM   1666  O   ILE A 115      55.589  46.703  32.317  1.00  0.00           O
ATOM   1667  N   VAL A 116      53.373  46.665  32.347  1.00  0.00           N
ATOM   1668  H   VAL A 116      52.592  46.097  32.658  1.00  0.00           H
ATOM   1669  CA  VAL A 116      53.143  48.081  32.320  1.00  0.00           C
ATOM   1670  HA  VAL A 116      54.078  48.584  32.571  1.00  0.00           H
ATOM   1671  CB  VAL A 116      52.612  48.581  30.968  1.00  0.00           C
ATOM   1672  HB  VAL A 116      52.404  49.646  31.073  1.00  0.00           H
ATOM   1673  CG1 VAL A 116      53.561  48.389  29.789  1.00  0.00           C
ATOM   1674 1HG1 VAL A 116      53.936  47.368  29.873  1.00  0.00           H
ATOM   1675 2HG1 VAL A 116      53.199  48.625  28.788  1.00  0.00           H
ATOM   1676 3HG1 VAL A 116      54.384  49.079  29.969  1.00  0.00           H
ATOM   1677  CG2 VAL A 116      51.283  47.909  30.544  1.00  0.00           C
ATOM   1678 1HG2 VAL A 116      50.811  48.484  29.746  1.00  0.00           H
ATOM   1679 2HG2 VAL A 116      51.342  46.858  30.246  1.00  0.00           H
ATOM   1680 3HG2 VAL A 116      50.618  47.997  31.407  1.00  0.00           H
ATOM   1681  C   VAL A 116      52.164  48.407  33.535  1.00  0.00           C
ATOM   1682  O   VAL A 116      51.338  47.549  33.919  1.00  0.00           O
ATOM   1683  N   GLU A 117      52.196  49.591  34.091  1.00  0.00           N
ATOM   1684  H   GLU A 117      52.909  50.271  33.841  1.00  0.00           H
ATOM   1685  CA  GLU A 117      51.493  50.018  35.385  1.00  0.00           C
ATOM   1686  HA  GLU A 117      50.907  49.181  35.761  1.00  0.00           H
ATOM   1687  CB  GLU A 117      52.724  50.309  36.372  1.00  0.00           C
ATOM   1688  HB1 GLU A 117      52.351  50.837  37.249  1.00  0.00           H
ATOM   1689  HB2 GLU A 117      53.483  50.879  35.843  1.00  0.00           H
ATOM   1690  CG  GLU A 117      53.423  49.034  36.843  1.00  0.00           C
ATOM   1691  HG1 GLU A 117      53.764  48.399  36.020  1.00  0.00           H
ATOM   1692  HG2 GLU A 117      52.709  48.472  37.432  1.00  0.00           H
ATOM   1693  CD  GLU A 117      54.543  49.468  37.760  1.00  0.00           C
ATOM   1694  OE1 GLU A 117      55.748  49.494  37.334  1.00  0.00           O
ATOM   1695  OE2 GLU A 117      54.270  49.636  38.961  1.00  0.00           O
ATOM   1696  C   GLU A 117      50.542  51.150  35.196  1.00  0.00           C
ATOM   1697  O   GLU A 117      50.916  52.104  34.511  1.00  0.00           O
ATOM   1698  N   MET A 118      49.379  51.122  35.852  1.00  0.00           N
ATOM   1699  H   MET A 118      49.100  50.259  36.293  1.00  0.00           H
ATOM   1700  CA  MET A 118      48.458  52.295  35.994  1.00  0.00           C
ATOM   1701  HA  MET A 118      48.417  52.880  35.070  1.00  0.00           H
ATOM   1702  CB  MET A 118      47.040  51.802  36.271  1.00  0.00           C
ATOM   1703  HB1 MET A 118      47.078  51.152  37.146  1.00  0.00           H
ATOM   1704  HB2 MET A 118      46.896  51.147  35.416  1.00  0.00           H
ATOM   1705  CG  MET A 118      45.908  52.820  36.371  1.00  0.00           C
ATOM   1706  HG1 MET A 118      46.108  53.584  35.606  1.00  0.00           H
ATOM   1707  HG2 MET A 118      46.052  53.370  37.306  1.00  0.00           H
ATOM   1708  SD  MET A 118      44.243  52.321  36.267  1.00  0.00           S
ATOM   1709  CE  MET A 118      44.123  51.814  34.533  1.00  0.00           C
ATOM   1710  HE1 MET A 118      44.011  52.772  34.021  1.00  0.00           H
ATOM   1711  HE2 MET A 118      45.053  51.395  34.156  1.00  0.00           H
ATOM   1712  HE3 MET A 118      43.251  51.173  34.378  1.00  0.00           H
ATOM   1713  C   MET A 118      48.920  53.134  37.185  1.00  0.00           C
ATOM   1714  O   MET A 118      48.844  52.733  38.301  1.00  0.00           O
ATOM   1715  N   LYS A 119      49.401  54.323  36.854  1.00  0.00           N
ATOM   1716  H   LYS A 119      49.484  54.521  35.863  1.00  0.00           H
ATOM   1717  CA  LYS A 119      49.899  55.364  37.832  1.00  0.00           C
ATOM   1718  HA  LYS A 119      49.578  55.118  38.847  1.00  0.00           H
ATOM   1719  CB  LYS A 119      51.467  55.475  37.655  1.00  0.00           C
ATOM   1720  HB1 LYS A 119      51.804  56.057  38.514  1.00  0.00           H
ATOM   1721  HB2 LYS A 119      51.688  56.003  36.729  1.00  0.00           H
ATOM   1722  CG  LYS A 119      52.219  54.164  37.610  1.00  0.00           C
ATOM   1723  HG1 LYS A 119      51.936  53.646  36.694  1.00  0.00           H
ATOM   1724  HG2 LYS A 119      51.914  53.555  38.467  1.00  0.00           H
ATOM   1725  CD  LYS A 119      53.765  54.319  37.633  1.00  0.00           C
ATOM   1726  HD1 LYS A 119      54.070  54.915  36.762  1.00  0.00           H
ATOM   1727  HD2 LYS A 119      54.184  53.318  37.549  1.00  0.00           H
ATOM   1728  CE  LYS A 119      54.238  54.956  38.990  1.00  0.00           C
ATOM   1729  HE1 LYS A 119      53.622  54.742  39.861  1.00  0.00           H
ATOM   1730  HE2 LYS A 119      54.283  56.046  38.908  1.00  0.00           H
ATOM   1731  NZ  LYS A 119      55.565  54.353  39.268  1.00  0.00           N
ATOM   1732  HZ1 LYS A 119      56.246  54.621  38.567  1.00  0.00           H
ATOM   1733  HZ2 LYS A 119      55.868  54.758  40.141  1.00  0.00           H
ATOM   1734  HZ3 LYS A 119      55.575  53.342  39.308  1.00  0.00           H
ATOM   1735  C   LYS A 119      49.236  56.716  37.669  1.00  0.00           C
ATOM   1736  O   LYS A 119      49.744  57.603  38.287  1.00  0.00           O
ATOM   1737  N   ASP A 120      48.291  56.930  36.759  1.00  0.00           N
ATOM   1738  H   ASP A 120      47.858  56.265  36.137  1.00  0.00           H
ATOM   1739  CA  ASP A 120      47.615  58.279  36.874  1.00  0.00           C
ATOM   1740  HA  ASP A 120      48.351  59.085  36.911  1.00  0.00           H
ATOM   1741  CB  ASP A 120      46.673  58.439  35.660  1.00  0.00           C
ATOM   1742  HB1 ASP A 120      45.721  57.906  35.759  1.00  0.00           H
ATOM   1743  HB2 ASP A 120      47.206  58.029  34.808  1.00  0.00           H
ATOM   1744  CG  ASP A 120      46.161  59.886  35.417  1.00  0.00           C
ATOM   1745  OD1 ASP A 120      45.893  60.199  34.257  1.00  0.00           O
ATOM   1746  OD2 ASP A 120      46.017  60.634  36.439  1.00  0.00           O
ATOM   1747  C   ASP A 120      46.708  58.326  38.145  1.00  0.00           C
ATOM   1748  O   ASP A 120      45.850  57.500  38.411  1.00  0.00           O
ATOM   1749  N   GLU A 121      46.755  59.422  38.936  1.00  0.00           N
ATOM   1750  H   GLU A 121      47.436  60.116  38.674  1.00  0.00           H
ATOM   1751  CA  GLU A 121      45.820  59.706  40.076  1.00  0.00           C
ATOM   1752  HA  GLU A 121      45.794  58.854  40.749  1.00  0.00           H
ATOM   1753  CB  GLU A 121      46.306  60.824  40.961  1.00  0.00           C
ATOM   1754  HB1 GLU A 121      47.395  60.797  40.988  1.00  0.00           H
ATOM   1755  HB2 GLU A 121      45.933  60.632  41.966  1.00  0.00           H
ATOM   1756  CG  GLU A 121      45.750  62.224  40.553  1.00  0.00           C
ATOM   1757  HG1 GLU A 121      44.664  62.203  40.648  1.00  0.00           H
ATOM   1758  HG2 GLU A 121      45.918  62.352  39.484  1.00  0.00           H
ATOM   1759  CD  GLU A 121      46.386  63.198  41.491  1.00  0.00           C
ATOM   1760  OE1 GLU A 121      45.912  63.254  42.663  1.00  0.00           O
ATOM   1761  OE2 GLU A 121      47.370  63.860  41.024  1.00  0.00           O
ATOM   1762  C   GLU A 121      44.332  59.941  39.600  1.00  0.00           C
ATOM   1763  O   GLU A 121      43.489  59.968  40.467  1.00  0.00           O
ATOM   1764  N   ASN A 122      44.034  60.145  38.296  1.00  0.00           N
ATOM   1765  H   ASN A 122      44.742  60.053  37.578  1.00  0.00           H
ATOM   1766  CA  ASN A 122      42.689  60.347  37.728  1.00  0.00           C
ATOM   1767  HA  ASN A 122      41.993  60.779  38.453  1.00  0.00           H
ATOM   1768  CB  ASN A 122      42.822  61.335  36.518  1.00  0.00           C
ATOM   1769  HB1 ASN A 122      41.833  61.520  36.102  1.00  0.00           H
ATOM   1770  HB2 ASN A 122      43.441  60.907  35.722  1.00  0.00           H
ATOM   1771  CG  ASN A 122      43.321  62.636  36.951  1.00  0.00           C
ATOM   1772  OD1 ASN A 122      42.615  63.475  37.469  1.00  0.00           O
ATOM   1773  ND2 ASN A 122      44.534  62.947  36.675  1.00  0.00           N
ATOM   1774 1HD2 ASN A 122      45.093  62.137  36.425  1.00  0.00           H
ATOM   1775 2HD2 ASN A 122      44.930  63.860  36.869  1.00  0.00           H
ATOM   1776  C   ASN A 122      41.970  59.061  37.323  1.00  0.00           C
ATOM   1777  O   ASN A 122      40.765  59.165  37.036  1.00  0.00           O
ATOM   1778  N   ALA A 123      42.608  57.907  37.484  1.00  0.00           N
ATOM   1779  H   ALA A 123      43.555  57.924  37.836  1.00  0.00           H
ATOM   1780  CA  ALA A 123      42.212  56.643  36.992  1.00  0.00           C
ATOM   1781  HA  ALA A 123      41.199  56.609  36.575  1.00  0.00           H
ATOM   1782  CB  ALA A 123      43.160  56.099  35.919  1.00  0.00           C
ATOM   1783  HB1 ALA A 123      43.278  56.846  35.134  1.00  0.00           H
ATOM   1784  HB2 ALA A 123      44.127  55.742  36.283  1.00  0.00           H
ATOM   1785  HB3 ALA A 123      42.739  55.155  35.572  1.00  0.00           H
ATOM   1786  C   ALA A 123      42.176  55.557  38.138  1.00  0.00           C
ATOM   1787  O   ALA A 123      43.164  55.441  38.886  1.00  0.00           O
ATOM   1788  N   THR A 124      41.104  54.759  38.275  1.00  0.00           N
ATOM   1789  H   THR A 124      40.249  55.004  37.789  1.00  0.00           H
ATOM   1790  CA  THR A 124      41.095  53.550  39.130  1.00  0.00           C
ATOM   1791  HA  THR A 124      42.131  53.255  39.280  1.00  0.00           H
ATOM   1792  CB  THR A 124      40.355  53.644  40.483  1.00  0.00           C
ATOM   1793  HB  THR A 124      40.220  52.613  40.799  1.00  0.00           H
ATOM   1794  CG2 THR A 124      41.028  54.480  41.562  1.00  0.00           C
ATOM   1795 1HG2 THR A 124      40.924  55.489  41.154  1.00  0.00           H
ATOM   1796 2HG2 THR A 124      40.506  54.446  42.513  1.00  0.00           H
ATOM   1797 3HG2 THR A 124      42.105  54.298  41.635  1.00  0.00           H
ATOM   1798  OG1 THR A 124      39.069  54.187  40.309  1.00  0.00           O
ATOM   1799  HG1 THR A 124      38.534  53.399  40.168  1.00  0.00           H
ATOM   1800  C   THR A 124      40.342  52.461  38.305  1.00  0.00           C
ATOM   1801  O   THR A 124      39.528  52.821  37.436  1.00  0.00           O
ATOM   1802  N   LEU A 125      40.784  51.237  38.408  1.00  0.00           N
ATOM   1803  H   LEU A 125      41.515  51.056  39.082  1.00  0.00           H
ATOM   1804  CA  LEU A 125      40.300  50.086  37.644  1.00  0.00           C
ATOM   1805  HA  LEU A 125      39.220  50.161  37.509  1.00  0.00           H
ATOM   1806  CB  LEU A 125      40.972  49.982  36.219  1.00  0.00           C
ATOM   1807  HB1 LEU A 125      42.056  49.870  36.277  1.00  0.00           H
ATOM   1808  HB2 LEU A 125      40.793  50.945  35.749  1.00  0.00           H
ATOM   1809  CG  LEU A 125      40.375  48.868  35.338  1.00  0.00           C
ATOM   1810  HG  LEU A 125      39.424  48.682  35.856  1.00  0.00           H
ATOM   1811  CD1 LEU A 125      40.160  49.176  33.775  1.00  0.00           C
ATOM   1812 1HD1 LEU A 125      39.456  49.981  33.548  1.00  0.00           H
ATOM   1813 2HD1 LEU A 125      41.090  49.291  33.217  1.00  0.00           H
ATOM   1814 3HD1 LEU A 125      39.734  48.260  33.371  1.00  0.00           H
ATOM   1815  CD2 LEU A 125      41.204  47.639  35.376  1.00  0.00           C
ATOM   1816 1HD2 LEU A 125      40.787  46.819  34.784  1.00  0.00           H
ATOM   1817 2HD2 LEU A 125      42.175  47.963  35.002  1.00  0.00           H
ATOM   1818 3HD2 LEU A 125      41.360  47.371  36.425  1.00  0.00           H
ATOM   1819  C   LEU A 125      40.620  48.856  38.469  1.00  0.00           C
ATOM   1820  O   LEU A 125      41.779  48.581  38.763  1.00  0.00           O
ATOM   1821  N   ASP A 126      39.655  47.994  38.767  1.00  0.00           N
ATOM   1822  H   ASP A 126      38.768  48.289  38.390  1.00  0.00           H
ATOM   1823  CA  ASP A 126      39.803  46.574  39.107  1.00  0.00           C
ATOM   1824  HA  ASP A 126      40.734  46.453  39.676  1.00  0.00           H
ATOM   1825  CB  ASP A 126      38.671  46.185  40.109  1.00  0.00           C
ATOM   1826  HB1 ASP A 126      38.622  45.104  40.255  1.00  0.00           H
ATOM   1827  HB2 ASP A 126      37.778  46.221  39.481  1.00  0.00           H
ATOM   1828  CG  ASP A 126      38.497  46.910  41.446  1.00  0.00           C
ATOM   1829  OD1 ASP A 126      39.227  47.882  41.672  1.00  0.00           O
ATOM   1830  OD2 ASP A 126      37.841  46.363  42.335  1.00  0.00           O
ATOM   1831  C   ASP A 126      39.727  45.752  37.859  1.00  0.00           C
ATOM   1832  O   ASP A 126      38.868  45.834  36.979  1.00  0.00           O
ATOM   1833  N   GLY A 127      40.780  44.901  37.720  1.00  0.00           N
ATOM   1834  H   GLY A 127      41.571  44.911  38.335  1.00  0.00           H
ATOM   1835  CA  GLY A 127      40.692  43.854  36.605  1.00  0.00           C
ATOM   1836  HA1 GLY A 127      41.566  43.199  36.635  1.00  0.00           H
ATOM   1837  HA2 GLY A 127      40.802  44.407  35.675  1.00  0.00           H
ATOM   1838  C   GLY A 127      39.434  42.963  36.547  1.00  0.00           C
ATOM   1839  O   GLY A 127      39.190  42.373  35.502  1.00  0.00           O
ATOM   1840  N   GLY A 128      38.607  42.929  37.577  1.00  0.00           N
ATOM   1841  H   GLY A 128      38.842  43.452  38.405  1.00  0.00           H
ATOM   1842  CA  GLY A 128      37.247  42.398  37.615  1.00  0.00           C
ATOM   1843  HA1 GLY A 128      37.027  42.650  38.654  1.00  0.00           H
ATOM   1844  HA2 GLY A 128      37.228  41.319  37.439  1.00  0.00           H
ATOM   1845  C   GLY A 128      36.277  43.014  36.650  1.00  0.00           C
ATOM   1846  O   GLY A 128      35.389  42.261  36.193  1.00  0.00           O
ATOM   1847  N   ASP A 129      36.422  44.292  36.292  1.00  0.00           N
ATOM   1848  H   ASP A 129      37.174  44.863  36.644  1.00  0.00           H
ATOM   1849  CA  ASP A 129      35.482  45.017  35.471  1.00  0.00           C
ATOM   1850  HA  ASP A 129      34.490  44.669  35.727  1.00  0.00           H
ATOM   1851  CB  ASP A 129      35.569  46.504  35.839  1.00  0.00           C
ATOM   1852  HB1 ASP A 129      35.602  47.170  34.971  1.00  0.00           H
ATOM   1853  HB2 ASP A 129      36.442  46.778  36.434  1.00  0.00           H
ATOM   1854  CG  ASP A 129      34.357  46.947  36.747  1.00  0.00           C
ATOM   1855  OD1 ASP A 129      33.158  46.683  36.423  1.00  0.00           O
ATOM   1856  OD2 ASP A 129      34.696  47.659  37.760  1.00  0.00           O
ATOM   1857  C   ASP A 129      35.809  44.782  33.960  1.00  0.00           C
ATOM   1858  O   ASP A 129      35.107  45.186  33.024  1.00  0.00           O
ATOM   1859  N   VAL A 130      36.936  44.178  33.717  1.00  0.00           N
ATOM   1860  H   VAL A 130      37.472  43.874  34.518  1.00  0.00           H
ATOM   1861  CA  VAL A 130      37.437  43.879  32.334  1.00  0.00           C
ATOM   1862  HA  VAL A 130      36.915  44.575  31.673  1.00  0.00           H
ATOM   1863  CB  VAL A 130      38.918  44.144  32.233  1.00  0.00           C
ATOM   1864  HB  VAL A 130      39.511  43.426  32.795  1.00  0.00           H
ATOM   1865  CG1 VAL A 130      39.326  44.067  30.783  1.00  0.00           C
ATOM   1866 1HG1 VAL A 130      38.922  44.816  30.103  1.00  0.00           H
ATOM   1867 2HG1 VAL A 130      40.412  44.123  30.694  1.00  0.00           H
ATOM   1868 3HG1 VAL A 130      39.070  43.091  30.357  1.00  0.00           H
ATOM   1869  CG2 VAL A 130      39.189  45.533  32.820  1.00  0.00           C
ATOM   1870 1HG2 VAL A 130      39.048  45.561  33.898  1.00  0.00           H
ATOM   1871 2HG2 VAL A 130      40.224  45.863  32.696  1.00  0.00           H
ATOM   1872 3HG2 VAL A 130      38.422  46.214  32.439  1.00  0.00           H
ATOM   1873  C   VAL A 130      37.048  42.469  31.978  1.00  0.00           C
ATOM   1874  O   VAL A 130      37.319  41.497  32.682  1.00  0.00           O
ATOM   1875  N   LEU A 131      36.401  42.355  30.840  1.00  0.00           N
ATOM   1876  H   LEU A 131      36.127  43.151  30.275  1.00  0.00           H
ATOM   1877  CA  LEU A 131      36.029  41.081  30.168  1.00  0.00           C
ATOM   1878  HA  LEU A 131      36.430  40.289  30.806  1.00  0.00           H
ATOM   1879  CB  LEU A 131      34.518  40.848  30.065  1.00  0.00           C
ATOM   1880  HB1 LEU A 131      34.008  41.675  29.571  1.00  0.00           H
ATOM   1881  HB2 LEU A 131      34.142  40.819  31.088  1.00  0.00           H
ATOM   1882  CG  LEU A 131      33.992  39.536  29.457  1.00  0.00           C
ATOM   1883  HG  LEU A 131      34.205  39.488  28.394  1.00  0.00           H
ATOM   1884  CD1 LEU A 131      34.693  38.355  30.075  1.00  0.00           C
ATOM   1885 1HD1 LEU A 131      35.776  38.477  30.092  1.00  0.00           H
ATOM   1886 2HD1 LEU A 131      34.278  38.191  31.069  1.00  0.00           H
ATOM   1887 3HD1 LEU A 131      34.552  37.436  29.509  1.00  0.00           H
ATOM   1888  CD2 LEU A 131      32.449  39.358  29.775  1.00  0.00           C
ATOM   1889 1HD2 LEU A 131      32.403  39.212  30.855  1.00  0.00           H
ATOM   1890 2HD2 LEU A 131      31.857  40.104  29.241  1.00  0.00           H
ATOM   1891 3HD2 LEU A 131      32.185  38.382  29.378  1.00  0.00           H
ATOM   1892  C   LEU A 131      36.807  41.016  28.811  1.00  0.00           C
ATOM   1893  O   LEU A 131      36.595  41.887  27.962  1.00  0.00           O
ATOM   1894  N   PHE A 132      37.688  40.067  28.626  1.00  0.00           N
ATOM   1895  H   PHE A 132      37.756  39.403  29.385  1.00  0.00           H
ATOM   1896  CA  PHE A 132      38.198  39.713  27.328  1.00  0.00           C
ATOM   1897  HA  PHE A 132      38.112  40.635  26.764  1.00  0.00           H
ATOM   1898  CB  PHE A 132      39.661  39.380  27.517  1.00  0.00           C
ATOM   1899  HB1 PHE A 132      39.675  38.428  28.045  1.00  0.00           H
ATOM   1900  HB2 PHE A 132      40.271  40.072  28.100  1.00  0.00           H
ATOM   1901  CG  PHE A 132      40.325  39.114  26.174  1.00  0.00           C
ATOM   1902  CD1 PHE A 132      40.270  40.014  25.083  1.00  0.00           C
ATOM   1903  HD1 PHE A 132      39.711  40.934  25.160  1.00  0.00           H
ATOM   1904  CE1 PHE A 132      40.699  39.700  23.791  1.00  0.00           C
ATOM   1905  HE1 PHE A 132      40.642  40.364  22.932  1.00  0.00           H
ATOM   1906  CZ  PHE A 132      41.143  38.433  23.462  1.00  0.00           C
ATOM   1907  HZ  PHE A 132      41.355  38.153  22.438  1.00  0.00           H
ATOM   1908  CE2 PHE A 132      41.165  37.432  24.502  1.00  0.00           C
ATOM   1909  HE2 PHE A 132      41.373  36.387  24.289  1.00  0.00           H
ATOM   1910  CD2 PHE A 132      40.796  37.791  25.801  1.00  0.00           C
ATOM   1911  HD2 PHE A 132      40.656  37.036  26.567  1.00  0.00           H
ATOM   1912  C   PHE A 132      37.348  38.639  26.654  1.00  0.00           C
ATOM   1913  O   PHE A 132      37.000  37.649  27.273  1.00  0.00           O
ATOM   1914  N   THR A 133      37.042  38.814  25.365  1.00  0.00           N
ATOM   1915  H   THR A 133      37.353  39.693  24.964  1.00  0.00           H
ATOM   1916  CA  THR A 133      36.053  37.879  24.743  1.00  0.00           C
ATOM   1917  HA  THR A 133      35.549  37.334  25.547  1.00  0.00           H
ATOM   1918  CB  THR A 133      34.878  38.614  24.100  1.00  0.00           C
ATOM   1919  HB  THR A 133      34.134  37.882  23.786  1.00  0.00           H
ATOM   1920  CG2 THR A 133      34.244  39.555  25.086  1.00  0.00           C
ATOM   1921 1HG2 THR A 133      33.201  39.713  24.833  1.00  0.00           H
ATOM   1922 2HG2 THR A 133      34.177  39.074  26.068  1.00  0.00           H
ATOM   1923 3HG2 THR A 133      34.723  40.530  25.108  1.00  0.00           H
ATOM   1924  OG1 THR A 133      35.223  39.425  22.959  1.00  0.00           O
ATOM   1925  HG1 THR A 133      34.417  39.830  22.621  1.00  0.00           H
ATOM   1926  C   THR A 133      36.769  36.864  23.858  1.00  0.00           C
ATOM   1927  O   THR A 133      36.058  36.050  23.237  1.00  0.00           O
ATOM   1928  N   GLY A 134      38.119  36.898  23.688  1.00  0.00           N
ATOM   1929  H   GLY A 134      38.710  37.475  24.261  1.00  0.00           H
ATOM   1930  CA  GLY A 134      38.699  36.334  22.444  1.00  0.00           C
ATOM   1931  HA1 GLY A 134      38.115  35.424  22.289  1.00  0.00           H
ATOM   1932  HA2 GLY A 134      39.755  36.125  22.606  1.00  0.00           H
ATOM   1933  C   GLY A 134      38.515  37.213  21.152  1.00  0.00           C
ATOM   1934  O   GLY A 134      39.434  37.132  20.322  1.00  0.00           O
ATOM   1935  N   ARG A 135      37.479  38.054  21.041  1.00  0.00           N
ATOM   1936  H   ARG A 135      36.730  37.960  21.709  1.00  0.00           H
ATOM   1937  CA  ARG A 135      37.272  39.056  19.969  1.00  0.00           C
ATOM   1938  HA  ARG A 135      37.882  38.628  19.174  1.00  0.00           H
ATOM   1939  CB  ARG A 135      35.795  39.101  19.545  1.00  0.00           C
ATOM   1940  HB1 ARG A 135      35.248  39.553  20.368  1.00  0.00           H
ATOM   1941  HB2 ARG A 135      35.431  38.110  19.257  1.00  0.00           H
ATOM   1942  CG  ARG A 135      35.580  40.066  18.381  1.00  0.00           C
ATOM   1943  HG1 ARG A 135      36.038  39.682  17.479  1.00  0.00           H
ATOM   1944  HG2 ARG A 135      36.001  41.037  18.629  1.00  0.00           H
ATOM   1945  CD  ARG A 135      34.117  40.347  18.072  1.00  0.00           C
ATOM   1946  HD1 ARG A 135      33.642  41.046  18.764  1.00  0.00           H
ATOM   1947  HD2 ARG A 135      33.516  39.444  17.954  1.00  0.00           H
ATOM   1948  NE  ARG A 135      34.042  41.051  16.709  1.00  0.00           N
ATOM   1949  HE  ARG A 135      34.280  40.513  15.894  1.00  0.00           H
ATOM   1950  CZ  ARG A 135      33.869  42.373  16.515  1.00  0.00           C
ATOM   1951  NH1 ARG A 135      33.597  43.224  17.483  1.00  0.00           N
ATOM   1952 1HH1 ARG A 135      33.412  42.895  18.416  1.00  0.00           H
ATOM   1953 2HH1 ARG A 135      33.527  44.194  17.215  1.00  0.00           H
ATOM   1954  NH2 ARG A 135      34.033  42.895  15.296  1.00  0.00           N
ATOM   1955 1HH2 ARG A 135      34.265  42.217  14.585  1.00  0.00           H
ATOM   1956 2HH2 ARG A 135      33.762  43.831  15.020  1.00  0.00           H
ATOM   1957  C   ARG A 135      37.746  40.474  20.266  1.00  0.00           C
ATOM   1958  O   ARG A 135      38.325  41.120  19.440  1.00  0.00           O
ATOM   1959  N   GLU A 136      37.385  40.973  21.477  1.00  0.00           N
ATOM   1960  H   GLU A 136      36.833  40.374  22.066  1.00  0.00           H
ATOM   1961  CA  GLU A 136      37.614  42.288  21.913  1.00  0.00           C
ATOM   1962  HA  GLU A 136      38.596  42.592  21.546  1.00  0.00           H
ATOM   1963  CB  GLU A 136      36.532  43.196  21.230  1.00  0.00           C
ATOM   1964  HB1 GLU A 136      36.534  43.057  20.145  1.00  0.00           H
ATOM   1965  HB2 GLU A 136      36.823  44.232  21.403  1.00  0.00           H
ATOM   1966  CG  GLU A 136      35.137  42.998  21.833  1.00  0.00           C
ATOM   1967  HG1 GLU A 136      35.195  43.490  22.805  1.00  0.00           H
ATOM   1968  HG2 GLU A 136      35.037  41.930  21.983  1.00  0.00           H
ATOM   1969  CD  GLU A 136      33.948  43.639  21.015  1.00  0.00           C
ATOM   1970  OE1 GLU A 136      33.230  42.860  20.430  1.00  0.00           O
ATOM   1971  OE2 GLU A 136      33.927  44.894  20.808  1.00  0.00           O
ATOM   1972  C   GLU A 136      37.593  42.433  23.440  1.00  0.00           C
ATOM   1973  O   GLU A 136      37.182  41.515  24.163  1.00  0.00           O
ATOM   1974  N   PHE A 137      38.021  43.551  24.025  1.00  0.00           N
ATOM   1975  H   PHE A 137      38.483  44.247  23.457  1.00  0.00           H
ATOM   1976  CA  PHE A 137      37.750  43.878  25.393  1.00  0.00           C
ATOM   1977  HA  PHE A 137      37.781  42.984  26.018  1.00  0.00           H
ATOM   1978  CB  PHE A 137      38.769  44.791  25.906  1.00  0.00           C
ATOM   1979  HB1 PHE A 137      38.385  45.193  26.843  1.00  0.00           H
ATOM   1980  HB2 PHE A 137      38.971  45.555  25.155  1.00  0.00           H
ATOM   1981  CG  PHE A 137      40.048  44.075  26.276  1.00  0.00           C
ATOM   1982  CD1 PHE A 137      40.133  43.183  27.372  1.00  0.00           C
ATOM   1983  HD1 PHE A 137      39.317  43.123  28.081  1.00  0.00           H
ATOM   1984  CE1 PHE A 137      41.351  42.534  27.647  1.00  0.00           C
ATOM   1985  HE1 PHE A 137      41.418  41.885  28.505  1.00  0.00           H
ATOM   1986  CZ  PHE A 137      42.518  42.793  26.879  1.00  0.00           C
ATOM   1987  HZ  PHE A 137      43.429  42.233  27.011  1.00  0.00           H
ATOM   1988  CE2 PHE A 137      42.394  43.656  25.787  1.00  0.00           C
ATOM   1989  HE2 PHE A 137      43.258  44.024  25.245  1.00  0.00           H
ATOM   1990  CD2 PHE A 137      41.226  44.349  25.521  1.00  0.00           C
ATOM   1991  HD2 PHE A 137      41.181  45.048  24.695  1.00  0.00           H
ATOM   1992  C   PHE A 137      36.449  44.595  25.544  1.00  0.00           C
ATOM   1993  O   PHE A 137      36.080  45.485  24.744  1.00  0.00           O
ATOM   1994  N   PHE A 138      35.810  44.300  26.675  1.00  0.00           N
ATOM   1995  H   PHE A 138      36.216  43.519  27.156  1.00  0.00           H
ATOM   1996  CA  PHE A 138      34.860  45.241  27.406  1.00  0.00           C
ATOM   1997  HA  PHE A 138      34.817  46.201  26.887  1.00  0.00           H
ATOM   1998  CB  PHE A 138      33.498  44.647  27.509  1.00  0.00           C
ATOM   1999  HB1 PHE A 138      32.754  45.203  28.079  1.00  0.00           H
ATOM   2000  HB2 PHE A 138      33.659  43.872  28.262  1.00  0.00           H
ATOM   2001  CG  PHE A 138      32.870  44.304  26.189  1.00  0.00           C
ATOM   2002  CD1 PHE A 138      32.798  45.204  25.127  1.00  0.00           C
ATOM   2003  HD1 PHE A 138      33.257  46.181  25.250  1.00  0.00           H
ATOM   2004  CE1 PHE A 138      32.116  44.841  23.976  1.00  0.00           C
ATOM   2005  HE1 PHE A 138      32.140  45.507  23.123  1.00  0.00           H
ATOM   2006  CZ  PHE A 138      31.417  43.604  23.895  1.00  0.00           C
ATOM   2007  HZ  PHE A 138      30.761  43.382  23.058  1.00  0.00           H
ATOM   2008  CE2 PHE A 138      31.471  42.697  24.980  1.00  0.00           C
ATOM   2009  HE2 PHE A 138      30.899  41.775  24.951  1.00  0.00           H
ATOM   2010  CD2 PHE A 138      32.293  42.993  26.105  1.00  0.00           C
ATOM   2011  HD2 PHE A 138      32.458  42.325  26.933  1.00  0.00           H
ATOM   2012  C   PHE A 138      35.295  45.602  28.822  1.00  0.00           C
ATOM   2013  O   PHE A 138      36.029  44.833  29.471  1.00  0.00           O
ATOM   2014  N   VAL A 139      34.843  46.750  29.247  1.00  0.00           N
ATOM   2015  H   VAL A 139      34.333  47.291  28.559  1.00  0.00           H
ATOM   2016  CA  VAL A 139      35.197  47.306  30.595  1.00  0.00           C
ATOM   2017  HA  VAL A 139      35.578  46.499  31.221  1.00  0.00           H
ATOM   2018  CB  VAL A 139      36.334  48.397  30.582  1.00  0.00           C
ATOM   2019  HB  VAL A 139      35.864  49.312  30.210  1.00  0.00           H
ATOM   2020  CG1 VAL A 139      36.786  48.696  32.061  1.00  0.00           C
ATOM   2021 1HG1 VAL A 139      36.895  47.782  32.644  1.00  0.00           H
ATOM   2022 2HG1 VAL A 139      37.736  49.216  32.047  1.00  0.00           H
ATOM   2023 3HG1 VAL A 139      36.110  49.407  32.537  1.00  0.00           H
ATOM   2024  CG2 VAL A 139      37.599  47.925  29.918  1.00  0.00           C
ATOM   2025 1HG2 VAL A 139      38.337  48.713  29.742  1.00  0.00           H
ATOM   2026 2HG2 VAL A 139      38.187  47.251  30.537  1.00  0.00           H
ATOM   2027 3HG2 VAL A 139      37.320  47.632  28.899  1.00  0.00           H
ATOM   2028  C   VAL A 139      33.983  47.815  31.288  1.00  0.00           C
ATOM   2029  O   VAL A 139      33.306  48.672  30.731  1.00  0.00           O
ATOM   2030  N   GLY A 140      33.661  47.486  32.475  1.00  0.00           N
ATOM   2031  H   GLY A 140      34.198  46.715  32.852  1.00  0.00           H
ATOM   2032  CA  GLY A 140      32.532  47.866  33.284  1.00  0.00           C
ATOM   2033  HA1 GLY A 140      32.329  47.073  34.007  1.00  0.00           H
ATOM   2034  HA2 GLY A 140      31.629  48.051  32.704  1.00  0.00           H
ATOM   2035  C   GLY A 140      32.828  49.223  34.019  1.00  0.00           C
ATOM   2036  O   GLY A 140      33.912  49.387  34.483  1.00  0.00           O
ATOM   2037  N   LEU A 141      31.871  50.136  33.927  1.00  0.00           N
ATOM   2038  H   LEU A 141      31.109  49.858  33.329  1.00  0.00           H
ATOM   2039  CA  LEU A 141      31.870  51.449  34.584  1.00  0.00           C
ATOM   2040  HA  LEU A 141      32.888  51.687  34.904  1.00  0.00           H
ATOM   2041  CB  LEU A 141      31.274  52.601  33.801  1.00  0.00           C
ATOM   2042  HB1 LEU A 141      31.030  53.461  34.425  1.00  0.00           H
ATOM   2043  HB2 LEU A 141      30.365  52.139  33.405  1.00  0.00           H
ATOM   2044  CG  LEU A 141      32.172  52.937  32.539  1.00  0.00           C
ATOM   2045  HG  LEU A 141      32.439  52.009  32.027  1.00  0.00           H
ATOM   2046  CD1 LEU A 141      31.131  53.643  31.599  1.00  0.00           C
ATOM   2047 1HD1 LEU A 141      30.381  52.904  31.321  1.00  0.00           H
ATOM   2048 2HD1 LEU A 141      30.737  54.560  32.031  1.00  0.00           H
ATOM   2049 3HD1 LEU A 141      31.651  53.875  30.673  1.00  0.00           H
ATOM   2050  CD2 LEU A 141      33.359  53.860  32.914  1.00  0.00           C
ATOM   2051 1HD2 LEU A 141      32.957  54.568  33.634  1.00  0.00           H
ATOM   2052 2HD2 LEU A 141      34.231  53.236  33.143  1.00  0.00           H
ATOM   2053 3HD2 LEU A 141      33.588  54.267  31.926  1.00  0.00           H
ATOM   2054  C   LEU A 141      31.071  51.286  35.877  1.00  0.00           C
ATOM   2055  O   LEU A 141      29.834  51.167  35.838  1.00  0.00           O
ATOM   2056  N   SER A 142      31.812  51.367  36.942  1.00  0.00           N
ATOM   2057  H   SER A 142      32.746  51.722  36.827  1.00  0.00           H
ATOM   2058  CA  SER A 142      31.429  50.947  38.314  1.00  0.00           C
ATOM   2059  HA  SER A 142      30.351  50.891  38.374  1.00  0.00           H
ATOM   2060  CB  SER A 142      31.987  49.517  38.624  1.00  0.00           C
ATOM   2061  HB1 SER A 142      31.874  48.954  37.700  1.00  0.00           H
ATOM   2062  HB2 SER A 142      31.413  48.883  39.293  1.00  0.00           H
ATOM   2063  OG  SER A 142      33.283  49.512  39.163  1.00  0.00           O
ATOM   2064  HG  SER A 142      33.763  48.803  38.727  1.00  0.00           H
ATOM   2065  C   SER A 142      31.890  51.989  39.338  1.00  0.00           C
ATOM   2066  O   SER A 142      32.652  52.911  39.136  1.00  0.00           O
ATOM   2067  N   LYS A 143      31.346  51.846  40.564  1.00  0.00           N
ATOM   2068  H   LYS A 143      30.533  51.245  40.623  1.00  0.00           H
ATOM   2069  CA  LYS A 143      31.857  52.481  41.790  1.00  0.00           C
ATOM   2070  HA  LYS A 143      31.726  53.558  41.646  1.00  0.00           H
ATOM   2071  CB  LYS A 143      31.068  51.992  42.988  1.00  0.00           C
ATOM   2072  HB1 LYS A 143      31.661  52.150  43.895  1.00  0.00           H
ATOM   2073  HB2 LYS A 143      30.925  50.918  42.887  1.00  0.00           H
ATOM   2074  CG  LYS A 143      29.702  52.664  43.074  1.00  0.00           C
ATOM   2075  HG1 LYS A 143      29.265  52.431  42.104  1.00  0.00           H
ATOM   2076  HG2 LYS A 143      29.631  53.753  43.145  1.00  0.00           H
ATOM   2077  CD  LYS A 143      28.757  52.110  44.089  1.00  0.00           C
ATOM   2078  HD1 LYS A 143      29.102  52.215  45.114  1.00  0.00           H
ATOM   2079  HD2 LYS A 143      28.671  51.030  43.948  1.00  0.00           H
ATOM   2080  CE  LYS A 143      27.353  52.650  43.940  1.00  0.00           C
ATOM   2081  HE1 LYS A 143      27.088  52.866  42.895  1.00  0.00           H
ATOM   2082  HE2 LYS A 143      27.321  53.674  44.307  1.00  0.00           H
ATOM   2083  NZ  LYS A 143      26.308  51.883  44.593  1.00  0.00           N
ATOM   2084  HZ1 LYS A 143      25.399  52.287  44.435  1.00  0.00           H
ATOM   2085  HZ2 LYS A 143      26.253  50.962  44.182  1.00  0.00           H
ATOM   2086  HZ3 LYS A 143      26.554  51.729  45.560  1.00  0.00           H
ATOM   2087  C   LYS A 143      33.388  52.342  42.004  1.00  0.00           C
ATOM   2088  O   LYS A 143      33.952  53.264  42.481  1.00  0.00           O
ATOM   2089  N   ARG A 144      34.101  51.340  41.410  1.00  0.00           N
ATOM   2090  H   ARG A 144      33.490  50.638  41.026  1.00  0.00           H
ATOM   2091  CA  ARG A 144      35.591  51.175  41.395  1.00  0.00           C
ATOM   2092  HA  ARG A 144      36.054  51.731  42.200  1.00  0.00           H
ATOM   2093  CB  ARG A 144      35.959  49.695  41.595  1.00  0.00           C
ATOM   2094  HB1 ARG A 144      37.049  49.731  41.556  1.00  0.00           H
ATOM   2095  HB2 ARG A 144      35.636  49.176  40.697  1.00  0.00           H
ATOM   2096  CG  ARG A 144      35.323  49.027  42.881  1.00  0.00           C
ATOM   2097  HG1 ARG A 144      35.166  47.979  42.639  1.00  0.00           H
ATOM   2098  HG2 ARG A 144      34.429  49.547  43.239  1.00  0.00           H
ATOM   2099  CD  ARG A 144      36.355  49.172  43.961  1.00  0.00           C
ATOM   2100  HD1 ARG A 144      36.453  50.253  44.116  1.00  0.00           H
ATOM   2101  HD2 ARG A 144      37.336  48.861  43.627  1.00  0.00           H
ATOM   2102  NE  ARG A 144      35.988  48.455  45.210  1.00  0.00           N
ATOM   2103  HE  ARG A 144      35.427  48.946  45.892  1.00  0.00           H
ATOM   2104  CZ  ARG A 144      36.318  47.218  45.608  1.00  0.00           C
ATOM   2105  NH1 ARG A 144      37.092  46.372  44.948  1.00  0.00           N
ATOM   2106 1HH1 ARG A 144      37.257  46.515  43.964  1.00  0.00           H
ATOM   2107 2HH1 ARG A 144      37.352  45.435  45.225  1.00  0.00           H
ATOM   2108  NH2 ARG A 144      35.924  46.752  46.740  1.00  0.00           N
ATOM   2109 1HH2 ARG A 144      35.256  47.204  47.341  1.00  0.00           H
ATOM   2110 2HH2 ARG A 144      36.162  45.838  47.098  1.00  0.00           H
ATOM   2111  C   ARG A 144      36.344  51.755  40.162  1.00  0.00           C
ATOM   2112  O   ARG A 144      37.492  52.204  40.196  1.00  0.00           O
ATOM   2113  N   THR A 145      35.642  51.730  38.992  1.00  0.00           N
ATOM   2114  H   THR A 145      34.652  51.543  39.096  1.00  0.00           H
ATOM   2115  CA  THR A 145      36.171  51.899  37.612  1.00  0.00           C
ATOM   2116  HA  THR A 145      37.244  52.043  37.736  1.00  0.00           H
ATOM   2117  CB  THR A 145      36.021  50.663  36.740  1.00  0.00           C
ATOM   2118  HB  THR A 145      34.995  50.425  36.450  1.00  0.00           H
ATOM   2119  CG2 THR A 145      36.906  50.559  35.445  1.00  0.00           C
ATOM   2120 1HG2 THR A 145      37.949  50.747  35.685  1.00  0.00           H
ATOM   2121 2HG2 THR A 145      36.882  49.554  35.019  1.00  0.00           H
ATOM   2122 3HG2 THR A 145      36.614  51.260  34.663  1.00  0.00           H
ATOM   2123  OG1 THR A 145      36.591  49.602  37.503  1.00  0.00           O
ATOM   2124  HG1 THR A 145      35.882  48.977  37.695  1.00  0.00           H
ATOM   2125  C   THR A 145      35.701  53.167  36.800  1.00  0.00           C
ATOM   2126  O   THR A 145      34.538  53.354  36.770  1.00  0.00           O
ATOM   2127  N   ASN A 146      36.557  53.908  36.159  1.00  0.00           N
ATOM   2128  H   ASN A 146      37.531  53.739  36.327  1.00  0.00           H
ATOM   2129  CA  ASN A 146      36.175  55.095  35.412  1.00  0.00           C
ATOM   2130  HA  ASN A 146      35.094  55.221  35.383  1.00  0.00           H
ATOM   2131  CB  ASN A 146      36.608  56.374  36.306  1.00  0.00           C
ATOM   2132  HB1 ASN A 146      36.234  56.268  37.323  1.00  0.00           H
ATOM   2133  HB2 ASN A 146      36.145  57.281  35.898  1.00  0.00           H
ATOM   2134  CG  ASN A 146      38.090  56.642  36.432  1.00  0.00           C
ATOM   2135  OD1 ASN A 146      38.891  56.395  35.581  1.00  0.00           O
ATOM   2136  ND2 ASN A 146      38.557  57.232  37.492  1.00  0.00           N
ATOM   2137 1HD2 ASN A 146      37.919  57.439  38.244  1.00  0.00           H
ATOM   2138 2HD2 ASN A 146      39.377  57.811  37.398  1.00  0.00           H
ATOM   2139  C   ASN A 146      36.657  55.042  34.004  1.00  0.00           C
ATOM   2140  O   ASN A 146      37.493  54.223  33.586  1.00  0.00           O
ATOM   2141  N   GLN A 147      36.184  56.029  33.298  1.00  0.00           N
ATOM   2142  H   GLN A 147      35.496  56.612  33.734  1.00  0.00           H
ATOM   2143  CA  GLN A 147      36.486  56.333  31.893  1.00  0.00           C
ATOM   2144  HA  GLN A 147      36.057  55.616  31.194  1.00  0.00           H
ATOM   2145  CB  GLN A 147      35.784  57.609  31.508  1.00  0.00           C
ATOM   2146  HB1 GLN A 147      36.178  57.950  30.548  1.00  0.00           H
ATOM   2147  HB2 GLN A 147      35.814  58.407  32.250  1.00  0.00           H
ATOM   2148  CG  GLN A 147      34.278  57.423  31.254  1.00  0.00           C
ATOM   2149  HG1 GLN A 147      34.222  56.526  30.630  1.00  0.00           H
ATOM   2150  HG2 GLN A 147      33.811  58.207  30.658  1.00  0.00           H
ATOM   2151  CD  GLN A 147      33.390  57.206  32.435  1.00  0.00           C
ATOM   2152  OE1 GLN A 147      33.809  57.258  33.595  1.00  0.00           O
ATOM   2153  NE2 GLN A 147      32.085  57.160  32.224  1.00  0.00           N
ATOM   2154 1HE2 GLN A 147      31.670  57.070  31.306  1.00  0.00           H
ATOM   2155 2HE2 GLN A 147      31.546  56.883  33.040  1.00  0.00           H
ATOM   2156  C   GLN A 147      38.039  56.399  31.647  1.00  0.00           C
ATOM   2157  O   GLN A 147      38.625  55.694  30.853  1.00  0.00           O
ATOM   2158  N   ARG A 148      38.753  57.140  32.504  1.00  0.00           N
ATOM   2159  H   ARG A 148      38.319  57.650  33.259  1.00  0.00           H
ATOM   2160  CA  ARG A 148      40.254  57.279  32.474  1.00  0.00           C
ATOM   2161  HA  ARG A 148      40.637  57.613  31.509  1.00  0.00           H
ATOM   2162  CB  ARG A 148      40.665  58.446  33.529  1.00  0.00           C
ATOM   2163  HB1 ARG A 148      40.475  57.933  34.466  1.00  0.00           H
ATOM   2164  HB2 ARG A 148      39.944  59.261  33.453  1.00  0.00           H
ATOM   2165  CG  ARG A 148      42.155  58.903  33.473  1.00  0.00           C
ATOM   2166  HG1 ARG A 148      42.759  57.985  33.448  1.00  0.00           H
ATOM   2167  HG2 ARG A 148      42.453  59.484  34.336  1.00  0.00           H
ATOM   2168  CD  ARG A 148      42.679  59.582  32.168  1.00  0.00           C
ATOM   2169  HD1 ARG A 148      42.306  60.604  32.112  1.00  0.00           H
ATOM   2170  HD2 ARG A 148      42.303  58.999  31.326  1.00  0.00           H
ATOM   2171  NE  ARG A 148      44.126  59.523  32.261  1.00  0.00           N
ATOM   2172  HE  ARG A 148      44.590  59.959  33.048  1.00  0.00           H
ATOM   2173  CZ  ARG A 148      45.002  59.009  31.394  1.00  0.00           C
ATOM   2174  NH1 ARG A 148      44.628  58.513  30.273  1.00  0.00           N
ATOM   2175 1HH1 ARG A 148      43.650  58.575  30.044  1.00  0.00           H
ATOM   2176 2HH1 ARG A 148      45.297  58.159  29.600  1.00  0.00           H
ATOM   2177  NH2 ARG A 148      46.257  58.986  31.810  1.00  0.00           N
ATOM   2178 1HH2 ARG A 148      46.529  59.411  32.678  1.00  0.00           H
ATOM   2179 2HH2 ARG A 148      46.938  58.626  31.156  1.00  0.00           H
ATOM   2180  C   ARG A 148      40.968  56.007  32.666  1.00  0.00           C
ATOM   2181  O   ARG A 148      41.966  55.718  31.989  1.00  0.00           O
ATOM   2182  N   GLY A 149      40.414  55.107  33.481  1.00  0.00           N
ATOM   2183  H   GLY A 149      39.551  55.430  33.897  1.00  0.00           H
ATOM   2184  CA  GLY A 149      40.806  53.714  33.748  1.00  0.00           C
ATOM   2185  HA1 GLY A 149      40.001  53.349  34.385  1.00  0.00           H
ATOM   2186  HA2 GLY A 149      41.769  53.557  34.222  1.00  0.00           H
ATOM   2187  C   GLY A 149      40.728  52.820  32.459  1.00  0.00           C
ATOM   2188  O   GLY A 149      41.587  51.920  32.268  1.00  0.00           O
ATOM   2189  N   ALA A 150      39.619  53.026  31.727  1.00  0.00           N
ATOM   2190  H   ALA A 150      38.949  53.774  31.861  1.00  0.00           H
ATOM   2191  CA  ALA A 150      39.393  52.249  30.499  1.00  0.00           C
ATOM   2192  HA  ALA A 150      39.650  51.213  30.708  1.00  0.00           H
ATOM   2193  CB  ALA A 150      37.854  52.429  30.213  1.00  0.00           C
ATOM   2194  HB1 ALA A 150      37.469  51.665  29.546  1.00  0.00           H
ATOM   2195  HB2 ALA A 150      37.448  52.378  31.218  1.00  0.00           H
ATOM   2196  HB3 ALA A 150      37.565  53.420  29.866  1.00  0.00           H
ATOM   2197  C   ALA A 150      40.257  52.855  29.377  1.00  0.00           C
ATOM   2198  O   ALA A 150      40.818  52.108  28.628  1.00  0.00           O
ATOM   2199  N   GLU A 151      40.552  54.171  29.345  1.00  0.00           N
ATOM   2200  H   GLU A 151      40.069  54.736  30.033  1.00  0.00           H
ATOM   2201  CA  GLU A 151      41.468  54.753  28.346  1.00  0.00           C
ATOM   2202  HA  GLU A 151      41.023  54.491  27.391  1.00  0.00           H
ATOM   2203  CB  GLU A 151      41.448  56.260  28.440  1.00  0.00           C
ATOM   2204  HB1 GLU A 151      41.733  56.624  29.429  1.00  0.00           H
ATOM   2205  HB2 GLU A 151      40.413  56.556  28.304  1.00  0.00           H
ATOM   2206  CG  GLU A 151      42.517  56.995  27.502  1.00  0.00           C
ATOM   2207  HG1 GLU A 151      42.461  56.616  26.485  1.00  0.00           H
ATOM   2208  HG2 GLU A 151      43.569  56.865  27.754  1.00  0.00           H
ATOM   2209  CD  GLU A 151      42.282  58.466  27.432  1.00  0.00           C
ATOM   2210  OE1 GLU A 151      42.321  59.073  28.546  1.00  0.00           O
ATOM   2211  OE2 GLU A 151      42.127  59.103  26.376  1.00  0.00           O
ATOM   2212  C   GLU A 151      42.987  54.251  28.448  1.00  0.00           C
ATOM   2213  O   GLU A 151      43.678  54.089  27.414  1.00  0.00           O
ATOM   2214  N   ILE A 152      43.527  53.952  29.618  1.00  0.00           N
ATOM   2215  H   ILE A 152      42.980  54.079  30.463  1.00  0.00           H
ATOM   2216  CA  ILE A 152      44.846  53.397  29.818  1.00  0.00           C
ATOM   2217  HA  ILE A 152      45.547  53.979  29.209  1.00  0.00           H
ATOM   2218  CB  ILE A 152      45.186  53.594  31.352  1.00  0.00           C
ATOM   2219  HB  ILE A 152      44.301  53.233  31.890  1.00  0.00           H
ATOM   2220  CG2 ILE A 152      46.303  52.712  31.776  1.00  0.00           C
ATOM   2221 1HG2 ILE A 152      46.195  51.691  31.415  1.00  0.00           H
ATOM   2222 2HG2 ILE A 152      47.271  53.122  31.500  1.00  0.00           H
ATOM   2223 3HG2 ILE A 152      46.187  52.606  32.862  1.00  0.00           H
ATOM   2224  CG1 ILE A 152      45.457  55.085  31.647  1.00  0.00           C
ATOM   2225 1HG1 ILE A 152      44.709  55.679  31.123  1.00  0.00           H
ATOM   2226 2HG1 ILE A 152      46.477  55.270  31.328  1.00  0.00           H
ATOM   2227  CD  ILE A 152      45.452  55.429  33.182  1.00  0.00           C
ATOM   2228  HD1 ILE A 152      46.241  54.950  33.757  1.00  0.00           H
ATOM   2229  HD2 ILE A 152      45.538  56.509  33.324  1.00  0.00           H
ATOM   2230  HD3 ILE A 152      44.531  55.122  33.679  1.00  0.00           H
ATOM   2231  C   ILE A 152      44.890  51.938  29.252  1.00  0.00           C
ATOM   2232  O   ILE A 152      45.815  51.556  28.619  1.00  0.00           O
ATOM   2233  N   LEU A 153      43.806  51.175  29.383  1.00  0.00           N
ATOM   2234  H   LEU A 153      43.016  51.732  29.680  1.00  0.00           H
ATOM   2235  CA  LEU A 153      43.581  49.781  28.855  1.00  0.00           C
ATOM   2236  HA  LEU A 153      44.447  49.187  29.141  1.00  0.00           H
ATOM   2237  CB  LEU A 153      42.356  49.036  29.410  1.00  0.00           C
ATOM   2238  HB1 LEU A 153      41.489  49.299  28.804  1.00  0.00           H
ATOM   2239  HB2 LEU A 153      42.081  49.349  30.417  1.00  0.00           H
ATOM   2240  CG  LEU A 153      42.348  47.485  29.334  1.00  0.00           C
ATOM   2241  HG  LEU A 153      43.380  47.130  29.315  1.00  0.00           H
ATOM   2242  CD1 LEU A 153      41.490  46.928  30.419  1.00  0.00           C
ATOM   2243 1HD1 LEU A 153      40.526  47.426  30.457  1.00  0.00           H
ATOM   2244 2HD1 LEU A 153      41.293  45.866  30.280  1.00  0.00           H
ATOM   2245 3HD1 LEU A 153      42.029  47.008  31.369  1.00  0.00           H
ATOM   2246  CD2 LEU A 153      41.755  47.063  27.934  1.00  0.00           C
ATOM   2247 1HD2 LEU A 153      40.686  47.245  27.832  1.00  0.00           H
ATOM   2248 2HD2 LEU A 153      42.288  47.545  27.108  1.00  0.00           H
ATOM   2249 3HD2 LEU A 153      41.848  45.975  27.875  1.00  0.00           H
ATOM   2250  C   LEU A 153      43.577  49.869  27.334  1.00  0.00           C
ATOM   2251  O   LEU A 153      44.369  49.151  26.698  1.00  0.00           O
ATOM   2252  N   ALA A 154      42.857  50.845  26.785  1.00  0.00           N
ATOM   2253  H   ALA A 154      42.283  51.364  27.440  1.00  0.00           H
ATOM   2254  CA  ALA A 154      42.800  51.238  25.427  1.00  0.00           C
ATOM   2255  HA  ALA A 154      42.335  50.431  24.853  1.00  0.00           H
ATOM   2256  CB  ALA A 154      41.716  52.323  25.195  1.00  0.00           C
ATOM   2257  HB1 ALA A 154      41.460  52.171  24.142  1.00  0.00           H
ATOM   2258  HB2 ALA A 154      40.879  52.170  25.872  1.00  0.00           H
ATOM   2259  HB3 ALA A 154      41.964  53.372  25.343  1.00  0.00           H
ATOM   2260  C   ALA A 154      44.125  51.583  24.863  1.00  0.00           C
ATOM   2261  O   ALA A 154      44.474  51.128  23.752  1.00  0.00           O
ATOM   2262  N   ASP A 155      44.864  52.302  25.654  1.00  0.00           N
ATOM   2263  H   ASP A 155      44.501  52.562  26.563  1.00  0.00           H
ATOM   2264  CA  ASP A 155      46.222  52.735  25.256  1.00  0.00           C
ATOM   2265  HA  ASP A 155      46.217  53.043  24.213  1.00  0.00           H
ATOM   2266  CB  ASP A 155      46.714  54.033  25.924  1.00  0.00           C
ATOM   2267  HB1 ASP A 155      46.918  53.887  26.987  1.00  0.00           H
ATOM   2268  HB2 ASP A 155      45.908  54.761  25.885  1.00  0.00           H
ATOM   2269  CG  ASP A 155      47.943  54.600  25.251  1.00  0.00           C
ATOM   2270  OD1 ASP A 155      47.902  54.840  24.021  1.00  0.00           O
ATOM   2271  OD2 ASP A 155      48.935  54.907  25.948  1.00  0.00           O
ATOM   2272  C   ASP A 155      47.324  51.656  25.351  1.00  0.00           C
ATOM   2273  O   ASP A 155      48.292  51.775  24.569  1.00  0.00           O
ATOM   2274  N   THR A 156      47.159  50.711  26.230  1.00  0.00           N
ATOM   2275  H   THR A 156      46.469  50.895  26.951  1.00  0.00           H
ATOM   2276  CA  THR A 156      48.076  49.656  26.399  1.00  0.00           C
ATOM   2277  HA  THR A 156      49.131  49.939  26.366  1.00  0.00           H
ATOM   2278  CB  THR A 156      47.819  48.908  27.744  1.00  0.00           C
ATOM   2279  HB  THR A 156      46.847  48.421  27.738  1.00  0.00           H
ATOM   2280  CG2 THR A 156      48.857  47.856  27.916  1.00  0.00           C
ATOM   2281 1HG2 THR A 156      48.791  47.489  28.938  1.00  0.00           H
ATOM   2282 2HG2 THR A 156      48.728  47.055  27.183  1.00  0.00           H
ATOM   2283 3HG2 THR A 156      49.826  48.295  27.654  1.00  0.00           H
ATOM   2284  OG1 THR A 156      47.916  49.679  28.871  1.00  0.00           O
ATOM   2285  HG1 THR A 156      47.091  50.161  28.989  1.00  0.00           H
ATOM   2286  C   THR A 156      47.985  48.666  25.268  1.00  0.00           C
ATOM   2287  O   THR A 156      48.960  48.300  24.644  1.00  0.00           O
ATOM   2288  N   PHE A 157      46.711  48.349  24.889  1.00  0.00           N
ATOM   2289  H   PHE A 157      45.900  48.619  25.414  1.00  0.00           H
ATOM   2290  CA  PHE A 157      46.526  47.142  24.091  1.00  0.00           C
ATOM   2291  HA  PHE A 157      47.436  46.557  23.989  1.00  0.00           H
ATOM   2292  CB  PHE A 157      45.517  46.157  24.737  1.00  0.00           C
ATOM   2293  HB1 PHE A 157      45.314  45.333  24.062  1.00  0.00           H
ATOM   2294  HB2 PHE A 157      44.578  46.665  24.936  1.00  0.00           H
ATOM   2295  CG  PHE A 157      46.062  45.648  26.010  1.00  0.00           C
ATOM   2296  CD1 PHE A 157      47.221  44.797  26.139  1.00  0.00           C
ATOM   2297  HD1 PHE A 157      47.775  44.409  25.306  1.00  0.00           H
ATOM   2298  CE1 PHE A 157      47.636  44.335  27.444  1.00  0.00           C
ATOM   2299  HE1 PHE A 157      48.410  43.586  27.564  1.00  0.00           H
ATOM   2300  CZ  PHE A 157      46.902  44.702  28.599  1.00  0.00           C
ATOM   2301  HZ  PHE A 157      47.004  44.218  29.558  1.00  0.00           H
ATOM   2302  CE2 PHE A 157      45.746  45.426  28.473  1.00  0.00           C
ATOM   2303  HE2 PHE A 157      45.143  45.544  29.359  1.00  0.00           H
ATOM   2304  CD2 PHE A 157      45.389  46.017  27.188  1.00  0.00           C
ATOM   2305  HD2 PHE A 157      44.499  46.631  27.288  1.00  0.00           H
ATOM   2306  C   PHE A 157      46.185  47.568  22.602  1.00  0.00           C
ATOM   2307  O   PHE A 157      45.395  48.427  22.340  1.00  0.00           O
ATOM   2308  N   LYS A 158      46.733  46.797  21.706  1.00  0.00           N
ATOM   2309  H   LYS A 158      47.053  45.921  22.091  1.00  0.00           H
ATOM   2310  CA  LYS A 158      46.887  47.080  20.216  1.00  0.00           C
ATOM   2311  HA  LYS A 158      46.369  48.003  19.970  1.00  0.00           H
ATOM   2312  CB  LYS A 158      48.379  47.250  19.882  1.00  0.00           C
ATOM   2313  HB1 LYS A 158      48.485  47.582  18.850  1.00  0.00           H
ATOM   2314  HB2 LYS A 158      48.835  46.266  19.979  1.00  0.00           H
ATOM   2315  CG  LYS A 158      49.147  48.170  20.822  1.00  0.00           C
ATOM   2316  HG1 LYS A 158      50.197  48.180  20.553  1.00  0.00           H
ATOM   2317  HG2 LYS A 158      49.202  47.714  21.813  1.00  0.00           H
ATOM   2318  CD  LYS A 158      48.717  49.561  20.893  1.00  0.00           C
ATOM   2319  HD1 LYS A 158      47.638  49.527  21.058  1.00  0.00           H
ATOM   2320  HD2 LYS A 158      48.792  49.906  19.863  1.00  0.00           H
ATOM   2321  CE  LYS A 158      49.454  50.418  21.915  1.00  0.00           C
ATOM   2322  HE1 LYS A 158      50.526  50.317  21.746  1.00  0.00           H
ATOM   2323  HE2 LYS A 158      49.287  50.127  22.952  1.00  0.00           H
ATOM   2324  NZ  LYS A 158      49.049  51.800  21.834  1.00  0.00           N
ATOM   2325  HZ1 LYS A 158      49.480  52.396  22.514  1.00  0.00           H
ATOM   2326  HZ2 LYS A 158      49.287  52.251  20.958  1.00  0.00           H
ATOM   2327  HZ3 LYS A 158      48.052  51.964  21.846  1.00  0.00           H
ATOM   2328  C   LYS A 158      46.297  46.031  19.311  1.00  0.00           C
ATOM   2329  O   LYS A 158      45.882  46.461  18.226  1.00  0.00           O
ATOM   2330  N   ASP A 159      46.169  44.740  19.739  1.00  0.00           N
ATOM   2331  H   ASP A 159      46.675  44.491  20.570  1.00  0.00           H
ATOM   2332  CA  ASP A 159      45.622  43.692  18.872  1.00  0.00           C
ATOM   2333  HA  ASP A 159      45.727  43.925  17.814  1.00  0.00           H
ATOM   2334  CB  ASP A 159      46.319  42.365  19.195  1.00  0.00           C
ATOM   2335  HB1 ASP A 159      46.099  41.673  18.383  1.00  0.00           H
ATOM   2336  HB2 ASP A 159      45.976  41.940  20.137  1.00  0.00           H
ATOM   2337  CG  ASP A 159      47.865  42.494  19.332  1.00  0.00           C
ATOM   2338  OD1 ASP A 159      48.384  42.731  20.422  1.00  0.00           O
ATOM   2339  OD2 ASP A 159      48.507  42.274  18.289  1.00  0.00           O
ATOM   2340  C   ASP A 159      44.106  43.569  19.073  1.00  0.00           C
ATOM   2341  O   ASP A 159      43.528  42.771  18.368  1.00  0.00           O
ATOM   2342  N   TYR A 160      43.478  44.339  19.976  1.00  0.00           N
ATOM   2343  H   TYR A 160      44.036  44.971  20.523  1.00  0.00           H
ATOM   2344  CA  TYR A 160      42.068  44.158  20.318  1.00  0.00           C
ATOM   2345  HA  TYR A 160      41.501  43.852  19.432  1.00  0.00           H
ATOM   2346  CB  TYR A 160      41.883  43.031  21.358  1.00  0.00           C
ATOM   2347  HB1 TYR A 160      40.810  42.848  21.433  1.00  0.00           H
ATOM   2348  HB2 TYR A 160      42.229  43.354  22.342  1.00  0.00           H
ATOM   2349  CG  TYR A 160      42.481  41.669  21.044  1.00  0.00           C
ATOM   2350  CD1 TYR A 160      41.768  40.815  20.175  1.00  0.00           C
ATOM   2351  HD1 TYR A 160      40.877  41.136  19.656  1.00  0.00           H
ATOM   2352  CE1 TYR A 160      42.276  39.510  19.982  1.00  0.00           C
ATOM   2353  HE1 TYR A 160      41.746  38.785  19.385  1.00  0.00           H
ATOM   2354  CZ  TYR A 160      43.504  39.071  20.530  1.00  0.00           C
ATOM   2355  OH  TYR A 160      44.082  37.890  20.058  1.00  0.00           O
ATOM   2356  HH  TYR A 160      44.807  37.700  20.668  1.00  0.00           H
ATOM   2357  CE2 TYR A 160      44.231  39.925  21.340  1.00  0.00           C
ATOM   2358  HE2 TYR A 160      45.189  39.631  21.725  1.00  0.00           H
ATOM   2359  CD2 TYR A 160      43.638  41.202  21.684  1.00  0.00           C
ATOM   2360  HD2 TYR A 160      44.228  41.809  22.356  1.00  0.00           H
ATOM   2361  C   TYR A 160      41.517  45.538  20.811  1.00  0.00           C
ATOM   2362  O   TYR A 160      42.318  46.193  21.491  1.00  0.00           O
ATOM   2363  N   ALA A 161      40.317  45.908  20.334  1.00  0.00           N
ATOM   2364  H   ALA A 161      39.761  45.261  19.802  1.00  0.00           H
ATOM   2365  CA  ALA A 161      39.682  47.141  20.640  1.00  0.00           C
ATOM   2366  HA  ALA A 161      40.429  47.931  20.576  1.00  0.00           H
ATOM   2367  CB  ALA A 161      38.680  47.350  19.550  1.00  0.00           C
ATOM   2368  HB1 ALA A 161      37.950  48.152  19.589  1.00  0.00           H
ATOM   2369  HB2 ALA A 161      39.265  47.414  18.635  1.00  0.00           H
ATOM   2370  HB3 ALA A 161      38.128  46.420  19.414  1.00  0.00           H
ATOM   2371  C   ALA A 161      39.068  47.064  22.105  1.00  0.00           C
ATOM   2372  O   ALA A 161      39.052  45.939  22.597  1.00  0.00           O
ATOM   2373  N   VAL A 162      38.539  48.134  22.645  1.00  0.00           N
ATOM   2374  H   VAL A 162      38.627  48.990  22.109  1.00  0.00           H
ATOM   2375  CA  VAL A 162      37.830  48.249  23.903  1.00  0.00           C
ATOM   2376  HA  VAL A 162      37.399  47.256  24.069  1.00  0.00           H
ATOM   2377  CB  VAL A 162      38.809  48.479  25.085  1.00  0.00           C
ATOM   2378  HB  VAL A 162      39.585  47.708  25.113  1.00  0.00           H
ATOM   2379  CG1 VAL A 162      39.523  49.820  25.028  1.00  0.00           C
ATOM   2380 1HG1 VAL A 162      40.300  49.701  24.276  1.00  0.00           H
ATOM   2381 2HG1 VAL A 162      38.872  50.677  24.846  1.00  0.00           H
ATOM   2382 3HG1 VAL A 162      39.986  49.906  26.021  1.00  0.00           H
ATOM   2383  CG2 VAL A 162      38.111  48.510  26.429  1.00  0.00           C
ATOM   2384 1HG2 VAL A 162      37.472  47.639  26.555  1.00  0.00           H
ATOM   2385 2HG2 VAL A 162      38.821  48.529  27.257  1.00  0.00           H
ATOM   2386 3HG2 VAL A 162      37.485  49.401  26.527  1.00  0.00           H
ATOM   2387  C   VAL A 162      36.683  49.265  23.948  1.00  0.00           C
ATOM   2388  O   VAL A 162      36.863  50.446  23.617  1.00  0.00           O
ATOM   2389  N   SER A 163      35.485  48.817  24.438  1.00  0.00           N
ATOM   2390  H   SER A 163      35.356  47.840  24.625  1.00  0.00           H
ATOM   2391  CA  SER A 163      34.309  49.659  24.666  1.00  0.00           C
ATOM   2392  HA  SER A 163      34.627  50.683  24.475  1.00  0.00           H
ATOM   2393  CB  SER A 163      33.181  49.392  23.605  1.00  0.00           C
ATOM   2394  HB1 SER A 163      32.300  49.912  23.990  1.00  0.00           H
ATOM   2395  HB2 SER A 163      33.029  48.330  23.405  1.00  0.00           H
ATOM   2396  OG  SER A 163      33.487  50.022  22.321  1.00  0.00           O
ATOM   2397  HG  SER A 163      32.686  50.484  22.053  1.00  0.00           H
ATOM   2398  C   SER A 163      33.823  49.514  26.078  1.00  0.00           C
ATOM   2399  O   SER A 163      33.905  48.385  26.540  1.00  0.00           O
ATOM   2400  N   THR A 164      33.404  50.596  26.729  1.00  0.00           N
ATOM   2401  H   THR A 164      33.319  51.499  26.286  1.00  0.00           H
ATOM   2402  CA  THR A 164      32.871  50.427  28.068  1.00  0.00           C
ATOM   2403  HA  THR A 164      33.430  49.636  28.563  1.00  0.00           H
ATOM   2404  CB  THR A 164      32.919  51.771  28.833  1.00  0.00           C
ATOM   2405  HB  THR A 164      32.472  51.634  29.815  1.00  0.00           H
ATOM   2406  CG2 THR A 164      34.277  52.286  29.101  1.00  0.00           C
ATOM   2407 1HG2 THR A 164      34.855  51.430  29.461  1.00  0.00           H
ATOM   2408 2HG2 THR A 164      34.829  52.604  28.212  1.00  0.00           H
ATOM   2409 3HG2 THR A 164      34.089  53.044  29.871  1.00  0.00           H
ATOM   2410  OG1 THR A 164      32.279  52.783  28.184  1.00  0.00           O
ATOM   2411  HG1 THR A 164      31.361  52.698  28.435  1.00  0.00           H
ATOM   2412  C   THR A 164      31.439  49.920  27.984  1.00  0.00           C
ATOM   2413  O   THR A 164      30.790  49.999  26.978  1.00  0.00           O
ATOM   2414  N   VAL A 165      30.928  49.444  29.149  1.00  0.00           N
ATOM   2415  H   VAL A 165      31.622  49.234  29.855  1.00  0.00           H
ATOM   2416  CA  VAL A 165      29.507  49.128  29.444  1.00  0.00           C
ATOM   2417  HA  VAL A 165      28.872  49.787  28.858  1.00  0.00           H
ATOM   2418  CB  VAL A 165      29.208  47.582  29.267  1.00  0.00           C
ATOM   2419  HB  VAL A 165      28.144  47.402  29.121  1.00  0.00           H
ATOM   2420  CG1 VAL A 165      29.796  46.961  27.981  1.00  0.00           C
ATOM   2421 1HG1 VAL A 165      29.405  45.938  27.931  1.00  0.00           H
ATOM   2422 2HG1 VAL A 165      29.548  47.576  27.112  1.00  0.00           H
ATOM   2423 3HG1 VAL A 165      30.877  46.827  28.003  1.00  0.00           H
ATOM   2424  CG2 VAL A 165      29.805  46.746  30.371  1.00  0.00           C
ATOM   2425 1HG2 VAL A 165      30.088  45.723  30.116  1.00  0.00           H
ATOM   2426 2HG2 VAL A 165      30.719  47.277  30.623  1.00  0.00           H
ATOM   2427 3HG2 VAL A 165      29.030  46.830  31.131  1.00  0.00           H
ATOM   2428  C   VAL A 165      29.220  49.583  30.897  1.00  0.00           C
ATOM   2429  O   VAL A 165      30.083  49.853  31.713  1.00  0.00           O
ATOM   2430  N   PRO A 166      27.964  49.874  31.300  1.00  0.00           N
ATOM   2431  CD  PRO A 166      26.765  49.921  30.523  1.00  0.00           C
ATOM   2432  HD1 PRO A 166      26.725  48.935  30.049  1.00  0.00           H
ATOM   2433  HD2 PRO A 166      26.816  50.723  29.786  1.00  0.00           H
ATOM   2434  CG  PRO A 166      25.612  50.267  31.498  1.00  0.00           C
ATOM   2435  HG1 PRO A 166      25.037  49.423  31.895  1.00  0.00           H
ATOM   2436  HG2 PRO A 166      24.933  51.027  31.114  1.00  0.00           H
ATOM   2437  CB  PRO A 166      26.372  50.937  32.714  1.00  0.00           C
ATOM   2438  HB1 PRO A 166      25.828  50.917  33.653  1.00  0.00           H
ATOM   2439  HB2 PRO A 166      26.477  52.005  32.520  1.00  0.00           H
ATOM   2440  CA  PRO A 166      27.710  50.329  32.679  1.00  0.00           C
ATOM   2441  HA  PRO A 166      28.416  51.048  33.110  1.00  0.00           H
ATOM   2442  C   PRO A 166      27.699  49.078  33.606  1.00  0.00           C
ATOM   2443  O   PRO A 166      27.328  47.993  33.214  1.00  0.00           O
ATOM   2444  N   VAL A 167      27.874  49.330  34.906  1.00  0.00           N
ATOM   2445  H   VAL A 167      28.430  50.135  35.158  1.00  0.00           H
ATOM   2446  CA  VAL A 167      27.419  48.495  36.037  1.00  0.00           C
ATOM   2447  HA  VAL A 167      26.889  47.639  35.620  1.00  0.00           H
ATOM   2448  CB  VAL A 167      28.708  48.035  36.906  1.00  0.00           C
ATOM   2449  HB  VAL A 167      29.110  48.979  37.269  1.00  0.00           H
ATOM   2450  CG1 VAL A 167      28.402  47.134  38.109  1.00  0.00           C
ATOM   2451 1HG1 VAL A 167      27.682  47.572  38.800  1.00  0.00           H
ATOM   2452 2HG1 VAL A 167      28.095  46.185  37.687  1.00  0.00           H
ATOM   2453 3HG1 VAL A 167      29.349  47.041  38.648  1.00  0.00           H
ATOM   2454  CG2 VAL A 167      29.761  47.475  35.987  1.00  0.00           C
ATOM   2455 1HG2 VAL A 167      30.740  47.735  36.416  1.00  0.00           H
ATOM   2456 2HG2 VAL A 167      29.824  46.393  35.938  1.00  0.00           H
ATOM   2457 3HG2 VAL A 167      29.786  47.848  34.962  1.00  0.00           H
ATOM   2458  C   VAL A 167      26.340  49.307  36.854  1.00  0.00           C
ATOM   2459  O   VAL A 167      26.391  50.584  36.995  1.00  0.00           O
ATOM   2460  N   ALA A 168      25.437  48.521  37.401  1.00  0.00           N
ATOM   2461  H   ALA A 168      25.527  47.505  37.440  1.00  0.00           H
ATOM   2462  CA  ALA A 168      24.483  49.099  38.424  1.00  0.00           C
ATOM   2463  HA  ALA A 168      24.697  50.173  38.419  1.00  0.00           H
ATOM   2464  CB  ALA A 168      23.123  48.903  37.794  1.00  0.00           C
ATOM   2465  HB1 ALA A 168      22.948  47.836  37.675  1.00  0.00           H
ATOM   2466  HB2 ALA A 168      22.356  49.234  38.485  1.00  0.00           H
ATOM   2467  HB3 ALA A 168      22.890  49.341  36.820  1.00  0.00           H
ATOM   2468  C   ALA A 168      24.801  48.558  39.846  1.00  0.00           C
ATOM   2469  O   ALA A 168      25.571  49.179  40.608  1.00  0.00           O
ATOM   2470  N   ASP A 169      24.211  47.424  40.200  1.00  0.00           N
ATOM   2471  H   ASP A 169      23.586  46.992  39.535  1.00  0.00           H
ATOM   2472  CA  ASP A 169      24.194  46.772  41.457  1.00  0.00           C
ATOM   2473  HA  ASP A 169      24.254  47.564  42.204  1.00  0.00           H
ATOM   2474  CB  ASP A 169      22.848  46.091  41.809  1.00  0.00           C
ATOM   2475  HB1 ASP A 169      22.053  46.833  41.784  1.00  0.00           H
ATOM   2476  HB2 ASP A 169      22.944  45.693  42.824  1.00  0.00           H
ATOM   2477  CG  ASP A 169      22.431  45.002  40.818  1.00  0.00           C
ATOM   2478  OD1 ASP A 169      23.141  44.812  39.768  1.00  0.00           O
ATOM   2479  OD2 ASP A 169      21.408  44.398  41.095  1.00  0.00           O
ATOM   2480  C   ASP A 169      25.342  45.709  41.619  1.00  0.00           C
ATOM   2481  O   ASP A 169      25.472  45.194  42.753  1.00  0.00           O
ATOM   2482  N   GLY A 170      26.102  45.514  40.571  1.00  0.00           N
ATOM   2483  H   GLY A 170      25.744  46.050  39.792  1.00  0.00           H
ATOM   2484  CA  GLY A 170      27.424  44.878  40.567  1.00  0.00           C
ATOM   2485  HA1 GLY A 170      27.750  44.827  39.528  1.00  0.00           H
ATOM   2486  HA2 GLY A 170      27.238  43.845  40.874  1.00  0.00           H
ATOM   2487  C   GLY A 170      28.430  45.641  41.424  1.00  0.00           C
ATOM   2488  O   GLY A 170      28.405  46.867  41.595  1.00  0.00           O
ATOM   2489  N   LEU A 171      29.379  44.846  41.898  1.00  0.00           N
ATOM   2490  H   LEU A 171      29.378  43.853  41.732  1.00  0.00           H
ATOM   2491  CA  LEU A 171      30.703  45.355  42.233  1.00  0.00           C
ATOM   2492  HA  LEU A 171      30.631  46.385  42.596  1.00  0.00           H
ATOM   2493  CB  LEU A 171      31.310  44.505  43.322  1.00  0.00           C
ATOM   2494  HB1 LEU A 171      31.147  43.443  43.123  1.00  0.00           H
ATOM   2495  HB2 LEU A 171      30.781  44.845  44.203  1.00  0.00           H
ATOM   2496  CG  LEU A 171      32.764  44.697  43.559  1.00  0.00           C
ATOM   2497  HG  LEU A 171      33.217  44.586  42.574  1.00  0.00           H
ATOM   2498  CD1 LEU A 171      33.093  46.137  44.133  1.00  0.00           C
ATOM   2499 1HD1 LEU A 171      32.989  46.878  43.340  1.00  0.00           H
ATOM   2500 2HD1 LEU A 171      32.460  46.255  45.021  1.00  0.00           H
ATOM   2501 3HD1 LEU A 171      34.113  46.121  44.513  1.00  0.00           H
ATOM   2502  CD2 LEU A 171      33.376  43.704  44.565  1.00  0.00           C
ATOM   2503 1HD2 LEU A 171      32.937  42.733  44.333  1.00  0.00           H
ATOM   2504 2HD2 LEU A 171      34.463  43.711  44.484  1.00  0.00           H
ATOM   2505 3HD2 LEU A 171      33.254  44.008  45.600  1.00  0.00           H
ATOM   2506  C   LEU A 171      31.560  45.499  41.014  1.00  0.00           C
ATOM   2507  O   LEU A 171      32.149  46.552  40.832  1.00  0.00           O
ATOM   2508  N   HIS A 172      31.488  44.548  40.101  1.00  0.00           N
ATOM   2509  H   HIS A 172      31.105  43.628  40.261  1.00  0.00           H
ATOM   2510  CA  HIS A 172      32.084  44.620  38.758  1.00  0.00           C
ATOM   2511  HA  HIS A 172      32.421  45.637  38.558  1.00  0.00           H
ATOM   2512  CB  HIS A 172      33.274  43.697  38.771  1.00  0.00           C
ATOM   2513  HB1 HIS A 172      33.651  43.655  37.749  1.00  0.00           H
ATOM   2514  HB2 HIS A 172      32.883  42.691  38.934  1.00  0.00           H
ATOM   2515  CG  HIS A 172      34.385  44.046  39.676  1.00  0.00           C
ATOM   2516  ND1 HIS A 172      35.195  43.081  40.337  1.00  0.00           N
ATOM   2517  CE1 HIS A 172      36.082  43.762  41.086  1.00  0.00           C
ATOM   2518  HE1 HIS A 172      36.883  43.369  41.701  1.00  0.00           H
ATOM   2519  NE2 HIS A 172      35.857  45.091  40.975  1.00  0.00           N
ATOM   2520  HE2 HIS A 172      36.382  45.827  41.416  1.00  0.00           H
ATOM   2521  CD2 HIS A 172      34.813  45.274  40.075  1.00  0.00           C
ATOM   2522  HD2 HIS A 172      34.549  46.236  39.669  1.00  0.00           H
ATOM   2523  C   HIS A 172      31.142  44.172  37.597  1.00  0.00           C
ATOM   2524  O   HIS A 172      30.144  43.454  37.790  1.00  0.00           O
ATOM   2525  N   LEU A 173      31.577  44.312  36.382  1.00  0.00           N
ATOM   2526  H   LEU A 173      32.158  45.109  36.149  1.00  0.00           H
ATOM   2527  CA  LEU A 173      31.020  43.542  35.270  1.00  0.00           C
ATOM   2528  HA  LEU A 173      29.957  43.731  35.131  1.00  0.00           H
ATOM   2529  CB  LEU A 173      31.764  44.030  34.019  1.00  0.00           C
ATOM   2530  HB1 LEU A 173      32.835  43.848  34.135  1.00  0.00           H
ATOM   2531  HB2 LEU A 173      31.589  45.108  34.050  1.00  0.00           H
ATOM   2532  CG  LEU A 173      31.428  43.453  32.634  1.00  0.00           C
ATOM   2533  HG  LEU A 173      31.737  42.413  32.539  1.00  0.00           H
ATOM   2534  CD1 LEU A 173      29.982  43.494  32.342  1.00  0.00           C
ATOM   2535 1HD1 LEU A 173      29.776  43.146  31.331  1.00  0.00           H
ATOM   2536 2HD1 LEU A 173      29.612  42.709  32.995  1.00  0.00           H
ATOM   2537 3HD1 LEU A 173      29.550  44.463  32.605  1.00  0.00           H
ATOM   2538  CD2 LEU A 173      32.172  44.297  31.589  1.00  0.00           C
ATOM   2539 1HD2 LEU A 173      31.923  45.361  31.684  1.00  0.00           H
ATOM   2540 2HD2 LEU A 173      33.234  44.073  31.707  1.00  0.00           H
ATOM   2541 3HD2 LEU A 173      31.857  43.968  30.609  1.00  0.00           H
ATOM   2542  C   LEU A 173      31.108  42.041  35.482  1.00  0.00           C
ATOM   2543  O   LEU A 173      30.140  41.366  35.152  1.00  0.00           O
ATOM   2544  N   LYS A 174      32.304  41.488  35.978  1.00  0.00           N
ATOM   2545  H   LYS A 174      33.091  42.112  36.070  1.00  0.00           H
ATOM   2546  CA  LYS A 174      32.335  40.058  36.350  1.00  0.00           C
ATOM   2547  HA  LYS A 174      31.664  39.513  35.692  1.00  0.00           H
ATOM   2548  CB  LYS A 174      33.736  39.493  36.237  1.00  0.00           C
ATOM   2549  HB1 LYS A 174      33.802  38.490  36.669  1.00  0.00           H
ATOM   2550  HB2 LYS A 174      34.480  40.032  36.825  1.00  0.00           H
ATOM   2551  CG  LYS A 174      34.046  39.434  34.718  1.00  0.00           C
ATOM   2552  HG1 LYS A 174      33.766  40.366  34.229  1.00  0.00           H
ATOM   2553  HG2 LYS A 174      33.288  38.783  34.275  1.00  0.00           H
ATOM   2554  CD  LYS A 174      35.399  38.960  34.224  1.00  0.00           C
ATOM   2555  HD1 LYS A 174      35.386  38.969  33.131  1.00  0.00           H
ATOM   2556  HD2 LYS A 174      35.476  37.920  34.549  1.00  0.00           H
ATOM   2557  CE  LYS A 174      36.624  39.602  34.715  1.00  0.00           C
ATOM   2558  HE1 LYS A 174      36.709  39.417  35.783  1.00  0.00           H
ATOM   2559  HE2 LYS A 174      36.454  40.680  34.689  1.00  0.00           H
ATOM   2560  NZ  LYS A 174      37.878  39.163  33.932  1.00  0.00           N
ATOM   2561  HZ1 LYS A 174      37.771  39.250  32.924  1.00  0.00           H
ATOM   2562  HZ2 LYS A 174      38.657  39.802  34.053  1.00  0.00           H
ATOM   2563  HZ3 LYS A 174      38.181  38.220  34.127  1.00  0.00           H
ATOM   2564  C   LYS A 174      31.545  39.542  37.634  1.00  0.00           C
ATOM   2565  O   LYS A 174      31.344  38.380  37.860  1.00  0.00           O
ATOM   2566  N   SER A 175      30.984  40.508  38.343  1.00  0.00           N
ATOM   2567  H   SER A 175      31.097  41.476  38.094  1.00  0.00           H
ATOM   2568  CA  SER A 175      30.081  40.155  39.436  1.00  0.00           C
ATOM   2569  HA  SER A 175      30.619  39.430  40.053  1.00  0.00           H
ATOM   2570  CB  SER A 175      29.755  41.343  40.360  1.00  0.00           C
ATOM   2571  HB1 SER A 175      29.212  40.939  41.207  1.00  0.00           H
ATOM   2572  HB2 SER A 175      29.014  42.009  39.919  1.00  0.00           H
ATOM   2573  OG  SER A 175      30.933  41.926  40.757  1.00  0.00           O
ATOM   2574  HG  SER A 175      31.123  41.471  41.579  1.00  0.00           H
ATOM   2575  C   SER A 175      28.724  39.594  38.955  1.00  0.00           C
ATOM   2576  O   SER A 175      28.045  39.145  39.844  1.00  0.00           O
ATOM   2577  N   PHE A 176      28.350  39.662  37.668  1.00  0.00           N
ATOM   2578  H   PHE A 176      29.059  40.103  37.103  1.00  0.00           H
ATOM   2579  CA  PHE A 176      27.029  39.355  37.108  1.00  0.00           C
ATOM   2580  HA  PHE A 176      26.574  38.582  37.727  1.00  0.00           H
ATOM   2581  CB  PHE A 176      26.223  40.658  37.222  1.00  0.00           C
ATOM   2582  HB1 PHE A 176      26.297  41.059  38.231  1.00  0.00           H
ATOM   2583  HB2 PHE A 176      25.170  40.367  37.163  1.00  0.00           H
ATOM   2584  CG  PHE A 176      26.498  41.680  36.154  1.00  0.00           C
ATOM   2585  CD1 PHE A 176      25.898  41.572  34.863  1.00  0.00           C
ATOM   2586  HD1 PHE A 176      25.240  40.731  34.699  1.00  0.00           H
ATOM   2587  CE1 PHE A 176      26.204  42.626  33.919  1.00  0.00           C
ATOM   2588  HE1 PHE A 176      25.712  42.625  32.956  1.00  0.00           H
ATOM   2589  CZ  PHE A 176      27.051  43.694  34.238  1.00  0.00           C
ATOM   2590  HZ  PHE A 176      27.284  44.445  33.499  1.00  0.00           H
ATOM   2591  CE2 PHE A 176      27.521  43.856  35.541  1.00  0.00           C
ATOM   2592  HE2 PHE A 176      28.043  44.765  35.787  1.00  0.00           H
ATOM   2593  CD2 PHE A 176      27.227  42.858  36.426  1.00  0.00           C
ATOM   2594  HD2 PHE A 176      27.423  43.015  37.477  1.00  0.00           H
ATOM   2595  C   PHE A 176      27.044  38.730  35.705  1.00  0.00           C
ATOM   2596  O   PHE A 176      25.959  38.269  35.261  1.00  0.00           O
ATOM   2597  N   CYS A 177      28.108  38.754  34.959  1.00  0.00           N
ATOM   2598  H   CYS A 177      28.943  39.123  35.385  1.00  0.00           H
ATOM   2599  CA  CYS A 177      28.276  37.939  33.744  1.00  0.00           C
ATOM   2600  HA  CYS A 177      27.632  37.066  33.814  1.00  0.00           H
ATOM   2601  CB  CYS A 177      27.930  38.902  32.678  1.00  0.00           C
ATOM   2602  HB1 CYS A 177      26.989  39.383  32.949  1.00  0.00           H
ATOM   2603  HB2 CYS A 177      27.763  38.289  31.797  1.00  0.00           H
ATOM   2604  SG  CYS A 177      29.251  40.149  32.318  1.00  0.00           S
ATOM   2605  HG  CYS A 177      29.271  40.545  33.594  1.00  0.00           H
ATOM   2606  C   CYS A 177      29.712  37.304  33.672  1.00  0.00           C
ATOM   2607  O   CYS A 177      30.567  37.553  34.496  1.00  0.00           O
ATOM   2608  N   SER A 178      29.885  36.458  32.720  1.00  0.00           N
ATOM   2609  H   SER A 178      29.162  36.300  32.038  1.00  0.00           H
ATOM   2610  CA  SER A 178      31.221  35.851  32.337  1.00  0.00           C
ATOM   2611  HA  SER A 178      32.038  36.574  32.353  1.00  0.00           H
ATOM   2612  CB  SER A 178      31.547  34.701  33.252  1.00  0.00           C
ATOM   2613  HB1 SER A 178      32.081  33.845  32.821  1.00  0.00           H
ATOM   2614  HB2 SER A 178      30.569  34.333  33.542  1.00  0.00           H
ATOM   2615  OG  SER A 178      32.168  35.154  34.414  1.00  0.00           O
ATOM   2616  HG  SER A 178      31.695  35.966  34.627  1.00  0.00           H
ATOM   2617  C   SER A 178      31.245  35.220  30.926  1.00  0.00           C
ATOM   2618  O   SER A 178      30.175  34.815  30.437  1.00  0.00           O
ATOM   2619  N   MET A 179      32.379  35.240  30.266  1.00  0.00           N
ATOM   2620  H   MET A 179      33.186  35.525  30.810  1.00  0.00           H
ATOM   2621  CA  MET A 179      32.480  34.514  29.006  1.00  0.00           C
ATOM   2622  HA  MET A 179      31.604  34.849  28.442  1.00  0.00           H
ATOM   2623  CB  MET A 179      33.790  34.813  28.274  1.00  0.00           C
ATOM   2624  HB1 MET A 179      34.095  33.907  27.751  1.00  0.00           H
ATOM   2625  HB2 MET A 179      34.473  35.057  29.086  1.00  0.00           H
ATOM   2626  CG  MET A 179      33.711  35.962  27.315  1.00  0.00           C
ATOM   2627  HG1 MET A 179      34.703  36.223  26.933  1.00  0.00           H
ATOM   2628  HG2 MET A 179      33.211  36.853  27.692  1.00  0.00           H
ATOM   2629  SD  MET A 179      32.748  35.593  25.842  1.00  0.00           S
ATOM   2630  CE  MET A 179      33.809  34.420  25.055  1.00  0.00           C
ATOM   2631  HE1 MET A 179      33.473  34.337  24.022  1.00  0.00           H
ATOM   2632  HE2 MET A 179      34.828  34.822  25.002  1.00  0.00           H
ATOM   2633  HE3 MET A 179      33.895  33.418  25.485  1.00  0.00           H
ATOM   2634  C   MET A 179      32.396  33.017  29.312  1.00  0.00           C
ATOM   2635  O   MET A 179      33.260  32.451  30.017  1.00  0.00           O
ATOM   2636  N   ALA A 180      31.343  32.287  28.814  1.00  0.00           N
ATOM   2637  H   ALA A 180      30.738  32.805  28.186  1.00  0.00           H
ATOM   2638  CA  ALA A 180      30.967  30.880  29.032  1.00  0.00           C
ATOM   2639  HA  ALA A 180      31.404  30.446  29.930  1.00  0.00           H
ATOM   2640  CB  ALA A 180      29.475  30.888  29.413  1.00  0.00           C
ATOM   2641  HB1 ALA A 180      28.863  31.461  28.713  1.00  0.00           H
ATOM   2642  HB2 ALA A 180      29.195  29.911  29.799  1.00  0.00           H
ATOM   2643  HB3 ALA A 180      29.451  31.532  30.291  1.00  0.00           H
ATOM   2644  C   ALA A 180      31.212  29.918  27.849  1.00  0.00           C
ATOM   2645  O   ALA A 180      31.306  28.723  28.104  1.00  0.00           O
ATOM   2646  N   GLY A 181      31.245  30.387  26.622  1.00  0.00           N
ATOM   2647  H   GLY A 181      30.860  31.293  26.399  1.00  0.00           H
ATOM   2648  CA  GLY A 181      31.769  29.653  25.472  1.00  0.00           C
ATOM   2649  HA1 GLY A 181      31.031  28.886  25.222  1.00  0.00           H
ATOM   2650  HA2 GLY A 181      32.739  29.217  25.731  1.00  0.00           H
ATOM   2651  C   GLY A 181      32.202  30.530  24.328  1.00  0.00           C
ATOM   2652  O   GLY A 181      32.124  31.797  24.488  1.00  0.00           O
ATOM   2653  N   PRO A 182      32.568  29.948  23.147  1.00  0.00           N
ATOM   2654  CD  PRO A 182      32.896  28.538  22.944  1.00  0.00           C
ATOM   2655  HD1 PRO A 182      31.995  27.935  23.026  1.00  0.00           H
ATOM   2656  HD2 PRO A 182      33.719  28.296  23.618  1.00  0.00           H
ATOM   2657  CG  PRO A 182      33.466  28.416  21.487  1.00  0.00           C
ATOM   2658  HG1 PRO A 182      33.148  27.466  21.052  1.00  0.00           H
ATOM   2659  HG2 PRO A 182      34.549  28.353  21.451  1.00  0.00           H
ATOM   2660  CB  PRO A 182      32.956  29.629  20.780  1.00  0.00           C
ATOM   2661  HB1 PRO A 182      32.075  29.340  20.200  1.00  0.00           H
ATOM   2662  HB2 PRO A 182      33.725  29.863  20.036  1.00  0.00           H
ATOM   2663  CA  PRO A 182      32.721  30.652  21.869  1.00  0.00           C
ATOM   2664  HA  PRO A 182      33.644  31.210  22.006  1.00  0.00           H
ATOM   2665  C   PRO A 182      31.617  31.729  21.632  1.00  0.00           C
ATOM   2666  O   PRO A 182      30.395  31.416  21.376  1.00  0.00           O
ATOM   2667  N   ASN A 183      32.033  33.008  21.703  1.00  0.00           N
ATOM   2668  H   ASN A 183      33.005  33.227  21.843  1.00  0.00           H
ATOM   2669  CA  ASN A 183      31.123  34.155  21.525  1.00  0.00           C
ATOM   2670  HA  ASN A 183      31.640  35.031  21.922  1.00  0.00           H
ATOM   2671  CB  ASN A 183      30.927  34.258  20.000  1.00  0.00           C
ATOM   2672  HB1 ASN A 183      30.639  33.357  19.469  1.00  0.00           H
ATOM   2673  HB2 ASN A 183      31.893  34.347  19.510  1.00  0.00           H
ATOM   2674  CG  ASN A 183      29.879  35.278  19.602  1.00  0.00           C
ATOM   2675  OD1 ASN A 183      30.026  36.459  19.779  1.00  0.00           O
ATOM   2676  ND2 ASN A 183      28.742  34.834  19.042  1.00  0.00           N
ATOM   2677 1HD2 ASN A 183      28.398  33.924  19.305  1.00  0.00           H
ATOM   2678 2HD2 ASN A 183      28.073  35.563  18.849  1.00  0.00           H
ATOM   2679  C   ASN A 183      29.791  34.098  22.411  1.00  0.00           C
ATOM   2680  O   ASN A 183      28.797  34.659  22.038  1.00  0.00           O
ATOM   2681  N   LEU A 184      29.915  33.384  23.535  1.00  0.00           N
ATOM   2682  H   LEU A 184      30.787  32.901  23.704  1.00  0.00           H
ATOM   2683  CA  LEU A 184      28.821  33.222  24.471  1.00  0.00           C
ATOM   2684  HA  LEU A 184      27.950  33.787  24.116  1.00  0.00           H
ATOM   2685  CB  LEU A 184      28.413  31.705  24.532  1.00  0.00           C
ATOM   2686  HB1 LEU A 184      29.307  31.102  24.680  1.00  0.00           H
ATOM   2687  HB2 LEU A 184      28.085  31.425  23.530  1.00  0.00           H
ATOM   2688  CG  LEU A 184      27.309  31.297  25.609  1.00  0.00           C
ATOM   2689  HG  LEU A 184      27.722  31.403  26.612  1.00  0.00           H
ATOM   2690  CD1 LEU A 184      25.979  32.081  25.562  1.00  0.00           C
ATOM   2691 1HD1 LEU A 184      25.328  31.694  26.340  1.00  0.00           H
ATOM   2692 2HD1 LEU A 184      26.138  33.096  25.925  1.00  0.00           H
ATOM   2693 3HD1 LEU A 184      25.466  32.058  24.594  1.00  0.00           H
ATOM   2694  CD2 LEU A 184      26.961  29.805  25.350  1.00  0.00           C
ATOM   2695 1HD2 LEU A 184      26.291  29.425  26.137  1.00  0.00           H
ATOM   2696 2HD2 LEU A 184      26.519  29.705  24.356  1.00  0.00           H
ATOM   2697 3HD2 LEU A 184      27.869  29.222  25.447  1.00  0.00           H
ATOM   2698  C   LEU A 184      29.171  33.714  25.871  1.00  0.00           C
ATOM   2699  O   LEU A 184      29.888  33.052  26.584  1.00  0.00           O
ATOM   2700  N   ILE A 185      28.383  34.657  26.403  1.00  0.00           N
ATOM   2701  H   ILE A 185      27.609  35.002  25.850  1.00  0.00           H
ATOM   2702  CA  ILE A 185      28.479  35.220  27.789  1.00  0.00           C
ATOM   2703  HA  ILE A 185      29.448  34.899  28.174  1.00  0.00           H
ATOM   2704  CB  ILE A 185      28.472  36.782  27.710  1.00  0.00           C
ATOM   2705  HB  ILE A 185      27.570  37.067  27.171  1.00  0.00           H
ATOM   2706  CG2 ILE A 185      28.414  37.448  29.088  1.00  0.00           C
ATOM   2707 1HG2 ILE A 185      29.292  37.270  29.720  1.00  0.00           H
ATOM   2708 2HG2 ILE A 185      28.193  38.508  28.953  1.00  0.00           H
ATOM   2709 3HG2 ILE A 185      27.505  37.085  29.585  1.00  0.00           H
ATOM   2710  CG1 ILE A 185      29.670  37.318  26.913  1.00  0.00           C
ATOM   2711 1HG1 ILE A 185      29.597  36.889  25.920  1.00  0.00           H
ATOM   2712 2HG1 ILE A 185      30.591  37.112  27.470  1.00  0.00           H
ATOM   2713  CD  ILE A 185      29.595  38.847  26.642  1.00  0.00           C
ATOM   2714  HD1 ILE A 185      28.676  39.103  26.120  1.00  0.00           H
ATOM   2715  HD2 ILE A 185      29.802  39.356  27.586  1.00  0.00           H
ATOM   2716  HD3 ILE A 185      30.457  39.150  26.052  1.00  0.00           H
ATOM   2717  C   ILE A 185      27.275  34.742  28.643  1.00  0.00           C
ATOM   2718  O   ILE A 185      26.158  35.168  28.419  1.00  0.00           O
ATOM   2719  N   ALA A 186      27.476  33.973  29.718  1.00  0.00           N
ATOM   2720  H   ALA A 186      28.403  33.692  29.992  1.00  0.00           H
ATOM   2721  CA  ALA A 186      26.444  33.772  30.763  1.00  0.00           C
ATOM   2722  HA  ALA A 186      25.478  33.484  30.348  1.00  0.00           H
ATOM   2723  CB  ALA A 186      26.865  32.573  31.606  1.00  0.00           C
ATOM   2724  HB1 ALA A 186      26.985  31.654  31.023  1.00  0.00           H
ATOM   2725  HB2 ALA A 186      27.796  32.720  32.142  1.00  0.00           H
ATOM   2726  HB3 ALA A 186      26.074  32.309  32.310  1.00  0.00           H
ATOM   2727  C   ALA A 186      26.239  35.032  31.589  1.00  0.00           C
ATOM   2728  O   ALA A 186      27.208  35.653  32.020  1.00  0.00           O
ATOM   2729  N   ILE A 187      25.014  35.365  31.903  1.00  0.00           N
ATOM   2730  H   ILE A 187      24.249  34.767  31.624  1.00  0.00           H
ATOM   2731  CA  ILE A 187      24.590  36.693  32.457  1.00  0.00           C
ATOM   2732  HA  ILE A 187      25.483  37.058  32.971  1.00  0.00           H
ATOM   2733  CB  ILE A 187      24.291  37.664  31.352  1.00  0.00           C
ATOM   2734  HB  ILE A 187      25.152  37.683  30.681  1.00  0.00           H
ATOM   2735  CG2 ILE A 187      23.168  37.145  30.493  1.00  0.00           C
ATOM   2736 1HG2 ILE A 187      23.401  36.148  30.128  1.00  0.00           H
ATOM   2737 2HG2 ILE A 187      22.286  36.969  31.112  1.00  0.00           H
ATOM   2738 3HG2 ILE A 187      22.877  37.853  29.719  1.00  0.00           H
ATOM   2739  CG1 ILE A 187      24.002  39.060  31.970  1.00  0.00           C
ATOM   2740 1HG1 ILE A 187      24.741  39.305  32.734  1.00  0.00           H
ATOM   2741 2HG1 ILE A 187      22.966  39.130  32.300  1.00  0.00           H
ATOM   2742  CD  ILE A 187      24.202  40.280  31.004  1.00  0.00           C
ATOM   2743  HD1 ILE A 187      24.413  41.187  31.578  1.00  0.00           H
ATOM   2744  HD2 ILE A 187      25.039  40.059  30.341  1.00  0.00           H
ATOM   2745  HD3 ILE A 187      23.399  40.367  30.289  1.00  0.00           H
ATOM   2746  C   ILE A 187      23.510  36.512  33.528  1.00  0.00           C
ATOM   2747  O   ILE A 187      22.496  35.843  33.252  1.00  0.00           O
ATOM   2748  N   GLY A 188      23.575  37.204  34.624  1.00  0.00           N
ATOM   2749  H   GLY A 188      24.359  37.835  34.695  1.00  0.00           H
ATOM   2750  CA  GLY A 188      22.612  37.203  35.715  1.00  0.00           C
ATOM   2751  HA1 GLY A 188      23.141  37.663  36.545  1.00  0.00           H
ATOM   2752  HA2 GLY A 188      22.402  36.162  35.975  1.00  0.00           H
ATOM   2753  C   GLY A 188      21.348  37.937  35.500  1.00  0.00           C
ATOM   2754  O   GLY A 188      21.023  38.263  34.373  1.00  0.00           O
ATOM   2755  N   SER A 189      20.493  38.086  36.500  1.00  0.00           N
ATOM   2756  H   SER A 189      20.758  37.761  37.412  1.00  0.00           H
ATOM   2757  CA  SER A 189      19.152  38.656  36.387  1.00  0.00           C
ATOM   2758  HA  SER A 189      19.027  38.911  35.336  1.00  0.00           H
ATOM   2759  CB  SER A 189      18.106  37.523  36.713  1.00  0.00           C
ATOM   2760  HB1 SER A 189      17.122  37.990  36.625  1.00  0.00           H
ATOM   2761  HB2 SER A 189      18.252  37.289  37.769  1.00  0.00           H
ATOM   2762  OG  SER A 189      18.223  36.393  35.828  1.00  0.00           O
ATOM   2763  HG  SER A 189      19.120  36.065  35.879  1.00  0.00           H
ATOM   2764  C   SER A 189      18.980  39.932  37.253  1.00  0.00           C
ATOM   2765  O   SER A 189      17.871  40.152  37.807  1.00  0.00           O
ATOM   2766  N   SER A 190      20.076  40.651  37.456  1.00  0.00           N
ATOM   2767  H   SER A 190      20.932  40.307  37.063  1.00  0.00           H
ATOM   2768  CA  SER A 190      20.214  41.788  38.373  1.00  0.00           C
ATOM   2769  HA  SER A 190      19.641  41.533  39.270  1.00  0.00           H
ATOM   2770  CB  SER A 190      21.706  41.899  38.779  1.00  0.00           C
ATOM   2771  HB1 SER A 190      22.000  40.893  39.069  1.00  0.00           H
ATOM   2772  HB2 SER A 190      21.859  42.561  39.625  1.00  0.00           H
ATOM   2773  OG  SER A 190      22.484  42.340  37.660  1.00  0.00           O
ATOM   2774  HG  SER A 190      23.404  42.227  37.903  1.00  0.00           H
ATOM   2775  C   SER A 190      19.643  43.107  37.790  1.00  0.00           C
ATOM   2776  O   SER A 190      19.049  43.151  36.716  1.00  0.00           O
ATOM   2777  N   GLU A 191      19.809  44.255  38.477  1.00  0.00           N
ATOM   2778  H   GLU A 191      20.391  44.186  39.305  1.00  0.00           H
ATOM   2779  CA  GLU A 191      19.676  45.635  37.860  1.00  0.00           C
ATOM   2780  HA  GLU A 191      18.838  45.572  37.158  1.00  0.00           H
ATOM   2781  CB  GLU A 191      19.310  46.605  38.941  1.00  0.00           C
ATOM   2782  HB1 GLU A 191      19.084  47.582  38.503  1.00  0.00           H
ATOM   2783  HB2 GLU A 191      20.084  46.646  39.699  1.00  0.00           H
ATOM   2784  CG  GLU A 191      17.957  46.191  39.608  1.00  0.00           C
ATOM   2785  HG1 GLU A 191      17.566  46.976  40.261  1.00  0.00           H
ATOM   2786  HG2 GLU A 191      18.195  45.308  40.192  1.00  0.00           H
ATOM   2787  CD  GLU A 191      16.950  45.786  38.623  1.00  0.00           C
ATOM   2788  OE1 GLU A 191      16.341  44.712  38.800  1.00  0.00           O
ATOM   2789  OE2 GLU A 191      16.534  46.616  37.729  1.00  0.00           O
ATOM   2790  C   GLU A 191      20.898  46.121  36.997  1.00  0.00           C
ATOM   2791  O   GLU A 191      20.726  47.043  36.165  1.00  0.00           O
ATOM   2792  N   SER A 192      22.005  45.437  37.042  1.00  0.00           N
ATOM   2793  H   SER A 192      22.181  44.746  37.763  1.00  0.00           H
ATOM   2794  CA  SER A 192      23.154  45.649  36.064  1.00  0.00           C
ATOM   2795  HA  SER A 192      23.098  46.720  35.864  1.00  0.00           H
ATOM   2796  CB  SER A 192      24.426  45.163  36.643  1.00  0.00           C
ATOM   2797  HB1 SER A 192      25.285  45.309  35.985  1.00  0.00           H
ATOM   2798  HB2 SER A 192      24.392  44.081  36.731  1.00  0.00           H
ATOM   2799  OG  SER A 192      24.637  45.719  37.856  1.00  0.00           O
ATOM   2800  HG  SER A 192      24.104  45.206  38.470  1.00  0.00           H
ATOM   2801  C   SER A 192      22.860  44.939  34.670  1.00  0.00           C
ATOM   2802  O   SER A 192      23.296  45.415  33.668  1.00  0.00           O
ATOM   2803  N   ALA A 193      22.200  43.811  34.718  1.00  0.00           N
ATOM   2804  H   ALA A 193      21.910  43.365  35.578  1.00  0.00           H
ATOM   2805  CA  ALA A 193      22.218  42.790  33.670  1.00  0.00           C
ATOM   2806  HA  ALA A 193      23.257  42.657  33.363  1.00  0.00           H
ATOM   2807  CB  ALA A 193      21.656  41.476  34.281  1.00  0.00           C
ATOM   2808  HB1 ALA A 193      21.542  40.717  33.503  1.00  0.00           H
ATOM   2809  HB2 ALA A 193      22.208  41.088  35.139  1.00  0.00           H
ATOM   2810  HB3 ALA A 193      20.653  41.654  34.669  1.00  0.00           H
ATOM   2811  C   ALA A 193      21.543  43.203  32.376  1.00  0.00           C
ATOM   2812  O   ALA A 193      22.250  43.347  31.384  1.00  0.00           O
ATOM   2813  N   GLN A 194      20.284  43.571  32.337  1.00  0.00           N
ATOM   2814  H   GLN A 194      19.753  43.543  33.197  1.00  0.00           H
ATOM   2815  CA  GLN A 194      19.492  43.976  31.175  1.00  0.00           C
ATOM   2816  HA  GLN A 194      19.639  43.322  30.314  1.00  0.00           H
ATOM   2817  CB  GLN A 194      17.982  44.067  31.385  1.00  0.00           C
ATOM   2818  HB1 GLN A 194      17.488  44.491  30.514  1.00  0.00           H
ATOM   2819  HB2 GLN A 194      17.740  44.641  32.278  1.00  0.00           H
ATOM   2820  CG  GLN A 194      17.429  42.678  31.755  1.00  0.00           C
ATOM   2821  HG1 GLN A 194      17.838  42.358  32.710  1.00  0.00           H
ATOM   2822  HG2 GLN A 194      17.707  41.951  30.990  1.00  0.00           H
ATOM   2823  CD  GLN A 194      15.875  42.665  31.786  1.00  0.00           C
ATOM   2824  OE1 GLN A 194      15.156  43.055  30.866  1.00  0.00           O
ATOM   2825  NE2 GLN A 194      15.343  42.187  32.840  1.00  0.00           N
ATOM   2826 1HE2 GLN A 194      15.811  41.839  33.662  1.00  0.00           H
ATOM   2827 2HE2 GLN A 194      14.349  42.233  32.960  1.00  0.00           H
ATOM   2828  C   GLN A 194      19.984  45.310  30.578  1.00  0.00           C
ATOM   2829  O   GLN A 194      19.956  45.508  29.362  1.00  0.00           O
ATOM   2830  N   LYS A 195      20.472  46.186  31.410  1.00  0.00           N
ATOM   2831  H   LYS A 195      20.297  46.063  32.402  1.00  0.00           H
ATOM   2832  CA  LYS A 195      20.982  47.519  31.202  1.00  0.00           C
ATOM   2833  HA  LYS A 195      20.256  48.171  30.717  1.00  0.00           H
ATOM   2834  CB  LYS A 195      21.230  48.129  32.616  1.00  0.00           C
ATOM   2835  HB1 LYS A 195      21.868  47.514  33.257  1.00  0.00           H
ATOM   2836  HB2 LYS A 195      20.261  48.154  33.118  1.00  0.00           H
ATOM   2837  CG  LYS A 195      21.733  49.485  32.458  1.00  0.00           C
ATOM   2838  HG1 LYS A 195      21.073  50.064  31.798  1.00  0.00           H
ATOM   2839  HG2 LYS A 195      22.700  49.538  31.962  1.00  0.00           H
ATOM   2840  CD  LYS A 195      21.847  50.084  33.835  1.00  0.00           C
ATOM   2841  HD1 LYS A 195      22.756  49.734  34.325  1.00  0.00           H
ATOM   2842  HD2 LYS A 195      20.928  49.820  34.359  1.00  0.00           H
ATOM   2843  CE  LYS A 195      21.842  51.602  33.657  1.00  0.00           C
ATOM   2844  HE1 LYS A 195      20.863  51.858  33.254  1.00  0.00           H
ATOM   2845  HE2 LYS A 195      22.659  51.974  33.041  1.00  0.00           H
ATOM   2846  NZ  LYS A 195      22.000  52.215  34.973  1.00  0.00           N
ATOM   2847  HZ1 LYS A 195      21.394  51.850  35.697  1.00  0.00           H
ATOM   2848  HZ2 LYS A 195      22.963  52.267  35.287  1.00  0.00           H
ATOM   2849  HZ3 LYS A 195      21.766  53.198  34.891  1.00  0.00           H
ATOM   2850  C   LYS A 195      22.250  47.490  30.367  1.00  0.00           C
ATOM   2851  O   LYS A 195      22.330  48.082  29.240  1.00  0.00           O
ATOM   2852  N   ALA A 196      23.141  46.616  30.840  1.00  0.00           N
ATOM   2853  H   ALA A 196      23.036  46.204  31.753  1.00  0.00           H
ATOM   2854  CA  ALA A 196      24.357  46.381  30.035  1.00  0.00           C
ATOM   2855  HA  ALA A 196      24.653  47.381  29.711  1.00  0.00           H
ATOM   2856  CB  ALA A 196      25.427  45.652  30.851  1.00  0.00           C
ATOM   2857  HB1 ALA A 196      26.220  45.400  30.135  1.00  0.00           H
ATOM   2858  HB2 ALA A 196      25.725  46.331  31.641  1.00  0.00           H
ATOM   2859  HB3 ALA A 196      25.005  44.794  31.368  1.00  0.00           H
ATOM   2860  C   ALA A 196      24.029  45.587  28.788  1.00  0.00           C
ATOM   2861  O   ALA A 196      24.672  45.864  27.792  1.00  0.00           O
ATOM   2862  N   LEU A 197      23.190  44.540  28.879  1.00  0.00           N
ATOM   2863  H   LEU A 197      22.745  44.260  29.736  1.00  0.00           H
ATOM   2864  CA  LEU A 197      22.952  43.575  27.791  1.00  0.00           C
ATOM   2865  HA  LEU A 197      23.830  43.020  27.470  1.00  0.00           H
ATOM   2866  CB  LEU A 197      21.892  42.627  28.227  1.00  0.00           C
ATOM   2867  HB1 LEU A 197      21.136  43.251  28.698  1.00  0.00           H
ATOM   2868  HB2 LEU A 197      22.363  42.044  29.019  1.00  0.00           H
ATOM   2869  CG  LEU A 197      21.413  41.529  27.221  1.00  0.00           C
ATOM   2870  HG  LEU A 197      21.083  41.978  26.284  1.00  0.00           H
ATOM   2871  CD1 LEU A 197      22.418  40.502  26.834  1.00  0.00           C
ATOM   2872 1HD1 LEU A 197      21.840  39.708  26.356  1.00  0.00           H
ATOM   2873 2HD1 LEU A 197      23.179  40.922  26.172  1.00  0.00           H
ATOM   2874 3HD1 LEU A 197      22.816  40.133  27.770  1.00  0.00           H
ATOM   2875  CD2 LEU A 197      20.242  40.844  27.940  1.00  0.00           C
ATOM   2876 1HD2 LEU A 197      19.742  40.099  27.333  1.00  0.00           H
ATOM   2877 2HD2 LEU A 197      20.583  40.466  28.903  1.00  0.00           H
ATOM   2878 3HD2 LEU A 197      19.519  41.628  28.156  1.00  0.00           H
ATOM   2879  C   LEU A 197      22.567  44.385  26.483  1.00  0.00           C
ATOM   2880  O   LEU A 197      23.108  44.218  25.349  1.00  0.00           O
ATOM   2881  N   LYS A 198      21.721  45.354  26.614  1.00  0.00           N
ATOM   2882  H   LYS A 198      21.383  45.502  27.552  1.00  0.00           H
ATOM   2883  CA  LYS A 198      21.244  46.172  25.507  1.00  0.00           C
ATOM   2884  HA  LYS A 198      20.894  45.429  24.786  1.00  0.00           H
ATOM   2885  CB  LYS A 198      20.031  47.024  25.973  1.00  0.00           C
ATOM   2886  HB1 LYS A 198      19.657  47.630  25.151  1.00  0.00           H
ATOM   2887  HB2 LYS A 198      20.385  47.642  26.809  1.00  0.00           H
ATOM   2888  CG  LYS A 198      18.939  46.015  26.158  1.00  0.00           C
ATOM   2889  HG1 LYS A 198      19.184  45.334  26.980  1.00  0.00           H
ATOM   2890  HG2 LYS A 198      18.890  45.397  25.258  1.00  0.00           H
ATOM   2891  CD  LYS A 198      17.612  46.798  26.473  1.00  0.00           C
ATOM   2892  HD1 LYS A 198      16.859  46.006  26.481  1.00  0.00           H
ATOM   2893  HD2 LYS A 198      17.409  47.522  25.690  1.00  0.00           H
ATOM   2894  CE  LYS A 198      17.602  47.451  27.932  1.00  0.00           C
ATOM   2895  HE1 LYS A 198      18.533  48.007  27.941  1.00  0.00           H
ATOM   2896  HE2 LYS A 198      17.744  46.690  28.701  1.00  0.00           H
ATOM   2897  NZ  LYS A 198      16.400  48.299  28.099  1.00  0.00           N
ATOM   2898  HZ1 LYS A 198      16.167  48.408  29.071  1.00  0.00           H
ATOM   2899  HZ2 LYS A 198      16.520  49.156  27.574  1.00  0.00           H
ATOM   2900  HZ3 LYS A 198      15.631  47.859  27.597  1.00  0.00           H
ATOM   2901  C   LYS A 198      22.270  46.966  24.770  1.00  0.00           C
ATOM   2902  O   LYS A 198      22.348  46.976  23.570  1.00  0.00           O
ATOM   2903  N   ILE A 199      23.176  47.611  25.497  1.00  0.00           N
ATOM   2904  H   ILE A 199      23.161  47.577  26.501  1.00  0.00           H
ATOM   2905  CA  ILE A 199      24.406  48.194  24.952  1.00  0.00           C
ATOM   2906  HA  ILE A 199      24.126  48.916  24.190  1.00  0.00           H
ATOM   2907  CB  ILE A 199      25.089  48.953  26.110  1.00  0.00           C
ATOM   2908  HB  ILE A 199      25.106  48.289  26.973  1.00  0.00           H
ATOM   2909  CG2 ILE A 199      26.460  49.430  25.752  1.00  0.00           C
ATOM   2910 1HG2 ILE A 199      26.647  49.821  24.754  1.00  0.00           H
ATOM   2911 2HG2 ILE A 199      26.683  50.254  26.426  1.00  0.00           H
ATOM   2912 3HG2 ILE A 199      27.142  48.633  26.059  1.00  0.00           H
ATOM   2913  CG1 ILE A 199      24.183  50.083  26.613  1.00  0.00           C
ATOM   2914 1HG1 ILE A 199      24.599  50.337  27.578  1.00  0.00           H
ATOM   2915 2HG1 ILE A 199      23.174  49.705  26.786  1.00  0.00           H
ATOM   2916  CD  ILE A 199      24.154  51.314  25.782  1.00  0.00           C
ATOM   2917  HD1 ILE A 199      25.159  51.677  25.568  1.00  0.00           H
ATOM   2918  HD2 ILE A 199      23.639  51.100  24.840  1.00  0.00           H
ATOM   2919  HD3 ILE A 199      23.540  52.055  26.294  1.00  0.00           H
ATOM   2920  C   ILE A 199      25.221  47.177  24.150  1.00  0.00           C
ATOM   2921  O   ILE A 199      25.507  47.441  22.988  1.00  0.00           O
ATOM   2922  N   MET A 200      25.573  45.985  24.687  1.00  0.00           N
ATOM   2923  H   MET A 200      25.127  45.562  25.489  1.00  0.00           H
ATOM   2924  CA  MET A 200      26.421  44.971  24.023  1.00  0.00           C
ATOM   2925  HA  MET A 200      27.399  45.420  23.866  1.00  0.00           H
ATOM   2926  CB  MET A 200      26.663  43.727  24.983  1.00  0.00           C
ATOM   2927  HB1 MET A 200      27.060  42.838  24.480  1.00  0.00           H
ATOM   2928  HB2 MET A 200      25.715  43.397  25.391  1.00  0.00           H
ATOM   2929  CG  MET A 200      27.487  43.912  26.210  1.00  0.00           C
ATOM   2930  HG1 MET A 200      27.034  44.681  26.841  1.00  0.00           H
ATOM   2931  HG2 MET A 200      28.497  44.217  25.925  1.00  0.00           H
ATOM   2932  SD  MET A 200      27.644  42.396  27.154  1.00  0.00           S
ATOM   2933  CE  MET A 200      28.226  43.006  28.807  1.00  0.00           C
ATOM   2934  HE1 MET A 200      28.403  42.086  29.377  1.00  0.00           H
ATOM   2935  HE2 MET A 200      29.106  43.629  28.720  1.00  0.00           H
ATOM   2936  HE3 MET A 200      27.484  43.554  29.399  1.00  0.00           H
ATOM   2937  C   MET A 200      25.817  44.430  22.690  1.00  0.00           C
ATOM   2938  O   MET A 200      26.527  44.172  21.727  1.00  0.00           O
ATOM   2939  N   GLN A 201      24.511  44.388  22.678  1.00  0.00           N
ATOM   2940  H   GLN A 201      24.060  44.447  23.572  1.00  0.00           H
ATOM   2941  CA  GLN A 201      23.792  44.016  21.453  1.00  0.00           C
ATOM   2942  HA  GLN A 201      24.399  43.315  20.884  1.00  0.00           H
ATOM   2943  CB  GLN A 201      22.462  43.334  21.761  1.00  0.00           C
ATOM   2944  HB1 GLN A 201      21.938  43.106  20.834  1.00  0.00           H
ATOM   2945  HB2 GLN A 201      21.833  43.957  22.397  1.00  0.00           H
ATOM   2946  CG  GLN A 201      22.649  42.036  22.549  1.00  0.00           C
ATOM   2947  HG1 GLN A 201      21.671  41.625  22.826  1.00  0.00           H
ATOM   2948  HG2 GLN A 201      23.127  42.411  23.456  1.00  0.00           H
ATOM   2949  CD  GLN A 201      23.265  40.970  21.653  1.00  0.00           C
ATOM   2950  OE1 GLN A 201      22.671  40.534  20.658  1.00  0.00           O
ATOM   2951  NE2 GLN A 201      24.317  40.402  21.999  1.00  0.00           N
ATOM   2952 1HE2 GLN A 201      24.700  40.577  22.918  1.00  0.00           H
ATOM   2953 2HE2 GLN A 201      24.633  39.637  21.415  1.00  0.00           H
ATOM   2954  C   GLN A 201      23.515  45.108  20.406  1.00  0.00           C
ATOM   2955  O   GLN A 201      23.094  44.690  19.339  1.00  0.00           O
ATOM   2956  N   GLN A 202      23.828  46.366  20.651  1.00  0.00           N
ATOM   2957  H   GLN A 202      24.428  46.579  21.429  1.00  0.00           H
ATOM   2958  CA  GLN A 202      23.324  47.571  19.894  1.00  0.00           C
ATOM   2959  HA  GLN A 202      22.976  47.304  18.895  1.00  0.00           H
ATOM   2960  CB  GLN A 202      22.060  48.107  20.591  1.00  0.00           C
ATOM   2961  HB1 GLN A 202      21.706  48.987  20.061  1.00  0.00           H
ATOM   2962  HB2 GLN A 202      22.353  48.485  21.566  1.00  0.00           H
ATOM   2963  CG  GLN A 202      20.942  47.124  20.722  1.00  0.00           C
ATOM   2964  HG1 GLN A 202      21.183  46.379  21.481  1.00  0.00           H
ATOM   2965  HG2 GLN A 202      20.846  46.582  19.775  1.00  0.00           H
ATOM   2966  CD  GLN A 202      19.631  47.663  21.246  1.00  0.00           C
ATOM   2967  OE1 GLN A 202      18.521  47.330  20.887  1.00  0.00           O
ATOM   2968  NE2 GLN A 202      19.648  48.689  22.027  1.00  0.00           N
ATOM   2969 1HE2 GLN A 202      20.551  49.098  22.234  1.00  0.00           H
ATOM   2970 2HE2 GLN A 202      18.736  48.988  22.341  1.00  0.00           H
ATOM   2971  C   GLN A 202      24.418  48.654  19.849  1.00  0.00           C
ATOM   2972  O   GLN A 202      24.053  49.851  19.711  1.00  0.00           O
ATOM   2973  N   MET A 203      25.710  48.315  19.927  1.00  0.00           N
ATOM   2974  H   MET A 203      25.910  47.363  20.196  1.00  0.00           H
ATOM   2975  CA  MET A 203      26.849  49.262  19.689  1.00  0.00           C
ATOM   2976  HA  MET A 203      26.286  50.102  19.270  1.00  0.00           H
ATOM   2977  CB  MET A 203      27.548  49.635  21.030  1.00  0.00           C
ATOM   2978  HB1 MET A 203      26.770  49.789  21.774  1.00  0.00           H
ATOM   2979  HB2 MET A 203      28.256  50.451  20.870  1.00  0.00           H
ATOM   2980  CG  MET A 203      28.433  48.558  21.600  1.00  0.00           C
ATOM   2981  HG1 MET A 203      29.392  48.483  21.092  1.00  0.00           H
ATOM   2982  HG2 MET A 203      27.879  47.635  21.442  1.00  0.00           H
ATOM   2983  SD  MET A 203      28.906  48.811  23.284  1.00  0.00           S
ATOM   2984  CE  MET A 203      30.118  47.544  23.436  1.00  0.00           C
ATOM   2985  HE1 MET A 203      30.865  47.707  22.667  1.00  0.00           H
ATOM   2986  HE2 MET A 203      30.587  47.694  24.405  1.00  0.00           H
ATOM   2987  HE3 MET A 203      29.720  46.529  23.422  1.00  0.00           H
ATOM   2988  C   MET A 203      27.903  48.897  18.624  1.00  0.00           C
ATOM   2989  O   MET A 203      28.834  49.611  18.353  1.00  0.00           O
ATOM   2990  N   SER A 204      27.734  47.786  18.015  1.00  0.00           N
ATOM   2991  H   SER A 204      27.031  47.165  18.391  1.00  0.00           H
ATOM   2992  CA  SER A 204      28.762  47.100  17.228  1.00  0.00           C
ATOM   2993  HA  SER A 204      29.354  47.909  16.795  1.00  0.00           H
ATOM   2994  CB  SER A 204      29.704  46.214  18.131  1.00  0.00           C
ATOM   2995  HB1 SER A 204      29.878  46.751  19.063  1.00  0.00           H
ATOM   2996  HB2 SER A 204      30.674  46.147  17.643  1.00  0.00           H
ATOM   2997  OG  SER A 204      29.031  44.997  18.345  1.00  0.00           O
ATOM   2998  HG  SER A 204      29.732  44.441  18.702  1.00  0.00           H
ATOM   2999  C   SER A 204      28.099  46.299  16.041  1.00  0.00           C
ATOM   3000  O   SER A 204      26.949  45.970  16.013  1.00  0.00           O
ATOM   3001  N   ASP A 205      28.960  45.874  15.039  1.00  0.00           N
ATOM   3002  H   ASP A 205      29.853  46.344  15.053  1.00  0.00           H
ATOM   3003  CA  ASP A 205      28.572  45.009  13.884  1.00  0.00           C
ATOM   3004  HA  ASP A 205      27.517  45.117  13.597  1.00  0.00           H
ATOM   3005  CB  ASP A 205      29.573  45.350  12.768  1.00  0.00           C
ATOM   3006  HB1 ASP A 205      29.399  46.380  12.473  1.00  0.00           H
ATOM   3007  HB2 ASP A 205      29.385  44.757  11.881  1.00  0.00           H
ATOM   3008  CG  ASP A 205      31.048  45.262  13.150  1.00  0.00           C
ATOM   3009  OD1 ASP A 205      31.489  46.178  13.916  1.00  0.00           O
ATOM   3010  OD2 ASP A 205      31.892  44.483  12.618  1.00  0.00           O
ATOM   3011  C   ASP A 205      28.658  43.540  14.295  1.00  0.00           C
ATOM   3012  O   ASP A 205      28.852  42.556  13.528  1.00  0.00           O
ATOM   3013  N   HIS A 206      28.628  43.306  15.623  1.00  0.00           N
ATOM   3014  H   HIS A 206      28.372  44.073  16.215  1.00  0.00           H
ATOM   3015  CA  HIS A 206      28.934  41.994  16.174  1.00  0.00           C
ATOM   3016  HA  HIS A 206      28.778  41.262  15.386  1.00  0.00           H
ATOM   3017  CB  HIS A 206      30.337  41.994  16.888  1.00  0.00           C
ATOM   3018  HB1 HIS A 206      30.280  42.658  17.747  1.00  0.00           H
ATOM   3019  HB2 HIS A 206      31.128  42.216  16.170  1.00  0.00           H
ATOM   3020  CG  HIS A 206      30.571  40.695  17.530  1.00  0.00           C
ATOM   3021  ND1 HIS A 206      30.880  39.546  16.870  1.00  0.00           N
ATOM   3022  CE1 HIS A 206      30.804  38.598  17.833  1.00  0.00           C
ATOM   3023  HE1 HIS A 206      30.955  37.565  17.554  1.00  0.00           H
ATOM   3024  NE2 HIS A 206      30.563  39.150  19.052  1.00  0.00           N
ATOM   3025  HE2 HIS A 206      30.494  38.574  19.872  1.00  0.00           H
ATOM   3026  CD2 HIS A 206      30.379  40.485  18.845  1.00  0.00           C
ATOM   3027  HD2 HIS A 206      30.056  41.217  19.564  1.00  0.00           H
ATOM   3028  C   HIS A 206      27.831  41.648  17.171  1.00  0.00           C
ATOM   3029  O   HIS A 206      27.258  42.547  17.733  1.00  0.00           O
ATOM   3030  N   ARG A 207      27.524  40.319  17.289  1.00  0.00           N
ATOM   3031  H   ARG A 207      28.004  39.692  16.667  1.00  0.00           H
ATOM   3032  CA  ARG A 207      26.508  39.834  18.324  1.00  0.00           C
ATOM   3033  HA  ARG A 207      26.307  40.675  18.980  1.00  0.00           H
ATOM   3034  CB  ARG A 207      25.127  39.503  17.650  1.00  0.00           C
ATOM   3035  HB1 ARG A 207      24.455  39.172  18.429  1.00  0.00           H
ATOM   3036  HB2 ARG A 207      25.307  38.662  16.982  1.00  0.00           H
ATOM   3037  CG  ARG A 207      24.556  40.626  16.794  1.00  0.00           C
ATOM   3038  HG1 ARG A 207      23.847  40.199  16.087  1.00  0.00           H
ATOM   3039  HG2 ARG A 207      25.260  40.980  16.046  1.00  0.00           H
ATOM   3040  CD  ARG A 207      23.860  41.789  17.611  1.00  0.00           C
ATOM   3041  HD1 ARG A 207      24.577  42.411  18.143  1.00  0.00           H
ATOM   3042  HD2 ARG A 207      23.249  41.289  18.359  1.00  0.00           H
ATOM   3043  NE  ARG A 207      23.142  42.674  16.737  1.00  0.00           N
ATOM   3044  HE  ARG A 207      22.161  42.442  16.713  1.00  0.00           H
ATOM   3045  CZ  ARG A 207      23.692  43.531  15.867  1.00  0.00           C
ATOM   3046  NH1 ARG A 207      24.933  43.826  15.895  1.00  0.00           N
ATOM   3047 1HH1 ARG A 207      25.591  43.295  16.447  1.00  0.00           H
ATOM   3048 2HH1 ARG A 207      25.350  44.514  15.281  1.00  0.00           H
ATOM   3049  NH2 ARG A 207      23.099  44.243  14.992  1.00  0.00           N
ATOM   3050 1HH2 ARG A 207      22.116  44.051  14.854  1.00  0.00           H
ATOM   3051 2HH2 ARG A 207      23.621  44.891  14.413  1.00  0.00           H
ATOM   3052  C   ARG A 207      27.009  38.738  19.186  1.00  0.00           C
ATOM   3053  O   ARG A 207      27.121  37.636  18.693  1.00  0.00           O
ATOM   3054  N   TYR A 208      27.304  39.029  20.481  1.00  0.00           N
ATOM   3055  H   TYR A 208      27.133  39.957  20.842  1.00  0.00           H
ATOM   3056  CA  TYR A 208      27.382  37.908  21.440  1.00  0.00           C
ATOM   3057  HA  TYR A 208      28.165  37.209  21.132  1.00  0.00           H
ATOM   3058  CB  TYR A 208      27.844  38.389  22.844  1.00  0.00           C
ATOM   3059  HB1 TYR A 208      27.854  37.596  23.597  1.00  0.00           H
ATOM   3060  HB2 TYR A 208      27.230  39.227  23.170  1.00  0.00           H
ATOM   3061  CG  TYR A 208      29.285  38.950  22.727  1.00  0.00           C
ATOM   3062  CD1 TYR A 208      30.406  38.116  22.667  1.00  0.00           C
ATOM   3063  HD1 TYR A 208      30.340  37.049  22.857  1.00  0.00           H
ATOM   3064  CE1 TYR A 208      31.681  38.554  22.241  1.00  0.00           C
ATOM   3065  HE1 TYR A 208      32.469  37.863  21.996  1.00  0.00           H
ATOM   3066  CZ  TYR A 208      31.900  39.927  21.953  1.00  0.00           C
ATOM   3067  OH  TYR A 208      33.043  40.402  21.411  1.00  0.00           O
ATOM   3068  HH  TYR A 208      32.928  41.329  21.190  1.00  0.00           H
ATOM   3069  CE2 TYR A 208      30.762  40.740  22.036  1.00  0.00           C
ATOM   3070  HE2 TYR A 208      30.916  41.757  21.704  1.00  0.00           H
ATOM   3071  CD2 TYR A 208      29.532  40.297  22.508  1.00  0.00           C
ATOM   3072  HD2 TYR A 208      28.711  40.977  22.621  1.00  0.00           H
ATOM   3073  C   TYR A 208      26.076  37.091  21.642  1.00  0.00           C
ATOM   3074  O   TYR A 208      25.027  37.653  21.431  1.00  0.00           O
ATOM   3075  N   ASP A 209      26.183  35.864  22.131  1.00  0.00           N
ATOM   3076  H   ASP A 209      27.116  35.478  22.123  1.00  0.00           H
ATOM   3077  CA  ASP A 209      25.037  35.003  22.426  1.00  0.00           C
ATOM   3078  HA  ASP A 209      24.138  35.388  21.941  1.00  0.00           H
ATOM   3079  CB  ASP A 209      25.303  33.559  21.974  1.00  0.00           C
ATOM   3080  HB1 ASP A 209      26.021  33.116  22.661  1.00  0.00           H
ATOM   3081  HB2 ASP A 209      25.761  33.597  20.978  1.00  0.00           H
ATOM   3082  CG  ASP A 209      24.119  32.627  21.854  1.00  0.00           C
ATOM   3083  OD1 ASP A 209      24.223  31.484  21.475  1.00  0.00           O
ATOM   3084  OD2 ASP A 209      23.044  33.052  22.393  1.00  0.00           O
ATOM   3085  C   ASP A 209      24.815  35.135  23.950  1.00  0.00           C
ATOM   3086  O   ASP A 209      25.730  35.462  24.689  1.00  0.00           O
ATOM   3087  N   LYS A 210      23.620  34.915  24.534  1.00  0.00           N
ATOM   3088  H   LYS A 210      22.884  34.644  23.898  1.00  0.00           H
ATOM   3089  CA  LYS A 210      23.245  35.077  25.937  1.00  0.00           C
ATOM   3090  HA  LYS A 210      24.175  35.400  26.405  1.00  0.00           H
ATOM   3091  CB  LYS A 210      22.335  36.302  26.212  1.00  0.00           C
ATOM   3092  HB1 LYS A 210      22.563  37.211  25.669  1.00  0.00           H
ATOM   3093  HB2 LYS A 210      22.364  36.638  27.247  1.00  0.00           H
ATOM   3094  CG  LYS A 210      20.854  35.861  25.933  1.00  0.00           C
ATOM   3095  HG1 LYS A 210      20.623  35.002  26.567  1.00  0.00           H
ATOM   3096  HG2 LYS A 210      20.709  35.458  24.931  1.00  0.00           H
ATOM   3097  CD  LYS A 210      19.877  37.014  26.229  1.00  0.00           C
ATOM   3098  HD1 LYS A 210      20.071  37.806  25.507  1.00  0.00           H
ATOM   3099  HD2 LYS A 210      20.200  37.392  27.200  1.00  0.00           H
ATOM   3100  CE  LYS A 210      18.421  36.713  26.264  1.00  0.00           C
ATOM   3101  HE1 LYS A 210      18.217  36.176  25.335  1.00  0.00           H
ATOM   3102  HE2 LYS A 210      17.806  37.604  26.376  1.00  0.00           H
ATOM   3103  NZ  LYS A 210      18.043  35.830  27.339  1.00  0.00           N
ATOM   3104  HZ1 LYS A 210      18.380  36.144  28.232  1.00  0.00           H
ATOM   3105  HZ2 LYS A 210      17.057  35.613  27.372  1.00  0.00           H
ATOM   3106  HZ3 LYS A 210      18.442  34.906  27.277  1.00  0.00           H
ATOM   3107  C   LYS A 210      22.770  33.686  26.491  1.00  0.00           C
ATOM   3108  O   LYS A 210      22.102  32.886  25.795  1.00  0.00           O
ATOM   3109  N   LEU A 211      23.159  33.357  27.761  1.00  0.00           N
ATOM   3110  H   LEU A 211      23.771  34.052  28.152  1.00  0.00           H
ATOM   3111  CA  LEU A 211      22.577  32.365  28.573  1.00  0.00           C
ATOM   3112  HA  LEU A 211      21.726  31.832  28.144  1.00  0.00           H
ATOM   3113  CB  LEU A 211      23.648  31.323  28.891  1.00  0.00           C
ATOM   3114  HB1 LEU A 211      24.402  31.863  29.464  1.00  0.00           H
ATOM   3115  HB2 LEU A 211      23.997  30.977  27.913  1.00  0.00           H
ATOM   3116  CG  LEU A 211      23.031  30.109  29.590  1.00  0.00           C
ATOM   3117  HG  LEU A 211      22.249  30.354  30.312  1.00  0.00           H
ATOM   3118  CD1 LEU A 211      22.340  29.056  28.680  1.00  0.00           C
ATOM   3119 1HD1 LEU A 211      21.949  28.198  29.209  1.00  0.00           H
ATOM   3120 2HD1 LEU A 211      21.604  29.528  28.037  1.00  0.00           H
ATOM   3121 3HD1 LEU A 211      23.075  28.689  27.958  1.00  0.00           H
ATOM   3122  CD2 LEU A 211      24.183  29.423  30.326  1.00  0.00           C
ATOM   3123 1HD2 LEU A 211      24.502  29.991  31.202  1.00  0.00           H
ATOM   3124 2HD2 LEU A 211      23.761  28.564  30.844  1.00  0.00           H
ATOM   3125 3HD2 LEU A 211      25.033  29.167  29.684  1.00  0.00           H
ATOM   3126  C   LEU A 211      22.218  33.119  29.878  1.00  0.00           C
ATOM   3127  O   LEU A 211      23.158  33.546  30.585  1.00  0.00           O
ATOM   3128  N   THR A 212      20.932  33.449  30.070  1.00  0.00           N
ATOM   3129  H   THR A 212      20.210  33.101  29.455  1.00  0.00           H
ATOM   3130  CA  THR A 212      20.400  34.126  31.222  1.00  0.00           C
ATOM   3131  HA  THR A 212      21.197  34.803  31.546  1.00  0.00           H
ATOM   3132  CB  THR A 212      19.253  35.101  30.934  1.00  0.00           C
ATOM   3133  HB  THR A 212      18.350  34.496  30.888  1.00  0.00           H
ATOM   3134  CG2 THR A 212      18.997  36.160  32.031  1.00  0.00           C
ATOM   3135 1HG2 THR A 212      18.644  35.770  32.981  1.00  0.00           H
ATOM   3136 2HG2 THR A 212      20.015  36.550  32.163  1.00  0.00           H
ATOM   3137 3HG2 THR A 212      18.428  37.008  31.649  1.00  0.00           H
ATOM   3138  OG1 THR A 212      19.308  35.846  29.693  1.00  0.00           O
ATOM   3139  HG1 THR A 212      19.004  36.733  29.903  1.00  0.00           H
ATOM   3140  C   THR A 212      20.156  33.198  32.435  1.00  0.00           C
ATOM   3141  O   THR A 212      19.512  32.168  32.365  1.00  0.00           O
ATOM   3142  N   VAL A 213      20.705  33.636  33.589  1.00  0.00           N
ATOM   3143  H   VAL A 213      21.088  34.561  33.742  1.00  0.00           H
ATOM   3144  CA  VAL A 213      20.869  32.804  34.790  1.00  0.00           C
ATOM   3145  HA  VAL A 213      20.367  31.847  34.636  1.00  0.00           H
ATOM   3146  CB  VAL A 213      22.409  32.533  35.170  1.00  0.00           C
ATOM   3147  HB  VAL A 213      22.972  33.469  35.213  1.00  0.00           H
ATOM   3148  CG1 VAL A 213      22.681  31.619  36.320  1.00  0.00           C
ATOM   3149 1HG1 VAL A 213      21.739  31.532  36.865  1.00  0.00           H
ATOM   3150 2HG1 VAL A 213      22.903  30.655  35.863  1.00  0.00           H
ATOM   3151 3HG1 VAL A 213      23.451  32.082  36.943  1.00  0.00           H
ATOM   3152  CG2 VAL A 213      23.068  31.929  33.892  1.00  0.00           C
ATOM   3153 1HG2 VAL A 213      24.083  31.628  34.136  1.00  0.00           H
ATOM   3154 2HG2 VAL A 213      22.513  31.039  33.627  1.00  0.00           H
ATOM   3155 3HG2 VAL A 213      23.071  32.615  33.047  1.00  0.00           H
ATOM   3156  C   VAL A 213      20.170  33.513  35.993  1.00  0.00           C
ATOM   3157  O   VAL A 213      20.329  34.730  36.189  1.00  0.00           O
ATOM   3158  N   PRO A 214      19.314  32.817  36.846  1.00  0.00           N
ATOM   3159  CD  PRO A 214      18.732  31.558  36.520  1.00  0.00           C
ATOM   3160  HD1 PRO A 214      19.483  30.796  36.713  1.00  0.00           H
ATOM   3161  HD2 PRO A 214      18.259  31.557  35.541  1.00  0.00           H
ATOM   3162  CG  PRO A 214      17.585  31.338  37.505  1.00  0.00           C
ATOM   3163  HG1 PRO A 214      17.554  30.362  37.988  1.00  0.00           H
ATOM   3164  HG2 PRO A 214      16.673  31.574  36.961  1.00  0.00           H
ATOM   3165  CB  PRO A 214      17.781  32.402  38.596  1.00  0.00           C
ATOM   3166  HB1 PRO A 214      18.313  31.949  39.436  1.00  0.00           H
ATOM   3167  HB2 PRO A 214      16.863  32.844  39.007  1.00  0.00           H
ATOM   3168  CA  PRO A 214      18.561  33.451  37.885  1.00  0.00           C
ATOM   3169  HA  PRO A 214      17.851  34.168  37.476  1.00  0.00           H
ATOM   3170  C   PRO A 214      19.392  34.283  38.928  1.00  0.00           C
ATOM   3171  O   PRO A 214      18.912  35.305  39.443  1.00  0.00           O
ATOM   3172  N   ASP A 215      20.558  33.827  39.353  1.00  0.00           N
ATOM   3173  H   ASP A 215      20.810  32.888  39.099  1.00  0.00           H
ATOM   3174  CA  ASP A 215      21.477  34.455  40.314  1.00  0.00           C
ATOM   3175  HA  ASP A 215      20.968  35.291  40.793  1.00  0.00           H
ATOM   3176  CB  ASP A 215      21.773  33.506  41.497  1.00  0.00           C
ATOM   3177  HB1 ASP A 215      22.210  34.146  42.261  1.00  0.00           H
ATOM   3178  HB2 ASP A 215      22.454  32.685  41.251  1.00  0.00           H
ATOM   3179  CG  ASP A 215      20.514  32.866  42.046  1.00  0.00           C
ATOM   3180  OD1 ASP A 215      19.963  33.489  42.981  1.00  0.00           O
ATOM   3181  OD2 ASP A 215      20.180  31.717  41.602  1.00  0.00           O
ATOM   3182  C   ASP A 215      22.713  34.980  39.712  1.00  0.00           C
ATOM   3183  O   ASP A 215      23.496  34.212  39.071  1.00  0.00           O
ATOM   3184  N   ASP A 216      23.054  36.224  39.940  1.00  0.00           N
ATOM   3185  H   ASP A 216      22.431  36.852  40.427  1.00  0.00           H
ATOM   3186  CA  ASP A 216      24.177  36.824  39.327  1.00  0.00           C
ATOM   3187  HA  ASP A 216      24.204  36.595  38.263  1.00  0.00           H
ATOM   3188  CB  ASP A 216      24.095  38.304  39.498  1.00  0.00           C
ATOM   3189  HB1 ASP A 216      23.255  38.610  38.874  1.00  0.00           H
ATOM   3190  HB2 ASP A 216      24.968  38.830  39.094  1.00  0.00           H
ATOM   3191  CG  ASP A 216      23.777  38.744  40.940  1.00  0.00           C
ATOM   3192  OD1 ASP A 216      22.837  39.541  41.098  1.00  0.00           O
ATOM   3193  OD2 ASP A 216      24.518  38.319  41.866  1.00  0.00           O
ATOM   3194  C   ASP A 216      25.528  36.148  39.839  1.00  0.00           C
ATOM   3195  O   ASP A 216      26.551  36.065  39.148  1.00  0.00           O
ATOM   3196  N   ILE A 217      25.432  35.643  41.136  1.00  0.00           N
ATOM   3197  H   ILE A 217      24.539  35.873  41.534  1.00  0.00           H
ATOM   3198  CA  ILE A 217      26.470  34.869  41.814  1.00  0.00           C
ATOM   3199  HA  ILE A 217      27.350  35.470  42.040  1.00  0.00           H
ATOM   3200  CB  ILE A 217      25.846  34.429  43.180  1.00  0.00           C
ATOM   3201  HB  ILE A 217      24.885  33.954  42.988  1.00  0.00           H
ATOM   3202  CG2 ILE A 217      26.698  33.317  43.818  1.00  0.00           C
ATOM   3203 1HG2 ILE A 217      26.530  33.210  44.894  1.00  0.00           H
ATOM   3204 2HG2 ILE A 217      26.434  32.341  43.421  1.00  0.00           H
ATOM   3205 3HG2 ILE A 217      27.765  33.492  43.680  1.00  0.00           H
ATOM   3206  CG1 ILE A 217      25.635  35.649  44.150  1.00  0.00           C
ATOM   3207 1HG1 ILE A 217      25.127  36.418  43.557  1.00  0.00           H
ATOM   3208 2HG1 ILE A 217      26.591  35.937  44.566  1.00  0.00           H
ATOM   3209  CD  ILE A 217      24.701  35.454  45.384  1.00  0.00           C
ATOM   3210  HD1 ILE A 217      25.261  34.987  46.193  1.00  0.00           H
ATOM   3211  HD2 ILE A 217      24.354  36.447  45.703  1.00  0.00           H
ATOM   3212  HD3 ILE A 217      23.846  34.956  44.920  1.00  0.00           H
ATOM   3213  C   ILE A 217      26.958  33.664  40.910  1.00  0.00           C
ATOM   3214  O   ILE A 217      28.121  33.376  40.800  1.00  0.00           O
ATOM   3215  N   ALA A 218      25.920  33.032  40.281  1.00  0.00           N
ATOM   3216  H   ALA A 218      24.973  33.361  40.335  1.00  0.00           H
ATOM   3217  CA  ALA A 218      26.045  31.813  39.561  1.00  0.00           C
ATOM   3218  HA  ALA A 218      26.991  31.392  39.893  1.00  0.00           H
ATOM   3219  CB  ALA A 218      24.834  30.874  39.898  1.00  0.00           C
ATOM   3220  HB1 ALA A 218      23.875  31.303  39.646  1.00  0.00           H
ATOM   3221  HB2 ALA A 218      25.044  29.971  39.320  1.00  0.00           H
ATOM   3222  HB3 ALA A 218      24.810  30.650  40.970  1.00  0.00           H
ATOM   3223  C   ALA A 218      26.202  32.074  37.993  1.00  0.00           C
ATOM   3224  O   ALA A 218      26.422  31.162  37.194  1.00  0.00           O
ATOM   3225  N   ALA A 219      26.173  33.341  37.602  1.00  0.00           N
ATOM   3226  H   ALA A 219      25.919  34.031  38.287  1.00  0.00           H
ATOM   3227  CA  ALA A 219      26.562  33.775  36.300  1.00  0.00           C
ATOM   3228  HA  ALA A 219      26.283  32.943  35.667  1.00  0.00           H
ATOM   3229  CB  ALA A 219      25.760  35.019  35.797  1.00  0.00           C
ATOM   3230  HB1 ALA A 219      25.971  35.925  36.356  1.00  0.00           H
ATOM   3231  HB2 ALA A 219      25.989  35.177  34.750  1.00  0.00           H
ATOM   3232  HB3 ALA A 219      24.703  34.787  35.921  1.00  0.00           H
ATOM   3233  C   ALA A 219      28.105  33.997  36.095  1.00  0.00           C
ATOM   3234  O   ALA A 219      28.610  34.198  34.999  1.00  0.00           O
ATOM   3235  N   ASN A 220      28.822  33.943  37.186  1.00  0.00           N
ATOM   3236  H   ASN A 220      28.258  33.913  38.021  1.00  0.00           H
ATOM   3237  CA  ASN A 220      30.290  34.011  37.218  1.00  0.00           C
ATOM   3238  HA  ASN A 220      30.752  34.569  36.404  1.00  0.00           H
ATOM   3239  CB  ASN A 220      30.671  34.883  38.409  1.00  0.00           C
ATOM   3240  HB1 ASN A 220      30.313  34.293  39.249  1.00  0.00           H
ATOM   3241  HB2 ASN A 220      30.275  35.883  38.320  1.00  0.00           H
ATOM   3242  CG  ASN A 220      32.167  34.911  38.510  1.00  0.00           C
ATOM   3243  OD1 ASN A 220      32.780  33.922  38.891  1.00  0.00           O
ATOM   3244  ND2 ASN A 220      32.831  36.015  38.285  1.00  0.00           N
ATOM   3245 1HD2 ASN A 220      32.303  36.838  38.027  1.00  0.00           H
ATOM   3246 2HD2 ASN A 220      33.844  36.007  38.269  1.00  0.00           H
ATOM   3247  C   ASN A 220      30.897  32.598  37.203  1.00  0.00           C
ATOM   3248  O   ASN A 220      30.494  31.759  38.031  1.00  0.00           O
ATOM   3249  N   CYS A 221      31.605  32.316  36.105  1.00  0.00           N
ATOM   3250  H   CYS A 221      31.790  33.111  35.511  1.00  0.00           H
ATOM   3251  CA  CYS A 221      32.040  30.998  35.671  1.00  0.00           C
ATOM   3252  HA  CYS A 221      32.191  30.430  36.598  1.00  0.00           H
ATOM   3253  CB  CYS A 221      30.950  30.212  34.871  1.00  0.00           C
ATOM   3254  HB1 CYS A 221      30.389  29.608  35.582  1.00  0.00           H
ATOM   3255  HB2 CYS A 221      31.385  29.421  34.263  1.00  0.00           H
ATOM   3256  SG  CYS A 221      29.933  31.206  33.733  1.00  0.00           S
ATOM   3257  HG  CYS A 221      29.270  32.078  34.502  1.00  0.00           H
ATOM   3258  C   CYS A 221      33.381  31.035  34.877  1.00  0.00           C
ATOM   3259  O   CYS A 221      33.540  31.895  34.029  1.00  0.00           O
ATOM   3260  N   ILE A 222      34.274  30.101  35.152  1.00  0.00           N
ATOM   3261  H   ILE A 222      34.008  29.326  35.746  1.00  0.00           H
ATOM   3262  CA  ILE A 222      35.529  29.981  34.355  1.00  0.00           C
ATOM   3263  HA  ILE A 222      35.964  30.950  34.112  1.00  0.00           H
ATOM   3264  CB  ILE A 222      36.649  29.395  35.207  1.00  0.00           C
ATOM   3265  HB  ILE A 222      36.303  28.474  35.669  1.00  0.00           H
ATOM   3266  CG2 ILE A 222      37.870  29.172  34.245  1.00  0.00           C
ATOM   3267 1HG2 ILE A 222      38.763  29.050  34.845  1.00  0.00           H
ATOM   3268 2HG2 ILE A 222      37.764  28.288  33.625  1.00  0.00           H
ATOM   3269 3HG2 ILE A 222      38.076  29.987  33.556  1.00  0.00           H
ATOM   3270  CG1 ILE A 222      37.256  30.377  36.268  1.00  0.00           C
ATOM   3271 1HG1 ILE A 222      36.464  30.937  36.764  1.00  0.00           H
ATOM   3272 2HG1 ILE A 222      37.896  31.123  35.796  1.00  0.00           H
ATOM   3273  CD  ILE A 222      38.018  29.631  37.340  1.00  0.00           C
ATOM   3274  HD1 ILE A 222      38.823  28.947  37.058  1.00  0.00           H
ATOM   3275  HD2 ILE A 222      38.564  30.307  37.987  1.00  0.00           H
ATOM   3276  HD3 ILE A 222      37.286  29.126  37.958  1.00  0.00           H
ATOM   3277  C   ILE A 222      35.304  29.069  33.108  1.00  0.00           C
ATOM   3278  O   ILE A 222      34.884  27.952  33.361  1.00  0.00           O
ATOM   3279  N   TYR A 223      35.616  29.559  31.855  1.00  0.00           N
ATOM   3280  H   TYR A 223      35.854  30.533  31.764  1.00  0.00           H
ATOM   3281  CA  TYR A 223      35.695  28.580  30.716  1.00  0.00           C
ATOM   3282  HA  TYR A 223      35.134  27.670  30.921  1.00  0.00           H
ATOM   3283  CB  TYR A 223      34.970  29.264  29.605  1.00  0.00           C
ATOM   3284  HB1 TYR A 223      35.244  30.311  29.595  1.00  0.00           H
ATOM   3285  HB2 TYR A 223      33.902  29.146  29.757  1.00  0.00           H
ATOM   3286  CG  TYR A 223      35.245  28.803  28.232  1.00  0.00           C
ATOM   3287  CD1 TYR A 223      34.758  27.572  27.740  1.00  0.00           C
ATOM   3288  HD1 TYR A 223      34.109  26.992  28.373  1.00  0.00           H
ATOM   3289  CE1 TYR A 223      35.091  27.071  26.447  1.00  0.00           C
ATOM   3290  HE1 TYR A 223      34.703  26.121  26.118  1.00  0.00           H
ATOM   3291  CZ  TYR A 223      36.027  27.770  25.686  1.00  0.00           C
ATOM   3292  OH  TYR A 223      36.314  27.269  24.439  1.00  0.00           O
ATOM   3293  HH  TYR A 223      36.853  27.862  23.916  1.00  0.00           H
ATOM   3294  CE2 TYR A 223      36.447  29.033  26.119  1.00  0.00           C
ATOM   3295  HE2 TYR A 223      37.140  29.594  25.518  1.00  0.00           H
ATOM   3296  CD2 TYR A 223      36.069  29.504  27.360  1.00  0.00           C
ATOM   3297  HD2 TYR A 223      36.452  30.454  27.732  1.00  0.00           H
ATOM   3298  C   TYR A 223      37.190  28.162  30.371  1.00  0.00           C
ATOM   3299  O   TYR A 223      38.038  29.026  30.325  1.00  0.00           O
ATOM   3300  N   LEU A 224      37.350  26.955  29.825  1.00  0.00           N
ATOM   3301  H   LEU A 224      36.689  26.194  29.852  1.00  0.00           H
ATOM   3302  CA  LEU A 224      38.500  26.702  28.941  1.00  0.00           C
ATOM   3303  HA  LEU A 224      38.761  27.694  28.571  1.00  0.00           H
ATOM   3304  CB  LEU A 224      39.652  26.061  29.805  1.00  0.00           C
ATOM   3305  HB1 LEU A 224      40.380  25.547  29.178  1.00  0.00           H
ATOM   3306  HB2 LEU A 224      39.296  25.212  30.380  1.00  0.00           H
ATOM   3307  CG  LEU A 224      40.379  27.107  30.661  1.00  0.00           C
ATOM   3308  HG  LEU A 224      39.800  27.551  31.467  1.00  0.00           H
ATOM   3309  CD1 LEU A 224      41.516  26.250  31.303  1.00  0.00           C
ATOM   3310 1HD1 LEU A 224      41.080  25.369  31.773  1.00  0.00           H
ATOM   3311 2HD1 LEU A 224      42.261  25.919  30.587  1.00  0.00           H
ATOM   3312 3HD1 LEU A 224      41.941  26.820  32.126  1.00  0.00           H
ATOM   3313  CD2 LEU A 224      41.015  28.173  29.914  1.00  0.00           C
ATOM   3314 1HD2 LEU A 224      41.883  28.524  30.472  1.00  0.00           H
ATOM   3315 2HD2 LEU A 224      41.460  27.809  28.991  1.00  0.00           H
ATOM   3316 3HD2 LEU A 224      40.247  28.928  29.744  1.00  0.00           H
ATOM   3317  C   LEU A 224      38.159  25.691  27.820  1.00  0.00           C
ATOM   3318  O   LEU A 224      37.111  25.037  28.037  1.00  0.00           O
ATOM   3319  N   ASN A 225      39.018  25.422  26.843  1.00  0.00           N
ATOM   3320  H   ASN A 225      39.833  26.023  26.798  1.00  0.00           H
ATOM   3321  CA  ASN A 225      39.001  24.260  25.915  1.00  0.00           C
ATOM   3322  HA  ASN A 225      38.119  23.645  26.095  1.00  0.00           H
ATOM   3323  CB  ASN A 225      38.941  24.779  24.455  1.00  0.00           C
ATOM   3324  HB1 ASN A 225      39.923  25.054  24.074  1.00  0.00           H
ATOM   3325  HB2 ASN A 225      38.260  25.622  24.389  1.00  0.00           H
ATOM   3326  CG  ASN A 225      38.253  23.796  23.501  1.00  0.00           C
ATOM   3327  OD1 ASN A 225      38.622  22.637  23.368  1.00  0.00           O
ATOM   3328  ND2 ASN A 225      37.104  24.137  22.906  1.00  0.00           N
ATOM   3329 1HD2 ASN A 225      36.710  25.043  23.131  1.00  0.00           H
ATOM   3330 2HD2 ASN A 225      36.614  23.478  22.325  1.00  0.00           H
ATOM   3331  C   ASN A 225      40.132  23.293  26.354  1.00  0.00           C
ATOM   3332  O   ASN A 225      41.253  23.652  26.512  1.00  0.00           O
ATOM   3333  N   ILE A 226      39.793  22.030  26.680  1.00  0.00           N
ATOM   3334  H   ILE A 226      38.821  21.782  26.541  1.00  0.00           H
ATOM   3335  CA  ILE A 226      40.695  20.996  27.233  1.00  0.00           C
ATOM   3336  HA  ILE A 226      41.662  21.463  27.389  1.00  0.00           H
ATOM   3337  CB  ILE A 226      40.183  20.438  28.584  1.00  0.00           C
ATOM   3338  HB  ILE A 226      39.151  20.132  28.424  1.00  0.00           H
ATOM   3339  CG2 ILE A 226      41.046  19.232  29.102  1.00  0.00           C
ATOM   3340 1HG2 ILE A 226      40.869  18.354  28.482  1.00  0.00           H
ATOM   3341 2HG2 ILE A 226      42.087  19.524  29.248  1.00  0.00           H
ATOM   3342 3HG2 ILE A 226      40.746  18.894  30.096  1.00  0.00           H
ATOM   3343  CG1 ILE A 226      40.074  21.507  29.647  1.00  0.00           C
ATOM   3344 1HG1 ILE A 226      39.700  21.045  30.557  1.00  0.00           H
ATOM   3345 2HG1 ILE A 226      39.338  22.291  29.502  1.00  0.00           H
ATOM   3346  CD  ILE A 226      41.415  22.306  30.010  1.00  0.00           C
ATOM   3347  HD1 ILE A 226      41.224  22.889  30.919  1.00  0.00           H
ATOM   3348  HD2 ILE A 226      42.222  21.647  30.296  1.00  0.00           H
ATOM   3349  HD3 ILE A 226      41.628  22.913  29.133  1.00  0.00           H
ATOM   3350  C   ILE A 226      40.823  19.884  26.156  1.00  0.00           C
ATOM   3351  O   ILE A 226      39.803  19.591  25.489  1.00  0.00           O
ATOM   3352  N   PRO A 227      42.029  19.312  25.905  1.00  0.00           N
ATOM   3353  CD  PRO A 227      43.303  19.660  26.511  1.00  0.00           C
ATOM   3354  HD1 PRO A 227      43.358  18.961  27.336  1.00  0.00           H
ATOM   3355  HD2 PRO A 227      43.476  20.722  26.709  1.00  0.00           H
ATOM   3356  CG  PRO A 227      44.432  19.089  25.642  1.00  0.00           C
ATOM   3357  HG1 PRO A 227      45.326  18.882  26.230  1.00  0.00           H
ATOM   3358  HG2 PRO A 227      44.674  19.661  24.742  1.00  0.00           H
ATOM   3359  CB  PRO A 227      43.697  17.914  25.094  1.00  0.00           C
ATOM   3360  HB1 PRO A 227      43.881  17.211  25.900  1.00  0.00           H
ATOM   3361  HB2 PRO A 227      44.119  17.577  24.144  1.00  0.00           H
ATOM   3362  CA  PRO A 227      42.261  18.199  24.967  1.00  0.00           C
ATOM   3363  HA  PRO A 227      42.206  18.647  23.969  1.00  0.00           H
ATOM   3364  C   PRO A 227      41.357  16.932  25.161  1.00  0.00           C
ATOM   3365  O   PRO A 227      41.090  16.498  26.267  1.00  0.00           O
ATOM   3366  N   ASN A 228      40.778  16.347  24.075  1.00  0.00           N
ATOM   3367  H   ASN A 228      41.190  16.591  23.187  1.00  0.00           H
ATOM   3368  CA  ASN A 228      39.837  15.196  24.022  1.00  0.00           C
ATOM   3369  HA  ASN A 228      39.403  15.132  23.020  1.00  0.00           H
ATOM   3370  CB  ASN A 228      40.586  13.941  24.381  1.00  0.00           C
ATOM   3371  HB1 ASN A 228      39.998  13.045  24.183  1.00  0.00           H
ATOM   3372  HB2 ASN A 228      40.738  13.935  25.461  1.00  0.00           H
ATOM   3373  CG  ASN A 228      41.904  13.773  23.600  1.00  0.00           C
ATOM   3374  OD1 ASN A 228      43.023  14.049  23.931  1.00  0.00           O
ATOM   3375  ND2 ASN A 228      41.749  13.057  22.506  1.00  0.00           N
ATOM   3376 1HD2 ASN A 228      40.810  12.828  22.186  1.00  0.00           H
ATOM   3377 2HD2 ASN A 228      42.524  12.792  21.920  1.00  0.00           H
ATOM   3378  C   ASN A 228      38.645  15.397  24.861  1.00  0.00           C
ATOM   3379  O   ASN A 228      37.766  14.553  24.903  1.00  0.00           O
ATOM   3380  N   LYS A 229      38.425  16.562  25.513  1.00  0.00           N
ATOM   3381  H   LYS A 229      39.158  17.260  25.474  1.00  0.00           H
ATOM   3382  CA  LYS A 229      37.269  16.941  26.352  1.00  0.00           C
ATOM   3383  HA  LYS A 229      36.565  16.110  26.441  1.00  0.00           H
ATOM   3384  CB  LYS A 229      37.824  17.381  27.677  1.00  0.00           C
ATOM   3385  HB1 LYS A 229      36.976  17.736  28.261  1.00  0.00           H
ATOM   3386  HB2 LYS A 229      38.406  18.301  27.591  1.00  0.00           H
ATOM   3387  CG  LYS A 229      38.630  16.391  28.495  1.00  0.00           C
ATOM   3388  HG1 LYS A 229      39.068  17.017  29.273  1.00  0.00           H
ATOM   3389  HG2 LYS A 229      39.367  15.891  27.867  1.00  0.00           H
ATOM   3390  CD  LYS A 229      37.882  15.192  29.085  1.00  0.00           C
ATOM   3391  HD1 LYS A 229      37.602  14.618  28.198  1.00  0.00           H
ATOM   3392  HD2 LYS A 229      37.000  15.538  29.636  1.00  0.00           H
ATOM   3393  CE  LYS A 229      38.734  14.360  30.022  1.00  0.00           C
ATOM   3394  HE1 LYS A 229      38.835  14.951  30.932  1.00  0.00           H
ATOM   3395  HE2 LYS A 229      39.695  14.236  29.523  1.00  0.00           H
ATOM   3396  NZ  LYS A 229      38.210  13.006  30.282  1.00  0.00           N
ATOM   3397  HZ1 LYS A 229      38.868  12.351  30.688  1.00  0.00           H
ATOM   3398  HZ2 LYS A 229      37.458  13.075  30.955  1.00  0.00           H
ATOM   3399  HZ3 LYS A 229      37.867  12.629  29.412  1.00  0.00           H
ATOM   3400  C   LYS A 229      36.417  18.117  25.735  1.00  0.00           C
ATOM   3401  O   LYS A 229      35.226  18.210  26.022  1.00  0.00           O
ATOM   3402  N   GLY A 230      37.006  19.005  24.974  1.00  0.00           N
ATOM   3403  H   GLY A 230      38.009  19.117  24.977  1.00  0.00           H
ATOM   3404  CA  GLY A 230      36.370  20.078  24.160  1.00  0.00           C
ATOM   3405  HA1 GLY A 230      35.474  19.657  23.705  1.00  0.00           H
ATOM   3406  HA2 GLY A 230      36.967  20.476  23.344  1.00  0.00           H
ATOM   3407  C   GLY A 230      36.030  21.328  25.049  1.00  0.00           C
ATOM   3408  O   GLY A 230      36.862  21.669  25.866  1.00  0.00           O
ATOM   3409  N   HIS A 231      34.830  21.917  24.951  1.00  0.00           N
ATOM   3410  H   HIS A 231      34.129  21.527  24.335  1.00  0.00           H
ATOM   3411  CA  HIS A 231      34.300  22.937  25.890  1.00  0.00           C
ATOM   3412  HA  HIS A 231      34.974  23.789  25.810  1.00  0.00           H
ATOM   3413  CB  HIS A 231      33.006  23.487  25.318  1.00  0.00           C
ATOM   3414  HB1 HIS A 231      32.909  24.489  25.727  1.00  0.00           H
ATOM   3415  HB2 HIS A 231      32.193  22.855  25.683  1.00  0.00           H
ATOM   3416  CG  HIS A 231      32.934  23.538  23.811  1.00  0.00           C
ATOM   3417  ND1 HIS A 231      32.041  22.773  23.078  1.00  0.00           N
ATOM   3418  HD1 HIS A 231      31.507  22.037  23.504  1.00  0.00           H
ATOM   3419  CE1 HIS A 231      32.202  23.102  21.785  1.00  0.00           C
ATOM   3420  HE1 HIS A 231      31.846  22.429  21.022  1.00  0.00           H
ATOM   3421  NE2 HIS A 231      33.150  24.038  21.643  1.00  0.00           N
ATOM   3422  CD2 HIS A 231      33.626  24.327  22.943  1.00  0.00           C
ATOM   3423  HD2 HIS A 231      34.444  24.990  23.166  1.00  0.00           H
ATOM   3424  C   HIS A 231      34.158  22.548  27.374  1.00  0.00           C
ATOM   3425  O   HIS A 231      33.377  21.648  27.698  1.00  0.00           O
ATOM   3426  N   VAL A 232      34.919  23.058  28.337  1.00  0.00           N
ATOM   3427  H   VAL A 232      35.643  23.673  27.981  1.00  0.00           H
ATOM   3428  CA  VAL A 232      34.727  22.865  29.779  1.00  0.00           C
ATOM   3429  HA  VAL A 232      33.978  22.083  29.935  1.00  0.00           H
ATOM   3430  CB  VAL A 232      36.050  22.374  30.461  1.00  0.00           C
ATOM   3431  HB  VAL A 232      36.881  23.073  30.299  1.00  0.00           H
ATOM   3432  CG1 VAL A 232      35.955  22.135  31.959  1.00  0.00           C
ATOM   3433 1HG1 VAL A 232      36.906  21.764  32.353  1.00  0.00           H
ATOM   3434 2HG1 VAL A 232      35.780  23.073  32.483  1.00  0.00           H
ATOM   3435 3HG1 VAL A 232      35.076  21.520  32.166  1.00  0.00           H
ATOM   3436  CG2 VAL A 232      36.467  21.057  29.737  1.00  0.00           C
ATOM   3437 1HG2 VAL A 232      35.570  20.464  29.548  1.00  0.00           H
ATOM   3438 2HG2 VAL A 232      37.050  21.285  28.840  1.00  0.00           H
ATOM   3439 3HG2 VAL A 232      37.088  20.477  30.414  1.00  0.00           H
ATOM   3440  C   VAL A 232      34.296  24.118  30.556  1.00  0.00           C
ATOM   3441  O   VAL A 232      34.587  25.229  30.102  1.00  0.00           O
ATOM   3442  N   LEU A 233      33.507  23.945  31.627  1.00  0.00           N
ATOM   3443  H   LEU A 233      33.262  23.025  31.980  1.00  0.00           H
ATOM   3444  CA  LEU A 233      32.879  25.183  32.230  1.00  0.00           C
ATOM   3445  HA  LEU A 233      33.553  26.035  32.151  1.00  0.00           H
ATOM   3446  CB  LEU A 233      31.569  25.504  31.523  1.00  0.00           C
ATOM   3447  HB1 LEU A 233      30.898  24.646  31.637  1.00  0.00           H
ATOM   3448  HB2 LEU A 233      31.759  25.512  30.446  1.00  0.00           H
ATOM   3449  CG  LEU A 233      31.032  26.857  32.058  1.00  0.00           C
ATOM   3450  HG  LEU A 233      31.024  26.875  33.153  1.00  0.00           H
ATOM   3451  CD1 LEU A 233      31.805  28.036  31.516  1.00  0.00           C
ATOM   3452 1HD1 LEU A 233      32.832  28.076  31.867  1.00  0.00           H
ATOM   3453 2HD1 LEU A 233      31.834  27.990  30.420  1.00  0.00           H
ATOM   3454 3HD1 LEU A 233      31.305  28.961  31.786  1.00  0.00           H
ATOM   3455  CD2 LEU A 233      29.544  26.853  31.729  1.00  0.00           C
ATOM   3456 1HD2 LEU A 233      29.216  25.820  31.800  1.00  0.00           H
ATOM   3457 2HD2 LEU A 233      28.921  27.588  32.249  1.00  0.00           H
ATOM   3458 3HD2 LEU A 233      29.488  27.124  30.670  1.00  0.00           H
ATOM   3459  C   LEU A 233      32.700  24.914  33.779  1.00  0.00           C
ATOM   3460  O   LEU A 233      31.952  24.010  34.236  1.00  0.00           O
ATOM   3461  N   LEU A 234      33.417  25.696  34.564  1.00  0.00           N
ATOM   3462  H   LEU A 234      33.912  26.481  34.162  1.00  0.00           H
ATOM   3463  CA  LEU A 234      33.275  25.732  36.054  1.00  0.00           C
ATOM   3464  HA  LEU A 234      33.000  24.732  36.390  1.00  0.00           H
ATOM   3465  CB  LEU A 234      34.556  26.048  36.837  1.00  0.00           C
ATOM   3466  HB1 LEU A 234      34.299  26.172  37.882  1.00  0.00           H
ATOM   3467  HB2 LEU A 234      35.014  26.982  36.514  1.00  0.00           H
ATOM   3468  CG  LEU A 234      35.633  24.941  36.992  1.00  0.00           C
ATOM   3469  HG  LEU A 234      35.204  24.212  37.679  1.00  0.00           H
ATOM   3470  CD1 LEU A 234      36.192  24.347  35.723  1.00  0.00           C
ATOM   3471 1HD1 LEU A 234      35.342  23.892  35.214  1.00  0.00           H
ATOM   3472 2HD1 LEU A 234      36.657  25.107  35.104  1.00  0.00           H
ATOM   3473 3HD1 LEU A 234      36.887  23.535  35.943  1.00  0.00           H
ATOM   3474  CD2 LEU A 234      36.821  25.462  37.901  1.00  0.00           C
ATOM   3475 1HD2 LEU A 234      37.219  26.430  37.590  1.00  0.00           H
ATOM   3476 2HD2 LEU A 234      36.464  25.759  38.888  1.00  0.00           H
ATOM   3477 3HD2 LEU A 234      37.628  24.720  37.954  1.00  0.00           H
ATOM   3478  C   LEU A 234      32.058  26.633  36.499  1.00  0.00           C
ATOM   3479  O   LEU A 234      31.904  27.710  36.009  1.00  0.00           O
ATOM   3480  N   HIS A 235      31.265  26.210  37.469  1.00  0.00           N
ATOM   3481  H   HIS A 235      31.426  25.353  37.988  1.00  0.00           H
ATOM   3482  CA  HIS A 235      30.096  26.937  37.947  1.00  0.00           C
ATOM   3483  HA  HIS A 235      30.347  27.995  37.797  1.00  0.00           H
ATOM   3484  CB  HIS A 235      28.905  26.521  37.030  1.00  0.00           C
ATOM   3485  HB1 HIS A 235      29.103  26.693  35.971  1.00  0.00           H
ATOM   3486  HB2 HIS A 235      28.063  27.215  37.131  1.00  0.00           H
ATOM   3487  CG  HIS A 235      28.393  25.075  37.283  1.00  0.00           C
ATOM   3488  ND1 HIS A 235      27.415  24.638  38.093  1.00  0.00           N
ATOM   3489  HD1 HIS A 235      26.672  25.204  38.464  1.00  0.00           H
ATOM   3490  CE1 HIS A 235      27.337  23.299  38.076  1.00  0.00           C
ATOM   3491  HE1 HIS A 235      26.643  22.716  38.656  1.00  0.00           H
ATOM   3492  NE2 HIS A 235      28.353  22.847  37.322  1.00  0.00           N
ATOM   3493  CD2 HIS A 235      29.007  23.909  36.765  1.00  0.00           C
ATOM   3494  HD2 HIS A 235      29.941  23.840  36.210  1.00  0.00           H
ATOM   3495  C   HIS A 235      29.871  26.793  39.470  1.00  0.00           C
ATOM   3496  O   HIS A 235      30.608  26.153  40.188  1.00  0.00           O
ATOM   3497  N   ARG A 236      28.742  27.359  40.012  1.00  0.00           N
ATOM   3498  H   ARG A 236      28.127  27.827  39.365  1.00  0.00           H
ATOM   3499  CA  ARG A 236      28.370  27.168  41.450  1.00  0.00           C
ATOM   3500  HA  ARG A 236      29.317  27.061  41.989  1.00  0.00           H
ATOM   3501  CB  ARG A 236      27.633  28.361  42.064  1.00  0.00           C
ATOM   3502  HB1 ARG A 236      27.177  27.989  42.988  1.00  0.00           H
ATOM   3503  HB2 ARG A 236      26.784  28.560  41.422  1.00  0.00           H
ATOM   3504  CG  ARG A 236      28.392  29.679  42.259  1.00  0.00           C
ATOM   3505  HG1 ARG A 236      27.774  30.489  42.642  1.00  0.00           H
ATOM   3506  HG2 ARG A 236      28.702  29.982  41.258  1.00  0.00           H
ATOM   3507  CD  ARG A 236      29.623  29.621  43.161  1.00  0.00           C
ATOM   3508  HD1 ARG A 236      30.321  30.460  43.108  1.00  0.00           H
ATOM   3509  HD2 ARG A 236      30.188  28.720  42.934  1.00  0.00           H
ATOM   3510  NE  ARG A 236      29.241  29.351  44.580  1.00  0.00           N
ATOM   3511  HE  ARG A 236      29.115  28.405  44.908  1.00  0.00           H
ATOM   3512  CZ  ARG A 236      28.766  30.230  45.431  1.00  0.00           C
ATOM   3513  NH1 ARG A 236      28.767  31.536  45.257  1.00  0.00           N
ATOM   3514 1HH1 ARG A 236      29.623  31.863  44.830  1.00  0.00           H
ATOM   3515 2HH1 ARG A 236      28.404  32.070  46.027  1.00  0.00           H
ATOM   3516  NH2 ARG A 236      28.212  29.751  46.458  1.00  0.00           N
ATOM   3517 1HH2 ARG A 236      28.277  28.750  46.557  1.00  0.00           H
ATOM   3518 2HH2 ARG A 236      27.838  30.389  47.149  1.00  0.00           H
ATOM   3519  C   ARG A 236      27.577  25.869  41.641  1.00  0.00           C
ATOM   3520  O   ARG A 236      26.761  25.535  40.786  1.00  0.00           O
ATOM   3521  N   THR A 237      27.947  25.026  42.681  1.00  0.00           N
ATOM   3522  H   THR A 237      28.744  25.325  43.226  1.00  0.00           H
ATOM   3523  CA  THR A 237      27.270  23.715  42.819  1.00  0.00           C
ATOM   3524  HA  THR A 237      27.494  23.113  41.943  1.00  0.00           H
ATOM   3525  CB  THR A 237      27.887  22.988  44.054  1.00  0.00           C
ATOM   3526  HB  THR A 237      28.875  22.607  43.777  1.00  0.00           H
ATOM   3527  CG2 THR A 237      27.916  23.837  45.236  1.00  0.00           C
ATOM   3528 1HG2 THR A 237      28.517  24.728  45.134  1.00  0.00           H
ATOM   3529 2HG2 THR A 237      26.899  24.201  45.416  1.00  0.00           H
ATOM   3530 3HG2 THR A 237      28.325  23.410  46.157  1.00  0.00           H
ATOM   3531  OG1 THR A 237      27.217  21.832  44.523  1.00  0.00           O
ATOM   3532  HG1 THR A 237      27.909  21.225  44.775  1.00  0.00           H
ATOM   3533  C   THR A 237      25.698  23.725  42.987  1.00  0.00           C
ATOM   3534  O   THR A 237      25.170  24.779  43.428  1.00  0.00           O
ATOM   3535  N   PRO A 238      24.980  22.618  42.642  1.00  0.00           N
ATOM   3536  CD  PRO A 238      25.416  21.576  41.862  1.00  0.00           C
ATOM   3537  HD1 PRO A 238      26.017  20.953  42.528  1.00  0.00           H
ATOM   3538  HD2 PRO A 238      25.989  21.846  40.979  1.00  0.00           H
ATOM   3539  CG  PRO A 238      24.180  20.715  41.411  1.00  0.00           C
ATOM   3540  HG1 PRO A 238      24.432  19.665  41.244  1.00  0.00           H
ATOM   3541  HG2 PRO A 238      23.650  21.232  40.620  1.00  0.00           H
ATOM   3542  CB  PRO A 238      23.334  20.832  42.603  1.00  0.00           C
ATOM   3543  HB1 PRO A 238      23.602  20.059  43.317  1.00  0.00           H
ATOM   3544  HB2 PRO A 238      22.302  20.700  42.276  1.00  0.00           H
ATOM   3545  CA  PRO A 238      23.600  22.311  43.054  1.00  0.00           C
ATOM   3546  HA  PRO A 238      22.856  22.955  42.579  1.00  0.00           H
ATOM   3547  C   PRO A 238      23.398  22.501  44.590  1.00  0.00           C
ATOM   3548  O   PRO A 238      22.340  22.870  45.086  1.00  0.00           O
ATOM   3549  N   GLU A 239      24.405  22.188  45.382  1.00  0.00           N
ATOM   3550  H   GLU A 239      25.277  21.900  44.958  1.00  0.00           H
ATOM   3551  CA  GLU A 239      24.327  22.380  46.849  1.00  0.00           C
ATOM   3552  HA  GLU A 239      23.547  21.729  47.247  1.00  0.00           H
ATOM   3553  CB  GLU A 239      25.629  21.875  47.533  1.00  0.00           C
ATOM   3554  HB1 GLU A 239      26.370  22.672  47.505  1.00  0.00           H
ATOM   3555  HB2 GLU A 239      26.011  20.965  47.067  1.00  0.00           H
ATOM   3556  CG  GLU A 239      25.420  21.766  49.018  1.00  0.00           C
ATOM   3557  HG1 GLU A 239      24.498  21.184  49.094  1.00  0.00           H
ATOM   3558  HG2 GLU A 239      25.276  22.753  49.460  1.00  0.00           H
ATOM   3559  CD  GLU A 239      26.599  21.089  49.730  1.00  0.00           C
ATOM   3560  OE1 GLU A 239      27.593  21.861  49.928  1.00  0.00           O
ATOM   3561  OE2 GLU A 239      26.517  19.896  50.024  1.00  0.00           O
ATOM   3562  C   GLU A 239      23.958  23.799  47.261  1.00  0.00           C
ATOM   3563  O   GLU A 239      23.210  24.119  48.163  1.00  0.00           O
ATOM   3564  N   GLU A 240      24.386  24.773  46.421  1.00  0.00           N
ATOM   3565  H   GLU A 240      24.851  24.601  45.543  1.00  0.00           H
ATOM   3566  CA  GLU A 240      24.337  26.241  46.717  1.00  0.00           C
ATOM   3567  HA  GLU A 240      24.062  26.307  47.765  1.00  0.00           H
ATOM   3568  CB  GLU A 240      25.826  26.747  46.668  1.00  0.00           C
ATOM   3569  HB1 GLU A 240      25.796  27.837  46.749  1.00  0.00           H
ATOM   3570  HB2 GLU A 240      26.249  26.608  45.672  1.00  0.00           H
ATOM   3571  CG  GLU A 240      26.843  26.169  47.706  1.00  0.00           C
ATOM   3572  HG1 GLU A 240      26.769  25.085  47.698  1.00  0.00           H
ATOM   3573  HG2 GLU A 240      26.613  26.583  48.693  1.00  0.00           H
ATOM   3574  CD  GLU A 240      28.392  26.496  47.392  1.00  0.00           C
ATOM   3575  OE1 GLU A 240      29.105  26.270  48.388  1.00  0.00           O
ATOM   3576  OE2 GLU A 240      28.751  27.082  46.339  1.00  0.00           O
ATOM   3577  C   GLU A 240      23.313  26.991  45.861  1.00  0.00           C
ATOM   3578  O   GLU A 240      22.421  27.650  46.493  1.00  0.00           O
ATOM   3579  N   TYR A 241      23.470  26.881  44.506  1.00  0.00           N
ATOM   3580  H   TYR A 241      24.259  26.331  44.201  1.00  0.00           H
ATOM   3581  CA  TYR A 241      22.637  27.521  43.520  1.00  0.00           C
ATOM   3582  HA  TYR A 241      21.789  27.988  44.031  1.00  0.00           H
ATOM   3583  CB  TYR A 241      23.429  28.765  42.982  1.00  0.00           C
ATOM   3584  HB1 TYR A 241      22.935  29.197  42.118  1.00  0.00           H
ATOM   3585  HB2 TYR A 241      24.403  28.403  42.656  1.00  0.00           H
ATOM   3586  CG  TYR A 241      23.596  29.882  43.989  1.00  0.00           C
ATOM   3587  CD1 TYR A 241      22.461  30.712  44.214  1.00  0.00           C
ATOM   3588  HD1 TYR A 241      21.572  30.628  43.610  1.00  0.00           H
ATOM   3589  CE1 TYR A 241      22.608  31.632  45.284  1.00  0.00           C
ATOM   3590  HE1 TYR A 241      21.732  32.214  45.532  1.00  0.00           H
ATOM   3591  CZ  TYR A 241      23.738  31.788  46.014  1.00  0.00           C
ATOM   3592  OH  TYR A 241      23.798  32.781  46.926  1.00  0.00           O
ATOM   3593  HH  TYR A 241      24.672  32.931  47.289  1.00  0.00           H
ATOM   3594  CE2 TYR A 241      24.820  30.923  45.858  1.00  0.00           C
ATOM   3595  HE2 TYR A 241      25.630  30.900  46.564  1.00  0.00           H
ATOM   3596  CD2 TYR A 241      24.766  30.020  44.822  1.00  0.00           C
ATOM   3597  HD2 TYR A 241      25.538  29.282  44.714  1.00  0.00           H
ATOM   3598  C   TYR A 241      22.046  26.582  42.429  1.00  0.00           C
ATOM   3599  O   TYR A 241      22.492  26.546  41.280  1.00  0.00           O
ATOM   3600  N   PRO A 242      21.090  25.727  42.818  1.00  0.00           N
ATOM   3601  CD  PRO A 242      20.409  25.731  44.132  1.00  0.00           C
ATOM   3602  HD1 PRO A 242      20.106  26.753  44.389  1.00  0.00           H
ATOM   3603  HD2 PRO A 242      21.130  25.338  44.854  1.00  0.00           H
ATOM   3604  CG  PRO A 242      19.162  24.789  43.968  1.00  0.00           C
ATOM   3605  HG1 PRO A 242      18.278  25.289  43.566  1.00  0.00           H
ATOM   3606  HG2 PRO A 242      18.879  24.237  44.865  1.00  0.00           H
ATOM   3607  CB  PRO A 242      19.723  23.804  42.933  1.00  0.00           C
ATOM   3608  HB1 PRO A 242      18.981  23.237  42.374  1.00  0.00           H
ATOM   3609  HB2 PRO A 242      20.328  23.108  43.515  1.00  0.00           H
ATOM   3610  CA  PRO A 242      20.637  24.619  41.980  1.00  0.00           C
ATOM   3611  HA  PRO A 242      21.442  23.998  41.604  1.00  0.00           H
ATOM   3612  C   PRO A 242      19.829  24.987  40.741  1.00  0.00           C
ATOM   3613  O   PRO A 242      19.845  24.404  39.686  1.00  0.00           O
ATOM   3614  N   GLU A 243      19.071  26.031  40.977  1.00  0.00           N
ATOM   3615  H   GLU A 243      19.108  26.563  41.837  1.00  0.00           H
ATOM   3616  CA  GLU A 243      18.209  26.586  39.981  1.00  0.00           C
ATOM   3617  HA  GLU A 243      17.715  25.730  39.518  1.00  0.00           H
ATOM   3618  CB  GLU A 243      17.154  27.495  40.652  1.00  0.00           C
ATOM   3619  HB1 GLU A 243      17.628  28.425  40.924  1.00  0.00           H
ATOM   3620  HB2 GLU A 243      16.933  26.967  41.578  1.00  0.00           H
ATOM   3621  CG  GLU A 243      15.851  27.794  39.909  1.00  0.00           C
ATOM   3622  HG1 GLU A 243      16.084  28.380  39.023  1.00  0.00           H
ATOM   3623  HG2 GLU A 243      15.103  28.273  40.530  1.00  0.00           H
ATOM   3624  CD  GLU A 243      15.120  26.537  39.490  1.00  0.00           C
ATOM   3625  OE1 GLU A 243      14.917  26.440  38.260  1.00  0.00           O
ATOM   3626  OE2 GLU A 243      14.786  25.657  40.298  1.00  0.00           O
ATOM   3627  C   GLU A 243      18.940  27.287  38.855  1.00  0.00           C
ATOM   3628  O   GLU A 243      18.495  27.164  37.727  1.00  0.00           O
ATOM   3629  N   SER A 244      20.075  27.917  39.135  1.00  0.00           N
ATOM   3630  H   SER A 244      20.227  28.015  40.135  1.00  0.00           H
ATOM   3631  CA  SER A 244      21.057  28.309  38.141  1.00  0.00           C
ATOM   3632  HA  SER A 244      20.545  28.783  37.306  1.00  0.00           H
ATOM   3633  CB  SER A 244      22.047  29.301  38.789  1.00  0.00           C
ATOM   3634  HB1 SER A 244      22.750  29.533  37.995  1.00  0.00           H
ATOM   3635  HB2 SER A 244      22.675  28.886  39.584  1.00  0.00           H
ATOM   3636  OG  SER A 244      21.411  30.479  39.181  1.00  0.00           O
ATOM   3637  HG  SER A 244      21.096  30.422  40.086  1.00  0.00           H
ATOM   3638  C   SER A 244      21.769  27.102  37.586  1.00  0.00           C
ATOM   3639  O   SER A 244      21.958  26.988  36.363  1.00  0.00           O
ATOM   3640  N   ALA A 245      22.178  26.079  38.349  1.00  0.00           N
ATOM   3641  H   ALA A 245      22.229  26.210  39.350  1.00  0.00           H
ATOM   3642  CA  ALA A 245      22.866  24.837  37.847  1.00  0.00           C
ATOM   3643  HA  ALA A 245      23.718  25.218  37.291  1.00  0.00           H
ATOM   3644  CB  ALA A 245      23.436  23.979  38.975  1.00  0.00           C
ATOM   3645  HB1 ALA A 245      24.084  23.150  38.696  1.00  0.00           H
ATOM   3646  HB2 ALA A 245      24.065  24.580  39.636  1.00  0.00           H
ATOM   3647  HB3 ALA A 245      22.654  23.429  39.484  1.00  0.00           H
ATOM   3648  C   ALA A 245      21.952  24.067  36.888  1.00  0.00           C
ATOM   3649  O   ALA A 245      22.504  23.430  35.968  1.00  0.00           O
ATOM   3650  N   LYS A 246      20.624  24.223  36.917  1.00  0.00           N
ATOM   3651  H   LYS A 246      20.310  24.967  37.522  1.00  0.00           H
ATOM   3652  CA  LYS A 246      19.700  23.560  35.993  1.00  0.00           C
ATOM   3653  HA  LYS A 246      20.010  22.525  35.807  1.00  0.00           H
ATOM   3654  CB  LYS A 246      18.315  23.512  36.642  1.00  0.00           C
ATOM   3655  HB1 LYS A 246      18.107  24.511  37.047  1.00  0.00           H
ATOM   3656  HB2 LYS A 246      18.315  22.890  37.535  1.00  0.00           H
ATOM   3657  CG  LYS A 246      17.136  23.062  35.731  1.00  0.00           C
ATOM   3658  HG1 LYS A 246      17.056  23.674  34.825  1.00  0.00           H
ATOM   3659  HG2 LYS A 246      16.146  23.226  36.147  1.00  0.00           H
ATOM   3660  CD  LYS A 246      17.321  21.623  35.280  1.00  0.00           C
ATOM   3661  HD1 LYS A 246      18.319  21.530  34.861  1.00  0.00           H
ATOM   3662  HD2 LYS A 246      16.588  21.456  34.492  1.00  0.00           H
ATOM   3663  CE  LYS A 246      16.896  20.647  36.368  1.00  0.00           C
ATOM   3664  HE1 LYS A 246      15.915  20.973  36.716  1.00  0.00           H
ATOM   3665  HE2 LYS A 246      17.612  20.750  37.180  1.00  0.00           H
ATOM   3666  NZ  LYS A 246      16.848  19.285  35.809  1.00  0.00           N
ATOM   3667  HZ1 LYS A 246      16.406  18.719  36.515  1.00  0.00           H
ATOM   3668  HZ2 LYS A 246      16.168  19.169  35.065  1.00  0.00           H
ATOM   3669  HZ3 LYS A 246      17.773  18.994  35.529  1.00  0.00           H
ATOM   3670  C   LYS A 246      19.724  24.202  34.601  1.00  0.00           C
ATOM   3671  O   LYS A 246      19.508  23.487  33.612  1.00  0.00           O
ATOM   3672  N   VAL A 247      20.065  25.477  34.509  1.00  0.00           N
ATOM   3673  H   VAL A 247      20.387  25.882  35.380  1.00  0.00           H
ATOM   3674  CA  VAL A 247      20.184  26.300  33.225  1.00  0.00           C
ATOM   3675  HA  VAL A 247      19.398  26.104  32.499  1.00  0.00           H
ATOM   3676  CB  VAL A 247      20.152  27.811  33.504  1.00  0.00           C
ATOM   3677  HB  VAL A 247      21.002  28.029  34.159  1.00  0.00           H
ATOM   3678  CG1 VAL A 247      20.508  28.621  32.276  1.00  0.00           C
ATOM   3679 1HG1 VAL A 247      19.746  28.305  31.558  1.00  0.00           H
ATOM   3680 2HG1 VAL A 247      20.275  29.678  32.434  1.00  0.00           H
ATOM   3681 3HG1 VAL A 247      21.518  28.557  31.885  1.00  0.00           H
ATOM   3682  CG2 VAL A 247      18.828  28.260  34.180  1.00  0.00           C
ATOM   3683 1HG2 VAL A 247      18.801  29.325  34.404  1.00  0.00           H
ATOM   3684 2HG2 VAL A 247      17.999  27.987  33.524  1.00  0.00           H
ATOM   3685 3HG2 VAL A 247      18.556  27.766  35.117  1.00  0.00           H
ATOM   3686  C   VAL A 247      21.507  25.850  32.534  1.00  0.00           C
ATOM   3687  O   VAL A 247      21.489  25.589  31.305  1.00  0.00           O
ATOM   3688  N   TYR A 248      22.608  25.453  33.235  1.00  0.00           N
ATOM   3689  H   TYR A 248      22.667  25.796  34.174  1.00  0.00           H
ATOM   3690  CA  TYR A 248      23.823  24.875  32.642  1.00  0.00           C
ATOM   3691  HA  TYR A 248      23.894  25.506  31.750  1.00  0.00           H
ATOM   3692  CB  TYR A 248      25.055  25.114  33.524  1.00  0.00           C
ATOM   3693  HB1 TYR A 248      25.894  24.752  32.948  1.00  0.00           H
ATOM   3694  HB2 TYR A 248      25.055  24.499  34.424  1.00  0.00           H
ATOM   3695  CG  TYR A 248      25.426  26.607  33.809  1.00  0.00           C
ATOM   3696  CD1 TYR A 248      26.007  27.385  32.830  1.00  0.00           C
ATOM   3697  HD1 TYR A 248      26.457  26.832  32.017  1.00  0.00           H
ATOM   3698  CE1 TYR A 248      26.313  28.733  33.024  1.00  0.00           C
ATOM   3699  HE1 TYR A 248      26.726  29.354  32.249  1.00  0.00           H
ATOM   3700  CZ  TYR A 248      26.071  29.251  34.337  1.00  0.00           C
ATOM   3701  OH  TYR A 248      26.386  30.523  34.610  1.00  0.00           O
ATOM   3702  HH  TYR A 248      26.265  30.769  35.533  1.00  0.00           H
ATOM   3703  CE2 TYR A 248      25.481  28.452  35.324  1.00  0.00           C
ATOM   3704  HE2 TYR A 248      25.265  28.929  36.258  1.00  0.00           H
ATOM   3705  CD2 TYR A 248      25.086  27.135  35.045  1.00  0.00           C
ATOM   3706  HD2 TYR A 248      24.590  26.547  35.806  1.00  0.00           H
ATOM   3707  C   TYR A 248      23.711  23.374  32.333  1.00  0.00           C
ATOM   3708  O   TYR A 248      24.146  22.986  31.291  1.00  0.00           O
ATOM   3709  N   GLU A 249      23.004  22.619  33.153  1.00  0.00           N
ATOM   3710  H   GLU A 249      22.556  23.156  33.880  1.00  0.00           H
ATOM   3711  CA  GLU A 249      22.580  21.230  32.864  1.00  0.00           C
ATOM   3712  HA  GLU A 249      23.493  20.631  32.790  1.00  0.00           H
ATOM   3713  CB  GLU A 249      21.647  20.722  34.019  1.00  0.00           C
ATOM   3714  HB1 GLU A 249      20.697  21.247  33.998  1.00  0.00           H
ATOM   3715  HB2 GLU A 249      22.225  20.992  34.897  1.00  0.00           H
ATOM   3716  CG  GLU A 249      21.467  19.239  34.057  1.00  0.00           C
ATOM   3717  HG1 GLU A 249      22.436  18.788  34.302  1.00  0.00           H
ATOM   3718  HG2 GLU A 249      21.187  18.805  33.097  1.00  0.00           H
ATOM   3719  CD  GLU A 249      20.411  18.832  35.115  1.00  0.00           C
ATOM   3720  OE1 GLU A 249      19.341  18.343  34.713  1.00  0.00           O
ATOM   3721  OE2 GLU A 249      20.512  19.003  36.346  1.00  0.00           O
ATOM   3722  C   GLU A 249      21.812  21.180  31.523  1.00  0.00           C
ATOM   3723  O   GLU A 249      21.776  20.211  30.770  1.00  0.00           O
ATOM   3724  N   LYS A 250      21.088  22.229  31.158  1.00  0.00           N
ATOM   3725  H   LYS A 250      21.068  23.018  31.799  1.00  0.00           H
ATOM   3726  CA  LYS A 250      20.182  22.489  29.924  1.00  0.00           C
ATOM   3727  HA  LYS A 250      19.758  21.565  29.541  1.00  0.00           H
ATOM   3728  CB  LYS A 250      19.025  23.413  30.370  1.00  0.00           C
ATOM   3729  HB1 LYS A 250      18.665  24.119  29.615  1.00  0.00           H
ATOM   3730  HB2 LYS A 250      19.418  24.017  31.188  1.00  0.00           H
ATOM   3731  CG  LYS A 250      17.768  22.636  30.786  1.00  0.00           C
ATOM   3732  HG1 LYS A 250      18.025  22.028  31.647  1.00  0.00           H
ATOM   3733  HG2 LYS A 250      17.402  21.934  30.024  1.00  0.00           H
ATOM   3734  CD  LYS A 250      16.674  23.582  31.161  1.00  0.00           C
ATOM   3735  HD1 LYS A 250      16.309  24.181  30.332  1.00  0.00           H
ATOM   3736  HD2 LYS A 250      16.930  24.295  31.948  1.00  0.00           H
ATOM   3737  CE  LYS A 250      15.434  22.766  31.762  1.00  0.00           C
ATOM   3738  HE1 LYS A 250      15.836  22.111  32.546  1.00  0.00           H
ATOM   3739  HE2 LYS A 250      15.002  22.280  30.881  1.00  0.00           H
ATOM   3740  NZ  LYS A 250      14.431  23.654  32.336  1.00  0.00           N
ATOM   3741  HZ1 LYS A 250      13.730  23.156  32.872  1.00  0.00           H
ATOM   3742  HZ2 LYS A 250      14.804  24.347  32.962  1.00  0.00           H
ATOM   3743  HZ3 LYS A 250      13.939  24.166  31.619  1.00  0.00           H
ATOM   3744  C   LYS A 250      20.948  23.041  28.705  1.00  0.00           C
ATOM   3745  O   LYS A 250      20.322  23.247  27.666  1.00  0.00           O
ATOM   3746  N   LYS A 251      22.285  23.205  28.762  1.00  0.00           N
ATOM   3747  H   LYS A 251      22.725  22.963  29.635  1.00  0.00           H
ATOM   3748  CA  LYS A 251      23.156  23.727  27.697  1.00  0.00           C
ATOM   3749  HA  LYS A 251      22.644  24.195  26.855  1.00  0.00           H
ATOM   3750  CB  LYS A 251      24.026  24.864  28.276  1.00  0.00           C
ATOM   3751  HB1 LYS A 251      24.503  24.681  29.244  1.00  0.00           H
ATOM   3752  HB2 LYS A 251      23.354  25.717  28.301  1.00  0.00           H
ATOM   3753  CG  LYS A 251      25.198  25.327  27.398  1.00  0.00           C
ATOM   3754  HG1 LYS A 251      25.794  24.468  27.096  1.00  0.00           H
ATOM   3755  HG2 LYS A 251      25.939  25.977  27.870  1.00  0.00           H
ATOM   3756  CD  LYS A 251      24.895  26.018  26.077  1.00  0.00           C
ATOM   3757  HD1 LYS A 251      24.285  26.891  26.338  1.00  0.00           H
ATOM   3758  HD2 LYS A 251      24.469  25.274  25.407  1.00  0.00           H
ATOM   3759  CE  LYS A 251      26.134  26.593  25.411  1.00  0.00           C
ATOM   3760  HE1 LYS A 251      26.854  25.771  25.466  1.00  0.00           H
ATOM   3761  HE2 LYS A 251      26.621  27.379  25.989  1.00  0.00           H
ATOM   3762  NZ  LYS A 251      25.772  26.984  24.016  1.00  0.00           N
ATOM   3763  HZ1 LYS A 251      25.026  27.670  23.959  1.00  0.00           H
ATOM   3764  HZ2 LYS A 251      26.533  27.249  23.415  1.00  0.00           H
ATOM   3765  HZ3 LYS A 251      25.487  26.086  23.627  1.00  0.00           H
ATOM   3766  C   LYS A 251      23.961  22.571  27.069  1.00  0.00           C
ATOM   3767  O   LYS A 251      25.053  22.233  27.478  1.00  0.00           O
ATOM   3768  N   LYS A 252      23.315  21.928  26.005  1.00  0.00           N
ATOM   3769  H   LYS A 252      22.522  22.402  25.608  1.00  0.00           H
ATOM   3770  CA  LYS A 252      23.622  20.672  25.297  1.00  0.00           C
ATOM   3771  HA  LYS A 252      23.531  19.868  26.039  1.00  0.00           H
ATOM   3772  CB  LYS A 252      22.606  20.245  24.207  1.00  0.00           C
ATOM   3773  HB1 LYS A 252      22.920  19.264  23.863  1.00  0.00           H
ATOM   3774  HB2 LYS A 252      22.762  20.950  23.391  1.00  0.00           H
ATOM   3775  CG  LYS A 252      21.121  20.198  24.645  1.00  0.00           C
ATOM   3776  HG1 LYS A 252      20.911  21.031  25.309  1.00  0.00           H
ATOM   3777  HG2 LYS A 252      20.953  19.247  25.169  1.00  0.00           H
ATOM   3778  CD  LYS A 252      20.163  20.166  23.428  1.00  0.00           C
ATOM   3779  HD1 LYS A 252      20.382  19.174  23.029  1.00  0.00           H
ATOM   3780  HD2 LYS A 252      20.390  20.967  22.738  1.00  0.00           H
ATOM   3781  CE  LYS A 252      18.739  20.270  23.907  1.00  0.00           C
ATOM   3782  HE1 LYS A 252      18.318  21.267  23.764  1.00  0.00           H
ATOM   3783  HE2 LYS A 252      18.711  20.216  24.991  1.00  0.00           H
ATOM   3784  NZ  LYS A 252      17.954  19.191  23.277  1.00  0.00           N
ATOM   3785  HZ1 LYS A 252      17.979  19.238  22.272  1.00  0.00           H
ATOM   3786  HZ2 LYS A 252      18.292  18.247  23.413  1.00  0.00           H
ATOM   3787  HZ3 LYS A 252      16.972  19.204  23.532  1.00  0.00           H
ATOM   3788  C   LYS A 252      25.088  20.627  24.856  1.00  0.00           C
ATOM   3789  O   LYS A 252      25.697  19.585  25.060  1.00  0.00           O
ATOM   3790  N   ASP A 253      25.657  21.688  24.349  1.00  0.00           N
ATOM   3791  H   ASP A 253      25.093  22.520  24.244  1.00  0.00           H
ATOM   3792  CA  ASP A 253      27.003  21.793  23.845  1.00  0.00           C
ATOM   3793  HA  ASP A 253      27.371  20.856  23.438  1.00  0.00           H
ATOM   3794  CB  ASP A 253      26.920  22.689  22.557  1.00  0.00           C
ATOM   3795  HB1 ASP A 253      26.118  22.282  21.936  1.00  0.00           H
ATOM   3796  HB2 ASP A 253      27.864  22.678  22.014  1.00  0.00           H
ATOM   3797  CG  ASP A 253      26.548  24.143  22.947  1.00  0.00           C
ATOM   3798  OD1 ASP A 253      25.361  24.274  23.397  1.00  0.00           O
ATOM   3799  OD2 ASP A 253      27.340  25.072  22.649  1.00  0.00           O
ATOM   3800  C   ASP A 253      28.081  22.299  24.864  1.00  0.00           C
ATOM   3801  O   ASP A 253      28.927  23.145  24.577  1.00  0.00           O
ATOM   3802  N   HIS A 254      27.988  21.694  26.063  1.00  0.00           N
ATOM   3803  H   HIS A 254      27.453  20.839  26.122  1.00  0.00           H
ATOM   3804  CA  HIS A 254      29.011  21.860  27.165  1.00  0.00           C
ATOM   3805  HA  HIS A 254      30.028  21.974  26.790  1.00  0.00           H
ATOM   3806  CB  HIS A 254      28.515  23.024  28.183  1.00  0.00           C
ATOM   3807  HB1 HIS A 254      28.540  22.681  29.217  1.00  0.00           H
ATOM   3808  HB2 HIS A 254      27.508  23.339  27.923  1.00  0.00           H
ATOM   3809  CG  HIS A 254      29.494  24.167  28.112  1.00  0.00           C
ATOM   3810  ND1 HIS A 254      30.834  23.883  27.971  1.00  0.00           N
ATOM   3811  CE1 HIS A 254      31.494  25.009  27.810  1.00  0.00           C
ATOM   3812  HE1 HIS A 254      32.556  25.127  27.701  1.00  0.00           H
ATOM   3813  NE2 HIS A 254      30.610  25.978  27.973  1.00  0.00           N
ATOM   3814  HE2 HIS A 254      30.836  26.951  27.856  1.00  0.00           H
ATOM   3815  CD2 HIS A 254      29.387  25.505  28.303  1.00  0.00           C
ATOM   3816  HD2 HIS A 254      28.571  26.159  28.558  1.00  0.00           H
ATOM   3817  C   HIS A 254      29.334  20.560  28.005  1.00  0.00           C
ATOM   3818  O   HIS A 254      28.743  19.530  27.845  1.00  0.00           O
ATOM   3819  N   MET A 255      30.244  20.636  28.934  1.00  0.00           N
ATOM   3820  H   MET A 255      30.788  21.486  28.966  1.00  0.00           H
ATOM   3821  CA  MET A 255      30.725  19.732  29.958  1.00  0.00           C
ATOM   3822  HA  MET A 255      29.968  18.995  30.256  1.00  0.00           H
ATOM   3823  CB  MET A 255      31.993  18.953  29.556  1.00  0.00           C
ATOM   3824  HB1 MET A 255      32.688  19.578  29.003  1.00  0.00           H
ATOM   3825  HB2 MET A 255      31.690  18.134  28.897  1.00  0.00           H
ATOM   3826  CG  MET A 255      32.673  18.312  30.740  1.00  0.00           C
ATOM   3827  HG1 MET A 255      31.930  17.670  31.213  1.00  0.00           H
ATOM   3828  HG2 MET A 255      32.960  19.019  31.531  1.00  0.00           H
ATOM   3829  SD  MET A 255      34.062  17.197  30.362  1.00  0.00           S
ATOM   3830  CE  MET A 255      33.250  15.811  29.577  1.00  0.00           C
ATOM   3831  HE1 MET A 255      33.956  15.032  29.284  1.00  0.00           H
ATOM   3832  HE2 MET A 255      32.468  15.468  30.246  1.00  0.00           H
ATOM   3833  HE3 MET A 255      32.793  16.243  28.681  1.00  0.00           H
ATOM   3834  C   MET A 255      30.944  20.580  31.242  1.00  0.00           C
ATOM   3835  O   MET A 255      31.421  21.697  31.276  1.00  0.00           O
ATOM   3836  N   LEU A 256      30.523  20.021  32.386  1.00  0.00           N
ATOM   3837  H   LEU A 256      30.257  19.054  32.500  1.00  0.00           H
ATOM   3838  CA  LEU A 256      30.416  20.845  33.602  1.00  0.00           C
ATOM   3839  HA  LEU A 256      30.760  21.848  33.373  1.00  0.00           H
ATOM   3840  CB  LEU A 256      28.964  20.958  34.219  1.00  0.00           C
ATOM   3841  HB1 LEU A 256      28.878  21.614  35.088  1.00  0.00           H
ATOM   3842  HB2 LEU A 256      28.707  19.996  34.645  1.00  0.00           H
ATOM   3843  CG  LEU A 256      27.903  21.379  33.202  1.00  0.00           C
ATOM   3844  HG  LEU A 256      27.951  20.694  32.351  1.00  0.00           H
ATOM   3845  CD1 LEU A 256      26.505  21.288  33.810  1.00  0.00           C
ATOM   3846 1HD1 LEU A 256      26.225  20.310  34.196  1.00  0.00           H
ATOM   3847 2HD1 LEU A 256      26.327  21.955  34.659  1.00  0.00           H
ATOM   3848 3HD1 LEU A 256      25.700  21.474  33.093  1.00  0.00           H
ATOM   3849  CD2 LEU A 256      28.047  22.825  32.670  1.00  0.00           C
ATOM   3850 1HD2 LEU A 256      27.188  23.045  32.036  1.00  0.00           H
ATOM   3851 2HD2 LEU A 256      28.170  23.591  33.440  1.00  0.00           H
ATOM   3852 3HD2 LEU A 256      28.805  22.931  31.887  1.00  0.00           H
ATOM   3853  C   LEU A 256      31.368  20.366  34.730  1.00  0.00           C
ATOM   3854  O   LEU A 256      31.614  19.215  34.899  1.00  0.00           O
ATOM   3855  N   ILE A 257      32.013  21.274  35.533  1.00  0.00           N
ATOM   3856  H   ILE A 257      31.984  22.208  35.155  1.00  0.00           H
ATOM   3857  CA  ILE A 257      32.488  20.956  36.873  1.00  0.00           C
ATOM   3858  HA  ILE A 257      32.086  19.957  37.029  1.00  0.00           H
ATOM   3859  CB  ILE A 257      33.996  20.993  37.107  1.00  0.00           C
ATOM   3860  HB  ILE A 257      34.437  21.971  36.927  1.00  0.00           H
ATOM   3861  CG2 ILE A 257      34.260  20.436  38.479  1.00  0.00           C
ATOM   3862 1HG2 ILE A 257      35.252  19.997  38.550  1.00  0.00           H
ATOM   3863 2HG2 ILE A 257      33.999  21.268  39.133  1.00  0.00           H
ATOM   3864 3HG2 ILE A 257      33.593  19.623  38.748  1.00  0.00           H
ATOM   3865  CG1 ILE A 257      34.820  20.067  36.210  1.00  0.00           C
ATOM   3866 1HG1 ILE A 257      34.512  19.027  36.287  1.00  0.00           H
ATOM   3867 2HG1 ILE A 257      35.867  20.184  36.479  1.00  0.00           H
ATOM   3868  CD  ILE A 257      34.792  20.487  34.748  1.00  0.00           C
ATOM   3869  HD1 ILE A 257      34.108  19.886  34.149  1.00  0.00           H
ATOM   3870  HD2 ILE A 257      34.432  21.515  34.613  1.00  0.00           H
ATOM   3871  HD3 ILE A 257      35.742  20.356  34.229  1.00  0.00           H
ATOM   3872  C   ILE A 257      31.693  21.849  37.846  1.00  0.00           C
ATOM   3873  O   ILE A 257      31.956  23.066  37.876  1.00  0.00           O
ATOM   3874  N   PRO A 258      30.903  21.256  38.791  1.00  0.00           N
ATOM   3875  CD  PRO A 258      30.510  19.897  38.946  1.00  0.00           C
ATOM   3876  HD1 PRO A 258      31.372  19.339  39.309  1.00  0.00           H
ATOM   3877  HD2 PRO A 258      30.230  19.470  37.993  1.00  0.00           H
ATOM   3878  CG  PRO A 258      29.319  19.732  39.920  1.00  0.00           C
ATOM   3879  HG1 PRO A 258      29.619  19.225  40.832  1.00  0.00           H
ATOM   3880  HG2 PRO A 258      28.437  19.186  39.579  1.00  0.00           H
ATOM   3881  CB  PRO A 258      29.019  21.194  40.225  1.00  0.00           C
ATOM   3882  HB1 PRO A 258      28.690  21.315  41.248  1.00  0.00           H
ATOM   3883  HB2 PRO A 258      28.143  21.294  39.588  1.00  0.00           H
ATOM   3884  CA  PRO A 258      30.262  22.014  39.880  1.00  0.00           C
ATOM   3885  HA  PRO A 258      29.982  23.005  39.518  1.00  0.00           H
ATOM   3886  C   PRO A 258      31.194  22.179  41.076  1.00  0.00           C
ATOM   3887  O   PRO A 258      31.766  21.155  41.539  1.00  0.00           O
ATOM   3888  N   VAL A 259      31.325  23.457  41.529  1.00  0.00           N
ATOM   3889  H   VAL A 259      30.700  24.082  41.036  1.00  0.00           H
ATOM   3890  CA  VAL A 259      32.225  23.923  42.573  1.00  0.00           C
ATOM   3891  HA  VAL A 259      32.798  23.089  42.997  1.00  0.00           H
ATOM   3892  CB  VAL A 259      33.297  24.932  41.956  1.00  0.00           C
ATOM   3893  HB  VAL A 259      32.678  25.685  41.459  1.00  0.00           H
ATOM   3894  CG1 VAL A 259      34.087  25.658  43.083  1.00  0.00           C
ATOM   3895 1HG1 VAL A 259      33.426  26.049  43.847  1.00  0.00           H
ATOM   3896 2HG1 VAL A 259      34.789  24.949  43.514  1.00  0.00           H
ATOM   3897 3HG1 VAL A 259      34.520  26.583  42.698  1.00  0.00           H
ATOM   3898  CG2 VAL A 259      34.200  24.267  40.911  1.00  0.00           C
ATOM   3899 1HG2 VAL A 259      33.558  23.974  40.089  1.00  0.00           H
ATOM   3900 2HG2 VAL A 259      34.935  25.003  40.587  1.00  0.00           H
ATOM   3901 3HG2 VAL A 259      34.799  23.506  41.417  1.00  0.00           H
ATOM   3902  C   VAL A 259      31.477  24.559  43.767  1.00  0.00           C
ATOM   3903  O   VAL A 259      30.601  25.374  43.542  1.00  0.00           O
ATOM   3904  N   SER A 260      31.844  24.201  45.011  1.00  0.00           N
ATOM   3905  H   SER A 260      32.492  23.434  45.071  1.00  0.00           H
ATOM   3906  CA  SER A 260      31.427  24.834  46.302  1.00  0.00           C
ATOM   3907  HA  SER A 260      30.419  25.214  46.162  1.00  0.00           H
ATOM   3908  CB  SER A 260      31.606  23.875  47.518  1.00  0.00           C
ATOM   3909  HB1 SER A 260      31.536  24.469  48.437  1.00  0.00           H
ATOM   3910  HB2 SER A 260      32.586  23.405  47.450  1.00  0.00           H
ATOM   3911  OG  SER A 260      30.648  22.816  47.514  1.00  0.00           O
ATOM   3912  HG  SER A 260      30.406  22.627  48.421  1.00  0.00           H
ATOM   3913  C   SER A 260      32.237  26.139  46.507  1.00  0.00           C
ATOM   3914  O   SER A 260      33.467  26.086  46.435  1.00  0.00           O
ATOM   3915  N   MET A 261      31.544  27.242  46.707  1.00  0.00           N
ATOM   3916  H   MET A 261      30.549  27.149  46.567  1.00  0.00           H
ATOM   3917  CA  MET A 261      32.147  28.601  47.072  1.00  0.00           C
ATOM   3918  HA  MET A 261      33.048  28.344  47.610  1.00  0.00           H
ATOM   3919  CB  MET A 261      32.642  29.272  45.791  1.00  0.00           C
ATOM   3920  HB1 MET A 261      31.899  29.997  45.449  1.00  0.00           H
ATOM   3921  HB2 MET A 261      32.668  28.524  45.007  1.00  0.00           H
ATOM   3922  CG  MET A 261      33.970  30.060  45.907  1.00  0.00           C
ATOM   3923  HG1 MET A 261      34.767  29.430  46.307  1.00  0.00           H
ATOM   3924  HG2 MET A 261      33.809  30.909  46.567  1.00  0.00           H
ATOM   3925  SD  MET A 261      34.463  30.733  44.279  1.00  0.00           S
ATOM   3926  CE  MET A 261      36.228  30.897  44.508  1.00  0.00           C
ATOM   3927  HE1 MET A 261      36.734  31.485  43.746  1.00  0.00           H
ATOM   3928  HE2 MET A 261      36.435  31.519  45.379  1.00  0.00           H
ATOM   3929  HE3 MET A 261      36.615  29.884  44.612  1.00  0.00           H
ATOM   3930  C   MET A 261      31.238  29.503  47.914  1.00  0.00           C
ATOM   3931  O   MET A 261      31.308  30.699  47.806  1.00  0.00           O
ATOM   3932  N   SER A 262      30.474  28.967  48.826  1.00  0.00           N
ATOM   3933  H   SER A 262      30.594  28.006  49.096  1.00  0.00           H
ATOM   3934  CA  SER A 262      29.424  29.716  49.620  1.00  0.00           C
ATOM   3935  HA  SER A 262      29.031  30.487  48.960  1.00  0.00           H
ATOM   3936  CB  SER A 262      28.367  28.719  50.079  1.00  0.00           C
ATOM   3937  HB1 SER A 262      27.764  28.391  49.233  1.00  0.00           H
ATOM   3938  HB2 SER A 262      27.694  29.264  50.757  1.00  0.00           H
ATOM   3939  OG  SER A 262      29.075  27.616  50.688  1.00  0.00           O
ATOM   3940  HG  SER A 262      29.257  26.980  49.994  1.00  0.00           H
ATOM   3941  C   SER A 262      29.965  30.535  50.783  1.00  0.00           C
ATOM   3942  O   SER A 262      29.128  30.999  51.527  1.00  0.00           O
ATOM   3943  N   GLU A 263      31.282  30.625  51.035  1.00  0.00           N
ATOM   3944  H   GLU A 263      31.870  30.204  50.334  1.00  0.00           H
ATOM   3945  CA  GLU A 263      31.775  31.491  52.137  1.00  0.00           C
ATOM   3946  HA  GLU A 263      30.967  31.763  52.804  1.00  0.00           H
ATOM   3947  CB  GLU A 263      32.927  30.962  52.913  1.00  0.00           C
ATOM   3948  HB1 GLU A 263      33.410  31.865  53.270  1.00  0.00           H
ATOM   3949  HB2 GLU A 263      33.606  30.383  52.285  1.00  0.00           H
ATOM   3950  CG  GLU A 263      32.616  30.089  54.074  1.00  0.00           C
ATOM   3951  HG1 GLU A 263      33.498  30.137  54.701  1.00  0.00           H
ATOM   3952  HG2 GLU A 263      32.497  29.109  53.614  1.00  0.00           H
ATOM   3953  CD  GLU A 263      31.360  30.492  54.823  1.00  0.00           C
ATOM   3954  OE1 GLU A 263      31.302  31.512  55.441  1.00  0.00           O
ATOM   3955  OE2 GLU A 263      30.380  29.686  54.760  1.00  0.00           O
ATOM   3956  C   GLU A 263      32.158  32.850  51.549  1.00  0.00           C
ATOM   3957  O   GLU A 263      31.887  33.934  52.058  1.00  0.00           O
ATOM   3958  N   LEU A 264      32.924  32.789  50.492  1.00  0.00           N
ATOM   3959  H   LEU A 264      33.287  31.869  50.255  1.00  0.00           H
ATOM   3960  CA  LEU A 264      33.571  34.007  49.904  1.00  0.00           C
ATOM   3961  HA  LEU A 264      34.008  34.661  50.667  1.00  0.00           H
ATOM   3962  CB  LEU A 264      34.813  33.594  48.993  1.00  0.00           C
ATOM   3963  HB1 LEU A 264      35.221  34.445  48.441  1.00  0.00           H
ATOM   3964  HB2 LEU A 264      34.307  32.959  48.257  1.00  0.00           H
ATOM   3965  CG  LEU A 264      36.078  32.932  49.669  1.00  0.00           C
ATOM   3966  HG  LEU A 264      35.759  32.033  50.192  1.00  0.00           H
ATOM   3967  CD1 LEU A 264      37.175  32.718  48.661  1.00  0.00           C
ATOM   3968 1HD1 LEU A 264      37.406  33.664  48.167  1.00  0.00           H
ATOM   3969 2HD1 LEU A 264      38.037  32.276  49.164  1.00  0.00           H
ATOM   3970 3HD1 LEU A 264      36.782  31.926  48.010  1.00  0.00           H
ATOM   3971  CD2 LEU A 264      36.743  33.789  50.769  1.00  0.00           C
ATOM   3972 1HD2 LEU A 264      37.590  33.231  51.191  1.00  0.00           H
ATOM   3973 2HD2 LEU A 264      37.088  34.710  50.307  1.00  0.00           H
ATOM   3974 3HD2 LEU A 264      36.076  33.926  51.624  1.00  0.00           H
ATOM   3975  C   LEU A 264      32.549  34.836  49.081  1.00  0.00           C
ATOM   3976  O   LEU A 264      32.823  35.999  48.792  1.00  0.00           O
ATOM   3977  N   GLU A 265      31.360  34.368  48.811  1.00  0.00           N
ATOM   3978  H   GLU A 265      31.151  33.471  49.238  1.00  0.00           H
ATOM   3979  CA  GLU A 265      30.245  35.172  48.395  1.00  0.00           C
ATOM   3980  HA  GLU A 265      30.501  35.795  47.542  1.00  0.00           H
ATOM   3981  CB  GLU A 265      28.952  34.374  47.998  1.00  0.00           C
ATOM   3982  HB1 GLU A 265      29.209  33.570  47.301  1.00  0.00           H
ATOM   3983  HB2 GLU A 265      28.294  35.156  47.619  1.00  0.00           H
ATOM   3984  CG  GLU A 265      28.300  33.667  49.096  1.00  0.00           C
ATOM   3985  HG1 GLU A 265      27.872  34.410  49.768  1.00  0.00           H
ATOM   3986  HG2 GLU A 265      28.870  33.007  49.744  1.00  0.00           H
ATOM   3987  CD  GLU A 265      27.153  32.792  48.524  1.00  0.00           C
ATOM   3988  OE1 GLU A 265      27.391  31.659  48.083  1.00  0.00           O
ATOM   3989  OE2 GLU A 265      26.019  33.317  48.357  1.00  0.00           O
ATOM   3990  C   GLU A 265      29.781  36.188  49.392  1.00  0.00           C
ATOM   3991  O   GLU A 265      29.133  37.239  48.992  1.00  0.00           O
ATOM   3992  N   LYS A 266      30.161  36.092  50.637  1.00  0.00           N
ATOM   3993  H   LYS A 266      30.617  35.224  50.874  1.00  0.00           H
ATOM   3994  CA  LYS A 266      29.885  37.050  51.696  1.00  0.00           C
ATOM   3995  HA  LYS A 266      28.839  37.333  51.660  1.00  0.00           H
ATOM   3996  CB  LYS A 266      30.242  36.517  53.107  1.00  0.00           C
ATOM   3997  HB1 LYS A 266      30.261  37.315  53.850  1.00  0.00           H
ATOM   3998  HB2 LYS A 266      31.281  36.225  52.966  1.00  0.00           H
ATOM   3999  CG  LYS A 266      29.299  35.311  53.545  1.00  0.00           C
ATOM   4000  HG1 LYS A 266      29.054  34.674  52.692  1.00  0.00           H
ATOM   4001  HG2 LYS A 266      28.354  35.750  53.874  1.00  0.00           H
ATOM   4002  CD  LYS A 266      29.914  34.468  54.626  1.00  0.00           C
ATOM   4003  HD1 LYS A 266      30.444  35.207  55.223  1.00  0.00           H
ATOM   4004  HD2 LYS A 266      30.682  33.837  54.176  1.00  0.00           H
ATOM   4005  CE  LYS A 266      28.769  33.792  55.407  1.00  0.00           C
ATOM   4006  HE1 LYS A 266      28.019  33.302  54.783  1.00  0.00           H
ATOM   4007  HE2 LYS A 266      28.121  34.470  55.973  1.00  0.00           H
ATOM   4008  NZ  LYS A 266      29.223  32.817  56.449  1.00  0.00           N
ATOM   4009  HZ1 LYS A 266      29.739  32.087  55.974  1.00  0.00           H
ATOM   4010  HZ2 LYS A 266      29.926  33.291  57.006  1.00  0.00           H
ATOM   4011  HZ3 LYS A 266      28.415  32.528  56.963  1.00  0.00           H
ATOM   4012  C   LYS A 266      30.633  38.345  51.352  1.00  0.00           C
ATOM   4013  O   LYS A 266      30.076  39.416  51.590  1.00  0.00           O
ATOM   4014  N   VAL A 267      31.803  38.267  50.733  1.00  0.00           N
ATOM   4015  H   VAL A 267      32.070  37.297  50.641  1.00  0.00           H
ATOM   4016  CA  VAL A 267      32.834  39.330  50.453  1.00  0.00           C
ATOM   4017  HA  VAL A 267      32.539  40.325  50.781  1.00  0.00           H
ATOM   4018  CB  VAL A 267      34.108  38.917  51.173  1.00  0.00           C
ATOM   4019  HB  VAL A 267      34.872  39.611  50.832  1.00  0.00           H
ATOM   4020  CG1 VAL A 267      33.943  39.185  52.696  1.00  0.00           C
ATOM   4021 1HG1 VAL A 267      33.873  40.267  52.774  1.00  0.00           H
ATOM   4022 2HG1 VAL A 267      33.179  38.571  53.170  1.00  0.00           H
ATOM   4023 3HG1 VAL A 267      34.829  38.958  53.292  1.00  0.00           H
ATOM   4024  CG2 VAL A 267      34.659  37.466  51.085  1.00  0.00           C
ATOM   4025 1HG2 VAL A 267      34.835  37.093  50.074  1.00  0.00           H
ATOM   4026 2HG2 VAL A 267      35.677  37.563  51.464  1.00  0.00           H
ATOM   4027 3HG2 VAL A 267      34.115  36.674  51.599  1.00  0.00           H
ATOM   4028  C   VAL A 267      33.048  39.431  48.904  1.00  0.00           C
ATOM   4029  O   VAL A 267      34.178  39.624  48.468  1.00  0.00           O
ATOM   4030  N   ASP A 268      31.968  39.326  48.176  1.00  0.00           N
ATOM   4031  H   ASP A 268      31.128  39.199  48.725  1.00  0.00           H
ATOM   4032  CA  ASP A 268      31.799  39.432  46.733  1.00  0.00           C
ATOM   4033  HA  ASP A 268      30.836  38.970  46.512  1.00  0.00           H
ATOM   4034  CB  ASP A 268      31.656  40.877  46.236  1.00  0.00           C
ATOM   4035  HB1 ASP A 268      31.222  40.834  45.240  1.00  0.00           H
ATOM   4036  HB2 ASP A 268      32.673  41.285  46.161  1.00  0.00           H
ATOM   4037  CG  ASP A 268      30.851  41.860  47.130  1.00  0.00           C
ATOM   4038  OD1 ASP A 268      29.680  41.623  47.543  1.00  0.00           O
ATOM   4039  OD2 ASP A 268      31.379  42.977  47.493  1.00  0.00           O
ATOM   4040  C   ASP A 268      32.688  38.577  45.800  1.00  0.00           C
ATOM   4041  O   ASP A 268      32.797  38.956  44.603  1.00  0.00           O
ATOM   4042  N   GLY A 269      33.287  37.512  46.333  1.00  0.00           N
ATOM   4043  H   GLY A 269      33.041  37.260  47.277  1.00  0.00           H
ATOM   4044  CA  GLY A 269      34.292  36.603  45.766  1.00  0.00           C
ATOM   4045  HA1 GLY A 269      34.997  36.367  46.571  1.00  0.00           H
ATOM   4046  HA2 GLY A 269      34.903  37.110  45.024  1.00  0.00           H
ATOM   4047  C   GLY A 269      33.749  35.347  45.102  1.00  0.00           C
ATOM   4048  O   GLY A 269      33.459  34.410  45.822  1.00  0.00           O
ATOM   4049  N   LEU A 270      33.741  35.366  43.739  1.00  0.00           N
ATOM   4050  H   LEU A 270      34.050  36.223  43.303  1.00  0.00           H
ATOM   4051  CA  LEU A 270      33.222  34.452  42.775  1.00  0.00           C
ATOM   4052  HA  LEU A 270      32.555  33.770  43.298  1.00  0.00           H
ATOM   4053  CB  LEU A 270      32.269  35.231  41.826  1.00  0.00           C
ATOM   4054  HB1 LEU A 270      31.750  34.569  41.148  1.00  0.00           H
ATOM   4055  HB2 LEU A 270      32.919  35.861  41.213  1.00  0.00           H
ATOM   4056  CG  LEU A 270      31.201  36.161  42.476  1.00  0.00           C
ATOM   4057  HG  LEU A 270      31.647  37.023  42.965  1.00  0.00           H
ATOM   4058  CD1 LEU A 270      30.443  36.758  41.300  1.00  0.00           C
ATOM   4059 1HD1 LEU A 270      29.963  37.697  41.582  1.00  0.00           H
ATOM   4060 2HD1 LEU A 270      31.070  37.008  40.448  1.00  0.00           H
ATOM   4061 3HD1 LEU A 270      29.624  36.081  41.062  1.00  0.00           H
ATOM   4062  CD2 LEU A 270      30.232  35.443  43.405  1.00  0.00           C
ATOM   4063 1HD2 LEU A 270      30.784  35.026  44.249  1.00  0.00           H
ATOM   4064 2HD2 LEU A 270      29.532  36.242  43.661  1.00  0.00           H
ATOM   4065 3HD2 LEU A 270      29.736  34.587  42.927  1.00  0.00           H
ATOM   4066  C   LEU A 270      34.196  33.414  42.171  1.00  0.00           C
ATOM   4067  O   LEU A 270      35.433  33.661  42.249  1.00  0.00           O
ATOM   4068  N   LEU A 271      33.734  32.390  41.360  1.00  0.00           N
ATOM   4069  H   LEU A 271      32.751  32.524  41.201  1.00  0.00           H
ATOM   4070  CA  LEU A 271      34.526  31.317  40.618  1.00  0.00           C
ATOM   4071  HA  LEU A 271      34.857  30.624  41.388  1.00  0.00           H
ATOM   4072  CB  LEU A 271      33.647  30.695  39.547  1.00  0.00           C
ATOM   4073  HB1 LEU A 271      34.268  30.662  38.658  1.00  0.00           H
ATOM   4074  HB2 LEU A 271      32.855  31.406  39.323  1.00  0.00           H
ATOM   4075  CG  LEU A 271      33.001  29.311  39.889  1.00  0.00           C
ATOM   4076  HG  LEU A 271      32.253  29.059  39.133  1.00  0.00           H
ATOM   4077  CD1 LEU A 271      34.074  28.249  39.795  1.00  0.00           C
ATOM   4078 1HD1 LEU A 271      33.653  27.250  39.953  1.00  0.00           H
ATOM   4079 2HD1 LEU A 271      34.514  28.230  38.803  1.00  0.00           H
ATOM   4080 3HD1 LEU A 271      34.879  28.459  40.504  1.00  0.00           H
ATOM   4081  CD2 LEU A 271      32.425  29.107  41.297  1.00  0.00           C
ATOM   4082 1HD2 LEU A 271      33.258  28.978  41.996  1.00  0.00           H
ATOM   4083 2HD2 LEU A 271      31.941  29.985  41.730  1.00  0.00           H
ATOM   4084 3HD2 LEU A 271      31.812  28.207  41.364  1.00  0.00           H
ATOM   4085  C   LEU A 271      35.752  31.848  39.910  1.00  0.00           C
ATOM   4086  O   LEU A 271      36.799  31.205  39.974  1.00  0.00           O
ATOM   4087  N   THR A 272      35.677  32.975  39.306  1.00  0.00           N
ATOM   4088  H   THR A 272      34.836  33.532  39.275  1.00  0.00           H
ATOM   4089  CA  THR A 272      36.812  33.537  38.500  1.00  0.00           C
ATOM   4090  HA  THR A 272      37.267  32.657  38.070  1.00  0.00           H
ATOM   4091  CB  THR A 272      36.435  34.492  37.416  1.00  0.00           C
ATOM   4092  HB  THR A 272      37.373  34.893  37.023  1.00  0.00           H
ATOM   4093  CG2 THR A 272      35.491  33.953  36.307  1.00  0.00           C
ATOM   4094 1HG2 THR A 272      36.130  33.260  35.757  1.00  0.00           H
ATOM   4095 2HG2 THR A 272      34.638  33.326  36.584  1.00  0.00           H
ATOM   4096 3HG2 THR A 272      35.073  34.759  35.713  1.00  0.00           H
ATOM   4097  OG1 THR A 272      35.752  35.669  37.841  1.00  0.00           O
ATOM   4098  HG1 THR A 272      36.435  36.299  37.588  1.00  0.00           H
ATOM   4099  C   THR A 272      37.988  34.029  39.383  1.00  0.00           C
ATOM   4100  O   THR A 272      39.135  33.861  38.931  1.00  0.00           O
ATOM   4101  N   CYS A 273      37.734  34.656  40.481  1.00  0.00           N
ATOM   4102  H   CYS A 273      36.765  34.705  40.770  1.00  0.00           H
ATOM   4103  CA  CYS A 273      38.491  35.780  40.936  1.00  0.00           C
ATOM   4104  HA  CYS A 273      38.959  36.153  40.025  1.00  0.00           H
ATOM   4105  CB  CYS A 273      37.583  36.896  41.411  1.00  0.00           C
ATOM   4106  HB1 CYS A 273      36.725  37.024  40.757  1.00  0.00           H
ATOM   4107  HB2 CYS A 273      38.157  37.819  41.567  1.00  0.00           H
ATOM   4108  SG  CYS A 273      36.928  36.361  43.067  1.00  0.00           S
ATOM   4109  HG  CYS A 273      36.766  35.065  42.808  1.00  0.00           H
ATOM   4110  C   CYS A 273      39.630  35.380  41.824  1.00  0.00           C
ATOM   4111  O   CYS A 273      40.476  36.237  42.190  1.00  0.00           O
ATOM   4112  N   CYS A 274      39.631  34.179  42.366  1.00  0.00           N
ATOM   4113  H   CYS A 274      38.777  33.659  42.228  1.00  0.00           H
ATOM   4114  CA  CYS A 274      40.584  33.624  43.168  1.00  0.00           C
ATOM   4115  HA  CYS A 274      40.799  34.365  43.944  1.00  0.00           H
ATOM   4116  CB  CYS A 274      39.971  32.488  43.929  1.00  0.00           C
ATOM   4117  HB1 CYS A 274      40.691  32.031  44.616  1.00  0.00           H
ATOM   4118  HB2 CYS A 274      39.523  31.695  43.326  1.00  0.00           H
ATOM   4119  SG  CYS A 274      38.773  33.191  45.157  1.00  0.00           S
ATOM   4120  HG  CYS A 274      39.517  34.222  45.551  1.00  0.00           H
ATOM   4121  C   CYS A 274      41.825  33.143  42.443  1.00  0.00           C
ATOM   4122  O   CYS A 274      42.800  32.813  43.112  1.00  0.00           O
ATOM   4123  N   SER A 275      41.761  32.999  41.081  1.00  0.00           N
ATOM   4124  H   SER A 275      40.967  33.229  40.505  1.00  0.00           H
ATOM   4125  CA  SER A 275      42.862  32.660  40.203  1.00  0.00           C
ATOM   4126  HA  SER A 275      43.771  32.695  40.800  1.00  0.00           H
ATOM   4127  CB  SER A 275      42.818  31.123  39.740  1.00  0.00           C
ATOM   4128  HB1 SER A 275      42.805  30.472  40.606  1.00  0.00           H
ATOM   4129  HB2 SER A 275      43.730  30.849  39.212  1.00  0.00           H
ATOM   4130  OG  SER A 275      41.766  30.974  38.882  1.00  0.00           O
ATOM   4131  HG  SER A 275      40.964  30.862  39.400  1.00  0.00           H
ATOM   4132  C   SER A 275      42.956  33.605  38.997  1.00  0.00           C
ATOM   4133  O   SER A 275      41.995  34.309  38.690  1.00  0.00           O
ATOM   4134  N   VAL A 276      44.063  33.587  38.262  1.00  0.00           N
ATOM   4135  H   VAL A 276      44.823  32.975  38.487  1.00  0.00           H
ATOM   4136  CA  VAL A 276      44.226  34.292  36.983  1.00  0.00           C
ATOM   4137  HA  VAL A 276      43.221  34.364  36.571  1.00  0.00           H
ATOM   4138  CB  VAL A 276      44.942  35.623  37.154  1.00  0.00           C
ATOM   4139  HB  VAL A 276      45.897  35.565  37.683  1.00  0.00           H
ATOM   4140  CG1 VAL A 276      45.428  36.322  35.887  1.00  0.00           C
ATOM   4141 1HG1 VAL A 276      46.248  35.736  35.474  1.00  0.00           H
ATOM   4142 2HG1 VAL A 276      44.644  36.331  35.136  1.00  0.00           H
ATOM   4143 3HG1 VAL A 276      45.780  37.327  36.162  1.00  0.00           H
ATOM   4144  CG2 VAL A 276      44.163  36.585  37.997  1.00  0.00           C
ATOM   4145 1HG2 VAL A 276      44.178  36.192  39.011  1.00  0.00           H
ATOM   4146 2HG2 VAL A 276      44.603  37.579  37.929  1.00  0.00           H
ATOM   4147 3HG2 VAL A 276      43.183  36.621  37.519  1.00  0.00           H
ATOM   4148  C   VAL A 276      45.056  33.343  36.036  1.00  0.00           C
ATOM   4149  O   VAL A 276      45.933  32.646  36.529  1.00  0.00           O
ATOM   4150  N   LEU A 277      44.646  33.276  34.762  1.00  0.00           N
ATOM   4151  H   LEU A 277      43.864  33.852  34.504  1.00  0.00           H
ATOM   4152  CA  LEU A 277      45.015  32.215  33.803  1.00  0.00           C
ATOM   4153  HA  LEU A 277      45.415  31.329  34.294  1.00  0.00           H
ATOM   4154  CB  LEU A 277      43.689  31.632  33.213  1.00  0.00           C
ATOM   4155  HB1 LEU A 277      43.987  30.760  32.627  1.00  0.00           H
ATOM   4156  HB2 LEU A 277      43.240  32.402  32.601  1.00  0.00           H
ATOM   4157  CG  LEU A 277      42.599  31.160  34.212  1.00  0.00           C
ATOM   4158  HG  LEU A 277      41.991  31.984  34.594  1.00  0.00           H
ATOM   4159  CD1 LEU A 277      41.695  30.231  33.434  1.00  0.00           C
ATOM   4160 1HD1 LEU A 277      42.261  29.310  33.327  1.00  0.00           H
ATOM   4161 2HD1 LEU A 277      40.847  30.084  34.091  1.00  0.00           H
ATOM   4162 3HD1 LEU A 277      41.354  30.673  32.491  1.00  0.00           H
ATOM   4163  CD2 LEU A 277      43.225  30.353  35.313  1.00  0.00           C
ATOM   4164 1HD2 LEU A 277      44.025  29.814  34.808  1.00  0.00           H
ATOM   4165 2HD2 LEU A 277      43.536  30.997  36.124  1.00  0.00           H
ATOM   4166 3HD2 LEU A 277      42.568  29.650  35.828  1.00  0.00           H
ATOM   4167  C   LEU A 277      45.963  32.718  32.696  1.00  0.00           C
ATOM   4168  O   LEU A 277      45.790  33.800  32.102  1.00  0.00           O
ATOM   4169  N   ILE A 278      46.982  31.934  32.417  1.00  0.00           N
ATOM   4170  H   ILE A 278      47.047  30.979  32.741  1.00  0.00           H
ATOM   4171  CA  ILE A 278      48.195  32.324  31.742  1.00  0.00           C
ATOM   4172  HA  ILE A 278      48.105  33.355  31.382  1.00  0.00           H
ATOM   4173  CB  ILE A 278      49.366  32.456  32.695  1.00  0.00           C
ATOM   4174  HB  ILE A 278      49.533  31.419  33.012  1.00  0.00           H
ATOM   4175  CG2 ILE A 278      50.676  32.847  31.983  1.00  0.00           C
ATOM   4176 1HG2 ILE A 278      50.928  32.002  31.343  1.00  0.00           H
ATOM   4177 2HG2 ILE A 278      50.553  33.805  31.472  1.00  0.00           H
ATOM   4178 3HG2 ILE A 278      51.452  33.079  32.716  1.00  0.00           H
ATOM   4179  CG1 ILE A 278      49.041  33.331  33.959  1.00  0.00           C
ATOM   4180 1HG1 ILE A 278      49.952  33.302  34.564  1.00  0.00           H
ATOM   4181 2HG1 ILE A 278      48.273  32.797  34.524  1.00  0.00           H
ATOM   4182  CD  ILE A 278      48.656  34.818  33.796  1.00  0.00           C
ATOM   4183  HD1 ILE A 278      47.630  35.083  33.532  1.00  0.00           H
ATOM   4184  HD2 ILE A 278      48.687  35.267  34.786  1.00  0.00           H
ATOM   4185  HD3 ILE A 278      49.425  35.368  33.259  1.00  0.00           H
ATOM   4186  C   ILE A 278      48.572  31.443  30.495  1.00  0.00           C
ATOM   4187  O   ILE A 278      48.645  30.237  30.618  1.00  0.00           O
ATOM   4188  N   ASN A 279      48.708  32.092  29.333  1.00  0.00           N
ATOM   4189  H   ASN A 279      48.352  33.036  29.227  1.00  0.00           H
ATOM   4190  CA  ASN A 279      49.031  31.513  28.021  1.00  0.00           C
ATOM   4191  HA  ASN A 279      48.665  30.484  28.018  1.00  0.00           H
ATOM   4192  CB  ASN A 279      48.247  32.309  26.943  1.00  0.00           C
ATOM   4193  HB1 ASN A 279      48.580  33.334  26.807  1.00  0.00           H
ATOM   4194  HB2 ASN A 279      47.208  32.435  27.257  1.00  0.00           H
ATOM   4195  CG  ASN A 279      48.310  31.735  25.541  1.00  0.00           C
ATOM   4196  OD1 ASN A 279      49.324  31.787  24.899  1.00  0.00           O
ATOM   4197  ND2 ASN A 279      47.231  31.076  25.101  1.00  0.00           N
ATOM   4198 1HD2 ASN A 279      46.477  31.145  25.759  1.00  0.00           H
ATOM   4199 2HD2 ASN A 279      47.082  30.731  24.169  1.00  0.00           H
ATOM   4200  C   ASN A 279      50.510  31.575  27.626  1.00  0.00           C
ATOM   4201  O   ASN A 279      51.037  32.624  27.322  1.00  0.00           O
ATOM   4202  N   LYS A 280      51.184  30.440  27.649  1.00  0.00           N
ATOM   4203  H   LYS A 280      50.596  29.635  27.804  1.00  0.00           H
ATOM   4204  CA  LYS A 280      52.576  30.138  27.205  1.00  0.00           C
ATOM   4205  HA  LYS A 280      52.961  31.032  26.725  1.00  0.00           H
ATOM   4206  CB  LYS A 280      53.465  29.729  28.422  1.00  0.00           C
ATOM   4207  HB1 LYS A 280      54.515  29.633  28.134  1.00  0.00           H
ATOM   4208  HB2 LYS A 280      53.074  28.792  28.818  1.00  0.00           H
ATOM   4209  CG  LYS A 280      53.454  30.621  29.720  1.00  0.00           C
ATOM   4210  HG1 LYS A 280      54.190  30.185  30.384  1.00  0.00           H
ATOM   4211  HG2 LYS A 280      52.434  30.592  30.093  1.00  0.00           H
ATOM   4212  CD  LYS A 280      53.767  32.069  29.493  1.00  0.00           C
ATOM   4213  HD1 LYS A 280      53.759  32.650  30.420  1.00  0.00           H
ATOM   4214  HD2 LYS A 280      52.947  32.475  28.894  1.00  0.00           H
ATOM   4215  CE  LYS A 280      55.138  32.505  28.802  1.00  0.00           C
ATOM   4216  HE1 LYS A 280      55.025  32.265  27.745  1.00  0.00           H
ATOM   4217  HE2 LYS A 280      56.017  31.954  29.129  1.00  0.00           H
ATOM   4218  NZ  LYS A 280      55.291  33.952  28.789  1.00  0.00           N
ATOM   4219  HZ1 LYS A 280      54.649  34.455  28.193  1.00  0.00           H
ATOM   4220  HZ2 LYS A 280      55.246  34.362  29.708  1.00  0.00           H
ATOM   4221  HZ3 LYS A 280      56.210  34.247  28.491  1.00  0.00           H
ATOM   4222  C   LYS A 280      52.598  29.025  26.166  1.00  0.00           C
ATOM   4223  OC1 LYS A 280      53.295  29.041  25.148  1.00  0.00           O
ATOM   4224  OC2 LYS A 280      51.903  28.034  26.420  1.00  0.00           O
ATOM   4225  H01 UNK B 281      35.749  40.710  48.691  1.00  0.00            
ATOM   4226  H06 UNK B 281      36.839  39.899  39.434  1.00  0.00            
ATOM   4227  H04 UNK B 281      36.169  41.251  40.153  1.00  0.00            
ATOM   4228  H03 UNK B 281      35.339  42.222  48.807  1.00  0.00            
ATOM   4229  H05 UNK B 281      37.682  40.762  40.618  1.00  0.00            
ATOM   4230  H02 UNK B 281      36.800  41.875  49.401  1.00  0.00            
ATOM   4231  O   UNK B 281      37.472  44.008  46.428  1.00  0.00            
ATOM   4232  O1  UNK B 281      35.444  44.078  47.113  1.00  0.00            
ATOM   4233  N   UNK B 281      36.170  41.640  48.619  1.00  0.00            
ATOM   4234  N1  UNK B 281      36.532  40.252  42.468  1.00  0.00            
ATOM   4235  N2  UNK B 281      34.809  39.426  41.118  1.00  0.00            
ATOM   4236  N3  UNK B 281      36.757  40.421  40.313  1.00  0.00            
ATOM   4237  C   UNK B 281      35.911  40.984  46.213  1.00  0.00            
ATOM   4238  C1  UNK B 281      36.402  41.193  44.763  1.00  0.00            
ATOM   4239  C2  UNK B 281      36.574  41.939  47.226  1.00  0.00            
ATOM   4240  C3  UNK B 281      35.792  40.205  43.781  1.00  0.00            
ATOM   4241  C4  UNK B 281      36.460  43.443  46.839  1.00  0.00            
ATOM   4242  C5  UNK B 281      36.059  39.847  41.390  1.00  0.00            
ATOM   4243  C6  UNK B 281      34.245  38.198  41.741  1.00  0.00            
ATOM   4244  C7  UNK B 281      33.994  39.974  40.082  1.00  0.00            
ATOM   4245  H   UNK B 281      35.944  39.921  46.493  1.00  0.00            
ATOM   4246  H1  UNK B 281      34.830  41.196  46.210  1.00  0.00            
ATOM   4247  H2  UNK B 281      36.073  42.183  44.420  1.00  0.00            
ATOM   4248  H3  UNK B 281      37.495  41.138  44.833  1.00  0.00            
ATOM   4249  H4  UNK B 281      37.641  41.748  47.194  1.00  0.00            
ATOM   4250  H5  UNK B 281      35.790  39.193  44.227  1.00  0.00            
ATOM   4251  H6  UNK B 281      34.741  40.500  43.689  1.00  0.00            
ATOM   4252  H7  UNK B 281      33.164  38.201  41.565  1.00  0.00            
ATOM   4253  H8  UNK B 281      34.379  38.120  42.824  1.00  0.00            
ATOM   4254  H9  UNK B 281      34.791  37.335  41.330  1.00  0.00            
ATOM   4255  H10 UNK B 281      33.232  39.242  39.798  1.00  0.00            
ATOM   4256  H11 UNK B 281      34.535  40.122  39.141  1.00  0.00            
ATOM   4257  H12 UNK B 281      33.500  40.901  40.423  1.00  0.00            
END
