# Supplementary material for: A multicentric consortium study demonstrates that dimethylarginine dimethylaminohydrolase 2 is not a dimethylarginine dimethylaminohydrolase
Source: Nat Commun. 2023 Jun 9;14:3392. doi: 10.1038/s41467-023-38467-9 (PMC10256801; doi:10.1038/s41467-023-38467-9)
Supplement: Supplementary file 9 — Source Data [file 41467_2023_38467_MOESM9_ESM.zip › Source Data/File 14.1_DDAH2-ModelA-MDS-initial-1.pdb]

CRYST1   80.268   80.268   80.268  90.00  90.00  90.00 P 1           1
ATOM      1  N   GLY A   1      44.230  34.410  22.290  1.00  0.00           N
ATOM      2  H1  GLY A   1      44.590  34.100  21.390  1.00  0.00           H
ATOM      3  H2  GLY A   1      43.470  35.060  22.130  1.00  0.00           H
ATOM      4  H3  GLY A   1      44.940  34.870  22.840  1.00  0.00           H
ATOM      5  CA  GLY A   1      43.650  33.280  23.060  1.00  0.00           C
ATOM      6  HA1 GLY A   1      44.350  32.450  23.080  1.00  0.00           H
ATOM      7  HA2 GLY A   1      42.700  32.900  22.670  1.00  0.00           H
ATOM      8  C   GLY A   1      43.260  33.780  24.520  1.00  0.00           C
ATOM      9  O   GLY A   1      44.110  33.800  25.370  1.00  0.00           O
ATOM     10  N   LEU A   2      42.030  34.140  24.800  1.00  0.00           N
ATOM     11  H   LEU A   2      41.320  34.110  24.090  1.00  0.00           H
ATOM     12  CA  LEU A   2      41.550  34.520  26.140  1.00  0.00           C
ATOM     13  HA  LEU A   2      42.240  35.300  26.450  1.00  0.00           H
ATOM     14  CB  LEU A   2      40.140  35.130  26.020  1.00  0.00           C
ATOM     15  HB1 LEU A   2      39.410  34.420  25.630  1.00  0.00           H
ATOM     16  HB2 LEU A   2      40.140  35.850  25.210  1.00  0.00           H
ATOM     17  CG  LEU A   2      39.640  35.720  27.330  1.00  0.00           C
ATOM     18  HG  LEU A   2      39.620  34.930  28.070  1.00  0.00           H
ATOM     19  CD1 LEU A   2      40.660  36.780  27.990  1.00  0.00           C
ATOM     20 1HD1 LEU A   2      40.190  37.100  28.920  1.00  0.00           H
ATOM     21 2HD1 LEU A   2      41.700  36.540  28.220  1.00  0.00           H
ATOM     22 3HD1 LEU A   2      40.930  37.600  27.320  1.00  0.00           H
ATOM     23  CD2 LEU A   2      38.250  36.340  27.350  1.00  0.00           C
ATOM     24 1HD2 LEU A   2      37.890  36.520  28.370  1.00  0.00           H
ATOM     25 2HD2 LEU A   2      38.170  37.270  26.790  1.00  0.00           H
ATOM     26 3HD2 LEU A   2      37.610  35.540  26.970  1.00  0.00           H
ATOM     27  C   LEU A   2      41.530  33.390  27.140  1.00  0.00           C
ATOM     28  O   LEU A   2      41.180  32.260  26.790  1.00  0.00           O
ATOM     29  N   GLY A   3      41.850  33.700  28.430  1.00  0.00           N
ATOM     30  H   GLY A   3      42.210  34.610  28.680  1.00  0.00           H
ATOM     31  CA  GLY A   3      41.840  32.740  29.490  1.00  0.00           C
ATOM     32  HA1 GLY A   3      41.030  32.020  29.390  1.00  0.00           H
ATOM     33  HA2 GLY A   3      41.590  33.280  30.400  1.00  0.00           H
ATOM     34  C   GLY A   3      43.140  31.990  29.620  1.00  0.00           C
ATOM     35  O   GLY A   3      43.170  31.040  30.380  1.00  0.00           O
ATOM     36  N   ARG A   4      44.210  32.400  28.940  1.00  0.00           N
ATOM     37  H   ARG A   4      44.220  33.260  28.410  1.00  0.00           H
ATOM     38  CA  ARG A   4      45.530  31.720  28.970  1.00  0.00           C
ATOM     39  HA  ARG A   4      45.380  30.670  29.230  1.00  0.00           H
ATOM     40  CB  ARG A   4      46.300  31.690  27.560  1.00  0.00           C
ATOM     41  HB1 ARG A   4      45.530  31.420  26.830  1.00  0.00           H
ATOM     42  HB2 ARG A   4      47.080  30.930  27.600  1.00  0.00           H
ATOM     43  CG  ARG A   4      46.870  33.020  27.040  1.00  0.00           C
ATOM     44  HG1 ARG A   4      47.090  33.520  27.980  1.00  0.00           H
ATOM     45  HG2 ARG A   4      46.120  33.650  26.560  1.00  0.00           H
ATOM     46  CD  ARG A   4      48.040  32.810  26.110  1.00  0.00           C
ATOM     47  HD1 ARG A   4      48.720  32.110  26.600  1.00  0.00           H
ATOM     48  HD2 ARG A   4      48.690  33.680  26.020  1.00  0.00           H
ATOM     49  NE  ARG A   4      47.620  32.410  24.770  1.00  0.00           N
ATOM     50  HE  ARG A   4      47.400  33.140  24.100  1.00  0.00           H
ATOM     51  CZ  ARG A   4      47.550  31.190  24.270  1.00  0.00           C
ATOM     52  NH1 ARG A   4      47.050  30.840  23.140  1.00  0.00           N
ATOM     53 1HH1 ARG A   4      46.650  31.590  22.590  1.00  0.00           H
ATOM     54 2HH1 ARG A   4      47.030  29.860  22.900  1.00  0.00           H
ATOM     55  NH2 ARG A   4      48.030  30.200  24.880  1.00  0.00           N
ATOM     56 1HH2 ARG A   4      48.510  30.400  25.740  1.00  0.00           H
ATOM     57 2HH2 ARG A   4      48.340  29.500  24.220  1.00  0.00           H
ATOM     58  C   ARG A   4      46.350  32.260  30.120  1.00  0.00           C
ATOM     59  O   ARG A   4      46.300  33.500  30.330  1.00  0.00           O
ATOM     60  N   CYS A   5      47.000  31.410  30.860  1.00  0.00           N
ATOM     61  H   CYS A   5      46.750  30.430  30.820  1.00  0.00           H
ATOM     62  CA  CYS A   5      47.870  31.750  32.010  1.00  0.00           C
ATOM     63  HA  CYS A   5      48.290  32.750  31.930  1.00  0.00           H
ATOM     64  CB  CYS A   5      46.980  31.760  33.240  1.00  0.00           C
ATOM     65  HB1 CYS A   5      47.540  31.800  34.170  1.00  0.00           H
ATOM     66  HB2 CYS A   5      46.330  30.890  33.140  1.00  0.00           H
ATOM     67  SG  CYS A   5      46.010  33.270  33.260  1.00  0.00           S
ATOM     68  HG  CYS A   5      46.310  33.640  32.010  1.00  0.00           H
ATOM     69  C   CYS A   5      48.800  30.550  32.270  1.00  0.00           C
ATOM     70  O   CYS A   5      48.610  29.410  31.920  1.00  0.00           O
ATOM     71  N   SER A   6      49.830  30.970  33.040  1.00  0.00           N
ATOM     72  H   SER A   6      49.700  31.870  33.480  1.00  0.00           H
ATOM     73  CA  SER A   6      51.080  30.190  33.420  1.00  0.00           C
ATOM     74  HA  SER A   6      50.850  29.180  33.090  1.00  0.00           H
ATOM     75  CB  SER A   6      52.330  30.580  32.580  1.00  0.00           C
ATOM     76  HB1 SER A   6      53.140  29.860  32.700  1.00  0.00           H
ATOM     77  HB2 SER A   6      52.780  31.540  32.840  1.00  0.00           H
ATOM     78  OG  SER A   6      52.010  30.690  31.230  1.00  0.00           O
ATOM     79  HG  SER A   6      52.820  30.790  30.720  1.00  0.00           H
ATOM     80  C   SER A   6      51.430  30.280  34.900  1.00  0.00           C
ATOM     81  O   SER A   6      51.850  29.300  35.490  1.00  0.00           O
ATOM     82  N   HIS A   7      51.190  31.470  35.520  1.00  0.00           N
ATOM     83  H   HIS A   7      51.010  32.270  34.940  1.00  0.00           H
ATOM     84  CA  HIS A   7      51.730  31.860  36.860  1.00  0.00           C
ATOM     85  HA  HIS A   7      52.130  31.000  37.400  1.00  0.00           H
ATOM     86  CB  HIS A   7      52.870  32.860  36.580  1.00  0.00           C
ATOM     87  HB1 HIS A   7      53.120  33.240  37.570  1.00  0.00           H
ATOM     88  HB2 HIS A   7      52.560  33.780  36.100  1.00  0.00           H
ATOM     89  CG  HIS A   7      54.090  32.200  35.970  1.00  0.00           C
ATOM     90  ND1 HIS A   7      54.460  31.970  34.620  1.00  0.00           N
ATOM     91  CE1 HIS A   7      55.750  31.490  34.580  1.00  0.00           C
ATOM     92  HE1 HIS A   7      56.220  31.190  33.660  1.00  0.00           H
ATOM     93  NE2 HIS A   7      56.220  31.470  35.890  1.00  0.00           N
ATOM     94  HE2 HIS A   7      57.160  31.240  36.180  1.00  0.00           H
ATOM     95  CD2 HIS A   7      55.190  31.890  36.740  1.00  0.00           C
ATOM     96  HD2 HIS A   7      55.160  31.990  37.810  1.00  0.00           H
ATOM     97  C   HIS A   7      50.570  32.590  37.600  1.00  0.00           C
ATOM     98  O   HIS A   7      49.630  33.110  37.020  1.00  0.00           O
ATOM     99  N   ALA A   8      50.680  32.580  38.910  1.00  0.00           N
ATOM    100  H   ALA A   8      51.480  32.110  39.300  1.00  0.00           H
ATOM    101  CA  ALA A   8      49.730  33.230  39.760  1.00  0.00           C
ATOM    102  HA  ALA A   8      49.250  34.090  39.300  1.00  0.00           H
ATOM    103  CB  ALA A   8      48.600  32.250  40.160  1.00  0.00           C
ATOM    104  HB1 ALA A   8      48.020  32.750  40.930  1.00  0.00           H
ATOM    105  HB2 ALA A   8      47.950  32.070  39.290  1.00  0.00           H
ATOM    106  HB3 ALA A   8      49.010  31.280  40.420  1.00  0.00           H
ATOM    107  C   ALA A   8      50.410  33.660  41.100  1.00  0.00           C
ATOM    108  O   ALA A   8      51.070  32.880  41.830  1.00  0.00           O
ATOM    109  N   LEU A   9      50.240  34.960  41.480  1.00  0.00           N
ATOM    110  H   LEU A   9      49.480  35.410  40.980  1.00  0.00           H
ATOM    111  CA  LEU A   9      50.820  35.590  42.620  1.00  0.00           C
ATOM    112  HA  LEU A   9      51.650  35.010  43.010  1.00  0.00           H
ATOM    113  CB  LEU A   9      51.360  36.990  42.160  1.00  0.00           C
ATOM    114  HB1 LEU A   9      50.580  37.550  41.640  1.00  0.00           H
ATOM    115  HB2 LEU A   9      52.150  36.800  41.430  1.00  0.00           H
ATOM    116  CG  LEU A   9      51.910  37.820  43.310  1.00  0.00           C
ATOM    117  HG  LEU A   9      51.130  37.870  44.060  1.00  0.00           H
ATOM    118  CD1 LEU A   9      53.110  37.220  43.980  1.00  0.00           C
ATOM    119 1HD1 LEU A   9      53.630  38.030  44.490  1.00  0.00           H
ATOM    120 2HD1 LEU A   9      52.850  36.460  44.720  1.00  0.00           H
ATOM    121 3HD1 LEU A   9      53.740  36.740  43.230  1.00  0.00           H
ATOM    122  CD2 LEU A   9      52.110  39.210  42.810  1.00  0.00           C
ATOM    123 1HD2 LEU A   9      52.430  39.920  43.580  1.00  0.00           H
ATOM    124 2HD2 LEU A   9      52.820  39.150  41.980  1.00  0.00           H
ATOM    125 3HD2 LEU A   9      51.170  39.580  42.420  1.00  0.00           H
ATOM    126  C   LEU A   9      49.700  35.720  43.670  1.00  0.00           C
ATOM    127  O   LEU A   9      48.680  36.290  43.340  1.00  0.00           O
ATOM    128  N   ILE A  10      49.830  35.090  44.840  1.00  0.00           N
ATOM    129  H   ILE A  10      50.690  34.550  44.870  1.00  0.00           H
ATOM    130  CA  ILE A  10      48.990  35.300  46.030  1.00  0.00           C
ATOM    131  HA  ILE A  10      48.340  36.140  45.830  1.00  0.00           H
ATOM    132  CB  ILE A  10      48.210  33.980  46.310  1.00  0.00           C
ATOM    133  HB  ILE A  10      47.500  34.240  47.080  1.00  0.00           H
ATOM    134  CG2 ILE A  10      47.340  33.540  45.090  1.00  0.00           C
ATOM    135 1HG2 ILE A  10      46.590  32.810  45.390  1.00  0.00           H
ATOM    136 2HG2 ILE A  10      46.920  34.430  44.620  1.00  0.00           H
ATOM    137 3HG2 ILE A  10      47.930  33.020  44.330  1.00  0.00           H
ATOM    138  CG1 ILE A  10      49.100  32.790  46.920  1.00  0.00           C
ATOM    139 1HG1 ILE A  10      49.480  33.160  47.870  1.00  0.00           H
ATOM    140 2HG1 ILE A  10      49.870  32.510  46.200  1.00  0.00           H
ATOM    141  CD  ILE A  10      48.240  31.570  47.190  1.00  0.00           C
ATOM    142  HD1 ILE A  10      47.430  31.690  47.910  1.00  0.00           H
ATOM    143  HD2 ILE A  10      47.900  31.150  46.240  1.00  0.00           H
ATOM    144  HD3 ILE A  10      48.890  30.820  47.650  1.00  0.00           H
ATOM    145  C   ILE A  10      49.810  35.840  47.190  1.00  0.00           C
ATOM    146  O   ILE A  10      51.040  35.950  47.220  1.00  0.00           O
ATOM    147  N   ARG A  11      49.040  36.320  48.170  1.00  0.00           N
ATOM    148  H   ARG A  11      48.040  36.370  48.060  1.00  0.00           H
ATOM    149  CA  ARG A  11      49.530  36.830  49.460  1.00  0.00           C
ATOM    150  HA  ARG A  11      50.510  36.370  49.560  1.00  0.00           H
ATOM    151  CB  ARG A  11      49.640  38.360  49.350  1.00  0.00           C
ATOM    152  HB1 ARG A  11      48.680  38.860  49.220  1.00  0.00           H
ATOM    153  HB2 ARG A  11      50.250  38.610  48.490  1.00  0.00           H
ATOM    154  CG  ARG A  11      50.330  38.900  50.580  1.00  0.00           C
ATOM    155  HG1 ARG A  11      51.160  38.230  50.810  1.00  0.00           H
ATOM    156  HG2 ARG A  11      49.660  38.870  51.430  1.00  0.00           H
ATOM    157  CD  ARG A  11      50.950  40.270  50.490  1.00  0.00           C
ATOM    158  HD1 ARG A  11      50.220  41.080  50.390  1.00  0.00           H
ATOM    159  HD2 ARG A  11      51.600  40.280  49.610  1.00  0.00           H
ATOM    160  NE  ARG A  11      51.770  40.570  51.670  1.00  0.00           N
ATOM    161  HE  ARG A  11      52.120  39.800  52.230  1.00  0.00           H
ATOM    162  CZ  ARG A  11      52.390  41.740  51.940  1.00  0.00           C
ATOM    163  NH1 ARG A  11      52.150  42.860  51.240  1.00  0.00           N
ATOM    164 1HH1 ARG A  11      51.500  42.880  50.460  1.00  0.00           H
ATOM    165 2HH1 ARG A  11      52.850  43.580  51.210  1.00  0.00           H
ATOM    166  NH2 ARG A  11      53.310  41.710  52.850  1.00  0.00           N
ATOM    167 1HH2 ARG A  11      53.520  40.830  53.290  1.00  0.00           H
ATOM    168 2HH2 ARG A  11      53.730  42.460  53.380  1.00  0.00           H
ATOM    169  C   ARG A  11      48.690  36.260  50.600  1.00  0.00           C
ATOM    170  O   ARG A  11      47.490  36.050  50.390  1.00  0.00           O
ATOM    171  N   GLY A  12      49.360  35.850  51.670  1.00  0.00           N
ATOM    172  H   GLY A  12      50.360  35.990  51.690  1.00  0.00           H
ATOM    173  CA  GLY A  12      48.770  35.260  52.900  1.00  0.00           C
ATOM    174  HA1 GLY A  12      49.560  34.800  53.490  1.00  0.00           H
ATOM    175  HA2 GLY A  12      48.190  34.410  52.550  1.00  0.00           H
ATOM    176  C   GLY A  12      47.920  36.200  53.730  1.00  0.00           C
ATOM    177  O   GLY A  12      48.180  37.420  53.780  1.00  0.00           O
ATOM    178  N   VAL A  13      47.080  35.620  54.600  1.00  0.00           N
ATOM    179  H   VAL A  13      47.040  34.610  54.630  1.00  0.00           H
ATOM    180  CA  VAL A  13      46.090  36.400  55.390  1.00  0.00           C
ATOM    181  HA  VAL A  13      46.020  37.400  54.950  1.00  0.00           H
ATOM    182  CB  VAL A  13      44.700  35.730  55.260  1.00  0.00           C
ATOM    183  HB  VAL A  13      44.330  35.960  54.260  1.00  0.00           H
ATOM    184  CG1 VAL A  13      44.700  34.200  55.300  1.00  0.00           C
ATOM    185 1HG1 VAL A  13      45.250  33.790  54.450  1.00  0.00           H
ATOM    186 2HG1 VAL A  13      45.230  33.850  56.190  1.00  0.00           H
ATOM    187 3HG1 VAL A  13      43.660  33.880  55.350  1.00  0.00           H
ATOM    188  CG2 VAL A  13      43.820  36.300  56.430  1.00  0.00           C
ATOM    189 1HG2 VAL A  13      42.800  36.030  56.170  1.00  0.00           H
ATOM    190 2HG2 VAL A  13      44.220  35.980  57.390  1.00  0.00           H
ATOM    191 3HG2 VAL A  13      43.900  37.390  56.410  1.00  0.00           H
ATOM    192  C   VAL A  13      46.750  36.620  56.780  1.00  0.00           C
ATOM    193  O   VAL A  13      47.210  35.720  57.460  1.00  0.00           O
ATOM    194  N   PRO A  14      47.000  37.920  57.120  1.00  0.00           N
ATOM    195  CD  PRO A  14      46.650  39.190  56.380  1.00  0.00           C
ATOM    196  HD1 PRO A  14      45.600  39.150  56.090  1.00  0.00           H
ATOM    197  HD2 PRO A  14      47.310  39.310  55.520  1.00  0.00           H
ATOM    198  CG  PRO A  14      46.780  40.340  57.370  1.00  0.00           C
ATOM    199  HG1 PRO A  14      45.870  40.460  57.950  1.00  0.00           H
ATOM    200  HG2 PRO A  14      47.110  41.260  56.890  1.00  0.00           H
ATOM    201  CB  PRO A  14      47.770  39.760  58.370  1.00  0.00           C
ATOM    202  HB1 PRO A  14      47.750  40.320  59.300  1.00  0.00           H
ATOM    203  HB2 PRO A  14      48.770  39.880  57.960  1.00  0.00           H
ATOM    204  CA  PRO A  14      47.440  38.250  58.480  1.00  0.00           C
ATOM    205  HA  PRO A  14      48.320  37.740  58.870  1.00  0.00           H
ATOM    206  C   PRO A  14      46.300  37.980  59.510  1.00  0.00           C
ATOM    207  O   PRO A  14      45.150  38.050  59.250  1.00  0.00           O
ATOM    208  N   GLU A  15      46.670  37.900  60.800  1.00  0.00           N
ATOM    209  H   GLU A  15      47.630  37.960  61.110  1.00  0.00           H
ATOM    210  CA  GLU A  15      45.740  37.780  61.910  1.00  0.00           C
ATOM    211  HA  GLU A  15      44.920  37.080  61.780  1.00  0.00           H
ATOM    212  CB  GLU A  15      46.510  37.160  63.090  1.00  0.00           C
ATOM    213  HB1 GLU A  15      47.370  37.810  63.240  1.00  0.00           H
ATOM    214  HB2 GLU A  15      46.910  36.210  62.760  1.00  0.00           H
ATOM    215  CG  GLU A  15      45.790  36.830  64.400  1.00  0.00           C
ATOM    216  HG1 GLU A  15      45.500  37.700  64.990  1.00  0.00           H
ATOM    217  HG2 GLU A  15      46.500  36.420  65.110  1.00  0.00           H
ATOM    218  CD  GLU A  15      44.630  35.900  64.290  1.00  0.00           C
ATOM    219  OE1 GLU A  15      44.960  34.720  63.870  1.00  0.00           O
ATOM    220  OE2 GLU A  15      43.430  36.180  64.600  1.00  0.00           O
ATOM    221  C   GLU A  15      44.980  39.120  62.210  1.00  0.00           C
ATOM    222  O   GLU A  15      43.830  38.990  62.690  1.00  0.00           O
ATOM    223  N   SER A  16      45.570  40.280  61.850  1.00  0.00           N
ATOM    224  H   SER A  16      46.510  40.280  61.480  1.00  0.00           H
ATOM    225  CA  SER A  16      44.970  41.610  61.800  1.00  0.00           C
ATOM    226  HA  SER A  16      44.680  41.940  62.790  1.00  0.00           H
ATOM    227  CB  SER A  16      46.000  42.590  61.330  1.00  0.00           C
ATOM    228  HB1 SER A  16      46.920  42.490  61.910  1.00  0.00           H
ATOM    229  HB2 SER A  16      45.550  43.570  61.450  1.00  0.00           H
ATOM    230  OG  SER A  16      46.340  42.470  59.960  1.00  0.00           O
ATOM    231  HG  SER A  16      47.100  43.040  59.810  1.00  0.00           H
ATOM    232  C   SER A  16      43.730  41.710  60.950  1.00  0.00           C
ATOM    233  O   SER A  16      42.750  42.320  61.300  1.00  0.00           O
ATOM    234  N   LEU A  17      43.610  40.890  59.920  1.00  0.00           N
ATOM    235  H   LEU A  17      44.260  40.120  59.950  1.00  0.00           H
ATOM    236  CA  LEU A  17      42.520  41.020  58.820  1.00  0.00           C
ATOM    237  HA  LEU A  17      42.510  42.020  58.390  1.00  0.00           H
ATOM    238  CB  LEU A  17      42.850  39.940  57.800  1.00  0.00           C
ATOM    239  HB1 LEU A  17      42.910  38.980  58.320  1.00  0.00           H
ATOM    240  HB2 LEU A  17      43.870  40.050  57.440  1.00  0.00           H
ATOM    241  CG  LEU A  17      41.760  39.840  56.640  1.00  0.00           C
ATOM    242  HG  LEU A  17      41.180  40.760  56.590  1.00  0.00           H
ATOM    243  CD1 LEU A  17      42.410  39.600  55.300  1.00  0.00           C
ATOM    244 1HD1 LEU A  17      43.130  40.380  55.090  1.00  0.00           H
ATOM    245 2HD1 LEU A  17      42.730  38.560  55.200  1.00  0.00           H
ATOM    246 3HD1 LEU A  17      41.670  39.690  54.500  1.00  0.00           H
ATOM    247  CD2 LEU A  17      40.810  38.720  56.940  1.00  0.00           C
ATOM    248 1HD2 LEU A  17      40.340  38.850  57.920  1.00  0.00           H
ATOM    249 2HD2 LEU A  17      40.040  38.670  56.170  1.00  0.00           H
ATOM    250 3HD2 LEU A  17      41.400  37.800  56.910  1.00  0.00           H
ATOM    251  C   LEU A  17      41.090  40.900  59.420  1.00  0.00           C
ATOM    252  O   LEU A  17      40.160  41.640  59.140  1.00  0.00           O
ATOM    253  N   ALA A  18      40.960  40.090  60.480  1.00  0.00           N
ATOM    254  H   ALA A  18      41.750  39.570  60.810  1.00  0.00           H
ATOM    255  CA  ALA A  18      39.680  39.790  61.110  1.00  0.00           C
ATOM    256  HA  ALA A  18      39.030  39.670  60.250  1.00  0.00           H
ATOM    257  CB  ALA A  18      39.800  38.410  61.800  1.00  0.00           C
ATOM    258  HB1 ALA A  18      39.740  37.710  60.970  1.00  0.00           H
ATOM    259  HB2 ALA A  18      40.710  38.240  62.370  1.00  0.00           H
ATOM    260  HB3 ALA A  18      38.970  38.170  62.470  1.00  0.00           H
ATOM    261  C   ALA A  18      39.020  40.870  61.970  1.00  0.00           C
ATOM    262  O   ALA A  18      37.840  40.710  62.320  1.00  0.00           O
ATOM    263  N   SER A  19      39.680  42.010  62.160  1.00  0.00           N
ATOM    264  H   SER A  19      40.670  42.070  61.950  1.00  0.00           H
ATOM    265  CA  SER A  19      39.100  43.250  62.760  1.00  0.00           C
ATOM    266  HA  SER A  19      38.040  43.280  62.510  1.00  0.00           H
ATOM    267  CB  SER A  19      39.180  43.210  64.310  1.00  0.00           C
ATOM    268  HB1 SER A  19      38.820  42.230  64.640  1.00  0.00           H
ATOM    269  HB2 SER A  19      38.600  44.020  64.730  1.00  0.00           H
ATOM    270  OG  SER A  19      40.480  43.530  64.780  1.00  0.00           O
ATOM    271  HG  SER A  19      40.400  43.530  65.730  1.00  0.00           H
ATOM    272  C   SER A  19      39.690  44.540  62.260  1.00  0.00           C
ATOM    273  O   SER A  19      39.240  45.650  62.500  1.00  0.00           O
ATOM    274  N   GLY A  20      40.750  44.450  61.490  1.00  0.00           N
ATOM    275  H   GLY A  20      41.140  43.530  61.320  1.00  0.00           H
ATOM    276  CA  GLY A  20      41.490  45.590  60.780  1.00  0.00           C
ATOM    277  HA1 GLY A  20      42.570  45.690  60.900  1.00  0.00           H
ATOM    278  HA2 GLY A  20      41.140  46.530  61.210  1.00  0.00           H
ATOM    279  C   GLY A  20      41.270  45.690  59.220  1.00  0.00           C
ATOM    280  O   GLY A  20      41.660  46.720  58.700  1.00  0.00           O
ATOM    281  N   GLU A  21      40.630  44.790  58.560  1.00  0.00           N
ATOM    282  H   GLU A  21      40.310  43.940  59.010  1.00  0.00           H
ATOM    283  CA  GLU A  21      40.350  44.940  57.120  1.00  0.00           C
ATOM    284  HA  GLU A  21      41.250  45.240  56.580  1.00  0.00           H
ATOM    285  CB  GLU A  21      39.960  43.570  56.540  1.00  0.00           C
ATOM    286  HB1 GLU A  21      38.930  43.290  56.740  1.00  0.00           H
ATOM    287  HB2 GLU A  21      40.540  42.880  57.150  1.00  0.00           H
ATOM    288  CG  GLU A  21      40.530  43.380  55.100  1.00  0.00           C
ATOM    289  HG1 GLU A  21      41.600  43.190  55.250  1.00  0.00           H
ATOM    290  HG2 GLU A  21      40.360  44.260  54.480  1.00  0.00           H
ATOM    291  CD  GLU A  21      39.800  42.230  54.400  1.00  0.00           C
ATOM    292  OE1 GLU A  21      39.390  42.490  53.230  1.00  0.00           O
ATOM    293  OE2 GLU A  21      39.330  41.310  55.030  1.00  0.00           O
ATOM    294  C   GLU A  21      39.210  45.980  56.880  1.00  0.00           C
ATOM    295  O   GLU A  21      38.290  46.070  57.680  1.00  0.00           O
ATOM    296  N   GLY A  22      39.230  46.690  55.750  1.00  0.00           N
ATOM    297  H   GLY A  22      40.070  46.680  55.180  1.00  0.00           H
ATOM    298  CA  GLY A  22      38.180  47.570  55.350  1.00  0.00           C
ATOM    299  HA1 GLY A  22      38.480  48.230  54.540  1.00  0.00           H
ATOM    300  HA2 GLY A  22      38.040  48.220  56.210  1.00  0.00           H
ATOM    301  C   GLY A  22      36.900  46.830  54.980  1.00  0.00           C
ATOM    302  O   GLY A  22      36.990  45.800  54.340  1.00  0.00           O
ATOM    303  N   ALA A  23      35.760  47.380  55.340  1.00  0.00           N
ATOM    304  H   ALA A  23      35.640  48.150  55.980  1.00  0.00           H
ATOM    305  CA  ALA A  23      34.490  46.880  54.910  1.00  0.00           C
ATOM    306  HA  ALA A  23      34.620  46.270  54.010  1.00  0.00           H
ATOM    307  CB  ALA A  23      33.920  46.130  56.120  1.00  0.00           C
ATOM    308  HB1 ALA A  23      33.420  46.830  56.790  1.00  0.00           H
ATOM    309  HB2 ALA A  23      33.140  45.450  55.760  1.00  0.00           H
ATOM    310  HB3 ALA A  23      34.660  45.570  56.680  1.00  0.00           H
ATOM    311  C   ALA A  23      33.530  48.050  54.580  1.00  0.00           C
ATOM    312  O   ALA A  23      33.640  49.170  55.130  1.00  0.00           O
ATOM    313  N   GLY A  24      32.510  47.850  53.810  1.00  0.00           N
ATOM    314  H   GLY A  24      32.410  46.990  53.300  1.00  0.00           H
ATOM    315  CA  GLY A  24      31.520  48.850  53.460  1.00  0.00           C
ATOM    316  HA1 GLY A  24      31.110  48.610  52.480  1.00  0.00           H
ATOM    317  HA2 GLY A  24      31.950  49.850  53.450  1.00  0.00           H
ATOM    318  C   GLY A  24      30.360  48.980  54.420  1.00  0.00           C
ATOM    319  O   GLY A  24      29.610  49.970  54.350  1.00  0.00           O
ATOM    320  N   ALA A  25      30.210  48.080  55.400  1.00  0.00           N
ATOM    321  H   ALA A  25      30.900  47.350  55.420  1.00  0.00           H
ATOM    322  CA  ALA A  25      29.070  47.870  56.250  1.00  0.00           C
ATOM    323  HA  ALA A  25      28.590  48.820  56.500  1.00  0.00           H
ATOM    324  CB  ALA A  25      28.000  47.080  55.540  1.00  0.00           C
ATOM    325  HB1 ALA A  25      27.740  47.560  54.600  1.00  0.00           H
ATOM    326  HB2 ALA A  25      28.330  46.050  55.420  1.00  0.00           H
ATOM    327  HB3 ALA A  25      27.140  46.940  56.200  1.00  0.00           H
ATOM    328  C   ALA A  25      29.420  47.140  57.580  1.00  0.00           C
ATOM    329  O   ALA A  25      30.460  46.370  57.580  1.00  0.00           O
ATOM    330  N   GLY A  26      28.600  47.420  58.630  1.00  0.00           N
ATOM    331  H   GLY A  26      27.810  48.030  58.450  1.00  0.00           H
ATOM    332  CA  GLY A  26      28.520  46.490  59.770  1.00  0.00           C
ATOM    333  HA1 GLY A  26      27.840  46.940  60.500  1.00  0.00           H
ATOM    334  HA2 GLY A  26      29.470  46.550  60.290  1.00  0.00           H
ATOM    335  C   GLY A  26      28.040  45.040  59.440  1.00  0.00           C
ATOM    336  O   GLY A  26      26.830  44.880  59.200  1.00  0.00           O
ATOM    337  N   LEU A  27      28.940  44.040  59.450  1.00  0.00           N
ATOM    338  H   LEU A  27      29.890  44.290  59.680  1.00  0.00           H
ATOM    339  CA  LEU A  27      28.820  42.680  59.000  1.00  0.00           C
ATOM    340  HA  LEU A  27      27.740  42.590  58.900  1.00  0.00           H
ATOM    341  CB  LEU A  27      29.560  42.590  57.670  1.00  0.00           C
ATOM    342  HB1 LEU A  27      29.800  41.570  57.370  1.00  0.00           H
ATOM    343  HB2 LEU A  27      30.550  43.040  57.790  1.00  0.00           H
ATOM    344  CG  LEU A  27      28.730  43.270  56.560  1.00  0.00           C
ATOM    345  HG  LEU A  27      28.560  44.320  56.760  1.00  0.00           H
ATOM    346  CD1 LEU A  27      29.530  43.170  55.220  1.00  0.00           C
ATOM    347 1HD1 LEU A  27      30.410  43.800  55.360  1.00  0.00           H
ATOM    348 2HD1 LEU A  27      29.790  42.160  54.890  1.00  0.00           H
ATOM    349 3HD1 LEU A  27      28.900  43.540  54.410  1.00  0.00           H
ATOM    350  CD2 LEU A  27      27.470  42.520  56.360  1.00  0.00           C
ATOM    351 1HD2 LEU A  27      26.850  42.960  55.580  1.00  0.00           H
ATOM    352 2HD2 LEU A  27      27.620  41.460  56.170  1.00  0.00           H
ATOM    353 3HD2 LEU A  27      26.770  42.610  57.200  1.00  0.00           H
ATOM    354  C   LEU A  27      29.250  41.670  60.060  1.00  0.00           C
ATOM    355  O   LEU A  27      29.790  42.080  61.110  1.00  0.00           O
ATOM    356  N   PRO A  28      28.820  40.370  59.970  1.00  0.00           N
ATOM    357  CD  PRO A  28      28.120  39.810  58.800  1.00  0.00           C
ATOM    358  HD1 PRO A  28      28.720  39.960  57.900  1.00  0.00           H
ATOM    359  HD2 PRO A  28      27.180  40.360  58.730  1.00  0.00           H
ATOM    360  CG  PRO A  28      27.850  38.340  59.050  1.00  0.00           C
ATOM    361  HG1 PRO A  28      28.160  37.840  58.130  1.00  0.00           H
ATOM    362  HG2 PRO A  28      26.820  38.200  59.370  1.00  0.00           H
ATOM    363  CB  PRO A  28      28.780  37.960  60.220  1.00  0.00           C
ATOM    364  HB1 PRO A  28      29.610  37.320  59.930  1.00  0.00           H
ATOM    365  HB2 PRO A  28      28.220  37.290  60.870  1.00  0.00           H
ATOM    366  CA  PRO A  28      29.170  39.310  60.870  1.00  0.00           C
ATOM    367  HA  PRO A  28      28.570  39.510  61.760  1.00  0.00           H
ATOM    368  C   PRO A  28      30.630  39.240  61.240  1.00  0.00           C
ATOM    369  O   PRO A  28      31.530  39.460  60.400  1.00  0.00           O
ATOM    370  N   ALA A  29      30.990  38.920  62.490  1.00  0.00           N
ATOM    371  H   ALA A  29      30.300  38.750  63.210  1.00  0.00           H
ATOM    372  CA  ALA A  29      32.330  38.640  62.820  1.00  0.00           C
ATOM    373  HA  ALA A  29      32.910  39.530  62.560  1.00  0.00           H
ATOM    374  CB  ALA A  29      32.340  38.580  64.350  1.00  0.00           C
ATOM    375  HB1 ALA A  29      31.880  37.640  64.640  1.00  0.00           H
ATOM    376  HB2 ALA A  29      33.370  38.640  64.710  1.00  0.00           H
ATOM    377  HB3 ALA A  29      31.760  39.400  64.780  1.00  0.00           H
ATOM    378  C   ALA A  29      33.150  37.580  62.050  1.00  0.00           C
ATOM    379  O   ALA A  29      32.600  36.590  61.520  1.00  0.00           O
ATOM    380  N   LEU A  30      34.410  37.820  61.870  1.00  0.00           N
ATOM    381  H   LEU A  30      34.840  38.600  62.340  1.00  0.00           H
ATOM    382  CA  LEU A  30      35.340  37.040  61.000  1.00  0.00           C
ATOM    383  HA  LEU A  30      34.850  36.520  60.170  1.00  0.00           H
ATOM    384  CB  LEU A  30      36.340  38.040  60.370  1.00  0.00           C
ATOM    385  HB1 LEU A  30      37.260  37.480  60.210  1.00  0.00           H
ATOM    386  HB2 LEU A  30      36.710  38.770  61.080  1.00  0.00           H
ATOM    387  CG  LEU A  30      35.840  38.750  59.090  1.00  0.00           C
ATOM    388  HG  LEU A  30      34.810  39.080  59.260  1.00  0.00           H
ATOM    389  CD1 LEU A  30      36.730  40.030  58.830  1.00  0.00           C
ATOM    390 1HD1 LEU A  30      36.210  40.640  58.090  1.00  0.00           H
ATOM    391 2HD1 LEU A  30      36.920  40.540  59.780  1.00  0.00           H
ATOM    392 3HD1 LEU A  30      37.720  39.780  58.450  1.00  0.00           H
ATOM    393  CD2 LEU A  30      35.980  37.710  58.000  1.00  0.00           C
ATOM    394 1HD2 LEU A  30      35.470  38.080  57.110  1.00  0.00           H
ATOM    395 2HD2 LEU A  30      37.060  37.580  57.980  1.00  0.00           H
ATOM    396 3HD2 LEU A  30      35.530  36.740  58.260  1.00  0.00           H
ATOM    397  C   LEU A  30      36.080  35.870  61.660  1.00  0.00           C
ATOM    398  O   LEU A  30      36.710  36.000  62.700  1.00  0.00           O
ATOM    399  N   ASP A  31      35.990  34.610  61.140  1.00  0.00           N
ATOM    400  H   ASP A  31      35.460  34.580  60.280  1.00  0.00           H
ATOM    401  CA  ASP A  31      36.580  33.360  61.610  1.00  0.00           C
ATOM    402  HA  ASP A  31      36.700  33.360  62.690  1.00  0.00           H
ATOM    403  CB  ASP A  31      35.700  32.160  61.470  1.00  0.00           C
ATOM    404  HB1 ASP A  31      35.460  31.900  60.440  1.00  0.00           H
ATOM    405  HB2 ASP A  31      34.790  32.410  62.010  1.00  0.00           H
ATOM    406  CG  ASP A  31      36.320  30.850  62.060  1.00  0.00           C
ATOM    407  OD1 ASP A  31      37.520  30.520  61.940  1.00  0.00           O
ATOM    408  OD2 ASP A  31      35.470  30.030  62.530  1.00  0.00           O
ATOM    409  C   ASP A  31      37.860  33.220  60.770  1.00  0.00           C
ATOM    410  O   ASP A  31      37.990  32.630  59.670  1.00  0.00           O
ATOM    411  N   LEU A  32      39.000  33.680  61.310  1.00  0.00           N
ATOM    412  H   LEU A  32      38.950  34.160  62.200  1.00  0.00           H
ATOM    413  CA  LEU A  32      40.240  33.730  60.490  1.00  0.00           C
ATOM    414  HA  LEU A  32      39.930  34.190  59.550  1.00  0.00           H
ATOM    415  CB  LEU A  32      41.260  34.770  61.050  1.00  0.00           C
ATOM    416  HB1 LEU A  32      41.740  34.600  62.020  1.00  0.00           H
ATOM    417  HB2 LEU A  32      40.710  35.700  61.210  1.00  0.00           H
ATOM    418  CG  LEU A  32      42.340  35.070  60.020  1.00  0.00           C
ATOM    419  HG  LEU A  32      42.060  34.670  59.050  1.00  0.00           H
ATOM    420  CD1 LEU A  32      42.480  36.580  59.890  1.00  0.00           C
ATOM    421 1HD1 LEU A  32      43.270  36.840  59.190  1.00  0.00           H
ATOM    422 2HD1 LEU A  32      41.540  37.010  59.550  1.00  0.00           H
ATOM    423 3HD1 LEU A  32      42.670  36.980  60.890  1.00  0.00           H
ATOM    424  CD2 LEU A  32      43.680  34.420  60.150  1.00  0.00           C
ATOM    425 1HD2 LEU A  32      44.310  34.670  59.300  1.00  0.00           H
ATOM    426 2HD2 LEU A  32      44.250  34.710  61.040  1.00  0.00           H
ATOM    427 3HD2 LEU A  32      43.600  33.340  60.270  1.00  0.00           H
ATOM    428  C   LEU A  32      40.890  32.340  60.240  1.00  0.00           C
ATOM    429  O   LEU A  32      41.470  32.090  59.190  1.00  0.00           O
ATOM    430  N   ALA A  33      40.770  31.350  61.170  1.00  0.00           N
ATOM    431  H   ALA A  33      40.360  31.600  62.060  1.00  0.00           H
ATOM    432  CA  ALA A  33      40.960  29.890  60.870  1.00  0.00           C
ATOM    433  HA  ALA A  33      42.030  29.780  60.690  1.00  0.00           H
ATOM    434  CB  ALA A  33      40.640  29.150  62.150  1.00  0.00           C
ATOM    435  HB1 ALA A  33      39.560  29.110  62.320  1.00  0.00           H
ATOM    436  HB2 ALA A  33      40.940  28.110  62.060  1.00  0.00           H
ATOM    437  HB3 ALA A  33      41.230  29.440  63.020  1.00  0.00           H
ATOM    438  C   ALA A  33      40.260  29.400  59.650  1.00  0.00           C
ATOM    439  O   ALA A  33      40.790  28.750  58.720  1.00  0.00           O
ATOM    440  N   LYS A  34      38.910  29.690  59.450  1.00  0.00           N
ATOM    441  H   LYS A  34      38.360  30.170  60.150  1.00  0.00           H
ATOM    442  CA  LYS A  34      38.130  29.200  58.240  1.00  0.00           C
ATOM    443  HA  LYS A  34      38.330  28.150  58.070  1.00  0.00           H
ATOM    444  CB  LYS A  34      36.680  29.270  58.620  1.00  0.00           C
ATOM    445  HB1 LYS A  34      36.070  29.220  57.720  1.00  0.00           H
ATOM    446  HB2 LYS A  34      36.490  30.220  59.120  1.00  0.00           H
ATOM    447  CG  LYS A  34      36.060  28.090  59.460  1.00  0.00           C
ATOM    448  HG1 LYS A  34      36.580  28.020  60.420  1.00  0.00           H
ATOM    449  HG2 LYS A  34      36.220  27.160  58.910  1.00  0.00           H
ATOM    450  CD  LYS A  34      34.600  28.470  59.710  1.00  0.00           C
ATOM    451  HD1 LYS A  34      34.100  28.510  58.740  1.00  0.00           H
ATOM    452  HD2 LYS A  34      34.680  29.480  60.120  1.00  0.00           H
ATOM    453  CE  LYS A  34      33.840  27.630  60.660  1.00  0.00           C
ATOM    454  HE1 LYS A  34      34.320  27.640  61.640  1.00  0.00           H
ATOM    455  HE2 LYS A  34      33.970  26.620  60.270  1.00  0.00           H
ATOM    456  NZ  LYS A  34      32.430  28.060  60.910  1.00  0.00           N
ATOM    457  HZ1 LYS A  34      32.070  28.250  59.990  1.00  0.00           H
ATOM    458  HZ2 LYS A  34      31.870  27.320  61.300  1.00  0.00           H
ATOM    459  HZ3 LYS A  34      32.280  28.860  61.510  1.00  0.00           H
ATOM    460  C   LYS A  34      38.510  30.040  57.070  1.00  0.00           C
ATOM    461  O   LYS A  34      38.790  29.420  56.080  1.00  0.00           O
ATOM    462  N   ALA A  35      38.670  31.400  57.120  1.00  0.00           N
ATOM    463  H   ALA A  35      38.430  31.820  58.000  1.00  0.00           H
ATOM    464  CA  ALA A  35      39.220  32.310  56.090  1.00  0.00           C
ATOM    465  HA  ALA A  35      38.520  32.290  55.250  1.00  0.00           H
ATOM    466  CB  ALA A  35      39.500  33.670  56.730  1.00  0.00           C
ATOM    467  HB1 ALA A  35      40.310  33.700  57.450  1.00  0.00           H
ATOM    468  HB2 ALA A  35      39.940  34.340  56.000  1.00  0.00           H
ATOM    469  HB3 ALA A  35      38.570  34.090  57.130  1.00  0.00           H
ATOM    470  C   ALA A  35      40.530  31.800  55.530  1.00  0.00           C
ATOM    471  O   ALA A  35      40.670  31.660  54.310  1.00  0.00           O
ATOM    472  N   GLN A  36      41.500  31.550  56.390  1.00  0.00           N
ATOM    473  H   GLN A  36      41.310  31.760  57.360  1.00  0.00           H
ATOM    474  CA  GLN A  36      42.780  30.880  56.080  1.00  0.00           C
ATOM    475  HA  GLN A  36      43.330  31.510  55.380  1.00  0.00           H
ATOM    476  CB  GLN A  36      43.650  30.880  57.350  1.00  0.00           C
ATOM    477  HB1 GLN A  36      43.110  30.450  58.200  1.00  0.00           H
ATOM    478  HB2 GLN A  36      43.800  31.920  57.620  1.00  0.00           H
ATOM    479  CG  GLN A  36      44.920  30.110  57.080  1.00  0.00           C
ATOM    480  HG1 GLN A  36      44.670  29.120  56.690  1.00  0.00           H
ATOM    481  HG2 GLN A  36      45.370  30.040  58.070  1.00  0.00           H
ATOM    482  CD  GLN A  36      45.910  30.820  56.200  1.00  0.00           C
ATOM    483  OE1 GLN A  36      46.790  31.610  56.590  1.00  0.00           O
ATOM    484  NE2 GLN A  36      45.760  30.730  54.930  1.00  0.00           N
ATOM    485 1HE2 GLN A  36      45.210  29.970  54.560  1.00  0.00           H
ATOM    486 2HE2 GLN A  36      46.560  31.040  54.390  1.00  0.00           H
ATOM    487  C   GLN A  36      42.600  29.570  55.390  1.00  0.00           C
ATOM    488  O   GLN A  36      43.290  29.330  54.400  1.00  0.00           O
ATOM    489  N   ARG A  37      41.650  28.670  55.800  1.00  0.00           N
ATOM    490  H   ARG A  37      41.220  28.830  56.700  1.00  0.00           H
ATOM    491  CA  ARG A  37      41.500  27.320  55.150  1.00  0.00           C
ATOM    492  HA  ARG A  37      42.430  26.770  55.240  1.00  0.00           H
ATOM    493  CB  ARG A  37      40.500  26.400  55.940  1.00  0.00           C
ATOM    494  HB1 ARG A  37      39.500  26.830  55.830  1.00  0.00           H
ATOM    495  HB2 ARG A  37      40.740  26.410  57.010  1.00  0.00           H
ATOM    496  CG  ARG A  37      40.380  24.880  55.470  1.00  0.00           C
ATOM    497  HG1 ARG A  37      40.340  24.910  54.380  1.00  0.00           H
ATOM    498  HG2 ARG A  37      39.480  24.370  55.800  1.00  0.00           H
ATOM    499  CD  ARG A  37      41.510  23.870  55.790  1.00  0.00           C
ATOM    500  HD1 ARG A  37      41.290  22.840  55.530  1.00  0.00           H
ATOM    501  HD2 ARG A  37      41.600  23.830  56.870  1.00  0.00           H
ATOM    502  NE  ARG A  37      42.810  24.210  55.150  1.00  0.00           N
ATOM    503  HE  ARG A  37      43.420  24.760  55.750  1.00  0.00           H
ATOM    504  CZ  ARG A  37      43.280  23.950  53.980  1.00  0.00           C
ATOM    505  NH1 ARG A  37      42.620  23.240  53.040  1.00  0.00           N
ATOM    506 1HH1 ARG A  37      41.700  22.910  53.280  1.00  0.00           H
ATOM    507 2HH1 ARG A  37      43.100  23.040  52.170  1.00  0.00           H
ATOM    508  NH2 ARG A  37      44.440  24.490  53.730  1.00  0.00           N
ATOM    509 1HH2 ARG A  37      44.910  24.940  54.500  1.00  0.00           H
ATOM    510 2HH2 ARG A  37      44.900  24.290  52.860  1.00  0.00           H
ATOM    511  C   ARG A  37      41.020  27.500  53.760  1.00  0.00           C
ATOM    512  O   ARG A  37      41.580  26.970  52.820  1.00  0.00           O
ATOM    513  N   GLU A  38      39.970  28.310  53.590  1.00  0.00           N
ATOM    514  H   GLU A  38      39.550  28.660  54.440  1.00  0.00           H
ATOM    515  CA  GLU A  38      39.310  28.600  52.330  1.00  0.00           C
ATOM    516  HA  GLU A  38      38.900  27.700  51.860  1.00  0.00           H
ATOM    517  CB  GLU A  38      38.210  29.620  52.580  1.00  0.00           C
ATOM    518  HB1 GLU A  38      37.860  30.040  51.630  1.00  0.00           H
ATOM    519  HB2 GLU A  38      38.680  30.460  53.080  1.00  0.00           H
ATOM    520  CG  GLU A  38      37.060  28.900  53.280  1.00  0.00           C
ATOM    521  HG1 GLU A  38      37.420  28.400  54.180  1.00  0.00           H
ATOM    522  HG2 GLU A  38      36.670  28.130  52.610  1.00  0.00           H
ATOM    523  CD  GLU A  38      35.790  29.730  53.590  1.00  0.00           C
ATOM    524  OE1 GLU A  38      35.720  30.900  53.140  1.00  0.00           O
ATOM    525  OE2 GLU A  38      34.820  29.170  54.210  1.00  0.00           O
ATOM    526  C   GLU A  38      40.310  29.230  51.290  1.00  0.00           C
ATOM    527  O   GLU A  38      40.210  28.910  50.060  1.00  0.00           O
ATOM    528  N   HIS A  39      41.290  30.060  51.730  1.00  0.00           N
ATOM    529  H   HIS A  39      41.160  30.280  52.700  1.00  0.00           H
ATOM    530  CA  HIS A  39      42.410  30.530  50.930  1.00  0.00           C
ATOM    531  HA  HIS A  39      41.920  30.940  50.040  1.00  0.00           H
ATOM    532  CB  HIS A  39      43.110  31.660  51.690  1.00  0.00           C
ATOM    533  HB1 HIS A  39      43.630  31.480  52.630  1.00  0.00           H
ATOM    534  HB2 HIS A  39      42.210  32.240  51.910  1.00  0.00           H
ATOM    535  CG  HIS A  39      44.160  32.520  51.000  1.00  0.00           C
ATOM    536  ND1 HIS A  39      45.500  32.190  51.070  1.00  0.00           N
ATOM    537  CE1 HIS A  39      46.120  33.270  50.590  1.00  0.00           C
ATOM    538  HE1 HIS A  39      47.200  33.290  50.520  1.00  0.00           H
ATOM    539  NE2 HIS A  39      45.290  34.170  50.160  1.00  0.00           N
ATOM    540  HE2 HIS A  39      45.610  35.100  49.920  1.00  0.00           H
ATOM    541  CD2 HIS A  39      44.010  33.790  50.510  1.00  0.00           C
ATOM    542  HD2 HIS A  39      43.100  34.360  50.480  1.00  0.00           H
ATOM    543  C   HIS A  39      43.520  29.500  50.620  1.00  0.00           C
ATOM    544  O   HIS A  39      44.150  29.610  49.570  1.00  0.00           O
ATOM    545  N   GLY A  40      43.740  28.570  51.510  1.00  0.00           N
ATOM    546  H   GLY A  40      43.170  28.530  52.340  1.00  0.00           H
ATOM    547  CA  GLY A  40      44.570  27.390  51.290  1.00  0.00           C
ATOM    548  HA1 GLY A  40      44.590  26.860  52.250  1.00  0.00           H
ATOM    549  HA2 GLY A  40      45.570  27.720  51.020  1.00  0.00           H
ATOM    550  C   GLY A  40      43.990  26.470  50.190  1.00  0.00           C
ATOM    551  O   GLY A  40      44.670  26.130  49.270  1.00  0.00           O
ATOM    552  N   VAL A  41      42.660  26.240  50.260  1.00  0.00           N
ATOM    553  H   VAL A  41      42.210  26.560  51.100  1.00  0.00           H
ATOM    554  CA  VAL A  41      41.900  25.580  49.190  1.00  0.00           C
ATOM    555  HA  VAL A  41      42.510  24.710  48.940  1.00  0.00           H
ATOM    556  CB  VAL A  41      40.430  25.240  49.490  1.00  0.00           C
ATOM    557  HB  VAL A  41      39.970  26.170  49.820  1.00  0.00           H
ATOM    558  CG1 VAL A  41      39.680  24.610  48.270  1.00  0.00           C
ATOM    559 1HG1 VAL A  41      39.420  25.170  47.370  1.00  0.00           H
ATOM    560 2HG1 VAL A  41      40.140  23.670  47.970  1.00  0.00           H
ATOM    561 3HG1 VAL A  41      38.730  24.260  48.680  1.00  0.00           H
ATOM    562  CG2 VAL A  41      40.420  24.220  50.610  1.00  0.00           C
ATOM    563 1HG2 VAL A  41      41.070  24.640  51.380  1.00  0.00           H
ATOM    564 2HG2 VAL A  41      39.400  24.100  50.960  1.00  0.00           H
ATOM    565 3HG2 VAL A  41      40.880  23.270  50.330  1.00  0.00           H
ATOM    566  C   VAL A  41      41.900  26.280  47.810  1.00  0.00           C
ATOM    567  O   VAL A  41      41.890  25.690  46.750  1.00  0.00           O
ATOM    568  N   LEU A  42      41.910  27.680  47.760  1.00  0.00           N
ATOM    569  H   LEU A  42      41.810  28.170  48.640  1.00  0.00           H
ATOM    570  CA  LEU A  42      41.960  28.530  46.620  1.00  0.00           C
ATOM    571  HA  LEU A  42      41.180  28.110  45.980  1.00  0.00           H
ATOM    572  CB  LEU A  42      41.630  29.960  46.970  1.00  0.00           C
ATOM    573  HB1 LEU A  42      42.340  30.260  47.730  1.00  0.00           H
ATOM    574  HB2 LEU A  42      40.650  29.950  47.450  1.00  0.00           H
ATOM    575  CG  LEU A  42      41.730  31.060  45.890  1.00  0.00           C
ATOM    576  HG  LEU A  42      42.750  31.160  45.510  1.00  0.00           H
ATOM    577  CD1 LEU A  42      40.700  30.820  44.720  1.00  0.00           C
ATOM    578 1HD1 LEU A  42      39.760  30.730  45.260  1.00  0.00           H
ATOM    579 2HD1 LEU A  42      40.650  31.590  43.950  1.00  0.00           H
ATOM    580 3HD1 LEU A  42      40.980  29.860  44.280  1.00  0.00           H
ATOM    581  CD2 LEU A  42      41.340  32.380  46.470  1.00  0.00           C
ATOM    582 1HD2 LEU A  42      41.600  33.160  45.750  1.00  0.00           H
ATOM    583 2HD2 LEU A  42      40.250  32.470  46.500  1.00  0.00           H
ATOM    584 3HD2 LEU A  42      41.830  32.510  47.430  1.00  0.00           H
ATOM    585  C   LEU A  42      43.290  28.330  45.870  1.00  0.00           C
ATOM    586  O   LEU A  42      43.360  28.050  44.660  1.00  0.00           O
ATOM    587  N   GLY A  43      44.420  28.460  46.690  1.00  0.00           N
ATOM    588  H   GLY A  43      44.320  28.700  47.660  1.00  0.00           H
ATOM    589  CA  GLY A  43      45.780  28.190  46.230  1.00  0.00           C
ATOM    590  HA1 GLY A  43      46.470  28.470  47.030  1.00  0.00           H
ATOM    591  HA2 GLY A  43      46.070  28.840  45.400  1.00  0.00           H
ATOM    592  C   GLY A  43      46.040  26.740  45.770  1.00  0.00           C
ATOM    593  O   GLY A  43      46.520  26.440  44.650  1.00  0.00           O
ATOM    594  N   GLY A  44      45.400  25.770  46.400  1.00  0.00           N
ATOM    595  H   GLY A  44      45.020  26.100  47.280  1.00  0.00           H
ATOM    596  CA  GLY A  44      45.120  24.370  46.110  1.00  0.00           C
ATOM    597  HA1 GLY A  44      44.530  23.890  46.890  1.00  0.00           H
ATOM    598  HA2 GLY A  44      46.020  23.750  46.050  1.00  0.00           H
ATOM    599  C   GLY A  44      44.440  24.120  44.750  1.00  0.00           C
ATOM    600  O   GLY A  44      44.910  23.270  43.880  1.00  0.00           O
ATOM    601  N   LYS A  45      43.320  24.760  44.410  1.00  0.00           N
ATOM    602  H   LYS A  45      42.950  25.490  45.010  1.00  0.00           H
ATOM    603  CA  LYS A  45      42.740  24.730  43.030  1.00  0.00           C
ATOM    604  HA  LYS A  45      42.650  23.650  42.870  1.00  0.00           H
ATOM    605  CB  LYS A  45      41.350  25.380  42.950  1.00  0.00           C
ATOM    606  HB1 LYS A  45      41.020  25.260  41.920  1.00  0.00           H
ATOM    607  HB2 LYS A  45      41.530  26.440  43.160  1.00  0.00           H
ATOM    608  CG  LYS A  45      40.290  24.740  43.900  1.00  0.00           C
ATOM    609  HG1 LYS A  45      39.330  25.090  43.520  1.00  0.00           H
ATOM    610  HG2 LYS A  45      40.350  25.250  44.870  1.00  0.00           H
ATOM    611  CD  LYS A  45      40.230  23.250  44.110  1.00  0.00           C
ATOM    612  HD1 LYS A  45      41.040  22.790  44.660  1.00  0.00           H
ATOM    613  HD2 LYS A  45      40.220  22.660  43.190  1.00  0.00           H
ATOM    614  CE  LYS A  45      38.960  22.940  44.820  1.00  0.00           C
ATOM    615  HE1 LYS A  45      38.160  23.330  44.190  1.00  0.00           H
ATOM    616  HE2 LYS A  45      38.830  23.460  45.770  1.00  0.00           H
ATOM    617  NZ  LYS A  45      38.860  21.520  45.210  1.00  0.00           N
ATOM    618  HZ1 LYS A  45      38.690  20.960  44.390  1.00  0.00           H
ATOM    619  HZ2 LYS A  45      39.680  21.160  45.670  1.00  0.00           H
ATOM    620  HZ3 LYS A  45      38.090  21.390  45.840  1.00  0.00           H
ATOM    621  C   LYS A  45      43.740  25.290  42.020  1.00  0.00           C
ATOM    622  O   LYS A  45      43.960  24.630  40.960  1.00  0.00           O
ATOM    623  N   LEU A  46      44.410  26.490  42.260  1.00  0.00           N
ATOM    624  H   LEU A  46      44.210  26.970  43.130  1.00  0.00           H
ATOM    625  CA  LEU A  46      45.350  27.260  41.320  1.00  0.00           C
ATOM    626  HA  LEU A  46      44.840  27.430  40.370  1.00  0.00           H
ATOM    627  CB  LEU A  46      45.580  28.690  41.910  1.00  0.00           C
ATOM    628  HB1 LEU A  46      46.340  29.180  41.300  1.00  0.00           H
ATOM    629  HB2 LEU A  46      46.040  28.580  42.890  1.00  0.00           H
ATOM    630  CG  LEU A  46      44.300  29.550  41.940  1.00  0.00           C
ATOM    631  HG  LEU A  46      43.460  28.910  42.220  1.00  0.00           H
ATOM    632  CD1 LEU A  46      44.390  30.760  42.900  1.00  0.00           C
ATOM    633 1HD1 LEU A  46      43.470  31.330  42.760  1.00  0.00           H
ATOM    634 2HD1 LEU A  46      44.430  30.420  43.940  1.00  0.00           H
ATOM    635 3HD1 LEU A  46      45.320  31.270  42.650  1.00  0.00           H
ATOM    636  CD2 LEU A  46      43.990  30.070  40.490  1.00  0.00           C
ATOM    637 1HD2 LEU A  46      43.840  29.290  39.740  1.00  0.00           H
ATOM    638 2HD2 LEU A  46      43.140  30.740  40.520  1.00  0.00           H
ATOM    639 3HD2 LEU A  46      44.760  30.750  40.130  1.00  0.00           H
ATOM    640  C   LEU A  46      46.560  26.430  40.990  1.00  0.00           C
ATOM    641  O   LEU A  46      46.980  26.210  39.880  1.00  0.00           O
ATOM    642  N   ARG A  47      47.190  25.810  42.030  1.00  0.00           N
ATOM    643  H   ARG A  47      46.800  25.870  42.960  1.00  0.00           H
ATOM    644  CA  ARG A  47      48.450  25.080  41.940  1.00  0.00           C
ATOM    645  HA  ARG A  47      49.030  25.280  41.040  1.00  0.00           H
ATOM    646  CB  ARG A  47      49.270  25.440  43.140  1.00  0.00           C
ATOM    647  HB1 ARG A  47      48.720  25.120  44.020  1.00  0.00           H
ATOM    648  HB2 ARG A  47      49.490  26.500  43.270  1.00  0.00           H
ATOM    649  CG  ARG A  47      50.560  24.680  43.160  1.00  0.00           C
ATOM    650  HG1 ARG A  47      51.120  25.030  42.290  1.00  0.00           H
ATOM    651  HG2 ARG A  47      50.490  23.600  43.050  1.00  0.00           H
ATOM    652  CD  ARG A  47      51.500  25.070  44.350  1.00  0.00           C
ATOM    653  HD1 ARG A  47      51.560  26.160  44.360  1.00  0.00           H
ATOM    654  HD2 ARG A  47      52.460  24.640  44.070  1.00  0.00           H
ATOM    655  NE  ARG A  47      51.040  24.500  45.610  1.00  0.00           N
ATOM    656  HE  ARG A  47      50.500  25.060  46.260  1.00  0.00           H
ATOM    657  CZ  ARG A  47      50.990  23.250  45.900  1.00  0.00           C
ATOM    658  NH1 ARG A  47      50.260  22.830  46.860  1.00  0.00           N
ATOM    659 1HH1 ARG A  47      49.970  23.590  47.470  1.00  0.00           H
ATOM    660 2HH1 ARG A  47      50.320  21.900  47.270  1.00  0.00           H
ATOM    661  NH2 ARG A  47      51.550  22.300  45.210  1.00  0.00           N
ATOM    662 1HH2 ARG A  47      52.160  22.570  44.450  1.00  0.00           H
ATOM    663 2HH2 ARG A  47      51.560  21.330  45.480  1.00  0.00           H
ATOM    664  C   ARG A  47      48.160  23.590  41.800  1.00  0.00           C
ATOM    665  O   ARG A  47      48.580  23.090  40.760  1.00  0.00           O
ATOM    666  N   GLN A  48      47.500  22.950  42.800  1.00  0.00           N
ATOM    667  H   GLN A  48      47.110  23.550  43.510  1.00  0.00           H
ATOM    668  CA  GLN A  48      47.580  21.530  42.860  1.00  0.00           C
ATOM    669  HA  GLN A  48      48.650  21.370  42.790  1.00  0.00           H
ATOM    670  CB  GLN A  48      47.020  20.940  44.170  1.00  0.00           C
ATOM    671  HB1 GLN A  48      45.930  20.910  44.100  1.00  0.00           H
ATOM    672  HB2 GLN A  48      47.380  21.560  44.990  1.00  0.00           H
ATOM    673  CG  GLN A  48      47.510  19.550  44.560  1.00  0.00           C
ATOM    674  HG1 GLN A  48      47.020  18.870  43.860  1.00  0.00           H
ATOM    675  HG2 GLN A  48      47.170  19.360  45.580  1.00  0.00           H
ATOM    676  CD  GLN A  48      49.040  19.510  44.620  1.00  0.00           C
ATOM    677  OE1 GLN A  48      49.650  19.850  45.630  1.00  0.00           O
ATOM    678  NE2 GLN A  48      49.770  18.980  43.680  1.00  0.00           N
ATOM    679 1HE2 GLN A  48      49.300  18.510  42.920  1.00  0.00           H
ATOM    680 2HE2 GLN A  48      50.770  18.850  43.790  1.00  0.00           H
ATOM    681  C   GLN A  48      46.840  20.850  41.600  1.00  0.00           C
ATOM    682  O   GLN A  48      47.430  19.950  40.990  1.00  0.00           O
ATOM    683  N   ARG A  49      45.570  21.330  41.420  1.00  0.00           N
ATOM    684  H   ARG A  49      45.150  21.880  42.150  1.00  0.00           H
ATOM    685  CA  ARG A  49      44.590  20.830  40.420  1.00  0.00           C
ATOM    686  HA  ARG A  49      44.710  19.750  40.410  1.00  0.00           H
ATOM    687  CB  ARG A  49      43.120  21.110  40.900  1.00  0.00           C
ATOM    688  HB1 ARG A  49      43.070  22.140  41.270  1.00  0.00           H
ATOM    689  HB2 ARG A  49      42.980  20.410  41.720  1.00  0.00           H
ATOM    690  CG  ARG A  49      42.070  20.850  39.870  1.00  0.00           C
ATOM    691  HG1 ARG A  49      42.420  19.880  39.520  1.00  0.00           H
ATOM    692  HG2 ARG A  49      42.150  21.570  39.050  1.00  0.00           H
ATOM    693  CD  ARG A  49      40.650  20.860  40.530  1.00  0.00           C
ATOM    694  HD1 ARG A  49      39.880  20.740  39.770  1.00  0.00           H
ATOM    695  HD2 ARG A  49      40.350  21.850  40.860  1.00  0.00           H
ATOM    696  NE  ARG A  49      40.540  19.900  41.670  1.00  0.00           N
ATOM    697  HE  ARG A  49      40.620  20.200  42.630  1.00  0.00           H
ATOM    698  CZ  ARG A  49      40.400  18.620  41.520  1.00  0.00           C
ATOM    699  NH1 ARG A  49      40.420  17.840  42.620  1.00  0.00           N
ATOM    700 1HH1 ARG A  49      40.650  18.190  43.540  1.00  0.00           H
ATOM    701 2HH1 ARG A  49      40.310  16.860  42.430  1.00  0.00           H
ATOM    702  NH2 ARG A  49      40.200  18.020  40.380  1.00  0.00           N
ATOM    703 1HH2 ARG A  49      40.190  18.600  39.560  1.00  0.00           H
ATOM    704 2HH2 ARG A  49      39.970  17.040  40.410  1.00  0.00           H
ATOM    705  C   ARG A  49      44.940  21.330  38.990  1.00  0.00           C
ATOM    706  O   ARG A  49      44.770  20.580  38.050  1.00  0.00           O
ATOM    707  N   LEU A  50      45.560  22.500  38.720  1.00  0.00           N
ATOM    708  H   LEU A  50      45.820  23.050  39.520  1.00  0.00           H
ATOM    709  CA  LEU A  50      45.710  23.050  37.410  1.00  0.00           C
ATOM    710  HA  LEU A  50      45.220  22.420  36.670  1.00  0.00           H
ATOM    711  CB  LEU A  50      44.980  24.390  37.410  1.00  0.00           C
ATOM    712  HB1 LEU A  50      45.000  24.800  36.400  1.00  0.00           H
ATOM    713  HB2 LEU A  50      45.390  25.080  38.150  1.00  0.00           H
ATOM    714  CG  LEU A  50      43.490  24.360  37.730  1.00  0.00           C
ATOM    715  HG  LEU A  50      43.300  23.730  38.600  1.00  0.00           H
ATOM    716  CD1 LEU A  50      42.800  25.650  37.970  1.00  0.00           C
ATOM    717 1HD1 LEU A  50      43.270  26.320  38.690  1.00  0.00           H
ATOM    718 2HD1 LEU A  50      42.850  26.210  37.030  1.00  0.00           H
ATOM    719 3HD1 LEU A  50      41.810  25.430  38.370  1.00  0.00           H
ATOM    720  CD2 LEU A  50      42.750  23.600  36.630  1.00  0.00           C
ATOM    721 1HD2 LEU A  50      42.630  24.250  35.770  1.00  0.00           H
ATOM    722 2HD2 LEU A  50      43.210  22.680  36.260  1.00  0.00           H
ATOM    723 3HD2 LEU A  50      41.760  23.370  37.030  1.00  0.00           H
ATOM    724  C   LEU A  50      47.210  23.340  36.950  1.00  0.00           C
ATOM    725  O   LEU A  50      47.420  23.400  35.750  1.00  0.00           O
ATOM    726  N   GLY A  51      48.240  23.420  37.870  1.00  0.00           N
ATOM    727  H   GLY A  51      47.950  23.510  38.840  1.00  0.00           H
ATOM    728  CA  GLY A  51      49.650  23.480  37.420  1.00  0.00           C
ATOM    729  HA1 GLY A  51      49.840  22.720  36.670  1.00  0.00           H
ATOM    730  HA2 GLY A  51      50.300  23.410  38.290  1.00  0.00           H
ATOM    731  C   GLY A  51      50.070  24.840  36.880  1.00  0.00           C
ATOM    732  O   GLY A  51      51.100  24.950  36.180  1.00  0.00           O
ATOM    733  N   LEU A  52      49.410  25.890  37.280  1.00  0.00           N
ATOM    734  H   LEU A  52      48.700  25.660  37.970  1.00  0.00           H
ATOM    735  CA  LEU A  52      49.930  27.270  37.250  1.00  0.00           C
ATOM    736  HA  LEU A  52      50.290  27.430  36.230  1.00  0.00           H
ATOM    737  CB  LEU A  52      48.800  28.260  37.620  1.00  0.00           C
ATOM    738  HB1 LEU A  52      49.200  29.250  37.800  1.00  0.00           H
ATOM    739  HB2 LEU A  52      48.350  27.860  38.530  1.00  0.00           H
ATOM    740  CG  LEU A  52      47.640  28.270  36.510  1.00  0.00           C
ATOM    741  HG  LEU A  52      47.100  27.320  36.450  1.00  0.00           H
ATOM    742  CD1 LEU A  52      46.650  29.420  36.720  1.00  0.00           C
ATOM    743 1HD1 LEU A  52      45.930  29.310  35.910  1.00  0.00           H
ATOM    744 2HD1 LEU A  52      46.200  29.590  37.700  1.00  0.00           H
ATOM    745 3HD1 LEU A  52      47.220  30.340  36.560  1.00  0.00           H
ATOM    746  CD2 LEU A  52      48.240  28.510  35.150  1.00  0.00           C
ATOM    747 1HD2 LEU A  52      47.500  28.930  34.470  1.00  0.00           H
ATOM    748 2HD2 LEU A  52      49.160  29.090  35.080  1.00  0.00           H
ATOM    749 3HD2 LEU A  52      48.510  27.540  34.720  1.00  0.00           H
ATOM    750  C   LEU A  52      51.060  27.340  38.260  1.00  0.00           C
ATOM    751  O   LEU A  52      50.890  26.950  39.440  1.00  0.00           O
ATOM    752  N   GLN A  53      52.220  27.860  37.890  1.00  0.00           N
ATOM    753  H   GLN A  53      52.360  28.290  36.990  1.00  0.00           H
ATOM    754  CA  GLN A  53      53.240  28.180  38.930  1.00  0.00           C
ATOM    755  HA  GLN A  53      53.400  27.230  39.450  1.00  0.00           H
ATOM    756  CB  GLN A  53      54.560  28.520  38.200  1.00  0.00           C
ATOM    757  HB1 GLN A  53      54.330  29.390  37.580  1.00  0.00           H
ATOM    758  HB2 GLN A  53      54.780  27.660  37.560  1.00  0.00           H
ATOM    759  CG  GLN A  53      55.820  28.890  39.030  1.00  0.00           C
ATOM    760  HG1 GLN A  53      55.590  29.830  39.550  1.00  0.00           H
ATOM    761  HG2 GLN A  53      56.650  28.970  38.330  1.00  0.00           H
ATOM    762  CD  GLN A  53      56.240  27.790  40.020  1.00  0.00           C
ATOM    763  OE1 GLN A  53      56.830  26.790  39.620  1.00  0.00           O
ATOM    764  NE2 GLN A  53      56.120  27.820  41.300  1.00  0.00           N
ATOM    765 1HE2 GLN A  53      55.820  28.660  41.770  1.00  0.00           H
ATOM    766 2HE2 GLN A  53      56.250  26.940  41.770  1.00  0.00           H
ATOM    767  C   GLN A  53      52.830  29.210  40.050  1.00  0.00           C
ATOM    768  O   GLN A  53      52.670  30.380  39.610  1.00  0.00           O
ATOM    769  N   LEU A  54      52.750  28.840  41.290  1.00  0.00           N
ATOM    770  H   LEU A  54      53.040  27.920  41.590  1.00  0.00           H
ATOM    771  CA  LEU A  54      52.340  29.770  42.340  1.00  0.00           C
ATOM    772  HA  LEU A  54      51.580  30.410  41.910  1.00  0.00           H
ATOM    773  CB  LEU A  54      51.710  28.880  43.490  1.00  0.00           C
ATOM    774  HB1 LEU A  54      52.520  28.600  44.160  1.00  0.00           H
ATOM    775  HB2 LEU A  54      51.370  27.930  43.070  1.00  0.00           H
ATOM    776  CG  LEU A  54      50.670  29.530  44.410  1.00  0.00           C
ATOM    777  HG  LEU A  54      51.060  30.450  44.850  1.00  0.00           H
ATOM    778  CD1 LEU A  54      49.460  29.850  43.540  1.00  0.00           C
ATOM    779 1HD1 LEU A  54      48.730  30.320  44.190  1.00  0.00           H
ATOM    780 2HD1 LEU A  54      49.640  30.640  42.810  1.00  0.00           H
ATOM    781 3HD1 LEU A  54      49.090  28.890  43.180  1.00  0.00           H
ATOM    782  CD2 LEU A  54      50.250  28.570  45.550  1.00  0.00           C
ATOM    783 1HD2 LEU A  54      49.920  27.660  45.050  1.00  0.00           H
ATOM    784 2HD2 LEU A  54      51.000  28.410  46.320  1.00  0.00           H
ATOM    785 3HD2 LEU A  54      49.400  29.020  46.060  1.00  0.00           H
ATOM    786  C   LEU A  54      53.580  30.560  42.760  1.00  0.00           C
ATOM    787  O   LEU A  54      54.700  30.070  42.890  1.00  0.00           O
ATOM    788  N   LEU A  55      53.340  31.840  43.050  1.00  0.00           N
ATOM    789  H   LEU A  55      52.360  32.040  42.910  1.00  0.00           H
ATOM    790  CA  LEU A  55      54.110  32.650  44.040  1.00  0.00           C
ATOM    791  HA  LEU A  55      54.890  32.050  44.500  1.00  0.00           H
ATOM    792  CB  LEU A  55      54.830  33.770  43.270  1.00  0.00           C
ATOM    793  HB1 LEU A  55      55.110  34.590  43.930  1.00  0.00           H
ATOM    794  HB2 LEU A  55      54.110  34.340  42.690  1.00  0.00           H
ATOM    795  CG  LEU A  55      56.030  33.490  42.400  1.00  0.00           C
ATOM    796  HG  LEU A  55      55.820  32.780  41.600  1.00  0.00           H
ATOM    797  CD1 LEU A  55      56.620  34.780  41.820  1.00  0.00           C
ATOM    798 1HD1 LEU A  55      57.650  34.650  41.500  1.00  0.00           H
ATOM    799 2HD1 LEU A  55      56.000  34.990  40.950  1.00  0.00           H
ATOM    800 3HD1 LEU A  55      56.690  35.530  42.610  1.00  0.00           H
ATOM    801  CD2 LEU A  55      57.220  32.740  42.990  1.00  0.00           C
ATOM    802 1HD2 LEU A  55      57.700  33.290  43.790  1.00  0.00           H
ATOM    803 2HD2 LEU A  55      56.830  31.850  43.480  1.00  0.00           H
ATOM    804 3HD2 LEU A  55      57.860  32.430  42.160  1.00  0.00           H
ATOM    805  C   LEU A  55      53.280  33.210  45.220  1.00  0.00           C
ATOM    806  O   LEU A  55      52.130  33.520  45.030  1.00  0.00           O
ATOM    807  N   GLU A  56      53.920  33.160  46.390  1.00  0.00           N
ATOM    808  H   GLU A  56      54.910  32.930  46.390  1.00  0.00           H
ATOM    809  CA  GLU A  56      53.270  33.240  47.670  1.00  0.00           C
ATOM    810  HA  GLU A  56      52.230  33.590  47.630  1.00  0.00           H
ATOM    811  CB  GLU A  56      53.360  31.830  48.320  1.00  0.00           C
ATOM    812  HB1 GLU A  56      53.320  31.860  49.410  1.00  0.00           H
ATOM    813  HB2 GLU A  56      54.360  31.440  48.120  1.00  0.00           H
ATOM    814  CG  GLU A  56      52.320  30.840  47.820  1.00  0.00           C
ATOM    815  HG1 GLU A  56      52.520  30.520  46.800  1.00  0.00           H
ATOM    816  HG2 GLU A  56      51.350  31.330  47.870  1.00  0.00           H
ATOM    817  CD  GLU A  56      52.260  29.630  48.760  1.00  0.00           C
ATOM    818  OE1 GLU A  56      51.360  29.600  49.560  1.00  0.00           O
ATOM    819  OE2 GLU A  56      53.090  28.720  48.550  1.00  0.00           O
ATOM    820  C   GLU A  56      53.980  34.170  48.620  1.00  0.00           C
ATOM    821  O   GLU A  56      54.910  33.930  49.310  1.00  0.00           O
ATOM    822  N   LEU A  57      53.470  35.400  48.710  1.00  0.00           N
ATOM    823  H   LEU A  57      52.660  35.620  48.150  1.00  0.00           H
ATOM    824  CA  LEU A  57      53.930  36.450  49.610  1.00  0.00           C
ATOM    825  HA  LEU A  57      55.010  36.260  49.600  1.00  0.00           H
ATOM    826  CB  LEU A  57      53.590  37.850  49.060  1.00  0.00           C
ATOM    827  HB1 LEU A  57      53.860  38.660  49.740  1.00  0.00           H
ATOM    828  HB2 LEU A  57      52.510  37.920  48.920  1.00  0.00           H
ATOM    829  CG  LEU A  57      54.040  38.280  47.680  1.00  0.00           C
ATOM    830  HG  LEU A  57      53.680  37.540  46.960  1.00  0.00           H
ATOM    831  CD1 LEU A  57      53.390  39.620  47.340  1.00  0.00           C
ATOM    832 1HD1 LEU A  57      53.610  40.010  46.350  1.00  0.00           H
ATOM    833 2HD1 LEU A  57      52.310  39.430  47.350  1.00  0.00           H
ATOM    834 3HD1 LEU A  57      53.690  40.350  48.090  1.00  0.00           H
ATOM    835  CD2 LEU A  57      55.610  38.430  47.630  1.00  0.00           C
ATOM    836 1HD2 LEU A  57      56.000  38.910  46.730  1.00  0.00           H
ATOM    837 2HD2 LEU A  57      55.970  38.890  48.550  1.00  0.00           H
ATOM    838 3HD2 LEU A  57      56.160  37.490  47.710  1.00  0.00           H
ATOM    839  C   LEU A  57      53.460  36.260  51.030  1.00  0.00           C
ATOM    840  O   LEU A  57      52.270  35.880  51.220  1.00  0.00           O
ATOM    841  N   PRO A  58      54.340  36.660  52.060  1.00  0.00           N
ATOM    842  CD  PRO A  58      55.690  37.200  51.920  1.00  0.00           C
ATOM    843  HD1 PRO A  58      55.710  38.050  51.240  1.00  0.00           H
ATOM    844  HD2 PRO A  58      56.310  36.350  51.630  1.00  0.00           H
ATOM    845  CG  PRO A  58      56.160  37.620  53.270  1.00  0.00           C
ATOM    846  HG1 PRO A  58      55.940  38.680  53.360  1.00  0.00           H
ATOM    847  HG2 PRO A  58      57.210  37.380  53.440  1.00  0.00           H
ATOM    848  CB  PRO A  58      55.270  36.830  54.250  1.00  0.00           C
ATOM    849  HB1 PRO A  58      55.240  37.350  55.200  1.00  0.00           H
ATOM    850  HB2 PRO A  58      55.820  35.890  54.370  1.00  0.00           H
ATOM    851  CA  PRO A  58      53.970  36.560  53.460  1.00  0.00           C
ATOM    852  HA  PRO A  58      53.830  35.510  53.730  1.00  0.00           H
ATOM    853  C   PRO A  58      52.830  37.480  53.880  1.00  0.00           C
ATOM    854  O   PRO A  58      52.790  38.640  53.480  1.00  0.00           O
ATOM    855  N   PRO A  59      52.020  37.080  54.890  1.00  0.00           N
ATOM    856  CD  PRO A  59      51.900  35.710  55.550  1.00  0.00           C
ATOM    857  HD1 PRO A  59      52.850  35.270  55.850  1.00  0.00           H
ATOM    858  HD2 PRO A  59      51.410  35.100  54.790  1.00  0.00           H
ATOM    859  CG  PRO A  59      51.220  35.930  56.870  1.00  0.00           C
ATOM    860  HG1 PRO A  59      51.880  36.090  57.730  1.00  0.00           H
ATOM    861  HG2 PRO A  59      50.570  35.090  57.130  1.00  0.00           H
ATOM    862  CB  PRO A  59      50.420  37.170  56.560  1.00  0.00           C
ATOM    863  HB1 PRO A  59      50.110  37.570  57.520  1.00  0.00           H
ATOM    864  HB2 PRO A  59      49.550  36.870  55.970  1.00  0.00           H
ATOM    865  CA  PRO A  59      51.330  38.010  55.690  1.00  0.00           C
ATOM    866  HA  PRO A  59      50.780  38.510  54.900  1.00  0.00           H
ATOM    867  C   PRO A  59      52.140  38.950  56.540  1.00  0.00           C
ATOM    868  O   PRO A  59      53.240  38.630  57.060  1.00  0.00           O
ATOM    869  N   GLU A  60      51.590  40.110  56.640  1.00  0.00           N
ATOM    870  H   GLU A  60      50.690  40.240  56.210  1.00  0.00           H
ATOM    871  CA  GLU A  60      52.270  41.280  57.310  1.00  0.00           C
ATOM    872  HA  GLU A  60      53.110  41.010  57.950  1.00  0.00           H
ATOM    873  CB  GLU A  60      52.960  42.140  56.210  1.00  0.00           C
ATOM    874  HB1 GLU A  60      52.220  42.440  55.470  1.00  0.00           H
ATOM    875  HB2 GLU A  60      53.580  41.430  55.660  1.00  0.00           H
ATOM    876  CG  GLU A  60      53.730  43.410  56.720  1.00  0.00           C
ATOM    877  HG1 GLU A  60      54.110  43.140  57.700  1.00  0.00           H
ATOM    878  HG2 GLU A  60      53.090  44.290  56.580  1.00  0.00           H
ATOM    879  CD  GLU A  60      54.960  43.660  55.790  1.00  0.00           C
ATOM    880  OE1 GLU A  60      55.000  43.320  54.550  1.00  0.00           O
ATOM    881  OE2 GLU A  60      55.920  44.210  56.380  1.00  0.00           O
ATOM    882  C   GLU A  60      51.290  42.070  58.130  1.00  0.00           C
ATOM    883  O   GLU A  60      50.270  42.460  57.610  1.00  0.00           O
ATOM    884  N   GLU A  61      51.420  42.130  59.480  1.00  0.00           N
ATOM    885  H   GLU A  61      52.210  41.700  59.940  1.00  0.00           H
ATOM    886  CA  GLU A  61      50.240  42.390  60.290  1.00  0.00           C
ATOM    887  HA  GLU A  61      49.490  41.660  59.970  1.00  0.00           H
ATOM    888  CB  GLU A  61      50.430  41.990  61.770  1.00  0.00           C
ATOM    889  HB1 GLU A  61      49.590  42.280  62.400  1.00  0.00           H
ATOM    890  HB2 GLU A  61      51.270  42.490  62.250  1.00  0.00           H
ATOM    891  CG  GLU A  61      50.710  40.440  61.910  1.00  0.00           C
ATOM    892  HG1 GLU A  61      50.990  40.390  62.960  1.00  0.00           H
ATOM    893  HG2 GLU A  61      51.630  40.170  61.380  1.00  0.00           H
ATOM    894  CD  GLU A  61      49.500  39.580  61.560  1.00  0.00           C
ATOM    895  OE1 GLU A  61      48.440  40.140  61.750  1.00  0.00           O
ATOM    896  OE2 GLU A  61      49.560  38.410  61.250  1.00  0.00           O
ATOM    897  C   GLU A  61      49.680  43.780  60.070  1.00  0.00           C
ATOM    898  O   GLU A  61      48.490  44.020  60.180  1.00  0.00           O
ATOM    899  N   SER A  62      50.540  44.740  59.770  1.00  0.00           N
ATOM    900  H   SER A  62      51.520  44.540  59.650  1.00  0.00           H
ATOM    901  CA  SER A  62      50.310  46.170  59.590  1.00  0.00           C
ATOM    902  HA  SER A  62      49.630  46.600  60.330  1.00  0.00           H
ATOM    903  CB  SER A  62      51.640  46.850  59.840  1.00  0.00           C
ATOM    904  HB1 SER A  62      51.960  46.470  60.800  1.00  0.00           H
ATOM    905  HB2 SER A  62      51.460  47.930  59.870  1.00  0.00           H
ATOM    906  OG  SER A  62      52.640  46.490  58.900  1.00  0.00           O
ATOM    907  HG  SER A  62      52.780  47.100  58.180  1.00  0.00           H
ATOM    908  C   SER A  62      49.680  46.540  58.220  1.00  0.00           C
ATOM    909  O   SER A  62      49.310  47.720  58.060  1.00  0.00           O
ATOM    910  N   LEU A  63      49.480  45.520  57.400  1.00  0.00           N
ATOM    911  H   LEU A  63      49.900  44.650  57.690  1.00  0.00           H
ATOM    912  CA  LEU A  63      48.690  45.530  56.220  1.00  0.00           C
ATOM    913  HA  LEU A  63      48.180  46.500  56.210  1.00  0.00           H
ATOM    914  CB  LEU A  63      49.640  45.350  54.990  1.00  0.00           C
ATOM    915  HB1 LEU A  63      49.190  45.280  54.000  1.00  0.00           H
ATOM    916  HB2 LEU A  63      50.150  44.410  55.220  1.00  0.00           H
ATOM    917  CG  LEU A  63      50.790  46.390  54.980  1.00  0.00           C
ATOM    918  HG  LEU A  63      51.370  46.190  55.880  1.00  0.00           H
ATOM    919  CD1 LEU A  63      51.720  46.040  53.820  1.00  0.00           C
ATOM    920 1HD1 LEU A  63      52.060  45.000  53.870  1.00  0.00           H
ATOM    921 2HD1 LEU A  63      51.180  46.180  52.880  1.00  0.00           H
ATOM    922 3HD1 LEU A  63      52.510  46.780  53.880  1.00  0.00           H
ATOM    923  CD2 LEU A  63      50.280  47.810  54.680  1.00  0.00           C
ATOM    924 1HD2 LEU A  63      49.530  48.130  55.410  1.00  0.00           H
ATOM    925 2HD2 LEU A  63      51.100  48.480  54.920  1.00  0.00           H
ATOM    926 3HD2 LEU A  63      49.990  47.900  53.630  1.00  0.00           H
ATOM    927  C   LEU A  63      47.590  44.530  56.320  1.00  0.00           C
ATOM    928  O   LEU A  63      47.710  43.480  55.650  1.00  0.00           O
ATOM    929  N   PRO A  64      46.440  44.870  56.940  1.00  0.00           N
ATOM    930  CD  PRO A  64      46.320  45.860  57.920  1.00  0.00           C
ATOM    931  HD1 PRO A  64      46.420  46.840  57.460  1.00  0.00           H
ATOM    932  HD2 PRO A  64      47.130  45.690  58.640  1.00  0.00           H
ATOM    933  CG  PRO A  64      44.980  45.800  58.630  1.00  0.00           C
ATOM    934  HG1 PRO A  64      44.450  46.750  58.640  1.00  0.00           H
ATOM    935  HG2 PRO A  64      45.050  45.410  59.650  1.00  0.00           H
ATOM    936  CB  PRO A  64      44.260  44.830  57.750  1.00  0.00           C
ATOM    937  HB1 PRO A  64      43.560  45.280  57.040  1.00  0.00           H
ATOM    938  HB2 PRO A  64      43.700  44.130  58.360  1.00  0.00           H
ATOM    939  CA  PRO A  64      45.320  44.030  56.950  1.00  0.00           C
ATOM    940  HA  PRO A  64      45.440  43.090  57.480  1.00  0.00           H
ATOM    941  C   PRO A  64      44.740  43.700  55.540  1.00  0.00           C
ATOM    942  O   PRO A  64      44.260  42.550  55.390  1.00  0.00           O
ATOM    943  N   LEU A  65      44.770  44.600  54.580  1.00  0.00           N
ATOM    944  H   LEU A  65      45.100  45.540  54.790  1.00  0.00           H
ATOM    945  CA  LEU A  65      44.230  44.390  53.280  1.00  0.00           C
ATOM    946  HA  LEU A  65      43.380  43.710  53.320  1.00  0.00           H
ATOM    947  CB  LEU A  65      43.610  45.680  52.740  1.00  0.00           C
ATOM    948  HB1 LEU A  65      43.120  45.540  51.780  1.00  0.00           H
ATOM    949  HB2 LEU A  65      44.360  46.470  52.680  1.00  0.00           H
ATOM    950  CG  LEU A  65      42.550  46.290  53.660  1.00  0.00           C
ATOM    951  HG  LEU A  65      42.160  45.480  54.270  1.00  0.00           H
ATOM    952  CD1 LEU A  65      42.920  47.410  54.630  1.00  0.00           C
ATOM    953 1HD1 LEU A  65      42.080  48.000  54.970  1.00  0.00           H
ATOM    954 2HD1 LEU A  65      43.530  47.080  55.470  1.00  0.00           H
ATOM    955 3HD1 LEU A  65      43.490  48.150  54.060  1.00  0.00           H
ATOM    956  CD2 LEU A  65      41.340  46.770  52.860  1.00  0.00           C
ATOM    957 1HD2 LEU A  65      40.510  47.120  53.460  1.00  0.00           H
ATOM    958 2HD2 LEU A  65      41.600  47.610  52.210  1.00  0.00           H
ATOM    959 3HD2 LEU A  65      40.970  45.900  52.320  1.00  0.00           H
ATOM    960  C   LEU A  65      45.310  43.680  52.320  1.00  0.00           C
ATOM    961  O   LEU A  65      45.000  43.440  51.150  1.00  0.00           O
ATOM    962  N   GLY A  66      46.440  43.200  52.800  1.00  0.00           N
ATOM    963  H   GLY A  66      46.550  43.390  53.790  1.00  0.00           H
ATOM    964  CA  GLY A  66      47.610  42.470  52.200  1.00  0.00           C
ATOM    965  HA1 GLY A  66      48.120  42.030  53.060  1.00  0.00           H
ATOM    966  HA2 GLY A  66      48.230  43.160  51.640  1.00  0.00           H
ATOM    967  C   GLY A  66      47.280  41.300  51.230  1.00  0.00           C
ATOM    968  O   GLY A  66      47.810  41.400  50.130  1.00  0.00           O
ATOM    969  N   PRO A  67      46.360  40.310  51.540  1.00  0.00           N
ATOM    970  CD  PRO A  67      45.790  40.080  52.830  1.00  0.00           C
ATOM    971  HD1 PRO A  67      45.160  40.920  53.130  1.00  0.00           H
ATOM    972  HD2 PRO A  67      46.510  39.830  53.610  1.00  0.00           H
ATOM    973  CG  PRO A  67      44.730  38.910  52.720  1.00  0.00           C
ATOM    974  HG1 PRO A  67      43.760  39.330  52.450  1.00  0.00           H
ATOM    975  HG2 PRO A  67      44.730  38.410  53.680  1.00  0.00           H
ATOM    976  CB  PRO A  67      45.340  38.100  51.550  1.00  0.00           C
ATOM    977  HB1 PRO A  67      44.590  37.550  50.980  1.00  0.00           H
ATOM    978  HB2 PRO A  67      46.110  37.530  52.070  1.00  0.00           H
ATOM    979  CA  PRO A  67      46.070  39.150  50.660  1.00  0.00           C
ATOM    980  HA  PRO A  67      47.000  38.690  50.320  1.00  0.00           H
ATOM    981  C   PRO A  67      45.280  39.520  49.380  1.00  0.00           C
ATOM    982  O   PRO A  67      45.030  38.650  48.490  1.00  0.00           O
ATOM    983  N   LEU A  68      44.900  40.780  49.150  1.00  0.00           N
ATOM    984  H   LEU A  68      45.190  41.510  49.780  1.00  0.00           H
ATOM    985  CA  LEU A  68      43.920  41.220  48.170  1.00  0.00           C
ATOM    986  HA  LEU A  68      43.200  40.420  47.980  1.00  0.00           H
ATOM    987  CB  LEU A  68      43.040  42.320  48.850  1.00  0.00           C
ATOM    988  HB1 LEU A  68      42.530  42.860  48.060  1.00  0.00           H
ATOM    989  HB2 LEU A  68      43.690  43.030  49.350  1.00  0.00           H
ATOM    990  CG  LEU A  68      41.990  41.940  49.940  1.00  0.00           C
ATOM    991  HG  LEU A  68      41.170  41.400  49.480  1.00  0.00           H
ATOM    992  CD1 LEU A  68      42.490  41.230  51.220  1.00  0.00           C
ATOM    993 1HD1 LEU A  68      41.770  41.490  52.000  1.00  0.00           H
ATOM    994 2HD1 LEU A  68      42.670  40.190  50.920  1.00  0.00           H
ATOM    995 3HD1 LEU A  68      43.440  41.620  51.600  1.00  0.00           H
ATOM    996  CD2 LEU A  68      41.490  43.320  50.520  1.00  0.00           C
ATOM    997 1HD2 LEU A  68      40.550  43.140  51.050  1.00  0.00           H
ATOM    998 2HD2 LEU A  68      42.190  43.700  51.250  1.00  0.00           H
ATOM    999 3HD2 LEU A  68      41.350  44.180  49.860  1.00  0.00           H
ATOM   1000  C   LEU A  68      44.610  41.730  46.880  1.00  0.00           C
ATOM   1001  O   LEU A  68      44.330  42.740  46.270  1.00  0.00           O
ATOM   1002  N   LEU A  69      45.580  40.960  46.400  1.00  0.00           N
ATOM   1003  H   LEU A  69      45.850  40.150  46.940  1.00  0.00           H
ATOM   1004  CA  LEU A  69      46.430  41.330  45.350  1.00  0.00           C
ATOM   1005  HA  LEU A  69      46.910  42.230  45.720  1.00  0.00           H
ATOM   1006  CB  LEU A  69      47.560  40.370  45.060  1.00  0.00           C
ATOM   1007  HB1 LEU A  69      48.240  40.840  44.360  1.00  0.00           H
ATOM   1008  HB2 LEU A  69      47.070  39.510  44.600  1.00  0.00           H
ATOM   1009  CG  LEU A  69      48.430  39.870  46.290  1.00  0.00           C
ATOM   1010  HG  LEU A  69      47.750  39.230  46.850  1.00  0.00           H
ATOM   1011  CD1 LEU A  69      49.490  39.030  45.530  1.00  0.00           C
ATOM   1012 1HD1 LEU A  69      50.100  38.570  46.310  1.00  0.00           H
ATOM   1013 2HD1 LEU A  69      49.030  38.330  44.830  1.00  0.00           H
ATOM   1014 3HD1 LEU A  69      50.200  39.700  45.040  1.00  0.00           H
ATOM   1015  CD2 LEU A  69      49.110  41.050  46.980  1.00  0.00           C
ATOM   1016 1HD2 LEU A  69      49.610  40.660  47.870  1.00  0.00           H
ATOM   1017 2HD2 LEU A  69      49.790  41.520  46.280  1.00  0.00           H
ATOM   1018 3HD2 LEU A  69      48.440  41.840  47.310  1.00  0.00           H
ATOM   1019  C   LEU A  69      45.860  41.730  44.020  1.00  0.00           C
ATOM   1020  O   LEU A  69      46.500  42.450  43.260  1.00  0.00           O
ATOM   1021  N   GLY A  70      44.650  41.350  43.690  1.00  0.00           N
ATOM   1022  H   GLY A  70      44.260  40.650  44.310  1.00  0.00           H
ATOM   1023  CA  GLY A  70      43.920  41.710  42.470  1.00  0.00           C
ATOM   1024  HA1 GLY A  70      43.030  41.080  42.510  1.00  0.00           H
ATOM   1025  HA2 GLY A  70      44.520  41.300  41.650  1.00  0.00           H
ATOM   1026  C   GLY A  70      43.530  43.170  42.270  1.00  0.00           C
ATOM   1027  O   GLY A  70      43.180  43.560  41.170  1.00  0.00           O
ATOM   1028  N   ASP A  71      43.740  43.940  43.350  1.00  0.00           N
ATOM   1029  H   ASP A  71      44.070  43.450  44.160  1.00  0.00           H
ATOM   1030  CA  ASP A  71      43.720  45.410  43.400  1.00  0.00           C
ATOM   1031  HA  ASP A  71      43.090  45.660  42.550  1.00  0.00           H
ATOM   1032  CB  ASP A  71      42.970  45.960  44.630  1.00  0.00           C
ATOM   1033  HB1 ASP A  71      43.060  47.050  44.700  1.00  0.00           H
ATOM   1034  HB2 ASP A  71      43.470  45.520  45.500  1.00  0.00           H
ATOM   1035  CG  ASP A  71      41.520  45.560  44.630  1.00  0.00           C
ATOM   1036  OD1 ASP A  71      40.920  45.570  43.540  1.00  0.00           O
ATOM   1037  OD2 ASP A  71      40.940  45.400  45.700  1.00  0.00           O
ATOM   1038  C   ASP A  71      45.080  46.100  43.200  1.00  0.00           C
ATOM   1039  O   ASP A  71      45.010  47.270  42.850  1.00  0.00           O
ATOM   1040  N   THR A  72      46.210  45.480  43.470  1.00  0.00           N
ATOM   1041  H   THR A  72      46.100  44.480  43.590  1.00  0.00           H
ATOM   1042  CA  THR A  72      47.530  46.170  43.590  1.00  0.00           C
ATOM   1043  HA  THR A  72      47.400  47.250  43.650  1.00  0.00           H
ATOM   1044  CB  THR A  72      48.250  45.970  44.920  1.00  0.00           C
ATOM   1045  HB  THR A  72      49.170  46.570  44.960  1.00  0.00           H
ATOM   1046  CG2 THR A  72      47.450  46.290  46.150  1.00  0.00           C
ATOM   1047 1HG2 THR A  72      47.150  47.330  46.210  1.00  0.00           H
ATOM   1048 2HG2 THR A  72      46.560  45.660  46.200  1.00  0.00           H
ATOM   1049 3HG2 THR A  72      47.980  46.020  47.060  1.00  0.00           H
ATOM   1050  OG1 THR A  72      48.630  44.630  45.050  1.00  0.00           O
ATOM   1051  HG1 THR A  72      48.700  44.490  45.990  1.00  0.00           H
ATOM   1052  C   THR A  72      48.360  45.980  42.310  1.00  0.00           C
ATOM   1053  O   THR A  72      49.200  46.770  42.000  1.00  0.00           O
ATOM   1054  N   ALA A  73      48.080  44.980  41.410  1.00  0.00           N
ATOM   1055  H   ALA A  73      47.300  44.350  41.520  1.00  0.00           H
ATOM   1056  CA  ALA A  73      48.640  44.850  40.090  1.00  0.00           C
ATOM   1057  HA  ALA A  73      48.860  45.880  39.830  1.00  0.00           H
ATOM   1058  CB  ALA A  73      49.970  43.960  40.110  1.00  0.00           C
ATOM   1059  HB1 ALA A  73      50.670  44.470  40.780  1.00  0.00           H
ATOM   1060  HB2 ALA A  73      49.740  42.940  40.390  1.00  0.00           H
ATOM   1061  HB3 ALA A  73      50.550  44.040  39.180  1.00  0.00           H
ATOM   1062  C   ALA A  73      47.620  44.380  39.040  1.00  0.00           C
ATOM   1063  O   ALA A  73      46.600  43.790  39.320  1.00  0.00           O
ATOM   1064  N   VAL A  74      47.870  44.740  37.740  1.00  0.00           N
ATOM   1065  H   VAL A  74      48.640  45.380  37.590  1.00  0.00           H
ATOM   1066  CA  VAL A  74      47.000  44.470  36.550  1.00  0.00           C
ATOM   1067  HA  VAL A  74      46.320  43.630  36.720  1.00  0.00           H
ATOM   1068  CB  VAL A  74      46.090  45.670  36.100  1.00  0.00           C
ATOM   1069  HB  VAL A  74      46.690  46.570  36.000  1.00  0.00           H
ATOM   1070  CG1 VAL A  74      45.420  45.570  34.710  1.00  0.00           C
ATOM   1071 1HG1 VAL A  74      44.600  44.870  34.750  1.00  0.00           H
ATOM   1072 2HG1 VAL A  74      44.990  46.550  34.480  1.00  0.00           H
ATOM   1073 3HG1 VAL A  74      46.190  45.280  33.990  1.00  0.00           H
ATOM   1074  CG2 VAL A  74      44.990  45.910  37.150  1.00  0.00           C
ATOM   1075 1HG2 VAL A  74      44.330  46.710  36.800  1.00  0.00           H
ATOM   1076 2HG2 VAL A  74      44.460  45.010  37.460  1.00  0.00           H
ATOM   1077 3HG2 VAL A  74      45.390  46.220  38.110  1.00  0.00           H
ATOM   1078  C   VAL A  74      47.980  44.020  35.500  1.00  0.00           C
ATOM   1079  O   VAL A  74      48.790  44.820  35.100  1.00  0.00           O
ATOM   1080  N   ILE A  75      47.750  42.870  34.890  1.00  0.00           N
ATOM   1081  H   ILE A  75      46.930  42.360  35.190  1.00  0.00           H
ATOM   1082  CA  ILE A  75      48.760  42.170  34.050  1.00  0.00           C
ATOM   1083  HA  ILE A  75      49.670  42.760  33.900  1.00  0.00           H
ATOM   1084  CB  ILE A  75      49.380  40.870  34.740  1.00  0.00           C
ATOM   1085  HB  ILE A  75      48.550  40.180  34.920  1.00  0.00           H
ATOM   1086  CG2 ILE A  75      50.420  40.070  33.860  1.00  0.00           C
ATOM   1087 1HG2 ILE A  75      49.900  39.600  33.030  1.00  0.00           H
ATOM   1088 2HG2 ILE A  75      51.170  40.740  33.460  1.00  0.00           H
ATOM   1089 3HG2 ILE A  75      50.900  39.230  34.370  1.00  0.00           H
ATOM   1090  CG1 ILE A  75      49.980  41.250  36.130  1.00  0.00           C
ATOM   1091 1HG1 ILE A  75      49.200  41.580  36.820  1.00  0.00           H
ATOM   1092 2HG1 ILE A  75      50.710  42.050  36.010  1.00  0.00           H
ATOM   1093  CD  ILE A  75      50.700  40.180  36.830  1.00  0.00           C
ATOM   1094  HD1 ILE A  75      51.630  39.960  36.300  1.00  0.00           H
ATOM   1095  HD2 ILE A  75      50.790  40.550  37.850  1.00  0.00           H
ATOM   1096  HD3 ILE A  75      50.110  39.270  36.860  1.00  0.00           H
ATOM   1097  C   ILE A  75      48.120  41.860  32.680  1.00  0.00           C
ATOM   1098  O   ILE A  75      47.080  41.180  32.690  1.00  0.00           O
ATOM   1099  N   GLN A  76      48.830  42.110  31.560  1.00  0.00           N
ATOM   1100  H   GLN A  76      49.660  42.690  31.610  1.00  0.00           H
ATOM   1101  CA  GLN A  76      48.480  41.640  30.250  1.00  0.00           C
ATOM   1102  HA  GLN A  76      48.100  40.620  30.340  1.00  0.00           H
ATOM   1103  CB  GLN A  76      47.420  42.660  29.670  1.00  0.00           C
ATOM   1104  HB1 GLN A  76      48.010  43.580  29.550  1.00  0.00           H
ATOM   1105  HB2 GLN A  76      46.750  42.920  30.500  1.00  0.00           H
ATOM   1106  CG  GLN A  76      46.600  42.360  28.420  1.00  0.00           C
ATOM   1107  HG1 GLN A  76      45.820  43.060  28.120  1.00  0.00           H
ATOM   1108  HG2 GLN A  76      46.200  41.360  28.600  1.00  0.00           H
ATOM   1109  CD  GLN A  76      47.480  42.270  27.200  1.00  0.00           C
ATOM   1110  OE1 GLN A  76      48.060  43.280  26.720  1.00  0.00           O
ATOM   1111  NE2 GLN A  76      47.540  41.030  26.620  1.00  0.00           N
ATOM   1112 1HE2 GLN A  76      47.320  40.240  27.210  1.00  0.00           H
ATOM   1113 2HE2 GLN A  76      48.050  40.890  25.760  1.00  0.00           H
ATOM   1114  C   GLN A  76      49.740  41.390  29.410  1.00  0.00           C
ATOM   1115  O   GLN A  76      50.580  42.290  29.390  1.00  0.00           O
ATOM   1116  N   GLY A  77      49.880  40.200  28.840  1.00  0.00           N
ATOM   1117  H   GLY A  77      49.200  39.450  28.890  1.00  0.00           H
ATOM   1118  CA  GLY A  77      51.010  39.880  28.040  1.00  0.00           C
ATOM   1119  HA1 GLY A  77      51.060  40.590  27.210  1.00  0.00           H
ATOM   1120  HA2 GLY A  77      51.000  38.870  27.620  1.00  0.00           H
ATOM   1121  C   GLY A  77      52.320  40.040  28.690  1.00  0.00           C
ATOM   1122  O   GLY A  77      52.510  39.510  29.830  1.00  0.00           O
ATOM   1123  N   ASP A  78      53.210  40.850  28.090  1.00  0.00           N
ATOM   1124  H   ASP A  78      52.900  41.130  27.170  1.00  0.00           H
ATOM   1125  CA  ASP A  78      54.510  41.090  28.730  1.00  0.00           C
ATOM   1126  HA  ASP A  78      54.850  40.170  29.200  1.00  0.00           H
ATOM   1127  CB  ASP A  78      55.560  41.440  27.760  1.00  0.00           C
ATOM   1128  HB1 ASP A  78      55.770  40.630  27.060  1.00  0.00           H
ATOM   1129  HB2 ASP A  78      56.500  41.600  28.300  1.00  0.00           H
ATOM   1130  CG  ASP A  78      55.240  42.620  26.910  1.00  0.00           C
ATOM   1131  OD1 ASP A  78      54.320  43.440  27.320  1.00  0.00           O
ATOM   1132  OD2 ASP A  78      55.950  42.900  25.920  1.00  0.00           O
ATOM   1133  C   ASP A  78      54.510  42.220  29.780  1.00  0.00           C
ATOM   1134  O   ASP A  78      55.490  42.370  30.510  1.00  0.00           O
ATOM   1135  N   THR A  79      53.420  42.970  29.980  1.00  0.00           N
ATOM   1136  H   THR A  79      52.580  42.750  29.460  1.00  0.00           H
ATOM   1137  CA  THR A  79      53.280  44.200  30.810  1.00  0.00           C
ATOM   1138  HA  THR A  79      54.310  44.500  30.990  1.00  0.00           H
ATOM   1139  CB  THR A  79      52.710  45.360  29.990  1.00  0.00           C
ATOM   1140  HB  THR A  79      51.790  45.040  29.510  1.00  0.00           H
ATOM   1141  CG2 THR A  79      52.470  46.700  30.710  1.00  0.00           C
ATOM   1142 1HG2 THR A  79      51.930  47.310  29.990  1.00  0.00           H
ATOM   1143 2HG2 THR A  79      51.700  46.500  31.450  1.00  0.00           H
ATOM   1144 3HG2 THR A  79      53.410  47.130  31.050  1.00  0.00           H
ATOM   1145  OG1 THR A  79      53.620  45.620  28.990  1.00  0.00           O
ATOM   1146  HG1 THR A  79      53.820  44.830  28.480  1.00  0.00           H
ATOM   1147  C   THR A  79      52.490  43.920  32.080  1.00  0.00           C
ATOM   1148  O   THR A  79      51.360  43.350  32.010  1.00  0.00           O
ATOM   1149  N   ALA A  80      53.020  44.360  33.220  1.00  0.00           N
ATOM   1150  H   ALA A  80      53.970  44.700  33.120  1.00  0.00           H
ATOM   1151  CA  ALA A  80      52.340  44.650  34.440  1.00  0.00           C
ATOM   1152  HA  ALA A  80      51.300  44.320  34.350  1.00  0.00           H
ATOM   1153  CB  ALA A  80      53.170  44.000  35.600  1.00  0.00           C
ATOM   1154  HB1 ALA A  80      52.560  44.220  36.480  1.00  0.00           H
ATOM   1155  HB2 ALA A  80      53.250  42.910  35.580  1.00  0.00           H
ATOM   1156  HB3 ALA A  80      54.160  44.450  35.590  1.00  0.00           H
ATOM   1157  C   ALA A  80      52.330  46.150  34.760  1.00  0.00           C
ATOM   1158  O   ALA A  80      53.350  46.910  34.910  1.00  0.00           O
ATOM   1159  N   LEU A  81      51.110  46.640  34.870  1.00  0.00           N
ATOM   1160  H   LEU A  81      50.330  46.020  34.720  1.00  0.00           H
ATOM   1161  CA  LEU A  81      50.810  47.990  35.490  1.00  0.00           C
ATOM   1162  HA  LEU A  81      51.730  48.560  35.450  1.00  0.00           H
ATOM   1163  CB  LEU A  81      49.690  48.770  34.890  1.00  0.00           C
ATOM   1164  HB1 LEU A  81      48.820  48.110  34.910  1.00  0.00           H
ATOM   1165  HB2 LEU A  81      50.080  49.000  33.890  1.00  0.00           H
ATOM   1166  CG  LEU A  81      49.390  50.110  35.590  1.00  0.00           C
ATOM   1167  HG  LEU A  81      49.270  50.020  36.670  1.00  0.00           H
ATOM   1168  CD1 LEU A  81      50.460  51.220  35.300  1.00  0.00           C
ATOM   1169 1HD1 LEU A  81      50.670  51.890  36.130  1.00  0.00           H
ATOM   1170 2HD1 LEU A  81      51.390  50.750  34.970  1.00  0.00           H
ATOM   1171 3HD1 LEU A  81      50.110  51.750  34.400  1.00  0.00           H
ATOM   1172  CD2 LEU A  81      48.040  50.600  35.080  1.00  0.00           C
ATOM   1173 1HD2 LEU A  81      47.230  49.930  35.350  1.00  0.00           H
ATOM   1174 2HD2 LEU A  81      47.930  51.590  35.530  1.00  0.00           H
ATOM   1175 3HD2 LEU A  81      48.110  50.650  33.990  1.00  0.00           H
ATOM   1176  C   LEU A  81      50.580  47.730  36.950  1.00  0.00           C
ATOM   1177  O   LEU A  81      49.570  47.130  37.320  1.00  0.00           O
ATOM   1178  N   ILE A  82      51.460  48.380  37.790  1.00  0.00           N
ATOM   1179  H   ILE A  82      52.170  49.020  37.460  1.00  0.00           H
ATOM   1180  CA  ILE A  82      51.470  48.410  39.280  1.00  0.00           C
ATOM   1181  HA  ILE A  82      51.170  47.470  39.730  1.00  0.00           H
ATOM   1182  CB  ILE A  82      52.920  48.550  39.670  1.00  0.00           C
ATOM   1183  HB  ILE A  82      53.370  49.510  39.390  1.00  0.00           H
ATOM   1184  CG2 ILE A  82      53.070  48.580  41.210  1.00  0.00           C
ATOM   1185 1HG2 ILE A  82      52.620  47.640  41.550  1.00  0.00           H
ATOM   1186 2HG2 ILE A  82      54.120  48.550  41.470  1.00  0.00           H
ATOM   1187 3HG2 ILE A  82      52.660  49.460  41.710  1.00  0.00           H
ATOM   1188  CG1 ILE A  82      53.830  47.420  39.210  1.00  0.00           C
ATOM   1189 1HG1 ILE A  82      54.860  47.690  39.400  1.00  0.00           H
ATOM   1190 2HG1 ILE A  82      53.910  47.530  38.130  1.00  0.00           H
ATOM   1191  CD  ILE A  82      53.490  45.940  39.530  1.00  0.00           C
ATOM   1192  HD1 ILE A  82      53.460  45.840  40.620  1.00  0.00           H
ATOM   1193  HD2 ILE A  82      52.550  45.570  39.130  1.00  0.00           H
ATOM   1194  HD3 ILE A  82      54.400  45.430  39.230  1.00  0.00           H
ATOM   1195  C   ILE A  82      50.670  49.590  39.750  1.00  0.00           C
ATOM   1196  O   ILE A  82      50.940  50.750  39.420  1.00  0.00           O
ATOM   1197  N   THR A  83      49.630  49.280  40.500  1.00  0.00           N
ATOM   1198  H   THR A  83      49.480  48.360  40.880  1.00  0.00           H
ATOM   1199  CA  THR A  83      48.620  50.310  40.760  1.00  0.00           C
ATOM   1200  HA  THR A  83      48.650  50.950  39.880  1.00  0.00           H
ATOM   1201  CB  THR A  83      47.270  49.770  41.010  1.00  0.00           C
ATOM   1202  HB  THR A  83      46.560  50.590  41.040  1.00  0.00           H
ATOM   1203  CG2 THR A  83      46.930  48.670  39.940  1.00  0.00           C
ATOM   1204 1HG2 THR A  83      47.540  47.780  40.050  1.00  0.00           H
ATOM   1205 2HG2 THR A  83      45.940  48.250  40.120  1.00  0.00           H
ATOM   1206 3HG2 THR A  83      47.040  49.080  38.930  1.00  0.00           H
ATOM   1207  OG1 THR A  83      47.130  49.080  42.270  1.00  0.00           O
ATOM   1208  HG1 THR A  83      46.310  48.580  42.240  1.00  0.00           H
ATOM   1209  C   THR A  83      48.940  51.220  41.970  1.00  0.00           C
ATOM   1210  O   THR A  83      49.810  50.920  42.790  1.00  0.00           O
ATOM   1211  N   ARG A  84      48.260  52.410  41.960  1.00  0.00           N
ATOM   1212  H   ARG A  84      47.680  52.610  41.160  1.00  0.00           H
ATOM   1213  CA  ARG A  84      48.080  53.220  43.230  1.00  0.00           C
ATOM   1214  HA  ARG A  84      48.680  52.780  44.030  1.00  0.00           H
ATOM   1215  CB  ARG A  84      48.650  54.610  42.930  1.00  0.00           C
ATOM   1216  HB1 ARG A  84      48.210  55.120  42.080  1.00  0.00           H
ATOM   1217  HB2 ARG A  84      49.680  54.390  42.660  1.00  0.00           H
ATOM   1218  CG  ARG A  84      48.560  55.550  44.130  1.00  0.00           C
ATOM   1219  HG1 ARG A  84      49.150  55.200  44.980  1.00  0.00           H
ATOM   1220  HG2 ARG A  84      47.520  55.690  44.430  1.00  0.00           H
ATOM   1221  CD  ARG A  84      49.140  56.890  43.700  1.00  0.00           C
ATOM   1222  HD1 ARG A  84      48.540  57.310  42.890  1.00  0.00           H
ATOM   1223  HD2 ARG A  84      50.130  56.700  43.270  1.00  0.00           H
ATOM   1224  NE  ARG A  84      49.210  57.790  44.860  1.00  0.00           N
ATOM   1225  HE  ARG A  84      50.050  57.710  45.410  1.00  0.00           H
ATOM   1226  CZ  ARG A  84      48.360  58.700  45.210  1.00  0.00           C
ATOM   1227  NH1 ARG A  84      47.150  58.740  44.690  1.00  0.00           N
ATOM   1228 1HH1 ARG A  84      46.940  58.040  43.990  1.00  0.00           H
ATOM   1229 2HH1 ARG A  84      46.450  59.350  45.090  1.00  0.00           H
ATOM   1230  NH2 ARG A  84      48.830  59.600  46.040  1.00  0.00           N
ATOM   1231 1HH2 ARG A  84      49.750  59.410  46.400  1.00  0.00           H
ATOM   1232 2HH2 ARG A  84      48.370  60.410  46.430  1.00  0.00           H
ATOM   1233  C   ARG A  84      46.680  53.070  43.740  1.00  0.00           C
ATOM   1234  O   ARG A  84      45.840  53.830  43.280  1.00  0.00           O
ATOM   1235  N   PRO A  85      46.370  52.220  44.750  1.00  0.00           N
ATOM   1236  CD  PRO A  85      47.300  51.240  45.250  1.00  0.00           C
ATOM   1237  HD1 PRO A  85      48.070  51.680  45.890  1.00  0.00           H
ATOM   1238  HD2 PRO A  85      47.650  50.720  44.360  1.00  0.00           H
ATOM   1239  CG  PRO A  85      46.420  50.190  45.960  1.00  0.00           C
ATOM   1240  HG1 PRO A  85      47.050  49.680  46.690  1.00  0.00           H
ATOM   1241  HG2 PRO A  85      45.960  49.560  45.200  1.00  0.00           H
ATOM   1242  CB  PRO A  85      45.330  51.050  46.600  1.00  0.00           C
ATOM   1243  HB1 PRO A  85      45.690  51.590  47.470  1.00  0.00           H
ATOM   1244  HB2 PRO A  85      44.440  50.450  46.780  1.00  0.00           H
ATOM   1245  CA  PRO A  85      45.080  52.040  45.410  1.00  0.00           C
ATOM   1246  HA  PRO A  85      44.430  51.490  44.740  1.00  0.00           H
ATOM   1247  C   PRO A  85      44.500  53.390  45.880  1.00  0.00           C
ATOM   1248  O   PRO A  85      45.180  54.370  46.160  1.00  0.00           O
ATOM   1249  N   TRP A  86      43.210  53.370  45.960  1.00  0.00           N
ATOM   1250  H   TRP A  86      42.800  52.520  45.600  1.00  0.00           H
ATOM   1251  CA  TRP A  86      42.390  54.320  46.560  1.00  0.00           C
ATOM   1252  HA  TRP A  86      42.440  55.260  46.010  1.00  0.00           H
ATOM   1253  CB  TRP A  86      40.930  53.960  46.530  1.00  0.00           C
ATOM   1254  HB1 TRP A  86      40.770  53.320  45.670  1.00  0.00           H
ATOM   1255  HB2 TRP A  86      40.350  54.880  46.460  1.00  0.00           H
ATOM   1256  CG  TRP A  86      40.410  53.140  47.670  1.00  0.00           C
ATOM   1257  CD1 TRP A  86      40.650  51.870  47.800  1.00  0.00           C
ATOM   1258  HD1 TRP A  86      41.310  51.290  47.170  1.00  0.00           H
ATOM   1259  NE1 TRP A  86      40.020  51.280  48.920  1.00  0.00           N
ATOM   1260  HE1 TRP A  86      39.990  50.320  49.210  1.00  0.00           H
ATOM   1261  CE2 TRP A  86      39.470  52.300  49.680  1.00  0.00           C
ATOM   1262  CZ2 TRP A  86      38.940  52.270  50.950  1.00  0.00           C
ATOM   1263  HZ2 TRP A  86      38.760  51.320  51.420  1.00  0.00           H
ATOM   1264  CH2 TRP A  86      38.430  53.470  51.480  1.00  0.00           C
ATOM   1265  HH2 TRP A  86      37.830  53.450  52.380  1.00  0.00           H
ATOM   1266  CZ3 TRP A  86      38.710  54.660  50.820  1.00  0.00           C
ATOM   1267  HZ3 TRP A  86      38.230  55.560  51.160  1.00  0.00           H
ATOM   1268  CE3 TRP A  86      39.190  54.650  49.510  1.00  0.00           C
ATOM   1269  HE3 TRP A  86      39.240  55.590  48.970  1.00  0.00           H
ATOM   1270  CD2 TRP A  86      39.660  53.460  48.900  1.00  0.00           C
ATOM   1271  C   TRP A  86      42.820  54.720  47.950  1.00  0.00           C
ATOM   1272  O   TRP A  86      43.150  55.900  48.210  1.00  0.00           O
ATOM   1273  N   SER A  87      42.970  53.760  48.830  1.00  0.00           N
ATOM   1274  H   SER A  87      42.700  52.830  48.550  1.00  0.00           H
ATOM   1275  CA  SER A  87      43.220  53.920  50.210  1.00  0.00           C
ATOM   1276  HA  SER A  87      42.650  54.770  50.620  1.00  0.00           H
ATOM   1277  CB  SER A  87      42.770  52.670  50.920  1.00  0.00           C
ATOM   1278  HB1 SER A  87      43.000  51.810  50.280  1.00  0.00           H
ATOM   1279  HB2 SER A  87      41.680  52.720  50.990  1.00  0.00           H
ATOM   1280  OG  SER A  87      43.300  52.530  52.230  1.00  0.00           O
ATOM   1281  HG  SER A  87      42.890  51.760  52.620  1.00  0.00           H
ATOM   1282  C   SER A  87      44.710  54.210  50.460  1.00  0.00           C
ATOM   1283  O   SER A  87      45.530  53.350  50.200  1.00  0.00           O
ATOM   1284  N   PRO A  88      45.100  55.280  51.150  1.00  0.00           N
ATOM   1285  CD  PRO A  88      44.230  56.450  51.420  1.00  0.00           C
ATOM   1286  HD1 PRO A  88      43.580  56.210  52.250  1.00  0.00           H
ATOM   1287  HD2 PRO A  88      43.570  56.820  50.630  1.00  0.00           H
ATOM   1288  CG  PRO A  88      45.220  57.600  51.880  1.00  0.00           C
ATOM   1289  HG1 PRO A  88      44.830  58.280  52.640  1.00  0.00           H
ATOM   1290  HG2 PRO A  88      45.520  58.190  51.010  1.00  0.00           H
ATOM   1291  CB  PRO A  88      46.540  56.870  52.350  1.00  0.00           C
ATOM   1292  HB1 PRO A  88      46.460  56.720  53.430  1.00  0.00           H
ATOM   1293  HB2 PRO A  88      47.480  57.420  52.260  1.00  0.00           H
ATOM   1294  CA  PRO A  88      46.510  55.510  51.540  1.00  0.00           C
ATOM   1295  HA  PRO A  88      47.100  55.640  50.640  1.00  0.00           H
ATOM   1296  C   PRO A  88      47.150  54.390  52.410  1.00  0.00           C
ATOM   1297  O   PRO A  88      48.360  54.280  52.430  1.00  0.00           O
ATOM   1298  N   ALA A  89      46.400  53.590  53.210  1.00  0.00           N
ATOM   1299  H   ALA A  89      45.410  53.820  53.180  1.00  0.00           H
ATOM   1300  CA  ALA A  89      46.780  52.490  54.020  1.00  0.00           C
ATOM   1301  HA  ALA A  89      47.770  52.690  54.430  1.00  0.00           H
ATOM   1302  CB  ALA A  89      45.640  52.380  55.130  1.00  0.00           C
ATOM   1303  HB1 ALA A  89      45.530  53.360  55.580  1.00  0.00           H
ATOM   1304  HB2 ALA A  89      44.660  52.040  54.780  1.00  0.00           H
ATOM   1305  HB3 ALA A  89      45.950  51.750  55.960  1.00  0.00           H
ATOM   1306  C   ALA A  89      46.930  51.150  53.240  1.00  0.00           C
ATOM   1307  O   ALA A  89      47.570  50.260  53.820  1.00  0.00           O
ATOM   1308  N   ARG A  90      46.540  51.080  51.940  1.00  0.00           N
ATOM   1309  H   ARG A  90      45.990  51.870  51.640  1.00  0.00           H
ATOM   1310  CA  ARG A  90      46.780  49.930  51.000  1.00  0.00           C
ATOM   1311  HA  ARG A  90      46.880  49.100  51.700  1.00  0.00           H
ATOM   1312  CB  ARG A  90      45.610  49.630  50.100  1.00  0.00           C
ATOM   1313  HB1 ARG A  90      45.920  49.100  49.200  1.00  0.00           H
ATOM   1314  HB2 ARG A  90      45.110  50.550  49.790  1.00  0.00           H
ATOM   1315  CG  ARG A  90      44.450  48.840  50.830  1.00  0.00           C
ATOM   1316  HG1 ARG A  90      43.800  49.500  51.390  1.00  0.00           H
ATOM   1317  HG2 ARG A  90      44.950  48.230  51.580  1.00  0.00           H
ATOM   1318  CD  ARG A  90      43.680  47.990  49.840  1.00  0.00           C
ATOM   1319  HD1 ARG A  90      43.260  48.660  49.090  1.00  0.00           H
ATOM   1320  HD2 ARG A  90      42.870  47.520  50.410  1.00  0.00           H
ATOM   1321  NE  ARG A  90      44.440  46.850  49.380  1.00  0.00           N
ATOM   1322  HE  ARG A  90      45.360  46.670  49.750  1.00  0.00           H
ATOM   1323  CZ  ARG A  90      44.060  46.030  48.450  1.00  0.00           C
ATOM   1324  NH1 ARG A  90      42.880  46.130  47.890  1.00  0.00           N
ATOM   1325 1HH1 ARG A  90      42.410  46.980  48.150  1.00  0.00           H
ATOM   1326 2HH1 ARG A  90      42.570  45.620  47.080  1.00  0.00           H
ATOM   1327  NH2 ARG A  90      44.830  45.090  48.170  1.00  0.00           N
ATOM   1328 1HH2 ARG A  90      45.720  45.040  48.650  1.00  0.00           H
ATOM   1329 2HH2 ARG A  90      44.480  44.350  47.590  1.00  0.00           H
ATOM   1330  C   ARG A  90      48.080  50.050  50.180  1.00  0.00           C
ATOM   1331  O   ARG A  90      48.640  49.060  49.740  1.00  0.00           O
ATOM   1332  N   ARG A  91      48.610  51.280  49.940  1.00  0.00           N
ATOM   1333  H   ARG A  91      48.070  52.010  50.390  1.00  0.00           H
ATOM   1334  CA  ARG A  91      49.710  51.650  49.050  1.00  0.00           C
ATOM   1335  HA  ARG A  91      49.510  51.370  48.020  1.00  0.00           H
ATOM   1336  CB  ARG A  91      49.710  53.220  48.950  1.00  0.00           C
ATOM   1337  HB1 ARG A  91      50.490  53.540  48.260  1.00  0.00           H
ATOM   1338  HB2 ARG A  91      50.090  53.660  49.870  1.00  0.00           H
ATOM   1339  CG  ARG A  91      48.370  53.860  48.640  1.00  0.00           C
ATOM   1340  HG1 ARG A  91      47.730  53.720  49.510  1.00  0.00           H
ATOM   1341  HG2 ARG A  91      47.970  53.430  47.720  1.00  0.00           H
ATOM   1342  CD  ARG A  91      48.530  55.390  48.460  1.00  0.00           C
ATOM   1343  HD1 ARG A  91      49.410  55.730  47.910  1.00  0.00           H
ATOM   1344  HD2 ARG A  91      48.590  55.910  49.410  1.00  0.00           H
ATOM   1345  NE  ARG A  91      47.300  55.810  47.760  1.00  0.00           N
ATOM   1346  HE  ARG A  91      46.860  55.110  47.170  1.00  0.00           H
ATOM   1347  CZ  ARG A  91      46.650  56.930  47.950  1.00  0.00           C
ATOM   1348  NH1 ARG A  91      47.160  57.890  48.700  1.00  0.00           N
ATOM   1349 1HH1 ARG A  91      47.990  57.810  49.270  1.00  0.00           H
ATOM   1350 2HH1 ARG A  91      46.630  58.750  48.800  1.00  0.00           H
ATOM   1351  NH2 ARG A  91      45.500  57.070  47.430  1.00  0.00           N
ATOM   1352 1HH2 ARG A  91      45.080  56.250  47.010  1.00  0.00           H
ATOM   1353 2HH2 ARG A  91      44.820  57.770  47.670  1.00  0.00           H
ATOM   1354  C   ARG A  91      51.010  50.810  49.430  1.00  0.00           C
ATOM   1355  O   ARG A  91      51.580  50.300  48.450  1.00  0.00           O
ATOM   1356  N   PRO A  92      51.430  50.530  50.680  1.00  0.00           N
ATOM   1357  CD  PRO A  92      51.030  51.320  51.860  1.00  0.00           C
ATOM   1358  HD1 PRO A  92      49.950  51.210  51.990  1.00  0.00           H
ATOM   1359  HD2 PRO A  92      51.070  52.400  51.740  1.00  0.00           H
ATOM   1360  CG  PRO A  92      51.690  50.720  53.110  1.00  0.00           C
ATOM   1361  HG1 PRO A  92      50.950  50.190  53.700  1.00  0.00           H
ATOM   1362  HG2 PRO A  92      52.250  51.460  53.680  1.00  0.00           H
ATOM   1363  CB  PRO A  92      52.750  49.750  52.600  1.00  0.00           C
ATOM   1364  HB1 PRO A  92      52.630  48.770  53.050  1.00  0.00           H
ATOM   1365  HB2 PRO A  92      53.750  50.120  52.830  1.00  0.00           H
ATOM   1366  CA  PRO A  92      52.600  49.700  51.080  1.00  0.00           C
ATOM   1367  HA  PRO A  92      53.520  50.140  50.680  1.00  0.00           H
ATOM   1368  C   PRO A  92      52.530  48.210  50.550  1.00  0.00           C
ATOM   1369  O   PRO A  92      53.600  47.560  50.430  1.00  0.00           O
ATOM   1370  N   GLU A  93      51.380  47.690  50.190  1.00  0.00           N
ATOM   1371  H   GLU A  93      50.540  48.240  50.250  1.00  0.00           H
ATOM   1372  CA  GLU A  93      51.230  46.310  49.750  1.00  0.00           C
ATOM   1373  HA  GLU A  93      51.640  45.600  50.460  1.00  0.00           H
ATOM   1374  CB  GLU A  93      49.750  45.950  49.690  1.00  0.00           C
ATOM   1375  HB1 GLU A  93      49.620  44.980  49.210  1.00  0.00           H
ATOM   1376  HB2 GLU A  93      49.190  46.550  48.980  1.00  0.00           H
ATOM   1377  CG  GLU A  93      48.940  45.970  51.000  1.00  0.00           C
ATOM   1378  HG1 GLU A  93      49.190  46.960  51.390  1.00  0.00           H
ATOM   1379  HG2 GLU A  93      49.230  45.110  51.600  1.00  0.00           H
ATOM   1380  CD  GLU A  93      47.390  46.010  50.720  1.00  0.00           C
ATOM   1381  OE1 GLU A  93      46.950  45.680  49.660  1.00  0.00           O
ATOM   1382  OE2 GLU A  93      46.650  46.590  51.480  1.00  0.00           O
ATOM   1383  C   GLU A  93      51.910  46.130  48.300  1.00  0.00           C
ATOM   1384  O   GLU A  93      52.280  44.960  48.000  1.00  0.00           O
ATOM   1385  N   VAL A  94      52.030  47.250  47.580  1.00  0.00           N
ATOM   1386  H   VAL A  94      51.620  48.100  47.940  1.00  0.00           H
ATOM   1387  CA  VAL A  94      52.750  47.350  46.300  1.00  0.00           C
ATOM   1388  HA  VAL A  94      52.250  46.720  45.560  1.00  0.00           H
ATOM   1389  CB  VAL A  94      52.750  48.800  45.770  1.00  0.00           C
ATOM   1390  HB  VAL A  94      52.990  49.520  46.550  1.00  0.00           H
ATOM   1391  CG1 VAL A  94      53.830  49.010  44.650  1.00  0.00           C
ATOM   1392 1HG1 VAL A  94      53.690  49.960  44.150  1.00  0.00           H
ATOM   1393 2HG1 VAL A  94      54.850  48.990  45.040  1.00  0.00           H
ATOM   1394 3HG1 VAL A  94      53.840  48.160  43.960  1.00  0.00           H
ATOM   1395  CG2 VAL A  94      51.320  49.070  45.210  1.00  0.00           C
ATOM   1396 1HG2 VAL A  94      51.120  48.260  44.520  1.00  0.00           H
ATOM   1397 2HG2 VAL A  94      50.550  49.040  45.980  1.00  0.00           H
ATOM   1398 3HG2 VAL A  94      51.370  50.030  44.690  1.00  0.00           H
ATOM   1399  C   VAL A  94      54.180  46.740  46.500  1.00  0.00           C
ATOM   1400  O   VAL A  94      54.690  46.260  45.480  1.00  0.00           O
ATOM   1401  N   ASP A  95      54.820  46.910  47.610  1.00  0.00           N
ATOM   1402  H   ASP A  95      54.370  47.330  48.410  1.00  0.00           H
ATOM   1403  CA  ASP A  95      56.270  46.720  47.680  1.00  0.00           C
ATOM   1404  HA  ASP A  95      56.730  47.210  46.830  1.00  0.00           H
ATOM   1405  CB  ASP A  95      57.000  47.400  48.910  1.00  0.00           C
ATOM   1406  HB1 ASP A  95      58.080  47.270  48.840  1.00  0.00           H
ATOM   1407  HB2 ASP A  95      56.810  46.830  49.820  1.00  0.00           H
ATOM   1408  CG  ASP A  95      56.620  48.860  49.160  1.00  0.00           C
ATOM   1409  OD1 ASP A  95      56.110  49.560  48.250  1.00  0.00           O
ATOM   1410  OD2 ASP A  95      57.010  49.330  50.230  1.00  0.00           O
ATOM   1411  C   ASP A  95      56.770  45.250  47.440  1.00  0.00           C
ATOM   1412  O   ASP A  95      57.800  44.950  46.790  1.00  0.00           O
ATOM   1413  N   GLY A  96      56.060  44.240  47.970  1.00  0.00           N
ATOM   1414  H   GLY A  96      55.230  44.360  48.540  1.00  0.00           H
ATOM   1415  CA  GLY A  96      56.360  42.820  47.790  1.00  0.00           C
ATOM   1416  HA1 GLY A  96      55.840  42.270  48.580  1.00  0.00           H
ATOM   1417  HA2 GLY A  96      57.450  42.720  47.860  1.00  0.00           H
ATOM   1418  C   GLY A  96      55.890  42.310  46.430  1.00  0.00           C
ATOM   1419  O   GLY A  96      56.500  41.450  45.760  1.00  0.00           O
ATOM   1420  N   VAL A  97      54.840  42.970  45.910  1.00  0.00           N
ATOM   1421  H   VAL A  97      54.410  43.710  46.450  1.00  0.00           H
ATOM   1422  CA  VAL A  97      54.250  42.800  44.540  1.00  0.00           C
ATOM   1423  HA  VAL A  97      54.020  41.740  44.410  1.00  0.00           H
ATOM   1424  CB  VAL A  97      52.920  43.570  44.450  1.00  0.00           C
ATOM   1425  HB  VAL A  97      53.220  44.590  44.670  1.00  0.00           H
ATOM   1426  CG1 VAL A  97      52.220  43.640  43.050  1.00  0.00           C
ATOM   1427 1HG1 VAL A  97      52.920  44.040  42.310  1.00  0.00           H
ATOM   1428 2HG1 VAL A  97      51.720  42.680  42.880  1.00  0.00           H
ATOM   1429 3HG1 VAL A  97      51.430  44.370  43.130  1.00  0.00           H
ATOM   1430  CG2 VAL A  97      51.890  43.100  45.450  1.00  0.00           C
ATOM   1431 1HG2 VAL A  97      51.290  42.330  44.970  1.00  0.00           H
ATOM   1432 2HG2 VAL A  97      52.320  42.690  46.360  1.00  0.00           H
ATOM   1433 3HG2 VAL A  97      51.230  43.890  45.810  1.00  0.00           H
ATOM   1434  C   VAL A  97      55.180  43.250  43.390  1.00  0.00           C
ATOM   1435  O   VAL A  97      55.450  42.560  42.420  1.00  0.00           O
ATOM   1436  N   ARG A  98      55.710  44.410  43.590  1.00  0.00           N
ATOM   1437  H   ARG A  98      55.170  45.020  44.190  1.00  0.00           H
ATOM   1438  CA  ARG A  98      56.670  45.060  42.670  1.00  0.00           C
ATOM   1439  HA  ARG A  98      56.240  45.240  41.690  1.00  0.00           H
ATOM   1440  CB  ARG A  98      56.980  46.440  43.310  1.00  0.00           C
ATOM   1441  HB1 ARG A  98      57.660  46.150  44.110  1.00  0.00           H
ATOM   1442  HB2 ARG A  98      56.120  46.990  43.690  1.00  0.00           H
ATOM   1443  CG  ARG A  98      57.620  47.300  42.120  1.00  0.00           C
ATOM   1444  HG1 ARG A  98      56.930  47.340  41.280  1.00  0.00           H
ATOM   1445  HG2 ARG A  98      58.540  46.860  41.750  1.00  0.00           H
ATOM   1446  CD  ARG A  98      57.880  48.730  42.440  1.00  0.00           C
ATOM   1447  HD1 ARG A  98      56.950  48.970  42.950  1.00  0.00           H
ATOM   1448  HD2 ARG A  98      57.930  49.350  41.540  1.00  0.00           H
ATOM   1449  NE  ARG A  98      58.980  48.920  43.370  1.00  0.00           N
ATOM   1450  HE  ARG A  98      59.190  48.130  43.970  1.00  0.00           H
ATOM   1451  CZ  ARG A  98      59.780  49.960  43.450  1.00  0.00           C
ATOM   1452  NH1 ARG A  98      60.880  49.900  44.190  1.00  0.00           N
ATOM   1453 1HH1 ARG A  98      61.270  48.970  44.230  1.00  0.00           H
ATOM   1454 2HH1 ARG A  98      61.490  50.710  44.260  1.00  0.00           H
ATOM   1455  NH2 ARG A  98      59.540  51.060  42.780  1.00  0.00           N
ATOM   1456 1HH2 ARG A  98      58.700  51.030  42.230  1.00  0.00           H
ATOM   1457 2HH2 ARG A  98      60.000  51.920  43.050  1.00  0.00           H
ATOM   1458  C   ARG A  98      57.950  44.170  42.510  1.00  0.00           C
ATOM   1459  O   ARG A  98      58.480  43.920  41.420  1.00  0.00           O
ATOM   1460  N   LYS A  99      58.480  43.660  43.650  1.00  0.00           N
ATOM   1461  H   LYS A  99      58.040  43.840  44.540  1.00  0.00           H
ATOM   1462  CA  LYS A  99      59.600  42.750  43.590  1.00  0.00           C
ATOM   1463  HA  LYS A  99      60.400  43.180  42.990  1.00  0.00           H
ATOM   1464  CB  LYS A  99      60.120  42.540  45.050  1.00  0.00           C
ATOM   1465  HB1 LYS A  99      60.660  41.590  45.070  1.00  0.00           H
ATOM   1466  HB2 LYS A  99      59.370  42.360  45.820  1.00  0.00           H
ATOM   1467  CG  LYS A  99      61.060  43.650  45.520  1.00  0.00           C
ATOM   1468  HG1 LYS A  99      60.480  44.570  45.500  1.00  0.00           H
ATOM   1469  HG2 LYS A  99      61.870  43.740  44.800  1.00  0.00           H
ATOM   1470  CD  LYS A  99      61.700  43.540  46.860  1.00  0.00           C
ATOM   1471  HD1 LYS A  99      62.460  42.760  46.820  1.00  0.00           H
ATOM   1472  HD2 LYS A  99      60.960  43.130  47.540  1.00  0.00           H
ATOM   1473  CE  LYS A  99      62.530  44.690  47.320  1.00  0.00           C
ATOM   1474  HE1 LYS A  99      62.020  45.660  47.230  1.00  0.00           H
ATOM   1475  HE2 LYS A  99      63.390  44.720  46.650  1.00  0.00           H
ATOM   1476  NZ  LYS A  99      63.210  44.660  48.580  1.00  0.00           N
ATOM   1477  HZ1 LYS A  99      63.880  43.900  48.620  1.00  0.00           H
ATOM   1478  HZ2 LYS A  99      63.680  45.510  48.840  1.00  0.00           H
ATOM   1479  HZ3 LYS A  99      62.610  44.460  49.370  1.00  0.00           H
ATOM   1480  C   LYS A  99      59.240  41.310  43.060  1.00  0.00           C
ATOM   1481  O   LYS A  99      60.120  40.630  42.500  1.00  0.00           O
ATOM   1482  N   ALA A 100      57.990  40.840  43.300  1.00  0.00           N
ATOM   1483  H   ALA A 100      57.370  41.240  43.990  1.00  0.00           H
ATOM   1484  CA  ALA A 100      57.530  39.540  42.720  1.00  0.00           C
ATOM   1485  HA  ALA A 100      58.240  38.750  42.990  1.00  0.00           H
ATOM   1486  CB  ALA A 100      56.150  39.250  43.280  1.00  0.00           C
ATOM   1487  HB1 ALA A 100      56.090  39.060  44.350  1.00  0.00           H
ATOM   1488  HB2 ALA A 100      55.640  40.180  43.050  1.00  0.00           H
ATOM   1489  HB3 ALA A 100      55.660  38.520  42.640  1.00  0.00           H
ATOM   1490  C   ALA A 100      57.440  39.680  41.180  1.00  0.00           C
ATOM   1491  O   ALA A 100      57.960  38.830  40.480  1.00  0.00           O
ATOM   1492  N   LEU A 101      56.900  40.770  40.630  1.00  0.00           N
ATOM   1493  H   LEU A 101      56.320  41.330  41.240  1.00  0.00           H
ATOM   1494  CA  LEU A 101      56.750  40.880  39.170  1.00  0.00           C
ATOM   1495  HA  LEU A 101      56.480  39.900  38.770  1.00  0.00           H
ATOM   1496  CB  LEU A 101      55.540  41.800  38.740  1.00  0.00           C
ATOM   1497  HB1 LEU A 101      55.470  41.960  37.660  1.00  0.00           H
ATOM   1498  HB2 LEU A 101      55.730  42.820  39.080  1.00  0.00           H
ATOM   1499  CG  LEU A 101      54.250  41.380  39.410  1.00  0.00           C
ATOM   1500  HG  LEU A 101      54.320  41.240  40.490  1.00  0.00           H
ATOM   1501  CD1 LEU A 101      53.090  42.380  39.150  1.00  0.00           C
ATOM   1502 1HD1 LEU A 101      52.320  42.190  39.900  1.00  0.00           H
ATOM   1503 2HD1 LEU A 101      53.510  43.380  39.150  1.00  0.00           H
ATOM   1504 3HD1 LEU A 101      52.690  42.210  38.150  1.00  0.00           H
ATOM   1505  CD2 LEU A 101      53.700  40.040  38.940  1.00  0.00           C
ATOM   1506 1HD2 LEU A 101      54.550  39.380  39.080  1.00  0.00           H
ATOM   1507 2HD2 LEU A 101      52.790  39.770  39.470  1.00  0.00           H
ATOM   1508 3HD2 LEU A 101      53.510  40.090  37.870  1.00  0.00           H
ATOM   1509  C   LEU A 101      57.950  41.310  38.360  1.00  0.00           C
ATOM   1510  O   LEU A 101      58.090  41.030  37.150  1.00  0.00           O
ATOM   1511  N   GLN A 102      58.920  41.860  39.080  1.00  0.00           N
ATOM   1512  H   GLN A 102      58.740  42.000  40.060  1.00  0.00           H
ATOM   1513  CA  GLN A 102      60.290  41.980  38.640  1.00  0.00           C
ATOM   1514  HA  GLN A 102      60.210  42.400  37.640  1.00  0.00           H
ATOM   1515  CB  GLN A 102      61.060  43.010  39.470  1.00  0.00           C
ATOM   1516  HB1 GLN A 102      62.120  42.770  39.480  1.00  0.00           H
ATOM   1517  HB2 GLN A 102      60.650  42.900  40.470  1.00  0.00           H
ATOM   1518  CG  GLN A 102      60.890  44.460  39.140  1.00  0.00           C
ATOM   1519  HG1 GLN A 102      59.890  44.550  38.730  1.00  0.00           H
ATOM   1520  HG2 GLN A 102      61.580  44.720  38.340  1.00  0.00           H
ATOM   1521  CD  GLN A 102      61.060  45.400  40.330  1.00  0.00           C
ATOM   1522  OE1 GLN A 102      61.470  45.100  41.440  1.00  0.00           O
ATOM   1523  NE2 GLN A 102      60.850  46.660  40.150  1.00  0.00           N
ATOM   1524 1HE2 GLN A 102      60.940  47.060  39.230  1.00  0.00           H
ATOM   1525 2HE2 GLN A 102      61.190  47.300  40.870  1.00  0.00           H
ATOM   1526  C   GLN A 102      61.000  40.650  38.620  1.00  0.00           C
ATOM   1527  O   GLN A 102      61.780  40.400  37.730  1.00  0.00           O
ATOM   1528  N   ASP A 103      60.790  39.660  39.500  1.00  0.00           N
ATOM   1529  H   ASP A 103      60.030  39.890  40.120  1.00  0.00           H
ATOM   1530  CA  ASP A 103      61.390  38.350  39.480  1.00  0.00           C
ATOM   1531  HA  ASP A 103      62.460  38.420  39.280  1.00  0.00           H
ATOM   1532  CB  ASP A 103      61.310  37.620  40.830  1.00  0.00           C
ATOM   1533  HB1 ASP A 103      61.490  36.570  40.590  1.00  0.00           H
ATOM   1534  HB2 ASP A 103      60.360  37.850  41.320  1.00  0.00           H
ATOM   1535  CG  ASP A 103      62.370  38.070  41.780  1.00  0.00           C
ATOM   1536  OD1 ASP A 103      63.080  39.070  41.490  1.00  0.00           O
ATOM   1537  OD2 ASP A 103      62.470  37.400  42.830  1.00  0.00           O
ATOM   1538  C   ASP A 103      60.850  37.390  38.340  1.00  0.00           C
ATOM   1539  O   ASP A 103      61.540  36.550  37.760  1.00  0.00           O
ATOM   1540  N   LEU A 104      59.640  37.760  37.870  1.00  0.00           N
ATOM   1541  H   LEU A 104      59.010  38.240  38.510  1.00  0.00           H
ATOM   1542  CA  LEU A 104      59.010  37.090  36.750  1.00  0.00           C
ATOM   1543  HA  LEU A 104      59.350  36.060  36.710  1.00  0.00           H
ATOM   1544  CB  LEU A 104      57.470  37.120  36.990  1.00  0.00           C
ATOM   1545  HB1 LEU A 104      57.000  36.800  36.060  1.00  0.00           H
ATOM   1546  HB2 LEU A 104      57.290  38.170  37.180  1.00  0.00           H
ATOM   1547  CG  LEU A 104      56.950  36.270  38.180  1.00  0.00           C
ATOM   1548  HG  LEU A 104      57.420  36.620  39.100  1.00  0.00           H
ATOM   1549  CD1 LEU A 104      55.440  36.530  38.150  1.00  0.00           C
ATOM   1550 1HD1 LEU A 104      55.160  37.580  38.020  1.00  0.00           H
ATOM   1551 2HD1 LEU A 104      54.900  35.960  37.400  1.00  0.00           H
ATOM   1552 3HD1 LEU A 104      55.050  36.140  39.090  1.00  0.00           H
ATOM   1553  CD2 LEU A 104      57.330  34.750  38.000  1.00  0.00           C
ATOM   1554 1HD2 LEU A 104      57.050  34.160  38.870  1.00  0.00           H
ATOM   1555 2HD2 LEU A 104      56.840  34.420  37.080  1.00  0.00           H
ATOM   1556 3HD2 LEU A 104      58.400  34.540  38.030  1.00  0.00           H
ATOM   1557  C   LEU A 104      59.380  37.830  35.410  1.00  0.00           C
ATOM   1558  O   LEU A 104      58.790  37.450  34.390  1.00  0.00           O
ATOM   1559  N   GLY A 105      60.310  38.750  35.340  1.00  0.00           N
ATOM   1560  H   GLY A 105      60.720  39.090  36.200  1.00  0.00           H
ATOM   1561  CA  GLY A 105      60.790  39.290  34.030  1.00  0.00           C
ATOM   1562  HA1 GLY A 105      60.990  38.450  33.360  1.00  0.00           H
ATOM   1563  HA2 GLY A 105      61.750  39.800  34.170  1.00  0.00           H
ATOM   1564  C   GLY A 105      59.850  40.200  33.280  1.00  0.00           C
ATOM   1565  O   GLY A 105      60.090  40.520  32.110  1.00  0.00           O
ATOM   1566  N   LEU A 106      58.720  40.660  33.890  1.00  0.00           N
ATOM   1567  H   LEU A 106      58.460  40.350  34.820  1.00  0.00           H
ATOM   1568  CA  LEU A 106      57.770  41.530  33.160  1.00  0.00           C
ATOM   1569  HA  LEU A 106      57.620  41.050  32.200  1.00  0.00           H
ATOM   1570  CB  LEU A 106      56.360  41.480  33.920  1.00  0.00           C
ATOM   1571  HB1 LEU A 106      55.620  41.980  33.300  1.00  0.00           H
ATOM   1572  HB2 LEU A 106      56.410  41.990  34.880  1.00  0.00           H
ATOM   1573  CG  LEU A 106      55.830  40.110  34.230  1.00  0.00           C
ATOM   1574  HG  LEU A 106      56.610  39.570  34.760  1.00  0.00           H
ATOM   1575  CD1 LEU A 106      54.590  40.140  35.160  1.00  0.00           C
ATOM   1576 1HD1 LEU A 106      54.250  39.120  35.360  1.00  0.00           H
ATOM   1577 2HD1 LEU A 106      54.750  40.650  36.110  1.00  0.00           H
ATOM   1578 3HD1 LEU A 106      53.760  40.670  34.690  1.00  0.00           H
ATOM   1579  CD2 LEU A 106      55.440  39.280  32.980  1.00  0.00           C
ATOM   1580 1HD2 LEU A 106      56.280  39.300  32.290  1.00  0.00           H
ATOM   1581 2HD2 LEU A 106      55.230  38.290  33.390  1.00  0.00           H
ATOM   1582 3HD2 LEU A 106      54.540  39.750  32.580  1.00  0.00           H
ATOM   1583  C   LEU A 106      58.240  42.980  33.060  1.00  0.00           C
ATOM   1584  O   LEU A 106      59.090  43.450  33.860  1.00  0.00           O
ATOM   1585  N   ARG A 107      57.730  43.670  32.070  1.00  0.00           N
ATOM   1586  H   ARG A 107      57.100  43.130  31.500  1.00  0.00           H
ATOM   1587  CA  ARG A 107      57.950  45.070  31.740  1.00  0.00           C
ATOM   1588  HA  ARG A 107      58.980  45.380  31.910  1.00  0.00           H
ATOM   1589  CB  ARG A 107      57.540  45.340  30.330  1.00  0.00           C
ATOM   1590  HB1 ARG A 107      56.450  45.260  30.300  1.00  0.00           H
ATOM   1591  HB2 ARG A 107      57.870  44.490  29.730  1.00  0.00           H
ATOM   1592  CG  ARG A 107      57.960  46.770  29.810  1.00  0.00           C
ATOM   1593  HG1 ARG A 107      59.040  46.860  29.640  1.00  0.00           H
ATOM   1594  HG2 ARG A 107      57.580  47.560  30.450  1.00  0.00           H
ATOM   1595  CD  ARG A 107      57.330  47.160  28.530  1.00  0.00           C
ATOM   1596  HD1 ARG A 107      56.260  46.960  28.580  1.00  0.00           H
ATOM   1597  HD2 ARG A 107      57.810  46.510  27.800  1.00  0.00           H
ATOM   1598  NE  ARG A 107      57.550  48.590  28.310  1.00  0.00           N
ATOM   1599  HE  ARG A 107      57.570  49.230  29.080  1.00  0.00           H
ATOM   1600  CZ  ARG A 107      57.550  49.190  27.110  1.00  0.00           C
ATOM   1601  NH1 ARG A 107      57.580  50.460  26.870  1.00  0.00           N
ATOM   1602 1HH1 ARG A 107      57.480  51.090  27.650  1.00  0.00           H
ATOM   1603 2HH1 ARG A 107      57.420  50.820  25.940  1.00  0.00           H
ATOM   1604  NH2 ARG A 107      57.440  48.490  25.980  1.00  0.00           N
ATOM   1605 1HH2 ARG A 107      57.240  47.500  26.010  1.00  0.00           H
ATOM   1606 2HH2 ARG A 107      57.370  49.020  25.120  1.00  0.00           H
ATOM   1607  C   ARG A 107      57.080  45.780  32.800  1.00  0.00           C
ATOM   1608  O   ARG A 107      55.880  45.640  32.770  1.00  0.00           O
ATOM   1609  N   ILE A 108      57.660  46.570  33.650  1.00  0.00           N
ATOM   1610  H   ILE A 108      58.560  46.940  33.390  1.00  0.00           H
ATOM   1611  CA  ILE A 108      56.990  47.300  34.820  1.00  0.00           C
ATOM   1612  HA  ILE A 108      55.990  46.870  34.910  1.00  0.00           H
ATOM   1613  CB  ILE A 108      57.780  47.200  36.160  1.00  0.00           C
ATOM   1614  HB  ILE A 108      58.740  47.700  35.990  1.00  0.00           H
ATOM   1615  CG2 ILE A 108      57.150  47.850  37.360  1.00  0.00           C
ATOM   1616 1HG2 ILE A 108      57.670  47.500  38.250  1.00  0.00           H
ATOM   1617 2HG2 ILE A 108      57.360  48.920  37.320  1.00  0.00           H
ATOM   1618 3HG2 ILE A 108      56.080  47.660  37.380  1.00  0.00           H
ATOM   1619  CG1 ILE A 108      57.990  45.700  36.430  1.00  0.00           C
ATOM   1620 1HG1 ILE A 108      58.550  45.650  37.360  1.00  0.00           H
ATOM   1621 2HG1 ILE A 108      58.640  45.190  35.720  1.00  0.00           H
ATOM   1622  CD  ILE A 108      56.800  44.730  36.480  1.00  0.00           C
ATOM   1623  HD1 ILE A 108      57.260  43.760  36.680  1.00  0.00           H
ATOM   1624  HD2 ILE A 108      56.140  45.010  37.300  1.00  0.00           H
ATOM   1625  HD3 ILE A 108      56.200  44.550  35.590  1.00  0.00           H
ATOM   1626  C   ILE A 108      56.650  48.740  34.430  1.00  0.00           C
ATOM   1627  O   ILE A 108      57.470  49.440  33.940  1.00  0.00           O
ATOM   1628  N   VAL A 109      55.480  49.220  34.770  1.00  0.00           N
ATOM   1629  H   VAL A 109      54.840  48.560  35.180  1.00  0.00           H
ATOM   1630  CA  VAL A 109      55.090  50.650  34.820  1.00  0.00           C
ATOM   1631  HA  VAL A 109      55.990  51.240  35.020  1.00  0.00           H
ATOM   1632  CB  VAL A 109      54.240  51.100  33.620  1.00  0.00           C
ATOM   1633  HB  VAL A 109      53.240  50.690  33.700  1.00  0.00           H
ATOM   1634  CG1 VAL A 109      53.910  52.600  33.430  1.00  0.00           C
ATOM   1635 1HG1 VAL A 109      53.370  52.710  32.490  1.00  0.00           H
ATOM   1636 2HG1 VAL A 109      53.210  52.940  34.190  1.00  0.00           H
ATOM   1637 3HG1 VAL A 109      54.760  53.270  33.580  1.00  0.00           H
ATOM   1638  CG2 VAL A 109      54.810  50.610  32.240  1.00  0.00           C
ATOM   1639 1HG2 VAL A 109      54.530  51.230  31.380  1.00  0.00           H
ATOM   1640 2HG2 VAL A 109      55.900  50.570  32.230  1.00  0.00           H
ATOM   1641 3HG2 VAL A 109      54.480  49.580  32.100  1.00  0.00           H
ATOM   1642  C   VAL A 109      54.350  50.880  36.110  1.00  0.00           C
ATOM   1643  O   VAL A 109      53.410  50.140  36.420  1.00  0.00           O
ATOM   1644  N   GLU A 110      54.710  51.860  36.860  1.00  0.00           N
ATOM   1645  H   GLU A 110      55.590  52.320  36.680  1.00  0.00           H
ATOM   1646  CA  GLU A 110      54.000  52.260  38.070  1.00  0.00           C
ATOM   1647  HA  GLU A 110      53.360  51.440  38.380  1.00  0.00           H
ATOM   1648  CB  GLU A 110      55.070  52.460  39.150  1.00  0.00           C
ATOM   1649  HB1 GLU A 110      54.540  52.930  39.980  1.00  0.00           H
ATOM   1650  HB2 GLU A 110      55.820  53.140  38.760  1.00  0.00           H
ATOM   1651  CG  GLU A 110      55.710  51.130  39.660  1.00  0.00           C
ATOM   1652  HG1 GLU A 110      55.770  50.370  38.870  1.00  0.00           H
ATOM   1653  HG2 GLU A 110      55.160  50.700  40.500  1.00  0.00           H
ATOM   1654  CD  GLU A 110      57.080  51.470  40.160  1.00  0.00           C
ATOM   1655  OE1 GLU A 110      57.270  51.560  41.430  1.00  0.00           O
ATOM   1656  OE2 GLU A 110      58.050  51.590  39.410  1.00  0.00           O
ATOM   1657  C   GLU A 110      53.100  53.540  38.030  1.00  0.00           C
ATOM   1658  O   GLU A 110      53.520  54.530  37.410  1.00  0.00           O
ATOM   1659  N   ILE A 111      51.960  53.580  38.770  1.00  0.00           N
ATOM   1660  H   ILE A 111      51.630  52.750  39.230  1.00  0.00           H
ATOM   1661  CA  ILE A 111      51.230  54.860  38.990  1.00  0.00           C
ATOM   1662  HA  ILE A 111      51.320  55.440  38.070  1.00  0.00           H
ATOM   1663  CB  ILE A 111      49.720  54.540  39.220  1.00  0.00           C
ATOM   1664  HB  ILE A 111      49.590  54.040  40.180  1.00  0.00           H
ATOM   1665  CG2 ILE A 111      48.950  55.820  39.180  1.00  0.00           C
ATOM   1666 1HG2 ILE A 111      49.430  56.510  39.880  1.00  0.00           H
ATOM   1667 2HG2 ILE A 111      48.960  56.200  38.150  1.00  0.00           H
ATOM   1668 3HG2 ILE A 111      47.930  55.620  39.500  1.00  0.00           H
ATOM   1669  CG1 ILE A 111      49.050  53.620  38.110  1.00  0.00           C
ATOM   1670 1HG1 ILE A 111      49.540  52.660  38.250  1.00  0.00           H
ATOM   1671 2HG1 ILE A 111      49.320  54.010  37.130  1.00  0.00           H
ATOM   1672  CD  ILE A 111      47.520  53.450  38.110  1.00  0.00           C
ATOM   1673  HD1 ILE A 111      46.980  54.390  38.160  1.00  0.00           H
ATOM   1674  HD2 ILE A 111      47.260  52.980  37.160  1.00  0.00           H
ATOM   1675  HD3 ILE A 111      47.370  52.800  38.970  1.00  0.00           H
ATOM   1676  C   ILE A 111      51.890  55.650  40.080  1.00  0.00           C
ATOM   1677  O   ILE A 111      51.600  55.520  41.260  1.00  0.00           O
ATOM   1678  N   GLY A 112      52.840  56.590  39.820  1.00  0.00           N
ATOM   1679  H   GLY A 112      53.210  56.660  38.880  1.00  0.00           H
ATOM   1680  CA  GLY A 112      53.540  57.420  40.750  1.00  0.00           C
ATOM   1681  HA1 GLY A 112      54.530  57.600  40.340  1.00  0.00           H
ATOM   1682  HA2 GLY A 112      53.640  56.880  41.690  1.00  0.00           H
ATOM   1683  C   GLY A 112      52.740  58.720  40.920  1.00  0.00           C
ATOM   1684  O   GLY A 112      53.070  59.500  41.800  1.00  0.00           O
ATOM   1685  N   ASP A 113      51.780  59.030  40.060  1.00  0.00           N
ATOM   1686  H   ASP A 113      51.690  58.430  39.250  1.00  0.00           H
ATOM   1687  CA  ASP A 113      50.890  60.200  40.080  1.00  0.00           C
ATOM   1688  HA  ASP A 113      51.410  61.140  39.910  1.00  0.00           H
ATOM   1689  CB  ASP A 113      49.840  60.050  38.920  1.00  0.00           C
ATOM   1690  HB1 ASP A 113      49.160  59.210  39.060  1.00  0.00           H
ATOM   1691  HB2 ASP A 113      50.480  59.930  38.050  1.00  0.00           H
ATOM   1692  CG  ASP A 113      48.970  61.300  38.600  1.00  0.00           C
ATOM   1693  OD1 ASP A 113      48.750  62.080  39.540  1.00  0.00           O
ATOM   1694  OD2 ASP A 113      48.620  61.550  37.380  1.00  0.00           O
ATOM   1695  C   ASP A 113      50.130  60.360  41.430  1.00  0.00           C
ATOM   1696  O   ASP A 113      49.490  59.500  41.980  1.00  0.00           O
ATOM   1697  N   GLU A 114      50.290  61.520  42.070  1.00  0.00           N
ATOM   1698  H   GLU A 114      50.880  62.160  41.560  1.00  0.00           H
ATOM   1699  CA  GLU A 114      49.840  61.890  43.330  1.00  0.00           C
ATOM   1700  HA  GLU A 114      49.870  61.000  43.960  1.00  0.00           H
ATOM   1701  CB  GLU A 114      50.680  63.060  43.910  1.00  0.00           C
ATOM   1702  HB1 GLU A 114      51.680  62.770  44.230  1.00  0.00           H
ATOM   1703  HB2 GLU A 114      50.250  63.210  44.900  1.00  0.00           H
ATOM   1704  CG  GLU A 114      50.660  64.380  43.070  1.00  0.00           C
ATOM   1705  HG1 GLU A 114      50.820  65.190  43.780  1.00  0.00           H
ATOM   1706  HG2 GLU A 114      49.690  64.500  42.570  1.00  0.00           H
ATOM   1707  CD  GLU A 114      51.900  64.370  42.130  1.00  0.00           C
ATOM   1708  OE1 GLU A 114      52.920  65.080  42.550  1.00  0.00           O
ATOM   1709  OE2 GLU A 114      51.770  63.770  41.090  1.00  0.00           O
ATOM   1710  C   GLU A 114      48.320  62.270  43.320  1.00  0.00           C
ATOM   1711  O   GLU A 114      47.800  62.440  44.380  1.00  0.00           O
ATOM   1712  N   ASN A 115      47.630  62.270  42.130  1.00  0.00           N
ATOM   1713  H   ASN A 115      48.160  62.170  41.270  1.00  0.00           H
ATOM   1714  CA  ASN A 115      46.260  62.680  41.890  1.00  0.00           C
ATOM   1715  HA  ASN A 115      45.670  62.700  42.810  1.00  0.00           H
ATOM   1716  CB  ASN A 115      46.200  63.970  41.060  1.00  0.00           C
ATOM   1717  HB1 ASN A 115      45.150  64.200  40.890  1.00  0.00           H
ATOM   1718  HB2 ASN A 115      46.620  63.930  40.060  1.00  0.00           H
ATOM   1719  CG  ASN A 115      46.720  65.190  41.830  1.00  0.00           C
ATOM   1720  OD1 ASN A 115      46.500  65.470  42.990  1.00  0.00           O
ATOM   1721  ND2 ASN A 115      47.670  65.860  41.090  1.00  0.00           N
ATOM   1722 1HD2 ASN A 115      48.040  65.360  40.290  1.00  0.00           H
ATOM   1723 2HD2 ASN A 115      48.240  66.500  41.630  1.00  0.00           H
ATOM   1724  C   ASN A 115      45.390  61.500  41.260  1.00  0.00           C
ATOM   1725  O   ASN A 115      44.220  61.780  40.980  1.00  0.00           O
ATOM   1726  N   ALA A 116      46.000  60.290  41.070  1.00  0.00           N
ATOM   1727  H   ALA A 116      46.970  60.190  41.330  1.00  0.00           H
ATOM   1728  CA  ALA A 116      45.430  59.060  40.500  1.00  0.00           C
ATOM   1729  HA  ALA A 116      44.480  59.340  40.030  1.00  0.00           H
ATOM   1730  CB  ALA A 116      46.390  58.470  39.510  1.00  0.00           C
ATOM   1731  HB1 ALA A 116      46.730  59.230  38.810  1.00  0.00           H
ATOM   1732  HB2 ALA A 116      47.240  58.050  40.050  1.00  0.00           H
ATOM   1733  HB3 ALA A 116      45.850  57.730  38.930  1.00  0.00           H
ATOM   1734  C   ALA A 116      45.080  58.150  41.650  1.00  0.00           C
ATOM   1735  O   ALA A 116      45.930  57.640  42.340  1.00  0.00           O
ATOM   1736  N   THR A 117      43.800  57.660  41.690  1.00  0.00           N
ATOM   1737  H   THR A 117      43.130  57.980  41.010  1.00  0.00           H
ATOM   1738  CA  THR A 117      43.430  56.460  42.440  1.00  0.00           C
ATOM   1739  HA  THR A 117      44.270  56.010  42.970  1.00  0.00           H
ATOM   1740  CB  THR A 117      42.390  56.700  43.520  1.00  0.00           C
ATOM   1741  HB  THR A 117      42.190  55.740  43.990  1.00  0.00           H
ATOM   1742  CG2 THR A 117      42.800  57.610  44.680  1.00  0.00           C
ATOM   1743 1HG2 THR A 117      43.080  58.610  44.330  1.00  0.00           H
ATOM   1744 2HG2 THR A 117      42.120  57.600  45.540  1.00  0.00           H
ATOM   1745 3HG2 THR A 117      43.770  57.220  44.970  1.00  0.00           H
ATOM   1746  OG1 THR A 117      41.080  57.160  43.170  1.00  0.00           O
ATOM   1747  HG1 THR A 117      40.560  56.360  43.170  1.00  0.00           H
ATOM   1748  C   THR A 117      42.940  55.250  41.500  1.00  0.00           C
ATOM   1749  O   THR A 117      42.260  55.500  40.570  1.00  0.00           O
ATOM   1750  N   LEU A 118      43.270  53.980  41.810  1.00  0.00           N
ATOM   1751  H   LEU A 118      44.150  53.880  42.310  1.00  0.00           H
ATOM   1752  CA  LEU A 118      42.900  52.900  41.030  1.00  0.00           C
ATOM   1753  HA  LEU A 118      41.860  52.970  40.710  1.00  0.00           H
ATOM   1754  CB  LEU A 118      43.840  52.950  39.810  1.00  0.00           C
ATOM   1755  HB1 LEU A 118      44.830  52.620  40.150  1.00  0.00           H
ATOM   1756  HB2 LEU A 118      44.040  53.920  39.340  1.00  0.00           H
ATOM   1757  CG  LEU A 118      43.280  51.970  38.740  1.00  0.00           C
ATOM   1758  HG  LEU A 118      42.260  51.650  38.960  1.00  0.00           H
ATOM   1759  CD1 LEU A 118      43.350  52.570  37.290  1.00  0.00           C
ATOM   1760 1HD1 LEU A 118      42.710  51.900  36.710  1.00  0.00           H
ATOM   1761 2HD1 LEU A 118      42.880  53.560  37.340  1.00  0.00           H
ATOM   1762 3HD1 LEU A 118      44.370  52.720  36.960  1.00  0.00           H
ATOM   1763  CD2 LEU A 118      44.070  50.610  38.780  1.00  0.00           C
ATOM   1764 1HD2 LEU A 118      43.450  49.880  38.280  1.00  0.00           H
ATOM   1765 2HD2 LEU A 118      45.090  50.730  38.410  1.00  0.00           H
ATOM   1766 3HD2 LEU A 118      44.180  50.300  39.820  1.00  0.00           H
ATOM   1767  C   LEU A 118      43.120  51.600  41.810  1.00  0.00           C
ATOM   1768  O   LEU A 118      44.260  51.300  42.250  1.00  0.00           O
ATOM   1769  N   ASP A 119      42.090  50.750  41.810  1.00  0.00           N
ATOM   1770  H   ASP A 119      41.240  51.100  41.390  1.00  0.00           H
ATOM   1771  CA  ASP A 119      42.110  49.410  42.220  1.00  0.00           C
ATOM   1772  HA  ASP A 119      43.080  49.150  42.650  1.00  0.00           H
ATOM   1773  CB  ASP A 119      41.100  49.060  43.390  1.00  0.00           C
ATOM   1774  HB1 ASP A 119      41.250  48.050  43.770  1.00  0.00           H
ATOM   1775  HB2 ASP A 119      40.130  49.320  42.970  1.00  0.00           H
ATOM   1776  CG  ASP A 119      41.220  49.950  44.710  1.00  0.00           C
ATOM   1777  OD1 ASP A 119      42.160  50.760  44.810  1.00  0.00           O
ATOM   1778  OD2 ASP A 119      40.380  49.660  45.590  1.00  0.00           O
ATOM   1779  C   ASP A 119      41.830  48.510  41.010  1.00  0.00           C
ATOM   1780  O   ASP A 119      40.990  48.790  40.170  1.00  0.00           O
ATOM   1781  N   GLY A 120      42.720  47.530  40.840  1.00  0.00           N
ATOM   1782  H   GLY A 120      43.550  47.400  41.410  1.00  0.00           H
ATOM   1783  CA  GLY A 120      42.670  46.570  39.760  1.00  0.00           C
ATOM   1784  HA1 GLY A 120      43.470  45.850  39.950  1.00  0.00           H
ATOM   1785  HA2 GLY A 120      42.870  47.020  38.780  1.00  0.00           H
ATOM   1786  C   GLY A 120      41.390  45.820  39.640  1.00  0.00           C
ATOM   1787  O   GLY A 120      41.070  45.400  38.560  1.00  0.00           O
ATOM   1788  N   THR A 121      40.580  45.720  40.720  1.00  0.00           N
ATOM   1789  H   THR A 121      40.980  45.910  41.630  1.00  0.00           H
ATOM   1790  CA  THR A 121      39.240  45.020  40.570  1.00  0.00           C
ATOM   1791  HA  THR A 121      39.480  44.050  40.120  1.00  0.00           H
ATOM   1792  CB  THR A 121      38.510  44.640  41.840  1.00  0.00           C
ATOM   1793  HB  THR A 121      38.230  45.600  42.270  1.00  0.00           H
ATOM   1794  CG2 THR A 121      37.300  43.830  41.650  1.00  0.00           C
ATOM   1795 1HG2 THR A 121      36.940  43.500  42.620  1.00  0.00           H
ATOM   1796 2HG2 THR A 121      36.400  44.350  41.340  1.00  0.00           H
ATOM   1797 3HG2 THR A 121      37.480  42.950  41.020  1.00  0.00           H
ATOM   1798  OG1 THR A 121      39.330  43.830  42.680  1.00  0.00           O
ATOM   1799  HG1 THR A 121      40.090  44.390  42.830  1.00  0.00           H
ATOM   1800  C   THR A 121      38.320  45.860  39.740  1.00  0.00           C
ATOM   1801  O   THR A 121      37.540  45.280  39.050  1.00  0.00           O
ATOM   1802  N   ASP A 122      38.410  47.190  39.670  1.00  0.00           N
ATOM   1803  H   ASP A 122      39.040  47.730  40.250  1.00  0.00           H
ATOM   1804  CA  ASP A 122      37.700  47.970  38.660  1.00  0.00           C
ATOM   1805  HA  ASP A 122      36.650  47.680  38.750  1.00  0.00           H
ATOM   1806  CB  ASP A 122      37.870  49.480  38.960  1.00  0.00           C
ATOM   1807  HB1 ASP A 122      37.710  49.980  38.000  1.00  0.00           H
ATOM   1808  HB2 ASP A 122      38.840  49.590  39.440  1.00  0.00           H
ATOM   1809  CG  ASP A 122      36.820  50.060  39.890  1.00  0.00           C
ATOM   1810  OD1 ASP A 122      35.800  49.400  40.080  1.00  0.00           O
ATOM   1811  OD2 ASP A 122      37.160  51.030  40.560  1.00  0.00           O
ATOM   1812  C   ASP A 122      38.040  47.720  37.180  1.00  0.00           C
ATOM   1813  O   ASP A 122      37.340  48.210  36.320  1.00  0.00           O
ATOM   1814  N   VAL A 123      39.110  46.950  36.810  1.00  0.00           N
ATOM   1815  H   VAL A 123      39.650  46.410  37.470  1.00  0.00           H
ATOM   1816  CA  VAL A 123      39.500  46.710  35.440  1.00  0.00           C
ATOM   1817  HA  VAL A 123      39.090  47.470  34.780  1.00  0.00           H
ATOM   1818  CB  VAL A 123      41.020  46.770  35.190  1.00  0.00           C
ATOM   1819  HB  VAL A 123      41.480  45.950  35.750  1.00  0.00           H
ATOM   1820  CG1 VAL A 123      41.310  46.520  33.620  1.00  0.00           C
ATOM   1821 1HG1 VAL A 123      42.360  46.710  33.410  1.00  0.00           H
ATOM   1822 2HG1 VAL A 123      41.230  45.440  33.530  1.00  0.00           H
ATOM   1823 3HG1 VAL A 123      40.600  46.930  32.900  1.00  0.00           H
ATOM   1824  CG2 VAL A 123      41.580  48.080  35.640  1.00  0.00           C
ATOM   1825 1HG2 VAL A 123      40.830  48.870  35.590  1.00  0.00           H
ATOM   1826 2HG2 VAL A 123      41.710  48.000  36.720  1.00  0.00           H
ATOM   1827 3HG2 VAL A 123      42.530  48.400  35.220  1.00  0.00           H
ATOM   1828  C   VAL A 123      38.910  45.320  35.050  1.00  0.00           C
ATOM   1829  O   VAL A 123      39.360  44.240  35.450  1.00  0.00           O
ATOM   1830  N   LEU A 124      37.860  45.340  34.200  1.00  0.00           N
ATOM   1831  H   LEU A 124      37.430  46.220  33.950  1.00  0.00           H
ATOM   1832  CA  LEU A 124      37.420  44.240  33.350  1.00  0.00           C
ATOM   1833  HA  LEU A 124      37.650  43.290  33.820  1.00  0.00           H
ATOM   1834  CB  LEU A 124      35.910  44.240  33.130  1.00  0.00           C
ATOM   1835  HB1 LEU A 124      35.740  45.130  32.520  1.00  0.00           H
ATOM   1836  HB2 LEU A 124      35.460  44.350  34.110  1.00  0.00           H
ATOM   1837  CG  LEU A 124      35.240  43.000  32.360  1.00  0.00           C
ATOM   1838  HG  LEU A 124      35.860  42.870  31.470  1.00  0.00           H
ATOM   1839  CD1 LEU A 124      35.360  41.700  33.060  1.00  0.00           C
ATOM   1840 1HD1 LEU A 124      36.410  41.390  33.020  1.00  0.00           H
ATOM   1841 2HD1 LEU A 124      34.940  41.740  34.060  1.00  0.00           H
ATOM   1842 3HD1 LEU A 124      34.730  40.980  32.530  1.00  0.00           H
ATOM   1843  CD2 LEU A 124      33.800  43.220  31.780  1.00  0.00           C
ATOM   1844 1HD2 LEU A 124      33.120  43.470  32.600  1.00  0.00           H
ATOM   1845 2HD2 LEU A 124      33.750  43.990  31.020  1.00  0.00           H
ATOM   1846 3HD2 LEU A 124      33.480  42.270  31.330  1.00  0.00           H
ATOM   1847  C   LEU A 124      38.230  44.190  32.060  1.00  0.00           C
ATOM   1848  O   LEU A 124      38.070  44.920  31.110  1.00  0.00           O
ATOM   1849  N   PHE A 125      39.220  43.300  31.890  1.00  0.00           N
ATOM   1850  H   PHE A 125      39.270  42.690  32.700  1.00  0.00           H
ATOM   1851  CA  PHE A 125      39.930  42.940  30.670  1.00  0.00           C
ATOM   1852  HA  PHE A 125      40.000  43.800  29.990  1.00  0.00           H
ATOM   1853  CB  PHE A 125      41.340  42.560  30.840  1.00  0.00           C
ATOM   1854  HB1 PHE A 125      41.470  41.810  31.610  1.00  0.00           H
ATOM   1855  HB2 PHE A 125      41.940  43.410  31.180  1.00  0.00           H
ATOM   1856  CG  PHE A 125      42.100  42.120  29.620  1.00  0.00           C
ATOM   1857  CD1 PHE A 125      42.100  42.900  28.470  1.00  0.00           C
ATOM   1858  HD1 PHE A 125      41.630  43.870  28.460  1.00  0.00           H
ATOM   1859  CE1 PHE A 125      42.850  42.560  27.310  1.00  0.00           C
ATOM   1860  HE1 PHE A 125      42.830  43.280  26.510  1.00  0.00           H
ATOM   1861  CZ  PHE A 125      43.410  41.280  27.240  1.00  0.00           C
ATOM   1862  HZ  PHE A 125      43.900  41.020  26.310  1.00  0.00           H
ATOM   1863  CE2 PHE A 125      43.280  40.450  28.340  1.00  0.00           C
ATOM   1864  HE2 PHE A 125      43.630  39.430  28.270  1.00  0.00           H
ATOM   1865  CD2 PHE A 125      42.670  40.890  29.540  1.00  0.00           C
ATOM   1866  HD2 PHE A 125      42.650  40.140  30.320  1.00  0.00           H
ATOM   1867  C   PHE A 125      39.160  41.860  29.850  1.00  0.00           C
ATOM   1868  O   PHE A 125      39.090  40.700  30.230  1.00  0.00           O
ATOM   1869  N   THR A 126      38.640  42.190  28.670  1.00  0.00           N
ATOM   1870  H   THR A 126      38.950  43.000  28.150  1.00  0.00           H
ATOM   1871  CA  THR A 126      37.710  41.300  27.960  1.00  0.00           C
ATOM   1872  HA  THR A 126      37.290  40.640  28.710  1.00  0.00           H
ATOM   1873  CB  THR A 126      36.670  42.070  27.250  1.00  0.00           C
ATOM   1874  HB  THR A 126      35.950  41.320  26.940  1.00  0.00           H
ATOM   1875  CG2 THR A 126      35.880  43.010  28.150  1.00  0.00           C
ATOM   1876 1HG2 THR A 126      34.990  43.370  27.630  1.00  0.00           H
ATOM   1877 2HG2 THR A 126      35.500  42.500  29.040  1.00  0.00           H
ATOM   1878 3HG2 THR A 126      36.570  43.800  28.430  1.00  0.00           H
ATOM   1879  OG1 THR A 126      37.080  42.730  26.150  1.00  0.00           O
ATOM   1880  HG1 THR A 126      37.390  43.590  26.450  1.00  0.00           H
ATOM   1881  C   THR A 126      38.450  40.450  26.960  1.00  0.00           C
ATOM   1882  O   THR A 126      37.820  39.770  26.140  1.00  0.00           O
ATOM   1883  N   GLY A 127      39.730  40.420  26.860  1.00  0.00           N
ATOM   1884  H   GLY A 127      40.290  41.030  27.440  1.00  0.00           H
ATOM   1885  CA  GLY A 127      40.530  39.770  25.760  1.00  0.00           C
ATOM   1886  HA1 GLY A 127      40.060  38.830  25.480  1.00  0.00           H
ATOM   1887  HA2 GLY A 127      41.490  39.550  26.230  1.00  0.00           H
ATOM   1888  C   GLY A 127      40.770  40.640  24.470  1.00  0.00           C
ATOM   1889  O   GLY A 127      41.750  40.410  23.700  1.00  0.00           O
ATOM   1890  N   ARG A 128      39.820  41.500  24.200  1.00  0.00           N
ATOM   1891  H   ARG A 128      39.080  41.530  24.880  1.00  0.00           H
ATOM   1892  CA  ARG A 128      39.740  42.330  22.950  1.00  0.00           C
ATOM   1893  HA  ARG A 128      40.620  42.090  22.340  1.00  0.00           H
ATOM   1894  CB  ARG A 128      38.350  42.010  22.240  1.00  0.00           C
ATOM   1895  HB1 ARG A 128      38.390  42.800  21.480  1.00  0.00           H
ATOM   1896  HB2 ARG A 128      37.580  42.220  22.980  1.00  0.00           H
ATOM   1897  CG  ARG A 128      38.120  40.640  21.560  1.00  0.00           C
ATOM   1898  HG1 ARG A 128      38.410  39.850  22.250  1.00  0.00           H
ATOM   1899  HG2 ARG A 128      38.770  40.490  20.700  1.00  0.00           H
ATOM   1900  CD  ARG A 128      36.620  40.550  21.100  1.00  0.00           C
ATOM   1901  HD1 ARG A 128      36.480  41.530  20.640  1.00  0.00           H
ATOM   1902  HD2 ARG A 128      35.970  40.460  21.970  1.00  0.00           H
ATOM   1903  NE  ARG A 128      36.400  39.460  20.190  1.00  0.00           N
ATOM   1904  HE  ARG A 128      36.260  38.560  20.630  1.00  0.00           H
ATOM   1905  CZ  ARG A 128      36.500  39.490  18.850  1.00  0.00           C
ATOM   1906  NH1 ARG A 128      36.340  38.430  18.170  1.00  0.00           N
ATOM   1907 1HH1 ARG A 128      36.150  37.590  18.700  1.00  0.00           H
ATOM   1908 2HH1 ARG A 128      36.050  38.520  17.210  1.00  0.00           H
ATOM   1909  NH2 ARG A 128      36.700  40.540  18.110  1.00  0.00           N
ATOM   1910 1HH2 ARG A 128      36.690  41.470  18.520  1.00  0.00           H
ATOM   1911 2HH2 ARG A 128      36.970  40.450  17.140  1.00  0.00           H
ATOM   1912  C   ARG A 128      39.800  43.800  23.240  1.00  0.00           C
ATOM   1913  O   ARG A 128      40.230  44.570  22.400  1.00  0.00           O
ATOM   1914  N   GLU A 129      39.370  44.260  24.450  1.00  0.00           N
ATOM   1915  H   GLU A 129      38.870  43.610  25.030  1.00  0.00           H
ATOM   1916  CA  GLU A 129      39.500  45.650  25.010  1.00  0.00           C
ATOM   1917  HA  GLU A 129      40.500  46.010  24.790  1.00  0.00           H
ATOM   1918  CB  GLU A 129      38.460  46.510  24.370  1.00  0.00           C
ATOM   1919  HB1 GLU A 129      38.560  46.550  23.280  1.00  0.00           H
ATOM   1920  HB2 GLU A 129      38.650  47.540  24.660  1.00  0.00           H
ATOM   1921  CG  GLU A 129      37.030  46.280  24.920  1.00  0.00           C
ATOM   1922  HG1 GLU A 129      36.880  46.570  25.960  1.00  0.00           H
ATOM   1923  HG2 GLU A 129      36.760  45.230  24.780  1.00  0.00           H
ATOM   1924  CD  GLU A 129      35.990  46.960  24.000  1.00  0.00           C
ATOM   1925  OE1 GLU A 129      35.460  48.000  24.460  1.00  0.00           O
ATOM   1926  OE2 GLU A 129      35.820  46.580  22.810  1.00  0.00           O
ATOM   1927  C   GLU A 129      39.400  45.690  26.550  1.00  0.00           C
ATOM   1928  O   GLU A 129      39.010  44.650  27.040  1.00  0.00           O
ATOM   1929  N   PHE A 130      39.630  46.780  27.270  1.00  0.00           N
ATOM   1930  H   PHE A 130      39.660  47.700  26.880  1.00  0.00           H
ATOM   1931  CA  PHE A 130      39.340  46.830  28.730  1.00  0.00           C
ATOM   1932  HA  PHE A 130      39.160  45.840  29.150  1.00  0.00           H
ATOM   1933  CB  PHE A 130      40.510  47.540  29.430  1.00  0.00           C
ATOM   1934  HB1 PHE A 130      40.270  47.690  30.490  1.00  0.00           H
ATOM   1935  HB2 PHE A 130      40.720  48.560  29.100  1.00  0.00           H
ATOM   1936  CG  PHE A 130      41.850  46.820  29.320  1.00  0.00           C
ATOM   1937  CD1 PHE A 130      42.680  47.180  28.280  1.00  0.00           C
ATOM   1938  HD1 PHE A 130      42.510  47.890  27.480  1.00  0.00           H
ATOM   1939  CE1 PHE A 130      44.010  46.750  28.400  1.00  0.00           C
ATOM   1940  HE1 PHE A 130      44.740  47.090  27.680  1.00  0.00           H
ATOM   1941  CZ  PHE A 130      44.460  45.960  29.460  1.00  0.00           C
ATOM   1942  HZ  PHE A 130      45.490  45.640  29.440  1.00  0.00           H
ATOM   1943  CE2 PHE A 130      43.580  45.500  30.430  1.00  0.00           C
ATOM   1944  HE2 PHE A 130      43.800  44.760  31.190  1.00  0.00           H
ATOM   1945  CD2 PHE A 130      42.190  45.860  30.260  1.00  0.00           C
ATOM   1946  HD2 PHE A 130      41.480  45.460  30.960  1.00  0.00           H
ATOM   1947  C   PHE A 130      38.220  47.810  29.020  1.00  0.00           C
ATOM   1948  O   PHE A 130      38.050  48.780  28.310  1.00  0.00           O
ATOM   1949  N   PHE A 131      37.550  47.530  30.110  1.00  0.00           N
ATOM   1950  H   PHE A 131      37.760  46.660  30.590  1.00  0.00           H
ATOM   1951  CA  PHE A 131      36.660  48.480  30.830  1.00  0.00           C
ATOM   1952  HA  PHE A 131      36.590  49.470  30.360  1.00  0.00           H
ATOM   1953  CB  PHE A 131      35.150  47.940  30.820  1.00  0.00           C
ATOM   1954  HB1 PHE A 131      34.460  48.610  31.340  1.00  0.00           H
ATOM   1955  HB2 PHE A 131      35.050  46.940  31.250  1.00  0.00           H
ATOM   1956  CG  PHE A 131      34.620  47.750  29.400  1.00  0.00           C
ATOM   1957  CD1 PHE A 131      34.470  46.450  28.810  1.00  0.00           C
ATOM   1958  HD1 PHE A 131      34.840  45.600  29.380  1.00  0.00           H
ATOM   1959  CE1 PHE A 131      33.850  46.300  27.500  1.00  0.00           C
ATOM   1960  HE1 PHE A 131      33.720  45.260  27.230  1.00  0.00           H
ATOM   1961  CZ  PHE A 131      33.490  47.400  26.750  1.00  0.00           C
ATOM   1962  HZ  PHE A 131      33.130  47.280  25.740  1.00  0.00           H
ATOM   1963  CE2 PHE A 131      33.740  48.710  27.300  1.00  0.00           C
ATOM   1964  HE2 PHE A 131      33.580  49.530  26.620  1.00  0.00           H
ATOM   1965  CD2 PHE A 131      34.220  48.880  28.650  1.00  0.00           C
ATOM   1966  HD2 PHE A 131      34.420  49.870  29.040  1.00  0.00           H
ATOM   1967  C   PHE A 131      37.140  48.730  32.270  1.00  0.00           C
ATOM   1968  O   PHE A 131      37.420  47.800  33.020  1.00  0.00           O
ATOM   1969  N   VAL A 132      37.200  50.080  32.550  1.00  0.00           N
ATOM   1970  H   VAL A 132      36.890  50.820  31.930  1.00  0.00           H
ATOM   1971  CA  VAL A 132      37.770  50.510  33.820  1.00  0.00           C
ATOM   1972  HA  VAL A 132      38.050  49.660  34.440  1.00  0.00           H
ATOM   1973  CB  VAL A 132      38.970  51.400  33.450  1.00  0.00           C
ATOM   1974  HB  VAL A 132      38.690  52.290  32.890  1.00  0.00           H
ATOM   1975  CG1 VAL A 132      39.770  51.800  34.680  1.00  0.00           C
ATOM   1976 1HG1 VAL A 132      39.000  52.310  35.260  1.00  0.00           H
ATOM   1977 2HG1 VAL A 132      40.130  50.890  35.150  1.00  0.00           H
ATOM   1978 3HG1 VAL A 132      40.670  52.400  34.500  1.00  0.00           H
ATOM   1979  CG2 VAL A 132      40.010  50.600  32.570  1.00  0.00           C
ATOM   1980 1HG2 VAL A 132      40.840  51.230  32.250  1.00  0.00           H
ATOM   1981 2HG2 VAL A 132      40.320  49.620  32.940  1.00  0.00           H
ATOM   1982 3HG2 VAL A 132      39.520  50.310  31.640  1.00  0.00           H
ATOM   1983  C   VAL A 132      36.620  51.250  34.560  1.00  0.00           C
ATOM   1984  O   VAL A 132      36.010  52.180  33.940  1.00  0.00           O
ATOM   1985  N   GLY A 133      36.380  50.860  35.790  1.00  0.00           N
ATOM   1986  H   GLY A 133      36.970  50.130  36.150  1.00  0.00           H
ATOM   1987  CA  GLY A 133      35.450  51.520  36.730  1.00  0.00           C
ATOM   1988  HA1 GLY A 133      35.440  50.950  37.670  1.00  0.00           H
ATOM   1989  HA2 GLY A 133      34.460  51.480  36.270  1.00  0.00           H
ATOM   1990  C   GLY A 133      35.710  53.050  36.930  1.00  0.00           C
ATOM   1991  O   GLY A 133      36.870  53.420  36.880  1.00  0.00           O
ATOM   1992  N   LEU A 134      34.680  53.920  37.200  1.00  0.00           N
ATOM   1993  H   LEU A 134      33.740  53.640  36.980  1.00  0.00           H
ATOM   1994  CA  LEU A 134      34.810  55.170  37.870  1.00  0.00           C
ATOM   1995  HA  LEU A 134      35.870  55.340  38.060  1.00  0.00           H
ATOM   1996  CB  LEU A 134      34.130  56.290  37.040  1.00  0.00           C
ATOM   1997  HB1 LEU A 134      34.120  57.130  37.730  1.00  0.00           H
ATOM   1998  HB2 LEU A 134      33.070  56.110  36.860  1.00  0.00           H
ATOM   1999  CG  LEU A 134      35.020  56.550  35.820  1.00  0.00           C
ATOM   2000  HG  LEU A 134      35.060  55.640  35.210  1.00  0.00           H
ATOM   2001  CD1 LEU A 134      34.230  57.580  34.970  1.00  0.00           C
ATOM   2002 1HD1 LEU A 134      33.970  58.450  35.580  1.00  0.00           H
ATOM   2003 2HD1 LEU A 134      34.730  57.820  34.040  1.00  0.00           H
ATOM   2004 3HD1 LEU A 134      33.310  57.080  34.680  1.00  0.00           H
ATOM   2005  CD2 LEU A 134      36.360  57.110  36.110  1.00  0.00           C
ATOM   2006 1HD2 LEU A 134      36.330  58.150  36.440  1.00  0.00           H
ATOM   2007 2HD2 LEU A 134      36.970  56.530  36.810  1.00  0.00           H
ATOM   2008 3HD2 LEU A 134      36.860  57.050  35.150  1.00  0.00           H
ATOM   2009  C   LEU A 134      34.080  54.850  39.140  1.00  0.00           C
ATOM   2010  O   LEU A 134      32.870  54.610  39.130  1.00  0.00           O
ATOM   2011  N   SER A 135      34.740  54.960  40.310  1.00  0.00           N
ATOM   2012  H   SER A 135      35.730  55.170  40.260  1.00  0.00           H
ATOM   2013  CA  SER A 135      34.080  54.750  41.670  1.00  0.00           C
ATOM   2014  HA  SER A 135      33.060  55.100  41.530  1.00  0.00           H
ATOM   2015  CB  SER A 135      34.210  53.260  41.880  1.00  0.00           C
ATOM   2016  HB1 SER A 135      34.020  52.670  40.980  1.00  0.00           H
ATOM   2017  HB2 SER A 135      33.630  52.940  42.750  1.00  0.00           H
ATOM   2018  OG  SER A 135      35.540  52.930  42.070  1.00  0.00           O
ATOM   2019  HG  SER A 135      35.660  52.010  41.860  1.00  0.00           H
ATOM   2020  C   SER A 135      34.710  55.660  42.730  1.00  0.00           C
ATOM   2021  O   SER A 135      35.550  56.540  42.330  1.00  0.00           O
ATOM   2022  N   LYS A 136      34.500  55.480  44.060  1.00  0.00           N
ATOM   2023  H   LYS A 136      33.910  54.730  44.380  1.00  0.00           H
ATOM   2024  CA  LYS A 136      35.320  56.150  45.090  1.00  0.00           C
ATOM   2025  HA  LYS A 136      35.430  57.200  44.800  1.00  0.00           H
ATOM   2026  CB  LYS A 136      34.600  55.950  46.460  1.00  0.00           C
ATOM   2027  HB1 LYS A 136      35.320  56.390  47.150  1.00  0.00           H
ATOM   2028  HB2 LYS A 136      34.450  54.910  46.740  1.00  0.00           H
ATOM   2029  CG  LYS A 136      33.180  56.580  46.570  1.00  0.00           C
ATOM   2030  HG1 LYS A 136      32.550  56.230  45.760  1.00  0.00           H
ATOM   2031  HG2 LYS A 136      33.210  57.650  46.340  1.00  0.00           H
ATOM   2032  CD  LYS A 136      32.480  56.230  47.940  1.00  0.00           C
ATOM   2033  HD1 LYS A 136      32.970  56.830  48.710  1.00  0.00           H
ATOM   2034  HD2 LYS A 136      32.680  55.180  48.170  1.00  0.00           H
ATOM   2035  CE  LYS A 136      30.980  56.450  47.890  1.00  0.00           C
ATOM   2036  HE1 LYS A 136      30.540  55.820  47.110  1.00  0.00           H
ATOM   2037  HE2 LYS A 136      30.850  57.480  47.580  1.00  0.00           H
ATOM   2038  NZ  LYS A 136      30.320  56.230  49.220  1.00  0.00           N
ATOM   2039  HZ1 LYS A 136      31.050  56.070  49.900  1.00  0.00           H
ATOM   2040  HZ2 LYS A 136      29.840  57.040  49.600  1.00  0.00           H
ATOM   2041  HZ3 LYS A 136      29.690  55.480  49.010  1.00  0.00           H
ATOM   2042  C   LYS A 136      36.690  55.520  45.130  1.00  0.00           C
ATOM   2043  O   LYS A 136      37.590  56.190  45.600  1.00  0.00           O
ATOM   2044  N   TRP A 137      36.900  54.390  44.430  1.00  0.00           N
ATOM   2045  H   TRP A 137      36.120  53.920  43.990  1.00  0.00           H
ATOM   2046  CA  TRP A 137      38.150  53.620  44.340  1.00  0.00           C
ATOM   2047  HA  TRP A 137      38.730  54.010  45.180  1.00  0.00           H
ATOM   2048  CB  TRP A 137      37.800  52.130  44.400  1.00  0.00           C
ATOM   2049  HB1 TRP A 137      38.720  51.570  44.270  1.00  0.00           H
ATOM   2050  HB2 TRP A 137      37.120  51.940  43.570  1.00  0.00           H
ATOM   2051  CG  TRP A 137      37.150  51.670  45.690  1.00  0.00           C
ATOM   2052  CD1 TRP A 137      37.720  51.070  46.690  1.00  0.00           C
ATOM   2053  HD1 TRP A 137      38.750  50.740  46.680  1.00  0.00           H
ATOM   2054  NE1 TRP A 137      36.880  50.860  47.770  1.00  0.00           N
ATOM   2055  HE1 TRP A 137      36.970  50.100  48.430  1.00  0.00           H
ATOM   2056  CE2 TRP A 137      35.640  51.450  47.530  1.00  0.00           C
ATOM   2057  CZ2 TRP A 137      34.420  51.460  48.230  1.00  0.00           C
ATOM   2058  HZ2 TRP A 137      34.290  51.210  49.280  1.00  0.00           H
ATOM   2059  CH2 TRP A 137      33.320  52.020  47.560  1.00  0.00           C
ATOM   2060  HH2 TRP A 137      32.380  52.150  48.070  1.00  0.00           H
ATOM   2061  CZ3 TRP A 137      33.410  52.400  46.210  1.00  0.00           C
ATOM   2062  HZ3 TRP A 137      32.510  52.720  45.700  1.00  0.00           H
ATOM   2063  CE3 TRP A 137      34.600  52.270  45.500  1.00  0.00           C
ATOM   2064  HE3 TRP A 137      34.660  52.500  44.450  1.00  0.00           H
ATOM   2065  CD2 TRP A 137      35.780  51.800  46.130  1.00  0.00           C
ATOM   2066  C   TRP A 137      39.010  54.070  43.090  1.00  0.00           C
ATOM   2067  O   TRP A 137      40.110  54.630  43.320  1.00  0.00           O
ATOM   2068  N   THR A 138      38.460  53.920  41.880  1.00  0.00           N
ATOM   2069  H   THR A 138      37.560  53.510  41.690  1.00  0.00           H
ATOM   2070  CA  THR A 138      39.230  54.350  40.690  1.00  0.00           C
ATOM   2071  HA  THR A 138      40.300  54.370  40.900  1.00  0.00           H
ATOM   2072  CB  THR A 138      39.030  53.380  39.510  1.00  0.00           C
ATOM   2073  HB  THR A 138      38.010  53.320  39.130  1.00  0.00           H
ATOM   2074  CG2 THR A 138      39.930  53.760  38.310  1.00  0.00           C
ATOM   2075 1HG2 THR A 138      39.540  54.710  37.960  1.00  0.00           H
ATOM   2076 2HG2 THR A 138      40.970  53.850  38.630  1.00  0.00           H
ATOM   2077 3HG2 THR A 138      39.970  52.980  37.550  1.00  0.00           H
ATOM   2078  OG1 THR A 138      39.430  52.130  39.900  1.00  0.00           O
ATOM   2079  HG1 THR A 138      38.620  51.700  40.200  1.00  0.00           H
ATOM   2080  C   THR A 138      38.760  55.700  40.290  1.00  0.00           C
ATOM   2081  O   THR A 138      37.550  56.030  40.400  1.00  0.00           O
ATOM   2082  N   ASN A 139      39.620  56.570  39.800  1.00  0.00           N
ATOM   2083  H   ASN A 139      40.600  56.330  39.710  1.00  0.00           H
ATOM   2084  CA  ASN A 139      39.290  57.850  39.270  1.00  0.00           C
ATOM   2085  HA  ASN A 139      38.210  57.940  39.320  1.00  0.00           H
ATOM   2086  CB  ASN A 139      39.980  58.910  40.140  1.00  0.00           C
ATOM   2087  HB1 ASN A 139      39.680  58.650  41.160  1.00  0.00           H
ATOM   2088  HB2 ASN A 139      39.450  59.800  39.810  1.00  0.00           H
ATOM   2089  CG  ASN A 139      41.470  59.220  39.990  1.00  0.00           C
ATOM   2090  OD1 ASN A 139      42.280  58.510  39.410  1.00  0.00           O
ATOM   2091  ND2 ASN A 139      41.830  60.250  40.700  1.00  0.00           N
ATOM   2092 1HD2 ASN A 139      41.180  60.930  41.060  1.00  0.00           H
ATOM   2093 2HD2 ASN A 139      42.810  60.460  40.550  1.00  0.00           H
ATOM   2094  C   ASN A 139      39.660  58.040  37.770  1.00  0.00           C
ATOM   2095  O   ASN A 139      40.410  57.250  37.260  1.00  0.00           O
ATOM   2096  N   HIS A 140      39.240  59.180  37.180  1.00  0.00           N
ATOM   2097  H   HIS A 140      38.760  59.880  37.730  1.00  0.00           H
ATOM   2098  CA  HIS A 140      39.460  59.370  35.730  1.00  0.00           C
ATOM   2099  HA  HIS A 140      38.960  58.560  35.190  1.00  0.00           H
ATOM   2100  CB  HIS A 140      38.850  60.640  35.250  1.00  0.00           C
ATOM   2101  HB1 HIS A 140      39.370  61.440  35.770  1.00  0.00           H
ATOM   2102  HB2 HIS A 140      37.780  60.610  35.420  1.00  0.00           H
ATOM   2103  CG  HIS A 140      39.010  60.830  33.770  1.00  0.00           C
ATOM   2104  ND1 HIS A 140      38.100  60.410  32.740  1.00  0.00           N
ATOM   2105  CE1 HIS A 140      38.670  60.850  31.580  1.00  0.00           C
ATOM   2106  HE1 HIS A 140      38.170  60.790  30.620  1.00  0.00           H
ATOM   2107  NE2 HIS A 140      39.970  61.270  31.820  1.00  0.00           N
ATOM   2108  HE2 HIS A 140      40.560  61.770  31.180  1.00  0.00           H
ATOM   2109  CD2 HIS A 140      40.090  61.410  33.160  1.00  0.00           C
ATOM   2110  HD2 HIS A 140      40.950  61.700  33.740  1.00  0.00           H
ATOM   2111  C   HIS A 140      41.000  59.290  35.420  1.00  0.00           C
ATOM   2112  O   HIS A 140      41.340  58.630  34.370  1.00  0.00           O
ATOM   2113  N   ARG A 141      41.890  59.910  36.220  1.00  0.00           N
ATOM   2114  H   ARG A 141      41.490  60.230  37.090  1.00  0.00           H
ATOM   2115  CA  ARG A 141      43.260  59.970  35.900  1.00  0.00           C
ATOM   2116  HA  ARG A 141      43.250  60.270  34.850  1.00  0.00           H
ATOM   2117  CB  ARG A 141      43.970  61.020  36.740  1.00  0.00           C
ATOM   2118  HB1 ARG A 141      43.740  60.730  37.760  1.00  0.00           H
ATOM   2119  HB2 ARG A 141      43.390  61.900  36.470  1.00  0.00           H
ATOM   2120  CG  ARG A 141      45.530  61.190  36.460  1.00  0.00           C
ATOM   2121  HG1 ARG A 141      46.070  60.250  36.570  1.00  0.00           H
ATOM   2122  HG2 ARG A 141      45.890  61.850  37.240  1.00  0.00           H
ATOM   2123  CD  ARG A 141      45.940  61.800  35.080  1.00  0.00           C
ATOM   2124  HD1 ARG A 141      45.650  62.850  35.070  1.00  0.00           H
ATOM   2125  HD2 ARG A 141      45.380  61.240  34.330  1.00  0.00           H
ATOM   2126  NE  ARG A 141      47.360  61.690  34.810  1.00  0.00           N
ATOM   2127  HE  ARG A 141      47.940  61.730  35.640  1.00  0.00           H
ATOM   2128  CZ  ARG A 141      47.940  61.680  33.620  1.00  0.00           C
ATOM   2129  NH1 ARG A 141      47.380  61.630  32.470  1.00  0.00           N
ATOM   2130 1HH1 ARG A 141      46.390  61.810  32.400  1.00  0.00           H
ATOM   2131 2HH1 ARG A 141      47.830  61.340  31.610  1.00  0.00           H
ATOM   2132  NH2 ARG A 141      49.240  61.620  33.590  1.00  0.00           N
ATOM   2133 1HH2 ARG A 141      49.840  61.850  34.380  1.00  0.00           H
ATOM   2134 2HH2 ARG A 141      49.690  61.460  32.700  1.00  0.00           H
ATOM   2135  C   ARG A 141      43.930  58.520  35.910  1.00  0.00           C
ATOM   2136  O   ARG A 141      44.580  58.150  34.950  1.00  0.00           O
ATOM   2137  N   GLY A 142      43.800  57.720  36.940  1.00  0.00           N
ATOM   2138  H   GLY A 142      43.280  57.980  37.770  1.00  0.00           H
ATOM   2139  CA  GLY A 142      44.370  56.380  36.950  1.00  0.00           C
ATOM   2140  HA1 GLY A 142      44.040  55.860  37.850  1.00  0.00           H
ATOM   2141  HA2 GLY A 142      45.450  56.410  37.040  1.00  0.00           H
ATOM   2142  C   GLY A 142      43.990  55.550  35.680  1.00  0.00           C
ATOM   2143  O   GLY A 142      44.880  54.840  35.090  1.00  0.00           O
ATOM   2144  N   ALA A 143      42.730  55.670  35.250  1.00  0.00           N
ATOM   2145  H   ALA A 143      42.080  56.260  35.740  1.00  0.00           H
ATOM   2146  CA  ALA A 143      42.270  55.080  34.070  1.00  0.00           C
ATOM   2147  HA  ALA A 143      42.330  54.000  34.110  1.00  0.00           H
ATOM   2148  CB  ALA A 143      40.770  55.220  34.010  1.00  0.00           C
ATOM   2149  HB1 ALA A 143      40.340  54.970  34.980  1.00  0.00           H
ATOM   2150  HB2 ALA A 143      40.500  56.250  33.750  1.00  0.00           H
ATOM   2151  HB3 ALA A 143      40.320  54.620  33.220  1.00  0.00           H
ATOM   2152  C   ALA A 143      42.970  55.550  32.770  1.00  0.00           C
ATOM   2153  O   ALA A 143      43.020  54.810  31.740  1.00  0.00           O
ATOM   2154  N   GLU A 144      43.550  56.770  32.810  1.00  0.00           N
ATOM   2155  H   GLU A 144      43.610  57.190  33.730  1.00  0.00           H
ATOM   2156  CA  GLU A 144      44.300  57.330  31.680  1.00  0.00           C
ATOM   2157  HA  GLU A 144      43.780  57.290  30.730  1.00  0.00           H
ATOM   2158  CB  GLU A 144      44.470  58.840  31.780  1.00  0.00           C
ATOM   2159  HB1 GLU A 144      44.980  59.240  30.900  1.00  0.00           H
ATOM   2160  HB2 GLU A 144      45.050  59.020  32.680  1.00  0.00           H
ATOM   2161  CG  GLU A 144      43.130  59.470  31.720  1.00  0.00           C
ATOM   2162  HG1 GLU A 144      42.540  59.320  32.630  1.00  0.00           H
ATOM   2163  HG2 GLU A 144      42.570  59.050  30.890  1.00  0.00           H
ATOM   2164  CD  GLU A 144      43.260  60.930  31.570  1.00  0.00           C
ATOM   2165  OE1 GLU A 144      44.010  61.530  32.400  1.00  0.00           O
ATOM   2166  OE2 GLU A 144      42.610  61.510  30.660  1.00  0.00           O
ATOM   2167  C   GLU A 144      45.620  56.600  31.630  1.00  0.00           C
ATOM   2168  O   GLU A 144      46.220  56.420  30.580  1.00  0.00           O
ATOM   2169  N   ILE A 145      46.160  56.150  32.790  1.00  0.00           N
ATOM   2170  H   ILE A 145      45.700  56.420  33.650  1.00  0.00           H
ATOM   2171  CA  ILE A 145      47.470  55.590  32.890  1.00  0.00           C
ATOM   2172  HA  ILE A 145      48.070  56.120  32.150  1.00  0.00           H
ATOM   2173  CB  ILE A 145      48.050  55.870  34.280  1.00  0.00           C
ATOM   2174  HB  ILE A 145      47.480  55.360  35.050  1.00  0.00           H
ATOM   2175  CG2 ILE A 145      49.480  55.360  34.460  1.00  0.00           C
ATOM   2176 1HG2 ILE A 145      49.840  55.690  35.430  1.00  0.00           H
ATOM   2177 2HG2 ILE A 145      49.500  54.270  34.390  1.00  0.00           H
ATOM   2178 3HG2 ILE A 145      50.190  55.570  33.660  1.00  0.00           H
ATOM   2179  CG1 ILE A 145      48.190  57.450  34.630  1.00  0.00           C
ATOM   2180 1HG1 ILE A 145      47.230  57.860  34.310  1.00  0.00           H
ATOM   2181 2HG1 ILE A 145      48.920  57.970  34.000  1.00  0.00           H
ATOM   2182  CD  ILE A 145      48.410  57.840  36.150  1.00  0.00           C
ATOM   2183  HD1 ILE A 145      48.160  58.900  36.250  1.00  0.00           H
ATOM   2184  HD2 ILE A 145      47.790  57.340  36.890  1.00  0.00           H
ATOM   2185  HD3 ILE A 145      49.490  57.780  36.290  1.00  0.00           H
ATOM   2186  C   ILE A 145      47.470  54.080  32.500  1.00  0.00           C
ATOM   2187  O   ILE A 145      48.510  53.650  31.980  1.00  0.00           O
ATOM   2188  N   VAL A 146      46.310  53.380  32.650  1.00  0.00           N
ATOM   2189  H   VAL A 146      45.500  53.870  33.010  1.00  0.00           H
ATOM   2190  CA  VAL A 146      46.110  52.060  32.120  1.00  0.00           C
ATOM   2191  HA  VAL A 146      46.960  51.450  32.420  1.00  0.00           H
ATOM   2192  CB  VAL A 146      44.800  51.470  32.660  1.00  0.00           C
ATOM   2193  HB  VAL A 146      44.110  52.280  32.440  1.00  0.00           H
ATOM   2194  CG1 VAL A 146      44.480  50.110  32.050  1.00  0.00           C
ATOM   2195 1HG1 VAL A 146      43.610  49.660  32.520  1.00  0.00           H
ATOM   2196 2HG1 VAL A 146      44.370  50.110  30.960  1.00  0.00           H
ATOM   2197 3HG1 VAL A 146      45.370  49.510  32.250  1.00  0.00           H
ATOM   2198  CG2 VAL A 146      44.630  51.290  34.180  1.00  0.00           C
ATOM   2199 1HG2 VAL A 146      44.830  52.230  34.680  1.00  0.00           H
ATOM   2200 2HG2 VAL A 146      43.610  51.030  34.430  1.00  0.00           H
ATOM   2201 3HG2 VAL A 146      45.280  50.460  34.490  1.00  0.00           H
ATOM   2202  C   VAL A 146      46.100  52.190  30.620  1.00  0.00           C
ATOM   2203  O   VAL A 146      46.870  51.540  29.970  1.00  0.00           O
ATOM   2204  N   ALA A 147      45.310  53.100  30.010  1.00  0.00           N
ATOM   2205  H   ALA A 147      44.880  53.850  30.540  1.00  0.00           H
ATOM   2206  CA  ALA A 147      45.340  53.300  28.580  1.00  0.00           C
ATOM   2207  HA  ALA A 147      45.020  52.410  28.040  1.00  0.00           H
ATOM   2208  CB  ALA A 147      44.300  54.410  28.280  1.00  0.00           C
ATOM   2209  HB1 ALA A 147      43.960  54.230  27.270  1.00  0.00           H
ATOM   2210  HB2 ALA A 147      43.420  54.280  28.910  1.00  0.00           H
ATOM   2211  HB3 ALA A 147      44.670  55.410  28.520  1.00  0.00           H
ATOM   2212  C   ALA A 147      46.650  53.660  27.940  1.00  0.00           C
ATOM   2213  O   ALA A 147      47.000  53.390  26.800  1.00  0.00           O
ATOM   2214  N   ASP A 148      47.320  54.500  28.650  1.00  0.00           N
ATOM   2215  H   ASP A 148      46.940  54.860  29.510  1.00  0.00           H
ATOM   2216  CA  ASP A 148      48.690  54.950  28.280  1.00  0.00           C
ATOM   2217  HA  ASP A 148      48.640  55.150  27.210  1.00  0.00           H
ATOM   2218  CB  ASP A 148      49.020  56.260  28.970  1.00  0.00           C
ATOM   2219  HB1 ASP A 148      49.050  56.110  30.050  1.00  0.00           H
ATOM   2220  HB2 ASP A 148      48.180  56.870  28.610  1.00  0.00           H
ATOM   2221  CG  ASP A 148      50.220  56.990  28.420  1.00  0.00           C
ATOM   2222  OD1 ASP A 148      50.210  57.190  27.160  1.00  0.00           O
ATOM   2223  OD2 ASP A 148      51.210  57.360  29.110  1.00  0.00           O
ATOM   2224  C   ASP A 148      49.750  53.860  28.590  1.00  0.00           C
ATOM   2225  O   ASP A 148      50.940  54.110  28.390  1.00  0.00           O
ATOM   2226  N   THR A 149      49.380  52.680  29.020  1.00  0.00           N
ATOM   2227  H   THR A 149      48.390  52.520  29.140  1.00  0.00           H
ATOM   2228  CA  THR A 149      50.310  51.610  29.350  1.00  0.00           C
ATOM   2229  HA  THR A 149      51.300  51.990  29.130  1.00  0.00           H
ATOM   2230  CB  THR A 149      50.240  51.310  30.870  1.00  0.00           C
ATOM   2231  HB  THR A 149      49.230  51.140  31.230  1.00  0.00           H
ATOM   2232  CG2 THR A 149      51.170  50.170  31.270  1.00  0.00           C
ATOM   2233 1HG2 THR A 149      52.010  50.280  30.570  1.00  0.00           H
ATOM   2234 2HG2 THR A 149      51.390  50.140  32.340  1.00  0.00           H
ATOM   2235 3HG2 THR A 149      50.730  49.210  31.000  1.00  0.00           H
ATOM   2236  OG1 THR A 149      50.730  52.350  31.580  1.00  0.00           O
ATOM   2237  HG1 THR A 149      49.970  52.880  31.830  1.00  0.00           H
ATOM   2238  C   THR A 149      50.030  50.400  28.490  1.00  0.00           C
ATOM   2239  O   THR A 149      50.950  49.810  27.930  1.00  0.00           O
ATOM   2240  N   PHE A 150      48.710  50.010  28.370  1.00  0.00           N
ATOM   2241  H   PHE A 150      48.070  50.370  29.070  1.00  0.00           H
ATOM   2242  CA  PHE A 150      48.280  48.960  27.500  1.00  0.00           C
ATOM   2243  HA  PHE A 150      49.210  48.490  27.190  1.00  0.00           H
ATOM   2244  CB  PHE A 150      47.350  47.990  28.230  1.00  0.00           C
ATOM   2245  HB1 PHE A 150      47.050  47.170  27.570  1.00  0.00           H
ATOM   2246  HB2 PHE A 150      46.410  48.480  28.470  1.00  0.00           H
ATOM   2247  CG  PHE A 150      47.900  47.420  29.480  1.00  0.00           C
ATOM   2248  CD1 PHE A 150      47.460  47.960  30.740  1.00  0.00           C
ATOM   2249  HD1 PHE A 150      46.800  48.810  30.680  1.00  0.00           H
ATOM   2250  CE1 PHE A 150      47.800  47.390  31.930  1.00  0.00           C
ATOM   2251  HE1 PHE A 150      47.450  47.840  32.850  1.00  0.00           H
ATOM   2252  CZ  PHE A 150      48.630  46.270  31.960  1.00  0.00           C
ATOM   2253  HZ  PHE A 150      49.000  45.930  32.920  1.00  0.00           H
ATOM   2254  CE2 PHE A 150      49.040  45.710  30.720  1.00  0.00           C
ATOM   2255  HE2 PHE A 150      49.760  44.910  30.770  1.00  0.00           H
ATOM   2256  CD2 PHE A 150      48.710  46.290  29.480  1.00  0.00           C
ATOM   2257  HD2 PHE A 150      49.000  45.810  28.560  1.00  0.00           H
ATOM   2258  C   PHE A 150      47.720  49.440  26.140  1.00  0.00           C
ATOM   2259  O   PHE A 150      46.640  48.980  25.660  1.00  0.00           O
ATOM   2260  N   ARG A 151      48.480  50.370  25.500  1.00  0.00           N
ATOM   2261  H   ARG A 151      49.370  50.530  25.950  1.00  0.00           H
ATOM   2262  CA  ARG A 151      48.290  50.960  24.190  1.00  0.00           C
ATOM   2263  HA  ARG A 151      47.450  51.650  24.280  1.00  0.00           H
ATOM   2264  CB  ARG A 151      49.550  51.750  23.750  1.00  0.00           C
ATOM   2265  HB1 ARG A 151      49.450  52.140  22.730  1.00  0.00           H
ATOM   2266  HB2 ARG A 151      50.360  51.020  23.730  1.00  0.00           H
ATOM   2267  CG  ARG A 151      49.840  52.980  24.580  1.00  0.00           C
ATOM   2268  HG1 ARG A 151      49.860  52.670  25.620  1.00  0.00           H
ATOM   2269  HG2 ARG A 151      48.950  53.610  24.510  1.00  0.00           H
ATOM   2270  CD  ARG A 151      51.210  53.670  24.190  1.00  0.00           C
ATOM   2271  HD1 ARG A 151      51.030  54.100  23.210  1.00  0.00           H
ATOM   2272  HD2 ARG A 151      51.900  52.830  24.270  1.00  0.00           H
ATOM   2273  NE  ARG A 151      51.420  54.810  25.120  1.00  0.00           N
ATOM   2274  HE  ARG A 151      50.590  55.230  25.520  1.00  0.00           H
ATOM   2275  CZ  ARG A 151      52.550  55.460  25.110  1.00  0.00           C
ATOM   2276  NH1 ARG A 151      52.660  56.650  25.670  1.00  0.00           N
ATOM   2277 1HH1 ARG A 151      51.910  57.030  26.230  1.00  0.00           H
ATOM   2278 2HH1 ARG A 151      53.450  57.290  25.620  1.00  0.00           H
ATOM   2279  NH2 ARG A 151      53.660  54.990  24.580  1.00  0.00           N
ATOM   2280 1HH2 ARG A 151      53.600  54.160  24.010  1.00  0.00           H
ATOM   2281 2HH2 ARG A 151      54.490  55.550  24.700  1.00  0.00           H
ATOM   2282  C   ARG A 151      47.700  50.140  22.970  1.00  0.00           C
ATOM   2283  O   ARG A 151      46.830  50.560  22.210  1.00  0.00           O
ATOM   2284  N   ASP A 152      48.080  48.850  22.930  1.00  0.00           N
ATOM   2285  H   ASP A 152      48.460  48.550  23.810  1.00  0.00           H
ATOM   2286  CA  ASP A 152      47.640  47.880  21.910  1.00  0.00           C
ATOM   2287  HA  ASP A 152      47.710  48.470  21.000  1.00  0.00           H
ATOM   2288  CB  ASP A 152      48.480  46.560  21.910  1.00  0.00           C
ATOM   2289  HB1 ASP A 152      48.250  45.830  21.130  1.00  0.00           H
ATOM   2290  HB2 ASP A 152      48.290  46.060  22.860  1.00  0.00           H
ATOM   2291  CG  ASP A 152      50.000  46.940  21.950  1.00  0.00           C
ATOM   2292  OD1 ASP A 152      50.470  47.810  21.230  1.00  0.00           O
ATOM   2293  OD2 ASP A 152      50.780  46.280  22.700  1.00  0.00           O
ATOM   2294  C   ASP A 152      46.090  47.500  22.030  1.00  0.00           C
ATOM   2295  O   ASP A 152      45.490  46.900  21.090  1.00  0.00           O
ATOM   2296  N   PHE A 153      45.410  47.760  23.130  1.00  0.00           N
ATOM   2297  H   PHE A 153      45.920  48.200  23.890  1.00  0.00           H
ATOM   2298  CA  PHE A 153      44.000  47.530  23.420  1.00  0.00           C
ATOM   2299  HA  PHE A 153      43.610  46.930  22.600  1.00  0.00           H
ATOM   2300  CB  PHE A 153      43.800  46.690  24.720  1.00  0.00           C
ATOM   2301  HB1 PHE A 153      42.780  46.750  25.110  1.00  0.00           H
ATOM   2302  HB2 PHE A 153      44.470  47.120  25.460  1.00  0.00           H
ATOM   2303  CG  PHE A 153      44.130  45.240  24.330  1.00  0.00           C
ATOM   2304  CD1 PHE A 153      43.230  44.490  23.540  1.00  0.00           C
ATOM   2305  HD1 PHE A 153      42.350  45.040  23.220  1.00  0.00           H
ATOM   2306  CE1 PHE A 153      43.560  43.190  23.080  1.00  0.00           C
ATOM   2307  HE1 PHE A 153      42.910  42.570  22.490  1.00  0.00           H
ATOM   2308  CZ  PHE A 153      44.860  42.700  23.330  1.00  0.00           C
ATOM   2309  HZ  PHE A 153      45.060  41.690  22.980  1.00  0.00           H
ATOM   2310  CE2 PHE A 153      45.780  43.430  24.120  1.00  0.00           C
ATOM   2311  HE2 PHE A 153      46.770  43.020  24.300  1.00  0.00           H
ATOM   2312  CD2 PHE A 153      45.400  44.670  24.550  1.00  0.00           C
ATOM   2313  HD2 PHE A 153      46.080  45.250  25.160  1.00  0.00           H
ATOM   2314  C   PHE A 153      43.260  48.840  23.520  1.00  0.00           C
ATOM   2315  O   PHE A 153      43.800  49.800  24.040  1.00  0.00           O
ATOM   2316  N   ALA A 154      41.970  48.780  23.350  1.00  0.00           N
ATOM   2317  H   ALA A 154      41.620  47.920  22.950  1.00  0.00           H
ATOM   2318  CA  ALA A 154      40.990  49.890  23.700  1.00  0.00           C
ATOM   2319  HA  ALA A 154      41.560  50.800  23.520  1.00  0.00           H
ATOM   2320  CB  ALA A 154      39.760  49.730  22.740  1.00  0.00           C
ATOM   2321  HB1 ALA A 154      39.100  50.590  22.810  1.00  0.00           H
ATOM   2322  HB2 ALA A 154      40.110  49.560  21.720  1.00  0.00           H
ATOM   2323  HB3 ALA A 154      39.170  48.840  22.960  1.00  0.00           H
ATOM   2324  C   ALA A 154      40.520  49.950  25.130  1.00  0.00           C
ATOM   2325  O   ALA A 154      40.460  48.900  25.740  1.00  0.00           O
ATOM   2326  N   VAL A 155      40.100  51.160  25.590  1.00  0.00           N
ATOM   2327  H   VAL A 155      40.180  51.980  25.000  1.00  0.00           H
ATOM   2328  CA  VAL A 155      39.790  51.330  27.070  1.00  0.00           C
ATOM   2329  HA  VAL A 155      39.610  50.420  27.640  1.00  0.00           H
ATOM   2330  CB  VAL A 155      41.010  51.880  27.780  1.00  0.00           C
ATOM   2331  HB  VAL A 155      41.320  52.850  27.400  1.00  0.00           H
ATOM   2332  CG1 VAL A 155      40.820  52.020  29.330  1.00  0.00           C
ATOM   2333 1HG1 VAL A 155      41.730  52.340  29.850  1.00  0.00           H
ATOM   2334 2HG1 VAL A 155      40.000  52.710  29.510  1.00  0.00           H
ATOM   2335 3HG1 VAL A 155      40.610  51.040  29.730  1.00  0.00           H
ATOM   2336  CG2 VAL A 155      42.240  51.010  27.610  1.00  0.00           C
ATOM   2337 1HG2 VAL A 155      42.470  50.950  26.540  1.00  0.00           H
ATOM   2338 2HG2 VAL A 155      43.090  51.470  28.120  1.00  0.00           H
ATOM   2339 3HG2 VAL A 155      42.100  50.000  27.970  1.00  0.00           H
ATOM   2340  C   VAL A 155      38.630  52.300  27.130  1.00  0.00           C
ATOM   2341  O   VAL A 155      38.750  53.300  26.470  1.00  0.00           O
ATOM   2342  N   SER A 156      37.610  52.010  27.910  1.00  0.00           N
ATOM   2343  H   SER A 156      37.540  51.160  28.450  1.00  0.00           H
ATOM   2344  CA  SER A 156      36.460  52.880  28.050  1.00  0.00           C
ATOM   2345  HA  SER A 156      36.670  53.930  27.820  1.00  0.00           H
ATOM   2346  CB  SER A 156      35.230  52.390  27.260  1.00  0.00           C
ATOM   2347  HB1 SER A 156      34.550  53.230  27.250  1.00  0.00           H
ATOM   2348  HB2 SER A 156      34.680  51.500  27.570  1.00  0.00           H
ATOM   2349  OG  SER A 156      35.530  52.110  25.930  1.00  0.00           O
ATOM   2350  HG  SER A 156      36.010  51.290  25.790  1.00  0.00           H
ATOM   2351  C   SER A 156      36.130  52.980  29.580  1.00  0.00           C
ATOM   2352  O   SER A 156      36.430  52.070  30.320  1.00  0.00           O
ATOM   2353  N   THR A 157      35.520  54.080  30.000  1.00  0.00           N
ATOM   2354  H   THR A 157      35.090  54.750  29.380  1.00  0.00           H
ATOM   2355  CA  THR A 157      35.360  54.340  31.430  1.00  0.00           C
ATOM   2356  HA  THR A 157      36.140  53.810  31.990  1.00  0.00           H
ATOM   2357  CB  THR A 157      35.590  55.820  31.790  1.00  0.00           C
ATOM   2358  HB  THR A 157      35.510  55.920  32.870  1.00  0.00           H
ATOM   2359  CG2 THR A 157      37.010  56.440  31.550  1.00  0.00           C
ATOM   2360 1HG2 THR A 157      37.420  56.090  30.600  1.00  0.00           H
ATOM   2361 2HG2 THR A 157      36.930  57.520  31.650  1.00  0.00           H
ATOM   2362 3HG2 THR A 157      37.710  56.180  32.350  1.00  0.00           H
ATOM   2363  OG1 THR A 157      34.650  56.540  31.100  1.00  0.00           O
ATOM   2364  HG1 THR A 157      34.860  57.430  31.420  1.00  0.00           H
ATOM   2365  C   THR A 157      33.950  53.860  31.770  1.00  0.00           C
ATOM   2366  O   THR A 157      33.080  54.130  31.000  1.00  0.00           O
ATOM   2367  N   VAL A 158      33.620  53.390  32.920  1.00  0.00           N
ATOM   2368  H   VAL A 158      34.400  53.160  33.520  1.00  0.00           H
ATOM   2369  CA  VAL A 158      32.270  52.990  33.390  1.00  0.00           C
ATOM   2370  HA  VAL A 158      31.500  53.450  32.770  1.00  0.00           H
ATOM   2371  CB  VAL A 158      32.050  51.510  33.240  1.00  0.00           C
ATOM   2372  HB  VAL A 158      32.690  51.020  33.980  1.00  0.00           H
ATOM   2373  CG1 VAL A 158      30.630  51.090  33.570  1.00  0.00           C
ATOM   2374 1HG1 VAL A 158      30.320  51.260  34.600  1.00  0.00           H
ATOM   2375 2HG1 VAL A 158      29.930  51.560  32.880  1.00  0.00           H
ATOM   2376 3HG1 VAL A 158      30.540  50.020  33.410  1.00  0.00           H
ATOM   2377  CG2 VAL A 158      32.330  50.850  31.860  1.00  0.00           C
ATOM   2378 1HG2 VAL A 158      32.590  49.790  31.930  1.00  0.00           H
ATOM   2379 2HG2 VAL A 158      31.530  50.890  31.130  1.00  0.00           H
ATOM   2380 3HG2 VAL A 158      33.190  51.350  31.410  1.00  0.00           H
ATOM   2381  C   VAL A 158      31.860  53.400  34.840  1.00  0.00           C
ATOM   2382  O   VAL A 158      32.510  53.100  35.800  1.00  0.00           O
ATOM   2383  N   PRO A 159      30.680  54.010  35.060  1.00  0.00           N
ATOM   2384  CD  PRO A 159      29.640  54.510  34.150  1.00  0.00           C
ATOM   2385  HD1 PRO A 159      29.240  53.690  33.550  1.00  0.00           H
ATOM   2386  HD2 PRO A 159      29.960  55.290  33.460  1.00  0.00           H
ATOM   2387  CG  PRO A 159      28.480  55.160  34.980  1.00  0.00           C
ATOM   2388  HG1 PRO A 159      27.740  54.380  35.170  1.00  0.00           H
ATOM   2389  HG2 PRO A 159      28.080  56.090  34.560  1.00  0.00           H
ATOM   2390  CB  PRO A 159      29.190  55.570  36.260  1.00  0.00           C
ATOM   2391  HB1 PRO A 159      28.410  55.450  37.010  1.00  0.00           H
ATOM   2392  HB2 PRO A 159      29.650  56.560  36.270  1.00  0.00           H
ATOM   2393  CA  PRO A 159      30.330  54.500  36.400  1.00  0.00           C
ATOM   2394  HA  PRO A 159      31.240  54.900  36.840  1.00  0.00           H
ATOM   2395  C   PRO A 159      29.860  53.320  37.340  1.00  0.00           C
ATOM   2396  O   PRO A 159      28.880  52.590  37.040  1.00  0.00           O
ATOM   2397  N   VAL A 160      30.570  53.120  38.450  1.00  0.00           N
ATOM   2398  H   VAL A 160      31.360  53.720  38.620  1.00  0.00           H
ATOM   2399  CA  VAL A 160      30.270  52.030  39.470  1.00  0.00           C
ATOM   2400  HA  VAL A 160      29.850  51.120  39.040  1.00  0.00           H
ATOM   2401  CB  VAL A 160      31.530  51.660  40.260  1.00  0.00           C
ATOM   2402  HB  VAL A 160      31.850  52.570  40.770  1.00  0.00           H
ATOM   2403  CG1 VAL A 160      31.300  50.590  41.360  1.00  0.00           C
ATOM   2404 1HG1 VAL A 160      32.190  50.210  41.870  1.00  0.00           H
ATOM   2405 2HG1 VAL A 160      30.540  50.940  42.060  1.00  0.00           H
ATOM   2406 3HG1 VAL A 160      30.930  49.630  41.000  1.00  0.00           H
ATOM   2407  CG2 VAL A 160      32.570  51.030  39.250  1.00  0.00           C
ATOM   2408 1HG2 VAL A 160      32.780  51.790  38.500  1.00  0.00           H
ATOM   2409 2HG2 VAL A 160      33.500  50.830  39.780  1.00  0.00           H
ATOM   2410 3HG2 VAL A 160      32.310  50.040  38.870  1.00  0.00           H
ATOM   2411  C   VAL A 160      29.220  52.620  40.400  1.00  0.00           C
ATOM   2412  O   VAL A 160      29.620  53.390  41.270  1.00  0.00           O
ATOM   2413  N   SER A 161      27.910  52.290  40.260  1.00  0.00           N
ATOM   2414  H   SER A 161      27.780  51.630  39.510  1.00  0.00           H
ATOM   2415  CA  SER A 161      26.760  52.750  41.010  1.00  0.00           C
ATOM   2416  HA  SER A 161      26.930  53.760  41.390  1.00  0.00           H
ATOM   2417  CB  SER A 161      25.530  52.980  40.140  1.00  0.00           C
ATOM   2418  HB1 SER A 161      25.730  53.780  39.430  1.00  0.00           H
ATOM   2419  HB2 SER A 161      24.640  53.370  40.630  1.00  0.00           H
ATOM   2420  OG  SER A 161      25.190  51.840  39.440  1.00  0.00           O
ATOM   2421  HG  SER A 161      24.940  52.100  38.550  1.00  0.00           H
ATOM   2422  C   SER A 161      26.350  52.010  42.240  1.00  0.00           C
ATOM   2423  O   SER A 161      25.600  52.520  43.020  1.00  0.00           O
ATOM   2424  N   GLY A 162      26.660  50.710  42.230  1.00  0.00           N
ATOM   2425  H   GLY A 162      27.240  50.440  41.450  1.00  0.00           H
ATOM   2426  CA  GLY A 162      26.260  49.790  43.340  1.00  0.00           C
ATOM   2427  HA1 GLY A 162      25.880  48.850  42.950  1.00  0.00           H
ATOM   2428  HA2 GLY A 162      25.450  50.190  43.940  1.00  0.00           H
ATOM   2429  C   GLY A 162      27.520  49.560  44.270  1.00  0.00           C
ATOM   2430  O   GLY A 162      27.670  50.310  45.180  1.00  0.00           O
ATOM   2431  N   PRO A 163      28.310  48.480  44.130  1.00  0.00           N
ATOM   2432  CD  PRO A 163      28.070  47.430  43.150  1.00  0.00           C
ATOM   2433  HD1 PRO A 163      27.930  47.690  42.100  1.00  0.00           H
ATOM   2434  HD2 PRO A 163      27.120  46.930  43.320  1.00  0.00           H
ATOM   2435  CG  PRO A 163      29.180  46.350  43.410  1.00  0.00           C
ATOM   2436  HG1 PRO A 163      30.100  46.500  42.850  1.00  0.00           H
ATOM   2437  HG2 PRO A 163      28.750  45.390  43.110  1.00  0.00           H
ATOM   2438  CB  PRO A 163      29.410  46.530  44.900  1.00  0.00           C
ATOM   2439  HB1 PRO A 163      30.440  46.270  45.170  1.00  0.00           H
ATOM   2440  HB2 PRO A 163      28.600  46.080  45.470  1.00  0.00           H
ATOM   2441  CA  PRO A 163      29.330  48.010  45.150  1.00  0.00           C
ATOM   2442  HA  PRO A 163      28.850  48.230  46.100  1.00  0.00           H
ATOM   2443  C   PRO A 163      30.620  48.760  44.950  1.00  0.00           C
ATOM   2444  O   PRO A 163      30.560  49.780  44.320  1.00  0.00           O
ATOM   2445  N   SER A 164      31.730  48.360  45.560  1.00  0.00           N
ATOM   2446  H   SER A 164      31.750  47.540  46.140  1.00  0.00           H
ATOM   2447  CA  SER A 164      32.950  49.130  45.510  1.00  0.00           C
ATOM   2448  HA  SER A 164      32.600  50.130  45.790  1.00  0.00           H
ATOM   2449  CB  SER A 164      33.950  48.590  46.560  1.00  0.00           C
ATOM   2450  HB1 SER A 164      34.930  49.050  46.430  1.00  0.00           H
ATOM   2451  HB2 SER A 164      34.140  47.530  46.360  1.00  0.00           H
ATOM   2452  OG  SER A 164      33.580  48.580  47.940  1.00  0.00           O
ATOM   2453  HG  SER A 164      34.190  48.000  48.410  1.00  0.00           H
ATOM   2454  C   SER A 164      33.660  49.140  44.140  1.00  0.00           C
ATOM   2455  O   SER A 164      34.340  50.050  43.700  1.00  0.00           O
ATOM   2456  N   HIS A 165      33.500  48.080  43.370  1.00  0.00           N
ATOM   2457  H   HIS A 165      32.940  47.300  43.660  1.00  0.00           H
ATOM   2458  CA  HIS A 165      34.210  47.870  42.100  1.00  0.00           C
ATOM   2459  HA  HIS A 165      34.450  48.830  41.630  1.00  0.00           H
ATOM   2460  CB  HIS A 165      35.480  47.030  42.270  1.00  0.00           C
ATOM   2461  HB1 HIS A 165      35.960  46.970  41.290  1.00  0.00           H
ATOM   2462  HB2 HIS A 165      35.230  46.010  42.570  1.00  0.00           H
ATOM   2463  CG  HIS A 165      36.380  47.520  43.370  1.00  0.00           C
ATOM   2464  ND1 HIS A 165      36.380  47.150  44.760  1.00  0.00           N
ATOM   2465  CE1 HIS A 165      37.140  48.090  45.320  1.00  0.00           C
ATOM   2466  HE1 HIS A 165      37.510  48.080  46.330  1.00  0.00           H
ATOM   2467  NE2 HIS A 165      37.690  48.910  44.420  1.00  0.00           N
ATOM   2468  HE2 HIS A 165      38.240  49.720  44.640  1.00  0.00           H
ATOM   2469  CD2 HIS A 165      37.210  48.610  43.190  1.00  0.00           C
ATOM   2470  HD2 HIS A 165      37.520  49.110  42.280  1.00  0.00           H
ATOM   2471  C   HIS A 165      33.370  47.270  40.920  1.00  0.00           C
ATOM   2472  O   HIS A 165      32.430  46.570  41.110  1.00  0.00           O
ATOM   2473  N   LEU A 166      33.820  47.480  39.680  1.00  0.00           N
ATOM   2474  H   LEU A 166      34.580  48.150  39.660  1.00  0.00           H
ATOM   2475  CA  LEU A 166      33.180  46.970  38.450  1.00  0.00           C
ATOM   2476  HA  LEU A 166      32.250  47.520  38.320  1.00  0.00           H
ATOM   2477  CB  LEU A 166      33.980  47.420  37.230  1.00  0.00           C
ATOM   2478  HB1 LEU A 166      35.020  47.110  37.220  1.00  0.00           H
ATOM   2479  HB2 LEU A 166      33.870  48.510  37.210  1.00  0.00           H
ATOM   2480  CG  LEU A 166      33.380  47.010  35.830  1.00  0.00           C
ATOM   2481  HG  LEU A 166      33.400  45.920  35.860  1.00  0.00           H
ATOM   2482  CD1 LEU A 166      31.980  47.550  35.520  1.00  0.00           C
ATOM   2483 1HD1 LEU A 166      31.720  47.020  34.600  1.00  0.00           H
ATOM   2484 2HD1 LEU A 166      31.300  47.180  36.290  1.00  0.00           H
ATOM   2485 3HD1 LEU A 166      32.090  48.620  35.380  1.00  0.00           H
ATOM   2486  CD2 LEU A 166      34.190  47.530  34.630  1.00  0.00           C
ATOM   2487 1HD2 LEU A 166      33.820  47.140  33.680  1.00  0.00           H
ATOM   2488 2HD2 LEU A 166      34.330  48.620  34.610  1.00  0.00           H
ATOM   2489 3HD2 LEU A 166      35.180  47.090  34.710  1.00  0.00           H
ATOM   2490  C   LEU A 166      32.960  45.450  38.540  1.00  0.00           C
ATOM   2491  O   LEU A 166      31.850  44.940  38.380  1.00  0.00           O
ATOM   2492  N   ARG A 167      34.060  44.760  38.860  1.00  0.00           N
ATOM   2493  H   ARG A 167      34.930  45.290  38.900  1.00  0.00           H
ATOM   2494  CA  ARG A 167      34.030  43.330  39.040  1.00  0.00           C
ATOM   2495  HA  ARG A 167      33.310  42.860  38.370  1.00  0.00           H
ATOM   2496  CB  ARG A 167      35.380  42.670  38.690  1.00  0.00           C
ATOM   2497  HB1 ARG A 167      35.300  41.620  38.940  1.00  0.00           H
ATOM   2498  HB2 ARG A 167      36.200  42.960  39.340  1.00  0.00           H
ATOM   2499  CG  ARG A 167      35.790  42.710  37.140  1.00  0.00           C
ATOM   2500  HG1 ARG A 167      36.070  43.690  36.750  1.00  0.00           H
ATOM   2501  HG2 ARG A 167      34.860  42.470  36.620  1.00  0.00           H
ATOM   2502  CD  ARG A 167      36.940  41.790  36.770  1.00  0.00           C
ATOM   2503  HD1 ARG A 167      37.850  42.190  37.210  1.00  0.00           H
ATOM   2504  HD2 ARG A 167      37.070  41.790  35.690  1.00  0.00           H
ATOM   2505  NE  ARG A 167      36.830  40.420  37.290  1.00  0.00           N
ATOM   2506  HE  ARG A 167      36.270  40.270  38.110  1.00  0.00           H
ATOM   2507  CZ  ARG A 167      37.200  39.340  36.700  1.00  0.00           C
ATOM   2508  NH1 ARG A 167      36.830  38.190  37.260  1.00  0.00           N
ATOM   2509 1HH1 ARG A 167      36.310  38.220  38.130  1.00  0.00           H
ATOM   2510 2HH1 ARG A 167      37.060  37.290  36.870  1.00  0.00           H
ATOM   2511  NH2 ARG A 167      37.830  39.420  35.590  1.00  0.00           N
ATOM   2512 1HH2 ARG A 167      38.300  40.280  35.330  1.00  0.00           H
ATOM   2513 2HH2 ARG A 167      37.860  38.590  35.020  1.00  0.00           H
ATOM   2514  C   ARG A 167      33.560  42.910  40.440  1.00  0.00           C
ATOM   2515  O   ARG A 167      33.500  41.750  40.890  1.00  0.00           O
ATOM   2516  N   GLY A 168      33.050  43.910  41.120  1.00  0.00           N
ATOM   2517  H   GLY A 168      33.280  44.840  40.790  1.00  0.00           H
ATOM   2518  CA  GLY A 168      32.210  43.760  42.290  1.00  0.00           C
ATOM   2519  HA1 GLY A 168      32.070  44.760  42.710  1.00  0.00           H
ATOM   2520  HA2 GLY A 168      32.710  43.070  42.970  1.00  0.00           H
ATOM   2521  C   GLY A 168      30.890  43.070  41.910  1.00  0.00           C
ATOM   2522  O   GLY A 168      30.480  42.360  42.830  1.00  0.00           O
ATOM   2523  N   LEU A 169      30.350  43.130  40.650  1.00  0.00           N
ATOM   2524  H   LEU A 169      30.700  43.820  40.000  1.00  0.00           H
ATOM   2525  CA  LEU A 169      29.130  42.470  40.070  1.00  0.00           C
ATOM   2526  HA  LEU A 169      28.830  41.660  40.740  1.00  0.00           H
ATOM   2527  CB  LEU A 169      28.010  43.450  40.150  1.00  0.00           C
ATOM   2528  HB1 LEU A 169      27.830  43.550  41.220  1.00  0.00           H
ATOM   2529  HB2 LEU A 169      27.100  43.050  39.700  1.00  0.00           H
ATOM   2530  CG  LEU A 169      28.260  44.960  39.630  1.00  0.00           C
ATOM   2531  HG  LEU A 169      29.140  45.330  40.140  1.00  0.00           H
ATOM   2532  CD1 LEU A 169      28.640  44.930  38.150  1.00  0.00           C
ATOM   2533 1HD1 LEU A 169      28.770  45.930  37.740  1.00  0.00           H
ATOM   2534 2HD1 LEU A 169      29.550  44.370  37.930  1.00  0.00           H
ATOM   2535 3HD1 LEU A 169      27.770  44.490  37.660  1.00  0.00           H
ATOM   2536  CD2 LEU A 169      27.010  45.790  40.040  1.00  0.00           C
ATOM   2537 1HD2 LEU A 169      26.210  45.310  39.480  1.00  0.00           H
ATOM   2538 2HD2 LEU A 169      26.810  45.740  41.110  1.00  0.00           H
ATOM   2539 3HD2 LEU A 169      27.210  46.840  39.790  1.00  0.00           H
ATOM   2540  C   LEU A 169      29.260  41.760  38.660  1.00  0.00           C
ATOM   2541  O   LEU A 169      28.290  41.460  38.010  1.00  0.00           O
ATOM   2542  N   CYS A 170      30.510  41.630  38.150  1.00  0.00           N
ATOM   2543  H   CYS A 170      31.310  41.710  38.760  1.00  0.00           H
ATOM   2544  CA  CYS A 170      30.770  41.120  36.810  1.00  0.00           C
ATOM   2545  HA  CYS A 170      30.080  40.280  36.700  1.00  0.00           H
ATOM   2546  CB  CYS A 170      30.380  42.050  35.650  1.00  0.00           C
ATOM   2547  HB1 CYS A 170      29.390  42.480  35.830  1.00  0.00           H
ATOM   2548  HB2 CYS A 170      30.280  41.360  34.820  1.00  0.00           H
ATOM   2549  SG  CYS A 170      31.710  43.330  35.410  1.00  0.00           S
ATOM   2550  HG  CYS A 170      31.640  43.780  36.670  1.00  0.00           H
ATOM   2551  C   CYS A 170      32.130  40.310  36.710  1.00  0.00           C
ATOM   2552  O   CYS A 170      33.040  40.670  37.460  1.00  0.00           O
ATOM   2553  N   GLY A 171      32.210  39.330  35.800  1.00  0.00           N
ATOM   2554  H   GLY A 171      31.310  39.060  35.440  1.00  0.00           H
ATOM   2555  CA  GLY A 171      33.430  38.580  35.380  1.00  0.00           C
ATOM   2556  HA1 GLY A 171      33.510  37.740  36.070  1.00  0.00           H
ATOM   2557  HA2 GLY A 171      34.320  39.210  35.470  1.00  0.00           H
ATOM   2558  C   GLY A 171      33.490  38.170  33.900  1.00  0.00           C
ATOM   2559  O   GLY A 171      32.480  38.250  33.230  1.00  0.00           O
ATOM   2560  N   MET A 172      34.700  37.860  33.380  1.00  0.00           N
ATOM   2561  H   MET A 172      35.480  37.770  34.020  1.00  0.00           H
ATOM   2562  CA  MET A 172      34.860  37.050  32.100  1.00  0.00           C
ATOM   2563  HA  MET A 172      34.000  37.280  31.480  1.00  0.00           H
ATOM   2564  CB  MET A 172      36.200  37.310  31.370  1.00  0.00           C
ATOM   2565  HB1 MET A 172      36.180  36.590  30.550  1.00  0.00           H
ATOM   2566  HB2 MET A 172      37.010  37.150  32.080  1.00  0.00           H
ATOM   2567  CG  MET A 172      36.360  38.770  30.880  1.00  0.00           C
ATOM   2568  HG1 MET A 172      37.320  38.850  30.370  1.00  0.00           H
ATOM   2569  HG2 MET A 172      36.410  39.500  31.700  1.00  0.00           H
ATOM   2570  SD  MET A 172      35.100  39.390  29.760  1.00  0.00           S
ATOM   2571  CE  MET A 172      35.400  38.250  28.330  1.00  0.00           C
ATOM   2572  HE1 MET A 172      34.880  38.630  27.450  1.00  0.00           H
ATOM   2573  HE2 MET A 172      36.450  38.150  28.030  1.00  0.00           H
ATOM   2574  HE3 MET A 172      35.020  37.250  28.510  1.00  0.00           H
ATOM   2575  C   MET A 172      34.730  35.580  32.440  1.00  0.00           C
ATOM   2576  O   MET A 172      35.610  35.030  33.120  1.00  0.00           O
ATOM   2577  N   GLY A 173      33.750  34.870  31.950  1.00  0.00           N
ATOM   2578  H   GLY A 173      33.080  35.270  31.320  1.00  0.00           H
ATOM   2579  CA  GLY A 173      33.600  33.470  32.350  1.00  0.00           C
ATOM   2580  HA1 GLY A 173      32.530  33.430  32.570  1.00  0.00           H
ATOM   2581  HA2 GLY A 173      34.290  33.130  33.120  1.00  0.00           H
ATOM   2582  C   GLY A 173      33.830  32.570  31.110  1.00  0.00           C
ATOM   2583  O   GLY A 173      33.930  31.340  31.230  1.00  0.00           O
ATOM   2584  N   GLY A 174      33.930  33.240  29.920  1.00  0.00           N
ATOM   2585  H   GLY A 174      33.780  34.240  29.960  1.00  0.00           H
ATOM   2586  CA  GLY A 174      34.340  32.530  28.710  1.00  0.00           C
ATOM   2587  HA1 GLY A 174      33.480  31.980  28.330  1.00  0.00           H
ATOM   2588  HA2 GLY A 174      35.140  31.830  28.960  1.00  0.00           H
ATOM   2589  C   GLY A 174      34.740  33.500  27.560  1.00  0.00           C
ATOM   2590  O   GLY A 174      34.530  34.720  27.690  1.00  0.00           O
ATOM   2591  N   PRO A 175      35.190  33.090  26.380  1.00  0.00           N
ATOM   2592  CD  PRO A 175      35.210  31.690  26.060  1.00  0.00           C
ATOM   2593  HD1 PRO A 175      34.250  31.190  26.200  1.00  0.00           H
ATOM   2594  HD2 PRO A 175      35.990  31.300  26.720  1.00  0.00           H
ATOM   2595  CG  PRO A 175      35.550  31.540  24.610  1.00  0.00           C
ATOM   2596  HG1 PRO A 175      34.660  31.220  24.070  1.00  0.00           H
ATOM   2597  HG2 PRO A 175      36.310  30.790  24.360  1.00  0.00           H
ATOM   2598  CB  PRO A 175      35.990  32.960  24.140  1.00  0.00           C
ATOM   2599  HB1 PRO A 175      35.650  33.180  23.130  1.00  0.00           H
ATOM   2600  HB2 PRO A 175      37.060  33.070  24.320  1.00  0.00           H
ATOM   2601  CA  PRO A 175      35.400  33.920  25.200  1.00  0.00           C
ATOM   2602  HA  PRO A 175      36.010  34.820  25.320  1.00  0.00           H
ATOM   2603  C   PRO A 175      34.080  34.540  24.810  1.00  0.00           C
ATOM   2604  O   PRO A 175      32.980  33.900  24.900  1.00  0.00           O
ATOM   2605  N   ARG A 176      34.110  35.840  24.620  1.00  0.00           N
ATOM   2606  H   ARG A 176      35.000  36.310  24.520  1.00  0.00           H
ATOM   2607  CA  ARG A 176      33.000  36.750  24.400  1.00  0.00           C
ATOM   2608  HA  ARG A 176      33.350  37.780  24.420  1.00  0.00           H
ATOM   2609  CB  ARG A 176      32.350  36.590  23.040  1.00  0.00           C
ATOM   2610  HB1 ARG A 176      31.500  37.260  22.900  1.00  0.00           H
ATOM   2611  HB2 ARG A 176      31.950  35.570  22.990  1.00  0.00           H
ATOM   2612  CG  ARG A 176      33.360  36.670  21.910  1.00  0.00           C
ATOM   2613  HG1 ARG A 176      34.340  36.250  22.150  1.00  0.00           H
ATOM   2614  HG2 ARG A 176      33.550  37.700  21.630  1.00  0.00           H
ATOM   2615  CD  ARG A 176      33.030  35.940  20.620  1.00  0.00           C
ATOM   2616  HD1 ARG A 176      33.940  36.160  20.060  1.00  0.00           H
ATOM   2617  HD2 ARG A 176      32.140  36.400  20.180  1.00  0.00           H
ATOM   2618  NE  ARG A 176      32.900  34.550  20.940  1.00  0.00           N
ATOM   2619  HE  ARG A 176      32.200  34.230  21.590  1.00  0.00           H
ATOM   2620  CZ  ARG A 176      33.480  33.500  20.320  1.00  0.00           C
ATOM   2621  NH1 ARG A 176      33.220  32.270  20.740  1.00  0.00           N
ATOM   2622 1HH1 ARG A 176      32.520  31.990  21.400  1.00  0.00           H
ATOM   2623 2HH1 ARG A 176      33.560  31.530  20.140  1.00  0.00           H
ATOM   2624  NH2 ARG A 176      34.200  33.580  19.250  1.00  0.00           N
ATOM   2625 1HH2 ARG A 176      34.340  34.400  18.690  1.00  0.00           H
ATOM   2626 2HH2 ARG A 176      34.470  32.680  18.870  1.00  0.00           H
ATOM   2627  C   ARG A 176      31.900  36.650  25.510  1.00  0.00           C
ATOM   2628  O   ARG A 176      30.840  37.310  25.300  1.00  0.00           O
ATOM   2629  N   THR A 177      32.100  35.850  26.610  1.00  0.00           N
ATOM   2630  H   THR A 177      32.970  35.360  26.770  1.00  0.00           H
ATOM   2631  CA  THR A 177      30.970  35.540  27.470  1.00  0.00           C
ATOM   2632  HA  THR A 177      30.050  35.870  26.980  1.00  0.00           H
ATOM   2633  CB  THR A 177      30.690  34.080  27.780  1.00  0.00           C
ATOM   2634  HB  THR A 177      31.570  33.710  28.310  1.00  0.00           H
ATOM   2635  CG2 THR A 177      29.470  33.800  28.590  1.00  0.00           C
ATOM   2636 1HG2 THR A 177      28.620  34.300  28.140  1.00  0.00           H
ATOM   2637 2HG2 THR A 177      29.220  32.750  28.700  1.00  0.00           H
ATOM   2638 3HG2 THR A 177      29.550  34.240  29.590  1.00  0.00           H
ATOM   2639  OG1 THR A 177      30.620  33.340  26.600  1.00  0.00           O
ATOM   2640  HG1 THR A 177      31.260  33.690  25.980  1.00  0.00           H
ATOM   2641  C   THR A 177      31.190  36.240  28.740  1.00  0.00           C
ATOM   2642  O   THR A 177      32.100  35.850  29.490  1.00  0.00           O
ATOM   2643  N   VAL A 178      30.490  37.290  29.040  1.00  0.00           N
ATOM   2644  H   VAL A 178      29.840  37.700  28.380  1.00  0.00           H
ATOM   2645  CA  VAL A 178      30.590  38.050  30.350  1.00  0.00           C
ATOM   2646  HA  VAL A 178      31.540  37.910  30.850  1.00  0.00           H
ATOM   2647  CB  VAL A 178      30.470  39.570  30.190  1.00  0.00           C
ATOM   2648  HB  VAL A 178      29.400  39.720  30.090  1.00  0.00           H
ATOM   2649  CG1 VAL A 178      30.900  40.370  31.450  1.00  0.00           C
ATOM   2650 1HG1 VAL A 178      30.560  39.910  32.380  1.00  0.00           H
ATOM   2651 2HG1 VAL A 178      31.990  40.450  31.470  1.00  0.00           H
ATOM   2652 3HG1 VAL A 178      30.510  41.380  31.430  1.00  0.00           H
ATOM   2653  CG2 VAL A 178      31.110  40.210  28.980  1.00  0.00           C
ATOM   2654 1HG2 VAL A 178      32.180  40.000  28.990  1.00  0.00           H
ATOM   2655 2HG2 VAL A 178      30.710  39.760  28.070  1.00  0.00           H
ATOM   2656 3HG2 VAL A 178      31.010  41.290  29.080  1.00  0.00           H
ATOM   2657  C   VAL A 178      29.570  37.650  31.440  1.00  0.00           C
ATOM   2658  O   VAL A 178      28.390  37.820  31.330  1.00  0.00           O
ATOM   2659  N   VAL A 179      30.070  37.180  32.550  1.00  0.00           N
ATOM   2660  H   VAL A 179      31.070  37.210  32.610  1.00  0.00           H
ATOM   2661  CA  VAL A 179      29.260  36.900  33.700  1.00  0.00           C
ATOM   2662  HA  VAL A 179      28.400  36.350  33.320  1.00  0.00           H
ATOM   2663  CB  VAL A 179      30.020  35.980  34.650  1.00  0.00           C
ATOM   2664  HB  VAL A 179      30.950  36.420  35.020  1.00  0.00           H
ATOM   2665  CG1 VAL A 179      29.130  35.500  35.800  1.00  0.00           C
ATOM   2666 1HG1 VAL A 179      28.780  36.370  36.350  1.00  0.00           H
ATOM   2667 2HG1 VAL A 179      28.220  35.020  35.440  1.00  0.00           H
ATOM   2668 3HG1 VAL A 179      29.660  34.810  36.460  1.00  0.00           H
ATOM   2669  CG2 VAL A 179      30.450  34.700  33.970  1.00  0.00           C
ATOM   2670 1HG2 VAL A 179      30.960  34.020  34.670  1.00  0.00           H
ATOM   2671 2HG2 VAL A 179      29.620  34.260  33.430  1.00  0.00           H
ATOM   2672 3HG2 VAL A 179      31.230  34.960  33.260  1.00  0.00           H
ATOM   2673  C   VAL A 179      28.840  38.200  34.370  1.00  0.00           C
ATOM   2674  O   VAL A 179      29.660  39.070  34.600  1.00  0.00           O
ATOM   2675  N   ALA A 180      27.550  38.380  34.720  1.00  0.00           N
ATOM   2676  H   ALA A 180      26.860  37.640  34.720  1.00  0.00           H
ATOM   2677  CA  ALA A 180      26.910  39.520  35.190  1.00  0.00           C
ATOM   2678  HA  ALA A 180      27.690  40.110  35.670  1.00  0.00           H
ATOM   2679  CB  ALA A 180      26.400  40.360  34.030  1.00  0.00           C
ATOM   2680  HB1 ALA A 180      27.190  40.900  33.500  1.00  0.00           H
ATOM   2681  HB2 ALA A 180      25.870  39.700  33.340  1.00  0.00           H
ATOM   2682  HB3 ALA A 180      25.730  41.110  34.440  1.00  0.00           H
ATOM   2683  C   ALA A 180      25.730  39.300  36.230  1.00  0.00           C
ATOM   2684  O   ALA A 180      25.130  38.240  36.290  1.00  0.00           O
ATOM   2685  N   GLY A 181      25.410  40.270  37.030  1.00  0.00           N
ATOM   2686  H   GLY A 181      25.930  41.130  36.960  1.00  0.00           H
ATOM   2687  CA  GLY A 181      24.290  40.270  38.040  1.00  0.00           C
ATOM   2688  HA1 GLY A 181      24.580  40.840  38.920  1.00  0.00           H
ATOM   2689  HA2 GLY A 181      24.090  39.250  38.370  1.00  0.00           H
ATOM   2690  C   GLY A 181      22.960  40.710  37.470  1.00  0.00           C
ATOM   2691  O   GLY A 181      22.860  41.050  36.250  1.00  0.00           O
ATOM   2692  N   SER A 182      21.920  40.910  38.300  1.00  0.00           N
ATOM   2693  H   SER A 182      22.200  40.750  39.250  1.00  0.00           H
ATOM   2694  CA  SER A 182      20.500  41.180  37.880  1.00  0.00           C
ATOM   2695  HA  SER A 182      20.470  41.410  36.810  1.00  0.00           H
ATOM   2696  CB  SER A 182      19.630  40.010  38.320  1.00  0.00           C
ATOM   2697  HB1 SER A 182      18.620  40.300  38.050  1.00  0.00           H
ATOM   2698  HB2 SER A 182      19.760  39.660  39.350  1.00  0.00           H
ATOM   2699  OG  SER A 182      19.890  38.880  37.500  1.00  0.00           O
ATOM   2700  HG  SER A 182      20.820  38.670  37.640  1.00  0.00           H
ATOM   2701  C   SER A 182      19.830  42.430  38.560  1.00  0.00           C
ATOM   2702  O   SER A 182      18.760  42.810  38.170  1.00  0.00           O
ATOM   2703  N   SER A 183      20.540  43.040  39.510  1.00  0.00           N
ATOM   2704  H   SER A 183      21.360  42.600  39.890  1.00  0.00           H
ATOM   2705  CA  SER A 183      20.280  44.410  39.970  1.00  0.00           C
ATOM   2706  HA  SER A 183      19.300  44.470  40.440  1.00  0.00           H
ATOM   2707  CB  SER A 183      21.200  44.800  41.100  1.00  0.00           C
ATOM   2708  HB1 SER A 183      21.310  43.970  41.800  1.00  0.00           H
ATOM   2709  HB2 SER A 183      20.840  45.650  41.680  1.00  0.00           H
ATOM   2710  OG  SER A 183      22.420  45.260  40.560  1.00  0.00           O
ATOM   2711  HG  SER A 183      23.130  44.780  41.000  1.00  0.00           H
ATOM   2712  C   SER A 183      20.240  45.540  38.910  1.00  0.00           C
ATOM   2713  O   SER A 183      20.720  45.460  37.800  1.00  0.00           O
ATOM   2714  N   ASP A 184      19.570  46.620  39.290  1.00  0.00           N
ATOM   2715  H   ASP A 184      19.070  46.610  40.170  1.00  0.00           H
ATOM   2716  CA  ASP A 184      19.690  47.940  38.700  1.00  0.00           C
ATOM   2717  HA  ASP A 184      19.230  47.860  37.710  1.00  0.00           H
ATOM   2718  CB  ASP A 184      18.970  48.980  39.510  1.00  0.00           C
ATOM   2719  HB1 ASP A 184      19.110  49.970  39.060  1.00  0.00           H
ATOM   2720  HB2 ASP A 184      19.400  48.970  40.510  1.00  0.00           H
ATOM   2721  CG  ASP A 184      17.470  48.720  39.560  1.00  0.00           C
ATOM   2722  OD1 ASP A 184      16.750  49.100  38.600  1.00  0.00           O
ATOM   2723  OD2 ASP A 184      16.980  48.080  40.540  1.00  0.00           O
ATOM   2724  C   ASP A 184      21.110  48.430  38.460  1.00  0.00           C
ATOM   2725  O   ASP A 184      21.480  48.610  37.330  1.00  0.00           O
ATOM   2726  N   ALA A 185      22.010  48.570  39.450  1.00  0.00           N
ATOM   2727  H   ALA A 185      21.730  48.630  40.420  1.00  0.00           H
ATOM   2728  CA  ALA A 185      23.440  48.790  39.290  1.00  0.00           C
ATOM   2729  HA  ALA A 185      23.470  49.850  39.050  1.00  0.00           H
ATOM   2730  CB  ALA A 185      24.160  48.520  40.600  1.00  0.00           C
ATOM   2731  HB1 ALA A 185      25.190  48.200  40.440  1.00  0.00           H
ATOM   2732  HB2 ALA A 185      24.200  49.480  41.130  1.00  0.00           H
ATOM   2733  HB3 ALA A 185      23.700  47.700  41.160  1.00  0.00           H
ATOM   2734  C   ALA A 185      24.060  47.880  38.210  1.00  0.00           C
ATOM   2735  O   ALA A 185      24.730  48.360  37.250  1.00  0.00           O
ATOM   2736  N   ALA A 186      23.880  46.510  38.330  1.00  0.00           N
ATOM   2737  H   ALA A 186      23.260  46.150  39.030  1.00  0.00           H
ATOM   2738  CA  ALA A 186      24.490  45.480  37.500  1.00  0.00           C
ATOM   2739  HA  ALA A 186      25.560  45.690  37.490  1.00  0.00           H
ATOM   2740  CB  ALA A 186      24.200  44.090  38.110  1.00  0.00           C
ATOM   2741  HB1 ALA A 186      24.810  43.350  37.580  1.00  0.00           H
ATOM   2742  HB2 ALA A 186      24.600  43.900  39.100  1.00  0.00           H
ATOM   2743  HB3 ALA A 186      23.140  43.820  38.020  1.00  0.00           H
ATOM   2744  C   ALA A 186      24.070  45.610  36.030  1.00  0.00           C
ATOM   2745  O   ALA A 186      24.900  45.470  35.120  1.00  0.00           O
ATOM   2746  N   GLN A 187      22.790  45.900  35.700  1.00  0.00           N
ATOM   2747  H   GLN A 187      22.170  46.080  36.480  1.00  0.00           H
ATOM   2748  CA  GLN A 187      22.230  45.840  34.380  1.00  0.00           C
ATOM   2749  HA  GLN A 187      22.840  45.100  33.870  1.00  0.00           H
ATOM   2750  CB  GLN A 187      20.760  45.430  34.470  1.00  0.00           C
ATOM   2751  HB1 GLN A 187      20.090  45.750  33.670  1.00  0.00           H
ATOM   2752  HB2 GLN A 187      20.360  46.010  35.300  1.00  0.00           H
ATOM   2753  CG  GLN A 187      20.640  43.910  34.780  1.00  0.00           C
ATOM   2754  HG1 GLN A 187      19.630  43.650  35.080  1.00  0.00           H
ATOM   2755  HG2 GLN A 187      21.290  43.630  35.620  1.00  0.00           H
ATOM   2756  CD  GLN A 187      20.990  43.050  33.560  1.00  0.00           C
ATOM   2757  OE1 GLN A 187      20.520  43.390  32.490  1.00  0.00           O
ATOM   2758  NE2 GLN A 187      21.730  41.990  33.650  1.00  0.00           N
ATOM   2759 1HE2 GLN A 187      22.150  41.740  34.540  1.00  0.00           H
ATOM   2760 2HE2 GLN A 187      21.880  41.380  32.870  1.00  0.00           H
ATOM   2761  C   GLN A 187      22.500  47.150  33.720  1.00  0.00           C
ATOM   2762  O   GLN A 187      22.770  47.170  32.520  1.00  0.00           O
ATOM   2763  N   LYS A 188      22.450  48.270  34.450  1.00  0.00           N
ATOM   2764  H   LYS A 188      22.000  48.240  35.350  1.00  0.00           H
ATOM   2765  CA  LYS A 188      22.950  49.580  33.980  1.00  0.00           C
ATOM   2766  HA  LYS A 188      22.320  49.920  33.160  1.00  0.00           H
ATOM   2767  CB  LYS A 188      22.840  50.560  35.140  1.00  0.00           C
ATOM   2768  HB1 LYS A 188      23.500  51.420  35.000  1.00  0.00           H
ATOM   2769  HB2 LYS A 188      23.180  50.080  36.060  1.00  0.00           H
ATOM   2770  CG  LYS A 188      21.480  51.180  35.300  1.00  0.00           C
ATOM   2771  HG1 LYS A 188      20.710  50.400  35.300  1.00  0.00           H
ATOM   2772  HG2 LYS A 188      21.270  51.840  34.450  1.00  0.00           H
ATOM   2773  CD  LYS A 188      21.350  51.970  36.630  1.00  0.00           C
ATOM   2774  HD1 LYS A 188      22.200  52.640  36.770  1.00  0.00           H
ATOM   2775  HD2 LYS A 188      21.430  51.320  37.500  1.00  0.00           H
ATOM   2776  CE  LYS A 188      19.940  52.590  36.590  1.00  0.00           C
ATOM   2777  HE1 LYS A 188      19.230  51.810  36.310  1.00  0.00           H
ATOM   2778  HE2 LYS A 188      20.000  53.310  35.780  1.00  0.00           H
ATOM   2779  NZ  LYS A 188      19.470  53.250  37.780  1.00  0.00           N
ATOM   2780  HZ1 LYS A 188      18.530  53.600  37.640  1.00  0.00           H
ATOM   2781  HZ2 LYS A 188      19.590  52.680  38.610  1.00  0.00           H
ATOM   2782  HZ3 LYS A 188      20.090  54.040  37.930  1.00  0.00           H
ATOM   2783  C   LYS A 188      24.450  49.620  33.500  1.00  0.00           C
ATOM   2784  O   LYS A 188      24.860  50.440  32.650  1.00  0.00           O
ATOM   2785  N   ALA A 189      25.250  48.760  34.060  1.00  0.00           N
ATOM   2786  H   ALA A 189      24.970  48.060  34.740  1.00  0.00           H
ATOM   2787  CA  ALA A 189      26.690  48.720  33.860  1.00  0.00           C
ATOM   2788  HA  ALA A 189      27.010  49.740  33.630  1.00  0.00           H
ATOM   2789  CB  ALA A 189      27.340  48.180  35.130  1.00  0.00           C
ATOM   2790  HB1 ALA A 189      28.340  47.820  34.860  1.00  0.00           H
ATOM   2791  HB2 ALA A 189      27.320  48.810  36.020  1.00  0.00           H
ATOM   2792  HB3 ALA A 189      26.740  47.340  35.480  1.00  0.00           H
ATOM   2793  C   ALA A 189      27.080  47.900  32.620  1.00  0.00           C
ATOM   2794  O   ALA A 189      27.770  48.410  31.720  1.00  0.00           O
ATOM   2795  N   VAL A 190      26.570  46.690  32.450  1.00  0.00           N
ATOM   2796  H   VAL A 190      25.920  46.430  33.180  1.00  0.00           H
ATOM   2797  CA  VAL A 190      26.660  45.920  31.200  1.00  0.00           C
ATOM   2798  HA  VAL A 190      27.700  45.760  30.920  1.00  0.00           H
ATOM   2799  CB  VAL A 190      26.040  44.540  31.360  1.00  0.00           C
ATOM   2800  HB  VAL A 190      24.980  44.660  31.600  1.00  0.00           H
ATOM   2801  CG1 VAL A 190      26.210  43.740  30.080  1.00  0.00           C
ATOM   2802 1HG1 VAL A 190      27.260  43.710  29.790  1.00  0.00           H
ATOM   2803 2HG1 VAL A 190      25.930  42.690  30.100  1.00  0.00           H
ATOM   2804 3HG1 VAL A 190      25.640  44.200  29.270  1.00  0.00           H
ATOM   2805  CG2 VAL A 190      26.800  43.780  32.490  1.00  0.00           C
ATOM   2806 1HG2 VAL A 190      27.860  43.740  32.220  1.00  0.00           H
ATOM   2807 2HG2 VAL A 190      26.730  44.190  33.500  1.00  0.00           H
ATOM   2808 3HG2 VAL A 190      26.320  42.810  32.430  1.00  0.00           H
ATOM   2809  C   VAL A 190      26.060  46.650  30.020  1.00  0.00           C
ATOM   2810  O   VAL A 190      26.720  46.740  29.040  1.00  0.00           O
ATOM   2811  N   ARG A 191      24.890  47.380  30.100  1.00  0.00           N
ATOM   2812  H   ARG A 191      24.340  47.280  30.940  1.00  0.00           H
ATOM   2813  CA  ARG A 191      24.370  48.300  29.140  1.00  0.00           C
ATOM   2814  HA  ARG A 191      24.190  47.640  28.300  1.00  0.00           H
ATOM   2815  CB  ARG A 191      23.040  48.900  29.590  1.00  0.00           C
ATOM   2816  HB1 ARG A 191      23.140  49.670  30.370  1.00  0.00           H
ATOM   2817  HB2 ARG A 191      22.400  48.120  30.000  1.00  0.00           H
ATOM   2818  CG  ARG A 191      22.240  49.520  28.370  1.00  0.00           C
ATOM   2819  HG1 ARG A 191      21.890  48.610  27.890  1.00  0.00           H
ATOM   2820  HG2 ARG A 191      22.910  50.150  27.790  1.00  0.00           H
ATOM   2821  CD  ARG A 191      21.080  50.470  28.660  1.00  0.00           C
ATOM   2822  HD1 ARG A 191      20.340  49.770  29.050  1.00  0.00           H
ATOM   2823  HD2 ARG A 191      20.700  50.930  27.750  1.00  0.00           H
ATOM   2824  NE  ARG A 191      21.470  51.540  29.650  1.00  0.00           N
ATOM   2825  HE  ARG A 191      21.250  51.390  30.620  1.00  0.00           H
ATOM   2826  CZ  ARG A 191      22.230  52.570  29.560  1.00  0.00           C
ATOM   2827  NH1 ARG A 191      22.410  53.280  30.580  1.00  0.00           N
ATOM   2828 1HH1 ARG A 191      21.730  53.220  31.330  1.00  0.00           H
ATOM   2829 2HH1 ARG A 191      23.000  54.100  30.590  1.00  0.00           H
ATOM   2830  NH2 ARG A 191      22.960  52.930  28.500  1.00  0.00           N
ATOM   2831 1HH2 ARG A 191      22.710  52.600  27.570  1.00  0.00           H
ATOM   2832 2HH2 ARG A 191      23.760  53.500  28.710  1.00  0.00           H
ATOM   2833  C   ARG A 191      25.320  49.450  28.740  1.00  0.00           C
ATOM   2834  O   ARG A 191      25.570  49.520  27.570  1.00  0.00           O
ATOM   2835  N   ALA A 192      25.930  50.160  29.660  1.00  0.00           N
ATOM   2836  H   ALA A 192      25.640  49.980  30.610  1.00  0.00           H
ATOM   2837  CA  ALA A 192      26.990  51.110  29.350  1.00  0.00           C
ATOM   2838  HA  ALA A 192      26.490  51.890  28.770  1.00  0.00           H
ATOM   2839  CB  ALA A 192      27.610  51.650  30.650  1.00  0.00           C
ATOM   2840  HB1 ALA A 192      28.470  52.310  30.530  1.00  0.00           H
ATOM   2841  HB2 ALA A 192      26.910  52.370  31.070  1.00  0.00           H
ATOM   2842  HB3 ALA A 192      27.970  50.880  31.320  1.00  0.00           H
ATOM   2843  C   ALA A 192      28.180  50.570  28.560  1.00  0.00           C
ATOM   2844  O   ALA A 192      28.630  51.230  27.650  1.00  0.00           O
ATOM   2845  N   MET A 193      28.540  49.260  28.860  1.00  0.00           N
ATOM   2846  H   MET A 193      28.160  48.840  29.700  1.00  0.00           H
ATOM   2847  CA  MET A 193      29.740  48.700  28.280  1.00  0.00           C
ATOM   2848  HA  MET A 193      30.470  49.510  28.280  1.00  0.00           H
ATOM   2849  CB  MET A 193      30.310  47.530  29.100  1.00  0.00           C
ATOM   2850  HB1 MET A 193      31.160  47.250  28.470  1.00  0.00           H
ATOM   2851  HB2 MET A 193      29.630  46.680  29.100  1.00  0.00           H
ATOM   2852  CG  MET A 193      30.820  47.950  30.510  1.00  0.00           C
ATOM   2853  HG1 MET A 193      29.950  48.200  31.110  1.00  0.00           H
ATOM   2854  HG2 MET A 193      31.390  48.880  30.450  1.00  0.00           H
ATOM   2855  SD  MET A 193      31.770  46.750  31.440  1.00  0.00           S
ATOM   2856  CE  MET A 193      30.350  45.660  31.920  1.00  0.00           C
ATOM   2857  HE1 MET A 193      29.880  45.210  31.040  1.00  0.00           H
ATOM   2858  HE2 MET A 193      30.730  44.910  32.610  1.00  0.00           H
ATOM   2859  HE3 MET A 193      29.580  46.270  32.390  1.00  0.00           H
ATOM   2860  C   MET A 193      29.410  48.360  26.790  1.00  0.00           C
ATOM   2861  O   MET A 193      30.200  48.630  25.870  1.00  0.00           O
ATOM   2862  N   ALA A 194      28.220  47.790  26.600  1.00  0.00           N
ATOM   2863  H   ALA A 194      27.720  47.580  27.450  1.00  0.00           H
ATOM   2864  CA  ALA A 194      27.640  47.320  25.350  1.00  0.00           C
ATOM   2865  HA  ALA A 194      28.280  46.590  24.860  1.00  0.00           H
ATOM   2866  CB  ALA A 194      26.280  46.630  25.720  1.00  0.00           C
ATOM   2867  HB1 ALA A 194      26.470  45.780  26.370  1.00  0.00           H
ATOM   2868  HB2 ALA A 194      25.610  47.210  26.360  1.00  0.00           H
ATOM   2869  HB3 ALA A 194      25.780  46.230  24.840  1.00  0.00           H
ATOM   2870  C   ALA A 194      27.300  48.430  24.380  1.00  0.00           C
ATOM   2871  O   ALA A 194      27.400  48.330  23.160  1.00  0.00           O
ATOM   2872  N   VAL A 195      26.990  49.620  24.900  1.00  0.00           N
ATOM   2873  H   VAL A 195      27.020  49.730  25.900  1.00  0.00           H
ATOM   2874  CA  VAL A 195      26.780  50.890  24.010  1.00  0.00           C
ATOM   2875  HA  VAL A 195      26.260  50.490  23.140  1.00  0.00           H
ATOM   2876  CB  VAL A 195      25.990  51.820  24.880  1.00  0.00           C
ATOM   2877  HB  VAL A 195      26.280  51.820  25.930  1.00  0.00           H
ATOM   2878  CG1 VAL A 195      26.350  53.290  24.540  1.00  0.00           C
ATOM   2879 1HG1 VAL A 195      25.640  53.830  25.160  1.00  0.00           H
ATOM   2880 2HG1 VAL A 195      27.400  53.600  24.600  1.00  0.00           H
ATOM   2881 3HG1 VAL A 195      26.160  53.600  23.510  1.00  0.00           H
ATOM   2882  CG2 VAL A 195      24.470  51.490  24.840  1.00  0.00           C
ATOM   2883 1HG2 VAL A 195      24.250  50.430  24.990  1.00  0.00           H
ATOM   2884 2HG2 VAL A 195      23.880  52.080  25.550  1.00  0.00           H
ATOM   2885 3HG2 VAL A 195      24.080  51.820  23.880  1.00  0.00           H
ATOM   2886  C   VAL A 195      28.170  51.310  23.610  1.00  0.00           C
ATOM   2887  O   VAL A 195      28.360  51.580  22.440  1.00  0.00           O
ATOM   2888  N   LEU A 196      29.220  51.280  24.500  1.00  0.00           N
ATOM   2889  H   LEU A 196      28.980  51.190  25.480  1.00  0.00           H
ATOM   2890  CA  LEU A 196      30.570  51.740  24.130  1.00  0.00           C
ATOM   2891  HA  LEU A 196      30.460  52.780  23.800  1.00  0.00           H
ATOM   2892  CB  LEU A 196      31.380  51.970  25.440  1.00  0.00           C
ATOM   2893  HB1 LEU A 196      32.410  51.920  25.080  1.00  0.00           H
ATOM   2894  HB2 LEU A 196      31.110  51.140  26.090  1.00  0.00           H
ATOM   2895  CG  LEU A 196      31.070  53.320  26.090  1.00  0.00           C
ATOM   2896  HG  LEU A 196      30.040  53.650  26.010  1.00  0.00           H
ATOM   2897  CD1 LEU A 196      31.280  53.300  27.560  1.00  0.00           C
ATOM   2898 1HD1 LEU A 196      30.790  52.380  27.890  1.00  0.00           H
ATOM   2899 2HD1 LEU A 196      32.320  53.240  27.880  1.00  0.00           H
ATOM   2900 3HD1 LEU A 196      30.790  54.180  27.970  1.00  0.00           H
ATOM   2901  CD2 LEU A 196      31.890  54.390  25.310  1.00  0.00           C
ATOM   2902 1HD2 LEU A 196      31.850  54.290  24.230  1.00  0.00           H
ATOM   2903 2HD2 LEU A 196      31.540  55.410  25.510  1.00  0.00           H
ATOM   2904 3HD2 LEU A 196      32.900  54.300  25.700  1.00  0.00           H
ATOM   2905  C   LEU A 196      31.290  50.940  23.000  1.00  0.00           C
ATOM   2906  O   LEU A 196      32.030  51.600  22.260  1.00  0.00           O
ATOM   2907  N   THR A 197      31.020  49.630  22.840  1.00  0.00           N
ATOM   2908  H   THR A 197      30.480  49.170  23.570  1.00  0.00           H
ATOM   2909  CA  THR A 197      31.760  48.720  21.990  1.00  0.00           C
ATOM   2910  HA  THR A 197      32.580  49.380  21.690  1.00  0.00           H
ATOM   2911  CB  THR A 197      32.520  47.550  22.720  1.00  0.00           C
ATOM   2912  HB  THR A 197      33.110  47.950  23.540  1.00  0.00           H
ATOM   2913  CG2 THR A 197      31.530  46.580  23.360  1.00  0.00           C
ATOM   2914 1HG2 THR A 197      30.840  47.180  23.950  1.00  0.00           H
ATOM   2915 2HG2 THR A 197      31.030  46.010  22.580  1.00  0.00           H
ATOM   2916 3HG2 THR A 197      32.030  45.960  24.120  1.00  0.00           H
ATOM   2917  OG1 THR A 197      33.210  46.670  21.850  1.00  0.00           O
ATOM   2918  HG1 THR A 197      34.110  46.570  22.150  1.00  0.00           H
ATOM   2919  C   THR A 197      30.970  48.200  20.750  1.00  0.00           C
ATOM   2920  O   THR A 197      29.800  47.690  20.830  1.00  0.00           O
ATOM   2921  N   ASP A 198      31.730  48.070  19.660  1.00  0.00           N
ATOM   2922  H   ASP A 198      32.680  48.430  19.670  1.00  0.00           H
ATOM   2923  CA  ASP A 198      31.340  47.390  18.430  1.00  0.00           C
ATOM   2924  HA  ASP A 198      30.260  47.470  18.250  1.00  0.00           H
ATOM   2925  CB  ASP A 198      31.960  48.110  17.210  1.00  0.00           C
ATOM   2926  HB1 ASP A 198      31.590  47.640  16.300  1.00  0.00           H
ATOM   2927  HB2 ASP A 198      33.010  47.830  17.290  1.00  0.00           H
ATOM   2928  CG  ASP A 198      31.830  49.660  17.230  1.00  0.00           C
ATOM   2929  OD1 ASP A 198      30.930  50.190  17.940  1.00  0.00           O
ATOM   2930  OD2 ASP A 198      32.610  50.330  16.530  1.00  0.00           O
ATOM   2931  C   ASP A 198      31.620  45.900  18.430  1.00  0.00           C
ATOM   2932  O   ASP A 198      31.350  45.240  17.430  1.00  0.00           O
ATOM   2933  N   HIS A 199      31.780  45.260  19.620  1.00  0.00           N
ATOM   2934  H   HIS A 199      31.900  45.860  20.420  1.00  0.00           H
ATOM   2935  CA  HIS A 199      31.800  43.830  19.620  1.00  0.00           C
ATOM   2936  HA  HIS A 199      31.860  43.350  18.650  1.00  0.00           H
ATOM   2937  CB  HIS A 199      33.170  43.430  20.240  1.00  0.00           C
ATOM   2938  HB1 HIS A 199      33.220  43.780  21.270  1.00  0.00           H
ATOM   2939  HB2 HIS A 199      33.900  43.900  19.590  1.00  0.00           H
ATOM   2940  CG  HIS A 199      33.190  41.910  20.230  1.00  0.00           C
ATOM   2941  ND1 HIS A 199      33.480  41.100  19.070  1.00  0.00           N
ATOM   2942  CE1 HIS A 199      33.120  39.870  19.450  1.00  0.00           C
ATOM   2943  HE1 HIS A 199      33.100  39.110  18.690  1.00  0.00           H
ATOM   2944  NE2 HIS A 199      32.770  39.810  20.750  1.00  0.00           N
ATOM   2945  HE2 HIS A 199      32.210  39.040  21.090  1.00  0.00           H
ATOM   2946  CD2 HIS A 199      32.730  41.130  21.230  1.00  0.00           C
ATOM   2947  HD2 HIS A 199      32.150  41.480  22.060  1.00  0.00           H
ATOM   2948  C   HIS A 199      30.590  43.240  20.360  1.00  0.00           C
ATOM   2949  O   HIS A 199      30.220  43.750  21.470  1.00  0.00           O
ATOM   2950  N   PRO A 200      29.940  42.230  19.730  1.00  0.00           N
ATOM   2951  CD  PRO A 200      29.980  41.810  18.310  1.00  0.00           C
ATOM   2952  HD1 PRO A 200      30.750  41.050  18.160  1.00  0.00           H
ATOM   2953  HD2 PRO A 200      30.230  42.660  17.690  1.00  0.00           H
ATOM   2954  CG  PRO A 200      28.590  41.340  17.990  1.00  0.00           C
ATOM   2955  HG1 PRO A 200      28.670  40.700  17.110  1.00  0.00           H
ATOM   2956  HG2 PRO A 200      27.960  42.210  17.820  1.00  0.00           H
ATOM   2957  CB  PRO A 200      28.120  40.650  19.240  1.00  0.00           C
ATOM   2958  HB1 PRO A 200      28.520  39.650  19.360  1.00  0.00           H
ATOM   2959  HB2 PRO A 200      27.030  40.670  19.370  1.00  0.00           H
ATOM   2960  CA  PRO A 200      28.840  41.470  20.390  1.00  0.00           C
ATOM   2961  HA  PRO A 200      28.140  42.220  20.740  1.00  0.00           H
ATOM   2962  C   PRO A 200      29.340  40.620  21.560  1.00  0.00           C
ATOM   2963  O   PRO A 200      30.030  39.630  21.360  1.00  0.00           O
ATOM   2964  N   TYR A 201      29.050  41.040  22.780  1.00  0.00           N
ATOM   2965  H   TYR A 201      28.400  41.800  22.900  1.00  0.00           H
ATOM   2966  CA  TYR A 201      29.280  40.230  24.020  1.00  0.00           C
ATOM   2967  HA  TYR A 201      30.030  39.460  23.820  1.00  0.00           H
ATOM   2968  CB  TYR A 201      30.010  41.110  25.100  1.00  0.00           C
ATOM   2969  HB1 TYR A 201      30.100  40.530  26.020  1.00  0.00           H
ATOM   2970  HB2 TYR A 201      29.410  41.950  25.470  1.00  0.00           H
ATOM   2971  CG  TYR A 201      31.380  41.590  24.650  1.00  0.00           C
ATOM   2972  CD1 TYR A 201      31.610  42.900  24.090  1.00  0.00           C
ATOM   2973  HD1 TYR A 201      30.790  43.530  23.780  1.00  0.00           H
ATOM   2974  CE1 TYR A 201      32.900  43.320  23.830  1.00  0.00           C
ATOM   2975  HE1 TYR A 201      33.090  44.280  23.370  1.00  0.00           H
ATOM   2976  CZ  TYR A 201      34.030  42.580  24.180  1.00  0.00           C
ATOM   2977  OH  TYR A 201      35.320  43.030  23.980  1.00  0.00           O
ATOM   2978  HH  TYR A 201      35.860  42.490  24.560  1.00  0.00           H
ATOM   2979  CE2 TYR A 201      33.820  41.310  24.760  1.00  0.00           C
ATOM   2980  HE2 TYR A 201      34.580  40.630  25.130  1.00  0.00           H
ATOM   2981  CD2 TYR A 201      32.540  40.820  24.930  1.00  0.00           C
ATOM   2982  HD2 TYR A 201      32.440  39.830  25.370  1.00  0.00           H
ATOM   2983  C   TYR A 201      28.040  39.470  24.550  1.00  0.00           C
ATOM   2984  O   TYR A 201      27.060  40.140  24.930  1.00  0.00           O
ATOM   2985  N   ALA A 202      28.100  38.140  24.740  1.00  0.00           N
ATOM   2986  H   ALA A 202      28.950  37.700  24.400  1.00  0.00           H
ATOM   2987  CA  ALA A 202      27.140  37.410  25.510  1.00  0.00           C
ATOM   2988  HA  ALA A 202      26.190  37.720  25.070  1.00  0.00           H
ATOM   2989  CB  ALA A 202      27.180  35.920  25.250  1.00  0.00           C
ATOM   2990  HB1 ALA A 202      27.250  35.620  24.200  1.00  0.00           H
ATOM   2991  HB2 ALA A 202      28.080  35.480  25.680  1.00  0.00           H
ATOM   2992  HB3 ALA A 202      26.320  35.510  25.770  1.00  0.00           H
ATOM   2993  C   ALA A 202      27.200  37.750  26.960  1.00  0.00           C
ATOM   2994  O   ALA A 202      28.260  37.870  27.550  1.00  0.00           O
ATOM   2995  N   SER A 203      26.000  37.920  27.530  1.00  0.00           N
ATOM   2996  H   SER A 203      25.180  37.970  26.940  1.00  0.00           H
ATOM   2997  CA  SER A 203      25.790  38.040  29.060  1.00  0.00           C
ATOM   2998  HA  SER A 203      26.740  38.280  29.540  1.00  0.00           H
ATOM   2999  CB  SER A 203      24.700  39.080  29.470  1.00  0.00           C
ATOM   3000  HB1 SER A 203      24.760  39.100  30.560  1.00  0.00           H
ATOM   3001  HB2 SER A 203      23.790  38.730  28.980  1.00  0.00           H
ATOM   3002  OG  SER A 203      25.120  40.320  29.000  1.00  0.00           O
ATOM   3003  HG  SER A 203      24.530  41.020  29.280  1.00  0.00           H
ATOM   3004  C   SER A 203      25.350  36.730  29.570  1.00  0.00           C
ATOM   3005  O   SER A 203      24.350  36.190  29.110  1.00  0.00           O
ATOM   3006  N   LEU A 204      26.030  36.120  30.580  1.00  0.00           N
ATOM   3007  H   LEU A 204      26.910  36.530  30.860  1.00  0.00           H
ATOM   3008  CA  LEU A 204      25.540  35.050  31.420  1.00  0.00           C
ATOM   3009  HA  LEU A 204      24.740  34.510  30.930  1.00  0.00           H
ATOM   3010  CB  LEU A 204      26.720  34.060  31.660  1.00  0.00           C
ATOM   3011  HB1 LEU A 204      27.650  34.580  31.890  1.00  0.00           H
ATOM   3012  HB2 LEU A 204      26.950  33.560  30.720  1.00  0.00           H
ATOM   3013  CG  LEU A 204      26.530  32.980  32.740  1.00  0.00           C
ATOM   3014  HG  LEU A 204      26.610  33.390  33.740  1.00  0.00           H
ATOM   3015  CD1 LEU A 204      25.220  32.190  32.540  1.00  0.00           C
ATOM   3016 1HD1 LEU A 204      24.360  32.710  32.960  1.00  0.00           H
ATOM   3017 2HD1 LEU A 204      25.130  32.120  31.450  1.00  0.00           H
ATOM   3018 3HD1 LEU A 204      25.140  31.230  33.060  1.00  0.00           H
ATOM   3019  CD2 LEU A 204      27.680  31.980  32.620  1.00  0.00           C
ATOM   3020 1HD2 LEU A 204      28.640  32.420  32.860  1.00  0.00           H
ATOM   3021 2HD2 LEU A 204      27.450  31.270  33.410  1.00  0.00           H
ATOM   3022 3HD2 LEU A 204      27.770  31.530  31.630  1.00  0.00           H
ATOM   3023  C   LEU A 204      25.110  35.610  32.800  1.00  0.00           C
ATOM   3024  O   LEU A 204      25.940  35.940  33.600  1.00  0.00           O
ATOM   3025  N   THR A 205      23.770  35.790  32.820  1.00  0.00           N
ATOM   3026  H   THR A 205      23.240  35.400  32.060  1.00  0.00           H
ATOM   3027  CA  THR A 205      23.130  36.610  33.830  1.00  0.00           C
ATOM   3028  HA  THR A 205      23.840  37.390  34.110  1.00  0.00           H
ATOM   3029  CB  THR A 205      21.990  37.430  33.290  1.00  0.00           C
ATOM   3030  HB  THR A 205      21.080  36.860  33.460  1.00  0.00           H
ATOM   3031  CG2 THR A 205      21.760  38.800  33.830  1.00  0.00           C
ATOM   3032 1HG2 THR A 205      21.590  38.750  34.910  1.00  0.00           H
ATOM   3033 2HG2 THR A 205      22.630  39.440  33.710  1.00  0.00           H
ATOM   3034 3HG2 THR A 205      20.850  39.160  33.360  1.00  0.00           H
ATOM   3035  OG1 THR A 205      22.080  37.640  31.860  1.00  0.00           O
ATOM   3036  HG1 THR A 205      21.740  36.860  31.430  1.00  0.00           H
ATOM   3037  C   THR A 205      22.740  35.760  35.020  1.00  0.00           C
ATOM   3038  O   THR A 205      21.940  34.840  34.960  1.00  0.00           O
ATOM   3039  N   LEU A 206      23.300  36.100  36.210  1.00  0.00           N
ATOM   3040  H   LEU A 206      23.830  36.960  36.220  1.00  0.00           H
ATOM   3041  CA  LEU A 206      23.120  35.440  37.530  1.00  0.00           C
ATOM   3042  HA  LEU A 206      22.560  34.530  37.300  1.00  0.00           H
ATOM   3043  CB  LEU A 206      24.450  35.110  38.220  1.00  0.00           C
ATOM   3044  HB1 LEU A 206      24.300  34.540  39.140  1.00  0.00           H
ATOM   3045  HB2 LEU A 206      24.910  36.030  38.570  1.00  0.00           H
ATOM   3046  CG  LEU A 206      25.490  34.400  37.300  1.00  0.00           C
ATOM   3047  HG  LEU A 206      25.800  35.080  36.510  1.00  0.00           H
ATOM   3048  CD1 LEU A 206      26.860  34.070  38.030  1.00  0.00           C
ATOM   3049 1HD1 LEU A 206      27.550  33.670  37.280  1.00  0.00           H
ATOM   3050 2HD1 LEU A 206      27.280  34.960  38.490  1.00  0.00           H
ATOM   3051 3HD1 LEU A 206      26.650  33.350  38.820  1.00  0.00           H
ATOM   3052  CD2 LEU A 206      25.020  33.110  36.640  1.00  0.00           C
ATOM   3053 1HD2 LEU A 206      24.010  33.210  36.220  1.00  0.00           H
ATOM   3054 2HD2 LEU A 206      25.760  32.760  35.920  1.00  0.00           H
ATOM   3055 3HD2 LEU A 206      25.010  32.280  37.350  1.00  0.00           H
ATOM   3056  C   LEU A 206      22.130  36.250  38.380  1.00  0.00           C
ATOM   3057  O   LEU A 206      22.010  37.440  38.240  1.00  0.00           O
ATOM   3058  N   PRO A 207      21.300  35.620  39.280  1.00  0.00           N
ATOM   3059  CD  PRO A 207      20.970  34.150  39.210  1.00  0.00           C
ATOM   3060  HD1 PRO A 207      21.830  33.510  39.420  1.00  0.00           H
ATOM   3061  HD2 PRO A 207      20.540  33.960  38.230  1.00  0.00           H
ATOM   3062  CG  PRO A 207      19.890  33.900  40.280  1.00  0.00           C
ATOM   3063  HG1 PRO A 207      20.330  33.580  41.230  1.00  0.00           H
ATOM   3064  HG2 PRO A 207      19.130  33.190  39.960  1.00  0.00           H
ATOM   3065  CB  PRO A 207      19.280  35.320  40.550  1.00  0.00           C
ATOM   3066  HB1 PRO A 207      19.050  35.400  41.610  1.00  0.00           H
ATOM   3067  HB2 PRO A 207      18.400  35.460  39.910  1.00  0.00           H
ATOM   3068  CA  PRO A 207      20.290  36.400  40.050  1.00  0.00           C
ATOM   3069  HA  PRO A 207      19.850  37.160  39.410  1.00  0.00           H
ATOM   3070  C   PRO A 207      20.850  37.110  41.260  1.00  0.00           C
ATOM   3071  O   PRO A 207      20.250  38.070  41.720  1.00  0.00           O
ATOM   3072  N   ASP A 208      21.990  36.620  41.810  1.00  0.00           N
ATOM   3073  H   ASP A 208      22.430  35.880  41.270  1.00  0.00           H
ATOM   3074  CA  ASP A 208      22.890  37.150  42.850  1.00  0.00           C
ATOM   3075  HA  ASP A 208      22.280  37.840  43.430  1.00  0.00           H
ATOM   3076  CB  ASP A 208      23.410  36.070  43.880  1.00  0.00           C
ATOM   3077  HB1 ASP A 208      23.680  36.580  44.810  1.00  0.00           H
ATOM   3078  HB2 ASP A 208      24.270  35.580  43.440  1.00  0.00           H
ATOM   3079  CG  ASP A 208      22.370  35.020  44.210  1.00  0.00           C
ATOM   3080  OD1 ASP A 208      21.230  35.280  44.630  1.00  0.00           O
ATOM   3081  OD2 ASP A 208      22.660  33.840  44.010  1.00  0.00           O
ATOM   3082  C   ASP A 208      24.070  37.900  42.220  1.00  0.00           C
ATOM   3083  O   ASP A 208      24.790  37.250  41.450  1.00  0.00           O
ATOM   3084  N   ASP A 209      24.190  39.200  42.500  1.00  0.00           N
ATOM   3085  H   ASP A 209      23.570  39.580  43.200  1.00  0.00           H
ATOM   3086  CA  ASP A 209      25.320  39.930  42.000  1.00  0.00           C
ATOM   3087  HA  ASP A 209      25.290  39.690  40.940  1.00  0.00           H
ATOM   3088  CB  ASP A 209      25.200  41.460  42.090  1.00  0.00           C
ATOM   3089  HB1 ASP A 209      26.020  41.960  41.580  1.00  0.00           H
ATOM   3090  HB2 ASP A 209      25.340  41.790  43.120  1.00  0.00           H
ATOM   3091  CG  ASP A 209      23.970  42.140  41.540  1.00  0.00           C
ATOM   3092  OD1 ASP A 209      23.050  41.570  40.880  1.00  0.00           O
ATOM   3093  OD2 ASP A 209      23.940  43.380  41.790  1.00  0.00           O
ATOM   3094  C   ASP A 209      26.630  39.500  42.690  1.00  0.00           C
ATOM   3095  O   ASP A 209      27.700  39.600  42.120  1.00  0.00           O
ATOM   3096  N   ALA A 210      26.500  39.070  43.920  1.00  0.00           N
ATOM   3097  H   ALA A 210      25.670  39.270  44.460  1.00  0.00           H
ATOM   3098  CA  ALA A 210      27.740  38.530  44.670  1.00  0.00           C
ATOM   3099  HA  ALA A 210      28.500  39.300  44.590  1.00  0.00           H
ATOM   3100  CB  ALA A 210      27.410  38.420  46.180  1.00  0.00           C
ATOM   3101  HB1 ALA A 210      26.710  37.600  46.340  1.00  0.00           H
ATOM   3102  HB2 ALA A 210      28.280  38.370  46.830  1.00  0.00           H
ATOM   3103  HB3 ALA A 210      26.880  39.350  46.390  1.00  0.00           H
ATOM   3104  C   ALA A 210      28.210  37.200  43.990  1.00  0.00           C
ATOM   3105  O   ALA A 210      29.350  36.810  44.340  1.00  0.00           O
ATOM   3106  N   ALA A 211      27.440  36.580  43.130  1.00  0.00           N
ATOM   3107  H   ALA A 211      26.490  36.800  42.880  1.00  0.00           H
ATOM   3108  CA  ALA A 211      27.950  35.390  42.490  1.00  0.00           C
ATOM   3109  HA  ALA A 211      28.710  34.930  43.120  1.00  0.00           H
ATOM   3110  CB  ALA A 211      26.760  34.430  42.280  1.00  0.00           C
ATOM   3111  HB1 ALA A 211      26.470  34.180  43.300  1.00  0.00           H
ATOM   3112  HB2 ALA A 211      25.940  34.960  41.790  1.00  0.00           H
ATOM   3113  HB3 ALA A 211      27.030  33.540  41.710  1.00  0.00           H
ATOM   3114  C   ALA A 211      28.590  35.590  41.170  1.00  0.00           C
ATOM   3115  O   ALA A 211      28.940  34.610  40.500  1.00  0.00           O
ATOM   3116  N   ALA A 212      28.770  36.800  40.700  1.00  0.00           N
ATOM   3117  H   ALA A 212      28.400  37.600  41.210  1.00  0.00           H
ATOM   3118  CA  ALA A 212      29.250  37.150  39.370  1.00  0.00           C
ATOM   3119  HA  ALA A 212      28.980  36.280  38.770  1.00  0.00           H
ATOM   3120  CB  ALA A 212      28.430  38.330  38.980  1.00  0.00           C
ATOM   3121  HB1 ALA A 212      27.350  38.140  38.990  1.00  0.00           H
ATOM   3122  HB2 ALA A 212      28.570  39.110  39.720  1.00  0.00           H
ATOM   3123  HB3 ALA A 212      28.810  38.750  38.050  1.00  0.00           H
ATOM   3124  C   ALA A 212      30.750  37.320  39.030  1.00  0.00           C
ATOM   3125  O   ALA A 212      31.190  37.180  37.840  1.00  0.00           O
ATOM   3126  N   ASP A 213      31.560  37.450  40.050  1.00  0.00           N
ATOM   3127  H   ASP A 213      31.200  37.400  40.990  1.00  0.00           H
ATOM   3128  CA  ASP A 213      33.000  37.340  39.920  1.00  0.00           C
ATOM   3129  HA  ASP A 213      33.300  37.800  38.980  1.00  0.00           H
ATOM   3130  CB  ASP A 213      33.670  37.980  41.140  1.00  0.00           C
ATOM   3131  HB1 ASP A 213      33.400  37.490  42.070  1.00  0.00           H
ATOM   3132  HB2 ASP A 213      33.430  39.030  41.240  1.00  0.00           H
ATOM   3133  CG  ASP A 213      35.140  38.020  40.970  1.00  0.00           C
ATOM   3134  OD1 ASP A 213      35.620  38.150  39.800  1.00  0.00           O
ATOM   3135  OD2 ASP A 213      35.810  37.900  41.960  1.00  0.00           O
ATOM   3136  C   ASP A 213      33.380  35.860  39.860  1.00  0.00           C
ATOM   3137  O   ASP A 213      32.860  35.080  40.630  1.00  0.00           O
ATOM   3138  N   CYS A 214      34.370  35.520  39.010  1.00  0.00           N
ATOM   3139  H   CYS A 214      34.810  36.310  38.570  1.00  0.00           H
ATOM   3140  CA  CYS A 214      34.830  34.170  38.650  1.00  0.00           C
ATOM   3141  HA  CYS A 214      34.770  33.670  39.620  1.00  0.00           H
ATOM   3142  CB  CYS A 214      33.750  33.750  37.610  1.00  0.00           C
ATOM   3143  HB1 CYS A 214      32.810  33.620  38.140  1.00  0.00           H
ATOM   3144  HB2 CYS A 214      34.120  32.830  37.140  1.00  0.00           H
ATOM   3145  SG  CYS A 214      33.440  34.890  36.230  1.00  0.00           S
ATOM   3146  HG  CYS A 214      32.880  35.860  36.960  1.00  0.00           H
ATOM   3147  C   CYS A 214      36.260  34.160  38.140  1.00  0.00           C
ATOM   3148  O   CYS A 214      36.650  35.210  37.700  1.00  0.00           O
ATOM   3149  N   LEU A 215      36.960  33.070  38.190  1.00  0.00           N
ATOM   3150  H   LEU A 215      36.380  32.260  38.390  1.00  0.00           H
ATOM   3151  CA  LEU A 215      38.230  32.910  37.500  1.00  0.00           C
ATOM   3152  HA  LEU A 215      38.500  33.920  37.190  1.00  0.00           H
ATOM   3153  CB  LEU A 215      39.290  32.440  38.460  1.00  0.00           C
ATOM   3154  HB1 LEU A 215      40.090  32.060  37.830  1.00  0.00           H
ATOM   3155  HB2 LEU A 215      38.980  31.580  39.060  1.00  0.00           H
ATOM   3156  CG  LEU A 215      39.830  33.520  39.350  1.00  0.00           C
ATOM   3157  HG  LEU A 215      39.050  34.030  39.920  1.00  0.00           H
ATOM   3158  CD1 LEU A 215      40.830  33.040  40.350  1.00  0.00           C
ATOM   3159 1HD1 LEU A 215      41.140  33.880  40.980  1.00  0.00           H
ATOM   3160 2HD1 LEU A 215      40.430  32.300  41.040  1.00  0.00           H
ATOM   3161 3HD1 LEU A 215      41.770  32.660  39.940  1.00  0.00           H
ATOM   3162  CD2 LEU A 215      40.670  34.580  38.550  1.00  0.00           C
ATOM   3163 1HD2 LEU A 215      41.570  35.010  38.990  1.00  0.00           H
ATOM   3164 2HD2 LEU A 215      41.020  34.130  37.620  1.00  0.00           H
ATOM   3165 3HD2 LEU A 215      39.890  35.310  38.360  1.00  0.00           H
ATOM   3166  C   LEU A 215      38.120  32.000  36.300  1.00  0.00           C
ATOM   3167  O   LEU A 215      37.770  30.850  36.520  1.00  0.00           O
ATOM   3168  N   PHE A 216      38.320  32.540  35.130  1.00  0.00           N
ATOM   3169  H   PHE A 216      38.610  33.490  34.990  1.00  0.00           H
ATOM   3170  CA  PHE A 216      38.100  31.750  33.890  1.00  0.00           C
ATOM   3171  HA  PHE A 216      37.560  30.830  34.100  1.00  0.00           H
ATOM   3172  CB  PHE A 216      37.280  32.670  32.950  1.00  0.00           C
ATOM   3173  HB1 PHE A 216      37.690  33.670  32.860  1.00  0.00           H
ATOM   3174  HB2 PHE A 216      36.250  32.790  33.280  1.00  0.00           H
ATOM   3175  CG  PHE A 216      37.260  32.050  31.570  1.00  0.00           C
ATOM   3176  CD1 PHE A 216      36.760  30.740  31.470  1.00  0.00           C
ATOM   3177  HD1 PHE A 216      36.270  30.220  32.280  1.00  0.00           H
ATOM   3178  CE1 PHE A 216      36.760  30.080  30.240  1.00  0.00           C
ATOM   3179  HE1 PHE A 216      36.120  29.220  30.210  1.00  0.00           H
ATOM   3180  CZ  PHE A 216      37.340  30.740  29.130  1.00  0.00           C
ATOM   3181  HZ  PHE A 216      37.320  30.340  28.130  1.00  0.00           H
ATOM   3182  CE2 PHE A 216      38.020  31.940  29.290  1.00  0.00           C
ATOM   3183  HE2 PHE A 216      38.510  32.330  28.410  1.00  0.00           H
ATOM   3184  CD2 PHE A 216      37.970  32.610  30.490  1.00  0.00           C
ATOM   3185  HD2 PHE A 216      38.360  33.610  30.590  1.00  0.00           H
ATOM   3186  C   PHE A 216      39.470  31.450  33.330  1.00  0.00           C
ATOM   3187  O   PHE A 216      40.360  32.320  33.430  1.00  0.00           O
ATOM   3188  N   LEU A 217      39.710  30.230  32.910  1.00  0.00           N
ATOM   3189  H   LEU A 217      38.960  29.560  32.820  1.00  0.00           H
ATOM   3190  CA  LEU A 217      40.940  29.780  32.380  1.00  0.00           C
ATOM   3191  HA  LEU A 217      41.540  30.650  32.110  1.00  0.00           H
ATOM   3192  CB  LEU A 217      41.800  29.060  33.430  1.00  0.00           C
ATOM   3193  HB1 LEU A 217      42.520  28.520  32.810  1.00  0.00           H
ATOM   3194  HB2 LEU A 217      41.230  28.250  33.890  1.00  0.00           H
ATOM   3195  CG  LEU A 217      42.360  29.950  34.550  1.00  0.00           C
ATOM   3196  HG  LEU A 217      41.540  30.530  34.990  1.00  0.00           H
ATOM   3197  CD1 LEU A 217      43.000  29.020  35.580  1.00  0.00           C
ATOM   3198 1HD1 LEU A 217      43.510  29.650  36.300  1.00  0.00           H
ATOM   3199 2HD1 LEU A 217      42.200  28.390  35.970  1.00  0.00           H
ATOM   3200 3HD1 LEU A 217      43.780  28.400  35.150  1.00  0.00           H
ATOM   3201  CD2 LEU A 217      43.420  30.940  34.010  1.00  0.00           C
ATOM   3202 1HD2 LEU A 217      43.020  31.650  33.280  1.00  0.00           H
ATOM   3203 2HD2 LEU A 217      43.800  31.580  34.800  1.00  0.00           H
ATOM   3204 3HD2 LEU A 217      44.190  30.330  33.540  1.00  0.00           H
ATOM   3205  C   LEU A 217      40.700  28.880  31.150  1.00  0.00           C
ATOM   3206  O   LEU A 217      39.840  28.010  31.360  1.00  0.00           O
ATOM   3207  N   ARG A 218      41.380  29.010  30.030  1.00  0.00           N
ATOM   3208  H   ARG A 218      42.060  29.760  29.950  1.00  0.00           H
ATOM   3209  CA  ARG A 218      41.290  28.070  28.980  1.00  0.00           C
ATOM   3210  HA  ARG A 218      41.110  27.170  29.570  1.00  0.00           H
ATOM   3211  CB  ARG A 218      40.070  28.430  28.090  1.00  0.00           C
ATOM   3212  HB1 ARG A 218      40.100  29.490  27.850  1.00  0.00           H
ATOM   3213  HB2 ARG A 218      39.260  28.270  28.800  1.00  0.00           H
ATOM   3214  CG  ARG A 218      39.730  27.530  26.860  1.00  0.00           C
ATOM   3215  HG1 ARG A 218      39.540  26.540  27.280  1.00  0.00           H
ATOM   3216  HG2 ARG A 218      40.590  27.400  26.210  1.00  0.00           H
ATOM   3217  CD  ARG A 218      38.580  28.120  26.010  1.00  0.00           C
ATOM   3218  HD1 ARG A 218      38.840  29.160  25.840  1.00  0.00           H
ATOM   3219  HD2 ARG A 218      37.620  27.980  26.510  1.00  0.00           H
ATOM   3220  NE  ARG A 218      38.450  27.450  24.760  1.00  0.00           N
ATOM   3221  HE  ARG A 218      39.290  27.000  24.420  1.00  0.00           H
ATOM   3222  CZ  ARG A 218      37.310  27.340  24.050  1.00  0.00           C
ATOM   3223  NH1 ARG A 218      37.220  26.760  22.900  1.00  0.00           N
ATOM   3224 1HH1 ARG A 218      38.080  26.440  22.470  1.00  0.00           H
ATOM   3225 2HH1 ARG A 218      36.360  26.620  22.390  1.00  0.00           H
ATOM   3226  NH2 ARG A 218      36.180  27.790  24.590  1.00  0.00           N
ATOM   3227 1HH2 ARG A 218      36.280  28.140  25.530  1.00  0.00           H
ATOM   3228 2HH2 ARG A 218      35.310  27.650  24.100  1.00  0.00           H
ATOM   3229  C   ARG A 218      42.620  27.660  28.310  1.00  0.00           C
ATOM   3230  O   ARG A 218      43.070  26.530  28.580  1.00  0.00           O
ATOM   3231  N   PRO A 219      43.310  28.380  27.370  1.00  0.00           N
ATOM   3232  CD  PRO A 219      42.970  29.750  26.870  1.00  0.00           C
ATOM   3233  HD1 PRO A 219      43.720  30.490  27.170  1.00  0.00           H
ATOM   3234  HD2 PRO A 219      41.940  30.050  27.070  1.00  0.00           H
ATOM   3235  CG  PRO A 219      43.070  29.540  25.340  1.00  0.00           C
ATOM   3236  HG1 PRO A 219      43.030  30.480  24.790  1.00  0.00           H
ATOM   3237  HG2 PRO A 219      42.180  28.970  25.090  1.00  0.00           H
ATOM   3238  CB  PRO A 219      44.370  28.720  25.170  1.00  0.00           C
ATOM   3239  HB1 PRO A 219      45.220  29.410  25.200  1.00  0.00           H
ATOM   3240  HB2 PRO A 219      44.320  28.180  24.220  1.00  0.00           H
ATOM   3241  CA  PRO A 219      44.300  27.830  26.400  1.00  0.00           C
ATOM   3242  HA  PRO A 219      43.900  26.880  26.050  1.00  0.00           H
ATOM   3243  C   PRO A 219      45.690  27.600  27.110  1.00  0.00           C
ATOM   3244  O   PRO A 219      46.510  26.750  26.720  1.00  0.00           O
ATOM   3245  N   GLY A 220      45.830  28.280  28.270  1.00  0.00           N
ATOM   3246  H   GLY A 220      45.080  28.890  28.540  1.00  0.00           H
ATOM   3247  CA  GLY A 220      47.040  28.140  29.170  1.00  0.00           C
ATOM   3248  HA1 GLY A 220      47.110  29.040  29.790  1.00  0.00           H
ATOM   3249  HA2 GLY A 220      47.910  28.090  28.530  1.00  0.00           H
ATOM   3250  C   GLY A 220      46.990  26.840  30.070  1.00  0.00           C
ATOM   3251  O   GLY A 220      47.960  26.600  30.760  1.00  0.00           O
ATOM   3252  N   LEU A 221      45.920  26.030  30.010  1.00  0.00           N
ATOM   3253  H   LEU A 221      45.250  26.250  29.280  1.00  0.00           H
ATOM   3254  CA  LEU A 221      45.800  24.710  30.540  1.00  0.00           C
ATOM   3255  HA  LEU A 221      46.710  24.390  31.040  1.00  0.00           H
ATOM   3256  CB  LEU A 221      44.720  24.690  31.620  1.00  0.00           C
ATOM   3257  HB1 LEU A 221      44.620  23.660  31.970  1.00  0.00           H
ATOM   3258  HB2 LEU A 221      43.770  25.010  31.180  1.00  0.00           H
ATOM   3259  CG  LEU A 221      44.960  25.650  32.900  1.00  0.00           C
ATOM   3260  HG  LEU A 221      45.060  26.700  32.620  1.00  0.00           H
ATOM   3261  CD1 LEU A 221      43.810  25.640  33.880  1.00  0.00           C
ATOM   3262 1HD1 LEU A 221      42.950  26.180  33.480  1.00  0.00           H
ATOM   3263 2HD1 LEU A 221      43.430  24.630  34.050  1.00  0.00           H
ATOM   3264 3HD1 LEU A 221      44.070  26.150  34.800  1.00  0.00           H
ATOM   3265  CD2 LEU A 221      46.240  25.390  33.730  1.00  0.00           C
ATOM   3266 1HD2 LEU A 221      46.270  25.730  34.770  1.00  0.00           H
ATOM   3267 2HD2 LEU A 221      46.460  24.330  33.800  1.00  0.00           H
ATOM   3268 3HD2 LEU A 221      47.130  25.790  33.250  1.00  0.00           H
ATOM   3269  C   LEU A 221      45.560  23.690  29.460  1.00  0.00           C
ATOM   3270  O   LEU A 221      44.450  23.180  29.290  1.00  0.00           O
ATOM   3271  N   PRO A 222      46.600  23.420  28.640  1.00  0.00           N
ATOM   3272  CD  PRO A 222      47.930  24.020  28.590  1.00  0.00           C
ATOM   3273  HD1 PRO A 222      48.440  24.250  29.530  1.00  0.00           H
ATOM   3274  HD2 PRO A 222      47.740  24.930  28.020  1.00  0.00           H
ATOM   3275  CG  PRO A 222      48.780  23.040  27.760  1.00  0.00           C
ATOM   3276  HG1 PRO A 222      49.120  22.160  28.310  1.00  0.00           H
ATOM   3277  HG2 PRO A 222      49.560  23.670  27.320  1.00  0.00           H
ATOM   3278  CB  PRO A 222      47.750  22.600  26.730  1.00  0.00           C
ATOM   3279  HB1 PRO A 222      47.950  21.650  26.220  1.00  0.00           H
ATOM   3280  HB2 PRO A 222      47.620  23.360  25.960  1.00  0.00           H
ATOM   3281  CA  PRO A 222      46.470  22.480  27.540  1.00  0.00           C
ATOM   3282  HA  PRO A 222      45.630  22.830  26.940  1.00  0.00           H
ATOM   3283  C   PRO A 222      46.100  21.090  28.120  1.00  0.00           C
ATOM   3284  O   PRO A 222      46.660  20.750  29.140  1.00  0.00           O
ATOM   3285  N   GLY A 223      45.220  20.330  27.450  1.00  0.00           N
ATOM   3286  H   GLY A 223      44.930  20.700  26.560  1.00  0.00           H
ATOM   3287  CA  GLY A 223      44.640  19.100  27.960  1.00  0.00           C
ATOM   3288  HA1 GLY A 223      45.460  18.530  28.390  1.00  0.00           H
ATOM   3289  HA2 GLY A 223      44.310  18.570  27.070  1.00  0.00           H
ATOM   3290  C   GLY A 223      43.580  19.240  29.050  1.00  0.00           C
ATOM   3291  O   GLY A 223      42.940  18.200  29.350  1.00  0.00           O
ATOM   3292  N   VAL A 224      43.230  20.430  29.580  1.00  0.00           N
ATOM   3293  H   VAL A 224      43.760  21.230  29.250  1.00  0.00           H
ATOM   3294  CA  VAL A 224      42.140  20.690  30.550  1.00  0.00           C
ATOM   3295  HA  VAL A 224      41.710  19.720  30.810  1.00  0.00           H
ATOM   3296  CB  VAL A 224      42.700  21.340  31.860  1.00  0.00           C
ATOM   3297  HB  VAL A 224      42.710  22.420  31.720  1.00  0.00           H
ATOM   3298  CG1 VAL A 224      41.850  20.880  33.040  1.00  0.00           C
ATOM   3299 1HG1 VAL A 224      42.230  19.980  33.510  1.00  0.00           H
ATOM   3300 2HG1 VAL A 224      41.910  21.670  33.790  1.00  0.00           H
ATOM   3301 3HG1 VAL A 224      40.800  20.790  32.760  1.00  0.00           H
ATOM   3302  CG2 VAL A 224      44.180  21.030  32.230  1.00  0.00           C
ATOM   3303 1HG2 VAL A 224      44.340  21.460  33.210  1.00  0.00           H
ATOM   3304 2HG2 VAL A 224      44.260  19.950  32.320  1.00  0.00           H
ATOM   3305 3HG2 VAL A 224      44.710  21.500  31.390  1.00  0.00           H
ATOM   3306  C   VAL A 224      40.980  21.540  29.940  1.00  0.00           C
ATOM   3307  O   VAL A 224      40.250  22.130  30.740  1.00  0.00           O
ATOM   3308  N   PRO A 225      40.830  21.640  28.600  1.00  0.00           N
ATOM   3309  CD  PRO A 225      40.790  20.360  27.870  1.00  0.00           C
ATOM   3310  HD1 PRO A 225      40.840  19.500  28.540  1.00  0.00           H
ATOM   3311  HD2 PRO A 225      41.640  20.400  27.190  1.00  0.00           H
ATOM   3312  CG  PRO A 225      39.520  20.350  27.100  1.00  0.00           C
ATOM   3313  HG1 PRO A 225      38.860  19.620  27.560  1.00  0.00           H
ATOM   3314  HG2 PRO A 225      39.630  19.970  26.080  1.00  0.00           H
ATOM   3315  CB  PRO A 225      38.900  21.780  27.100  1.00  0.00           C
ATOM   3316  HB1 PRO A 225      37.920  21.730  27.590  1.00  0.00           H
ATOM   3317  HB2 PRO A 225      38.780  22.050  26.050  1.00  0.00           H
ATOM   3318  CA  PRO A 225      39.970  22.570  27.880  1.00  0.00           C
ATOM   3319  HA  PRO A 225      40.550  22.950  27.040  1.00  0.00           H
ATOM   3320  C   PRO A 225      39.660  23.960  28.600  1.00  0.00           C
ATOM   3321  O   PRO A 225      40.720  24.650  28.860  1.00  0.00           O
ATOM   3322  N   PRO A 226      38.390  24.380  28.900  1.00  0.00           N
ATOM   3323  CD  PRO A 226      37.220  24.250  28.070  1.00  0.00           C
ATOM   3324  HD1 PRO A 226      36.490  23.580  28.510  1.00  0.00           H
ATOM   3325  HD2 PRO A 226      37.450  23.880  27.070  1.00  0.00           H
ATOM   3326  CG  PRO A 226      36.580  25.590  27.920  1.00  0.00           C
ATOM   3327  HG1 PRO A 226      35.510  25.550  27.720  1.00  0.00           H
ATOM   3328  HG2 PRO A 226      37.000  26.070  27.040  1.00  0.00           H
ATOM   3329  CB  PRO A 226      36.940  26.390  29.170  1.00  0.00           C
ATOM   3330  HB1 PRO A 226      36.080  26.550  29.820  1.00  0.00           H
ATOM   3331  HB2 PRO A 226      37.250  27.410  28.950  1.00  0.00           H
ATOM   3332  CA  PRO A 226      38.040  25.490  29.790  1.00  0.00           C
ATOM   3333  HA  PRO A 226      38.860  26.200  29.780  1.00  0.00           H
ATOM   3334  C   PRO A 226      37.680  25.090  31.210  1.00  0.00           C
ATOM   3335  O   PRO A 226      37.070  23.970  31.450  1.00  0.00           O
ATOM   3336  N   PHE A 227      38.000  25.970  32.170  1.00  0.00           N
ATOM   3337  H   PHE A 227      38.500  26.790  31.880  1.00  0.00           H
ATOM   3338  CA  PHE A 227      37.890  25.770  33.620  1.00  0.00           C
ATOM   3339  HA  PHE A 227      37.280  24.890  33.800  1.00  0.00           H
ATOM   3340  CB  PHE A 227      39.290  25.490  34.200  1.00  0.00           C
ATOM   3341  HB1 PHE A 227      39.870  26.390  34.380  1.00  0.00           H
ATOM   3342  HB2 PHE A 227      39.850  24.920  33.450  1.00  0.00           H
ATOM   3343  CG  PHE A 227      39.250  24.620  35.460  1.00  0.00           C
ATOM   3344  CD1 PHE A 227      39.000  25.270  36.710  1.00  0.00           C
ATOM   3345  HD1 PHE A 227      39.060  26.340  36.780  1.00  0.00           H
ATOM   3346  CE1 PHE A 227      38.820  24.490  37.860  1.00  0.00           C
ATOM   3347  HE1 PHE A 227      38.730  24.970  38.820  1.00  0.00           H
ATOM   3348  CZ  PHE A 227      38.940  23.050  37.820  1.00  0.00           C
ATOM   3349  HZ  PHE A 227      38.860  22.460  38.720  1.00  0.00           H
ATOM   3350  CE2 PHE A 227      39.150  22.460  36.560  1.00  0.00           C
ATOM   3351  HE2 PHE A 227      39.320  21.400  36.600  1.00  0.00           H
ATOM   3352  CD2 PHE A 227      39.280  23.230  35.380  1.00  0.00           C
ATOM   3353  HD2 PHE A 227      39.470  22.660  34.480  1.00  0.00           H
ATOM   3354  C   PHE A 227      37.260  26.990  34.300  1.00  0.00           C
ATOM   3355  O   PHE A 227      37.590  28.140  33.890  1.00  0.00           O
ATOM   3356  N   LEU A 228      36.440  26.870  35.380  1.00  0.00           N
ATOM   3357  H   LEU A 228      36.310  25.980  35.830  1.00  0.00           H
ATOM   3358  CA  LEU A 228      35.790  28.020  36.040  1.00  0.00           C
ATOM   3359  HA  LEU A 228      36.390  28.920  35.900  1.00  0.00           H
ATOM   3360  CB  LEU A 228      34.420  28.140  35.320  1.00  0.00           C
ATOM   3361  HB1 LEU A 228      33.760  27.280  35.420  1.00  0.00           H
ATOM   3362  HB2 LEU A 228      34.640  28.200  34.250  1.00  0.00           H
ATOM   3363  CG  LEU A 228      33.560  29.330  35.620  1.00  0.00           C
ATOM   3364  HG  LEU A 228      33.300  29.440  36.680  1.00  0.00           H
ATOM   3365  CD1 LEU A 228      34.190  30.570  35.090  1.00  0.00           C
ATOM   3366 1HD1 LEU A 228      33.530  31.430  35.130  1.00  0.00           H
ATOM   3367 2HD1 LEU A 228      35.060  30.740  35.730  1.00  0.00           H
ATOM   3368 3HD1 LEU A 228      34.490  30.480  34.040  1.00  0.00           H
ATOM   3369  CD2 LEU A 228      32.200  29.300  34.960  1.00  0.00           C
ATOM   3370 1HD2 LEU A 228      31.580  30.180  35.120  1.00  0.00           H
ATOM   3371 2HD2 LEU A 228      32.260  29.110  33.890  1.00  0.00           H
ATOM   3372 3HD2 LEU A 228      31.700  28.460  35.450  1.00  0.00           H
ATOM   3373  C   LEU A 228      35.690  27.780  37.530  1.00  0.00           C
ATOM   3374  O   LEU A 228      35.210  26.720  38.020  1.00  0.00           O
ATOM   3375  N   LEU A 229      36.120  28.760  38.340  1.00  0.00           N
ATOM   3376  H   LEU A 229      36.350  29.640  37.900  1.00  0.00           H
ATOM   3377  CA  LEU A 229      35.870  28.830  39.810  1.00  0.00           C
ATOM   3378  HA  LEU A 229      35.680  27.810  40.130  1.00  0.00           H
ATOM   3379  CB  LEU A 229      37.130  29.330  40.560  1.00  0.00           C
ATOM   3380  HB1 LEU A 229      36.870  29.470  41.610  1.00  0.00           H
ATOM   3381  HB2 LEU A 229      37.290  30.310  40.120  1.00  0.00           H
ATOM   3382  CG  LEU A 229      38.440  28.470  40.560  1.00  0.00           C
ATOM   3383  HG  LEU A 229      38.210  27.510  41.020  1.00  0.00           H
ATOM   3384  CD1 LEU A 229      39.110  28.130  39.250  1.00  0.00           C
ATOM   3385 1HD1 LEU A 229      39.960  27.460  39.380  1.00  0.00           H
ATOM   3386 2HD1 LEU A 229      38.400  27.640  38.580  1.00  0.00           H
ATOM   3387 3HD1 LEU A 229      39.460  29.050  38.780  1.00  0.00           H
ATOM   3388  CD2 LEU A 229      39.510  29.230  41.350  1.00  0.00           C
ATOM   3389 1HD2 LEU A 229      40.350  28.530  41.410  1.00  0.00           H
ATOM   3390 2HD2 LEU A 229      39.790  30.140  40.820  1.00  0.00           H
ATOM   3391 3HD2 LEU A 229      39.090  29.550  42.310  1.00  0.00           H
ATOM   3392  C   LEU A 229      34.610  29.690  40.070  1.00  0.00           C
ATOM   3393  O   LEU A 229      34.460  30.820  39.630  1.00  0.00           O
ATOM   3394  N   HIS A 230      33.780  29.150  40.950  1.00  0.00           N
ATOM   3395  H   HIS A 230      34.010  28.200  41.200  1.00  0.00           H
ATOM   3396  CA  HIS A 230      32.470  29.710  41.390  1.00  0.00           C
ATOM   3397  HA  HIS A 230      32.430  30.800  41.290  1.00  0.00           H
ATOM   3398  CB  HIS A 230      31.320  29.070  40.530  1.00  0.00           C
ATOM   3399  HB1 HIS A 230      31.380  29.360  39.480  1.00  0.00           H
ATOM   3400  HB2 HIS A 230      30.350  29.490  40.800  1.00  0.00           H
ATOM   3401  CG  HIS A 230      31.250  27.530  40.520  1.00  0.00           C
ATOM   3402  ND1 HIS A 230      30.520  26.790  41.400  1.00  0.00           N
ATOM   3403  HD1 HIS A 230      29.990  27.160  42.170  1.00  0.00           H
ATOM   3404  CE1 HIS A 230      30.530  25.480  40.990  1.00  0.00           C
ATOM   3405  HE1 HIS A 230      30.240  24.630  41.590  1.00  0.00           H
ATOM   3406  NE2 HIS A 230      31.240  25.370  39.870  1.00  0.00           N
ATOM   3407  CD2 HIS A 230      31.660  26.670  39.490  1.00  0.00           C
ATOM   3408  HD2 HIS A 230      31.910  27.060  38.510  1.00  0.00           H
ATOM   3409  C   HIS A 230      32.220  29.440  42.850  1.00  0.00           C
ATOM   3410  O   HIS A 230      32.820  28.520  43.340  1.00  0.00           O
ATOM   3411  N   ARG A 231      31.330  30.110  43.570  1.00  0.00           N
ATOM   3412  H   ARG A 231      30.920  30.860  43.040  1.00  0.00           H
ATOM   3413  CA  ARG A 231      30.700  29.590  44.760  1.00  0.00           C
ATOM   3414  HA  ARG A 231      31.410  29.400  45.570  1.00  0.00           H
ATOM   3415  CB  ARG A 231      29.810  30.730  45.290  1.00  0.00           C
ATOM   3416  HB1 ARG A 231      29.270  30.420  46.180  1.00  0.00           H
ATOM   3417  HB2 ARG A 231      29.000  30.990  44.600  1.00  0.00           H
ATOM   3418  CG  ARG A 231      30.450  32.120  45.500  1.00  0.00           C
ATOM   3419  HG1 ARG A 231      29.730  32.830  45.910  1.00  0.00           H
ATOM   3420  HG2 ARG A 231      30.790  32.520  44.550  1.00  0.00           H
ATOM   3421  CD  ARG A 231      31.650  32.150  46.540  1.00  0.00           C
ATOM   3422  HD1 ARG A 231      32.060  33.160  46.490  1.00  0.00           H
ATOM   3423  HD2 ARG A 231      32.390  31.380  46.300  1.00  0.00           H
ATOM   3424  NE  ARG A 231      31.260  32.020  47.970  1.00  0.00           N
ATOM   3425  HE  ARG A 231      31.250  31.090  48.380  1.00  0.00           H
ATOM   3426  CZ  ARG A 231      30.800  32.970  48.740  1.00  0.00           C
ATOM   3427  NH1 ARG A 231      30.630  34.190  48.350  1.00  0.00           N
ATOM   3428 1HH1 ARG A 231      30.800  34.490  47.400  1.00  0.00           H
ATOM   3429 2HH1 ARG A 231      30.180  34.790  49.030  1.00  0.00           H
ATOM   3430  NH2 ARG A 231      30.470  32.820  49.940  1.00  0.00           N
ATOM   3431 1HH2 ARG A 231      30.640  31.920  50.360  1.00  0.00           H
ATOM   3432 2HH2 ARG A 231      30.200  33.540  50.600  1.00  0.00           H
ATOM   3433  C   ARG A 231      29.890  28.290  44.500  1.00  0.00           C
ATOM   3434  O   ARG A 231      29.300  28.100  43.420  1.00  0.00           O
ATOM   3435  N   GLY A 232      29.910  27.420  45.460  1.00  0.00           N
ATOM   3436  H   GLY A 232      30.370  27.660  46.320  1.00  0.00           H
ATOM   3437  CA  GLY A 232      29.120  26.200  45.510  1.00  0.00           C
ATOM   3438  HA1 GLY A 232      29.550  25.390  46.110  1.00  0.00           H
ATOM   3439  HA2 GLY A 232      28.910  25.870  44.490  1.00  0.00           H
ATOM   3440  C   GLY A 232      27.670  26.520  45.960  1.00  0.00           C
ATOM   3441  O   GLY A 232      27.340  27.550  46.530  1.00  0.00           O
ATOM   3442  N   GLY A 233      26.770  25.600  45.680  1.00  0.00           N
ATOM   3443  H   GLY A 233      27.040  24.780  45.160  1.00  0.00           H
ATOM   3444  CA  GLY A 233      25.330  25.790  45.850  1.00  0.00           C
ATOM   3445  HA1 GLY A 233      24.690  25.020  45.420  1.00  0.00           H
ATOM   3446  HA2 GLY A 233      25.000  26.660  45.290  1.00  0.00           H
ATOM   3447  C   GLY A 233      25.000  26.010  47.340  1.00  0.00           C
ATOM   3448  O   GLY A 233      23.850  26.490  47.580  1.00  0.00           O
ATOM   3449  N   GLY A 234      25.860  25.670  48.260  1.00  0.00           N
ATOM   3450  H   GLY A 234      26.720  25.200  48.010  1.00  0.00           H
ATOM   3451  CA  GLY A 234      25.670  26.020  49.650  1.00  0.00           C
ATOM   3452  HA1 GLY A 234      26.410  25.460  50.220  1.00  0.00           H
ATOM   3453  HA2 GLY A 234      24.700  25.640  49.970  1.00  0.00           H
ATOM   3454  C   GLY A 234      25.780  27.500  49.960  1.00  0.00           C
ATOM   3455  O   GLY A 234      25.080  28.000  50.880  1.00  0.00           O
ATOM   3456  N   ASP A 235      26.510  28.340  49.190  1.00  0.00           N
ATOM   3457  H   ASP A 235      26.770  27.950  48.290  1.00  0.00           H
ATOM   3458  CA  ASP A 235      26.630  29.750  49.460  1.00  0.00           C
ATOM   3459  HA  ASP A 235      26.510  29.950  50.530  1.00  0.00           H
ATOM   3460  CB  ASP A 235      28.000  30.260  49.230  1.00  0.00           C
ATOM   3461  HB1 ASP A 235      28.110  31.290  49.570  1.00  0.00           H
ATOM   3462  HB2 ASP A 235      28.220  30.320  48.160  1.00  0.00           H
ATOM   3463  CG  ASP A 235      29.160  29.490  49.880  1.00  0.00           C
ATOM   3464  OD1 ASP A 235      28.900  28.600  50.740  1.00  0.00           O
ATOM   3465  OD2 ASP A 235      30.290  29.810  49.480  1.00  0.00           O
ATOM   3466  C   ASP A 235      25.580  30.500  48.640  1.00  0.00           C
ATOM   3467  O   ASP A 235      24.740  31.180  49.200  1.00  0.00           O
ATOM   3468  N   LEU A 236      25.550  30.320  47.340  1.00  0.00           N
ATOM   3469  H   LEU A 236      26.260  29.680  47.030  1.00  0.00           H
ATOM   3470  CA  LEU A 236      24.670  31.040  46.280  1.00  0.00           C
ATOM   3471  HA  LEU A 236      23.770  31.440  46.760  1.00  0.00           H
ATOM   3472  CB  LEU A 236      25.490  32.220  45.610  1.00  0.00           C
ATOM   3473  HB1 LEU A 236      24.850  32.870  45.000  1.00  0.00           H
ATOM   3474  HB2 LEU A 236      26.270  31.790  44.980  1.00  0.00           H
ATOM   3475  CG  LEU A 236      26.110  33.210  46.690  1.00  0.00           C
ATOM   3476  HG  LEU A 236      26.790  32.580  47.270  1.00  0.00           H
ATOM   3477  CD1 LEU A 236      26.820  34.280  45.910  1.00  0.00           C
ATOM   3478 1HD1 LEU A 236      26.100  34.830  45.320  1.00  0.00           H
ATOM   3479 2HD1 LEU A 236      27.360  34.940  46.600  1.00  0.00           H
ATOM   3480 3HD1 LEU A 236      27.600  33.830  45.300  1.00  0.00           H
ATOM   3481  CD2 LEU A 236      24.970  33.860  47.550  1.00  0.00           C
ATOM   3482 1HD2 LEU A 236      25.380  34.230  48.490  1.00  0.00           H
ATOM   3483 2HD2 LEU A 236      24.510  34.630  46.930  1.00  0.00           H
ATOM   3484 3HD2 LEU A 236      24.250  33.180  48.010  1.00  0.00           H
ATOM   3485  C   LEU A 236      24.080  30.160  45.200  1.00  0.00           C
ATOM   3486  O   LEU A 236      24.530  30.130  44.040  1.00  0.00           O
ATOM   3487  N   PRO A 237      23.010  29.420  45.610  1.00  0.00           N
ATOM   3488  CD  PRO A 237      22.300  29.540  46.860  1.00  0.00           C
ATOM   3489  HD1 PRO A 237      21.990  30.560  47.100  1.00  0.00           H
ATOM   3490  HD2 PRO A 237      22.960  29.100  47.600  1.00  0.00           H
ATOM   3491  CG  PRO A 237      21.030  28.740  46.550  1.00  0.00           C
ATOM   3492  HG1 PRO A 237      20.310  29.350  46.010  1.00  0.00           H
ATOM   3493  HG2 PRO A 237      20.660  28.270  47.470  1.00  0.00           H
ATOM   3494  CB  PRO A 237      21.440  27.630  45.590  1.00  0.00           C
ATOM   3495  HB1 PRO A 237      20.660  27.330  44.890  1.00  0.00           H
ATOM   3496  HB2 PRO A 237      21.750  26.760  46.170  1.00  0.00           H
ATOM   3497  CA  PRO A 237      22.510  28.310  44.790  1.00  0.00           C
ATOM   3498  HA  PRO A 237      23.300  27.580  44.610  1.00  0.00           H
ATOM   3499  C   PRO A 237      21.950  28.680  43.370  1.00  0.00           C
ATOM   3500  O   PRO A 237      22.280  28.100  42.330  1.00  0.00           O
ATOM   3501  N   ASN A 238      21.060  29.640  43.260  1.00  0.00           N
ATOM   3502  H   ASN A 238      20.810  30.120  44.120  1.00  0.00           H
ATOM   3503  CA  ASN A 238      20.270  29.980  42.030  1.00  0.00           C
ATOM   3504  HA  ASN A 238      19.980  29.050  41.550  1.00  0.00           H
ATOM   3505  CB  ASN A 238      19.080  30.890  42.380  1.00  0.00           C
ATOM   3506  HB1 ASN A 238      18.330  31.140  41.630  1.00  0.00           H
ATOM   3507  HB2 ASN A 238      19.500  31.830  42.740  1.00  0.00           H
ATOM   3508  CG  ASN A 238      18.300  30.370  43.630  1.00  0.00           C
ATOM   3509  OD1 ASN A 238      18.050  29.130  43.700  1.00  0.00           O
ATOM   3510  ND2 ASN A 238      17.940  31.160  44.620  1.00  0.00           N
ATOM   3511 1HD2 ASN A 238      18.120  32.150  44.590  1.00  0.00           H
ATOM   3512 2HD2 ASN A 238      17.600  30.670  45.430  1.00  0.00           H
ATOM   3513  C   ASN A 238      21.190  30.640  40.990  1.00  0.00           C
ATOM   3514  O   ASN A 238      20.930  30.710  39.750  1.00  0.00           O
ATOM   3515  N   SER A 239      22.400  31.040  41.420  1.00  0.00           N
ATOM   3516  H   SER A 239      22.540  30.890  42.410  1.00  0.00           H
ATOM   3517  CA  SER A 239      23.540  31.350  40.500  1.00  0.00           C
ATOM   3518  HA  SER A 239      23.030  31.720  39.610  1.00  0.00           H
ATOM   3519  CB  SER A 239      24.340  32.450  41.190  1.00  0.00           C
ATOM   3520  HB1 SER A 239      25.170  32.670  40.530  1.00  0.00           H
ATOM   3521  HB2 SER A 239      24.780  32.070  42.120  1.00  0.00           H
ATOM   3522  OG  SER A 239      23.650  33.650  41.400  1.00  0.00           O
ATOM   3523  HG  SER A 239      23.230  33.650  42.260  1.00  0.00           H
ATOM   3524  C   SER A 239      24.390  30.120  40.100  1.00  0.00           C
ATOM   3525  O   SER A 239      24.560  29.830  38.890  1.00  0.00           O
ATOM   3526  N   GLN A 240      24.690  29.200  41.050  1.00  0.00           N
ATOM   3527  H   GLN A 240      24.470  29.440  42.000  1.00  0.00           H
ATOM   3528  CA  GLN A 240      25.240  27.880  40.700  1.00  0.00           C
ATOM   3529  HA  GLN A 240      26.110  28.010  40.050  1.00  0.00           H
ATOM   3530  CB  GLN A 240      25.650  27.100  41.970  1.00  0.00           C
ATOM   3531  HB1 GLN A 240      24.790  26.760  42.540  1.00  0.00           H
ATOM   3532  HB2 GLN A 240      26.130  27.860  42.580  1.00  0.00           H
ATOM   3533  CG  GLN A 240      26.650  25.940  41.800  1.00  0.00           C
ATOM   3534  HG1 GLN A 240      27.020  25.540  42.750  1.00  0.00           H
ATOM   3535  HG2 GLN A 240      27.540  26.300  41.290  1.00  0.00           H
ATOM   3536  CD  GLN A 240      26.160  24.610  41.100  1.00  0.00           C
ATOM   3537  OE1 GLN A 240      25.350  23.980  41.670  1.00  0.00           O
ATOM   3538  NE2 GLN A 240      26.610  24.150  39.930  1.00  0.00           N
ATOM   3539 1HE2 GLN A 240      27.330  24.710  39.500  1.00  0.00           H
ATOM   3540 2HE2 GLN A 240      26.300  23.270  39.560  1.00  0.00           H
ATOM   3541  C   GLN A 240      24.360  27.040  39.800  1.00  0.00           C
ATOM   3542  O   GLN A 240      24.830  26.420  38.820  1.00  0.00           O
ATOM   3543  N   GLU A 241      23.010  27.090  39.900  1.00  0.00           N
ATOM   3544  H   GLU A 241      22.590  27.690  40.590  1.00  0.00           H
ATOM   3545  CA  GLU A 241      22.100  26.620  38.870  1.00  0.00           C
ATOM   3546  HA  GLU A 241      22.110  25.530  38.810  1.00  0.00           H
ATOM   3547  CB  GLU A 241      20.670  27.040  39.300  1.00  0.00           C
ATOM   3548  HB1 GLU A 241      20.030  26.860  38.440  1.00  0.00           H
ATOM   3549  HB2 GLU A 241      20.540  28.110  39.440  1.00  0.00           H
ATOM   3550  CG  GLU A 241      20.110  26.190  40.420  1.00  0.00           C
ATOM   3551  HG1 GLU A 241      20.540  26.460  41.380  1.00  0.00           H
ATOM   3552  HG2 GLU A 241      20.360  25.130  40.290  1.00  0.00           H
ATOM   3553  CD  GLU A 241      18.600  26.220  40.550  1.00  0.00           C
ATOM   3554  OE1 GLU A 241      17.910  27.180  40.200  1.00  0.00           O
ATOM   3555  OE2 GLU A 241      17.910  25.250  41.060  1.00  0.00           O
ATOM   3556  C   GLU A 241      22.330  27.180  37.470  1.00  0.00           C
ATOM   3557  O   GLU A 241      22.350  26.340  36.600  1.00  0.00           O
ATOM   3558  N   ALA A 242      22.490  28.510  37.280  1.00  0.00           N
ATOM   3559  H   ALA A 242      22.580  29.190  38.020  1.00  0.00           H
ATOM   3560  CA  ALA A 242      22.790  28.920  35.930  1.00  0.00           C
ATOM   3561  HA  ALA A 242      22.040  28.490  35.270  1.00  0.00           H
ATOM   3562  CB  ALA A 242      22.670  30.450  35.910  1.00  0.00           C
ATOM   3563  HB1 ALA A 242      21.730  30.690  36.410  1.00  0.00           H
ATOM   3564  HB2 ALA A 242      23.510  30.880  36.450  1.00  0.00           H
ATOM   3565  HB3 ALA A 242      22.650  30.890  34.910  1.00  0.00           H
ATOM   3566  C   ALA A 242      24.270  28.500  35.440  1.00  0.00           C
ATOM   3567  O   ALA A 242      24.510  28.210  34.250  1.00  0.00           O
ATOM   3568  N   LEU A 243      25.240  28.390  36.330  1.00  0.00           N
ATOM   3569  H   LEU A 243      24.990  28.590  37.290  1.00  0.00           H
ATOM   3570  CA  LEU A 243      26.580  27.980  36.060  1.00  0.00           C
ATOM   3571  HA  LEU A 243      27.040  28.490  35.210  1.00  0.00           H
ATOM   3572  CB  LEU A 243      27.430  28.380  37.180  1.00  0.00           C
ATOM   3573  HB1 LEU A 243      28.420  27.960  37.020  1.00  0.00           H
ATOM   3574  HB2 LEU A 243      27.100  27.890  38.100  1.00  0.00           H
ATOM   3575  CG  LEU A 243      27.510  29.860  37.450  1.00  0.00           C
ATOM   3576  HG  LEU A 243      26.540  30.360  37.310  1.00  0.00           H
ATOM   3577  CD1 LEU A 243      28.000  30.110  38.830  1.00  0.00           C
ATOM   3578 1HD1 LEU A 243      27.270  29.790  39.570  1.00  0.00           H
ATOM   3579 2HD1 LEU A 243      29.010  29.720  38.940  1.00  0.00           H
ATOM   3580 3HD1 LEU A 243      28.010  31.180  39.050  1.00  0.00           H
ATOM   3581  CD2 LEU A 243      28.510  30.640  36.570  1.00  0.00           C
ATOM   3582 1HD2 LEU A 243      28.500  31.710  36.790  1.00  0.00           H
ATOM   3583 2HD2 LEU A 243      29.560  30.350  36.610  1.00  0.00           H
ATOM   3584 3HD2 LEU A 243      28.170  30.360  35.570  1.00  0.00           H
ATOM   3585  C   LEU A 243      26.590  26.470  35.750  1.00  0.00           C
ATOM   3586  O   LEU A 243      27.540  26.050  35.110  1.00  0.00           O
ATOM   3587  N   GLN A 244      25.620  25.610  36.240  1.00  0.00           N
ATOM   3588  H   GLN A 244      24.870  25.870  36.870  1.00  0.00           H
ATOM   3589  CA  GLN A 244      25.600  24.150  35.880  1.00  0.00           C
ATOM   3590  HA  GLN A 244      26.550  23.650  36.030  1.00  0.00           H
ATOM   3591  CB  GLN A 244      24.600  23.430  36.750  1.00  0.00           C
ATOM   3592  HB1 GLN A 244      23.590  23.800  36.600  1.00  0.00           H
ATOM   3593  HB2 GLN A 244      24.790  23.650  37.800  1.00  0.00           H
ATOM   3594  CG  GLN A 244      24.730  21.870  36.740  1.00  0.00           C
ATOM   3595  HG1 GLN A 244      24.660  21.460  35.740  1.00  0.00           H
ATOM   3596  HG2 GLN A 244      23.860  21.470  37.260  1.00  0.00           H
ATOM   3597  CD  GLN A 244      25.960  21.440  37.460  1.00  0.00           C
ATOM   3598  OE1 GLN A 244      26.140  21.680  38.590  1.00  0.00           O
ATOM   3599  NE2 GLN A 244      26.930  20.900  36.700  1.00  0.00           N
ATOM   3600 1HE2 GLN A 244      26.770  20.810  35.700  1.00  0.00           H
ATOM   3601 2HE2 GLN A 244      27.770  20.610  37.180  1.00  0.00           H
ATOM   3602  C   GLN A 244      25.330  23.890  34.370  1.00  0.00           C
ATOM   3603  O   GLN A 244      25.620  22.740  33.860  1.00  0.00           O
ATOM   3604  N   LYS A 245      24.810  24.930  33.680  1.00  0.00           N
ATOM   3605  H   LYS A 245      24.670  25.830  34.110  1.00  0.00           H
ATOM   3606  CA  LYS A 245      24.340  24.730  32.330  1.00  0.00           C
ATOM   3607  HA  LYS A 245      23.760  23.810  32.230  1.00  0.00           H
ATOM   3608  CB  LYS A 245      23.450  25.970  31.920  1.00  0.00           C
ATOM   3609  HB1 LYS A 245      23.330  25.860  30.840  1.00  0.00           H
ATOM   3610  HB2 LYS A 245      23.980  26.890  32.150  1.00  0.00           H
ATOM   3611  CG  LYS A 245      22.100  25.930  32.630  1.00  0.00           C
ATOM   3612  HG1 LYS A 245      22.410  25.910  33.680  1.00  0.00           H
ATOM   3613  HG2 LYS A 245      21.700  24.950  32.390  1.00  0.00           H
ATOM   3614  CD  LYS A 245      21.100  27.030  32.320  1.00  0.00           C
ATOM   3615  HD1 LYS A 245      20.740  27.000  31.290  1.00  0.00           H
ATOM   3616  HD2 LYS A 245      21.470  28.030  32.560  1.00  0.00           H
ATOM   3617  CE  LYS A 245      20.000  26.620  33.330  1.00  0.00           C
ATOM   3618  HE1 LYS A 245      20.380  26.610  34.350  1.00  0.00           H
ATOM   3619  HE2 LYS A 245      19.620  25.620  33.150  1.00  0.00           H
ATOM   3620  NZ  LYS A 245      18.960  27.640  33.230  1.00  0.00           N
ATOM   3621  HZ1 LYS A 245      19.210  28.610  33.300  1.00  0.00           H
ATOM   3622  HZ2 LYS A 245      18.390  27.570  32.390  1.00  0.00           H
ATOM   3623  HZ3 LYS A 245      18.340  27.520  34.020  1.00  0.00           H
ATOM   3624  C   LYS A 245      25.570  24.600  31.390  1.00  0.00           C
ATOM   3625  O   LYS A 245      25.370  24.410  30.190  1.00  0.00           O
ATOM   3626  N   LEU A 246      26.840  24.840  31.820  1.00  0.00           N
ATOM   3627  H   LEU A 246      27.080  24.990  32.790  1.00  0.00           H
ATOM   3628  CA  LEU A 246      28.000  25.000  30.920  1.00  0.00           C
ATOM   3629  HA  LEU A 246      27.760  25.380  29.920  1.00  0.00           H
ATOM   3630  CB  LEU A 246      29.010  25.930  31.610  1.00  0.00           C
ATOM   3631  HB1 LEU A 246      29.870  25.950  30.950  1.00  0.00           H
ATOM   3632  HB2 LEU A 246      29.290  25.590  32.600  1.00  0.00           H
ATOM   3633  CG  LEU A 246      28.560  27.420  31.810  1.00  0.00           C
ATOM   3634  HG  LEU A 246      27.530  27.450  32.180  1.00  0.00           H
ATOM   3635  CD1 LEU A 246      29.370  28.130  32.860  1.00  0.00           C
ATOM   3636 1HD1 LEU A 246      30.420  28.040  32.600  1.00  0.00           H
ATOM   3637 2HD1 LEU A 246      29.020  29.170  32.900  1.00  0.00           H
ATOM   3638 3HD1 LEU A 246      29.170  27.610  33.800  1.00  0.00           H
ATOM   3639  CD2 LEU A 246      28.500  28.170  30.490  1.00  0.00           C
ATOM   3640 1HD2 LEU A 246      29.460  28.160  29.970  1.00  0.00           H
ATOM   3641 2HD2 LEU A 246      27.710  27.790  29.840  1.00  0.00           H
ATOM   3642 3HD2 LEU A 246      28.330  29.230  30.700  1.00  0.00           H
ATOM   3643  C   LEU A 246      28.680  23.600  30.650  1.00  0.00           C
ATOM   3644  O   LEU A 246      29.710  23.270  31.270  1.00  0.00           O
ATOM   3645  N   SER A 247      28.070  22.740  29.840  1.00  0.00           N
ATOM   3646  H   SER A 247      27.210  23.020  29.380  1.00  0.00           H
ATOM   3647  CA  SER A 247      28.560  21.370  29.760  1.00  0.00           C
ATOM   3648  HA  SER A 247      28.680  20.970  30.760  1.00  0.00           H
ATOM   3649  CB  SER A 247      27.600  20.490  28.950  1.00  0.00           C
ATOM   3650  HB1 SER A 247      26.720  20.480  29.590  1.00  0.00           H
ATOM   3651  HB2 SER A 247      27.940  19.460  28.840  1.00  0.00           H
ATOM   3652  OG  SER A 247      27.390  21.060  27.700  1.00  0.00           O
ATOM   3653  HG  SER A 247      26.910  20.430  27.150  1.00  0.00           H
ATOM   3654  C   SER A 247      30.010  21.280  29.110  1.00  0.00           C
ATOM   3655  O   SER A 247      30.740  20.330  29.290  1.00  0.00           O
ATOM   3656  N   ASP A 248      30.370  22.250  28.290  1.00  0.00           N
ATOM   3657  H   ASP A 248      29.760  23.060  28.220  1.00  0.00           H
ATOM   3658  CA  ASP A 248      31.640  22.330  27.620  1.00  0.00           C
ATOM   3659  HA  ASP A 248      31.890  21.300  27.370  1.00  0.00           H
ATOM   3660  CB  ASP A 248      31.490  23.130  26.360  1.00  0.00           C
ATOM   3661  HB1 ASP A 248      32.440  23.260  25.840  1.00  0.00           H
ATOM   3662  HB2 ASP A 248      31.180  24.130  26.680  1.00  0.00           H
ATOM   3663  CG  ASP A 248      30.420  22.570  25.440  1.00  0.00           C
ATOM   3664  OD1 ASP A 248      30.110  21.380  25.400  1.00  0.00           O
ATOM   3665  OD2 ASP A 248      30.010  23.410  24.600  1.00  0.00           O
ATOM   3666  C   ASP A 248      32.780  22.960  28.540  1.00  0.00           C
ATOM   3667  O   ASP A 248      33.930  22.950  28.050  1.00  0.00           O
ATOM   3668  N   VAL A 249      32.450  23.310  29.760  1.00  0.00           N
ATOM   3669  H   VAL A 249      31.500  23.190  30.090  1.00  0.00           H
ATOM   3670  CA  VAL A 249      33.450  23.760  30.760  1.00  0.00           C
ATOM   3671  HA  VAL A 249      34.480  23.810  30.410  1.00  0.00           H
ATOM   3672  CB  VAL A 249      32.980  25.150  31.270  1.00  0.00           C
ATOM   3673  HB  VAL A 249      32.080  25.100  31.890  1.00  0.00           H
ATOM   3674  CG1 VAL A 249      33.960  25.840  32.180  1.00  0.00           C
ATOM   3675 1HG1 VAL A 249      34.970  25.940  31.780  1.00  0.00           H
ATOM   3676 2HG1 VAL A 249      33.730  26.900  32.270  1.00  0.00           H
ATOM   3677 3HG1 VAL A 249      34.110  25.400  33.170  1.00  0.00           H
ATOM   3678  CG2 VAL A 249      32.710  26.090  30.120  1.00  0.00           C
ATOM   3679 1HG2 VAL A 249      32.240  26.990  30.510  1.00  0.00           H
ATOM   3680 2HG2 VAL A 249      33.650  26.400  29.660  1.00  0.00           H
ATOM   3681 3HG2 VAL A 249      32.120  25.700  29.290  1.00  0.00           H
ATOM   3682  C   VAL A 249      33.530  22.790  31.950  1.00  0.00           C
ATOM   3683  O   VAL A 249      32.570  22.110  32.250  1.00  0.00           O
ATOM   3684  N   THR A 250      34.670  22.710  32.600  1.00  0.00           N
ATOM   3685  H   THR A 250      35.300  23.470  32.390  1.00  0.00           H
ATOM   3686  CA  THR A 250      34.820  22.040  33.910  1.00  0.00           C
ATOM   3687  HA  THR A 250      34.160  21.180  34.080  1.00  0.00           H
ATOM   3688  CB  THR A 250      36.220  21.570  34.080  1.00  0.00           C
ATOM   3689  HB  THR A 250      36.970  22.250  33.670  1.00  0.00           H
ATOM   3690  CG2 THR A 250      36.460  20.960  35.440  1.00  0.00           C
ATOM   3691 1HG2 THR A 250      37.440  20.490  35.510  1.00  0.00           H
ATOM   3692 2HG2 THR A 250      36.390  21.790  36.140  1.00  0.00           H
ATOM   3693 3HG2 THR A 250      35.750  20.160  35.660  1.00  0.00           H
ATOM   3694  OG1 THR A 250      36.360  20.460  33.260  1.00  0.00           O
ATOM   3695  HG1 THR A 250      36.670  20.710  32.380  1.00  0.00           H
ATOM   3696  C   THR A 250      34.570  23.060  35.030  1.00  0.00           C
ATOM   3697  O   THR A 250      35.130  24.120  35.070  1.00  0.00           O
ATOM   3698  N   LEU A 251      33.760  22.780  36.070  1.00  0.00           N
ATOM   3699  H   LEU A 251      33.290  21.880  36.000  1.00  0.00           H
ATOM   3700  CA  LEU A 251      33.250  23.730  37.050  1.00  0.00           C
ATOM   3701  HA  LEU A 251      33.630  24.730  36.820  1.00  0.00           H
ATOM   3702  CB  LEU A 251      31.740  23.720  36.920  1.00  0.00           C
ATOM   3703  HB1 LEU A 251      31.270  24.410  37.610  1.00  0.00           H
ATOM   3704  HB2 LEU A 251      31.540  22.670  37.160  1.00  0.00           H
ATOM   3705  CG  LEU A 251      31.170  24.010  35.510  1.00  0.00           C
ATOM   3706  HG  LEU A 251      31.840  23.530  34.800  1.00  0.00           H
ATOM   3707  CD1 LEU A 251      29.730  23.350  35.360  1.00  0.00           C
ATOM   3708 1HD1 LEU A 251      29.660  22.280  35.510  1.00  0.00           H
ATOM   3709 2HD1 LEU A 251      29.010  23.860  36.000  1.00  0.00           H
ATOM   3710 3HD1 LEU A 251      29.410  23.400  34.320  1.00  0.00           H
ATOM   3711  CD2 LEU A 251      31.210  25.480  35.260  1.00  0.00           C
ATOM   3712 1HD2 LEU A 251      32.210  25.880  35.080  1.00  0.00           H
ATOM   3713 2HD2 LEU A 251      30.740  25.690  34.290  1.00  0.00           H
ATOM   3714 3HD2 LEU A 251      30.630  26.010  36.010  1.00  0.00           H
ATOM   3715  C   LEU A 251      33.780  23.240  38.390  1.00  0.00           C
ATOM   3716  O   LEU A 251      33.440  22.090  38.720  1.00  0.00           O
ATOM   3717  N   VAL A 252      34.450  24.040  39.230  1.00  0.00           N
ATOM   3718  H   VAL A 252      34.720  24.970  38.940  1.00  0.00           H
ATOM   3719  CA  VAL A 252      34.770  23.650  40.620  1.00  0.00           C
ATOM   3720  HA  VAL A 252      34.090  22.830  40.800  1.00  0.00           H
ATOM   3721  CB  VAL A 252      36.220  23.340  40.740  1.00  0.00           C
ATOM   3722  HB  VAL A 252      36.850  23.970  40.120  1.00  0.00           H
ATOM   3723  CG1 VAL A 252      36.840  23.530  42.150  1.00  0.00           C
ATOM   3724 1HG1 VAL A 252      37.850  23.130  42.200  1.00  0.00           H
ATOM   3725 2HG1 VAL A 252      36.910  24.590  42.410  1.00  0.00           H
ATOM   3726 3HG1 VAL A 252      36.140  23.190  42.920  1.00  0.00           H
ATOM   3727  CG2 VAL A 252      36.380  21.860  40.330  1.00  0.00           C
ATOM   3728 1HG2 VAL A 252      37.430  21.580  40.360  1.00  0.00           H
ATOM   3729 2HG2 VAL A 252      35.820  21.180  40.980  1.00  0.00           H
ATOM   3730 3HG2 VAL A 252      35.980  21.650  39.340  1.00  0.00           H
ATOM   3731  C   VAL A 252      34.370  24.800  41.540  1.00  0.00           C
ATOM   3732  O   VAL A 252      34.680  25.970  41.360  1.00  0.00           O
ATOM   3733  N   PRO A 253      33.490  24.440  42.530  1.00  0.00           N
ATOM   3734  CD  PRO A 253      32.770  23.170  42.660  1.00  0.00           C
ATOM   3735  HD1 PRO A 253      33.420  22.290  42.690  1.00  0.00           H
ATOM   3736  HD2 PRO A 253      32.010  22.990  41.900  1.00  0.00           H
ATOM   3737  CG  PRO A 253      31.960  23.260  43.930  1.00  0.00           C
ATOM   3738  HG1 PRO A 253      32.480  22.780  44.760  1.00  0.00           H
ATOM   3739  HG2 PRO A 253      30.970  22.810  43.830  1.00  0.00           H
ATOM   3740  CB  PRO A 253      31.810  24.790  44.210  1.00  0.00           C
ATOM   3741  HB1 PRO A 253      31.810  25.040  45.280  1.00  0.00           H
ATOM   3742  HB2 PRO A 253      30.920  25.160  43.710  1.00  0.00           H
ATOM   3743  CA  PRO A 253      33.060  25.360  43.590  1.00  0.00           C
ATOM   3744  HA  PRO A 253      32.720  26.270  43.100  1.00  0.00           H
ATOM   3745  C   PRO A 253      34.200  25.610  44.640  1.00  0.00           C
ATOM   3746  O   PRO A 253      34.900  24.660  44.920  1.00  0.00           O
ATOM   3747  N   VAL A 254      34.350  26.840  45.140  1.00  0.00           N
ATOM   3748  H   VAL A 254      33.790  27.550  44.680  1.00  0.00           H
ATOM   3749  CA  VAL A 254      35.330  27.430  46.090  1.00  0.00           C
ATOM   3750  HA  VAL A 254      35.830  26.640  46.650  1.00  0.00           H
ATOM   3751  CB  VAL A 254      36.450  28.080  45.340  1.00  0.00           C
ATOM   3752  HB  VAL A 254      36.010  28.930  44.830  1.00  0.00           H
ATOM   3753  CG1 VAL A 254      37.520  28.570  46.240  1.00  0.00           C
ATOM   3754 1HG1 VAL A 254      37.150  29.210  47.040  1.00  0.00           H
ATOM   3755 2HG1 VAL A 254      37.960  27.690  46.720  1.00  0.00           H
ATOM   3756 3HG1 VAL A 254      38.290  28.990  45.600  1.00  0.00           H
ATOM   3757  CG2 VAL A 254      37.060  27.150  44.330  1.00  0.00           C
ATOM   3758 1HG2 VAL A 254      37.890  27.660  43.850  1.00  0.00           H
ATOM   3759 2HG2 VAL A 254      37.440  26.260  44.820  1.00  0.00           H
ATOM   3760 3HG2 VAL A 254      36.410  26.920  43.480  1.00  0.00           H
ATOM   3761  C   VAL A 254      34.600  28.380  47.020  1.00  0.00           C
ATOM   3762  O   VAL A 254      34.070  29.390  46.650  1.00  0.00           O
ATOM   3763  N   SER A 255      34.630  28.010  48.290  1.00  0.00           N
ATOM   3764  H   SER A 255      35.030  27.130  48.560  1.00  0.00           H
ATOM   3765  CA  SER A 255      34.060  28.870  49.370  1.00  0.00           C
ATOM   3766  HA  SER A 255      33.100  29.270  49.050  1.00  0.00           H
ATOM   3767  CB  SER A 255      33.750  28.080  50.670  1.00  0.00           C
ATOM   3768  HB1 SER A 255      33.370  28.810  51.390  1.00  0.00           H
ATOM   3769  HB2 SER A 255      34.690  27.600  50.940  1.00  0.00           H
ATOM   3770  OG  SER A 255      32.770  27.040  50.400  1.00  0.00           O
ATOM   3771  HG  SER A 255      32.470  26.720  51.260  1.00  0.00           H
ATOM   3772  C   SER A 255      35.010  30.050  49.650  1.00  0.00           C
ATOM   3773  O   SER A 255      36.190  29.930  49.950  1.00  0.00           O
ATOM   3774  N   CYS A 256      34.430  31.280  49.600  1.00  0.00           N
ATOM   3775  H   CYS A 256      33.480  31.360  49.260  1.00  0.00           H
ATOM   3776  CA  CYS A 256      35.040  32.550  50.030  1.00  0.00           C
ATOM   3777  HA  CYS A 256      35.990  32.290  50.500  1.00  0.00           H
ATOM   3778  CB  CYS A 256      35.390  33.380  48.870  1.00  0.00           C
ATOM   3779  HB1 CYS A 256      35.920  34.250  49.250  1.00  0.00           H
ATOM   3780  HB2 CYS A 256      34.490  33.700  48.340  1.00  0.00           H
ATOM   3781  SG  CYS A 256      36.400  32.360  47.710  1.00  0.00           S
ATOM   3782  HG  CYS A 256      36.590  33.220  46.700  1.00  0.00           H
ATOM   3783  C   CYS A 256      34.210  33.250  51.100  1.00  0.00           C
ATOM   3784  O   CYS A 256      34.140  34.460  51.180  1.00  0.00           O
ATOM   3785  N   SER A 257      33.570  32.430  51.920  1.00  0.00           N
ATOM   3786  H   SER A 257      33.860  31.470  51.770  1.00  0.00           H
ATOM   3787  CA  SER A 257      32.410  32.840  52.790  1.00  0.00           C
ATOM   3788  HA  SER A 257      31.780  33.490  52.190  1.00  0.00           H
ATOM   3789  CB  SER A 257      31.560  31.680  53.270  1.00  0.00           C
ATOM   3790  HB1 SER A 257      30.660  32.140  53.680  1.00  0.00           H
ATOM   3791  HB2 SER A 257      32.180  31.100  53.960  1.00  0.00           H
ATOM   3792  OG  SER A 257      31.140  30.890  52.170  1.00  0.00           O
ATOM   3793  HG  SER A 257      30.570  30.230  52.580  1.00  0.00           H
ATOM   3794  C   SER A 257      32.790  33.620  54.050  1.00  0.00           C
ATOM   3795  O   SER A 257      31.900  34.250  54.570  1.00  0.00           O
ATOM   3796  N   GLU A 258      34.100  33.570  54.470  1.00  0.00           N
ATOM   3797  H   GLU A 258      34.710  32.940  53.960  1.00  0.00           H
ATOM   3798  CA  GLU A 258      34.640  34.630  55.360  1.00  0.00           C
ATOM   3799  HA  GLU A 258      33.890  34.860  56.110  1.00  0.00           H
ATOM   3800  CB  GLU A 258      35.760  34.030  56.190  1.00  0.00           C
ATOM   3801  HB1 GLU A 258      36.140  34.840  56.820  1.00  0.00           H
ATOM   3802  HB2 GLU A 258      36.500  33.630  55.500  1.00  0.00           H
ATOM   3803  CG  GLU A 258      35.260  32.870  57.100  1.00  0.00           C
ATOM   3804  HG1 GLU A 258      36.060  32.610  57.790  1.00  0.00           H
ATOM   3805  HG2 GLU A 258      34.900  32.000  56.550  1.00  0.00           H
ATOM   3806  CD  GLU A 258      34.160  33.340  58.070  1.00  0.00           C
ATOM   3807  OE1 GLU A 258      34.290  34.220  58.910  1.00  0.00           O
ATOM   3808  OE2 GLU A 258      33.040  32.810  58.110  1.00  0.00           O
ATOM   3809  C   GLU A 258      34.920  35.880  54.540  1.00  0.00           C
ATOM   3810  O   GLU A 258      34.370  36.910  54.810  1.00  0.00           O
ATOM   3811  N   LEU A 259      35.860  35.840  53.510  1.00  0.00           N
ATOM   3812  H   LEU A 259      36.430  35.010  53.410  1.00  0.00           H
ATOM   3813  CA  LEU A 259      36.350  37.090  52.810  1.00  0.00           C
ATOM   3814  HA  LEU A 259      36.830  37.650  53.610  1.00  0.00           H
ATOM   3815  CB  LEU A 259      37.370  36.830  51.770  1.00  0.00           C
ATOM   3816  HB1 LEU A 259      37.510  37.750  51.210  1.00  0.00           H
ATOM   3817  HB2 LEU A 259      36.910  35.990  51.240  1.00  0.00           H
ATOM   3818  CG  LEU A 259      38.720  36.280  52.360  1.00  0.00           C
ATOM   3819  HG  LEU A 259      38.510  35.570  53.160  1.00  0.00           H
ATOM   3820  CD1 LEU A 259      39.510  35.600  51.230  1.00  0.00           C
ATOM   3821 1HD1 LEU A 259      39.490  36.280  50.370  1.00  0.00           H
ATOM   3822 2HD1 LEU A 259      40.530  35.460  51.570  1.00  0.00           H
ATOM   3823 3HD1 LEU A 259      39.060  34.620  51.100  1.00  0.00           H
ATOM   3824  CD2 LEU A 259      39.650  37.370  52.890  1.00  0.00           C
ATOM   3825 1HD2 LEU A 259      40.520  37.090  53.480  1.00  0.00           H
ATOM   3826 2HD2 LEU A 259      39.820  38.090  52.090  1.00  0.00           H
ATOM   3827 3HD2 LEU A 259      39.040  37.930  53.590  1.00  0.00           H
ATOM   3828  C   LEU A 259      35.160  37.970  52.370  1.00  0.00           C
ATOM   3829  O   LEU A 259      35.260  39.190  52.380  1.00  0.00           O
ATOM   3830  N   GLU A 260      33.980  37.410  52.000  1.00  0.00           N
ATOM   3831  H   GLU A 260      34.030  36.400  51.950  1.00  0.00           H
ATOM   3832  CA  GLU A 260      32.630  38.120  51.750  1.00  0.00           C
ATOM   3833  HA  GLU A 260      32.600  38.580  50.760  1.00  0.00           H
ATOM   3834  CB  GLU A 260      31.650  36.980  51.700  1.00  0.00           C
ATOM   3835  HB1 GLU A 260      31.520  36.610  52.720  1.00  0.00           H
ATOM   3836  HB2 GLU A 260      31.890  36.190  50.990  1.00  0.00           H
ATOM   3837  CG  GLU A 260      30.180  37.360  51.320  1.00  0.00           C
ATOM   3838  HG1 GLU A 260      30.080  37.520  50.250  1.00  0.00           H
ATOM   3839  HG2 GLU A 260      29.770  38.180  51.900  1.00  0.00           H
ATOM   3840  CD  GLU A 260      29.330  36.150  51.610  1.00  0.00           C
ATOM   3841  OE1 GLU A 260      29.440  35.100  50.920  1.00  0.00           O
ATOM   3842  OE2 GLU A 260      28.600  36.150  52.650  1.00  0.00           O
ATOM   3843  C   GLU A 260      32.060  39.130  52.770  1.00  0.00           C
ATOM   3844  O   GLU A 260      31.570  40.190  52.320  1.00  0.00           O
ATOM   3845  N   LYS A 261      32.330  38.960  54.090  1.00  0.00           N
ATOM   3846  H   LYS A 261      32.840  38.120  54.310  1.00  0.00           H
ATOM   3847  CA  LYS A 261      32.040  39.800  55.200  1.00  0.00           C
ATOM   3848  HA  LYS A 261      30.980  40.040  55.190  1.00  0.00           H
ATOM   3849  CB  LYS A 261      32.410  39.060  56.450  1.00  0.00           C
ATOM   3850  HB1 LYS A 261      32.180  39.630  57.350  1.00  0.00           H
ATOM   3851  HB2 LYS A 261      33.460  38.760  56.400  1.00  0.00           H
ATOM   3852  CG  LYS A 261      31.570  37.740  56.590  1.00  0.00           C
ATOM   3853  HG1 LYS A 261      31.670  37.120  55.700  1.00  0.00           H
ATOM   3854  HG2 LYS A 261      30.520  37.980  56.760  1.00  0.00           H
ATOM   3855  CD  LYS A 261      32.210  36.940  57.770  1.00  0.00           C
ATOM   3856  HD1 LYS A 261      32.490  37.580  58.610  1.00  0.00           H
ATOM   3857  HD2 LYS A 261      33.200  36.610  57.450  1.00  0.00           H
ATOM   3858  CE  LYS A 261      31.300  35.730  58.260  1.00  0.00           C
ATOM   3859  HE1 LYS A 261      31.220  34.930  57.510  1.00  0.00           H
ATOM   3860  HE2 LYS A 261      30.270  35.990  58.500  1.00  0.00           H
ATOM   3861  NZ  LYS A 261      31.730  35.040  59.460  1.00  0.00           N
ATOM   3862  HZ1 LYS A 261      30.950  34.490  59.780  1.00  0.00           H
ATOM   3863  HZ2 LYS A 261      32.500  34.390  59.360  1.00  0.00           H
ATOM   3864  HZ3 LYS A 261      31.970  35.680  60.200  1.00  0.00           H
ATOM   3865  C   LYS A 261      32.840  41.140  55.150  1.00  0.00           C
ATOM   3866  O   LYS A 261      32.360  42.090  55.750  1.00  0.00           O
ATOM   3867  N   ALA A 262      33.950  41.270  54.460  1.00  0.00           N
ATOM   3868  H   ALA A 262      34.230  40.410  54.010  1.00  0.00           H
ATOM   3869  CA  ALA A 262      34.680  42.470  54.190  1.00  0.00           C
ATOM   3870  HA  ALA A 262      34.180  43.250  54.770  1.00  0.00           H
ATOM   3871  CB  ALA A 262      36.020  42.290  54.810  1.00  0.00           C
ATOM   3872  HB1 ALA A 262      36.620  41.560  54.270  1.00  0.00           H
ATOM   3873  HB2 ALA A 262      36.430  43.300  54.900  1.00  0.00           H
ATOM   3874  HB3 ALA A 262      35.970  41.990  55.860  1.00  0.00           H
ATOM   3875  C   ALA A 262      34.500  42.990  52.700  1.00  0.00           C
ATOM   3876  O   ALA A 262      35.030  44.040  52.290  1.00  0.00           O
ATOM   3877  N   GLY A 263      33.630  42.310  51.840  1.00  0.00           N
ATOM   3878  H   GLY A 263      33.050  41.590  52.230  1.00  0.00           H
ATOM   3879  CA  GLY A 263      33.540  42.680  50.410  1.00  0.00           C
ATOM   3880  HA1 GLY A 263      33.550  43.770  50.360  1.00  0.00           H
ATOM   3881  HA2 GLY A 263      32.580  42.290  50.080  1.00  0.00           H
ATOM   3882  C   GLY A 263      34.760  42.230  49.590  1.00  0.00           C
ATOM   3883  O   GLY A 263      35.010  42.750  48.530  1.00  0.00           O
ATOM   3884  N   ALA A 264      35.470  41.250  50.140  1.00  0.00           N
ATOM   3885  H   ALA A 264      35.210  40.880  51.040  1.00  0.00           H
ATOM   3886  CA  ALA A 264      36.610  40.650  49.460  1.00  0.00           C
ATOM   3887  HA  ALA A 264      37.090  41.290  48.710  1.00  0.00           H
ATOM   3888  CB  ALA A 264      37.770  40.430  50.440  1.00  0.00           C
ATOM   3889  HB1 ALA A 264      38.130  41.360  50.880  1.00  0.00           H
ATOM   3890  HB2 ALA A 264      37.430  39.850  51.300  1.00  0.00           H
ATOM   3891  HB3 ALA A 264      38.660  40.020  49.980  1.00  0.00           H
ATOM   3892  C   ALA A 264      36.200  39.290  48.730  1.00  0.00           C
ATOM   3893  O   ALA A 264      35.440  38.470  49.260  1.00  0.00           O
ATOM   3894  N   GLY A 265      36.820  39.100  47.570  1.00  0.00           N
ATOM   3895  H   GLY A 265      37.600  39.670  47.280  1.00  0.00           H
ATOM   3896  CA  GLY A 265      36.400  38.080  46.610  1.00  0.00           C
ATOM   3897  HA1 GLY A 265      36.290  37.160  47.190  1.00  0.00           H
ATOM   3898  HA2 GLY A 265      37.240  37.760  45.990  1.00  0.00           H
ATOM   3899  C   GLY A 265      35.170  38.380  45.710  1.00  0.00           C
ATOM   3900  O   GLY A 265      34.820  39.540  45.580  1.00  0.00           O
ATOM   3901  N   LEU A 266      34.540  37.350  45.170  1.00  0.00           N
ATOM   3902  H   LEU A 266      33.840  37.630  44.490  1.00  0.00           H
ATOM   3903  CA  LEU A 266      34.750  35.930  45.460  1.00  0.00           C
ATOM   3904  HA  LEU A 266      34.940  35.900  46.530  1.00  0.00           H
ATOM   3905  CB  LEU A 266      33.540  35.040  45.180  1.00  0.00           C
ATOM   3906  HB1 LEU A 266      32.720  35.480  45.750  1.00  0.00           H
ATOM   3907  HB2 LEU A 266      33.840  34.140  45.730  1.00  0.00           H
ATOM   3908  CG  LEU A 266      33.210  34.850  43.680  1.00  0.00           C
ATOM   3909  HG  LEU A 266      33.650  35.620  43.060  1.00  0.00           H
ATOM   3910  CD1 LEU A 266      33.600  33.410  43.440  1.00  0.00           C
ATOM   3911 1HD1 LEU A 266      33.560  33.210  42.360  1.00  0.00           H
ATOM   3912 2HD1 LEU A 266      34.660  33.230  43.610  1.00  0.00           H
ATOM   3913 3HD1 LEU A 266      32.980  32.600  43.850  1.00  0.00           H
ATOM   3914  CD2 LEU A 266      31.690  34.930  43.450  1.00  0.00           C
ATOM   3915 1HD2 LEU A 266      31.460  34.560  42.450  1.00  0.00           H
ATOM   3916 2HD2 LEU A 266      31.110  34.370  44.180  1.00  0.00           H
ATOM   3917 3HD2 LEU A 266      31.400  35.980  43.480  1.00  0.00           H
ATOM   3918  C   LEU A 266      35.970  35.200  44.810  1.00  0.00           C
ATOM   3919  O   LEU A 266      36.590  34.320  45.400  1.00  0.00           O
ATOM   3920  N   SER A 267      36.470  35.570  43.630  1.00  0.00           N
ATOM   3921  H   SER A 267      35.950  36.270  43.120  1.00  0.00           H
ATOM   3922  CA  SER A 267      37.390  34.770  42.800  1.00  0.00           C
ATOM   3923  HA  SER A 267      37.880  33.970  43.360  1.00  0.00           H
ATOM   3924  CB  SER A 267      36.670  34.280  41.540  1.00  0.00           C
ATOM   3925  HB1 SER A 267      36.930  35.040  40.800  1.00  0.00           H
ATOM   3926  HB2 SER A 267      35.590  34.260  41.670  1.00  0.00           H
ATOM   3927  OG  SER A 267      37.030  33.020  41.190  1.00  0.00           O
ATOM   3928  HG  SER A 267      37.010  32.450  41.960  1.00  0.00           H
ATOM   3929  C   SER A 267      38.620  35.630  42.420  1.00  0.00           C
ATOM   3930  O   SER A 267      39.750  35.250  42.660  1.00  0.00           O
ATOM   3931  N   SER A 268      38.380  36.760  41.770  1.00  0.00           N
ATOM   3932  H   SER A 268      37.440  37.130  41.780  1.00  0.00           H
ATOM   3933  CA  SER A 268      39.420  37.510  41.160  1.00  0.00           C
ATOM   3934  HA  SER A 268      40.080  36.790  40.680  1.00  0.00           H
ATOM   3935  CB  SER A 268      38.860  38.490  40.020  1.00  0.00           C
ATOM   3936  HB1 SER A 268      38.280  37.890  39.310  1.00  0.00           H
ATOM   3937  HB2 SER A 268      39.740  39.060  39.710  1.00  0.00           H
ATOM   3938  OG  SER A 268      37.840  39.310  40.570  1.00  0.00           O
ATOM   3939  HG  SER A 268      37.020  38.840  40.400  1.00  0.00           H
ATOM   3940  C   SER A 268      40.280  38.310  42.180  1.00  0.00           C
ATOM   3941  O   SER A 268      41.130  38.980  41.690  1.00  0.00           O
ATOM   3942  N   LEU A 269      40.090  38.240  43.530  1.00  0.00           N
ATOM   3943  H   LEU A 269      39.400  37.590  43.880  1.00  0.00           H
ATOM   3944  CA  LEU A 269      40.770  39.270  44.400  1.00  0.00           C
ATOM   3945  HA  LEU A 269      40.960  40.050  43.660  1.00  0.00           H
ATOM   3946  CB  LEU A 269      39.940  39.870  45.600  1.00  0.00           C
ATOM   3947  HB1 LEU A 269      39.690  39.100  46.330  1.00  0.00           H
ATOM   3948  HB2 LEU A 269      38.960  40.140  45.210  1.00  0.00           H
ATOM   3949  CG  LEU A 269      40.630  41.030  46.270  1.00  0.00           C
ATOM   3950  HG  LEU A 269      41.420  40.680  46.930  1.00  0.00           H
ATOM   3951  CD1 LEU A 269      41.180  42.110  45.280  1.00  0.00           C
ATOM   3952 1HD1 LEU A 269      40.360  42.550  44.700  1.00  0.00           H
ATOM   3953 2HD1 LEU A 269      41.510  42.970  45.860  1.00  0.00           H
ATOM   3954 3HD1 LEU A 269      41.840  41.610  44.570  1.00  0.00           H
ATOM   3955  CD2 LEU A 269      39.670  41.770  47.220  1.00  0.00           C
ATOM   3956 1HD2 LEU A 269      40.180  42.540  47.800  1.00  0.00           H
ATOM   3957 2HD2 LEU A 269      38.870  42.300  46.700  1.00  0.00           H
ATOM   3958 3HD2 LEU A 269      39.280  41.060  47.950  1.00  0.00           H
ATOM   3959  C   LEU A 269      41.990  38.730  45.010  1.00  0.00           C
ATOM   3960  O   LEU A 269      43.060  39.400  45.090  1.00  0.00           O
ATOM   3961  N   CYS A 270      41.870  37.510  45.540  1.00  0.00           N
ATOM   3962  H   CYS A 270      40.940  37.110  45.600  1.00  0.00           H
ATOM   3963  CA  CYS A 270      43.040  36.930  46.300  1.00  0.00           C
ATOM   3964  HA  CYS A 270      43.490  37.770  46.850  1.00  0.00           H
ATOM   3965  CB  CYS A 270      42.560  35.970  47.320  1.00  0.00           C
ATOM   3966  HB1 CYS A 270      43.380  35.740  48.010  1.00  0.00           H
ATOM   3967  HB2 CYS A 270      42.290  35.000  46.900  1.00  0.00           H
ATOM   3968  SG  CYS A 270      41.100  36.640  48.260  1.00  0.00           S
ATOM   3969  HG  CYS A 270      40.180  36.250  47.370  1.00  0.00           H
ATOM   3970  C   CYS A 270      44.310  36.480  45.460  1.00  0.00           C
ATOM   3971  O   CYS A 270      45.040  35.650  45.950  1.00  0.00           O
ATOM   3972  N   LEU A 271      44.550  37.010  44.260  1.00  0.00           N
ATOM   3973  H   LEU A 271      43.950  37.760  43.940  1.00  0.00           H
ATOM   3974  CA  LEU A 271      45.630  36.660  43.330  1.00  0.00           C
ATOM   3975  HA  LEU A 271      46.500  36.560  43.980  1.00  0.00           H
ATOM   3976  CB  LEU A 271      45.210  35.310  42.700  1.00  0.00           C
ATOM   3977  HB1 LEU A 271      44.690  34.630  43.380  1.00  0.00           H
ATOM   3978  HB2 LEU A 271      46.100  34.770  42.360  1.00  0.00           H
ATOM   3979  CG  LEU A 271      44.340  35.450  41.450  1.00  0.00           C
ATOM   3980  HG  LEU A 271      44.790  36.090  40.690  1.00  0.00           H
ATOM   3981  CD1 LEU A 271      44.210  34.010  40.910  1.00  0.00           C
ATOM   3982 1HD1 LEU A 271      43.430  33.960  40.160  1.00  0.00           H
ATOM   3983 2HD1 LEU A 271      45.170  33.640  40.550  1.00  0.00           H
ATOM   3984 3HD1 LEU A 271      43.970  33.340  41.740  1.00  0.00           H
ATOM   3985  CD2 LEU A 271      42.910  35.880  41.740  1.00  0.00           C
ATOM   3986 1HD2 LEU A 271      42.320  35.970  40.820  1.00  0.00           H
ATOM   3987 2HD2 LEU A 271      42.480  35.200  42.470  1.00  0.00           H
ATOM   3988 3HD2 LEU A 271      42.840  36.830  42.260  1.00  0.00           H
ATOM   3989  C   LEU A 271      45.910  37.720  42.290  1.00  0.00           C
ATOM   3990  O   LEU A 271      45.080  38.590  42.080  1.00  0.00           O
ATOM   3991  N   VAL A 272      46.970  37.500  41.490  1.00  0.00           N
ATOM   3992  H   VAL A 272      47.620  36.830  41.870  1.00  0.00           H
ATOM   3993  CA  VAL A 272      47.180  38.110  40.190  1.00  0.00           C
ATOM   3994  HA  VAL A 272      46.210  38.410  39.800  1.00  0.00           H
ATOM   3995  CB  VAL A 272      48.170  39.350  40.280  1.00  0.00           C
ATOM   3996  HB  VAL A 272      49.150  38.890  40.150  1.00  0.00           H
ATOM   3997  CG1 VAL A 272      48.010  40.150  38.970  1.00  0.00           C
ATOM   3998 1HG1 VAL A 272      48.610  41.060  38.970  1.00  0.00           H
ATOM   3999 2HG1 VAL A 272      48.410  39.540  38.170  1.00  0.00           H
ATOM   4000 3HG1 VAL A 272      46.990  40.460  38.740  1.00  0.00           H
ATOM   4001  CG2 VAL A 272      48.060  40.220  41.530  1.00  0.00           C
ATOM   4002 1HG2 VAL A 272      48.710  41.090  41.430  1.00  0.00           H
ATOM   4003 2HG2 VAL A 272      47.010  40.530  41.580  1.00  0.00           H
ATOM   4004 3HG2 VAL A 272      48.340  39.640  42.400  1.00  0.00           H
ATOM   4005  C   VAL A 272      47.580  37.060  39.260  1.00  0.00           C
ATOM   4006  O   VAL A 272      48.420  36.270  39.650  1.00  0.00           O
ATOM   4007  N   LEU A 273      46.980  37.020  38.060  1.00  0.00           N
ATOM   4008  H   LEU A 273      46.140  37.580  37.960  1.00  0.00           H
ATOM   4009  CA  LEU A 273      47.260  35.990  37.060  1.00  0.00           C
ATOM   4010  HA  LEU A 273      47.630  35.050  37.470  1.00  0.00           H
ATOM   4011  CB  LEU A 273      45.900  35.560  36.380  1.00  0.00           C
ATOM   4012  HB1 LEU A 273      46.110  34.980  35.490  1.00  0.00           H
ATOM   4013  HB2 LEU A 273      45.360  36.450  36.050  1.00  0.00           H
ATOM   4014  CG  LEU A 273      44.890  34.790  37.270  1.00  0.00           C
ATOM   4015  HG  LEU A 273      44.690  35.440  38.130  1.00  0.00           H
ATOM   4016  CD1 LEU A 273      43.610  34.730  36.430  1.00  0.00           C
ATOM   4017 1HD1 LEU A 273      43.930  34.370  35.450  1.00  0.00           H
ATOM   4018 2HD1 LEU A 273      42.940  34.140  37.050  1.00  0.00           H
ATOM   4019 3HD1 LEU A 273      43.250  35.730  36.200  1.00  0.00           H
ATOM   4020  CD2 LEU A 273      45.310  33.370  37.610  1.00  0.00           C
ATOM   4021 1HD2 LEU A 273      46.080  33.510  38.380  1.00  0.00           H
ATOM   4022 2HD2 LEU A 273      44.490  32.810  38.050  1.00  0.00           H
ATOM   4023 3HD2 LEU A 273      45.710  32.900  36.720  1.00  0.00           H
ATOM   4024  C   LEU A 273      48.190  36.540  35.950  1.00  0.00           C
ATOM   4025  O   LEU A 273      47.980  37.610  35.490  1.00  0.00           O
ATOM   4026  N   SER A 274      49.170  35.790  35.480  1.00  0.00           N
ATOM   4027  H   SER A 274      49.190  34.880  35.920  1.00  0.00           H
ATOM   4028  CA  SER A 274      50.090  36.070  34.360  1.00  0.00           C
ATOM   4029  HA  SER A 274      49.730  36.880  33.720  1.00  0.00           H
ATOM   4030  CB  SER A 274      51.380  36.530  34.960  1.00  0.00           C
ATOM   4031  HB1 SER A 274      51.740  35.790  35.680  1.00  0.00           H
ATOM   4032  HB2 SER A 274      51.180  37.420  35.540  1.00  0.00           H
ATOM   4033  OG  SER A 274      52.380  36.830  34.060  1.00  0.00           O
ATOM   4034  HG  SER A 274      53.200  36.500  34.440  1.00  0.00           H
ATOM   4035  C   SER A 274      50.390  34.860  33.390  1.00  0.00           C
ATOM   4036  O   SER A 274      50.220  33.710  33.790  1.00  0.00           O
ATOM   4037  N   THR A 275      50.730  35.120  32.130  1.00  0.00           N
ATOM   4038  H   THR A 275      50.570  36.070  31.830  1.00  0.00           H
ATOM   4039  CA  THR A 275      51.240  34.160  31.150  1.00  0.00           C
ATOM   4040  HA  THR A 275      50.990  33.160  31.520  1.00  0.00           H
ATOM   4041  CB  THR A 275      50.520  34.280  29.770  1.00  0.00           C
ATOM   4042  HB  THR A 275      50.760  35.220  29.280  1.00  0.00           H
ATOM   4043  CG2 THR A 275      50.780  33.080  28.860  1.00  0.00           C
ATOM   4044 1HG2 THR A 275      51.860  33.000  28.750  1.00  0.00           H
ATOM   4045 2HG2 THR A 275      50.470  32.160  29.370  1.00  0.00           H
ATOM   4046 3HG2 THR A 275      50.290  33.210  27.900  1.00  0.00           H
ATOM   4047  OG1 THR A 275      49.120  34.180  29.980  1.00  0.00           O
ATOM   4048  HG1 THR A 275      48.820  35.090  30.080  1.00  0.00           H
ATOM   4049  C   THR A 275      52.690  34.290  30.880  1.00  0.00           C
ATOM   4050  O   THR A 275      53.100  35.430  30.720  1.00  0.00           O
ATOM   4051  N   ARG A 276      53.440  33.210  30.780  1.00  0.00           N
ATOM   4052  H   ARG A 276      53.030  32.300  30.970  1.00  0.00           H
ATOM   4053  CA  ARG A 276      54.770  33.160  30.230  1.00  0.00           C
ATOM   4054  HA  ARG A 276      54.950  33.970  29.530  1.00  0.00           H
ATOM   4055  CB  ARG A 276      55.860  33.230  31.350  1.00  0.00           C
ATOM   4056  HB1 ARG A 276      56.770  33.190  30.760  1.00  0.00           H
ATOM   4057  HB2 ARG A 276      55.750  32.320  31.940  1.00  0.00           H
ATOM   4058  CG  ARG A 276      55.660  34.490  32.180  1.00  0.00           C
ATOM   4059  HG1 ARG A 276      56.370  34.330  33.000  1.00  0.00           H
ATOM   4060  HG2 ARG A 276      54.680  34.650  32.620  1.00  0.00           H
ATOM   4061  CD  ARG A 276      56.110  35.730  31.480  1.00  0.00           C
ATOM   4062  HD1 ARG A 276      55.550  36.490  32.030  1.00  0.00           H
ATOM   4063  HD2 ARG A 276      55.780  35.750  30.440  1.00  0.00           H
ATOM   4064  NE  ARG A 276      57.490  36.010  31.530  1.00  0.00           N
ATOM   4065  HE  ARG A 276      58.050  35.330  32.020  1.00  0.00           H
ATOM   4066  CZ  ARG A 276      58.080  37.070  30.990  1.00  0.00           C
ATOM   4067  NH1 ARG A 276      59.360  37.310  31.000  1.00  0.00           N
ATOM   4068 1HH1 ARG A 276      59.980  36.670  31.470  1.00  0.00           H
ATOM   4069 2HH1 ARG A 276      59.570  38.150  30.470  1.00  0.00           H
ATOM   4070  NH2 ARG A 276      57.370  37.940  30.340  1.00  0.00           N
ATOM   4071 1HH2 ARG A 276      56.390  37.740  30.200  1.00  0.00           H
ATOM   4072 2HH2 ARG A 276      57.770  38.690  29.800  1.00  0.00           H
ATOM   4073  C   ARG A 276      54.930  31.860  29.410  1.00  0.00           C
ATOM   4074  OC1 ARG A 276      55.730  31.910  28.440  1.00  0.00           O
ATOM   4075  OC2 ARG A 276      54.270  30.880  29.740  1.00  0.00           O
ATOM   4076  H01 UNK B 277      37.520  44.770  53.150  1.00  0.00            
ATOM   4077  H06 UNK B 277      38.550  44.400  44.220  1.00  0.00            
ATOM   4078  H04 UNK B 277      38.090  45.830  44.800  1.00  0.00            
ATOM   4079  H03 UNK B 277      38.520  43.590  52.660  1.00  0.00            
ATOM   4080  H05 UNK B 277      39.390  45.020  45.520  1.00  0.00            
ATOM   4081  H02 UNK B 277      36.900  43.690  52.160  1.00  0.00            
ATOM   4082  O   UNK B 277      36.060  46.440  50.530  1.00  0.00            
ATOM   4083  O1  UNK B 277      37.480  47.350  51.830  1.00  0.00            
ATOM   4084  N   UNK B 277      37.780  44.220  52.320  1.00  0.00            
ATOM   4085  N1  UNK B 277      37.200  45.160  47.010  1.00  0.00            
ATOM   4086  N2  UNK B 277      36.640  43.580  45.380  1.00  0.00            
ATOM   4087  N3  UNK B 277      38.460  44.910  45.110  1.00  0.00            
ATOM   4088  C   UNK B 277      38.210  44.540  49.730  1.00  0.00            
ATOM   4089  C1  UNK B 277      38.980  45.400  48.690  1.00  0.00            
ATOM   4090  C2  UNK B 277      38.090  45.220  51.170  1.00  0.00            
ATOM   4091  C3  UNK B 277      38.100  46.080  47.630  1.00  0.00            
ATOM   4092  C4  UNK B 277      37.090  46.420  51.170  1.00  0.00            
ATOM   4093  C5  UNK B 277      37.480  44.360  46.060  1.00  0.00            
ATOM   4094  C6  UNK B 277      35.170  43.860  45.310  1.00  0.00            
ATOM   4095  C7  UNK B 277      37.110  42.240  44.940  1.00  0.00            
ATOM   4096  H   UNK B 277      38.670  43.550  49.840  1.00  0.00            
ATOM   4097  H1  UNK B 277      37.200  44.220  49.460  1.00  0.00            
ATOM   4098  H2  UNK B 277      39.510  46.140  49.300  1.00  0.00            
ATOM   4099  H3  UNK B 277      39.690  44.710  48.230  1.00  0.00            
ATOM   4100  H4  UNK B 277      39.030  45.720  51.410  1.00  0.00            
ATOM   4101  H5  UNK B 277      37.570  46.870  48.170  1.00  0.00            
ATOM   4102  H6  UNK B 277      38.750  46.580  46.910  1.00  0.00            
ATOM   4103  H7  UNK B 277      34.740  42.920  44.940  1.00  0.00            
ATOM   4104  H8  UNK B 277      34.950  44.710  44.660  1.00  0.00            
ATOM   4105  H9  UNK B 277      34.780  44.060  46.320  1.00  0.00            
ATOM   4106  H10 UNK B 277      37.240  41.550  45.790  1.00  0.00            
ATOM   4107  H11 UNK B 277      38.010  42.400  44.330  1.00  0.00            
ATOM   4108  H12 UNK B 277      36.380  41.750  44.290  1.00  0.00            
END
