# Supplementary material for: A multicentric consortium study demonstrates that dimethylarginine dimethylaminohydrolase 2 is not a dimethylarginine dimethylaminohydrolase
Source: Nat Commun. 2023 Jun 9;14:3392. doi: 10.1038/s41467-023-38467-9 (PMC10256801; doi:10.1038/s41467-023-38467-9)
Supplement: Supplementary file 9 — Source Data [file 41467_2023_38467_MOESM9_ESM.zip › Source Data/File 14.10_DDAH2-ModelA-MDS-final-5.pdb]

CRYST1   80.275   80.275   80.275  90.00  90.00  90.00 P 1           1
ATOM      1  N   GLY A   1      42.433  33.378  18.438  1.00  0.00           N
ATOM      2  H1  GLY A   1      42.867  32.476  18.302  1.00  0.00           H
ATOM      3  H2  GLY A   1      41.648  33.330  19.064  1.00  0.00           H
ATOM      4  H3  GLY A   1      42.199  33.837  17.569  1.00  0.00           H
ATOM      5  CA  GLY A   1      43.433  34.114  19.140  1.00  0.00           C
ATOM      6  HA1 GLY A   1      42.985  35.101  19.303  1.00  0.00           H
ATOM      7  HA2 GLY A   1      44.376  34.154  18.598  1.00  0.00           H
ATOM      8  C   GLY A   1      43.717  33.501  20.528  1.00  0.00           C
ATOM      9  O   GLY A   1      43.123  32.478  20.825  1.00  0.00           O
ATOM     10  N   LEU A   2      44.794  34.057  21.224  1.00  0.00           N
ATOM     11  H   LEU A   2      45.075  34.996  20.999  1.00  0.00           H
ATOM     12  CA  LEU A   2      45.295  33.453  22.418  1.00  0.00           C
ATOM     13  HA  LEU A   2      44.615  32.764  22.902  1.00  0.00           H
ATOM     14  CB  LEU A   2      46.527  32.616  22.050  1.00  0.00           C
ATOM     15  HB1 LEU A   2      46.733  32.123  23.003  1.00  0.00           H
ATOM     16  HB2 LEU A   2      47.277  33.343  21.727  1.00  0.00           H
ATOM     17  CG  LEU A   2      46.377  31.414  21.024  1.00  0.00           C
ATOM     18  HG  LEU A   2      45.903  31.821  20.142  1.00  0.00           H
ATOM     19  CD1 LEU A   2      47.754  30.903  20.545  1.00  0.00           C
ATOM     20 1HD1 LEU A   2      48.362  31.729  20.166  1.00  0.00           H
ATOM     21 2HD1 LEU A   2      48.239  30.447  21.401  1.00  0.00           H
ATOM     22 3HD1 LEU A   2      47.645  30.169  19.734  1.00  0.00           H
ATOM     23  CD2 LEU A   2      45.574  30.234  21.594  1.00  0.00           C
ATOM     24 1HD2 LEU A   2      44.565  30.465  21.927  1.00  0.00           H
ATOM     25 2HD2 LEU A   2      45.453  29.469  20.821  1.00  0.00           H
ATOM     26 3HD2 LEU A   2      46.023  29.837  22.503  1.00  0.00           H
ATOM     27  C   LEU A   2      45.596  34.486  23.525  1.00  0.00           C
ATOM     28  O   LEU A   2      46.132  35.508  23.181  1.00  0.00           O
ATOM     29  N   GLY A   3      45.428  34.081  24.770  1.00  0.00           N
ATOM     30  H   GLY A   3      45.201  33.090  24.781  1.00  0.00           H
ATOM     31  CA  GLY A   3      46.093  34.673  25.958  1.00  0.00           C
ATOM     32  HA1 GLY A   3      45.462  34.461  26.830  1.00  0.00           H
ATOM     33  HA2 GLY A   3      46.216  35.751  25.933  1.00  0.00           H
ATOM     34  C   GLY A   3      47.486  34.066  26.222  1.00  0.00           C
ATOM     35  O   GLY A   3      47.922  33.101  25.551  1.00  0.00           O
ATOM     36  N   ARG A   4      48.109  34.700  27.203  1.00  0.00           N
ATOM     37  H   ARG A   4      47.616  35.390  27.747  1.00  0.00           H
ATOM     38  CA  ARG A   4      49.529  34.328  27.686  1.00  0.00           C
ATOM     39  HA  ARG A   4      49.927  33.569  27.015  1.00  0.00           H
ATOM     40  CB  ARG A   4      50.369  35.656  27.640  1.00  0.00           C
ATOM     41  HB1 ARG A   4      51.356  35.471  28.076  1.00  0.00           H
ATOM     42  HB2 ARG A   4      49.855  36.436  28.212  1.00  0.00           H
ATOM     43  CG  ARG A   4      50.538  36.147  26.146  1.00  0.00           C
ATOM     44  HG1 ARG A   4      49.561  36.457  25.776  1.00  0.00           H
ATOM     45  HG2 ARG A   4      51.025  35.329  25.613  1.00  0.00           H
ATOM     46  CD  ARG A   4      51.467  37.373  26.136  1.00  0.00           C
ATOM     47  HD1 ARG A   4      51.120  38.121  26.855  1.00  0.00           H
ATOM     48  HD2 ARG A   4      51.485  37.732  25.113  1.00  0.00           H
ATOM     49  NE  ARG A   4      52.814  36.870  26.499  1.00  0.00           N
ATOM     50  HE  ARG A   4      53.082  35.928  26.264  1.00  0.00           H
ATOM     51  CZ  ARG A   4      53.792  37.615  26.961  1.00  0.00           C
ATOM     52  NH1 ARG A   4      54.953  37.038  27.178  1.00  0.00           N
ATOM     53 1HH1 ARG A   4      55.162  36.060  27.054  1.00  0.00           H
ATOM     54 2HH1 ARG A   4      55.758  37.598  27.429  1.00  0.00           H
ATOM     55  NH2 ARG A   4      53.653  38.843  27.288  1.00  0.00           N
ATOM     56 1HH2 ARG A   4      52.791  39.327  27.061  1.00  0.00           H
ATOM     57 2HH2 ARG A   4      54.399  39.278  27.806  1.00  0.00           H
ATOM     58  C   ARG A   4      49.546  33.747  29.084  1.00  0.00           C
ATOM     59  O   ARG A   4      50.295  32.787  29.346  1.00  0.00           O
ATOM     60  N   CYS A   5      48.769  34.288  30.031  1.00  0.00           N
ATOM     61  H   CYS A   5      48.207  35.085  29.770  1.00  0.00           H
ATOM     62  CA  CYS A   5      48.922  33.934  31.445  1.00  0.00           C
ATOM     63  HA  CYS A   5      49.876  34.335  31.799  1.00  0.00           H
ATOM     64  CB  CYS A   5      47.830  34.696  32.237  1.00  0.00           C
ATOM     65  HB1 CYS A   5      47.649  34.075  33.109  1.00  0.00           H
ATOM     66  HB2 CYS A   5      46.883  34.639  31.691  1.00  0.00           H
ATOM     67  SG  CYS A   5      48.424  36.353  32.537  1.00  0.00           S
ATOM     68  HG  CYS A   5      47.262  37.003  32.489  1.00  0.00           H
ATOM     69  C   CYS A   5      48.949  32.413  31.843  1.00  0.00           C
ATOM     70  O   CYS A   5      48.034  31.662  31.585  1.00  0.00           O
ATOM     71  N   SER A   6      50.068  32.105  32.474  1.00  0.00           N
ATOM     72  H   SER A   6      50.656  32.897  32.717  1.00  0.00           H
ATOM     73  CA  SER A   6      50.530  30.748  32.851  1.00  0.00           C
ATOM     74  HA  SER A   6      49.828  29.991  32.479  1.00  0.00           H
ATOM     75  CB  SER A   6      51.786  30.510  32.066  1.00  0.00           C
ATOM     76  HB1 SER A   6      51.691  30.828  31.028  1.00  0.00           H
ATOM     77  HB2 SER A   6      52.026  29.444  32.121  1.00  0.00           H
ATOM     78  OG  SER A   6      52.834  31.241  32.672  1.00  0.00           O
ATOM     79  HG  SER A   6      53.609  30.682  32.662  1.00  0.00           H
ATOM     80  C   SER A   6      50.528  30.432  34.383  1.00  0.00           C
ATOM     81  O   SER A   6      50.557  29.307  34.859  1.00  0.00           O
ATOM     82  N   HIS A   7      50.692  31.519  35.144  1.00  0.00           N
ATOM     83  H   HIS A   7      50.726  32.377  34.625  1.00  0.00           H
ATOM     84  CA  HIS A   7      51.116  31.528  36.532  1.00  0.00           C
ATOM     85  HA  HIS A   7      51.156  30.506  36.923  1.00  0.00           H
ATOM     86  CB  HIS A   7      52.510  32.187  36.716  1.00  0.00           C
ATOM     87  HB1 HIS A   7      52.580  33.244  36.456  1.00  0.00           H
ATOM     88  HB2 HIS A   7      53.073  31.738  35.900  1.00  0.00           H
ATOM     89  CG  HIS A   7      53.130  31.981  38.080  1.00  0.00           C
ATOM     90  ND1 HIS A   7      54.163  31.106  38.355  1.00  0.00           N
ATOM     91  CE1 HIS A   7      54.350  30.995  39.663  1.00  0.00           C
ATOM     92  HE1 HIS A   7      55.112  30.375  40.107  1.00  0.00           H
ATOM     93  NE2 HIS A   7      53.642  31.937  40.257  1.00  0.00           N
ATOM     94  HE2 HIS A   7      53.409  31.882  41.237  1.00  0.00           H
ATOM     95  CD2 HIS A   7      52.784  32.512  39.275  1.00  0.00           C
ATOM     96  HD2 HIS A   7      52.026  33.254  39.497  1.00  0.00           H
ATOM     97  C   HIS A   7      50.143  32.234  37.422  1.00  0.00           C
ATOM     98  O   HIS A   7      49.755  33.316  37.079  1.00  0.00           O
ATOM     99  N   ALA A   8      49.651  31.673  38.515  1.00  0.00           N
ATOM    100  H   ALA A   8      50.227  30.884  38.759  1.00  0.00           H
ATOM    101  CA  ALA A   8      48.872  32.396  39.533  1.00  0.00           C
ATOM    102  HA  ALA A   8      48.582  33.353  39.117  1.00  0.00           H
ATOM    103  CB  ALA A   8      47.652  31.556  39.735  1.00  0.00           C
ATOM    104  HB1 ALA A   8      47.120  31.876  40.627  1.00  0.00           H
ATOM    105  HB2 ALA A   8      47.078  31.629  38.811  1.00  0.00           H
ATOM    106  HB3 ALA A   8      47.991  30.546  39.974  1.00  0.00           H
ATOM    107  C   ALA A   8      49.680  32.576  40.809  1.00  0.00           C
ATOM    108  O   ALA A   8      50.476  31.675  41.230  1.00  0.00           O
ATOM    109  N   LEU A   9      49.547  33.679  41.477  1.00  0.00           N
ATOM    110  H   LEU A   9      48.924  34.369  41.080  1.00  0.00           H
ATOM    111  CA  LEU A   9      50.193  33.994  42.774  1.00  0.00           C
ATOM    112  HA  LEU A   9      50.802  33.125  43.017  1.00  0.00           H
ATOM    113  CB  LEU A   9      51.173  35.217  42.618  1.00  0.00           C
ATOM    114  HB1 LEU A   9      50.637  36.145  42.435  1.00  0.00           H
ATOM    115  HB2 LEU A   9      51.712  34.998  41.691  1.00  0.00           H
ATOM    116  CG  LEU A   9      52.273  35.485  43.710  1.00  0.00           C
ATOM    117  HG  LEU A   9      51.745  35.541  44.665  1.00  0.00           H
ATOM    118  CD1 LEU A   9      53.370  34.384  43.656  1.00  0.00           C
ATOM    119 1HD1 LEU A   9      52.977  33.533  44.215  1.00  0.00           H
ATOM    120 2HD1 LEU A   9      53.684  34.121  42.649  1.00  0.00           H
ATOM    121 3HD1 LEU A   9      54.266  34.728  44.185  1.00  0.00           H
ATOM    122  CD2 LEU A   9      52.892  36.843  43.325  1.00  0.00           C
ATOM    123 1HD2 LEU A   9      53.644  37.184  44.034  1.00  0.00           H
ATOM    124 2HD2 LEU A   9      53.507  36.731  42.431  1.00  0.00           H
ATOM    125 3HD2 LEU A   9      52.120  37.606  43.306  1.00  0.00           H
ATOM    126  C   LEU A   9      49.221  34.180  43.913  1.00  0.00           C
ATOM    127  O   LEU A   9      48.150  34.823  43.753  1.00  0.00           O
ATOM    128  N   ILE A  10      49.601  33.736  45.137  1.00  0.00           N
ATOM    129  H   ILE A  10      50.522  33.336  45.117  1.00  0.00           H
ATOM    130  CA  ILE A  10      48.777  33.850  46.396  1.00  0.00           C
ATOM    131  HA  ILE A  10      48.062  34.650  46.251  1.00  0.00           H
ATOM    132  CB  ILE A  10      47.861  32.646  46.562  1.00  0.00           C
ATOM    133  HB  ILE A  10      47.251  32.765  47.463  1.00  0.00           H
ATOM    134  CG2 ILE A  10      46.832  32.530  45.418  1.00  0.00           C
ATOM    135 1HG2 ILE A  10      47.339  32.420  44.465  1.00  0.00           H
ATOM    136 2HG2 ILE A  10      46.109  31.756  45.669  1.00  0.00           H
ATOM    137 3HG2 ILE A  10      46.195  33.409  45.297  1.00  0.00           H
ATOM    138  CG1 ILE A  10      48.626  31.273  46.779  1.00  0.00           C
ATOM    139 1HG1 ILE A  10      49.486  31.506  47.406  1.00  0.00           H
ATOM    140 2HG1 ILE A  10      48.892  30.884  45.799  1.00  0.00           H
ATOM    141  CD  ILE A  10      47.716  30.296  47.594  1.00  0.00           C
ATOM    142  HD1 ILE A  10      48.296  29.385  47.710  1.00  0.00           H
ATOM    143  HD2 ILE A  10      47.513  30.752  48.556  1.00  0.00           H
ATOM    144  HD3 ILE A  10      46.728  30.109  47.181  1.00  0.00           H
ATOM    145  C   ILE A  10      49.605  34.219  47.595  1.00  0.00           C
ATOM    146  O   ILE A  10      50.828  34.070  47.518  1.00  0.00           O
ATOM    147  N   ARG A  11      49.027  34.541  48.770  1.00  0.00           N
ATOM    148  H   ARG A  11      48.025  34.453  48.731  1.00  0.00           H
ATOM    149  CA  ARG A  11      49.632  34.820  50.038  1.00  0.00           C
ATOM    150  HA  ARG A  11      50.591  34.304  49.921  1.00  0.00           H
ATOM    151  CB  ARG A  11      49.808  36.328  50.176  1.00  0.00           C
ATOM    152  HB1 ARG A  11      48.837  36.804  50.244  1.00  0.00           H
ATOM    153  HB2 ARG A  11      50.340  36.657  49.277  1.00  0.00           H
ATOM    154  CG  ARG A  11      50.625  36.646  51.477  1.00  0.00           C
ATOM    155  HG1 ARG A  11      51.506  36.007  51.580  1.00  0.00           H
ATOM    156  HG2 ARG A  11      49.960  36.520  52.330  1.00  0.00           H
ATOM    157  CD  ARG A  11      51.131  38.119  51.514  1.00  0.00           C
ATOM    158  HD1 ARG A  11      50.342  38.830  51.741  1.00  0.00           H
ATOM    159  HD2 ARG A  11      51.426  38.417  50.501  1.00  0.00           H
ATOM    160  NE  ARG A  11      52.289  38.221  52.352  1.00  0.00           N
ATOM    161  HE  ARG A  11      52.618  37.385  52.816  1.00  0.00           H
ATOM    162  CZ  ARG A  11      53.115  39.212  52.556  1.00  0.00           C
ATOM    163  NH1 ARG A  11      52.816  40.367  52.249  1.00  0.00           N
ATOM    164 1HH1 ARG A  11      51.937  40.542  51.784  1.00  0.00           H
ATOM    165 2HH1 ARG A  11      53.367  41.160  52.536  1.00  0.00           H
ATOM    166  NH2 ARG A  11      54.211  39.040  53.239  1.00  0.00           N
ATOM    167 1HH2 ARG A  11      54.491  38.076  53.405  1.00  0.00           H
ATOM    168 2HH2 ARG A  11      54.887  39.780  53.319  1.00  0.00           H
ATOM    169  C   ARG A  11      48.877  34.115  51.170  1.00  0.00           C
ATOM    170  O   ARG A  11      47.636  33.913  51.188  1.00  0.00           O
ATOM    171  N   GLY A  12      49.695  33.693  52.187  1.00  0.00           N
ATOM    172  H   GLY A  12      50.669  33.641  51.953  1.00  0.00           H
ATOM    173  CA  GLY A  12      49.178  33.139  53.479  1.00  0.00           C
ATOM    174  HA1 GLY A  12      49.948  32.810  54.169  1.00  0.00           H
ATOM    175  HA2 GLY A  12      48.522  32.275  53.355  1.00  0.00           H
ATOM    176  C   GLY A  12      48.282  34.240  54.187  1.00  0.00           C
ATOM    177  O   GLY A  12      48.166  35.378  53.829  1.00  0.00           O
ATOM    178  N   VAL A  13      47.761  33.826  55.327  1.00  0.00           N
ATOM    179  H   VAL A  13      47.894  32.850  55.571  1.00  0.00           H
ATOM    180  CA  VAL A  13      46.856  34.647  56.200  1.00  0.00           C
ATOM    181  HA  VAL A  13      46.638  35.556  55.645  1.00  0.00           H
ATOM    182  CB  VAL A  13      45.492  33.890  56.439  1.00  0.00           C
ATOM    183  HB  VAL A  13      45.653  33.004  57.049  1.00  0.00           H
ATOM    184  CG1 VAL A  13      44.520  34.769  57.219  1.00  0.00           C
ATOM    185 1HG1 VAL A  13      44.775  34.894  58.262  1.00  0.00           H
ATOM    186 2HG1 VAL A  13      44.428  35.768  56.766  1.00  0.00           H
ATOM    187 3HG1 VAL A  13      43.506  34.369  57.143  1.00  0.00           H
ATOM    188  CG2 VAL A  13      44.808  33.393  55.165  1.00  0.00           C
ATOM    189 1HG2 VAL A  13      44.366  34.232  54.615  1.00  0.00           H
ATOM    190 2HG2 VAL A  13      45.485  32.779  54.580  1.00  0.00           H
ATOM    191 3HG2 VAL A  13      44.027  32.648  55.342  1.00  0.00           H
ATOM    192  C   VAL A  13      47.530  35.023  57.559  1.00  0.00           C
ATOM    193  O   VAL A  13      47.823  34.124  58.373  1.00  0.00           O
ATOM    194  N   PRO A  14      47.892  36.325  57.769  1.00  0.00           N
ATOM    195  CD  PRO A  14      47.680  37.568  56.987  1.00  0.00           C
ATOM    196  HD1 PRO A  14      46.615  37.715  56.802  1.00  0.00           H
ATOM    197  HD2 PRO A  14      48.126  37.601  56.001  1.00  0.00           H
ATOM    198  CG  PRO A  14      48.176  38.717  57.822  1.00  0.00           C
ATOM    199  HG1 PRO A  14      47.345  39.126  58.401  1.00  0.00           H
ATOM    200  HG2 PRO A  14      48.695  39.471  57.235  1.00  0.00           H
ATOM    201  CB  PRO A  14      49.102  38.031  58.773  1.00  0.00           C
ATOM    202  HB1 PRO A  14      49.247  38.548  59.721  1.00  0.00           H
ATOM    203  HB2 PRO A  14      50.096  37.861  58.365  1.00  0.00           H
ATOM    204  CA  PRO A  14      48.465  36.699  59.054  1.00  0.00           C
ATOM    205  HA  PRO A  14      49.228  35.961  59.293  1.00  0.00           H
ATOM    206  C   PRO A  14      47.323  36.717  60.120  1.00  0.00           C
ATOM    207  O   PRO A  14      46.153  36.882  59.783  1.00  0.00           O
ATOM    208  N   GLU A  15      47.686  36.530  61.405  1.00  0.00           N
ATOM    209  H   GLU A  15      48.678  36.492  61.550  1.00  0.00           H
ATOM    210  CA  GLU A  15      46.690  36.527  62.485  1.00  0.00           C
ATOM    211  HA  GLU A  15      45.923  35.766  62.385  1.00  0.00           H
ATOM    212  CB  GLU A  15      47.377  36.224  63.775  1.00  0.00           C
ATOM    213  HB1 GLU A  15      46.779  36.483  64.650  1.00  0.00           H
ATOM    214  HB2 GLU A  15      48.234  36.907  63.798  1.00  0.00           H
ATOM    215  CG  GLU A  15      47.976  34.818  63.872  1.00  0.00           C
ATOM    216  HG1 GLU A  15      48.686  34.573  63.085  1.00  0.00           H
ATOM    217  HG2 GLU A  15      47.156  34.112  63.748  1.00  0.00           H
ATOM    218  CD  GLU A  15      48.448  34.602  65.301  1.00  0.00           C
ATOM    219  OE1 GLU A  15      47.621  34.145  66.095  1.00  0.00           O
ATOM    220  OE2 GLU A  15      49.639  34.742  65.565  1.00  0.00           O
ATOM    221  C   GLU A  15      46.064  37.929  62.725  1.00  0.00           C
ATOM    222  O   GLU A  15      45.225  38.090  63.549  1.00  0.00           O
ATOM    223  N   SER A  16      46.483  38.980  61.979  1.00  0.00           N
ATOM    224  H   SER A  16      46.981  38.743  61.132  1.00  0.00           H
ATOM    225  CA  SER A  16      46.122  40.353  62.023  1.00  0.00           C
ATOM    226  HA  SER A  16      45.582  40.473  62.960  1.00  0.00           H
ATOM    227  CB  SER A  16      47.325  41.249  61.970  1.00  0.00           C
ATOM    228  HB1 SER A  16      47.984  41.236  62.837  1.00  0.00           H
ATOM    229  HB2 SER A  16      47.043  42.296  61.887  1.00  0.00           H
ATOM    230  OG  SER A  16      48.047  40.981  60.805  1.00  0.00           O
ATOM    231  HG  SER A  16      48.742  41.640  60.757  1.00  0.00           H
ATOM    232  C   SER A  16      45.070  40.699  60.869  1.00  0.00           C
ATOM    233  O   SER A  16      44.534  41.790  60.930  1.00  0.00           O
ATOM    234  N   LEU A  17      44.647  39.798  60.035  1.00  0.00           N
ATOM    235  H   LEU A  17      45.051  38.870  60.055  1.00  0.00           H
ATOM    236  CA  LEU A  17      43.390  39.980  59.189  1.00  0.00           C
ATOM    237  HA  LEU A  17      43.559  40.911  58.640  1.00  0.00           H
ATOM    238  CB  LEU A  17      43.336  38.873  58.111  1.00  0.00           C
ATOM    239  HB1 LEU A  17      43.215  37.907  58.593  1.00  0.00           H
ATOM    240  HB2 LEU A  17      44.331  38.947  57.654  1.00  0.00           H
ATOM    241  CG  LEU A  17      42.342  39.008  56.946  1.00  0.00           C
ATOM    242  HG  LEU A  17      41.345  39.033  57.378  1.00  0.00           H
ATOM    243  CD1 LEU A  17      42.614  40.248  56.192  1.00  0.00           C
ATOM    244 1HD1 LEU A  17      42.128  40.288  55.214  1.00  0.00           H
ATOM    245 2HD1 LEU A  17      42.321  41.147  56.718  1.00  0.00           H
ATOM    246 3HD1 LEU A  17      43.680  40.289  55.943  1.00  0.00           H
ATOM    247  CD2 LEU A  17      42.435  37.849  56.032  1.00  0.00           C
ATOM    248 1HD2 LEU A  17      41.767  37.995  55.179  1.00  0.00           H
ATOM    249 2HD2 LEU A  17      43.490  37.803  55.761  1.00  0.00           H
ATOM    250 3HD2 LEU A  17      42.055  36.920  56.435  1.00  0.00           H
ATOM    251  C   LEU A  17      42.092  40.056  59.919  1.00  0.00           C
ATOM    252  O   LEU A  17      41.122  40.579  59.462  1.00  0.00           O
ATOM    253  N   ALA A  18      41.983  39.646  61.231  1.00  0.00           N
ATOM    254  H   ALA A  18      42.744  39.093  61.584  1.00  0.00           H
ATOM    255  CA  ALA A  18      40.774  39.721  62.096  1.00  0.00           C
ATOM    256  HA  ALA A  18      39.934  39.913  61.429  1.00  0.00           H
ATOM    257  CB  ALA A  18      40.436  38.353  62.642  1.00  0.00           C
ATOM    258  HB1 ALA A  18      40.249  37.619  61.861  1.00  0.00           H
ATOM    259  HB2 ALA A  18      41.287  37.919  63.176  1.00  0.00           H
ATOM    260  HB3 ALA A  18      39.720  38.272  63.463  1.00  0.00           H
ATOM    261  C   ALA A  18      40.884  40.871  63.200  1.00  0.00           C
ATOM    262  O   ALA A  18      40.014  41.049  64.002  1.00  0.00           O
ATOM    263  N   SER A  19      42.007  41.624  63.137  1.00  0.00           N
ATOM    264  H   SER A  19      42.630  41.507  62.350  1.00  0.00           H
ATOM    265  CA  SER A  19      42.298  42.750  64.091  1.00  0.00           C
ATOM    266  HA  SER A  19      41.284  43.023  64.390  1.00  0.00           H
ATOM    267  CB  SER A  19      43.000  42.079  65.359  1.00  0.00           C
ATOM    268  HB1 SER A  19      42.219  41.779  66.070  1.00  0.00           H
ATOM    269  HB2 SER A  19      43.658  42.715  65.937  1.00  0.00           H
ATOM    270  OG  SER A  19      43.812  40.997  65.044  1.00  0.00           O
ATOM    271  HG  SER A  19      44.684  41.343  65.232  1.00  0.00           H
ATOM    272  C   SER A  19      43.057  44.003  63.661  1.00  0.00           C
ATOM    273  O   SER A  19      43.152  44.888  64.580  1.00  0.00           O
ATOM    274  N   GLY A  20      43.768  44.079  62.553  1.00  0.00           N
ATOM    275  H   GLY A  20      43.796  43.329  61.866  1.00  0.00           H
ATOM    276  CA  GLY A  20      44.482  45.321  62.167  1.00  0.00           C
ATOM    277  HA1 GLY A  20      45.238  45.060  61.421  1.00  0.00           H
ATOM    278  HA2 GLY A  20      45.088  45.670  63.012  1.00  0.00           H
ATOM    279  C   GLY A  20      43.643  46.469  61.604  1.00  0.00           C
ATOM    280  O   GLY A  20      42.389  46.444  61.659  1.00  0.00           O
ATOM    281  N   GLU A  21      44.267  47.346  60.870  1.00  0.00           N
ATOM    282  H   GLU A  21      45.280  47.276  60.808  1.00  0.00           H
ATOM    283  CA  GLU A  21      43.668  48.180  59.825  1.00  0.00           C
ATOM    284  HA  GLU A  21      42.612  48.250  60.076  1.00  0.00           H
ATOM    285  CB  GLU A  21      44.340  49.555  59.805  1.00  0.00           C
ATOM    286  HB1 GLU A  21      45.248  49.545  59.196  1.00  0.00           H
ATOM    287  HB2 GLU A  21      44.570  49.736  60.848  1.00  0.00           H
ATOM    288  CG  GLU A  21      43.372  50.656  59.230  1.00  0.00           C
ATOM    289  HG1 GLU A  21      42.599  50.941  59.937  1.00  0.00           H
ATOM    290  HG2 GLU A  21      42.893  50.322  58.317  1.00  0.00           H
ATOM    291  CD  GLU A  21      44.076  51.944  58.718  1.00  0.00           C
ATOM    292  OE1 GLU A  21      44.316  52.821  59.608  1.00  0.00           O
ATOM    293  OE2 GLU A  21      44.424  52.050  57.508  1.00  0.00           O
ATOM    294  C   GLU A  21      43.710  47.540  58.376  1.00  0.00           C
ATOM    295  O   GLU A  21      44.685  46.879  58.035  1.00  0.00           O
ATOM    296  N   GLY A  22      42.713  47.912  57.623  1.00  0.00           N
ATOM    297  H   GLY A  22      41.946  48.357  58.118  1.00  0.00           H
ATOM    298  CA  GLY A  22      42.659  47.695  56.164  1.00  0.00           C
ATOM    299  HA1 GLY A  22      42.362  46.660  56.036  1.00  0.00           H
ATOM    300  HA2 GLY A  22      43.596  47.891  55.642  1.00  0.00           H
ATOM    301  C   GLY A  22      41.528  48.414  55.499  1.00  0.00           C
ATOM    302  O   GLY A  22      40.512  48.673  56.108  1.00  0.00           O
ATOM    303  N   ALA A  23      41.699  48.764  54.209  1.00  0.00           N
ATOM    304  H   ALA A  23      42.597  48.458  53.859  1.00  0.00           H
ATOM    305  CA  ALA A  23      40.815  49.523  53.346  1.00  0.00           C
ATOM    306  HA  ALA A  23      41.293  49.603  52.370  1.00  0.00           H
ATOM    307  CB  ALA A  23      39.565  48.692  53.050  1.00  0.00           C
ATOM    308  HB1 ALA A  23      38.955  49.246  52.329  1.00  0.00           H
ATOM    309  HB2 ALA A  23      39.923  47.783  52.575  1.00  0.00           H
ATOM    310  HB3 ALA A  23      39.041  48.426  53.964  1.00  0.00           H
ATOM    311  C   ALA A  23      40.549  50.959  53.928  1.00  0.00           C
ATOM    312  O   ALA A  23      39.617  51.646  53.447  1.00  0.00           O
ATOM    313  N   GLY A  24      41.337  51.412  54.864  1.00  0.00           N
ATOM    314  H   GLY A  24      42.097  50.822  55.158  1.00  0.00           H
ATOM    315  CA  GLY A  24      41.202  52.694  55.560  1.00  0.00           C
ATOM    316  HA1 GLY A  24      40.591  53.348  54.936  1.00  0.00           H
ATOM    317  HA2 GLY A  24      42.240  53.000  55.686  1.00  0.00           H
ATOM    318  C   GLY A  24      40.598  52.710  56.953  1.00  0.00           C
ATOM    319  O   GLY A  24      40.535  53.797  57.549  1.00  0.00           O
ATOM    320  N   ALA A  25      40.214  51.554  57.501  1.00  0.00           N
ATOM    321  H   ALA A  25      40.374  50.681  57.009  1.00  0.00           H
ATOM    322  CA  ALA A  25      39.561  51.393  58.905  1.00  0.00           C
ATOM    323  HA  ALA A  25      39.887  52.272  59.462  1.00  0.00           H
ATOM    324  CB  ALA A  25      38.044  51.516  58.815  1.00  0.00           C
ATOM    325  HB1 ALA A  25      37.624  50.544  58.540  1.00  0.00           H
ATOM    326  HB2 ALA A  25      37.596  51.733  59.781  1.00  0.00           H
ATOM    327  HB3 ALA A  25      37.777  52.302  58.114  1.00  0.00           H
ATOM    328  C   ALA A  25      39.937  50.092  59.611  1.00  0.00           C
ATOM    329  O   ALA A  25      40.506  49.183  59.002  1.00  0.00           O
ATOM    330  N   GLY A  26      39.568  49.970  60.882  1.00  0.00           N
ATOM    331  H   GLY A  26      39.174  50.804  61.296  1.00  0.00           H
ATOM    332  CA  GLY A  26      39.782  48.794  61.695  1.00  0.00           C
ATOM    333  HA1 GLY A  26      39.569  49.143  62.699  1.00  0.00           H
ATOM    334  HA2 GLY A  26      40.810  48.448  61.621  1.00  0.00           H
ATOM    335  C   GLY A  26      38.920  47.577  61.318  1.00  0.00           C
ATOM    336  O   GLY A  26      37.767  47.803  61.051  1.00  0.00           O
ATOM    337  N   LEU A  27      39.476  46.420  61.207  1.00  0.00           N
ATOM    338  H   LEU A  27      40.470  46.299  61.378  1.00  0.00           H
ATOM    339  CA  LEU A  27      38.839  45.203  60.700  1.00  0.00           C
ATOM    340  HA  LEU A  27      38.276  45.575  59.841  1.00  0.00           H
ATOM    341  CB  LEU A  27      39.948  44.255  60.093  1.00  0.00           C
ATOM    342  HB1 LEU A  27      39.483  43.316  59.791  1.00  0.00           H
ATOM    343  HB2 LEU A  27      40.548  44.046  60.978  1.00  0.00           H
ATOM    344  CG  LEU A  27      40.783  44.969  58.967  1.00  0.00           C
ATOM    345  HG  LEU A  27      41.231  45.911  59.293  1.00  0.00           H
ATOM    346  CD1 LEU A  27      41.949  44.052  58.645  1.00  0.00           C
ATOM    347 1HD1 LEU A  27      42.471  43.946  59.593  1.00  0.00           H
ATOM    348 2HD1 LEU A  27      41.670  43.088  58.221  1.00  0.00           H
ATOM    349 3HD1 LEU A  27      42.644  44.514  57.949  1.00  0.00           H
ATOM    350  CD2 LEU A  27      40.022  45.237  57.718  1.00  0.00           C
ATOM    351 1HD2 LEU A  27      40.755  45.547  56.974  1.00  0.00           H
ATOM    352 2HD2 LEU A  27      39.454  44.365  57.360  1.00  0.00           H
ATOM    353 3HD2 LEU A  27      39.207  45.952  57.806  1.00  0.00           H
ATOM    354  C   LEU A  27      37.895  44.488  61.710  1.00  0.00           C
ATOM    355  O   LEU A  27      38.139  44.473  62.887  1.00  0.00           O
ATOM    356  N   PRO A  28      36.829  43.829  61.145  1.00  0.00           N
ATOM    357  CD  PRO A  28      36.319  43.972  59.750  1.00  0.00           C
ATOM    358  HD1 PRO A  28      37.093  43.775  59.009  1.00  0.00           H
ATOM    359  HD2 PRO A  28      35.860  44.963  59.684  1.00  0.00           H
ATOM    360  CG  PRO A  28      35.189  42.907  59.523  1.00  0.00           C
ATOM    361  HG1 PRO A  28      35.576  41.956  59.142  1.00  0.00           H
ATOM    362  HG2 PRO A  28      34.390  43.223  58.852  1.00  0.00           H
ATOM    363  CB  PRO A  28      34.736  42.741  61.039  1.00  0.00           C
ATOM    364  HB1 PRO A  28      34.320  41.745  61.188  1.00  0.00           H
ATOM    365  HB2 PRO A  28      34.063  43.550  61.291  1.00  0.00           H
ATOM    366  CA  PRO A  28      36.037  42.880  61.873  1.00  0.00           C
ATOM    367  HA  PRO A  28      35.812  43.270  62.866  1.00  0.00           H
ATOM    368  C   PRO A  28      36.770  41.571  62.026  1.00  0.00           C
ATOM    369  O   PRO A  28      37.507  41.077  61.146  1.00  0.00           O
ATOM    370  N   ALA A  29      36.508  40.867  63.098  1.00  0.00           N
ATOM    371  H   ALA A  29      35.807  41.289  63.688  1.00  0.00           H
ATOM    372  CA  ALA A  29      37.099  39.546  63.466  1.00  0.00           C
ATOM    373  HA  ALA A  29      38.159  39.557  63.217  1.00  0.00           H
ATOM    374  CB  ALA A  29      36.989  39.240  65.026  1.00  0.00           C
ATOM    375  HB1 ALA A  29      37.313  40.157  65.520  1.00  0.00           H
ATOM    376  HB2 ALA A  29      35.955  39.061  65.329  1.00  0.00           H
ATOM    377  HB3 ALA A  29      37.661  38.458  65.360  1.00  0.00           H
ATOM    378  C   ALA A  29      36.424  38.441  62.623  1.00  0.00           C
ATOM    379  O   ALA A  29      35.219  38.416  62.345  1.00  0.00           O
ATOM    380  N   LEU A  30      37.241  37.412  62.286  1.00  0.00           N
ATOM    381  H   LEU A  30      38.144  37.447  62.747  1.00  0.00           H
ATOM    382  CA  LEU A  30      36.888  36.288  61.489  1.00  0.00           C
ATOM    383  HA  LEU A  30      35.862  36.006  61.736  1.00  0.00           H
ATOM    384  CB  LEU A  30      37.002  36.535  59.947  1.00  0.00           C
ATOM    385  HB1 LEU A  30      36.345  37.387  59.757  1.00  0.00           H
ATOM    386  HB2 LEU A  30      36.626  35.627  59.471  1.00  0.00           H
ATOM    387  CG  LEU A  30      38.417  36.943  59.405  1.00  0.00           C
ATOM    388  HG  LEU A  30      38.845  37.769  59.976  1.00  0.00           H
ATOM    389  CD1 LEU A  30      39.396  35.745  59.312  1.00  0.00           C
ATOM    390 1HD1 LEU A  30      38.985  34.895  58.780  1.00  0.00           H
ATOM    391 2HD1 LEU A  30      40.353  36.008  58.854  1.00  0.00           H
ATOM    392 3HD1 LEU A  30      39.764  35.359  60.259  1.00  0.00           H
ATOM    393  CD2 LEU A  30      38.225  37.391  57.922  1.00  0.00           C
ATOM    394 1HD2 LEU A  30      39.197  37.727  57.543  1.00  0.00           H
ATOM    395 2HD2 LEU A  30      37.865  36.583  57.281  1.00  0.00           H
ATOM    396 3HD2 LEU A  30      37.454  38.164  57.939  1.00  0.00           H
ATOM    397  C   LEU A  30      37.680  35.026  61.942  1.00  0.00           C
ATOM    398  O   LEU A  30      38.611  35.218  62.690  1.00  0.00           O
ATOM    399  N   ASP A  31      37.328  33.793  61.523  1.00  0.00           N
ATOM    400  H   ASP A  31      36.635  33.879  60.788  1.00  0.00           H
ATOM    401  CA  ASP A  31      37.908  32.485  61.965  1.00  0.00           C
ATOM    402  HA  ASP A  31      38.159  32.621  63.016  1.00  0.00           H
ATOM    403  CB  ASP A  31      36.757  31.457  61.816  1.00  0.00           C
ATOM    404  HB1 ASP A  31      36.353  31.559  60.809  1.00  0.00           H
ATOM    405  HB2 ASP A  31      35.893  31.723  62.439  1.00  0.00           H
ATOM    406  CG  ASP A  31      37.066  30.013  62.126  1.00  0.00           C
ATOM    407  OD1 ASP A  31      38.205  29.589  62.518  1.00  0.00           O
ATOM    408  OD2 ASP A  31      36.091  29.237  62.109  1.00  0.00           O
ATOM    409  C   ASP A  31      39.206  32.139  61.197  1.00  0.00           C
ATOM    410  O   ASP A  31      39.190  31.861  59.980  1.00  0.00           O
ATOM    411  N   LEU A  32      40.364  32.397  61.911  1.00  0.00           N
ATOM    412  H   LEU A  32      40.167  32.803  62.820  1.00  0.00           H
ATOM    413  CA  LEU A  32      41.762  32.386  61.401  1.00  0.00           C
ATOM    414  HA  LEU A  32      41.828  32.860  60.424  1.00  0.00           H
ATOM    415  CB  LEU A  32      42.687  32.992  62.467  1.00  0.00           C
ATOM    416  HB1 LEU A  32      43.708  32.873  62.085  1.00  0.00           H
ATOM    417  HB2 LEU A  32      42.543  32.383  63.361  1.00  0.00           H
ATOM    418  CG  LEU A  32      42.540  34.501  62.719  1.00  0.00           C
ATOM    419  HG  LEU A  32      41.486  34.726  62.858  1.00  0.00           H
ATOM    420  CD1 LEU A  32      43.429  34.917  63.843  1.00  0.00           C
ATOM    421 1HD1 LEU A  32      43.186  35.879  64.304  1.00  0.00           H
ATOM    422 2HD1 LEU A  32      43.289  34.331  64.744  1.00  0.00           H
ATOM    423 3HD1 LEU A  32      44.462  34.719  63.585  1.00  0.00           H
ATOM    424  CD2 LEU A  32      42.963  35.294  61.517  1.00  0.00           C
ATOM    425 1HD2 LEU A  32      44.046  35.310  61.588  1.00  0.00           H
ATOM    426 2HD2 LEU A  32      42.565  34.796  60.626  1.00  0.00           H
ATOM    427 3HD2 LEU A  32      42.455  36.255  61.532  1.00  0.00           H
ATOM    428  C   LEU A  32      42.203  30.983  61.089  1.00  0.00           C
ATOM    429  O   LEU A  32      42.829  30.662  60.078  1.00  0.00           O
ATOM    430  N   ALA A  33      41.667  30.025  61.795  1.00  0.00           N
ATOM    431  H   ALA A  33      40.941  30.269  62.456  1.00  0.00           H
ATOM    432  CA  ALA A  33      41.785  28.598  61.617  1.00  0.00           C
ATOM    433  HA  ALA A  33      42.836  28.332  61.469  1.00  0.00           H
ATOM    434  CB  ALA A  33      41.234  27.754  62.763  1.00  0.00           C
ATOM    435  HB1 ALA A  33      40.186  27.870  63.028  1.00  0.00           H
ATOM    436  HB2 ALA A  33      41.253  26.716  62.436  1.00  0.00           H
ATOM    437  HB3 ALA A  33      41.806  27.954  63.660  1.00  0.00           H
ATOM    438  C   ALA A  33      41.093  28.103  60.301  1.00  0.00           C
ATOM    439  O   ALA A  33      41.724  27.488  59.394  1.00  0.00           O
ATOM    440  N   LYS A  34      39.866  28.574  60.029  1.00  0.00           N
ATOM    441  H   LYS A  34      39.392  29.155  60.702  1.00  0.00           H
ATOM    442  CA  LYS A  34      39.052  28.342  58.881  1.00  0.00           C
ATOM    443  HA  LYS A  34      39.072  27.298  58.576  1.00  0.00           H
ATOM    444  CB  LYS A  34      37.603  28.840  59.179  1.00  0.00           C
ATOM    445  HB1 LYS A  34      37.569  29.898  59.437  1.00  0.00           H
ATOM    446  HB2 LYS A  34      37.192  28.283  60.019  1.00  0.00           H
ATOM    447  CG  LYS A  34      36.700  28.781  57.947  1.00  0.00           C
ATOM    448  HG1 LYS A  34      36.631  27.745  57.595  1.00  0.00           H
ATOM    449  HG2 LYS A  34      37.112  29.276  57.069  1.00  0.00           H
ATOM    450  CD  LYS A  34      35.281  29.215  58.294  1.00  0.00           C
ATOM    451  HD1 LYS A  34      35.299  30.158  58.848  1.00  0.00           H
ATOM    452  HD2 LYS A  34      34.767  28.477  58.910  1.00  0.00           H
ATOM    453  CE  LYS A  34      34.487  29.407  56.999  1.00  0.00           C
ATOM    454  HE1 LYS A  34      34.206  28.438  56.582  1.00  0.00           H
ATOM    455  HE2 LYS A  34      35.134  29.931  56.286  1.00  0.00           H
ATOM    456  NZ  LYS A  34      33.283  30.243  57.160  1.00  0.00           N
ATOM    457  HZ1 LYS A  34      33.418  31.232  57.346  1.00  0.00           H
ATOM    458  HZ2 LYS A  34      32.657  30.284  56.367  1.00  0.00           H
ATOM    459  HZ3 LYS A  34      32.668  29.866  57.872  1.00  0.00           H
ATOM    460  C   LYS A  34      39.611  29.154  57.697  1.00  0.00           C
ATOM    461  O   LYS A  34      39.780  28.466  56.705  1.00  0.00           O
ATOM    462  N   ALA A  35      40.036  30.423  57.794  1.00  0.00           N
ATOM    463  H   ALA A  35      39.813  30.971  58.612  1.00  0.00           H
ATOM    464  CA  ALA A  35      40.419  31.260  56.616  1.00  0.00           C
ATOM    465  HA  ALA A  35      39.589  31.135  55.915  1.00  0.00           H
ATOM    466  CB  ALA A  35      40.708  32.683  57.133  1.00  0.00           C
ATOM    467  HB1 ALA A  35      39.863  33.189  57.588  1.00  0.00           H
ATOM    468  HB2 ALA A  35      41.493  32.548  57.884  1.00  0.00           H
ATOM    469  HB3 ALA A  35      41.026  33.287  56.277  1.00  0.00           H
ATOM    470  C   ALA A  35      41.622  30.710  55.888  1.00  0.00           C
ATOM    471  O   ALA A  35      41.590  30.429  54.718  1.00  0.00           O
ATOM    472  N   GLN A  36      42.627  30.292  56.645  1.00  0.00           N
ATOM    473  H   GLN A  36      42.682  30.541  57.623  1.00  0.00           H
ATOM    474  CA  GLN A  36      43.767  29.467  56.152  1.00  0.00           C
ATOM    475  HA  GLN A  36      44.186  29.889  55.241  1.00  0.00           H
ATOM    476  CB  GLN A  36      44.963  29.426  57.136  1.00  0.00           C
ATOM    477  HB1 GLN A  36      45.324  30.453  57.252  1.00  0.00           H
ATOM    478  HB2 GLN A  36      45.774  28.841  56.700  1.00  0.00           H
ATOM    479  CG  GLN A  36      44.747  28.701  58.487  1.00  0.00           C
ATOM    480  HG1 GLN A  36      44.931  27.645  58.251  1.00  0.00           H
ATOM    481  HG2 GLN A  36      43.720  28.874  58.793  1.00  0.00           H
ATOM    482  CD  GLN A  36      45.767  29.088  59.520  1.00  0.00           C
ATOM    483  OE1 GLN A  36      46.874  28.604  59.664  1.00  0.00           O
ATOM    484  NE2 GLN A  36      45.434  30.066  60.302  1.00  0.00           N
ATOM    485 1HE2 GLN A  36      44.495  30.442  60.309  1.00  0.00           H
ATOM    486 2HE2 GLN A  36      46.106  30.402  60.983  1.00  0.00           H
ATOM    487  C   GLN A  36      43.473  28.053  55.693  1.00  0.00           C
ATOM    488  O   GLN A  36      43.990  27.562  54.734  1.00  0.00           O
ATOM    489  N   ARG A  37      42.528  27.361  56.293  1.00  0.00           N
ATOM    490  H   ARG A  37      41.949  27.809  56.983  1.00  0.00           H
ATOM    491  CA  ARG A  37      42.137  26.061  55.887  1.00  0.00           C
ATOM    492  HA  ARG A  37      43.045  25.462  55.777  1.00  0.00           H
ATOM    493  CB  ARG A  37      41.402  25.391  57.067  1.00  0.00           C
ATOM    494  HB1 ARG A  37      40.566  25.983  57.421  1.00  0.00           H
ATOM    495  HB2 ARG A  37      42.098  25.133  57.874  1.00  0.00           H
ATOM    496  CG  ARG A  37      40.683  24.148  56.646  1.00  0.00           C
ATOM    497  HG1 ARG A  37      41.437  23.498  56.190  1.00  0.00           H
ATOM    498  HG2 ARG A  37      39.875  24.446  55.984  1.00  0.00           H
ATOM    499  CD  ARG A  37      39.904  23.408  57.767  1.00  0.00           C
ATOM    500  HD1 ARG A  37      40.513  23.218  58.644  1.00  0.00           H
ATOM    501  HD2 ARG A  37      39.597  22.475  57.291  1.00  0.00           H
ATOM    502  NE  ARG A  37      38.707  24.149  58.132  1.00  0.00           N
ATOM    503  HE  ARG A  37      37.918  24.196  57.508  1.00  0.00           H
ATOM    504  CZ  ARG A  37      38.491  24.852  59.257  1.00  0.00           C
ATOM    505  NH1 ARG A  37      39.296  24.845  60.282  1.00  0.00           N
ATOM    506 1HH1 ARG A  37      40.157  24.322  60.343  1.00  0.00           H
ATOM    507 2HH1 ARG A  37      39.069  25.465  61.039  1.00  0.00           H
ATOM    508  NH2 ARG A  37      37.334  25.441  59.414  1.00  0.00           N
ATOM    509 1HH2 ARG A  37      36.573  25.271  58.778  1.00  0.00           H
ATOM    510 2HH2 ARG A  37      37.197  25.845  60.326  1.00  0.00           H
ATOM    511  C   ARG A  37      41.450  26.001  54.548  1.00  0.00           C
ATOM    512  O   ARG A  37      42.012  25.375  53.690  1.00  0.00           O
ATOM    513  N   GLU A  38      40.328  26.744  54.415  1.00  0.00           N
ATOM    514  H   GLU A  38      40.135  27.330  55.207  1.00  0.00           H
ATOM    515  CA  GLU A  38      39.658  27.084  53.094  1.00  0.00           C
ATOM    516  HA  GLU A  38      39.160  26.206  52.686  1.00  0.00           H
ATOM    517  CB  GLU A  38      38.647  28.142  53.166  1.00  0.00           C
ATOM    518  HB1 GLU A  38      38.515  28.595  52.176  1.00  0.00           H
ATOM    519  HB2 GLU A  38      38.986  28.924  53.847  1.00  0.00           H
ATOM    520  CG  GLU A  38      37.265  27.700  53.744  1.00  0.00           C
ATOM    521  HG1 GLU A  38      37.305  27.441  54.802  1.00  0.00           H
ATOM    522  HG2 GLU A  38      36.954  26.747  53.305  1.00  0.00           H
ATOM    523  CD  GLU A  38      36.230  28.709  53.460  1.00  0.00           C
ATOM    524  OE1 GLU A  38      35.488  28.684  52.428  1.00  0.00           O
ATOM    525  OE2 GLU A  38      36.226  29.763  54.086  1.00  0.00           O
ATOM    526  C   GLU A  38      40.584  27.532  51.949  1.00  0.00           C
ATOM    527  O   GLU A  38      40.627  26.909  50.904  1.00  0.00           O
ATOM    528  N   HIS A  39      41.340  28.576  52.175  1.00  0.00           N
ATOM    529  H   HIS A  39      41.251  29.119  53.018  1.00  0.00           H
ATOM    530  CA  HIS A  39      42.326  29.163  51.124  1.00  0.00           C
ATOM    531  HA  HIS A  39      41.806  29.486  50.213  1.00  0.00           H
ATOM    532  CB  HIS A  39      42.944  30.433  51.832  1.00  0.00           C
ATOM    533  HB1 HIS A  39      43.442  30.114  52.741  1.00  0.00           H
ATOM    534  HB2 HIS A  39      42.126  31.086  52.149  1.00  0.00           H
ATOM    535  CG  HIS A  39      43.855  31.253  51.034  1.00  0.00           C
ATOM    536  ND1 HIS A  39      43.691  31.385  49.658  1.00  0.00           N
ATOM    537  CE1 HIS A  39      44.503  32.343  49.279  1.00  0.00           C
ATOM    538  HE1 HIS A  39      44.464  32.721  48.269  1.00  0.00           H
ATOM    539  NE2 HIS A  39      45.262  32.791  50.322  1.00  0.00           N
ATOM    540  HE2 HIS A  39      45.919  33.558  50.285  1.00  0.00           H
ATOM    541  CD2 HIS A  39      44.787  32.158  51.481  1.00  0.00           C
ATOM    542  HD2 HIS A  39      45.177  32.263  52.483  1.00  0.00           H
ATOM    543  C   HIS A  39      43.368  28.126  50.852  1.00  0.00           C
ATOM    544  O   HIS A  39      43.648  27.867  49.729  1.00  0.00           O
ATOM    545  N   GLY A  40      43.843  27.349  51.880  1.00  0.00           N
ATOM    546  H   GLY A  40      43.587  27.571  52.830  1.00  0.00           H
ATOM    547  CA  GLY A  40      44.733  26.264  51.599  1.00  0.00           C
ATOM    548  HA1 GLY A  40      44.888  25.813  52.584  1.00  0.00           H
ATOM    549  HA2 GLY A  40      45.700  26.594  51.213  1.00  0.00           H
ATOM    550  C   GLY A  40      44.213  25.113  50.660  1.00  0.00           C
ATOM    551  O   GLY A  40      44.964  24.552  49.876  1.00  0.00           O
ATOM    552  N   VAL A  41      42.872  24.918  50.532  1.00  0.00           N
ATOM    553  H   VAL A  41      42.379  25.463  51.222  1.00  0.00           H
ATOM    554  CA  VAL A  41      42.192  24.109  49.520  1.00  0.00           C
ATOM    555  HA  VAL A  41      42.879  23.285  49.381  1.00  0.00           H
ATOM    556  CB  VAL A  41      40.826  23.574  50.106  1.00  0.00           C
ATOM    557  HB  VAL A  41      40.335  24.424  50.582  1.00  0.00           H
ATOM    558  CG1 VAL A  41      39.856  22.877  49.096  1.00  0.00           C
ATOM    559 1HG1 VAL A  41      40.424  22.140  48.536  1.00  0.00           H
ATOM    560 2HG1 VAL A  41      38.991  22.443  49.588  1.00  0.00           H
ATOM    561 3HG1 VAL A  41      39.447  23.664  48.459  1.00  0.00           H
ATOM    562  CG2 VAL A  41      41.106  22.468  51.132  1.00  0.00           C
ATOM    563 1HG2 VAL A  41      41.842  22.842  51.837  1.00  0.00           H
ATOM    564 2HG2 VAL A  41      40.199  22.198  51.681  1.00  0.00           H
ATOM    565 3HG2 VAL A  41      41.556  21.581  50.691  1.00  0.00           H
ATOM    566  C   VAL A  41      42.047  24.821  48.152  1.00  0.00           C
ATOM    567  O   VAL A  41      42.268  24.118  47.163  1.00  0.00           O
ATOM    568  N   LEU A  42      41.776  26.193  48.062  1.00  0.00           N
ATOM    569  H   LEU A  42      41.487  26.715  48.878  1.00  0.00           H
ATOM    570  CA  LEU A  42      41.965  26.908  46.788  1.00  0.00           C
ATOM    571  HA  LEU A  42      41.344  26.480  45.994  1.00  0.00           H
ATOM    572  CB  LEU A  42      41.369  28.317  47.030  1.00  0.00           C
ATOM    573  HB1 LEU A  42      41.743  28.701  47.979  1.00  0.00           H
ATOM    574  HB2 LEU A  42      40.287  28.231  47.115  1.00  0.00           H
ATOM    575  CG  LEU A  42      41.672  29.329  45.974  1.00  0.00           C
ATOM    576  HG  LEU A  42      42.744  29.454  45.785  1.00  0.00           H
ATOM    577  CD1 LEU A  42      40.988  28.985  44.640  1.00  0.00           C
ATOM    578 1HD1 LEU A  42      41.275  29.717  43.880  1.00  0.00           H
ATOM    579 2HD1 LEU A  42      41.464  28.123  44.187  1.00  0.00           H
ATOM    580 3HD1 LEU A  42      39.903  28.913  44.668  1.00  0.00           H
ATOM    581  CD2 LEU A  42      41.090  30.672  46.420  1.00  0.00           C
ATOM    582 1HD2 LEU A  42      41.578  31.089  47.297  1.00  0.00           H
ATOM    583 2HD2 LEU A  42      41.211  31.458  45.680  1.00  0.00           H
ATOM    584 3HD2 LEU A  42      40.028  30.463  46.569  1.00  0.00           H
ATOM    585  C   LEU A  42      43.408  26.969  46.273  1.00  0.00           C
ATOM    586  O   LEU A  42      43.703  26.811  45.093  1.00  0.00           O
ATOM    587  N   GLY A  43      44.396  27.187  47.155  1.00  0.00           N
ATOM    588  H   GLY A  43      44.104  27.631  48.012  1.00  0.00           H
ATOM    589  CA  GLY A  43      45.908  26.999  46.855  1.00  0.00           C
ATOM    590  HA1 GLY A  43      46.407  27.158  47.816  1.00  0.00           H
ATOM    591  HA2 GLY A  43      46.297  27.723  46.148  1.00  0.00           H
ATOM    592  C   GLY A  43      46.287  25.613  46.483  1.00  0.00           C
ATOM    593  O   GLY A  43      47.092  25.431  45.564  1.00  0.00           O
ATOM    594  N   GLY A  44      45.642  24.568  47.057  1.00  0.00           N
ATOM    595  H   GLY A  44      45.006  24.749  47.813  1.00  0.00           H
ATOM    596  CA  GLY A  44      45.869  23.170  46.627  1.00  0.00           C
ATOM    597  HA1 GLY A  44      45.360  22.548  47.369  1.00  0.00           H
ATOM    598  HA2 GLY A  44      46.938  22.959  46.572  1.00  0.00           H
ATOM    599  C   GLY A  44      45.262  22.979  45.204  1.00  0.00           C
ATOM    600  O   GLY A  44      45.848  22.270  44.418  1.00  0.00           O
ATOM    601  N   LYS A  45      44.142  23.693  44.940  1.00  0.00           N
ATOM    602  H   LYS A  45      43.807  24.333  45.639  1.00  0.00           H
ATOM    603  CA  LYS A  45      43.405  23.628  43.662  1.00  0.00           C
ATOM    604  HA  LYS A  45      43.121  22.605  43.387  1.00  0.00           H
ATOM    605  CB  LYS A  45      42.028  24.335  43.621  1.00  0.00           C
ATOM    606  HB1 LYS A  45      42.144  25.390  43.857  1.00  0.00           H
ATOM    607  HB2 LYS A  45      41.377  23.902  44.381  1.00  0.00           H
ATOM    608  CG  LYS A  45      41.178  24.175  42.375  1.00  0.00           C
ATOM    609  HG1 LYS A  45      40.979  23.121  42.141  1.00  0.00           H
ATOM    610  HG2 LYS A  45      41.670  24.684  41.547  1.00  0.00           H
ATOM    611  CD  LYS A  45      39.839  24.823  42.685  1.00  0.00           C
ATOM    612  HD1 LYS A  45      39.463  25.197  41.740  1.00  0.00           H
ATOM    613  HD2 LYS A  45      39.971  25.688  43.330  1.00  0.00           H
ATOM    614  CE  LYS A  45      38.819  23.755  43.201  1.00  0.00           C
ATOM    615  HE1 LYS A  45      39.428  23.129  43.847  1.00  0.00           H
ATOM    616  HE2 LYS A  45      38.428  23.174  42.364  1.00  0.00           H
ATOM    617  NZ  LYS A  45      37.721  24.483  43.842  1.00  0.00           N
ATOM    618  HZ1 LYS A  45      38.155  24.965  44.609  1.00  0.00           H
ATOM    619  HZ2 LYS A  45      37.135  25.067  43.261  1.00  0.00           H
ATOM    620  HZ3 LYS A  45      37.046  23.812  44.181  1.00  0.00           H
ATOM    621  C   LYS A  45      44.330  24.292  42.603  1.00  0.00           C
ATOM    622  O   LYS A  45      44.752  23.645  41.657  1.00  0.00           O
ATOM    623  N   LEU A  46      44.774  25.521  42.846  1.00  0.00           N
ATOM    624  H   LEU A  46      44.567  25.916  43.743  1.00  0.00           H
ATOM    625  CA  LEU A  46      45.648  26.335  42.004  1.00  0.00           C
ATOM    626  HA  LEU A  46      45.214  26.551  41.029  1.00  0.00           H
ATOM    627  CB  LEU A  46      45.792  27.703  42.793  1.00  0.00           C
ATOM    628  HB1 LEU A  46      46.667  28.242  42.432  1.00  0.00           H
ATOM    629  HB2 LEU A  46      45.824  27.450  43.852  1.00  0.00           H
ATOM    630  CG  LEU A  46      44.604  28.727  42.647  1.00  0.00           C
ATOM    631  HG  LEU A  46      43.763  28.181  43.080  1.00  0.00           H
ATOM    632  CD1 LEU A  46      44.871  29.942  43.507  1.00  0.00           C
ATOM    633 1HD1 LEU A  46      45.132  29.611  44.519  1.00  0.00           H
ATOM    634 2HD1 LEU A  46      45.666  30.587  43.129  1.00  0.00           H
ATOM    635 3HD1 LEU A  46      43.957  30.496  43.724  1.00  0.00           H
ATOM    636  CD2 LEU A  46      44.501  29.111  41.152  1.00  0.00           C
ATOM    637 1HD2 LEU A  46      43.716  29.859  41.062  1.00  0.00           H
ATOM    638 2HD2 LEU A  46      45.447  29.569  40.853  1.00  0.00           H
ATOM    639 3HD2 LEU A  46      44.190  28.245  40.571  1.00  0.00           H
ATOM    640  C   LEU A  46      46.961  25.625  41.755  1.00  0.00           C
ATOM    641  O   LEU A  46      47.451  25.633  40.601  1.00  0.00           O
ATOM    642  N   ARG A  47      47.535  24.956  42.810  1.00  0.00           N
ATOM    643  H   ARG A  47      47.024  25.035  43.669  1.00  0.00           H
ATOM    644  CA  ARG A  47      48.773  24.251  42.756  1.00  0.00           C
ATOM    645  HA  ARG A  47      49.418  24.847  42.103  1.00  0.00           H
ATOM    646  CB  ARG A  47      49.351  24.179  44.205  1.00  0.00           C
ATOM    647  HB1 ARG A  47      48.643  23.671  44.859  1.00  0.00           H
ATOM    648  HB2 ARG A  47      49.312  25.228  44.521  1.00  0.00           H
ATOM    649  CG  ARG A  47      50.732  23.591  44.415  1.00  0.00           C
ATOM    650  HG1 ARG A  47      51.459  24.205  43.869  1.00  0.00           H
ATOM    651  HG2 ARG A  47      50.909  22.620  43.952  1.00  0.00           H
ATOM    652  CD  ARG A  47      50.998  23.517  45.925  1.00  0.00           C
ATOM    653  HD1 ARG A  47      51.816  22.849  46.212  1.00  0.00           H
ATOM    654  HD2 ARG A  47      50.091  23.112  46.361  1.00  0.00           H
ATOM    655  NE  ARG A  47      51.323  24.853  46.475  1.00  0.00           N
ATOM    656  HE  ARG A  47      52.045  25.414  46.058  1.00  0.00           H
ATOM    657  CZ  ARG A  47      50.605  25.534  47.343  1.00  0.00           C
ATOM    658  NH1 ARG A  47      50.853  26.772  47.654  1.00  0.00           N
ATOM    659 1HH1 ARG A  47      51.642  27.234  47.227  1.00  0.00           H
ATOM    660 2HH1 ARG A  47      50.377  27.198  48.437  1.00  0.00           H
ATOM    661  NH2 ARG A  47      49.601  24.995  47.946  1.00  0.00           N
ATOM    662 1HH2 ARG A  47      49.547  23.984  47.980  1.00  0.00           H
ATOM    663 2HH2 ARG A  47      49.096  25.570  48.603  1.00  0.00           H
ATOM    664  C   ARG A  47      48.772  22.863  42.076  1.00  0.00           C
ATOM    665  O   ARG A  47      49.608  22.617  41.206  1.00  0.00           O
ATOM    666  N   GLN A  48      47.840  21.934  42.428  1.00  0.00           N
ATOM    667  H   GLN A  48      47.072  22.166  43.038  1.00  0.00           H
ATOM    668  CA  GLN A  48      47.853  20.585  41.919  1.00  0.00           C
ATOM    669  HA  GLN A  48      48.779  20.394  41.366  1.00  0.00           H
ATOM    670  CB  GLN A  48      47.486  19.550  43.030  1.00  0.00           C
ATOM    671  HB1 GLN A  48      47.282  18.587  42.562  1.00  0.00           H
ATOM    672  HB2 GLN A  48      46.541  19.843  43.475  1.00  0.00           H
ATOM    673  CG  GLN A  48      48.606  19.413  44.112  1.00  0.00           C
ATOM    674  HG1 GLN A  48      49.087  20.355  44.367  1.00  0.00           H
ATOM    675  HG2 GLN A  48      49.443  18.803  43.757  1.00  0.00           H
ATOM    676  CD  GLN A  48      48.041  18.820  45.464  1.00  0.00           C
ATOM    677  OE1 GLN A  48      46.828  18.730  45.732  1.00  0.00           O
ATOM    678  NE2 GLN A  48      48.912  18.299  46.294  1.00  0.00           N
ATOM    679 1HE2 GLN A  48      49.852  18.537  45.996  1.00  0.00           H
ATOM    680 2HE2 GLN A  48      48.578  17.981  47.184  1.00  0.00           H
ATOM    681  C   GLN A  48      46.800  20.276  40.780  1.00  0.00           C
ATOM    682  O   GLN A  48      47.051  19.520  39.863  1.00  0.00           O
ATOM    683  N   ARG A  49      45.634  20.898  40.854  1.00  0.00           N
ATOM    684  H   ARG A  49      45.639  21.674  41.506  1.00  0.00           H
ATOM    685  CA  ARG A  49      44.336  20.555  40.186  1.00  0.00           C
ATOM    686  HA  ARG A  49      44.464  19.594  39.690  1.00  0.00           H
ATOM    687  CB  ARG A  49      43.260  20.252  41.272  1.00  0.00           C
ATOM    688  HB1 ARG A  49      42.436  19.904  40.642  1.00  0.00           H
ATOM    689  HB2 ARG A  49      43.015  21.089  41.923  1.00  0.00           H
ATOM    690  CG  ARG A  49      43.776  19.034  42.104  1.00  0.00           C
ATOM    691  HG1 ARG A  49      44.498  19.330  42.860  1.00  0.00           H
ATOM    692  HG2 ARG A  49      44.068  18.253  41.395  1.00  0.00           H
ATOM    693  CD  ARG A  49      42.671  18.469  43.042  1.00  0.00           C
ATOM    694  HD1 ARG A  49      42.858  17.584  43.661  1.00  0.00           H
ATOM    695  HD2 ARG A  49      41.834  18.220  42.396  1.00  0.00           H
ATOM    696  NE  ARG A  49      42.219  19.485  43.992  1.00  0.00           N
ATOM    697  HE  ARG A  49      41.418  20.033  43.690  1.00  0.00           H
ATOM    698  CZ  ARG A  49      42.784  19.748  45.181  1.00  0.00           C
ATOM    699  NH1 ARG A  49      42.353  20.723  45.903  1.00  0.00           N
ATOM    700 1HH1 ARG A  49      41.460  21.141  45.665  1.00  0.00           H
ATOM    701 2HH1 ARG A  49      42.691  20.746  46.847  1.00  0.00           H
ATOM    702  NH2 ARG A  49      43.714  19.038  45.777  1.00  0.00           N
ATOM    703 1HH2 ARG A  49      44.135  18.241  45.323  1.00  0.00           H
ATOM    704 2HH2 ARG A  49      43.992  19.272  46.718  1.00  0.00           H
ATOM    705  C   ARG A  49      43.963  21.510  39.058  1.00  0.00           C
ATOM    706  O   ARG A  49      42.806  21.383  38.522  1.00  0.00           O
ATOM    707  N   LEU A  50      44.896  22.414  38.619  1.00  0.00           N
ATOM    708  H   LEU A  50      45.768  22.521  39.116  1.00  0.00           H
ATOM    709  CA  LEU A  50      44.708  23.380  37.477  1.00  0.00           C
ATOM    710  HA  LEU A  50      43.955  22.806  36.948  1.00  0.00           H
ATOM    711  CB  LEU A  50      44.288  24.784  38.051  1.00  0.00           C
ATOM    712  HB1 LEU A  50      44.440  25.577  37.327  1.00  0.00           H
ATOM    713  HB2 LEU A  50      44.867  24.898  38.959  1.00  0.00           H
ATOM    714  CG  LEU A  50      42.856  24.918  38.492  1.00  0.00           C
ATOM    715  HG  LEU A  50      42.485  24.156  39.173  1.00  0.00           H
ATOM    716  CD1 LEU A  50      42.668  26.242  39.207  1.00  0.00           C
ATOM    717 1HD1 LEU A  50      41.619  26.382  39.451  1.00  0.00           H
ATOM    718 2HD1 LEU A  50      43.323  26.240  40.081  1.00  0.00           H
ATOM    719 3HD1 LEU A  50      43.041  26.966  38.481  1.00  0.00           H
ATOM    720  CD2 LEU A  50      41.863  24.828  37.327  1.00  0.00           C
ATOM    721 1HD2 LEU A  50      42.026  25.632  36.616  1.00  0.00           H
ATOM    722 2HD2 LEU A  50      41.994  23.873  36.823  1.00  0.00           H
ATOM    723 3HD2 LEU A  50      40.838  24.779  37.676  1.00  0.00           H
ATOM    724  C   LEU A  50      45.990  23.579  36.651  1.00  0.00           C
ATOM    725  O   LEU A  50      47.098  23.429  37.101  1.00  0.00           O
ATOM    726  N   GLY A  51      45.823  23.801  35.335  1.00  0.00           N
ATOM    727  H   GLY A  51      44.916  23.914  34.917  1.00  0.00           H
ATOM    728  CA  GLY A  51      46.968  23.875  34.402  1.00  0.00           C
ATOM    729  HA1 GLY A  51      46.610  23.627  33.411  1.00  0.00           H
ATOM    730  HA2 GLY A  51      47.709  23.112  34.666  1.00  0.00           H
ATOM    731  C   GLY A  51      47.706  25.270  34.406  1.00  0.00           C
ATOM    732  O   GLY A  51      47.968  25.776  33.356  1.00  0.00           O
ATOM    733  N   LEU A  52      48.097  25.735  35.643  1.00  0.00           N
ATOM    734  H   LEU A  52      47.958  25.176  36.473  1.00  0.00           H
ATOM    735  CA  LEU A  52      48.765  26.976  35.886  1.00  0.00           C
ATOM    736  HA  LEU A  52      49.222  27.246  34.927  1.00  0.00           H
ATOM    737  CB  LEU A  52      47.916  28.149  36.320  1.00  0.00           C
ATOM    738  HB1 LEU A  52      48.499  29.041  36.525  1.00  0.00           H
ATOM    739  HB2 LEU A  52      47.435  27.868  37.262  1.00  0.00           H
ATOM    740  CG  LEU A  52      46.767  28.519  35.424  1.00  0.00           C
ATOM    741  HG  LEU A  52      46.303  27.664  34.938  1.00  0.00           H
ATOM    742  CD1 LEU A  52      45.805  29.443  36.124  1.00  0.00           C
ATOM    743 1HD1 LEU A  52      46.384  30.255  36.543  1.00  0.00           H
ATOM    744 2HD1 LEU A  52      45.184  29.900  35.359  1.00  0.00           H
ATOM    745 3HD1 LEU A  52      45.242  28.826  36.826  1.00  0.00           H
ATOM    746  CD2 LEU A  52      47.312  29.426  34.289  1.00  0.00           C
ATOM    747 1HD2 LEU A  52      47.588  30.333  34.813  1.00  0.00           H
ATOM    748 2HD2 LEU A  52      48.119  28.812  33.867  1.00  0.00           H
ATOM    749 3HD2 LEU A  52      46.489  29.648  33.613  1.00  0.00           H
ATOM    750  C   LEU A  52      49.849  26.711  36.957  1.00  0.00           C
ATOM    751  O   LEU A  52      49.616  25.918  37.869  1.00  0.00           O
ATOM    752  N   GLN A  53      50.985  27.417  36.926  1.00  0.00           N
ATOM    753  H   GLN A  53      51.160  28.051  36.156  1.00  0.00           H
ATOM    754  CA  GLN A  53      52.036  27.333  37.922  1.00  0.00           C
ATOM    755  HA  GLN A  53      52.192  26.329  38.298  1.00  0.00           H
ATOM    756  CB  GLN A  53      53.349  27.897  37.398  1.00  0.00           C
ATOM    757  HB1 GLN A  53      53.907  28.348  38.220  1.00  0.00           H
ATOM    758  HB2 GLN A  53      53.196  28.602  36.572  1.00  0.00           H
ATOM    759  CG  GLN A  53      54.365  26.803  36.948  1.00  0.00           C
ATOM    760  HG1 GLN A  53      53.823  26.002  36.443  1.00  0.00           H
ATOM    761  HG2 GLN A  53      54.766  26.413  37.888  1.00  0.00           H
ATOM    762  CD  GLN A  53      55.482  27.136  36.022  1.00  0.00           C
ATOM    763  OE1 GLN A  53      55.428  28.186  35.368  1.00  0.00           O
ATOM    764  NE2 GLN A  53      56.444  26.237  35.813  1.00  0.00           N
ATOM    765 1HE2 GLN A  53      56.265  25.356  36.280  1.00  0.00           H
ATOM    766 2HE2 GLN A  53      57.279  26.541  35.336  1.00  0.00           H
ATOM    767  C   GLN A  53      51.529  28.128  39.208  1.00  0.00           C
ATOM    768  O   GLN A  53      51.092  29.254  39.128  1.00  0.00           O
ATOM    769  N   LEU A  54      51.625  27.576  40.439  1.00  0.00           N
ATOM    770  H   LEU A  54      52.218  26.772  40.528  1.00  0.00           H
ATOM    771  CA  LEU A  54      51.276  28.317  41.728  1.00  0.00           C
ATOM    772  HA  LEU A  54      51.050  29.354  41.546  1.00  0.00           H
ATOM    773  CB  LEU A  54      50.107  27.565  42.355  1.00  0.00           C
ATOM    774  HB1 LEU A  54      50.534  26.594  42.614  1.00  0.00           H
ATOM    775  HB2 LEU A  54      49.451  27.370  41.502  1.00  0.00           H
ATOM    776  CG  LEU A  54      49.358  28.273  43.504  1.00  0.00           C
ATOM    777  HG  LEU A  54      48.347  27.867  43.571  1.00  0.00           H
ATOM    778  CD1 LEU A  54      50.032  28.254  44.907  1.00  0.00           C
ATOM    779 1HD1 LEU A  54      50.271  27.211  45.114  1.00  0.00           H
ATOM    780 2HD1 LEU A  54      50.930  28.866  44.883  1.00  0.00           H
ATOM    781 3HD1 LEU A  54      49.389  28.594  45.728  1.00  0.00           H
ATOM    782  CD2 LEU A  54      49.037  29.684  43.123  1.00  0.00           C
ATOM    783 1HD2 LEU A  54      48.750  29.662  42.075  1.00  0.00           H
ATOM    784 2HD2 LEU A  54      48.188  30.124  43.641  1.00  0.00           H
ATOM    785 3HD2 LEU A  54      49.924  30.297  43.324  1.00  0.00           H
ATOM    786  C   LEU A  54      52.508  28.432  42.761  1.00  0.00           C
ATOM    787  O   LEU A  54      52.992  27.454  43.355  1.00  0.00           O
ATOM    788  N   LEU A  55      52.779  29.690  43.175  1.00  0.00           N
ATOM    789  H   LEU A  55      52.206  30.423  42.777  1.00  0.00           H
ATOM    790  CA  LEU A  55      53.696  30.123  44.215  1.00  0.00           C
ATOM    791  HA  LEU A  55      54.018  29.232  44.750  1.00  0.00           H
ATOM    792  CB  LEU A  55      54.972  30.924  43.662  1.00  0.00           C
ATOM    793  HB1 LEU A  55      55.484  31.437  44.481  1.00  0.00           H
ATOM    794  HB2 LEU A  55      54.706  31.781  43.036  1.00  0.00           H
ATOM    795  CG  LEU A  55      55.930  30.115  42.830  1.00  0.00           C
ATOM    796  HG  LEU A  55      55.321  29.563  42.123  1.00  0.00           H
ATOM    797  CD1 LEU A  55      56.984  30.921  42.011  1.00  0.00           C
ATOM    798 1HD1 LEU A  55      56.510  31.609  41.311  1.00  0.00           H
ATOM    799 2HD1 LEU A  55      57.560  31.542  42.698  1.00  0.00           H
ATOM    800 3HD1 LEU A  55      57.551  30.245  41.381  1.00  0.00           H
ATOM    801  CD2 LEU A  55      56.784  29.227  43.709  1.00  0.00           C
ATOM    802 1HD2 LEU A  55      57.221  28.382  43.192  1.00  0.00           H
ATOM    803 2HD2 LEU A  55      57.510  29.749  44.320  1.00  0.00           H
ATOM    804 3HD2 LEU A  55      56.106  28.781  44.438  1.00  0.00           H
ATOM    805  C   LEU A  55      52.919  30.867  45.291  1.00  0.00           C
ATOM    806  O   LEU A  55      51.919  31.490  45.016  1.00  0.00           O
ATOM    807  N   GLU A  56      53.557  30.786  46.484  1.00  0.00           N
ATOM    808  H   GLU A  56      54.507  30.449  46.526  1.00  0.00           H
ATOM    809  CA  GLU A  56      53.100  31.331  47.736  1.00  0.00           C
ATOM    810  HA  GLU A  56      52.118  31.777  47.560  1.00  0.00           H
ATOM    811  CB  GLU A  56      52.907  30.154  48.729  1.00  0.00           C
ATOM    812  HB1 GLU A  56      53.850  29.611  48.838  1.00  0.00           H
ATOM    813  HB2 GLU A  56      52.145  29.519  48.279  1.00  0.00           H
ATOM    814  CG  GLU A  56      52.539  30.509  50.225  1.00  0.00           C
ATOM    815  HG1 GLU A  56      51.753  31.268  50.266  1.00  0.00           H
ATOM    816  HG2 GLU A  56      53.369  30.929  50.784  1.00  0.00           H
ATOM    817  CD  GLU A  56      52.111  29.282  50.995  1.00  0.00           C
ATOM    818  OE1 GLU A  56      52.903  28.303  50.960  1.00  0.00           O
ATOM    819  OE2 GLU A  56      50.968  29.309  51.585  1.00  0.00           O
ATOM    820  C   GLU A  56      54.043  32.386  48.352  1.00  0.00           C
ATOM    821  O   GLU A  56      55.257  32.162  48.505  1.00  0.00           O
ATOM    822  N   LEU A  57      53.379  33.508  48.734  1.00  0.00           N
ATOM    823  H   LEU A  57      52.456  33.755  48.410  1.00  0.00           H
ATOM    824  CA  LEU A  57      54.013  34.490  49.581  1.00  0.00           C
ATOM    825  HA  LEU A  57      55.091  34.405  49.419  1.00  0.00           H
ATOM    826  CB  LEU A  57      53.477  35.825  49.203  1.00  0.00           C
ATOM    827  HB1 LEU A  57      53.777  36.585  49.934  1.00  0.00           H
ATOM    828  HB2 LEU A  57      52.412  35.856  49.418  1.00  0.00           H
ATOM    829  CG  LEU A  57      53.873  36.326  47.788  1.00  0.00           C
ATOM    830  HG  LEU A  57      53.610  35.574  47.036  1.00  0.00           H
ATOM    831  CD1 LEU A  57      53.149  37.634  47.395  1.00  0.00           C
ATOM    832 1HD1 LEU A  57      52.066  37.466  47.492  1.00  0.00           H
ATOM    833 2HD1 LEU A  57      53.398  38.355  48.171  1.00  0.00           H
ATOM    834 3HD1 LEU A  57      53.507  38.093  46.483  1.00  0.00           H
ATOM    835  CD2 LEU A  57      55.469  36.569  47.674  1.00  0.00           C
ATOM    836 1HD2 LEU A  57      56.042  35.727  48.060  1.00  0.00           H
ATOM    837 2HD2 LEU A  57      55.663  36.649  46.608  1.00  0.00           H
ATOM    838 3HD2 LEU A  57      55.759  37.476  48.202  1.00  0.00           H
ATOM    839  C   LEU A  57      53.758  34.085  51.094  1.00  0.00           C
ATOM    840  O   LEU A  57      52.570  33.936  51.428  1.00  0.00           O
ATOM    841  N   PRO A  58      54.761  34.147  51.997  1.00  0.00           N
ATOM    842  CD  PRO A  58      56.188  34.135  51.684  1.00  0.00           C
ATOM    843  HD1 PRO A  58      56.415  35.035  51.100  1.00  0.00           H
ATOM    844  HD2 PRO A  58      56.476  33.237  51.130  1.00  0.00           H
ATOM    845  CG  PRO A  58      56.942  34.095  53.013  1.00  0.00           C
ATOM    846  HG1 PRO A  58      57.340  35.078  53.264  1.00  0.00           H
ATOM    847  HG2 PRO A  58      57.750  33.364  52.991  1.00  0.00           H
ATOM    848  CB  PRO A  58      55.921  33.608  54.002  1.00  0.00           C
ATOM    849  HB1 PRO A  58      55.898  34.168  54.934  1.00  0.00           H
ATOM    850  HB2 PRO A  58      56.123  32.555  54.231  1.00  0.00           H
ATOM    851  CA  PRO A  58      54.597  33.903  53.404  1.00  0.00           C
ATOM    852  HA  PRO A  58      54.001  32.997  53.519  1.00  0.00           H
ATOM    853  C   PRO A  58      53.817  35.072  54.005  1.00  0.00           C
ATOM    854  O   PRO A  58      53.963  36.182  53.437  1.00  0.00           O
ATOM    855  N   PRO A  59      52.919  34.896  54.930  1.00  0.00           N
ATOM    856  CD  PRO A  59      52.505  33.706  55.548  1.00  0.00           C
ATOM    857  HD1 PRO A  59      53.321  33.163  56.020  1.00  0.00           H
ATOM    858  HD2 PRO A  59      52.169  33.099  54.706  1.00  0.00           H
ATOM    859  CG  PRO A  59      51.413  34.030  56.563  1.00  0.00           C
ATOM    860  HG1 PRO A  59      51.774  33.786  57.559  1.00  0.00           H
ATOM    861  HG2 PRO A  59      50.470  33.511  56.383  1.00  0.00           H
ATOM    862  CB  PRO A  59      51.112  35.565  56.413  1.00  0.00           C
ATOM    863  HB1 PRO A  59      50.909  36.133  57.322  1.00  0.00           H
ATOM    864  HB2 PRO A  59      50.177  35.642  55.862  1.00  0.00           H
ATOM    865  CA  PRO A  59      52.317  36.115  55.535  1.00  0.00           C
ATOM    866  HA  PRO A  59      51.925  36.726  54.716  1.00  0.00           H
ATOM    867  C   PRO A  59      53.354  36.899  56.383  1.00  0.00           C
ATOM    868  O   PRO A  59      54.174  36.299  57.090  1.00  0.00           O
ATOM    869  N   GLU A  60      53.194  38.256  56.516  1.00  0.00           N
ATOM    870  H   GLU A  60      52.515  38.741  55.958  1.00  0.00           H
ATOM    871  CA  GLU A  60      53.938  39.088  57.473  1.00  0.00           C
ATOM    872  HA  GLU A  60      54.641  38.555  58.119  1.00  0.00           H
ATOM    873  CB  GLU A  60      54.775  40.075  56.738  1.00  0.00           C
ATOM    874  HB1 GLU A  60      55.085  40.867  57.418  1.00  0.00           H
ATOM    875  HB2 GLU A  60      54.252  40.691  56.017  1.00  0.00           H
ATOM    876  CG  GLU A  60      56.001  39.456  56.148  1.00  0.00           C
ATOM    877  HG1 GLU A  60      55.688  38.584  55.575  1.00  0.00           H
ATOM    878  HG2 GLU A  60      56.668  39.140  56.938  1.00  0.00           H
ATOM    879  CD  GLU A  60      56.771  40.399  55.288  1.00  0.00           C
ATOM    880  OE1 GLU A  60      56.366  40.589  54.126  1.00  0.00           O
ATOM    881  OE2 GLU A  60      57.817  41.040  55.697  1.00  0.00           O
ATOM    882  C   GLU A  60      52.878  39.759  58.400  1.00  0.00           C
ATOM    883  O   GLU A  60      52.036  40.471  57.874  1.00  0.00           O
ATOM    884  N   GLU A  61      53.058  39.579  59.714  1.00  0.00           N
ATOM    885  H   GLU A  61      53.939  39.125  59.946  1.00  0.00           H
ATOM    886  CA  GLU A  61      52.078  40.021  60.676  1.00  0.00           C
ATOM    887  HA  GLU A  61      51.202  39.402  60.487  1.00  0.00           H
ATOM    888  CB  GLU A  61      52.616  39.647  62.101  1.00  0.00           C
ATOM    889  HB1 GLU A  61      52.787  38.580  62.227  1.00  0.00           H
ATOM    890  HB2 GLU A  61      51.823  39.814  62.837  1.00  0.00           H
ATOM    891  CG  GLU A  61      53.767  40.473  62.511  1.00  0.00           C
ATOM    892  HG1 GLU A  61      53.591  41.534  62.659  1.00  0.00           H
ATOM    893  HG2 GLU A  61      54.502  40.404  61.717  1.00  0.00           H
ATOM    894  CD  GLU A  61      54.388  39.874  63.747  1.00  0.00           C
ATOM    895  OE1 GLU A  61      53.825  40.028  64.812  1.00  0.00           O
ATOM    896  OE2 GLU A  61      55.386  39.108  63.593  1.00  0.00           O
ATOM    897  C   GLU A  61      51.831  41.552  60.566  1.00  0.00           C
ATOM    898  O   GLU A  61      50.761  41.911  61.080  1.00  0.00           O
ATOM    899  N   SER A  62      52.710  42.356  59.946  1.00  0.00           N
ATOM    900  H   SER A  62      53.588  41.930  59.689  1.00  0.00           H
ATOM    901  CA  SER A  62      52.641  43.821  59.849  1.00  0.00           C
ATOM    902  HA  SER A  62      52.044  44.103  60.717  1.00  0.00           H
ATOM    903  CB  SER A  62      54.056  44.470  59.885  1.00  0.00           C
ATOM    904  HB1 SER A  62      54.561  44.375  60.836  1.00  0.00           H
ATOM    905  HB2 SER A  62      54.061  45.553  59.746  1.00  0.00           H
ATOM    906  OG  SER A  62      54.984  43.869  58.921  1.00  0.00           O
ATOM    907  HG  SER A  62      55.816  44.306  59.105  1.00  0.00           H
ATOM    908  C   SER A  62      51.804  44.314  58.644  1.00  0.00           C
ATOM    909  O   SER A  62      51.652  45.523  58.469  1.00  0.00           O
ATOM    910  N   LEU A  63      51.223  43.348  57.774  1.00  0.00           N
ATOM    911  H   LEU A  63      51.422  42.353  57.875  1.00  0.00           H
ATOM    912  CA  LEU A  63      50.310  43.698  56.694  1.00  0.00           C
ATOM    913  HA  LEU A  63      50.118  44.765  56.803  1.00  0.00           H
ATOM    914  CB  LEU A  63      51.167  43.515  55.347  1.00  0.00           C
ATOM    915  HB1 LEU A  63      51.015  42.531  54.904  1.00  0.00           H
ATOM    916  HB2 LEU A  63      52.230  43.645  55.549  1.00  0.00           H
ATOM    917  CG  LEU A  63      50.764  44.525  54.255  1.00  0.00           C
ATOM    918  HG  LEU A  63      51.246  44.192  53.336  1.00  0.00           H
ATOM    919  CD1 LEU A  63      49.339  44.357  53.654  1.00  0.00           C
ATOM    920 1HD1 LEU A  63      49.122  45.052  52.840  1.00  0.00           H
ATOM    921 2HD1 LEU A  63      49.207  43.308  53.378  1.00  0.00           H
ATOM    922 3HD1 LEU A  63      48.649  44.584  54.473  1.00  0.00           H
ATOM    923  CD2 LEU A  63      51.116  46.020  54.518  1.00  0.00           C
ATOM    924 1HD2 LEU A  63      51.015  46.559  53.582  1.00  0.00           H
ATOM    925 2HD2 LEU A  63      50.513  46.419  55.347  1.00  0.00           H
ATOM    926 3HD2 LEU A  63      52.092  46.087  55.001  1.00  0.00           H
ATOM    927  C   LEU A  63      49.007  42.858  56.681  1.00  0.00           C
ATOM    928  O   LEU A  63      48.960  41.831  56.008  1.00  0.00           O
ATOM    929  N   PRO A  64      48.109  43.227  57.567  1.00  0.00           N
ATOM    930  CD  PRO A  64      48.131  44.468  58.332  1.00  0.00           C
ATOM    931  HD1 PRO A  64      48.073  45.300  57.628  1.00  0.00           H
ATOM    932  HD2 PRO A  64      49.030  44.665  58.913  1.00  0.00           H
ATOM    933  CG  PRO A  64      46.903  44.298  59.213  1.00  0.00           C
ATOM    934  HG1 PRO A  64      46.507  45.278  59.466  1.00  0.00           H
ATOM    935  HG2 PRO A  64      47.077  43.809  60.172  1.00  0.00           H
ATOM    936  CB  PRO A  64      45.915  43.531  58.327  1.00  0.00           C
ATOM    937  HB1 PRO A  64      45.408  44.143  57.581  1.00  0.00           H
ATOM    938  HB2 PRO A  64      45.153  43.017  58.919  1.00  0.00           H
ATOM    939  CA  PRO A  64      46.823  42.500  57.749  1.00  0.00           C
ATOM    940  HA  PRO A  64      47.087  41.781  58.517  1.00  0.00           H
ATOM    941  C   PRO A  64      46.146  41.880  56.534  1.00  0.00           C
ATOM    942  O   PRO A  64      45.813  40.722  56.654  1.00  0.00           O
ATOM    943  N   LEU A  65      46.036  42.583  55.411  1.00  0.00           N
ATOM    944  H   LEU A  65      46.419  43.516  55.454  1.00  0.00           H
ATOM    945  CA  LEU A  65      45.309  42.232  54.178  1.00  0.00           C
ATOM    946  HA  LEU A  65      44.477  41.595  54.470  1.00  0.00           H
ATOM    947  CB  LEU A  65      44.742  43.510  53.488  1.00  0.00           C
ATOM    948  HB1 LEU A  65      44.348  43.236  52.517  1.00  0.00           H
ATOM    949  HB2 LEU A  65      45.550  44.208  53.239  1.00  0.00           H
ATOM    950  CG  LEU A  65      43.602  44.320  54.197  1.00  0.00           C
ATOM    951  HG  LEU A  65      43.988  44.996  54.952  1.00  0.00           H
ATOM    952  CD1 LEU A  65      42.826  45.160  53.208  1.00  0.00           C
ATOM    953 1HD1 LEU A  65      42.277  44.499  52.536  1.00  0.00           H
ATOM    954 2HD1 LEU A  65      42.084  45.798  53.697  1.00  0.00           H
ATOM    955 3HD1 LEU A  65      43.462  45.683  52.504  1.00  0.00           H
ATOM    956  CD2 LEU A  65      42.743  43.489  55.042  1.00  0.00           C
ATOM    957 1HD2 LEU A  65      42.299  42.649  54.495  1.00  0.00           H
ATOM    958 2HD2 LEU A  65      43.330  43.108  55.874  1.00  0.00           H
ATOM    959 3HD2 LEU A  65      42.024  44.139  55.549  1.00  0.00           H
ATOM    960  C   LEU A  65      46.192  41.382  53.287  1.00  0.00           C
ATOM    961  O   LEU A  65      45.860  41.287  52.137  1.00  0.00           O
ATOM    962  N   GLY A  66      47.174  40.691  53.902  1.00  0.00           N
ATOM    963  H   GLY A  66      47.348  40.819  54.896  1.00  0.00           H
ATOM    964  CA  GLY A  66      48.038  39.772  53.243  1.00  0.00           C
ATOM    965  HA1 GLY A  66      48.609  39.176  53.956  1.00  0.00           H
ATOM    966  HA2 GLY A  66      48.877  40.356  52.855  1.00  0.00           H
ATOM    967  C   GLY A  66      47.515  38.927  52.062  1.00  0.00           C
ATOM    968  O   GLY A  66      47.982  39.077  50.939  1.00  0.00           O
ATOM    969  N   PRO A  67      46.451  38.125  52.264  1.00  0.00           N
ATOM    970  CD  PRO A  67      45.707  37.961  53.477  1.00  0.00           C
ATOM    971  HD1 PRO A  67      45.310  38.901  53.844  1.00  0.00           H
ATOM    972  HD2 PRO A  67      46.165  37.311  54.217  1.00  0.00           H
ATOM    973  CG  PRO A  67      44.426  37.174  53.072  1.00  0.00           C
ATOM    974  HG1 PRO A  67      43.703  37.864  52.659  1.00  0.00           H
ATOM    975  HG2 PRO A  67      44.139  36.531  53.907  1.00  0.00           H
ATOM    976  CB  PRO A  67      44.894  36.265  51.935  1.00  0.00           C
ATOM    977  HB1 PRO A  67      44.071  36.094  51.239  1.00  0.00           H
ATOM    978  HB2 PRO A  67      45.495  35.406  52.222  1.00  0.00           H
ATOM    979  CA  PRO A  67      45.883  37.229  51.242  1.00  0.00           C
ATOM    980  HA  PRO A  67      46.683  36.590  50.864  1.00  0.00           H
ATOM    981  C   PRO A  67      45.299  37.923  50.016  1.00  0.00           C
ATOM    982  O   PRO A  67      45.179  37.403  48.912  1.00  0.00           O
ATOM    983  N   LEU A  68      44.622  39.100  50.172  1.00  0.00           N
ATOM    984  H   LEU A  68      44.840  39.596  51.018  1.00  0.00           H
ATOM    985  CA  LEU A  68      44.015  39.888  49.113  1.00  0.00           C
ATOM    986  HA  LEU A  68      43.400  39.185  48.545  1.00  0.00           H
ATOM    987  CB  LEU A  68      43.103  40.924  49.828  1.00  0.00           C
ATOM    988  HB1 LEU A  68      42.676  41.498  49.008  1.00  0.00           H
ATOM    989  HB2 LEU A  68      43.840  41.447  50.430  1.00  0.00           H
ATOM    990  CG  LEU A  68      42.016  40.383  50.778  1.00  0.00           C
ATOM    991  HG  LEU A  68      42.460  40.145  51.751  1.00  0.00           H
ATOM    992  CD1 LEU A  68      40.956  41.454  51.033  1.00  0.00           C
ATOM    993 1HD1 LEU A  68      41.358  42.435  50.801  1.00  0.00           H
ATOM    994 2HD1 LEU A  68      40.067  41.176  50.454  1.00  0.00           H
ATOM    995 3HD1 LEU A  68      40.724  41.279  52.089  1.00  0.00           H
ATOM    996  CD2 LEU A  68      41.375  39.108  50.421  1.00  0.00           C
ATOM    997 1HD2 LEU A  68      40.728  38.776  51.241  1.00  0.00           H
ATOM    998 2HD2 LEU A  68      40.797  39.058  49.500  1.00  0.00           H
ATOM    999 3HD2 LEU A  68      42.132  38.386  50.134  1.00  0.00           H
ATOM   1000  C   LEU A  68      45.143  40.448  48.191  1.00  0.00           C
ATOM   1001  O   LEU A  68      45.748  41.483  48.577  1.00  0.00           O
ATOM   1002  N   LEU A  69      45.272  39.869  47.023  1.00  0.00           N
ATOM   1003  H   LEU A  69      45.015  38.895  47.012  1.00  0.00           H
ATOM   1004  CA  LEU A  69      46.182  40.381  46.006  1.00  0.00           C
ATOM   1005  HA  LEU A  69      46.776  41.206  46.401  1.00  0.00           H
ATOM   1006  CB  LEU A  69      47.099  39.325  45.490  1.00  0.00           C
ATOM   1007  HB1 LEU A  69      47.806  39.572  44.698  1.00  0.00           H
ATOM   1008  HB2 LEU A  69      46.516  38.544  45.015  1.00  0.00           H
ATOM   1009  CG  LEU A  69      47.857  38.530  46.484  1.00  0.00           C
ATOM   1010  HG  LEU A  69      47.124  37.928  47.024  1.00  0.00           H
ATOM   1011  CD1 LEU A  69      48.654  37.427  45.716  1.00  0.00           C
ATOM   1012 1HD1 LEU A  69      49.311  36.855  46.370  1.00  0.00           H
ATOM   1013 2HD1 LEU A  69      48.005  36.768  45.136  1.00  0.00           H
ATOM   1014 3HD1 LEU A  69      49.440  37.839  45.087  1.00  0.00           H
ATOM   1015  CD2 LEU A  69      48.757  39.277  47.473  1.00  0.00           C
ATOM   1016 1HD2 LEU A  69      49.142  38.599  48.233  1.00  0.00           H
ATOM   1017 2HD2 LEU A  69      49.556  39.762  46.909  1.00  0.00           H
ATOM   1018 3HD2 LEU A  69      48.205  40.075  47.981  1.00  0.00           H
ATOM   1019  C   LEU A  69      45.391  40.959  44.766  1.00  0.00           C
ATOM   1020  O   LEU A  69      45.925  41.766  44.040  1.00  0.00           O
ATOM   1021  N   GLY A  70      44.165  40.464  44.490  1.00  0.00           N
ATOM   1022  H   GLY A  70      43.644  39.998  45.224  1.00  0.00           H
ATOM   1023  CA  GLY A  70      43.345  40.547  43.283  1.00  0.00           C
ATOM   1024  HA1 GLY A  70      42.439  39.950  43.223  1.00  0.00           H
ATOM   1025  HA2 GLY A  70      43.942  40.176  42.448  1.00  0.00           H
ATOM   1026  C   GLY A  70      42.845  41.963  42.836  1.00  0.00           C
ATOM   1027  O   GLY A  70      42.431  42.101  41.681  1.00  0.00           O
ATOM   1028  N   ASP A  71      42.930  42.949  43.688  1.00  0.00           N
ATOM   1029  H   ASP A  71      43.270  42.736  44.609  1.00  0.00           H
ATOM   1030  CA  ASP A  71      42.829  44.407  43.295  1.00  0.00           C
ATOM   1031  HA  ASP A  71      42.560  44.340  42.242  1.00  0.00           H
ATOM   1032  CB  ASP A  71      41.750  45.170  44.091  1.00  0.00           C
ATOM   1033  HB1 ASP A  71      40.769  44.711  43.949  1.00  0.00           H
ATOM   1034  HB2 ASP A  71      41.668  46.195  43.716  1.00  0.00           H
ATOM   1035  CG  ASP A  71      41.886  45.212  45.551  1.00  0.00           C
ATOM   1036  OD1 ASP A  71      42.961  45.033  46.100  1.00  0.00           O
ATOM   1037  OD2 ASP A  71      40.924  45.416  46.292  1.00  0.00           O
ATOM   1038  C   ASP A  71      44.116  45.198  43.381  1.00  0.00           C
ATOM   1039  O   ASP A  71      44.222  46.292  42.842  1.00  0.00           O
ATOM   1040  N   THR A  72      45.229  44.703  43.920  1.00  0.00           N
ATOM   1041  H   THR A  72      45.195  43.765  44.277  1.00  0.00           H
ATOM   1042  CA  THR A  72      46.447  45.524  44.265  1.00  0.00           C
ATOM   1043  HA  THR A  72      46.056  46.496  44.568  1.00  0.00           H
ATOM   1044  CB  THR A  72      47.399  44.800  45.340  1.00  0.00           C
ATOM   1045  HB  THR A  72      48.269  45.423  45.544  1.00  0.00           H
ATOM   1046  CG2 THR A  72      46.811  44.327  46.678  1.00  0.00           C
ATOM   1047 1HG2 THR A  72      46.509  45.187  47.276  1.00  0.00           H
ATOM   1048 2HG2 THR A  72      46.064  43.551  46.545  1.00  0.00           H
ATOM   1049 3HG2 THR A  72      47.530  43.800  47.320  1.00  0.00           H
ATOM   1050  OG1 THR A  72      47.855  43.524  44.776  1.00  0.00           O
ATOM   1051  HG1 THR A  72      47.032  43.152  44.448  1.00  0.00           H
ATOM   1052  C   THR A  72      47.264  45.866  43.037  1.00  0.00           C
ATOM   1053  O   THR A  72      47.962  46.907  43.001  1.00  0.00           O
ATOM   1054  N   ALA A  73      47.150  45.035  42.037  1.00  0.00           N
ATOM   1055  H   ALA A  73      46.531  44.258  42.225  1.00  0.00           H
ATOM   1056  CA  ALA A  73      47.567  45.299  40.632  1.00  0.00           C
ATOM   1057  HA  ALA A  73      47.823  46.344  40.487  1.00  0.00           H
ATOM   1058  CB  ALA A  73      48.787  44.394  40.351  1.00  0.00           C
ATOM   1059  HB1 ALA A  73      48.386  43.402  40.172  1.00  0.00           H
ATOM   1060  HB2 ALA A  73      49.430  44.686  39.522  1.00  0.00           H
ATOM   1061  HB3 ALA A  73      49.489  44.309  41.184  1.00  0.00           H
ATOM   1062  C   ALA A  73      46.455  44.899  39.652  1.00  0.00           C
ATOM   1063  O   ALA A  73      45.686  43.934  39.972  1.00  0.00           O
ATOM   1064  N   VAL A  74      46.536  45.436  38.451  1.00  0.00           N
ATOM   1065  H   VAL A  74      47.221  46.173  38.465  1.00  0.00           H
ATOM   1066  CA  VAL A  74      45.878  45.145  37.142  1.00  0.00           C
ATOM   1067  HA  VAL A  74      45.094  44.411  37.328  1.00  0.00           H
ATOM   1068  CB  VAL A  74      45.245  46.504  36.633  1.00  0.00           C
ATOM   1069  HB  VAL A  74      45.994  47.291  36.520  1.00  0.00           H
ATOM   1070  CG1 VAL A  74      44.676  46.257  35.214  1.00  0.00           C
ATOM   1071 1HG1 VAL A  74      44.039  47.087  34.904  1.00  0.00           H
ATOM   1072 2HG1 VAL A  74      45.448  46.200  34.443  1.00  0.00           H
ATOM   1073 3HG1 VAL A  74      44.139  45.315  35.316  1.00  0.00           H
ATOM   1074  CG2 VAL A  74      44.090  46.909  37.562  1.00  0.00           C
ATOM   1075 1HG2 VAL A  74      43.337  46.138  37.726  1.00  0.00           H
ATOM   1076 2HG2 VAL A  74      44.512  47.150  38.540  1.00  0.00           H
ATOM   1077 3HG2 VAL A  74      43.472  47.634  37.036  1.00  0.00           H
ATOM   1078  C   VAL A  74      46.936  44.607  36.205  1.00  0.00           C
ATOM   1079  O   VAL A  74      47.824  45.275  35.688  1.00  0.00           O
ATOM   1080  N   ILE A  75      46.910  43.278  36.130  1.00  0.00           N
ATOM   1081  H   ILE A  75      46.147  42.794  36.572  1.00  0.00           H
ATOM   1082  CA  ILE A  75      47.992  42.492  35.476  1.00  0.00           C
ATOM   1083  HA  ILE A  75      48.857  43.123  35.243  1.00  0.00           H
ATOM   1084  CB  ILE A  75      48.399  41.254  36.365  1.00  0.00           C
ATOM   1085  HB  ILE A  75      47.587  40.554  36.543  1.00  0.00           H
ATOM   1086  CG2 ILE A  75      49.528  40.495  35.682  1.00  0.00           C
ATOM   1087 1HG2 ILE A  75      49.105  40.078  34.770  1.00  0.00           H
ATOM   1088 2HG2 ILE A  75      50.361  41.132  35.390  1.00  0.00           H
ATOM   1089 3HG2 ILE A  75      49.754  39.591  36.256  1.00  0.00           H
ATOM   1090  CG1 ILE A  75      48.827  41.795  37.771  1.00  0.00           C
ATOM   1091 1HG1 ILE A  75      47.949  42.115  38.341  1.00  0.00           H
ATOM   1092 2HG1 ILE A  75      49.505  42.652  37.682  1.00  0.00           H
ATOM   1093  CD  ILE A  75      49.704  40.760  38.575  1.00  0.00           C
ATOM   1094  HD1 ILE A  75      49.751  41.111  39.608  1.00  0.00           H
ATOM   1095  HD2 ILE A  75      49.324  39.741  38.514  1.00  0.00           H
ATOM   1096  HD3 ILE A  75      50.735  40.804  38.210  1.00  0.00           H
ATOM   1097  C   ILE A  75      47.406  41.878  34.215  1.00  0.00           C
ATOM   1098  O   ILE A  75      46.201  41.497  34.148  1.00  0.00           O
ATOM   1099  N   GLN A  76      48.144  41.949  33.137  1.00  0.00           N
ATOM   1100  H   GLN A  76      49.071  42.326  33.208  1.00  0.00           H
ATOM   1101  CA  GLN A  76      47.787  41.536  31.795  1.00  0.00           C
ATOM   1102  HA  GLN A  76      47.281  40.576  31.811  1.00  0.00           H
ATOM   1103  CB  GLN A  76      46.789  42.528  31.171  1.00  0.00           C
ATOM   1104  HB1 GLN A  76      47.191  43.535  31.148  1.00  0.00           H
ATOM   1105  HB2 GLN A  76      45.869  42.510  31.752  1.00  0.00           H
ATOM   1106  CG  GLN A  76      46.428  42.190  29.702  1.00  0.00           C
ATOM   1107  HG1 GLN A  76      47.309  42.295  29.073  1.00  0.00           H
ATOM   1108  HG2 GLN A  76      45.619  42.849  29.369  1.00  0.00           H
ATOM   1109  CD  GLN A  76      46.033  40.702  29.498  1.00  0.00           C
ATOM   1110  OE1 GLN A  76      46.848  39.867  29.082  1.00  0.00           O
ATOM   1111  NE2 GLN A  76      44.795  40.334  29.741  1.00  0.00           N
ATOM   1112 1HE2 GLN A  76      44.162  41.042  30.082  1.00  0.00           H
ATOM   1113 2HE2 GLN A  76      44.460  39.432  29.430  1.00  0.00           H
ATOM   1114  C   GLN A  76      49.071  41.431  30.915  1.00  0.00           C
ATOM   1115  O   GLN A  76      49.811  42.329  30.772  1.00  0.00           O
ATOM   1116  N   GLY A  77      49.287  40.215  30.408  1.00  0.00           N
ATOM   1117  H   GLY A  77      48.647  39.449  30.571  1.00  0.00           H
ATOM   1118  CA  GLY A  77      50.613  39.875  29.800  1.00  0.00           C
ATOM   1119  HA1 GLY A  77      50.946  40.641  29.098  1.00  0.00           H
ATOM   1120  HA2 GLY A  77      50.597  38.938  29.239  1.00  0.00           H
ATOM   1121  C   GLY A  77      51.718  39.669  30.847  1.00  0.00           C
ATOM   1122  O   GLY A  77      51.451  39.258  31.988  1.00  0.00           O
ATOM   1123  N   ASP A  78      52.926  40.145  30.485  1.00  0.00           N
ATOM   1124  H   ASP A  78      53.069  40.580  29.592  1.00  0.00           H
ATOM   1125  CA  ASP A  78      54.029  40.321  31.408  1.00  0.00           C
ATOM   1126  HA  ASP A  78      53.927  39.542  32.159  1.00  0.00           H
ATOM   1127  CB  ASP A  78      55.350  40.260  30.631  1.00  0.00           C
ATOM   1128  HB1 ASP A  78      55.459  39.310  30.124  1.00  0.00           H
ATOM   1129  HB2 ASP A  78      56.122  40.385  31.393  1.00  0.00           H
ATOM   1130  CG  ASP A  78      55.510  41.351  29.569  1.00  0.00           C
ATOM   1131  OD1 ASP A  78      54.643  41.410  28.608  1.00  0.00           O
ATOM   1132  OD2 ASP A  78      56.486  42.068  29.483  1.00  0.00           O
ATOM   1133  C   ASP A  78      53.975  41.699  32.142  1.00  0.00           C
ATOM   1134  O   ASP A  78      54.855  41.994  32.961  1.00  0.00           O
ATOM   1135  N   THR A  79      52.937  42.559  31.946  1.00  0.00           N
ATOM   1136  H   THR A  79      52.137  42.025  31.637  1.00  0.00           H
ATOM   1137  CA  THR A  79      52.826  43.902  32.459  1.00  0.00           C
ATOM   1138  HA  THR A  79      53.803  44.284  32.751  1.00  0.00           H
ATOM   1139  CB  THR A  79      52.267  44.891  31.368  1.00  0.00           C
ATOM   1140  HB  THR A  79      51.268  44.602  31.041  1.00  0.00           H
ATOM   1141  CG2 THR A  79      52.059  46.327  31.888  1.00  0.00           C
ATOM   1142 1HG2 THR A  79      51.913  46.993  31.045  1.00  0.00           H
ATOM   1143 2HG2 THR A  79      51.169  46.337  32.530  1.00  0.00           H
ATOM   1144 3HG2 THR A  79      52.921  46.662  32.453  1.00  0.00           H
ATOM   1145  OG1 THR A  79      53.137  44.949  30.214  1.00  0.00           O
ATOM   1146  HG1 THR A  79      52.843  45.625  29.601  1.00  0.00           H
ATOM   1147  C   THR A  79      52.006  43.855  33.705  1.00  0.00           C
ATOM   1148  O   THR A  79      50.956  43.238  33.650  1.00  0.00           O
ATOM   1149  N   ALA A  80      52.282  44.616  34.765  1.00  0.00           N
ATOM   1150  H   ALA A  80      53.165  45.105  34.754  1.00  0.00           H
ATOM   1151  CA  ALA A  80      51.494  44.674  36.015  1.00  0.00           C
ATOM   1152  HA  ALA A  80      50.549  44.140  35.929  1.00  0.00           H
ATOM   1153  CB  ALA A  80      52.342  43.836  37.055  1.00  0.00           C
ATOM   1154  HB1 ALA A  80      53.366  44.203  37.106  1.00  0.00           H
ATOM   1155  HB2 ALA A  80      51.945  43.892  38.064  1.00  0.00           H
ATOM   1156  HB3 ALA A  80      52.272  42.771  36.839  1.00  0.00           H
ATOM   1157  C   ALA A  80      51.316  46.151  36.444  1.00  0.00           C
ATOM   1158  O   ALA A  80      52.334  46.811  36.780  1.00  0.00           O
ATOM   1159  N   LEU A  81      50.154  46.750  36.380  1.00  0.00           N
ATOM   1160  H   LEU A  81      49.416  46.144  36.071  1.00  0.00           H
ATOM   1161  CA  LEU A  81      49.877  48.142  36.761  1.00  0.00           C
ATOM   1162  HA  LEU A  81      50.773  48.735  36.614  1.00  0.00           H
ATOM   1163  CB  LEU A  81      48.830  48.651  35.705  1.00  0.00           C
ATOM   1164  HB1 LEU A  81      48.107  47.862  35.502  1.00  0.00           H
ATOM   1165  HB2 LEU A  81      49.356  48.831  34.773  1.00  0.00           H
ATOM   1166  CG  LEU A  81      48.152  49.916  36.109  1.00  0.00           C
ATOM   1167  HG  LEU A  81      47.600  49.827  37.042  1.00  0.00           H
ATOM   1168  CD1 LEU A  81      49.047  51.133  36.135  1.00  0.00           C
ATOM   1169 1HD1 LEU A  81      49.947  50.965  36.733  1.00  0.00           H
ATOM   1170 2HD1 LEU A  81      49.256  51.518  35.141  1.00  0.00           H
ATOM   1171 3HD1 LEU A  81      48.456  51.895  36.628  1.00  0.00           H
ATOM   1172  CD2 LEU A  81      47.041  50.180  35.029  1.00  0.00           C
ATOM   1173 1HD2 LEU A  81      46.326  49.361  35.004  1.00  0.00           H
ATOM   1174 2HD2 LEU A  81      46.490  51.048  35.396  1.00  0.00           H
ATOM   1175 3HD2 LEU A  81      47.500  50.467  34.085  1.00  0.00           H
ATOM   1176  C   LEU A  81      49.390  48.210  38.155  1.00  0.00           C
ATOM   1177  O   LEU A  81      48.377  47.646  38.398  1.00  0.00           O
ATOM   1178  N   ILE A  82      50.104  48.806  39.052  1.00  0.00           N
ATOM   1179  H   ILE A  82      50.914  49.266  38.673  1.00  0.00           H
ATOM   1180  CA  ILE A  82      49.741  48.862  40.501  1.00  0.00           C
ATOM   1181  HA  ILE A  82      49.317  47.952  40.921  1.00  0.00           H
ATOM   1182  CB  ILE A  82      51.106  48.942  41.305  1.00  0.00           C
ATOM   1183  HB  ILE A  82      51.484  49.872  40.888  1.00  0.00           H
ATOM   1184  CG2 ILE A  82      50.872  49.004  42.773  1.00  0.00           C
ATOM   1185 1HG2 ILE A  82      50.302  49.924  42.842  1.00  0.00           H
ATOM   1186 2HG2 ILE A  82      50.268  48.153  43.078  1.00  0.00           H
ATOM   1187 3HG2 ILE A  82      51.786  48.918  43.363  1.00  0.00           H
ATOM   1188  CG1 ILE A  82      52.139  47.828  40.938  1.00  0.00           C
ATOM   1189 1HG1 ILE A  82      53.053  47.998  41.502  1.00  0.00           H
ATOM   1190 2HG1 ILE A  82      52.411  48.004  39.897  1.00  0.00           H
ATOM   1191  CD  ILE A  82      51.641  46.415  41.262  1.00  0.00           C
ATOM   1192  HD1 ILE A  82      51.430  46.345  42.331  1.00  0.00           H
ATOM   1193  HD2 ILE A  82      50.699  46.177  40.767  1.00  0.00           H
ATOM   1194  HD3 ILE A  82      52.404  45.732  40.889  1.00  0.00           H
ATOM   1195  C   ILE A  82      48.724  49.974  40.778  1.00  0.00           C
ATOM   1196  O   ILE A  82      48.842  51.100  40.202  1.00  0.00           O
ATOM   1197  N   THR A  83      47.685  49.783  41.594  1.00  0.00           N
ATOM   1198  H   THR A  83      47.710  48.971  42.196  1.00  0.00           H
ATOM   1199  CA  THR A  83      46.468  50.604  41.684  1.00  0.00           C
ATOM   1200  HA  THR A  83      46.401  51.190  40.772  1.00  0.00           H
ATOM   1201  CB  THR A  83      45.144  49.745  41.797  1.00  0.00           C
ATOM   1202  HB  THR A  83      44.418  50.495  41.473  1.00  0.00           H
ATOM   1203  CG2 THR A  83      45.053  48.636  40.719  1.00  0.00           C
ATOM   1204 1HG2 THR A  83      45.792  47.847  40.881  1.00  0.00           H
ATOM   1205 2HG2 THR A  83      44.060  48.191  40.651  1.00  0.00           H
ATOM   1206 3HG2 THR A  83      45.314  49.057  39.745  1.00  0.00           H
ATOM   1207  OG1 THR A  83      44.957  49.140  43.096  1.00  0.00           O
ATOM   1208  HG1 THR A  83      45.314  48.246  43.077  1.00  0.00           H
ATOM   1209  C   THR A  83      46.571  51.494  42.904  1.00  0.00           C
ATOM   1210  O   THR A  83      47.529  51.530  43.678  1.00  0.00           O
ATOM   1211  N   ARG A  84      45.632  52.401  43.088  1.00  0.00           N
ATOM   1212  H   ARG A  84      44.792  52.263  42.547  1.00  0.00           H
ATOM   1213  CA  ARG A  84      45.700  53.642  43.786  1.00  0.00           C
ATOM   1214  HA  ARG A  84      46.503  53.486  44.511  1.00  0.00           H
ATOM   1215  CB  ARG A  84      46.162  54.794  42.884  1.00  0.00           C
ATOM   1216  HB1 ARG A  84      45.415  54.852  42.094  1.00  0.00           H
ATOM   1217  HB2 ARG A  84      47.152  54.570  42.497  1.00  0.00           H
ATOM   1218  CG  ARG A  84      46.289  56.139  43.661  1.00  0.00           C
ATOM   1219  HG1 ARG A  84      46.576  56.011  44.703  1.00  0.00           H
ATOM   1220  HG2 ARG A  84      45.354  56.683  43.810  1.00  0.00           H
ATOM   1221  CD  ARG A  84      47.247  57.076  43.016  1.00  0.00           C
ATOM   1222  HD1 ARG A  84      46.792  57.564  42.154  1.00  0.00           H
ATOM   1223  HD2 ARG A  84      48.129  56.555  42.669  1.00  0.00           H
ATOM   1224  NE  ARG A  84      47.830  58.093  43.916  1.00  0.00           N
ATOM   1225  HE  ARG A  84      48.839  58.043  43.950  1.00  0.00           H
ATOM   1226  CZ  ARG A  84      47.235  59.089  44.483  1.00  0.00           C
ATOM   1227  NH1 ARG A  84      46.007  59.568  44.298  1.00  0.00           N
ATOM   1228 1HH1 ARG A  84      45.369  59.146  43.636  1.00  0.00           H
ATOM   1229 2HH1 ARG A  84      45.631  60.267  44.913  1.00  0.00           H
ATOM   1230  NH2 ARG A  84      47.921  59.746  45.409  1.00  0.00           N
ATOM   1231 1HH2 ARG A  84      48.853  59.435  45.629  1.00  0.00           H
ATOM   1232 2HH2 ARG A  84      47.622  60.647  45.735  1.00  0.00           H
ATOM   1233  C   ARG A  84      44.453  54.022  44.639  1.00  0.00           C
ATOM   1234  O   ARG A  84      43.388  54.318  44.070  1.00  0.00           O
ATOM   1235  N   PRO A  85      44.488  54.088  45.953  1.00  0.00           N
ATOM   1236  CD  PRO A  85      45.510  53.513  46.744  1.00  0.00           C
ATOM   1237  HD1 PRO A  85      46.400  54.129  46.614  1.00  0.00           H
ATOM   1238  HD2 PRO A  85      45.706  52.468  46.535  1.00  0.00           H
ATOM   1239  CG  PRO A  85      44.958  53.494  48.206  1.00  0.00           C
ATOM   1240  HG1 PRO A  85      45.657  54.074  48.803  1.00  0.00           H
ATOM   1241  HG2 PRO A  85      44.860  52.451  48.522  1.00  0.00           H
ATOM   1242  CB  PRO A  85      43.569  54.030  48.111  1.00  0.00           C
ATOM   1243  HB1 PRO A  85      43.399  54.635  49.007  1.00  0.00           H
ATOM   1244  HB2 PRO A  85      42.894  53.171  48.106  1.00  0.00           H
ATOM   1245  CA  PRO A  85      43.400  54.703  46.797  1.00  0.00           C
ATOM   1246  HA  PRO A  85      42.432  54.444  46.356  1.00  0.00           H
ATOM   1247  C   PRO A  85      43.537  56.243  46.828  1.00  0.00           C
ATOM   1248  O   PRO A  85      44.546  56.696  46.331  1.00  0.00           O
ATOM   1249  N   TRP A  86      42.608  56.981  47.437  1.00  0.00           N
ATOM   1250  H   TRP A  86      41.823  56.443  47.773  1.00  0.00           H
ATOM   1251  CA  TRP A  86      42.669  58.454  47.589  1.00  0.00           C
ATOM   1252  HA  TRP A  86      42.917  58.772  46.579  1.00  0.00           H
ATOM   1253  CB  TRP A  86      41.288  59.084  47.871  1.00  0.00           C
ATOM   1254  HB1 TRP A  86      40.545  58.786  47.133  1.00  0.00           H
ATOM   1255  HB2 TRP A  86      41.309  60.171  47.903  1.00  0.00           H
ATOM   1256  CG  TRP A  86      40.776  58.735  49.256  1.00  0.00           C
ATOM   1257  CD1 TRP A  86      39.814  57.825  49.520  1.00  0.00           C
ATOM   1258  HD1 TRP A  86      39.413  57.189  48.741  1.00  0.00           H
ATOM   1259  NE1 TRP A  86      39.547  57.643  50.827  1.00  0.00           N
ATOM   1260  HE1 TRP A  86      39.024  56.885  51.235  1.00  0.00           H
ATOM   1261  CE2 TRP A  86      40.279  58.551  51.508  1.00  0.00           C
ATOM   1262  CZ2 TRP A  86      40.160  58.989  52.857  1.00  0.00           C
ATOM   1263  HZ2 TRP A  86      39.635  58.356  53.558  1.00  0.00           H
ATOM   1264  CH2 TRP A  86      40.975  60.131  53.292  1.00  0.00           C
ATOM   1265  HH2 TRP A  86      40.943  60.268  54.362  1.00  0.00           H
ATOM   1266  CZ3 TRP A  86      41.582  60.883  52.342  1.00  0.00           C
ATOM   1267  HZ3 TRP A  86      42.122  61.775  52.627  1.00  0.00           H
ATOM   1268  CE3 TRP A  86      41.582  60.461  51.009  1.00  0.00           C
ATOM   1269  HE3 TRP A  86      42.215  60.933  50.275  1.00  0.00           H
ATOM   1270  CD2 TRP A  86      40.931  59.317  50.557  1.00  0.00           C
ATOM   1271  C   TRP A  86      43.809  59.041  48.425  1.00  0.00           C
ATOM   1272  O   TRP A  86      44.380  60.053  48.110  1.00  0.00           O
ATOM   1273  N   SER A  87      44.302  58.373  49.496  1.00  0.00           N
ATOM   1274  H   SER A  87      43.728  57.615  49.835  1.00  0.00           H
ATOM   1275  CA  SER A  87      45.215  58.943  50.448  1.00  0.00           C
ATOM   1276  HA  SER A  87      45.020  60.017  50.522  1.00  0.00           H
ATOM   1277  CB  SER A  87      44.981  58.451  51.868  1.00  0.00           C
ATOM   1278  HB1 SER A  87      45.019  57.373  51.969  1.00  0.00           H
ATOM   1279  HB2 SER A  87      43.986  58.734  52.222  1.00  0.00           H
ATOM   1280  OG  SER A  87      45.826  59.148  52.743  1.00  0.00           O
ATOM   1281  HG  SER A  87      45.344  59.435  53.517  1.00  0.00           H
ATOM   1282  C   SER A  87      46.637  58.539  50.087  1.00  0.00           C
ATOM   1283  O   SER A  87      46.940  57.323  50.089  1.00  0.00           O
ATOM   1284  N   PRO A  88      47.554  59.544  49.834  1.00  0.00           N
ATOM   1285  CD  PRO A  88      47.280  60.938  49.775  1.00  0.00           C
ATOM   1286  HD1 PRO A  88      46.656  61.226  50.612  1.00  0.00           H
ATOM   1287  HD2 PRO A  88      46.781  61.069  48.802  1.00  0.00           H
ATOM   1288  CG  PRO A  88      48.614  61.601  49.783  1.00  0.00           C
ATOM   1289  HG1 PRO A  88      48.907  61.751  50.819  1.00  0.00           H
ATOM   1290  HG2 PRO A  88      48.563  62.494  49.159  1.00  0.00           H
ATOM   1291  CB  PRO A  88      49.564  60.633  49.163  1.00  0.00           C
ATOM   1292  HB1 PRO A  88      50.619  60.667  49.442  1.00  0.00           H
ATOM   1293  HB2 PRO A  88      49.503  60.677  48.081  1.00  0.00           H
ATOM   1294  CA  PRO A  88      48.980  59.276  49.534  1.00  0.00           C
ATOM   1295  HA  PRO A  88      49.170  58.636  48.669  1.00  0.00           H
ATOM   1296  C   PRO A  88      49.708  58.520  50.672  1.00  0.00           C
ATOM   1297  O   PRO A  88      50.575  57.695  50.361  1.00  0.00           O
ATOM   1298  N   ALA A  89      49.220  58.717  51.905  1.00  0.00           N
ATOM   1299  H   ALA A  89      48.458  59.376  52.017  1.00  0.00           H
ATOM   1300  CA  ALA A  89      49.625  57.912  53.075  1.00  0.00           C
ATOM   1301  HA  ALA A  89      50.718  57.940  53.159  1.00  0.00           H
ATOM   1302  CB  ALA A  89      49.093  58.567  54.382  1.00  0.00           C
ATOM   1303  HB1 ALA A  89      48.012  58.610  54.427  1.00  0.00           H
ATOM   1304  HB2 ALA A  89      49.496  58.036  55.245  1.00  0.00           H
ATOM   1305  HB3 ALA A  89      49.391  59.614  54.373  1.00  0.00           H
ATOM   1306  C   ALA A  89      49.344  56.390  53.000  1.00  0.00           C
ATOM   1307  O   ALA A  89      49.999  55.663  53.764  1.00  0.00           O
ATOM   1308  N   ARG A  90      48.426  55.914  52.139  1.00  0.00           N
ATOM   1309  H   ARG A  90      47.965  56.469  51.440  1.00  0.00           H
ATOM   1310  CA  ARG A  90      48.203  54.410  52.111  1.00  0.00           C
ATOM   1311  HA  ARG A  90      48.553  53.977  53.052  1.00  0.00           H
ATOM   1312  CB  ARG A  90      46.735  54.283  51.973  1.00  0.00           C
ATOM   1313  HB1 ARG A  90      46.446  53.273  51.693  1.00  0.00           H
ATOM   1314  HB2 ARG A  90      46.455  54.862  51.095  1.00  0.00           H
ATOM   1315  CG  ARG A  90      45.978  54.704  53.309  1.00  0.00           C
ATOM   1316  HG1 ARG A  90      46.057  55.761  53.588  1.00  0.00           H
ATOM   1317  HG2 ARG A  90      46.223  54.034  54.126  1.00  0.00           H
ATOM   1318  CD  ARG A  90      44.451  54.496  53.245  1.00  0.00           C
ATOM   1319  HD1 ARG A  90      44.055  55.128  52.456  1.00  0.00           H
ATOM   1320  HD2 ARG A  90      43.930  54.792  54.149  1.00  0.00           H
ATOM   1321  NE  ARG A  90      44.092  53.074  53.015  1.00  0.00           N
ATOM   1322  HE  ARG A  90      44.837  52.418  53.209  1.00  0.00           H
ATOM   1323  CZ  ARG A  90      43.169  52.695  52.180  1.00  0.00           C
ATOM   1324  NH1 ARG A  90      42.220  53.453  51.806  1.00  0.00           N
ATOM   1325 1HH1 ARG A  90      42.157  54.311  52.344  1.00  0.00           H
ATOM   1326 2HH1 ARG A  90      41.420  53.172  51.253  1.00  0.00           H
ATOM   1327  NH2 ARG A  90      43.189  51.549  51.562  1.00  0.00           N
ATOM   1328 1HH2 ARG A  90      43.941  50.915  51.777  1.00  0.00           H
ATOM   1329 2HH2 ARG A  90      42.638  51.457  50.722  1.00  0.00           H
ATOM   1330  C   ARG A  90      48.953  53.685  50.961  1.00  0.00           C
ATOM   1331  O   ARG A  90      48.900  52.453  50.757  1.00  0.00           O
ATOM   1332  N   ARG A  91      49.884  54.337  50.189  1.00  0.00           N
ATOM   1333  H   ARG A  91      49.947  55.328  50.368  1.00  0.00           H
ATOM   1334  CA  ARG A  91      50.662  53.825  49.106  1.00  0.00           C
ATOM   1335  HA  ARG A  91      49.957  53.566  48.319  1.00  0.00           H
ATOM   1336  CB  ARG A  91      51.618  54.897  48.560  1.00  0.00           C
ATOM   1337  HB1 ARG A  91      52.349  55.324  49.254  1.00  0.00           H
ATOM   1338  HB2 ARG A  91      50.889  55.651  48.265  1.00  0.00           H
ATOM   1339  CG  ARG A  91      52.287  54.530  47.214  1.00  0.00           C
ATOM   1340  HG1 ARG A  91      51.527  54.147  46.535  1.00  0.00           H
ATOM   1341  HG2 ARG A  91      53.135  53.857  47.373  1.00  0.00           H
ATOM   1342  CD  ARG A  91      52.930  55.806  46.620  1.00  0.00           C
ATOM   1343  HD1 ARG A  91      53.590  56.208  47.392  1.00  0.00           H
ATOM   1344  HD2 ARG A  91      52.145  56.501  46.298  1.00  0.00           H
ATOM   1345  NE  ARG A  91      53.723  55.416  45.416  1.00  0.00           N
ATOM   1346  HE  ARG A  91      53.348  54.637  44.900  1.00  0.00           H
ATOM   1347  CZ  ARG A  91      54.957  55.712  44.977  1.00  0.00           C
ATOM   1348  NH1 ARG A  91      55.709  56.583  45.581  1.00  0.00           N
ATOM   1349 1HH1 ARG A  91      55.445  57.035  46.439  1.00  0.00           H
ATOM   1350 2HH1 ARG A  91      56.593  56.819  45.143  1.00  0.00           H
ATOM   1351  NH2 ARG A  91      55.489  55.101  43.989  1.00  0.00           N
ATOM   1352 1HH2 ARG A  91      55.056  54.304  43.534  1.00  0.00           H
ATOM   1353 2HH2 ARG A  91      56.433  55.315  43.726  1.00  0.00           H
ATOM   1354  C   ARG A  91      51.457  52.549  49.508  1.00  0.00           C
ATOM   1355  O   ARG A  91      51.322  51.663  48.683  1.00  0.00           O
ATOM   1356  N   PRO A  92      51.991  52.369  50.731  1.00  0.00           N
ATOM   1357  CD  PRO A  92      52.298  53.454  51.710  1.00  0.00           C
ATOM   1358  HD1 PRO A  92      51.524  53.552  52.461  1.00  0.00           H
ATOM   1359  HD2 PRO A  92      52.457  54.463  51.330  1.00  0.00           H
ATOM   1360  CG  PRO A  92      53.525  52.922  52.441  1.00  0.00           C
ATOM   1361  HG1 PRO A  92      53.682  53.432  53.401  1.00  0.00           H
ATOM   1362  HG2 PRO A  92      54.381  53.141  51.807  1.00  0.00           H
ATOM   1363  CB  PRO A  92      53.160  51.392  52.548  1.00  0.00           C
ATOM   1364  HB1 PRO A  92      52.430  51.259  53.348  1.00  0.00           H
ATOM   1365  HB2 PRO A  92      54.034  50.776  52.776  1.00  0.00           H
ATOM   1366  CA  PRO A  92      52.552  51.106  51.179  1.00  0.00           C
ATOM   1367  HA  PRO A  92      53.349  50.833  50.489  1.00  0.00           H
ATOM   1368  C   PRO A  92      51.691  49.877  51.341  1.00  0.00           C
ATOM   1369  O   PRO A  92      52.261  48.794  51.418  1.00  0.00           O
ATOM   1370  N   GLU A  93      50.348  49.918  51.236  1.00  0.00           N
ATOM   1371  H   GLU A  93      49.915  50.831  51.126  1.00  0.00           H
ATOM   1372  CA  GLU A  93      49.469  48.706  51.380  1.00  0.00           C
ATOM   1373  HA  GLU A  93      49.726  48.064  52.225  1.00  0.00           H
ATOM   1374  CB  GLU A  93      48.029  49.204  51.547  1.00  0.00           C
ATOM   1375  HB1 GLU A  93      47.289  48.433  51.326  1.00  0.00           H
ATOM   1376  HB2 GLU A  93      47.940  50.002  50.805  1.00  0.00           H
ATOM   1377  CG  GLU A  93      47.861  49.804  52.976  1.00  0.00           C
ATOM   1378  HG1 GLU A  93      48.702  50.481  53.109  1.00  0.00           H
ATOM   1379  HG2 GLU A  93      47.874  48.965  53.659  1.00  0.00           H
ATOM   1380  CD  GLU A  93      46.551  50.556  53.060  1.00  0.00           C
ATOM   1381  OE1 GLU A  93      46.361  51.365  54.053  1.00  0.00           O
ATOM   1382  OE2 GLU A  93      45.543  50.405  52.336  1.00  0.00           O
ATOM   1383  C   GLU A  93      49.548  47.726  50.208  1.00  0.00           C
ATOM   1384  O   GLU A  93      49.013  46.650  50.320  1.00  0.00           O
ATOM   1385  N   VAL A  94      50.290  48.062  49.153  1.00  0.00           N
ATOM   1386  H   VAL A  94      50.632  49.014  49.118  1.00  0.00           H
ATOM   1387  CA  VAL A  94      50.524  47.221  48.013  1.00  0.00           C
ATOM   1388  HA  VAL A  94      50.019  46.280  48.260  1.00  0.00           H
ATOM   1389  CB  VAL A  94      49.794  47.814  46.791  1.00  0.00           C
ATOM   1390  HB  VAL A  94      50.058  47.164  45.954  1.00  0.00           H
ATOM   1391  CG1 VAL A  94      48.254  47.874  47.056  1.00  0.00           C
ATOM   1392 1HG1 VAL A  94      47.690  48.016  46.139  1.00  0.00           H
ATOM   1393 2HG1 VAL A  94      47.820  46.963  47.484  1.00  0.00           H
ATOM   1394 3HG1 VAL A  94      48.131  48.804  47.608  1.00  0.00           H
ATOM   1395  CG2 VAL A  94      50.306  49.175  46.347  1.00  0.00           C
ATOM   1396 1HG2 VAL A  94      51.296  49.087  45.900  1.00  0.00           H
ATOM   1397 2HG2 VAL A  94      49.654  49.601  45.587  1.00  0.00           H
ATOM   1398 3HG2 VAL A  94      50.141  49.931  47.104  1.00  0.00           H
ATOM   1399  C   VAL A  94      51.996  46.941  47.798  1.00  0.00           C
ATOM   1400  O   VAL A  94      52.414  46.210  46.914  1.00  0.00           O
ATOM   1401  N   ASP A  95      52.887  47.616  48.562  1.00  0.00           N
ATOM   1402  H   ASP A  95      52.535  48.219  49.292  1.00  0.00           H
ATOM   1403  CA  ASP A  95      54.336  47.515  48.328  1.00  0.00           C
ATOM   1404  HA  ASP A  95      54.555  47.929  47.348  1.00  0.00           H
ATOM   1405  CB  ASP A  95      55.032  48.525  49.272  1.00  0.00           C
ATOM   1406  HB1 ASP A  95      55.102  48.205  50.314  1.00  0.00           H
ATOM   1407  HB2 ASP A  95      54.379  49.392  49.391  1.00  0.00           H
ATOM   1408  CG  ASP A  95      56.406  48.993  48.754  1.00  0.00           C
ATOM   1409  OD1 ASP A  95      56.997  48.435  47.828  1.00  0.00           O
ATOM   1410  OD2 ASP A  95      56.990  49.919  49.363  1.00  0.00           O
ATOM   1411  C   ASP A  95      54.894  46.074  48.504  1.00  0.00           C
ATOM   1412  O   ASP A  95      55.742  45.696  47.743  1.00  0.00           O
ATOM   1413  N   GLY A  96      54.381  45.304  49.442  1.00  0.00           N
ATOM   1414  H   GLY A  96      53.748  45.709  50.119  1.00  0.00           H
ATOM   1415  CA  GLY A  96      54.748  43.929  49.708  1.00  0.00           C
ATOM   1416  HA1 GLY A  96      54.371  43.611  50.678  1.00  0.00           H
ATOM   1417  HA2 GLY A  96      55.834  43.887  49.798  1.00  0.00           H
ATOM   1418  C   GLY A  96      54.315  42.959  48.585  1.00  0.00           C
ATOM   1419  O   GLY A  96      54.776  41.825  48.638  1.00  0.00           O
ATOM   1420  N   VAL A  97      53.553  43.441  47.596  1.00  0.00           N
ATOM   1421  H   VAL A  97      53.294  44.413  47.671  1.00  0.00           H
ATOM   1422  CA  VAL A  97      53.141  42.667  46.389  1.00  0.00           C
ATOM   1423  HA  VAL A  97      53.415  41.622  46.539  1.00  0.00           H
ATOM   1424  CB  VAL A  97      51.631  42.635  46.277  1.00  0.00           C
ATOM   1425  HB  VAL A  97      51.227  43.652  46.223  1.00  0.00           H
ATOM   1426  CG1 VAL A  97      51.259  41.716  45.122  1.00  0.00           C
ATOM   1427 1HG1 VAL A  97      50.171  41.736  45.039  1.00  0.00           H
ATOM   1428 2HG1 VAL A  97      51.636  42.085  44.168  1.00  0.00           H
ATOM   1429 3HG1 VAL A  97      51.517  40.675  45.297  1.00  0.00           H
ATOM   1430  CG2 VAL A  97      50.991  41.989  47.547  1.00  0.00           C
ATOM   1431 1HG2 VAL A  97      51.362  41.017  47.883  1.00  0.00           H
ATOM   1432 2HG2 VAL A  97      51.226  42.672  48.368  1.00  0.00           H
ATOM   1433 3HG2 VAL A  97      49.918  41.892  47.370  1.00  0.00           H
ATOM   1434  C   VAL A  97      53.803  43.265  45.192  1.00  0.00           C
ATOM   1435  O   VAL A  97      54.298  42.578  44.316  1.00  0.00           O
ATOM   1436  N   ARG A  98      54.025  44.588  45.135  1.00  0.00           N
ATOM   1437  H   ARG A  98      53.628  45.129  45.893  1.00  0.00           H
ATOM   1438  CA  ARG A  98      54.815  45.323  44.134  1.00  0.00           C
ATOM   1439  HA  ARG A  98      54.396  45.310  43.119  1.00  0.00           H
ATOM   1440  CB  ARG A  98      54.826  46.812  44.513  1.00  0.00           C
ATOM   1441  HB1 ARG A  98      55.404  46.902  45.427  1.00  0.00           H
ATOM   1442  HB2 ARG A  98      53.755  47.023  44.555  1.00  0.00           H
ATOM   1443  CG  ARG A  98      55.479  47.717  43.436  1.00  0.00           C
ATOM   1444  HG1 ARG A  98      55.103  47.350  42.488  1.00  0.00           H
ATOM   1445  HG2 ARG A  98      56.519  47.386  43.432  1.00  0.00           H
ATOM   1446  CD  ARG A  98      55.487  49.229  43.672  1.00  0.00           C
ATOM   1447  HD1 ARG A  98      54.459  49.611  43.697  1.00  0.00           H
ATOM   1448  HD2 ARG A  98      56.038  49.773  42.905  1.00  0.00           H
ATOM   1449  NE  ARG A  98      55.996  49.553  44.975  1.00  0.00           N
ATOM   1450  HE  ARG A  98      56.025  48.857  45.703  1.00  0.00           H
ATOM   1451  CZ  ARG A  98      56.726  50.682  45.224  1.00  0.00           C
ATOM   1452  NH1 ARG A  98      57.443  50.671  46.353  1.00  0.00           N
ATOM   1453 1HH1 ARG A  98      57.464  49.794  46.845  1.00  0.00           H
ATOM   1454 2HH1 ARG A  98      57.927  51.546  46.540  1.00  0.00           H
ATOM   1455  NH2 ARG A  98      56.820  51.749  44.484  1.00  0.00           N
ATOM   1456 1HH2 ARG A  98      56.412  51.738  43.568  1.00  0.00           H
ATOM   1457 2HH2 ARG A  98      57.468  52.487  44.714  1.00  0.00           H
ATOM   1458  C   ARG A  98      56.340  44.883  44.191  1.00  0.00           C
ATOM   1459  O   ARG A  98      56.899  44.805  43.107  1.00  0.00           O
ATOM   1460  N   LYS A  99      56.981  44.706  45.344  1.00  0.00           N
ATOM   1461  H   LYS A  99      56.592  45.052  46.209  1.00  0.00           H
ATOM   1462  CA  LYS A  99      58.346  44.073  45.389  1.00  0.00           C
ATOM   1463  HA  LYS A  99      59.023  44.624  44.736  1.00  0.00           H
ATOM   1464  CB  LYS A  99      58.971  44.229  46.830  1.00  0.00           C
ATOM   1465  HB1 LYS A  99      59.925  43.721  46.945  1.00  0.00           H
ATOM   1466  HB2 LYS A  99      58.362  43.700  47.565  1.00  0.00           H
ATOM   1467  CG  LYS A  99      59.092  45.671  47.351  1.00  0.00           C
ATOM   1468  HG1 LYS A  99      58.119  46.132  47.512  1.00  0.00           H
ATOM   1469  HG2 LYS A  99      59.565  46.236  46.550  1.00  0.00           H
ATOM   1470  CD  LYS A  99      59.993  45.677  48.618  1.00  0.00           C
ATOM   1471  HD1 LYS A  99      60.839  44.999  48.504  1.00  0.00           H
ATOM   1472  HD2 LYS A  99      59.536  45.112  49.438  1.00  0.00           H
ATOM   1473  CE  LYS A  99      60.459  47.080  49.014  1.00  0.00           C
ATOM   1474  HE1 LYS A  99      61.161  47.373  48.231  1.00  0.00           H
ATOM   1475  HE2 LYS A  99      61.086  47.162  49.897  1.00  0.00           H
ATOM   1476  NZ  LYS A  99      59.479  48.157  49.232  1.00  0.00           N
ATOM   1477  HZ1 LYS A  99      58.795  48.041  49.967  1.00  0.00           H
ATOM   1478  HZ2 LYS A  99      60.016  49.012  49.272  1.00  0.00           H
ATOM   1479  HZ3 LYS A  99      58.935  48.135  48.386  1.00  0.00           H
ATOM   1480  C   LYS A  99      58.328  42.594  44.897  1.00  0.00           C
ATOM   1481  O   LYS A  99      59.206  42.115  44.127  1.00  0.00           O
ATOM   1482  N   ALA A 100      57.180  41.951  45.192  1.00  0.00           N
ATOM   1483  H   ALA A 100      56.487  42.338  45.808  1.00  0.00           H
ATOM   1484  CA  ALA A 100      57.051  40.544  44.925  1.00  0.00           C
ATOM   1485  HA  ALA A 100      57.932  40.009  45.277  1.00  0.00           H
ATOM   1486  CB  ALA A 100      56.000  40.039  45.877  1.00  0.00           C
ATOM   1487  HB1 ALA A 100      55.575  39.052  45.681  1.00  0.00           H
ATOM   1488  HB2 ALA A 100      56.494  40.053  46.848  1.00  0.00           H
ATOM   1489  HB3 ALA A 100      55.128  40.704  45.852  1.00  0.00           H
ATOM   1490  C   ALA A 100      56.726  40.245  43.393  1.00  0.00           C
ATOM   1491  O   ALA A 100      57.252  39.248  42.898  1.00  0.00           O
ATOM   1492  N   LEU A 101      55.971  41.087  42.667  1.00  0.00           N
ATOM   1493  H   LEU A 101      55.577  41.921  43.081  1.00  0.00           H
ATOM   1494  CA  LEU A 101      55.817  41.029  41.282  1.00  0.00           C
ATOM   1495  HA  LEU A 101      55.584  40.019  40.926  1.00  0.00           H
ATOM   1496  CB  LEU A 101      54.647  41.872  40.910  1.00  0.00           C
ATOM   1497  HB1 LEU A 101      54.612  42.034  39.827  1.00  0.00           H
ATOM   1498  HB2 LEU A 101      54.896  42.839  41.355  1.00  0.00           H
ATOM   1499  CG  LEU A 101      53.279  41.392  41.434  1.00  0.00           C
ATOM   1500  HG  LEU A 101      53.365  41.131  42.489  1.00  0.00           H
ATOM   1501  CD1 LEU A 101      52.165  42.419  41.179  1.00  0.00           C
ATOM   1502 1HD1 LEU A 101      52.285  43.252  41.861  1.00  0.00           H
ATOM   1503 2HD1 LEU A 101      52.163  42.628  40.106  1.00  0.00           H
ATOM   1504 3HD1 LEU A 101      51.249  41.889  41.440  1.00  0.00           H
ATOM   1505  CD2 LEU A 101      52.904  40.122  40.628  1.00  0.00           C
ATOM   1506 1HD2 LEU A 101      51.865  39.850  40.785  1.00  0.00           H
ATOM   1507 2HD2 LEU A 101      53.160  40.166  39.564  1.00  0.00           H
ATOM   1508 3HD2 LEU A 101      53.401  39.267  41.087  1.00  0.00           H
ATOM   1509  C   LEU A 101      57.102  41.429  40.491  1.00  0.00           C
ATOM   1510  O   LEU A 101      57.194  41.046  39.300  1.00  0.00           O
ATOM   1511  N   GLN A 102      58.051  42.179  41.081  1.00  0.00           N
ATOM   1512  H   GLN A 102      57.902  42.493  42.036  1.00  0.00           H
ATOM   1513  CA  GLN A 102      59.444  42.213  40.581  1.00  0.00           C
ATOM   1514  HA  GLN A 102      59.509  42.305  39.498  1.00  0.00           H
ATOM   1515  CB  GLN A 102      60.252  43.441  41.179  1.00  0.00           C
ATOM   1516  HB1 GLN A 102      60.347  43.301  42.258  1.00  0.00           H
ATOM   1517  HB2 GLN A 102      59.708  44.378  41.042  1.00  0.00           H
ATOM   1518  CG  GLN A 102      61.718  43.500  40.615  1.00  0.00           C
ATOM   1519  HG1 GLN A 102      61.767  43.510  39.525  1.00  0.00           H
ATOM   1520  HG2 GLN A 102      62.298  42.680  41.023  1.00  0.00           H
ATOM   1521  CD  GLN A 102      62.484  44.667  41.082  1.00  0.00           C
ATOM   1522  OE1 GLN A 102      62.775  44.806  42.255  1.00  0.00           O
ATOM   1523  NE2 GLN A 102      62.923  45.590  40.249  1.00  0.00           N
ATOM   1524 1HE2 GLN A 102      62.840  45.415  39.257  1.00  0.00           H
ATOM   1525 2HE2 GLN A 102      63.418  46.326  40.725  1.00  0.00           H
ATOM   1526  C   GLN A 102      60.090  40.877  40.859  1.00  0.00           C
ATOM   1527  O   GLN A 102      60.810  40.346  40.009  1.00  0.00           O
ATOM   1528  N   ASP A 103      59.876  40.231  41.981  1.00  0.00           N
ATOM   1529  H   ASP A 103      59.275  40.690  42.647  1.00  0.00           H
ATOM   1530  CA  ASP A 103      60.522  38.939  42.296  1.00  0.00           C
ATOM   1531  HA  ASP A 103      61.579  39.036  42.065  1.00  0.00           H
ATOM   1532  CB  ASP A 103      60.357  38.644  43.796  1.00  0.00           C
ATOM   1533  HB1 ASP A 103      59.299  38.462  43.995  1.00  0.00           H
ATOM   1534  HB2 ASP A 103      60.723  39.386  44.492  1.00  0.00           H
ATOM   1535  CG  ASP A 103      61.135  37.443  44.174  1.00  0.00           C
ATOM   1536  OD1 ASP A 103      60.549  36.356  44.475  1.00  0.00           O
ATOM   1537  OD2 ASP A 103      62.377  37.397  44.271  1.00  0.00           O
ATOM   1538  C   ASP A 103      60.109  37.731  41.356  1.00  0.00           C
ATOM   1539  O   ASP A 103      60.904  36.820  41.071  1.00  0.00           O
ATOM   1540  N   LEU A 104      58.843  37.833  40.870  1.00  0.00           N
ATOM   1541  H   LEU A 104      58.328  38.585  41.298  1.00  0.00           H
ATOM   1542  CA  LEU A 104      58.357  36.946  39.760  1.00  0.00           C
ATOM   1543  HA  LEU A 104      58.735  35.954  40.014  1.00  0.00           H
ATOM   1544  CB  LEU A 104      56.828  36.723  39.898  1.00  0.00           C
ATOM   1545  HB1 LEU A 104      56.315  37.677  39.799  1.00  0.00           H
ATOM   1546  HB2 LEU A 104      56.658  36.288  40.890  1.00  0.00           H
ATOM   1547  CG  LEU A 104      56.102  35.676  38.981  1.00  0.00           C
ATOM   1548  HG  LEU A 104      56.371  35.795  37.931  1.00  0.00           H
ATOM   1549  CD1 LEU A 104      56.549  34.240  39.301  1.00  0.00           C
ATOM   1550 1HD1 LEU A 104      56.470  34.073  40.370  1.00  0.00           H
ATOM   1551 2HD1 LEU A 104      55.856  33.470  38.948  1.00  0.00           H
ATOM   1552 3HD1 LEU A 104      57.581  34.177  38.969  1.00  0.00           H
ATOM   1553  CD2 LEU A 104      54.561  35.790  39.197  1.00  0.00           C
ATOM   1554 1HD2 LEU A 104      54.233  36.806  38.992  1.00  0.00           H
ATOM   1555 2HD2 LEU A 104      54.127  35.037  38.550  1.00  0.00           H
ATOM   1556 3HD2 LEU A 104      54.225  35.371  40.149  1.00  0.00           H
ATOM   1557  C   LEU A 104      58.735  37.301  38.351  1.00  0.00           C
ATOM   1558  O   LEU A 104      58.844  36.490  37.438  1.00  0.00           O
ATOM   1559  N   GLY A 105      59.025  38.557  38.300  1.00  0.00           N
ATOM   1560  H   GLY A 105      58.817  39.112  39.116  1.00  0.00           H
ATOM   1561  CA  GLY A 105      59.663  39.184  37.080  1.00  0.00           C
ATOM   1562  HA1 GLY A 105      60.260  38.410  36.593  1.00  0.00           H
ATOM   1563  HA2 GLY A 105      60.463  39.831  37.444  1.00  0.00           H
ATOM   1564  C   GLY A 105      58.822  39.805  35.981  1.00  0.00           C
ATOM   1565  O   GLY A 105      59.091  39.745  34.781  1.00  0.00           O
ATOM   1566  N   LEU A 106      57.695  40.434  36.329  1.00  0.00           N
ATOM   1567  H   LEU A 106      57.636  40.573  37.325  1.00  0.00           H
ATOM   1568  CA  LEU A 106      56.858  41.299  35.489  1.00  0.00           C
ATOM   1569  HA  LEU A 106      56.952  40.962  34.458  1.00  0.00           H
ATOM   1570  CB  LEU A 106      55.314  41.007  35.873  1.00  0.00           C
ATOM   1571  HB1 LEU A 106      54.696  41.828  35.508  1.00  0.00           H
ATOM   1572  HB2 LEU A 106      55.168  40.963  36.945  1.00  0.00           H
ATOM   1573  CG  LEU A 106      54.708  39.751  35.235  1.00  0.00           C
ATOM   1574  HG  LEU A 106      55.006  39.564  34.206  1.00  0.00           H
ATOM   1575  CD1 LEU A 106      55.087  38.505  36.014  1.00  0.00           C
ATOM   1576 1HD1 LEU A 106      56.146  38.326  35.875  1.00  0.00           H
ATOM   1577 2HD1 LEU A 106      54.779  38.633  37.058  1.00  0.00           H
ATOM   1578 3HD1 LEU A 106      54.629  37.632  35.555  1.00  0.00           H
ATOM   1579  CD2 LEU A 106      53.189  39.727  35.342  1.00  0.00           C
ATOM   1580 1HD2 LEU A 106      52.834  38.741  35.076  1.00  0.00           H
ATOM   1581 2HD2 LEU A 106      52.927  39.951  36.373  1.00  0.00           H
ATOM   1582 3HD2 LEU A 106      52.725  40.499  34.715  1.00  0.00           H
ATOM   1583  C   LEU A 106      57.284  42.762  35.520  1.00  0.00           C
ATOM   1584  O   LEU A 106      57.968  43.222  36.455  1.00  0.00           O
ATOM   1585  N   ARG A 107      56.917  43.519  34.442  1.00  0.00           N
ATOM   1586  H   ARG A 107      56.265  43.153  33.770  1.00  0.00           H
ATOM   1587  CA  ARG A 107      57.186  44.947  34.408  1.00  0.00           C
ATOM   1588  HA  ARG A 107      58.178  45.211  34.779  1.00  0.00           H
ATOM   1589  CB  ARG A 107      57.058  45.494  32.988  1.00  0.00           C
ATOM   1590  HB1 ARG A 107      57.079  46.578  32.976  1.00  0.00           H
ATOM   1591  HB2 ARG A 107      56.089  45.070  32.744  1.00  0.00           H
ATOM   1592  CG  ARG A 107      58.132  44.956  31.962  1.00  0.00           C
ATOM   1593  HG1 ARG A 107      58.040  43.860  32.008  1.00  0.00           H
ATOM   1594  HG2 ARG A 107      59.101  45.204  32.380  1.00  0.00           H
ATOM   1595  CD  ARG A 107      58.141  45.397  30.483  1.00  0.00           C
ATOM   1596  HD1 ARG A 107      59.057  45.015  30.047  1.00  0.00           H
ATOM   1597  HD2 ARG A 107      58.176  46.480  30.368  1.00  0.00           H
ATOM   1598  NE  ARG A 107      57.022  44.779  29.721  1.00  0.00           N
ATOM   1599  HE  ARG A 107      56.807  43.814  29.932  1.00  0.00           H
ATOM   1600  CZ  ARG A 107      56.166  45.275  28.808  1.00  0.00           C
ATOM   1601  NH1 ARG A 107      55.424  44.405  28.195  1.00  0.00           N
ATOM   1602 1HH1 ARG A 107      55.491  43.426  28.417  1.00  0.00           H
ATOM   1603 2HH1 ARG A 107      54.767  44.774  27.521  1.00  0.00           H
ATOM   1604  NH2 ARG A 107      56.108  46.475  28.427  1.00  0.00           N
ATOM   1605 1HH2 ARG A 107      56.844  47.068  28.765  1.00  0.00           H
ATOM   1606 2HH2 ARG A 107      55.663  46.749  27.564  1.00  0.00           H
ATOM   1607  C   ARG A 107      56.127  45.700  35.323  1.00  0.00           C
ATOM   1608  O   ARG A 107      54.935  45.727  35.065  1.00  0.00           O
ATOM   1609  N   ILE A 108      56.551  46.256  36.499  1.00  0.00           N
ATOM   1610  H   ILE A 108      57.496  46.052  36.799  1.00  0.00           H
ATOM   1611  CA  ILE A 108      55.803  47.205  37.274  1.00  0.00           C
ATOM   1612  HA  ILE A 108      54.816  46.803  37.553  1.00  0.00           H
ATOM   1613  CB  ILE A 108      56.564  47.457  38.568  1.00  0.00           C
ATOM   1614  HB  ILE A 108      57.570  47.822  38.371  1.00  0.00           H
ATOM   1615  CG2 ILE A 108      55.836  48.519  39.444  1.00  0.00           C
ATOM   1616 1HG2 ILE A 108      55.750  49.506  38.996  1.00  0.00           H
ATOM   1617 2HG2 ILE A 108      54.894  48.087  39.793  1.00  0.00           H
ATOM   1618 3HG2 ILE A 108      56.500  48.709  40.294  1.00  0.00           H
ATOM   1619  CG1 ILE A 108      56.770  46.181  39.416  1.00  0.00           C
ATOM   1620 1HG1 ILE A 108      57.340  46.375  40.321  1.00  0.00           H
ATOM   1621 2HG1 ILE A 108      57.375  45.456  38.878  1.00  0.00           H
ATOM   1622  CD  ILE A 108      55.540  45.380  39.902  1.00  0.00           C
ATOM   1623  HD1 ILE A 108      55.842  44.346  40.097  1.00  0.00           H
ATOM   1624  HD2 ILE A 108      54.966  45.834  40.706  1.00  0.00           H
ATOM   1625  HD3 ILE A 108      54.863  45.340  39.052  1.00  0.00           H
ATOM   1626  C   ILE A 108      55.523  48.508  36.398  1.00  0.00           C
ATOM   1627  O   ILE A 108      56.433  49.202  35.963  1.00  0.00           O
ATOM   1628  N   VAL A 109      54.253  48.933  36.450  1.00  0.00           N
ATOM   1629  H   VAL A 109      53.603  48.229  36.783  1.00  0.00           H
ATOM   1630  CA  VAL A 109      53.759  50.326  36.267  1.00  0.00           C
ATOM   1631  HA  VAL A 109      54.663  50.926  36.141  1.00  0.00           H
ATOM   1632  CB  VAL A 109      52.808  50.397  35.049  1.00  0.00           C
ATOM   1633  HB  VAL A 109      51.761  50.213  35.304  1.00  0.00           H
ATOM   1634  CG1 VAL A 109      52.789  51.777  34.320  1.00  0.00           C
ATOM   1635 1HG1 VAL A 109      53.781  51.999  33.919  1.00  0.00           H
ATOM   1636 2HG1 VAL A 109      52.126  51.627  33.464  1.00  0.00           H
ATOM   1637 3HG1 VAL A 109      52.276  52.539  34.892  1.00  0.00           H
ATOM   1638  CG2 VAL A 109      53.080  49.311  34.023  1.00  0.00           C
ATOM   1639 1HG2 VAL A 109      52.809  48.295  34.294  1.00  0.00           H
ATOM   1640 2HG2 VAL A 109      52.547  49.474  33.080  1.00  0.00           H
ATOM   1641 3HG2 VAL A 109      54.128  49.276  33.747  1.00  0.00           H
ATOM   1642  C   VAL A 109      53.028  50.857  37.515  1.00  0.00           C
ATOM   1643  O   VAL A 109      52.297  50.170  38.146  1.00  0.00           O
ATOM   1644  N   GLU A 110      53.114  52.158  37.787  1.00  0.00           N
ATOM   1645  H   GLU A 110      53.294  52.797  37.023  1.00  0.00           H
ATOM   1646  CA  GLU A 110      52.318  52.796  38.863  1.00  0.00           C
ATOM   1647  HA  GLU A 110      51.588  52.048  39.174  1.00  0.00           H
ATOM   1648  CB  GLU A 110      53.318  53.051  39.967  1.00  0.00           C
ATOM   1649  HB1 GLU A 110      52.760  53.655  40.687  1.00  0.00           H
ATOM   1650  HB2 GLU A 110      54.147  53.613  39.544  1.00  0.00           H
ATOM   1651  CG  GLU A 110      53.737  51.844  40.711  1.00  0.00           C
ATOM   1652  HG1 GLU A 110      53.954  51.120  39.931  1.00  0.00           H
ATOM   1653  HG2 GLU A 110      52.946  51.426  41.333  1.00  0.00           H
ATOM   1654  CD  GLU A 110      54.820  52.189  41.716  1.00  0.00           C
ATOM   1655  OE1 GLU A 110      54.522  52.834  42.739  1.00  0.00           O
ATOM   1656  OE2 GLU A 110      56.090  52.017  41.420  1.00  0.00           O
ATOM   1657  C   GLU A 110      51.666  54.064  38.311  1.00  0.00           C
ATOM   1658  O   GLU A 110      52.059  54.623  37.266  1.00  0.00           O
ATOM   1659  N   ILE A 111      50.828  54.644  39.084  1.00  0.00           N
ATOM   1660  H   ILE A 111      50.708  54.080  39.903  1.00  0.00           H
ATOM   1661  CA  ILE A 111      50.024  55.884  38.971  1.00  0.00           C
ATOM   1662  HA  ILE A 111      49.936  56.087  37.907  1.00  0.00           H
ATOM   1663  CB  ILE A 111      48.611  55.626  39.640  1.00  0.00           C
ATOM   1664  HB  ILE A 111      48.807  55.303  40.665  1.00  0.00           H
ATOM   1665  CG2 ILE A 111      47.840  56.993  39.590  1.00  0.00           C
ATOM   1666 1HG2 ILE A 111      48.274  57.801  40.188  1.00  0.00           H
ATOM   1667 2HG2 ILE A 111      47.816  57.395  38.577  1.00  0.00           H
ATOM   1668 3HG2 ILE A 111      46.819  56.769  39.860  1.00  0.00           H
ATOM   1669  CG1 ILE A 111      47.864  54.466  38.903  1.00  0.00           C
ATOM   1670 1HG1 ILE A 111      48.495  53.588  38.997  1.00  0.00           H
ATOM   1671 2HG1 ILE A 111      47.829  54.713  37.852  1.00  0.00           H
ATOM   1672  CD  ILE A 111      46.395  54.208  39.259  1.00  0.00           C
ATOM   1673  HD1 ILE A 111      46.296  53.703  40.227  1.00  0.00           H
ATOM   1674  HD2 ILE A 111      45.794  55.118  39.269  1.00  0.00           H
ATOM   1675  HD3 ILE A 111      46.003  53.549  38.477  1.00  0.00           H
ATOM   1676  C   ILE A 111      50.826  57.001  39.703  1.00  0.00           C
ATOM   1677  O   ILE A 111      50.750  57.156  40.962  1.00  0.00           O
ATOM   1678  N   GLY A 112      51.445  57.844  38.926  1.00  0.00           N
ATOM   1679  H   GLY A 112      51.394  57.601  37.955  1.00  0.00           H
ATOM   1680  CA  GLY A 112      52.276  58.971  39.486  1.00  0.00           C
ATOM   1681  HA1 GLY A 112      52.847  59.209  38.591  1.00  0.00           H
ATOM   1682  HA2 GLY A 112      53.001  58.631  40.221  1.00  0.00           H
ATOM   1683  C   GLY A 112      51.479  60.185  39.984  1.00  0.00           C
ATOM   1684  O   GLY A 112      51.913  60.903  40.897  1.00  0.00           O
ATOM   1685  N   ASP A 113      50.327  60.408  39.394  1.00  0.00           N
ATOM   1686  H   ASP A 113      50.048  59.637  38.795  1.00  0.00           H
ATOM   1687  CA  ASP A 113      49.308  61.457  39.792  1.00  0.00           C
ATOM   1688  HA  ASP A 113      49.826  62.419  39.766  1.00  0.00           H
ATOM   1689  CB  ASP A 113      48.248  61.563  38.689  1.00  0.00           C
ATOM   1690  HB1 ASP A 113      47.794  60.619  38.400  1.00  0.00           H
ATOM   1691  HB2 ASP A 113      48.849  61.990  37.881  1.00  0.00           H
ATOM   1692  CG  ASP A 113      47.091  62.502  38.938  1.00  0.00           C
ATOM   1693  OD1 ASP A 113      46.056  62.354  38.247  1.00  0.00           O
ATOM   1694  OD2 ASP A 113      47.072  63.375  39.864  1.00  0.00           O
ATOM   1695  C   ASP A 113      48.597  61.329  41.165  1.00  0.00           C
ATOM   1696  O   ASP A 113      48.045  60.304  41.555  1.00  0.00           O
ATOM   1697  N   GLU A 114      48.871  62.379  41.983  1.00  0.00           N
ATOM   1698  H   GLU A 114      49.420  63.111  41.547  1.00  0.00           H
ATOM   1699  CA  GLU A 114      48.429  62.605  43.402  1.00  0.00           C
ATOM   1700  HA  GLU A 114      48.968  61.851  43.986  1.00  0.00           H
ATOM   1701  CB  GLU A 114      48.863  64.006  43.934  1.00  0.00           C
ATOM   1702  HB1 GLU A 114      48.512  64.093  44.956  1.00  0.00           H
ATOM   1703  HB2 GLU A 114      48.360  64.697  43.254  1.00  0.00           H
ATOM   1704  CG  GLU A 114      50.337  64.263  43.887  1.00  0.00           C
ATOM   1705  HG1 GLU A 114      50.633  64.492  42.857  1.00  0.00           H
ATOM   1706  HG2 GLU A 114      50.805  63.341  44.241  1.00  0.00           H
ATOM   1707  CD  GLU A 114      50.950  65.338  44.697  1.00  0.00           C
ATOM   1708  OE1 GLU A 114      51.930  65.917  44.202  1.00  0.00           O
ATOM   1709  OE2 GLU A 114      50.481  65.581  45.827  1.00  0.00           O
ATOM   1710  C   GLU A 114      46.918  62.635  43.610  1.00  0.00           C
ATOM   1711  O   GLU A 114      46.449  62.288  44.741  1.00  0.00           O
ATOM   1712  N   ASN A 115      46.065  62.962  42.597  1.00  0.00           N
ATOM   1713  H   ASN A 115      46.539  63.120  41.710  1.00  0.00           H
ATOM   1714  CA  ASN A 115      44.603  63.031  42.638  1.00  0.00           C
ATOM   1715  HA  ASN A 115      44.195  62.843  43.641  1.00  0.00           H
ATOM   1716  CB  ASN A 115      44.293  64.449  42.118  1.00  0.00           C
ATOM   1717  HB1 ASN A 115      43.216  64.613  42.052  1.00  0.00           H
ATOM   1718  HB2 ASN A 115      44.739  64.522  41.126  1.00  0.00           H
ATOM   1719  CG  ASN A 115      44.809  65.559  43.049  1.00  0.00           C
ATOM   1720  OD1 ASN A 115      45.810  66.161  42.861  1.00  0.00           O
ATOM   1721  ND2 ASN A 115      44.180  65.789  44.145  1.00  0.00           N
ATOM   1722 1HD2 ASN A 115      43.370  65.329  44.524  1.00  0.00           H
ATOM   1723 2HD2 ASN A 115      44.617  66.562  44.633  1.00  0.00           H
ATOM   1724  C   ASN A 115      43.922  61.892  41.752  1.00  0.00           C
ATOM   1725  O   ASN A 115      42.680  61.849  41.581  1.00  0.00           O
ATOM   1726  N   ALA A 116      44.609  60.887  41.247  1.00  0.00           N
ATOM   1727  H   ALA A 116      45.567  60.786  41.584  1.00  0.00           H
ATOM   1728  CA  ALA A 116      44.071  59.678  40.562  1.00  0.00           C
ATOM   1729  HA  ALA A 116      43.175  59.965  40.024  1.00  0.00           H
ATOM   1730  CB  ALA A 116      45.089  59.172  39.519  1.00  0.00           C
ATOM   1731  HB1 ALA A 116      44.913  59.672  38.568  1.00  0.00           H
ATOM   1732  HB2 ALA A 116      46.096  59.462  39.823  1.00  0.00           H
ATOM   1733  HB3 ALA A 116      44.893  58.124  39.277  1.00  0.00           H
ATOM   1734  C   ALA A 116      43.668  58.516  41.488  1.00  0.00           C
ATOM   1735  O   ALA A 116      44.400  58.241  42.454  1.00  0.00           O
ATOM   1736  N   THR A 117      42.560  57.786  41.160  1.00  0.00           N
ATOM   1737  H   THR A 117      41.920  58.231  40.513  1.00  0.00           H
ATOM   1738  CA  THR A 117      42.298  56.509  41.846  1.00  0.00           C
ATOM   1739  HA  THR A 117      43.128  56.248  42.505  1.00  0.00           H
ATOM   1740  CB  THR A 117      41.099  56.590  42.852  1.00  0.00           C
ATOM   1741  HB  THR A 117      41.057  55.586  43.259  1.00  0.00           H
ATOM   1742  CG2 THR A 117      41.479  57.592  43.972  1.00  0.00           C
ATOM   1743 1HG2 THR A 117      42.558  57.597  44.166  1.00  0.00           H
ATOM   1744 2HG2 THR A 117      41.243  58.586  43.589  1.00  0.00           H
ATOM   1745 3HG2 THR A 117      40.929  57.418  44.887  1.00  0.00           H
ATOM   1746  OG1 THR A 117      39.913  57.042  42.160  1.00  0.00           O
ATOM   1747  HG1 THR A 117      39.294  56.993  42.891  1.00  0.00           H
ATOM   1748  C   THR A 117      42.088  55.362  40.940  1.00  0.00           C
ATOM   1749  O   THR A 117      41.533  55.484  39.848  1.00  0.00           O
ATOM   1750  N   LEU A 118      42.574  54.198  41.312  1.00  0.00           N
ATOM   1751  H   LEU A 118      42.841  54.101  42.280  1.00  0.00           H
ATOM   1752  CA  LEU A 118      42.233  52.922  40.673  1.00  0.00           C
ATOM   1753  HA  LEU A 118      41.247  52.946  40.209  1.00  0.00           H
ATOM   1754  CB  LEU A 118      43.296  52.574  39.655  1.00  0.00           C
ATOM   1755  HB1 LEU A 118      44.277  52.548  40.156  1.00  0.00           H
ATOM   1756  HB2 LEU A 118      43.318  53.360  38.899  1.00  0.00           H
ATOM   1757  CG  LEU A 118      43.125  51.222  38.858  1.00  0.00           C
ATOM   1758  HG  LEU A 118      43.160  50.377  39.544  1.00  0.00           H
ATOM   1759  CD1 LEU A 118      41.901  51.235  37.935  1.00  0.00           C
ATOM   1760 1HD1 LEU A 118      41.856  52.210  37.436  1.00  0.00           H
ATOM   1761 2HD1 LEU A 118      41.977  50.390  37.251  1.00  0.00           H
ATOM   1762 3HD1 LEU A 118      40.956  51.229  38.479  1.00  0.00           H
ATOM   1763  CD2 LEU A 118      44.356  51.124  37.996  1.00  0.00           C
ATOM   1764 1HD2 LEU A 118      45.294  51.002  38.523  1.00  0.00           H
ATOM   1765 2HD2 LEU A 118      44.381  50.196  37.427  1.00  0.00           H
ATOM   1766 3HD2 LEU A 118      44.434  51.919  37.251  1.00  0.00           H
ATOM   1767  C   LEU A 118      42.003  51.771  41.703  1.00  0.00           C
ATOM   1768  O   LEU A 118      42.820  51.600  42.648  1.00  0.00           O
ATOM   1769  N   ASP A 119      40.951  50.993  41.499  1.00  0.00           N
ATOM   1770  H   ASP A 119      40.249  51.256  40.815  1.00  0.00           H
ATOM   1771  CA  ASP A 119      40.562  49.874  42.359  1.00  0.00           C
ATOM   1772  HA  ASP A 119      41.377  49.709  43.053  1.00  0.00           H
ATOM   1773  CB  ASP A 119      39.313  50.196  43.095  1.00  0.00           C
ATOM   1774  HB1 ASP A 119      38.543  50.337  42.341  1.00  0.00           H
ATOM   1775  HB2 ASP A 119      39.443  51.135  43.627  1.00  0.00           H
ATOM   1776  CG  ASP A 119      38.907  49.045  44.029  1.00  0.00           C
ATOM   1777  OD1 ASP A 119      39.021  47.893  43.637  1.00  0.00           O
ATOM   1778  OD2 ASP A 119      38.426  49.257  45.196  1.00  0.00           O
ATOM   1779  C   ASP A 119      40.383  48.710  41.368  1.00  0.00           C
ATOM   1780  O   ASP A 119      39.528  48.742  40.483  1.00  0.00           O
ATOM   1781  N   GLY A 120      41.106  47.587  41.486  1.00  0.00           N
ATOM   1782  H   GLY A 120      41.801  47.598  42.223  1.00  0.00           H
ATOM   1783  CA  GLY A 120      41.008  46.351  40.635  1.00  0.00           C
ATOM   1784  HA1 GLY A 120      41.770  45.686  41.042  1.00  0.00           H
ATOM   1785  HA2 GLY A 120      41.417  46.676  39.680  1.00  0.00           H
ATOM   1786  C   GLY A 120      39.657  45.714  40.415  1.00  0.00           C
ATOM   1787  O   GLY A 120      39.321  45.113  39.444  1.00  0.00           O
ATOM   1788  N   THR A 121      38.711  46.019  41.380  1.00  0.00           N
ATOM   1789  H   THR A 121      39.081  46.627  42.099  1.00  0.00           H
ATOM   1790  CA  THR A 121      37.269  45.560  41.334  1.00  0.00           C
ATOM   1791  HA  THR A 121      37.180  44.502  41.064  1.00  0.00           H
ATOM   1792  CB  THR A 121      36.675  45.639  42.757  1.00  0.00           C
ATOM   1793  HB  THR A 121      36.245  46.639  42.909  1.00  0.00           H
ATOM   1794  CG2 THR A 121      35.590  44.526  42.880  1.00  0.00           C
ATOM   1795 1HG2 THR A 121      35.369  44.537  43.946  1.00  0.00           H
ATOM   1796 2HG2 THR A 121      34.706  44.838  42.327  1.00  0.00           H
ATOM   1797 3HG2 THR A 121      36.003  43.586  42.531  1.00  0.00           H
ATOM   1798  OG1 THR A 121      37.728  45.465  43.693  1.00  0.00           O
ATOM   1799  HG1 THR A 121      38.370  46.159  43.577  1.00  0.00           H
ATOM   1800  C   THR A 121      36.384  46.380  40.402  1.00  0.00           C
ATOM   1801  O   THR A 121      35.347  45.917  39.903  1.00  0.00           O
ATOM   1802  N   ASP A 122      36.759  47.560  39.965  1.00  0.00           N
ATOM   1803  H   ASP A 122      37.649  47.961  40.245  1.00  0.00           H
ATOM   1804  CA  ASP A 122      36.193  48.280  38.794  1.00  0.00           C
ATOM   1805  HA  ASP A 122      35.103  48.230  38.852  1.00  0.00           H
ATOM   1806  CB  ASP A 122      36.532  49.805  39.024  1.00  0.00           C
ATOM   1807  HB1 ASP A 122      36.246  50.344  38.124  1.00  0.00           H
ATOM   1808  HB2 ASP A 122      37.598  49.796  39.256  1.00  0.00           H
ATOM   1809  CG  ASP A 122      35.753  50.373  40.275  1.00  0.00           C
ATOM   1810  OD1 ASP A 122      34.579  49.913  40.473  1.00  0.00           O
ATOM   1811  OD2 ASP A 122      36.157  51.254  41.018  1.00  0.00           O
ATOM   1812  C   ASP A 122      36.481  47.770  37.330  1.00  0.00           C
ATOM   1813  O   ASP A 122      35.976  48.318  36.329  1.00  0.00           O
ATOM   1814  N   VAL A 123      37.292  46.704  37.188  1.00  0.00           N
ATOM   1815  H   VAL A 123      37.698  46.267  38.010  1.00  0.00           H
ATOM   1816  CA  VAL A 123      38.030  46.400  35.918  1.00  0.00           C
ATOM   1817  HA  VAL A 123      37.735  47.096  35.133  1.00  0.00           H
ATOM   1818  CB  VAL A 123      39.533  46.557  36.078  1.00  0.00           C
ATOM   1819  HB  VAL A 123      39.749  45.968  36.968  1.00  0.00           H
ATOM   1820  CG1 VAL A 123      40.340  46.058  34.867  1.00  0.00           C
ATOM   1821 1HG1 VAL A 123      41.388  46.374  34.898  1.00  0.00           H
ATOM   1822 2HG1 VAL A 123      40.176  44.997  34.705  1.00  0.00           H
ATOM   1823 3HG1 VAL A 123      40.046  46.602  33.969  1.00  0.00           H
ATOM   1824  CG2 VAL A 123      39.819  48.070  36.375  1.00  0.00           C
ATOM   1825 1HG2 VAL A 123      40.857  48.224  36.669  1.00  0.00           H
ATOM   1826 2HG2 VAL A 123      39.538  48.632  35.483  1.00  0.00           H
ATOM   1827 3HG2 VAL A 123      39.272  48.519  37.210  1.00  0.00           H
ATOM   1828  C   VAL A 123      37.676  44.948  35.463  1.00  0.00           C
ATOM   1829  O   VAL A 123      37.883  44.033  36.264  1.00  0.00           O
ATOM   1830  N   LEU A 124      37.245  44.724  34.227  1.00  0.00           N
ATOM   1831  H   LEU A 124      37.121  45.568  33.688  1.00  0.00           H
ATOM   1832  CA  LEU A 124      37.170  43.447  33.551  1.00  0.00           C
ATOM   1833  HA  LEU A 124      37.905  42.785  33.991  1.00  0.00           H
ATOM   1834  CB  LEU A 124      35.818  42.718  33.710  1.00  0.00           C
ATOM   1835  HB1 LEU A 124      35.587  42.526  34.764  1.00  0.00           H
ATOM   1836  HB2 LEU A 124      35.909  41.762  33.192  1.00  0.00           H
ATOM   1837  CG  LEU A 124      34.723  43.480  32.917  1.00  0.00           C
ATOM   1838  HG  LEU A 124      35.206  43.994  32.091  1.00  0.00           H
ATOM   1839  CD1 LEU A 124      33.671  42.505  32.454  1.00  0.00           C
ATOM   1840 1HD1 LEU A 124      34.169  41.779  31.815  1.00  0.00           H
ATOM   1841 2HD1 LEU A 124      33.363  41.963  33.339  1.00  0.00           H
ATOM   1842 3HD1 LEU A 124      32.896  43.069  31.946  1.00  0.00           H
ATOM   1843  CD2 LEU A 124      34.139  44.650  33.754  1.00  0.00           C
ATOM   1844 1HD2 LEU A 124      34.889  45.418  33.922  1.00  0.00           H
ATOM   1845 2HD2 LEU A 124      33.326  45.082  33.176  1.00  0.00           H
ATOM   1846 3HD2 LEU A 124      33.825  44.363  34.756  1.00  0.00           H
ATOM   1847  C   LEU A 124      37.652  43.574  32.171  1.00  0.00           C
ATOM   1848  O   LEU A 124      37.587  44.662  31.586  1.00  0.00           O
ATOM   1849  N   PHE A 125      38.065  42.478  31.558  1.00  0.00           N
ATOM   1850  H   PHE A 125      37.929  41.681  32.148  1.00  0.00           H
ATOM   1851  CA  PHE A 125      38.782  42.352  30.175  1.00  0.00           C
ATOM   1852  HA  PHE A 125      38.641  43.272  29.613  1.00  0.00           H
ATOM   1853  CB  PHE A 125      40.277  42.236  30.479  1.00  0.00           C
ATOM   1854  HB1 PHE A 125      40.338  41.365  31.137  1.00  0.00           H
ATOM   1855  HB2 PHE A 125      40.690  43.149  30.890  1.00  0.00           H
ATOM   1856  CG  PHE A 125      41.148  41.795  29.337  1.00  0.00           C
ATOM   1857  CD1 PHE A 125      41.550  42.770  28.455  1.00  0.00           C
ATOM   1858  HD1 PHE A 125      41.179  43.777  28.525  1.00  0.00           H
ATOM   1859  CE1 PHE A 125      42.190  42.441  27.254  1.00  0.00           C
ATOM   1860  HE1 PHE A 125      42.437  43.303  26.658  1.00  0.00           H
ATOM   1861  CZ  PHE A 125      42.505  41.076  26.974  1.00  0.00           C
ATOM   1862  HZ  PHE A 125      42.901  40.752  26.022  1.00  0.00           H
ATOM   1863  CE2 PHE A 125      42.188  40.120  27.912  1.00  0.00           C
ATOM   1864  HE2 PHE A 125      42.357  39.094  27.629  1.00  0.00           H
ATOM   1865  CD2 PHE A 125      41.491  40.407  29.087  1.00  0.00           C
ATOM   1866  HD2 PHE A 125      41.108  39.623  29.719  1.00  0.00           H
ATOM   1867  C   PHE A 125      38.308  41.108  29.440  1.00  0.00           C
ATOM   1868  O   PHE A 125      37.995  40.108  30.087  1.00  0.00           O
ATOM   1869  N   THR A 126      38.164  41.212  28.073  1.00  0.00           N
ATOM   1870  H   THR A 126      38.481  42.070  27.644  1.00  0.00           H
ATOM   1871  CA  THR A 126      37.416  40.171  27.261  1.00  0.00           C
ATOM   1872  HA  THR A 126      36.762  39.597  27.917  1.00  0.00           H
ATOM   1873  CB  THR A 126      36.546  40.871  26.300  1.00  0.00           C
ATOM   1874  HB  THR A 126      36.031  40.166  25.642  1.00  0.00           H
ATOM   1875  CG2 THR A 126      35.464  41.640  26.954  1.00  0.00           C
ATOM   1876 1HG2 THR A 126      34.908  42.181  26.186  1.00  0.00           H
ATOM   1877 2HG2 THR A 126      34.849  41.089  27.667  1.00  0.00           H
ATOM   1878 3HG2 THR A 126      35.928  42.414  27.560  1.00  0.00           H
ATOM   1879  OG1 THR A 126      37.390  41.744  25.539  1.00  0.00           O
ATOM   1880  HG1 THR A 126      36.812  42.123  24.870  1.00  0.00           H
ATOM   1881  C   THR A 126      38.231  39.118  26.542  1.00  0.00           C
ATOM   1882  O   THR A 126      37.656  38.152  26.089  1.00  0.00           O
ATOM   1883  N   GLY A 127      39.534  39.275  26.439  1.00  0.00           N
ATOM   1884  H   GLY A 127      39.906  39.812  27.206  1.00  0.00           H
ATOM   1885  CA  GLY A 127      40.495  38.751  25.348  1.00  0.00           C
ATOM   1886  HA1 GLY A 127      40.006  37.912  24.868  1.00  0.00           H
ATOM   1887  HA2 GLY A 127      41.438  38.346  25.721  1.00  0.00           H
ATOM   1888  C   GLY A 127      40.742  39.781  24.196  1.00  0.00           C
ATOM   1889  O   GLY A 127      41.636  39.554  23.374  1.00  0.00           O
ATOM   1890  N   ARG A 128      40.000  40.907  24.262  1.00  0.00           N
ATOM   1891  H   ARG A 128      39.338  40.970  25.020  1.00  0.00           H
ATOM   1892  CA  ARG A 128      40.011  41.956  23.185  1.00  0.00           C
ATOM   1893  HA  ARG A 128      40.988  41.809  22.738  1.00  0.00           H
ATOM   1894  CB  ARG A 128      38.927  41.662  22.196  1.00  0.00           C
ATOM   1895  HB1 ARG A 128      37.988  41.801  22.729  1.00  0.00           H
ATOM   1896  HB2 ARG A 128      38.830  40.616  21.907  1.00  0.00           H
ATOM   1897  CG  ARG A 128      39.086  42.396  20.835  1.00  0.00           C
ATOM   1898  HG1 ARG A 128      40.025  42.026  20.417  1.00  0.00           H
ATOM   1899  HG2 ARG A 128      39.350  43.445  20.991  1.00  0.00           H
ATOM   1900  CD  ARG A 128      37.855  42.200  19.936  1.00  0.00           C
ATOM   1901  HD1 ARG A 128      37.709  41.164  19.613  1.00  0.00           H
ATOM   1902  HD2 ARG A 128      38.078  42.688  18.979  1.00  0.00           H
ATOM   1903  NE  ARG A 128      36.620  42.665  20.594  1.00  0.00           N
ATOM   1904  HE  ARG A 128      36.738  43.030  21.528  1.00  0.00           H
ATOM   1905  CZ  ARG A 128      35.346  42.459  20.251  1.00  0.00           C
ATOM   1906  NH1 ARG A 128      34.406  42.752  21.113  1.00  0.00           N
ATOM   1907 1HH1 ARG A 128      34.697  42.807  22.082  1.00  0.00           H
ATOM   1908 2HH1 ARG A 128      33.423  42.668  20.869  1.00  0.00           H
ATOM   1909  NH2 ARG A 128      34.972  41.974  19.097  1.00  0.00           N
ATOM   1910 1HH2 ARG A 128      35.586  41.962  18.300  1.00  0.00           H
ATOM   1911 2HH2 ARG A 128      33.975  41.908  18.957  1.00  0.00           H
ATOM   1912  C   ARG A 128      39.907  43.403  23.707  1.00  0.00           C
ATOM   1913  O   ARG A 128      40.438  44.322  23.087  1.00  0.00           O
ATOM   1914  N   GLU A 129      39.321  43.686  24.846  1.00  0.00           N
ATOM   1915  H   GLU A 129      38.754  43.019  25.345  1.00  0.00           H
ATOM   1916  CA  GLU A 129      39.243  45.087  25.405  1.00  0.00           C
ATOM   1917  HA  GLU A 129      40.127  45.714  25.269  1.00  0.00           H
ATOM   1918  CB  GLU A 129      38.099  45.809  24.779  1.00  0.00           C
ATOM   1919  HB1 GLU A 129      38.384  45.986  23.742  1.00  0.00           H
ATOM   1920  HB2 GLU A 129      37.983  46.734  25.329  1.00  0.00           H
ATOM   1921  CG  GLU A 129      36.718  45.167  24.773  1.00  0.00           C
ATOM   1922  HG1 GLU A 129      35.971  45.953  24.916  1.00  0.00           H
ATOM   1923  HG2 GLU A 129      36.632  44.584  25.693  1.00  0.00           H
ATOM   1924  CD  GLU A 129      36.362  44.356  23.540  1.00  0.00           C
ATOM   1925  OE1 GLU A 129      36.548  44.878  22.426  1.00  0.00           O
ATOM   1926  OE2 GLU A 129      35.942  43.221  23.692  1.00  0.00           O
ATOM   1927  C   GLU A 129      39.127  44.987  27.002  1.00  0.00           C
ATOM   1928  O   GLU A 129      38.771  43.916  27.483  1.00  0.00           O
ATOM   1929  N   PHE A 130      39.392  46.068  27.628  1.00  0.00           N
ATOM   1930  H   PHE A 130      39.864  46.837  27.173  1.00  0.00           H
ATOM   1931  CA  PHE A 130      38.941  46.364  29.023  1.00  0.00           C
ATOM   1932  HA  PHE A 130      38.506  45.450  29.408  1.00  0.00           H
ATOM   1933  CB  PHE A 130      40.079  46.929  29.974  1.00  0.00           C
ATOM   1934  HB1 PHE A 130      39.668  47.083  30.967  1.00  0.00           H
ATOM   1935  HB2 PHE A 130      40.426  47.869  29.556  1.00  0.00           H
ATOM   1936  CG  PHE A 130      41.467  46.164  30.011  1.00  0.00           C
ATOM   1937  CD1 PHE A 130      42.362  46.156  28.943  1.00  0.00           C
ATOM   1938  HD1 PHE A 130      42.107  46.623  28.006  1.00  0.00           H
ATOM   1939  CE1 PHE A 130      43.643  45.648  29.067  1.00  0.00           C
ATOM   1940  HE1 PHE A 130      44.253  45.806  28.197  1.00  0.00           H
ATOM   1941  CZ  PHE A 130      44.032  45.220  30.346  1.00  0.00           C
ATOM   1942  HZ  PHE A 130      45.065  44.967  30.527  1.00  0.00           H
ATOM   1943  CE2 PHE A 130      43.200  45.293  31.462  1.00  0.00           C
ATOM   1944  HE2 PHE A 130      43.563  45.107  32.466  1.00  0.00           H
ATOM   1945  CD2 PHE A 130      41.848  45.639  31.260  1.00  0.00           C
ATOM   1946  HD2 PHE A 130      41.169  45.669  32.092  1.00  0.00           H
ATOM   1947  C   PHE A 130      37.802  47.362  29.126  1.00  0.00           C
ATOM   1948  O   PHE A 130      37.735  48.391  28.423  1.00  0.00           O
ATOM   1949  N   PHE A 131      36.845  47.028  30.021  1.00  0.00           N
ATOM   1950  H   PHE A 131      37.087  46.267  30.641  1.00  0.00           H
ATOM   1951  CA  PHE A 131      35.817  47.906  30.487  1.00  0.00           C
ATOM   1952  HA  PHE A 131      35.768  48.760  29.819  1.00  0.00           H
ATOM   1953  CB  PHE A 131      34.496  47.260  30.485  1.00  0.00           C
ATOM   1954  HB1 PHE A 131      33.666  47.896  30.796  1.00  0.00           H
ATOM   1955  HB2 PHE A 131      34.488  46.408  31.164  1.00  0.00           H
ATOM   1956  CG  PHE A 131      34.054  46.740  29.119  1.00  0.00           C
ATOM   1957  CD1 PHE A 131      34.070  45.330  28.975  1.00  0.00           C
ATOM   1958  HD1 PHE A 131      34.335  44.689  29.796  1.00  0.00           H
ATOM   1959  CE1 PHE A 131      33.599  44.712  27.814  1.00  0.00           C
ATOM   1960  HE1 PHE A 131      33.620  43.636  27.832  1.00  0.00           H
ATOM   1961  CZ  PHE A 131      33.258  45.517  26.718  1.00  0.00           C
ATOM   1962  HZ  PHE A 131      33.136  45.020  25.766  1.00  0.00           H
ATOM   1963  CE2 PHE A 131      33.103  46.928  26.939  1.00  0.00           C
ATOM   1964  HE2 PHE A 131      32.810  47.596  26.131  1.00  0.00           H
ATOM   1965  CD2 PHE A 131      33.530  47.518  28.144  1.00  0.00           C
ATOM   1966  HD2 PHE A 131      33.498  48.588  28.265  1.00  0.00           H
ATOM   1967  C   PHE A 131      36.236  48.366  31.863  1.00  0.00           C
ATOM   1968  O   PHE A 131      36.958  47.634  32.563  1.00  0.00           O
ATOM   1969  N   VAL A 132      35.911  49.594  32.226  1.00  0.00           N
ATOM   1970  H   VAL A 132      35.531  50.279  31.580  1.00  0.00           H
ATOM   1971  CA  VAL A 132      36.198  50.202  33.509  1.00  0.00           C
ATOM   1972  HA  VAL A 132      36.416  49.352  34.167  1.00  0.00           H
ATOM   1973  CB  VAL A 132      37.446  51.068  33.526  1.00  0.00           C
ATOM   1974  HB  VAL A 132      37.357  51.921  32.844  1.00  0.00           H
ATOM   1975  CG1 VAL A 132      37.850  51.539  34.919  1.00  0.00           C
ATOM   1976 1HG1 VAL A 132      37.112  52.264  35.281  1.00  0.00           H
ATOM   1977 2HG1 VAL A 132      37.981  50.656  35.549  1.00  0.00           H
ATOM   1978 3HG1 VAL A 132      38.793  52.075  34.819  1.00  0.00           H
ATOM   1979  CG2 VAL A 132      38.657  50.225  33.026  1.00  0.00           C
ATOM   1980 1HG2 VAL A 132      39.631  50.715  33.098  1.00  0.00           H
ATOM   1981 2HG2 VAL A 132      38.657  49.292  33.586  1.00  0.00           H
ATOM   1982 3HG2 VAL A 132      38.561  49.847  32.008  1.00  0.00           H
ATOM   1983  C   VAL A 132      35.071  50.978  34.208  1.00  0.00           C
ATOM   1984  O   VAL A 132      34.421  51.807  33.612  1.00  0.00           O
ATOM   1985  N   GLY A 133      34.934  50.734  35.516  1.00  0.00           N
ATOM   1986  H   GLY A 133      35.601  50.131  35.972  1.00  0.00           H
ATOM   1987  CA  GLY A 133      33.833  51.167  36.393  1.00  0.00           C
ATOM   1988  HA1 GLY A 133      33.845  50.449  37.217  1.00  0.00           H
ATOM   1989  HA2 GLY A 133      32.853  51.129  35.919  1.00  0.00           H
ATOM   1990  C   GLY A 133      34.011  52.560  36.930  1.00  0.00           C
ATOM   1991  O   GLY A 133      35.084  52.794  37.544  1.00  0.00           O
ATOM   1992  N   LEU A 134      33.081  53.502  36.717  1.00  0.00           N
ATOM   1993  H   LEU A 134      32.445  53.304  35.962  1.00  0.00           H
ATOM   1994  CA  LEU A 134      33.133  54.797  37.348  1.00  0.00           C
ATOM   1995  HA  LEU A 134      33.982  54.825  38.027  1.00  0.00           H
ATOM   1996  CB  LEU A 134      33.295  55.909  36.344  1.00  0.00           C
ATOM   1997  HB1 LEU A 134      33.205  56.865  36.862  1.00  0.00           H
ATOM   1998  HB2 LEU A 134      32.525  55.849  35.569  1.00  0.00           H
ATOM   1999  CG  LEU A 134      34.646  55.892  35.520  1.00  0.00           C
ATOM   2000  HG  LEU A 134      34.747  54.973  34.943  1.00  0.00           H
ATOM   2001  CD1 LEU A 134      34.571  57.016  34.332  1.00  0.00           C
ATOM   2002 1HD1 LEU A 134      35.489  57.028  33.758  1.00  0.00           H
ATOM   2003 2HD1 LEU A 134      33.837  56.648  33.619  1.00  0.00           H
ATOM   2004 3HD1 LEU A 134      34.286  57.977  34.765  1.00  0.00           H
ATOM   2005  CD2 LEU A 134      35.891  56.207  36.362  1.00  0.00           C
ATOM   2006 1HD2 LEU A 134      35.744  57.135  36.919  1.00  0.00           H
ATOM   2007 2HD2 LEU A 134      36.109  55.346  36.998  1.00  0.00           H
ATOM   2008 3HD2 LEU A 134      36.674  56.386  35.618  1.00  0.00           H
ATOM   2009  C   LEU A 134      31.923  55.033  38.239  1.00  0.00           C
ATOM   2010  O   LEU A 134      30.819  55.213  37.775  1.00  0.00           O
ATOM   2011  N   SER A 135      32.104  55.095  39.568  1.00  0.00           N
ATOM   2012  H   SER A 135      33.021  54.808  39.871  1.00  0.00           H
ATOM   2013  CA  SER A 135      31.188  55.572  40.619  1.00  0.00           C
ATOM   2014  HA  SER A 135      30.551  56.311  40.126  1.00  0.00           H
ATOM   2015  CB  SER A 135      30.322  54.470  41.169  1.00  0.00           C
ATOM   2016  HB1 SER A 135      29.498  54.333  40.474  1.00  0.00           H
ATOM   2017  HB2 SER A 135      29.961  54.801  42.151  1.00  0.00           H
ATOM   2018  OG  SER A 135      30.996  53.256  41.437  1.00  0.00           O
ATOM   2019  HG  SER A 135      30.318  52.640  41.714  1.00  0.00           H
ATOM   2020  C   SER A 135      31.932  56.340  41.711  1.00  0.00           C
ATOM   2021  O   SER A 135      31.399  57.329  42.251  1.00  0.00           O
ATOM   2022  N   LYS A 136      32.984  55.753  42.288  1.00  0.00           N
ATOM   2023  H   LYS A 136      33.396  54.976  41.793  1.00  0.00           H
ATOM   2024  CA  LYS A 136      33.554  56.085  43.629  1.00  0.00           C
ATOM   2025  HA  LYS A 136      33.550  57.168  43.731  1.00  0.00           H
ATOM   2026  CB  LYS A 136      32.583  55.560  44.737  1.00  0.00           C
ATOM   2027  HB1 LYS A 136      31.687  56.134  44.534  1.00  0.00           H
ATOM   2028  HB2 LYS A 136      32.915  55.947  45.702  1.00  0.00           H
ATOM   2029  CG  LYS A 136      32.319  54.036  44.853  1.00  0.00           C
ATOM   2030  HG1 LYS A 136      33.291  53.540  44.850  1.00  0.00           H
ATOM   2031  HG2 LYS A 136      31.730  53.557  44.080  1.00  0.00           H
ATOM   2032  CD  LYS A 136      31.614  53.701  46.190  1.00  0.00           C
ATOM   2033  HD1 LYS A 136      32.304  54.083  46.940  1.00  0.00           H
ATOM   2034  HD2 LYS A 136      31.606  52.609  46.292  1.00  0.00           H
ATOM   2035  CE  LYS A 136      30.246  54.378  46.341  1.00  0.00           C
ATOM   2036  HE1 LYS A 136      29.662  54.112  45.465  1.00  0.00           H
ATOM   2037  HE2 LYS A 136      30.302  55.465  46.315  1.00  0.00           H
ATOM   2038  NZ  LYS A 136      29.572  53.865  47.564  1.00  0.00           N
ATOM   2039  HZ1 LYS A 136      29.653  52.877  47.768  1.00  0.00           H
ATOM   2040  HZ2 LYS A 136      30.009  54.377  48.318  1.00  0.00           H
ATOM   2041  HZ3 LYS A 136      28.572  53.954  47.459  1.00  0.00           H
ATOM   2042  C   LYS A 136      34.933  55.581  44.030  1.00  0.00           C
ATOM   2043  O   LYS A 136      35.602  56.396  44.640  1.00  0.00           O
ATOM   2044  N   TRP A 137      35.356  54.349  43.748  1.00  0.00           N
ATOM   2045  H   TRP A 137      34.614  53.738  43.432  1.00  0.00           H
ATOM   2046  CA  TRP A 137      36.631  53.844  44.061  1.00  0.00           C
ATOM   2047  HA  TRP A 137      37.075  54.477  44.824  1.00  0.00           H
ATOM   2048  CB  TRP A 137      36.462  52.422  44.601  1.00  0.00           C
ATOM   2049  HB1 TRP A 137      37.488  52.117  44.788  1.00  0.00           H
ATOM   2050  HB2 TRP A 137      36.101  51.754  43.820  1.00  0.00           H
ATOM   2051  CG  TRP A 137      35.651  52.277  45.835  1.00  0.00           C
ATOM   2052  CD1 TRP A 137      34.481  51.630  45.932  1.00  0.00           C
ATOM   2053  HD1 TRP A 137      33.978  51.200  45.079  1.00  0.00           H
ATOM   2054  NE1 TRP A 137      34.041  51.599  47.271  1.00  0.00           N
ATOM   2055  HE1 TRP A 137      33.121  51.288  47.540  1.00  0.00           H
ATOM   2056  CE2 TRP A 137      34.964  52.128  48.111  1.00  0.00           C
ATOM   2057  CZ2 TRP A 137      35.063  52.396  49.520  1.00  0.00           C
ATOM   2058  HZ2 TRP A 137      34.327  52.008  50.198  1.00  0.00           H
ATOM   2059  CH2 TRP A 137      36.093  53.232  49.953  1.00  0.00           C
ATOM   2060  HH2 TRP A 137      36.013  53.553  50.988  1.00  0.00           H
ATOM   2061  CZ3 TRP A 137      37.045  53.752  49.051  1.00  0.00           C
ATOM   2062  HZ3 TRP A 137      37.641  54.594  49.352  1.00  0.00           H
ATOM   2063  CE3 TRP A 137      37.053  53.427  47.640  1.00  0.00           C
ATOM   2064  HE3 TRP A 137      37.696  53.955  46.956  1.00  0.00           H
ATOM   2065  CD2 TRP A 137      35.988  52.653  47.194  1.00  0.00           C
ATOM   2066  C   TRP A 137      37.648  54.003  42.903  1.00  0.00           C
ATOM   2067  O   TRP A 137      38.862  53.841  43.094  1.00  0.00           O
ATOM   2068  N   THR A 138      37.169  54.117  41.681  1.00  0.00           N
ATOM   2069  H   THR A 138      36.192  53.974  41.469  1.00  0.00           H
ATOM   2070  CA  THR A 138      38.040  54.454  40.492  1.00  0.00           C
ATOM   2071  HA  THR A 138      39.095  54.587  40.760  1.00  0.00           H
ATOM   2072  CB  THR A 138      38.063  53.313  39.477  1.00  0.00           C
ATOM   2073  HB  THR A 138      37.041  53.114  39.164  1.00  0.00           H
ATOM   2074  CG2 THR A 138      38.862  53.696  38.210  1.00  0.00           C
ATOM   2075 1HG2 THR A 138      38.383  54.444  37.586  1.00  0.00           H
ATOM   2076 2HG2 THR A 138      39.878  54.008  38.442  1.00  0.00           H
ATOM   2077 3HG2 THR A 138      38.964  52.821  37.563  1.00  0.00           H
ATOM   2078  OG1 THR A 138      38.629  52.254  40.190  1.00  0.00           O
ATOM   2079  HG1 THR A 138      37.881  51.890  40.683  1.00  0.00           H
ATOM   2080  C   THR A 138      37.539  55.742  39.911  1.00  0.00           C
ATOM   2081  O   THR A 138      36.387  56.150  40.120  1.00  0.00           O
ATOM   2082  N   ASN A 139      38.430  56.590  39.385  1.00  0.00           N
ATOM   2083  H   ASN A 139      39.409  56.358  39.418  1.00  0.00           H
ATOM   2084  CA  ASN A 139      38.025  57.919  38.801  1.00  0.00           C
ATOM   2085  HA  ASN A 139      36.942  57.950  38.702  1.00  0.00           H
ATOM   2086  CB  ASN A 139      38.388  59.064  39.806  1.00  0.00           C
ATOM   2087  HB1 ASN A 139      38.155  58.752  40.814  1.00  0.00           H
ATOM   2088  HB2 ASN A 139      37.936  59.981  39.427  1.00  0.00           H
ATOM   2089  CG  ASN A 139      39.948  59.408  39.847  1.00  0.00           C
ATOM   2090  OD1 ASN A 139      40.752  58.862  39.038  1.00  0.00           O
ATOM   2091  ND2 ASN A 139      40.219  60.457  40.542  1.00  0.00           N
ATOM   2092 1HD2 ASN A 139      39.613  60.808  41.277  1.00  0.00           H
ATOM   2093 2HD2 ASN A 139      41.145  60.845  40.635  1.00  0.00           H
ATOM   2094  C   ASN A 139      38.628  57.886  37.393  1.00  0.00           C
ATOM   2095  O   ASN A 139      39.529  57.113  37.149  1.00  0.00           O
ATOM   2096  N   HIS A 140      38.275  58.808  36.512  1.00  0.00           N
ATOM   2097  H   HIS A 140      37.610  59.506  36.794  1.00  0.00           H
ATOM   2098  CA  HIS A 140      38.792  58.822  35.129  1.00  0.00           C
ATOM   2099  HA  HIS A 140      38.553  57.823  34.768  1.00  0.00           H
ATOM   2100  CB  HIS A 140      37.887  59.815  34.322  1.00  0.00           C
ATOM   2101  HB1 HIS A 140      36.842  59.643  34.548  1.00  0.00           H
ATOM   2102  HB2 HIS A 140      37.971  59.524  33.272  1.00  0.00           H
ATOM   2103  CG  HIS A 140      38.388  61.225  34.466  1.00  0.00           C
ATOM   2104  ND1 HIS A 140      39.259  61.804  33.574  1.00  0.00           N
ATOM   2105  CE1 HIS A 140      39.446  63.070  33.968  1.00  0.00           C
ATOM   2106  HE1 HIS A 140      40.207  63.735  33.598  1.00  0.00           H
ATOM   2107  NE2 HIS A 140      38.824  63.275  35.112  1.00  0.00           N
ATOM   2108  HE2 HIS A 140      38.962  64.110  35.653  1.00  0.00           H
ATOM   2109  CD2 HIS A 140      38.061  62.185  35.382  1.00  0.00           C
ATOM   2110  HD2 HIS A 140      37.434  62.055  36.257  1.00  0.00           H
ATOM   2111  C   HIS A 140      40.274  59.178  34.940  1.00  0.00           C
ATOM   2112  O   HIS A 140      40.820  58.649  33.944  1.00  0.00           O
ATOM   2113  N   ARG A 141      40.840  59.885  35.884  1.00  0.00           N
ATOM   2114  H   ARG A 141      40.131  60.111  36.563  1.00  0.00           H
ATOM   2115  CA  ARG A 141      42.280  60.216  36.077  1.00  0.00           C
ATOM   2116  HA  ARG A 141      42.726  60.639  35.176  1.00  0.00           H
ATOM   2117  CB  ARG A 141      42.485  61.253  37.225  1.00  0.00           C
ATOM   2118  HB1 ARG A 141      43.561  61.306  37.378  1.00  0.00           H
ATOM   2119  HB2 ARG A 141      41.956  60.828  38.084  1.00  0.00           H
ATOM   2120  CG  ARG A 141      41.905  62.699  37.046  1.00  0.00           C
ATOM   2121  HG1 ARG A 141      40.816  62.641  37.018  1.00  0.00           H
ATOM   2122  HG2 ARG A 141      42.327  63.076  36.112  1.00  0.00           H
ATOM   2123  CD  ARG A 141      42.310  63.462  38.254  1.00  0.00           C
ATOM   2124  HD1 ARG A 141      42.311  62.838  39.141  1.00  0.00           H
ATOM   2125  HD2 ARG A 141      41.567  64.257  38.338  1.00  0.00           H
ATOM   2126  NE  ARG A 141      43.722  63.923  38.212  1.00  0.00           N
ATOM   2127  HE  ARG A 141      44.426  63.192  38.209  1.00  0.00           H
ATOM   2128  CZ  ARG A 141      44.150  65.155  37.982  1.00  0.00           C
ATOM   2129  NH1 ARG A 141      43.379  66.128  37.523  1.00  0.00           N
ATOM   2130 1HH1 ARG A 141      42.514  65.910  37.042  1.00  0.00           H
ATOM   2131 2HH1 ARG A 141      43.756  67.061  37.430  1.00  0.00           H
ATOM   2132  NH2 ARG A 141      45.342  65.374  38.299  1.00  0.00           N
ATOM   2133 1HH2 ARG A 141      45.866  64.594  38.668  1.00  0.00           H
ATOM   2134 2HH2 ARG A 141      45.859  66.154  37.907  1.00  0.00           H
ATOM   2135  C   ARG A 141      43.171  58.999  36.303  1.00  0.00           C
ATOM   2136  O   ARG A 141      44.238  58.886  35.725  1.00  0.00           O
ATOM   2137  N   GLY A 142      42.806  58.084  37.180  1.00  0.00           N
ATOM   2138  H   GLY A 142      41.946  58.287  37.671  1.00  0.00           H
ATOM   2139  CA  GLY A 142      43.512  56.776  37.259  1.00  0.00           C
ATOM   2140  HA1 GLY A 142      43.338  56.473  38.292  1.00  0.00           H
ATOM   2141  HA2 GLY A 142      44.564  57.064  37.172  1.00  0.00           H
ATOM   2142  C   GLY A 142      43.113  55.657  36.290  1.00  0.00           C
ATOM   2143  O   GLY A 142      43.924  54.746  36.023  1.00  0.00           O
ATOM   2144  N   ALA A 143      41.909  55.721  35.697  1.00  0.00           N
ATOM   2145  H   ALA A 143      41.162  56.344  35.985  1.00  0.00           H
ATOM   2146  CA  ALA A 143      41.516  54.685  34.680  1.00  0.00           C
ATOM   2147  HA  ALA A 143      41.949  53.719  34.946  1.00  0.00           H
ATOM   2148  CB  ALA A 143      39.969  54.594  34.681  1.00  0.00           C
ATOM   2149  HB1 ALA A 143      39.569  55.595  34.576  1.00  0.00           H
ATOM   2150  HB2 ALA A 143      39.656  54.108  33.760  1.00  0.00           H
ATOM   2151  HB3 ALA A 143      39.673  54.063  35.593  1.00  0.00           H
ATOM   2152  C   ALA A 143      42.197  55.083  33.321  1.00  0.00           C
ATOM   2153  O   ALA A 143      42.653  54.238  32.556  1.00  0.00           O
ATOM   2154  N   GLU A 144      42.549  56.379  33.109  1.00  0.00           N
ATOM   2155  H   GLU A 144      42.081  57.094  33.641  1.00  0.00           H
ATOM   2156  CA  GLU A 144      43.325  56.791  31.927  1.00  0.00           C
ATOM   2157  HA  GLU A 144      42.768  56.499  31.038  1.00  0.00           H
ATOM   2158  CB  GLU A 144      43.424  58.299  31.986  1.00  0.00           C
ATOM   2159  HB1 GLU A 144      43.682  58.698  32.965  1.00  0.00           H
ATOM   2160  HB2 GLU A 144      42.506  58.784  31.661  1.00  0.00           H
ATOM   2161  CG  GLU A 144      44.422  58.958  31.000  1.00  0.00           C
ATOM   2162  HG1 GLU A 144      44.313  58.750  29.933  1.00  0.00           H
ATOM   2163  HG2 GLU A 144      45.407  58.660  31.368  1.00  0.00           H
ATOM   2164  CD  GLU A 144      44.337  60.492  31.024  1.00  0.00           C
ATOM   2165  OE1 GLU A 144      45.202  61.263  31.552  1.00  0.00           O
ATOM   2166  OE2 GLU A 144      43.291  60.987  30.573  1.00  0.00           O
ATOM   2167  C   GLU A 144      44.765  56.140  31.820  1.00  0.00           C
ATOM   2168  O   GLU A 144      45.311  55.969  30.721  1.00  0.00           O
ATOM   2169  N   ILE A 145      45.283  55.720  32.945  1.00  0.00           N
ATOM   2170  H   ILE A 145      44.738  55.786  33.795  1.00  0.00           H
ATOM   2171  CA  ILE A 145      46.564  54.959  33.140  1.00  0.00           C
ATOM   2172  HA  ILE A 145      47.249  55.269  32.340  1.00  0.00           H
ATOM   2173  CB  ILE A 145      47.217  55.238  34.464  1.00  0.00           C
ATOM   2174  HB  ILE A 145      46.374  55.174  35.151  1.00  0.00           H
ATOM   2175  CG2 ILE A 145      48.380  54.270  34.782  1.00  0.00           C
ATOM   2176 1HG2 ILE A 145      47.937  53.318  35.068  1.00  0.00           H
ATOM   2177 2HG2 ILE A 145      49.153  54.195  34.010  1.00  0.00           H
ATOM   2178 3HG2 ILE A 145      48.926  54.561  35.681  1.00  0.00           H
ATOM   2179  CG1 ILE A 145      47.556  56.719  34.656  1.00  0.00           C
ATOM   2180 1HG1 ILE A 145      47.686  56.922  35.726  1.00  0.00           H
ATOM   2181 2HG1 ILE A 145      46.655  57.328  34.548  1.00  0.00           H
ATOM   2182  CD  ILE A 145      48.684  57.241  33.784  1.00  0.00           C
ATOM   2183  HD1 ILE A 145      49.510  56.528  33.795  1.00  0.00           H
ATOM   2184  HD2 ILE A 145      48.266  57.262  32.785  1.00  0.00           H
ATOM   2185  HD3 ILE A 145      48.922  58.220  34.196  1.00  0.00           H
ATOM   2186  C   ILE A 145      46.422  53.494  32.593  1.00  0.00           C
ATOM   2187  O   ILE A 145      47.310  52.837  32.053  1.00  0.00           O
ATOM   2188  N   VAL A 146      45.221  52.889  32.755  1.00  0.00           N
ATOM   2189  H   VAL A 146      44.439  53.445  33.070  1.00  0.00           H
ATOM   2190  CA  VAL A 146      44.921  51.533  32.156  1.00  0.00           C
ATOM   2191  HA  VAL A 146      45.706  50.845  32.457  1.00  0.00           H
ATOM   2192  CB  VAL A 146      43.570  50.930  32.730  1.00  0.00           C
ATOM   2193  HB  VAL A 146      42.693  51.550  32.531  1.00  0.00           H
ATOM   2194  CG1 VAL A 146      43.328  49.493  32.189  1.00  0.00           C
ATOM   2195 1HG1 VAL A 146      43.293  49.562  31.095  1.00  0.00           H
ATOM   2196 2HG1 VAL A 146      44.156  48.843  32.468  1.00  0.00           H
ATOM   2197 3HG1 VAL A 146      42.448  48.983  32.559  1.00  0.00           H
ATOM   2198  CG2 VAL A 146      43.539  50.890  34.269  1.00  0.00           C
ATOM   2199 1HG2 VAL A 146      44.049  51.788  34.618  1.00  0.00           H
ATOM   2200 2HG2 VAL A 146      42.534  51.008  34.670  1.00  0.00           H
ATOM   2201 3HG2 VAL A 146      44.181  50.118  34.710  1.00  0.00           H
ATOM   2202  C   VAL A 146      44.951  51.699  30.628  1.00  0.00           C
ATOM   2203  O   VAL A 146      45.595  50.899  29.878  1.00  0.00           O
ATOM   2204  N   ALA A 147      44.385  52.802  30.126  1.00  0.00           N
ATOM   2205  H   ALA A 147      43.914  53.473  30.715  1.00  0.00           H
ATOM   2206  CA  ALA A 147      44.304  53.017  28.671  1.00  0.00           C
ATOM   2207  HA  ALA A 147      43.962  52.041  28.323  1.00  0.00           H
ATOM   2208  CB  ALA A 147      43.166  54.061  28.530  1.00  0.00           C
ATOM   2209  HB1 ALA A 147      42.284  53.830  29.133  1.00  0.00           H
ATOM   2210  HB2 ALA A 147      43.446  55.043  28.905  1.00  0.00           H
ATOM   2211  HB3 ALA A 147      42.905  54.139  27.481  1.00  0.00           H
ATOM   2212  C   ALA A 147      45.699  53.372  28.131  1.00  0.00           C
ATOM   2213  O   ALA A 147      46.106  52.975  27.001  1.00  0.00           O
ATOM   2214  N   ASP A 148      46.477  54.099  28.891  1.00  0.00           N
ATOM   2215  H   ASP A 148      46.093  54.516  29.736  1.00  0.00           H
ATOM   2216  CA  ASP A 148      47.877  54.440  28.529  1.00  0.00           C
ATOM   2217  HA  ASP A 148      47.871  54.866  27.529  1.00  0.00           H
ATOM   2218  CB  ASP A 148      48.451  55.494  29.498  1.00  0.00           C
ATOM   2219  HB1 ASP A 148      48.484  55.121  30.524  1.00  0.00           H
ATOM   2220  HB2 ASP A 148      47.842  56.387  29.357  1.00  0.00           H
ATOM   2221  CG  ASP A 148      49.861  55.998  29.155  1.00  0.00           C
ATOM   2222  OD1 ASP A 148      50.750  55.777  30.027  1.00  0.00           O
ATOM   2223  OD2 ASP A 148      50.080  56.557  28.028  1.00  0.00           O
ATOM   2224  C   ASP A 148      48.846  53.225  28.553  1.00  0.00           C
ATOM   2225  O   ASP A 148      49.826  53.232  27.780  1.00  0.00           O
ATOM   2226  N   THR A 149      48.532  52.157  29.278  1.00  0.00           N
ATOM   2227  H   THR A 149      47.749  52.226  29.908  1.00  0.00           H
ATOM   2228  CA  THR A 149      49.488  51.022  29.567  1.00  0.00           C
ATOM   2229  HA  THR A 149      50.542  51.223  29.354  1.00  0.00           H
ATOM   2230  CB  THR A 149      49.407  50.634  31.054  1.00  0.00           C
ATOM   2231  HB  THR A 149      48.368  50.341  31.167  1.00  0.00           H
ATOM   2232  CG2 THR A 149      50.441  49.583  31.518  1.00  0.00           C
ATOM   2233 1HG2 THR A 149      50.296  49.338  32.568  1.00  0.00           H
ATOM   2234 2HG2 THR A 149      50.407  48.700  30.875  1.00  0.00           H
ATOM   2235 3HG2 THR A 149      51.405  50.059  31.361  1.00  0.00           H
ATOM   2236  OG1 THR A 149      49.822  51.729  31.954  1.00  0.00           O
ATOM   2237  HG1 THR A 149      48.980  52.197  31.974  1.00  0.00           H
ATOM   2238  C   THR A 149      49.229  49.792  28.790  1.00  0.00           C
ATOM   2239  O   THR A 149      50.173  49.043  28.446  1.00  0.00           O
ATOM   2240  N   PHE A 150      47.938  49.567  28.479  1.00  0.00           N
ATOM   2241  H   PHE A 150      47.234  50.098  28.957  1.00  0.00           H
ATOM   2242  CA  PHE A 150      47.488  48.463  27.614  1.00  0.00           C
ATOM   2243  HA  PHE A 150      48.317  47.801  27.374  1.00  0.00           H
ATOM   2244  CB  PHE A 150      46.407  47.574  28.328  1.00  0.00           C
ATOM   2245  HB1 PHE A 150      46.167  46.683  27.761  1.00  0.00           H
ATOM   2246  HB2 PHE A 150      45.526  48.215  28.441  1.00  0.00           H
ATOM   2247  CG  PHE A 150      46.801  47.105  29.749  1.00  0.00           C
ATOM   2248  CD1 PHE A 150      46.208  47.812  30.839  1.00  0.00           C
ATOM   2249  HD1 PHE A 150      45.291  48.328  30.594  1.00  0.00           H
ATOM   2250  CE1 PHE A 150      46.701  47.590  32.163  1.00  0.00           C
ATOM   2251  HE1 PHE A 150      46.148  47.992  32.997  1.00  0.00           H
ATOM   2252  CZ  PHE A 150      47.850  46.740  32.402  1.00  0.00           C
ATOM   2253  HZ  PHE A 150      48.179  46.626  33.430  1.00  0.00           H
ATOM   2254  CE2 PHE A 150      48.485  46.150  31.329  1.00  0.00           C
ATOM   2255  HE2 PHE A 150      49.262  45.411  31.464  1.00  0.00           H
ATOM   2256  CD2 PHE A 150      47.952  46.316  30.040  1.00  0.00           C
ATOM   2257  HD2 PHE A 150      48.366  45.720  29.241  1.00  0.00           H
ATOM   2258  C   PHE A 150      47.066  49.000  26.200  1.00  0.00           C
ATOM   2259  O   PHE A 150      45.873  49.236  26.050  1.00  0.00           O
ATOM   2260  N   ARG A 151      48.001  49.342  25.237  1.00  0.00           N
ATOM   2261  H   ARG A 151      48.975  49.106  25.372  1.00  0.00           H
ATOM   2262  CA  ARG A 151      47.628  50.067  23.943  1.00  0.00           C
ATOM   2263  HA  ARG A 151      46.681  50.580  24.129  1.00  0.00           H
ATOM   2264  CB  ARG A 151      48.791  51.058  23.649  1.00  0.00           C
ATOM   2265  HB1 ARG A 151      48.455  51.639  22.782  1.00  0.00           H
ATOM   2266  HB2 ARG A 151      49.680  50.482  23.378  1.00  0.00           H
ATOM   2267  CG  ARG A 151      49.034  52.042  24.737  1.00  0.00           C
ATOM   2268  HG1 ARG A 151      49.064  51.533  25.702  1.00  0.00           H
ATOM   2269  HG2 ARG A 151      48.241  52.780  24.865  1.00  0.00           H
ATOM   2270  CD  ARG A 151      50.279  52.865  24.422  1.00  0.00           C
ATOM   2271  HD1 ARG A 151      50.083  53.137  23.381  1.00  0.00           H
ATOM   2272  HD2 ARG A 151      51.142  52.204  24.341  1.00  0.00           H
ATOM   2273  NE  ARG A 151      50.503  54.046  25.239  1.00  0.00           N
ATOM   2274  HE  ARG A 151      50.226  54.098  26.203  1.00  0.00           H
ATOM   2275  CZ  ARG A 151      51.225  55.136  24.890  1.00  0.00           C
ATOM   2276  NH1 ARG A 151      51.480  56.139  25.703  1.00  0.00           N
ATOM   2277 1HH1 ARG A 151      50.953  56.079  26.560  1.00  0.00           H
ATOM   2278 2HH1 ARG A 151      52.004  56.940  25.397  1.00  0.00           H
ATOM   2279  NH2 ARG A 151      51.707  55.384  23.666  1.00  0.00           N
ATOM   2280 1HH2 ARG A 151      51.514  54.663  22.988  1.00  0.00           H
ATOM   2281 2HH2 ARG A 151      52.244  56.185  23.365  1.00  0.00           H
ATOM   2282  C   ARG A 151      47.338  49.106  22.793  1.00  0.00           C
ATOM   2283  O   ARG A 151      46.839  49.592  21.781  1.00  0.00           O
ATOM   2284  N   ASP A 152      47.721  47.831  22.784  1.00  0.00           N
ATOM   2285  H   ASP A 152      48.136  47.441  23.621  1.00  0.00           H
ATOM   2286  CA  ASP A 152      47.353  46.810  21.719  1.00  0.00           C
ATOM   2287  HA  ASP A 152      47.333  47.382  20.784  1.00  0.00           H
ATOM   2288  CB  ASP A 152      48.456  45.778  21.550  1.00  0.00           C
ATOM   2289  HB1 ASP A 152      49.180  45.997  20.754  1.00  0.00           H
ATOM   2290  HB2 ASP A 152      48.015  44.881  21.130  1.00  0.00           H
ATOM   2291  CG  ASP A 152      49.221  45.376  22.823  1.00  0.00           C
ATOM   2292  OD1 ASP A 152      50.260  45.960  23.087  1.00  0.00           O
ATOM   2293  OD2 ASP A 152      48.649  44.477  23.473  1.00  0.00           O
ATOM   2294  C   ASP A 152      45.988  46.267  21.829  1.00  0.00           C
ATOM   2295  O   ASP A 152      45.289  45.798  20.962  1.00  0.00           O
ATOM   2296  N   PHE A 153      45.534  46.419  23.075  1.00  0.00           N
ATOM   2297  H   PHE A 153      46.086  46.834  23.811  1.00  0.00           H
ATOM   2298  CA  PHE A 153      44.110  46.377  23.451  1.00  0.00           C
ATOM   2299  HA  PHE A 153      43.630  45.711  22.729  1.00  0.00           H
ATOM   2300  CB  PHE A 153      43.825  45.653  24.809  1.00  0.00           C
ATOM   2301  HB1 PHE A 153      42.757  45.592  24.999  1.00  0.00           H
ATOM   2302  HB2 PHE A 153      44.225  46.205  25.665  1.00  0.00           H
ATOM   2303  CG  PHE A 153      44.418  44.258  24.900  1.00  0.00           C
ATOM   2304  CD1 PHE A 153      45.578  44.079  25.677  1.00  0.00           C
ATOM   2305  HD1 PHE A 153      45.952  44.914  26.252  1.00  0.00           H
ATOM   2306  CE1 PHE A 153      46.075  42.819  25.878  1.00  0.00           C
ATOM   2307  HE1 PHE A 153      46.971  42.686  26.464  1.00  0.00           H
ATOM   2308  CZ  PHE A 153      45.470  41.703  25.223  1.00  0.00           C
ATOM   2309  HZ  PHE A 153      45.951  40.739  25.372  1.00  0.00           H
ATOM   2310  CE2 PHE A 153      44.442  41.919  24.277  1.00  0.00           C
ATOM   2311  HE2 PHE A 153      44.025  41.088  23.718  1.00  0.00           H
ATOM   2312  CD2 PHE A 153      43.835  43.175  24.198  1.00  0.00           C
ATOM   2313  HD2 PHE A 153      42.906  43.332  23.663  1.00  0.00           H
ATOM   2314  C   PHE A 153      43.480  47.764  23.490  1.00  0.00           C
ATOM   2315  O   PHE A 153      44.154  48.831  23.495  1.00  0.00           O
ATOM   2316  N   ALA A 154      42.146  47.831  23.463  1.00  0.00           N
ATOM   2317  H   ALA A 154      41.740  46.925  23.288  1.00  0.00           H
ATOM   2318  CA  ALA A 154      41.278  49.003  23.756  1.00  0.00           C
ATOM   2319  HA  ALA A 154      41.794  49.947  23.608  1.00  0.00           H
ATOM   2320  CB  ALA A 154      40.068  48.972  22.693  1.00  0.00           C
ATOM   2321  HB1 ALA A 154      39.340  49.751  22.889  1.00  0.00           H
ATOM   2322  HB2 ALA A 154      40.407  48.909  21.659  1.00  0.00           H
ATOM   2323  HB3 ALA A 154      39.524  48.049  22.876  1.00  0.00           H
ATOM   2324  C   ALA A 154      40.643  48.995  25.133  1.00  0.00           C
ATOM   2325  O   ALA A 154      40.587  47.960  25.845  1.00  0.00           O
ATOM   2326  N   VAL A 155      40.188  50.161  25.685  1.00  0.00           N
ATOM   2327  H   VAL A 155      40.083  50.974  25.099  1.00  0.00           H
ATOM   2328  CA  VAL A 155      39.720  50.430  27.025  1.00  0.00           C
ATOM   2329  HA  VAL A 155      39.276  49.493  27.375  1.00  0.00           H
ATOM   2330  CB  VAL A 155      40.836  50.864  28.033  1.00  0.00           C
ATOM   2331  HB  VAL A 155      41.188  51.866  27.789  1.00  0.00           H
ATOM   2332  CG1 VAL A 155      40.370  50.854  29.529  1.00  0.00           C
ATOM   2333 1HG1 VAL A 155      39.899  49.919  29.805  1.00  0.00           H
ATOM   2334 2HG1 VAL A 155      41.213  50.945  30.218  1.00  0.00           H
ATOM   2335 3HG1 VAL A 155      39.608  51.613  29.738  1.00  0.00           H
ATOM   2336  CG2 VAL A 155      42.027  49.846  28.064  1.00  0.00           C
ATOM   2337 1HG2 VAL A 155      42.828  50.168  28.719  1.00  0.00           H
ATOM   2338 2HG2 VAL A 155      41.723  48.800  28.045  1.00  0.00           H
ATOM   2339 3HG2 VAL A 155      42.530  49.996  27.113  1.00  0.00           H
ATOM   2340  C   VAL A 155      38.554  51.437  27.032  1.00  0.00           C
ATOM   2341  O   VAL A 155      38.527  52.387  26.182  1.00  0.00           O
ATOM   2342  N   SER A 156      37.469  51.249  27.849  1.00  0.00           N
ATOM   2343  H   SER A 156      37.456  50.369  28.356  1.00  0.00           H
ATOM   2344  CA  SER A 156      36.163  51.986  27.882  1.00  0.00           C
ATOM   2345  HA  SER A 156      36.341  52.939  27.367  1.00  0.00           H
ATOM   2346  CB  SER A 156      35.090  51.353  26.988  1.00  0.00           C
ATOM   2347  HB1 SER A 156      34.234  52.025  26.960  1.00  0.00           H
ATOM   2348  HB2 SER A 156      34.916  50.322  27.305  1.00  0.00           H
ATOM   2349  OG  SER A 156      35.521  51.273  25.648  1.00  0.00           O
ATOM   2350  HG  SER A 156      35.985  50.469  25.416  1.00  0.00           H
ATOM   2351  C   SER A 156      35.507  52.159  29.189  1.00  0.00           C
ATOM   2352  O   SER A 156      35.410  51.146  29.867  1.00  0.00           O
ATOM   2353  N   THR A 157      35.057  53.336  29.510  1.00  0.00           N
ATOM   2354  H   THR A 157      34.969  54.034  28.780  1.00  0.00           H
ATOM   2355  CA  THR A 157      34.356  53.559  30.792  1.00  0.00           C
ATOM   2356  HA  THR A 157      34.807  52.808  31.458  1.00  0.00           H
ATOM   2357  CB  THR A 157      34.687  54.899  31.414  1.00  0.00           C
ATOM   2358  HB  THR A 157      34.274  54.890  32.431  1.00  0.00           H
ATOM   2359  CG2 THR A 157      36.194  55.037  31.479  1.00  0.00           C
ATOM   2360 1HG2 THR A 157      36.653  54.476  32.294  1.00  0.00           H
ATOM   2361 2HG2 THR A 157      36.677  54.727  30.554  1.00  0.00           H
ATOM   2362 3HG2 THR A 157      36.461  56.072  31.692  1.00  0.00           H
ATOM   2363  OG1 THR A 157      34.244  55.947  30.583  1.00  0.00           O
ATOM   2364  HG1 THR A 157      34.948  56.008  29.930  1.00  0.00           H
ATOM   2365  C   THR A 157      32.894  53.231  30.770  1.00  0.00           C
ATOM   2366  O   THR A 157      32.242  53.334  29.725  1.00  0.00           O
ATOM   2367  N   VAL A 158      32.401  52.831  31.890  1.00  0.00           N
ATOM   2368  H   VAL A 158      33.009  52.668  32.682  1.00  0.00           H
ATOM   2369  CA  VAL A 158      30.949  52.763  32.155  1.00  0.00           C
ATOM   2370  HA  VAL A 158      30.406  53.260  31.355  1.00  0.00           H
ATOM   2371  CB  VAL A 158      30.291  51.433  32.109  1.00  0.00           C
ATOM   2372  HB  VAL A 158      29.316  51.586  32.548  1.00  0.00           H
ATOM   2373  CG1 VAL A 158      30.098  50.912  30.673  1.00  0.00           C
ATOM   2374 1HG1 VAL A 158      29.774  51.711  30.006  1.00  0.00           H
ATOM   2375 2HG1 VAL A 158      31.070  50.624  30.281  1.00  0.00           H
ATOM   2376 3HG1 VAL A 158      29.416  50.074  30.576  1.00  0.00           H
ATOM   2377  CG2 VAL A 158      30.994  50.409  32.962  1.00  0.00           C
ATOM   2378 1HG2 VAL A 158      30.427  49.484  33.041  1.00  0.00           H
ATOM   2379 2HG2 VAL A 158      31.928  50.224  32.429  1.00  0.00           H
ATOM   2380 3HG2 VAL A 158      31.109  50.800  33.969  1.00  0.00           H
ATOM   2381  C   VAL A 158      30.590  53.483  33.517  1.00  0.00           C
ATOM   2382  O   VAL A 158      31.437  53.350  34.436  1.00  0.00           O
ATOM   2383  N   PRO A 159      29.340  54.160  33.652  1.00  0.00           N
ATOM   2384  CD  PRO A 159      28.550  54.816  32.638  1.00  0.00           C
ATOM   2385  HD1 PRO A 159      28.104  54.024  32.050  1.00  0.00           H
ATOM   2386  HD2 PRO A 159      29.187  55.373  31.949  1.00  0.00           H
ATOM   2387  CG  PRO A 159      27.560  55.732  33.336  1.00  0.00           C
ATOM   2388  HG1 PRO A 159      26.582  55.265  33.403  1.00  0.00           H
ATOM   2389  HG2 PRO A 159      27.504  56.667  32.787  1.00  0.00           H
ATOM   2390  CB  PRO A 159      28.052  55.928  34.768  1.00  0.00           C
ATOM   2391  HB1 PRO A 159      27.244  56.060  35.484  1.00  0.00           H
ATOM   2392  HB2 PRO A 159      28.826  56.700  34.759  1.00  0.00           H
ATOM   2393  CA  PRO A 159      28.921  54.671  34.954  1.00  0.00           C
ATOM   2394  HA  PRO A 159      29.770  55.039  35.529  1.00  0.00           H
ATOM   2395  C   PRO A 159      28.240  53.606  35.808  1.00  0.00           C
ATOM   2396  O   PRO A 159      27.436  52.850  35.297  1.00  0.00           O
ATOM   2397  N   VAL A 160      28.558  53.347  37.099  1.00  0.00           N
ATOM   2398  H   VAL A 160      29.126  54.023  37.588  1.00  0.00           H
ATOM   2399  CA  VAL A 160      28.042  52.151  37.881  1.00  0.00           C
ATOM   2400  HA  VAL A 160      27.631  51.405  37.208  1.00  0.00           H
ATOM   2401  CB  VAL A 160      29.247  51.271  38.461  1.00  0.00           C
ATOM   2402  HB  VAL A 160      29.657  51.729  39.362  1.00  0.00           H
ATOM   2403  CG1 VAL A 160      28.833  49.831  38.976  1.00  0.00           C
ATOM   2404 1HG1 VAL A 160      28.066  49.934  39.748  1.00  0.00           H
ATOM   2405 2HG1 VAL A 160      28.365  49.298  38.141  1.00  0.00           H
ATOM   2406 3HG1 VAL A 160      29.710  49.248  39.234  1.00  0.00           H
ATOM   2407  CG2 VAL A 160      30.211  51.069  37.280  1.00  0.00           C
ATOM   2408 1HG2 VAL A 160      30.636  52.020  36.962  1.00  0.00           H
ATOM   2409 2HG2 VAL A 160      30.994  50.354  37.544  1.00  0.00           H
ATOM   2410 3HG2 VAL A 160      29.657  50.647  36.444  1.00  0.00           H
ATOM   2411  C   VAL A 160      26.986  52.515  38.941  1.00  0.00           C
ATOM   2412  O   VAL A 160      27.175  53.507  39.643  1.00  0.00           O
ATOM   2413  N   SER A 161      25.896  51.741  38.997  1.00  0.00           N
ATOM   2414  H   SER A 161      25.789  51.061  38.260  1.00  0.00           H
ATOM   2415  CA  SER A 161      24.924  51.882  40.098  1.00  0.00           C
ATOM   2416  HA  SER A 161      25.173  52.549  40.922  1.00  0.00           H
ATOM   2417  CB  SER A 161      23.671  52.383  39.399  1.00  0.00           C
ATOM   2418  HB1 SER A 161      23.918  53.394  39.090  1.00  0.00           H
ATOM   2419  HB2 SER A 161      22.879  52.475  40.140  1.00  0.00           H
ATOM   2420  OG  SER A 161      23.151  51.582  38.270  1.00  0.00           O
ATOM   2421  HG  SER A 161      22.230  51.792  38.117  1.00  0.00           H
ATOM   2422  C   SER A 161      24.669  50.566  40.767  1.00  0.00           C
ATOM   2423  O   SER A 161      25.082  49.478  40.348  1.00  0.00           O
ATOM   2424  N   GLY A 162      23.923  50.638  41.894  1.00  0.00           N
ATOM   2425  H   GLY A 162      23.396  51.452  42.197  1.00  0.00           H
ATOM   2426  CA  GLY A 162      23.695  49.419  42.734  1.00  0.00           C
ATOM   2427  HA1 GLY A 162      23.455  48.572  42.097  1.00  0.00           H
ATOM   2428  HA2 GLY A 162      22.796  49.646  43.313  1.00  0.00           H
ATOM   2429  C   GLY A 162      24.952  49.083  43.531  1.00  0.00           C
ATOM   2430  O   GLY A 162      25.303  49.952  44.343  1.00  0.00           O
ATOM   2431  N   PRO A 163      25.533  47.821  43.341  1.00  0.00           N
ATOM   2432  CD  PRO A 163      24.998  46.689  42.614  1.00  0.00           C
ATOM   2433  HD1 PRO A 163      25.088  46.816  41.542  1.00  0.00           H
ATOM   2434  HD2 PRO A 163      23.987  46.480  42.941  1.00  0.00           H
ATOM   2435  CG  PRO A 163      25.911  45.512  42.881  1.00  0.00           C
ATOM   2436  HG1 PRO A 163      25.921  44.802  42.048  1.00  0.00           H
ATOM   2437  HG2 PRO A 163      25.686  45.007  43.823  1.00  0.00           H
ATOM   2438  CB  PRO A 163      27.234  46.287  42.953  1.00  0.00           C
ATOM   2439  HB1 PRO A 163      27.601  46.576  41.969  1.00  0.00           H
ATOM   2440  HB2 PRO A 163      27.940  45.594  43.412  1.00  0.00           H
ATOM   2441  CA  PRO A 163      26.894  47.486  43.837  1.00  0.00           C
ATOM   2442  HA  PRO A 163      26.909  47.261  44.900  1.00  0.00           H
ATOM   2443  C   PRO A 163      28.051  48.554  43.619  1.00  0.00           C
ATOM   2444  O   PRO A 163      27.978  49.354  42.722  1.00  0.00           O
ATOM   2445  N   SER A 164      28.985  48.635  44.543  1.00  0.00           N
ATOM   2446  H   SER A 164      28.820  48.075  45.363  1.00  0.00           H
ATOM   2447  CA  SER A 164      30.073  49.638  44.531  1.00  0.00           C
ATOM   2448  HA  SER A 164      29.600  50.604  44.359  1.00  0.00           H
ATOM   2449  CB  SER A 164      30.780  49.625  45.842  1.00  0.00           C
ATOM   2450  HB1 SER A 164      31.637  50.288  45.928  1.00  0.00           H
ATOM   2451  HB2 SER A 164      31.190  48.633  46.025  1.00  0.00           H
ATOM   2452  OG  SER A 164      29.844  49.942  46.819  1.00  0.00           O
ATOM   2453  HG  SER A 164      30.260  50.002  47.685  1.00  0.00           H
ATOM   2454  C   SER A 164      31.109  49.466  43.423  1.00  0.00           C
ATOM   2455  O   SER A 164      31.869  50.444  43.193  1.00  0.00           O
ATOM   2456  N   HIS A 165      31.200  48.340  42.683  1.00  0.00           N
ATOM   2457  H   HIS A 165      30.650  47.535  42.936  1.00  0.00           H
ATOM   2458  CA  HIS A 165      32.239  48.015  41.758  1.00  0.00           C
ATOM   2459  HA  HIS A 165      32.615  48.966  41.385  1.00  0.00           H
ATOM   2460  CB  HIS A 165      33.356  47.158  42.370  1.00  0.00           C
ATOM   2461  HB1 HIS A 165      34.133  47.049  41.610  1.00  0.00           H
ATOM   2462  HB2 HIS A 165      32.936  46.227  42.760  1.00  0.00           H
ATOM   2463  CG  HIS A 165      34.005  47.747  43.604  1.00  0.00           C
ATOM   2464  ND1 HIS A 165      34.090  47.168  44.916  1.00  0.00           N
ATOM   2465  CE1 HIS A 165      34.993  47.922  45.616  1.00  0.00           C
ATOM   2466  HE1 HIS A 165      35.394  47.819  46.609  1.00  0.00           H
ATOM   2467  NE2 HIS A 165      35.551  48.781  44.794  1.00  0.00           N
ATOM   2468  HE2 HIS A 165      36.357  49.317  45.066  1.00  0.00           H
ATOM   2469  CD2 HIS A 165      34.961  48.728  43.545  1.00  0.00           C
ATOM   2470  HD2 HIS A 165      35.185  49.244  42.625  1.00  0.00           H
ATOM   2471  C   HIS A 165      31.692  47.263  40.527  1.00  0.00           C
ATOM   2472  O   HIS A 165      30.902  46.343  40.729  1.00  0.00           O
ATOM   2473  N   LEU A 166      32.407  47.358  39.383  1.00  0.00           N
ATOM   2474  H   LEU A 166      33.005  48.166  39.401  1.00  0.00           H
ATOM   2475  CA  LEU A 166      31.932  46.867  38.111  1.00  0.00           C
ATOM   2476  HA  LEU A 166      30.863  47.077  38.059  1.00  0.00           H
ATOM   2477  CB  LEU A 166      32.569  47.618  36.967  1.00  0.00           C
ATOM   2478  HB1 LEU A 166      33.667  47.694  36.987  1.00  0.00           H
ATOM   2479  HB2 LEU A 166      32.265  48.661  37.075  1.00  0.00           H
ATOM   2480  CG  LEU A 166      32.129  47.108  35.638  1.00  0.00           C
ATOM   2481  HG  LEU A 166      32.369  46.050  35.498  1.00  0.00           H
ATOM   2482  CD1 LEU A 166      30.585  47.158  35.463  1.00  0.00           C
ATOM   2483 1HD1 LEU A 166      30.100  46.431  36.124  1.00  0.00           H
ATOM   2484 2HD1 LEU A 166      30.152  48.112  35.737  1.00  0.00           H
ATOM   2485 3HD1 LEU A 166      30.331  46.917  34.431  1.00  0.00           H
ATOM   2486  CD2 LEU A 166      32.740  47.936  34.537  1.00  0.00           C
ATOM   2487 1HD2 LEU A 166      32.464  47.612  33.535  1.00  0.00           H
ATOM   2488 2HD2 LEU A 166      32.458  48.988  34.606  1.00  0.00           H
ATOM   2489 3HD2 LEU A 166      33.820  47.868  34.672  1.00  0.00           H
ATOM   2490  C   LEU A 166      32.086  45.367  38.204  1.00  0.00           C
ATOM   2491  O   LEU A 166      31.072  44.688  37.881  1.00  0.00           O
ATOM   2492  N   ARG A 167      33.161  44.743  38.717  1.00  0.00           N
ATOM   2493  H   ARG A 167      33.931  45.348  38.955  1.00  0.00           H
ATOM   2494  CA  ARG A 167      33.184  43.293  38.946  1.00  0.00           C
ATOM   2495  HA  ARG A 167      32.892  42.731  38.061  1.00  0.00           H
ATOM   2496  CB  ARG A 167      34.570  42.819  39.346  1.00  0.00           C
ATOM   2497  HB1 ARG A 167      34.556  41.746  39.529  1.00  0.00           H
ATOM   2498  HB2 ARG A 167      34.877  43.317  40.261  1.00  0.00           H
ATOM   2499  CG  ARG A 167      35.715  42.978  38.336  1.00  0.00           C
ATOM   2500  HG1 ARG A 167      35.833  44.061  38.219  1.00  0.00           H
ATOM   2501  HG2 ARG A 167      35.376  42.485  37.427  1.00  0.00           H
ATOM   2502  CD  ARG A 167      37.004  42.319  38.886  1.00  0.00           C
ATOM   2503  HD1 ARG A 167      37.143  42.500  39.953  1.00  0.00           H
ATOM   2504  HD2 ARG A 167      37.830  42.826  38.389  1.00  0.00           H
ATOM   2505  NE  ARG A 167      37.180  40.827  38.550  1.00  0.00           N
ATOM   2506  HE  ARG A 167      36.775  40.102  39.131  1.00  0.00           H
ATOM   2507  CZ  ARG A 167      37.423  40.265  37.418  1.00  0.00           C
ATOM   2508  NH1 ARG A 167      37.567  39.043  37.205  1.00  0.00           N
ATOM   2509 1HH1 ARG A 167      37.341  38.335  37.896  1.00  0.00           H
ATOM   2510 2HH1 ARG A 167      37.818  38.727  36.281  1.00  0.00           H
ATOM   2511  NH2 ARG A 167      37.581  41.049  36.353  1.00  0.00           N
ATOM   2512 1HH2 ARG A 167      37.631  42.047  36.507  1.00  0.00           H
ATOM   2513 2HH2 ARG A 167      37.976  40.597  35.548  1.00  0.00           H
ATOM   2514  C   ARG A 167      32.165  42.686  39.902  1.00  0.00           C
ATOM   2515  O   ARG A 167      31.784  41.527  39.858  1.00  0.00           O
ATOM   2516  N   GLY A 168      31.648  43.519  40.866  1.00  0.00           N
ATOM   2517  H   GLY A 168      32.003  44.462  40.922  1.00  0.00           H
ATOM   2518  CA  GLY A 168      30.443  43.220  41.673  1.00  0.00           C
ATOM   2519  HA1 GLY A 168      30.342  43.973  42.460  1.00  0.00           H
ATOM   2520  HA2 GLY A 168      30.485  42.246  42.159  1.00  0.00           H
ATOM   2521  C   GLY A 168      29.126  43.291  40.930  1.00  0.00           C
ATOM   2522  O   GLY A 168      28.102  43.115  41.548  1.00  0.00           O
ATOM   2523  N   LEU A 169      29.078  43.589  39.608  1.00  0.00           N
ATOM   2524  H   LEU A 169      29.956  43.836  39.165  1.00  0.00           H
ATOM   2525  CA  LEU A 169      27.842  43.586  38.789  1.00  0.00           C
ATOM   2526  HA  LEU A 169      27.035  43.213  39.430  1.00  0.00           H
ATOM   2527  CB  LEU A 169      27.564  45.047  38.516  1.00  0.00           C
ATOM   2528  HB1 LEU A 169      28.437  45.493  38.023  1.00  0.00           H
ATOM   2529  HB2 LEU A 169      27.502  45.486  39.509  1.00  0.00           H
ATOM   2530  CG  LEU A 169      26.270  45.427  37.865  1.00  0.00           C
ATOM   2531  HG  LEU A 169      26.304  45.004  36.864  1.00  0.00           H
ATOM   2532  CD1 LEU A 169      24.970  44.862  38.567  1.00  0.00           C
ATOM   2533 1HD1 LEU A 169      24.056  45.181  38.077  1.00  0.00           H
ATOM   2534 2HD1 LEU A 169      24.986  43.781  38.686  1.00  0.00           H
ATOM   2535 3HD1 LEU A 169      24.839  45.286  39.565  1.00  0.00           H
ATOM   2536  CD2 LEU A 169      26.112  46.947  37.585  1.00  0.00           C
ATOM   2537 1HD2 LEU A 169      26.267  47.661  38.393  1.00  0.00           H
ATOM   2538 2HD2 LEU A 169      26.846  47.137  36.808  1.00  0.00           H
ATOM   2539 3HD2 LEU A 169      25.206  47.267  37.073  1.00  0.00           H
ATOM   2540  C   LEU A 169      28.029  42.738  37.506  1.00  0.00           C
ATOM   2541  O   LEU A 169      27.016  42.066  37.176  1.00  0.00           O
ATOM   2542  N   CYS A 170      29.247  42.592  36.948  1.00  0.00           N
ATOM   2543  H   CYS A 170      30.005  43.065  37.408  1.00  0.00           H
ATOM   2544  CA  CYS A 170      29.553  41.845  35.761  1.00  0.00           C
ATOM   2545  HA  CYS A 170      28.771  41.123  35.529  1.00  0.00           H
ATOM   2546  CB  CYS A 170      29.592  42.921  34.622  1.00  0.00           C
ATOM   2547  HB1 CYS A 170      29.725  42.314  33.726  1.00  0.00           H
ATOM   2548  HB2 CYS A 170      30.467  43.546  34.790  1.00  0.00           H
ATOM   2549  SG  CYS A 170      28.040  43.842  34.370  1.00  0.00           S
ATOM   2550  HG  CYS A 170      27.253  42.945  34.968  1.00  0.00           H
ATOM   2551  C   CYS A 170      30.932  41.058  35.763  1.00  0.00           C
ATOM   2552  O   CYS A 170      31.786  41.186  36.675  1.00  0.00           O
ATOM   2553  N   GLY A 171      31.106  40.239  34.729  1.00  0.00           N
ATOM   2554  H   GLY A 171      30.264  40.176  34.184  1.00  0.00           H
ATOM   2555  CA  GLY A 171      32.362  39.510  34.433  1.00  0.00           C
ATOM   2556  HA1 GLY A 171      32.349  38.604  35.025  1.00  0.00           H
ATOM   2557  HA2 GLY A 171      33.203  40.178  34.652  1.00  0.00           H
ATOM   2558  C   GLY A 171      32.404  39.145  32.906  1.00  0.00           C
ATOM   2559  O   GLY A 171      31.468  39.385  32.209  1.00  0.00           O
ATOM   2560  N   MET A 172      33.518  38.461  32.602  1.00  0.00           N
ATOM   2561  H   MET A 172      34.237  38.320  33.287  1.00  0.00           H
ATOM   2562  CA  MET A 172      33.724  37.834  31.324  1.00  0.00           C
ATOM   2563  HA  MET A 172      32.859  38.148  30.738  1.00  0.00           H
ATOM   2564  CB  MET A 172      34.933  38.405  30.517  1.00  0.00           C
ATOM   2565  HB1 MET A 172      35.863  38.230  31.051  1.00  0.00           H
ATOM   2566  HB2 MET A 172      34.913  39.491  30.535  1.00  0.00           H
ATOM   2567  CG  MET A 172      34.903  37.794  29.097  1.00  0.00           C
ATOM   2568  HG1 MET A 172      34.812  36.712  29.115  1.00  0.00           H
ATOM   2569  HG2 MET A 172      35.913  37.924  28.718  1.00  0.00           H
ATOM   2570  SD  MET A 172      33.649  38.564  28.047  1.00  0.00           S
ATOM   2571  CE  MET A 172      34.027  37.940  26.382  1.00  0.00           C
ATOM   2572  HE1 MET A 172      34.098  36.846  26.347  1.00  0.00           H
ATOM   2573  HE2 MET A 172      33.350  38.341  25.633  1.00  0.00           H
ATOM   2574  HE3 MET A 172      35.055  38.176  26.111  1.00  0.00           H
ATOM   2575  C   MET A 172      33.815  36.315  31.515  1.00  0.00           C
ATOM   2576  O   MET A 172      34.824  35.777  31.972  1.00  0.00           O
ATOM   2577  N   GLY A 173      32.758  35.646  31.186  1.00  0.00           N
ATOM   2578  H   GLY A 173      31.955  36.139  30.811  1.00  0.00           H
ATOM   2579  CA  GLY A 173      32.561  34.208  31.249  1.00  0.00           C
ATOM   2580  HA1 GLY A 173      31.553  33.935  30.945  1.00  0.00           H
ATOM   2581  HA2 GLY A 173      32.724  33.957  32.297  1.00  0.00           H
ATOM   2582  C   GLY A 173      33.462  33.310  30.417  1.00  0.00           C
ATOM   2583  O   GLY A 173      33.150  32.214  29.952  1.00  0.00           O
ATOM   2584  N   GLY A 174      34.573  33.888  29.976  1.00  0.00           N
ATOM   2585  H   GLY A 174      34.948  34.705  30.442  1.00  0.00           H
ATOM   2586  CA  GLY A 174      35.363  33.256  29.023  1.00  0.00           C
ATOM   2587  HA1 GLY A 174      35.477  32.203  29.291  1.00  0.00           H
ATOM   2588  HA2 GLY A 174      36.375  33.645  29.063  1.00  0.00           H
ATOM   2589  C   GLY A 174      34.780  33.509  27.523  1.00  0.00           C
ATOM   2590  O   GLY A 174      34.572  34.682  27.192  1.00  0.00           O
ATOM   2591  N   PRO A 175      34.702  32.508  26.633  1.00  0.00           N
ATOM   2592  CD  PRO A 175      35.035  31.066  26.939  1.00  0.00           C
ATOM   2593  HD1 PRO A 175      34.238  30.598  27.517  1.00  0.00           H
ATOM   2594  HD2 PRO A 175      35.990  31.066  27.467  1.00  0.00           H
ATOM   2595  CG  PRO A 175      35.139  30.447  25.608  1.00  0.00           C
ATOM   2596  HG1 PRO A 175      34.922  29.383  25.709  1.00  0.00           H
ATOM   2597  HG2 PRO A 175      36.193  30.466  25.310  1.00  0.00           H
ATOM   2598  CB  PRO A 175      34.091  31.219  24.785  1.00  0.00           C
ATOM   2599  HB1 PRO A 175      33.085  30.920  25.064  1.00  0.00           H
ATOM   2600  HB2 PRO A 175      34.304  31.254  23.714  1.00  0.00           H
ATOM   2601  CA  PRO A 175      34.288  32.654  25.284  1.00  0.00           C
ATOM   2602  HA  PRO A 175      35.226  32.980  24.832  1.00  0.00           H
ATOM   2603  C   PRO A 175      33.052  33.568  25.072  1.00  0.00           C
ATOM   2604  O   PRO A 175      31.931  33.255  25.531  1.00  0.00           O
ATOM   2605  N   ARG A 176      33.166  34.617  24.255  1.00  0.00           N
ATOM   2606  H   ARG A 176      34.035  34.658  23.757  1.00  0.00           H
ATOM   2607  CA  ARG A 176      32.096  35.555  23.846  1.00  0.00           C
ATOM   2608  HA  ARG A 176      32.553  36.544  23.905  1.00  0.00           H
ATOM   2609  CB  ARG A 176      31.566  35.118  22.442  1.00  0.00           C
ATOM   2610  HB1 ARG A 176      32.348  35.223  21.688  1.00  0.00           H
ATOM   2611  HB2 ARG A 176      30.758  35.809  22.189  1.00  0.00           H
ATOM   2612  CG  ARG A 176      31.083  33.626  22.342  1.00  0.00           C
ATOM   2613  HG1 ARG A 176      31.765  32.855  22.689  1.00  0.00           H
ATOM   2614  HG2 ARG A 176      30.928  33.398  21.284  1.00  0.00           H
ATOM   2615  CD  ARG A 176      29.708  33.507  22.951  1.00  0.00           C
ATOM   2616  HD1 ARG A 176      29.086  34.372  22.769  1.00  0.00           H
ATOM   2617  HD2 ARG A 176      29.831  33.558  24.039  1.00  0.00           H
ATOM   2618  NE  ARG A 176      29.170  32.243  22.595  1.00  0.00           N
ATOM   2619  HE  ARG A 176      28.584  32.108  21.775  1.00  0.00           H
ATOM   2620  CZ  ARG A 176      29.241  31.191  23.441  1.00  0.00           C
ATOM   2621  NH1 ARG A 176      28.594  30.111  23.098  1.00  0.00           N
ATOM   2622 1HH1 ARG A 176      28.149  30.173  22.192  1.00  0.00           H
ATOM   2623 2HH1 ARG A 176      28.923  29.265  23.539  1.00  0.00           H
ATOM   2624  NH2 ARG A 176      29.881  31.174  24.620  1.00  0.00           N
ATOM   2625 1HH2 ARG A 176      30.496  31.952  24.808  1.00  0.00           H
ATOM   2626 2HH2 ARG A 176      29.973  30.274  25.063  1.00  0.00           H
ATOM   2627  C   ARG A 176      30.857  35.880  24.789  1.00  0.00           C
ATOM   2628  O   ARG A 176      29.775  36.280  24.342  1.00  0.00           O
ATOM   2629  N   THR A 177      31.017  35.864  26.141  1.00  0.00           N
ATOM   2630  H   THR A 177      31.970  35.706  26.455  1.00  0.00           H
ATOM   2631  CA  THR A 177      29.912  35.952  27.115  1.00  0.00           C
ATOM   2632  HA  THR A 177      29.061  36.386  26.581  1.00  0.00           H
ATOM   2633  CB  THR A 177      29.474  34.555  27.672  1.00  0.00           C
ATOM   2634  HB  THR A 177      30.104  34.223  28.505  1.00  0.00           H
ATOM   2635  CG2 THR A 177      28.116  34.658  28.379  1.00  0.00           C
ATOM   2636 1HG2 THR A 177      27.450  35.155  27.674  1.00  0.00           H
ATOM   2637 2HG2 THR A 177      27.700  33.701  28.695  1.00  0.00           H
ATOM   2638 3HG2 THR A 177      28.182  35.300  29.259  1.00  0.00           H
ATOM   2639  OG1 THR A 177      29.378  33.584  26.722  1.00  0.00           O
ATOM   2640  HG1 THR A 177      30.263  33.404  26.393  1.00  0.00           H
ATOM   2641  C   THR A 177      30.176  36.873  28.211  1.00  0.00           C
ATOM   2642  O   THR A 177      30.970  36.588  29.107  1.00  0.00           O
ATOM   2643  N   VAL A 178      29.334  37.926  28.359  1.00  0.00           N
ATOM   2644  H   VAL A 178      28.705  38.139  27.602  1.00  0.00           H
ATOM   2645  CA  VAL A 178      29.467  38.867  29.510  1.00  0.00           C
ATOM   2646  HA  VAL A 178      30.448  39.065  29.917  1.00  0.00           H
ATOM   2647  CB  VAL A 178      28.917  40.211  29.042  1.00  0.00           C
ATOM   2648  HB  VAL A 178      27.991  40.163  28.456  1.00  0.00           H
ATOM   2649  CG1 VAL A 178      28.656  41.201  30.177  1.00  0.00           C
ATOM   2650 1HG1 VAL A 178      29.472  41.086  30.902  1.00  0.00           H
ATOM   2651 2HG1 VAL A 178      28.612  42.238  29.838  1.00  0.00           H
ATOM   2652 3HG1 VAL A 178      27.675  40.973  30.591  1.00  0.00           H
ATOM   2653  CG2 VAL A 178      29.990  40.899  28.157  1.00  0.00           C
ATOM   2654 1HG2 VAL A 178      29.626  41.892  27.908  1.00  0.00           H
ATOM   2655 2HG2 VAL A 178      30.824  40.972  28.855  1.00  0.00           H
ATOM   2656 3HG2 VAL A 178      30.398  40.351  27.303  1.00  0.00           H
ATOM   2657  C   VAL A 178      28.539  38.254  30.571  1.00  0.00           C
ATOM   2658  O   VAL A 178      27.291  38.171  30.378  1.00  0.00           O
ATOM   2659  N   VAL A 179      29.053  37.794  31.688  1.00  0.00           N
ATOM   2660  H   VAL A 179      30.018  37.769  31.997  1.00  0.00           H
ATOM   2661  CA  VAL A 179      28.273  37.358  32.863  1.00  0.00           C
ATOM   2662  HA  VAL A 179      27.329  36.958  32.499  1.00  0.00           H
ATOM   2663  CB  VAL A 179      28.803  36.171  33.672  1.00  0.00           C
ATOM   2664  HB  VAL A 179      28.236  36.007  34.591  1.00  0.00           H
ATOM   2665  CG1 VAL A 179      28.504  34.841  33.001  1.00  0.00           C
ATOM   2666 1HG1 VAL A 179      27.420  34.703  32.948  1.00  0.00           H
ATOM   2667 2HG1 VAL A 179      28.947  34.984  32.012  1.00  0.00           H
ATOM   2668 3HG1 VAL A 179      28.938  33.997  33.530  1.00  0.00           H
ATOM   2669  CG2 VAL A 179      30.316  36.299  33.959  1.00  0.00           C
ATOM   2670 1HG2 VAL A 179      30.950  36.217  33.069  1.00  0.00           H
ATOM   2671 2HG2 VAL A 179      30.624  37.279  34.299  1.00  0.00           H
ATOM   2672 3HG2 VAL A 179      30.523  35.548  34.723  1.00  0.00           H
ATOM   2673  C   VAL A 179      27.855  38.621  33.642  1.00  0.00           C
ATOM   2674  O   VAL A 179      28.547  39.627  33.735  1.00  0.00           O
ATOM   2675  N   ALA A 180      26.558  38.640  34.096  1.00  0.00           N
ATOM   2676  H   ALA A 180      26.046  37.791  33.922  1.00  0.00           H
ATOM   2677  CA  ALA A 180      25.923  39.832  34.626  1.00  0.00           C
ATOM   2678  HA  ALA A 180      26.687  40.473  35.068  1.00  0.00           H
ATOM   2679  CB  ALA A 180      25.263  40.642  33.541  1.00  0.00           C
ATOM   2680  HB1 ALA A 180      24.426  40.050  33.172  1.00  0.00           H
ATOM   2681  HB2 ALA A 180      24.901  41.582  33.960  1.00  0.00           H
ATOM   2682  HB3 ALA A 180      25.842  40.783  32.634  1.00  0.00           H
ATOM   2683  C   ALA A 180      24.906  39.365  35.687  1.00  0.00           C
ATOM   2684  O   ALA A 180      24.280  38.343  35.494  1.00  0.00           O
ATOM   2685  N   GLY A 181      24.494  40.194  36.587  1.00  0.00           N
ATOM   2686  H   GLY A 181      24.978  41.079  36.689  1.00  0.00           H
ATOM   2687  CA  GLY A 181      23.203  40.139  37.290  1.00  0.00           C
ATOM   2688  HA1 GLY A 181      23.264  40.877  38.088  1.00  0.00           H
ATOM   2689  HA2 GLY A 181      23.056  39.162  37.740  1.00  0.00           H
ATOM   2690  C   GLY A 181      21.929  40.394  36.486  1.00  0.00           C
ATOM   2691  O   GLY A 181      22.030  40.469  35.280  1.00  0.00           O
ATOM   2692  N   SER A 182      20.825  40.506  37.173  1.00  0.00           N
ATOM   2693  H   SER A 182      20.885  40.430  38.175  1.00  0.00           H
ATOM   2694  CA  SER A 182      19.506  40.844  36.640  1.00  0.00           C
ATOM   2695  HA  SER A 182      19.460  40.623  35.568  1.00  0.00           H
ATOM   2696  CB  SER A 182      18.429  40.026  37.333  1.00  0.00           C
ATOM   2697  HB1 SER A 182      17.456  40.201  36.879  1.00  0.00           H
ATOM   2698  HB2 SER A 182      18.434  40.304  38.387  1.00  0.00           H
ATOM   2699  OG  SER A 182      18.613  38.678  37.282  1.00  0.00           O
ATOM   2700  HG  SER A 182      19.550  38.476  37.259  1.00  0.00           H
ATOM   2701  C   SER A 182      19.032  42.322  36.803  1.00  0.00           C
ATOM   2702  O   SER A 182      18.029  42.754  36.125  1.00  0.00           O
ATOM   2703  N   SER A 183      19.529  43.048  37.768  1.00  0.00           N
ATOM   2704  H   SER A 183      20.242  42.582  38.313  1.00  0.00           H
ATOM   2705  CA  SER A 183      19.148  44.435  38.126  1.00  0.00           C
ATOM   2706  HA  SER A 183      18.138  44.541  38.541  1.00  0.00           H
ATOM   2707  CB  SER A 183      20.119  45.016  39.146  1.00  0.00           C
ATOM   2708  HB1 SER A 183      19.980  44.369  40.009  1.00  0.00           H
ATOM   2709  HB2 SER A 183      19.602  45.944  39.385  1.00  0.00           H
ATOM   2710  OG  SER A 183      21.499  45.082  38.721  1.00  0.00           O
ATOM   2711  HG  SER A 183      21.992  45.166  39.537  1.00  0.00           H
ATOM   2712  C   SER A 183      19.132  45.413  36.914  1.00  0.00           C
ATOM   2713  O   SER A 183      19.642  45.107  35.825  1.00  0.00           O
ATOM   2714  N   ASP A 184      18.476  46.592  37.052  1.00  0.00           N
ATOM   2715  H   ASP A 184      17.927  46.693  37.890  1.00  0.00           H
ATOM   2716  CA  ASP A 184      18.478  47.695  36.057  1.00  0.00           C
ATOM   2717  HA  ASP A 184      17.989  47.490  35.115  1.00  0.00           H
ATOM   2718  CB  ASP A 184      17.628  48.880  36.622  1.00  0.00           C
ATOM   2719  HB1 ASP A 184      17.850  48.886  37.689  1.00  0.00           H
ATOM   2720  HB2 ASP A 184      16.582  48.586  36.477  1.00  0.00           H
ATOM   2721  CG  ASP A 184      17.683  50.292  36.024  1.00  0.00           C
ATOM   2722  OD1 ASP A 184      16.941  50.692  35.093  1.00  0.00           O
ATOM   2723  OD2 ASP A 184      18.562  51.089  36.377  1.00  0.00           O
ATOM   2724  C   ASP A 184      19.907  48.150  35.774  1.00  0.00           C
ATOM   2725  O   ASP A 184      20.070  48.455  34.577  1.00  0.00           O
ATOM   2726  N   ALA A 185      20.867  48.055  36.773  1.00  0.00           N
ATOM   2727  H   ALA A 185      20.516  47.851  37.699  1.00  0.00           H
ATOM   2728  CA  ALA A 185      22.307  48.345  36.583  1.00  0.00           C
ATOM   2729  HA  ALA A 185      22.333  49.349  36.157  1.00  0.00           H
ATOM   2730  CB  ALA A 185      22.789  48.424  38.034  1.00  0.00           C
ATOM   2731  HB1 ALA A 185      23.835  48.731  38.137  1.00  0.00           H
ATOM   2732  HB2 ALA A 185      22.110  49.079  38.598  1.00  0.00           H
ATOM   2733  HB3 ALA A 185      22.666  47.438  38.458  1.00  0.00           H
ATOM   2734  C   ALA A 185      23.070  47.326  35.687  1.00  0.00           C
ATOM   2735  O   ALA A 185      23.677  47.696  34.739  1.00  0.00           O
ATOM   2736  N   ALA A 186      22.694  46.028  35.797  1.00  0.00           N
ATOM   2737  H   ALA A 186      22.323  45.851  36.713  1.00  0.00           H
ATOM   2738  CA  ALA A 186      23.208  44.921  35.005  1.00  0.00           C
ATOM   2739  HA  ALA A 186      24.302  44.887  35.051  1.00  0.00           H
ATOM   2740  CB  ALA A 186      22.695  43.578  35.557  1.00  0.00           C
ATOM   2741  HB1 ALA A 186      23.269  42.823  35.024  1.00  0.00           H
ATOM   2742  HB2 ALA A 186      22.951  43.437  36.605  1.00  0.00           H
ATOM   2743  HB3 ALA A 186      21.622  43.474  35.401  1.00  0.00           H
ATOM   2744  C   ALA A 186      22.872  45.104  33.577  1.00  0.00           C
ATOM   2745  O   ALA A 186      23.796  44.959  32.766  1.00  0.00           O
ATOM   2746  N   GLN A 187      21.643  45.501  33.295  1.00  0.00           N
ATOM   2747  H   GLN A 187      20.975  45.535  34.053  1.00  0.00           H
ATOM   2748  CA  GLN A 187      21.010  45.638  32.017  1.00  0.00           C
ATOM   2749  HA  GLN A 187      21.103  44.731  31.421  1.00  0.00           H
ATOM   2750  CB  GLN A 187      19.498  45.876  32.225  1.00  0.00           C
ATOM   2751  HB1 GLN A 187      18.996  46.405  31.410  1.00  0.00           H
ATOM   2752  HB2 GLN A 187      19.260  46.550  33.050  1.00  0.00           H
ATOM   2753  CG  GLN A 187      18.882  44.564  32.596  1.00  0.00           C
ATOM   2754  HG1 GLN A 187      19.387  44.041  33.403  1.00  0.00           H
ATOM   2755  HG2 GLN A 187      18.893  43.932  31.708  1.00  0.00           H
ATOM   2756  CD  GLN A 187      17.374  44.734  32.909  1.00  0.00           C
ATOM   2757  OE1 GLN A 187      16.657  45.177  32.075  1.00  0.00           O
ATOM   2758  NE2 GLN A 187      16.965  44.507  34.134  1.00  0.00           N
ATOM   2759 1HE2 GLN A 187      17.555  44.279  34.920  1.00  0.00           H
ATOM   2760 2HE2 GLN A 187      15.965  44.585  34.287  1.00  0.00           H
ATOM   2761  C   GLN A 187      21.611  46.844  31.270  1.00  0.00           C
ATOM   2762  O   GLN A 187      21.768  46.740  30.011  1.00  0.00           O
ATOM   2763  N   LYS A 188      21.786  47.955  31.893  1.00  0.00           N
ATOM   2764  H   LYS A 188      21.469  47.965  32.848  1.00  0.00           H
ATOM   2765  CA  LYS A 188      22.552  49.119  31.365  1.00  0.00           C
ATOM   2766  HA  LYS A 188      22.111  49.563  30.471  1.00  0.00           H
ATOM   2767  CB  LYS A 188      22.488  50.327  32.383  1.00  0.00           C
ATOM   2768  HB1 LYS A 188      23.157  51.060  31.946  1.00  0.00           H
ATOM   2769  HB2 LYS A 188      22.842  50.054  33.379  1.00  0.00           H
ATOM   2770  CG  LYS A 188      21.157  51.071  32.507  1.00  0.00           C
ATOM   2771  HG1 LYS A 188      20.379  50.317  32.612  1.00  0.00           H
ATOM   2772  HG2 LYS A 188      20.948  51.716  31.654  1.00  0.00           H
ATOM   2773  CD  LYS A 188      21.287  51.901  33.807  1.00  0.00           C
ATOM   2774  HD1 LYS A 188      22.265  52.365  33.805  1.00  0.00           H
ATOM   2775  HD2 LYS A 188      21.029  51.276  34.665  1.00  0.00           H
ATOM   2776  CE  LYS A 188      20.421  53.152  33.872  1.00  0.00           C
ATOM   2777  HE1 LYS A 188      20.373  53.604  32.880  1.00  0.00           H
ATOM   2778  HE2 LYS A 188      20.819  53.830  34.632  1.00  0.00           H
ATOM   2779  NZ  LYS A 188      19.023  52.814  34.291  1.00  0.00           N
ATOM   2780  HZ1 LYS A 188      18.489  52.318  33.600  1.00  0.00           H
ATOM   2781  HZ2 LYS A 188      19.002  52.205  35.089  1.00  0.00           H
ATOM   2782  HZ3 LYS A 188      18.501  53.644  34.513  1.00  0.00           H
ATOM   2783  C   LYS A 188      24.038  48.873  31.061  1.00  0.00           C
ATOM   2784  O   LYS A 188      24.463  49.285  29.983  1.00  0.00           O
ATOM   2785  N   ALA A 189      24.812  48.213  31.905  1.00  0.00           N
ATOM   2786  H   ALA A 189      24.407  47.972  32.797  1.00  0.00           H
ATOM   2787  CA  ALA A 189      26.202  47.803  31.636  1.00  0.00           C
ATOM   2788  HA  ALA A 189      26.788  48.689  31.422  1.00  0.00           H
ATOM   2789  CB  ALA A 189      26.796  47.220  32.864  1.00  0.00           C
ATOM   2790  HB1 ALA A 189      26.330  47.743  33.692  1.00  0.00           H
ATOM   2791  HB2 ALA A 189      26.377  46.218  33.020  1.00  0.00           H
ATOM   2792  HB3 ALA A 189      27.878  47.103  32.931  1.00  0.00           H
ATOM   2793  C   ALA A 189      26.356  46.874  30.437  1.00  0.00           C
ATOM   2794  O   ALA A 189      27.041  47.227  29.458  1.00  0.00           O
ATOM   2795  N   VAL A 190      25.607  45.795  30.345  1.00  0.00           N
ATOM   2796  H   VAL A 190      25.058  45.493  31.140  1.00  0.00           H
ATOM   2797  CA  VAL A 190      25.482  45.002  29.132  1.00  0.00           C
ATOM   2798  HA  VAL A 190      26.456  44.622  28.851  1.00  0.00           H
ATOM   2799  CB  VAL A 190      24.563  43.796  29.350  1.00  0.00           C
ATOM   2800  HB  VAL A 190      23.507  44.018  29.432  1.00  0.00           H
ATOM   2801  CG1 VAL A 190      24.476  42.814  28.138  1.00  0.00           C
ATOM   2802 1HG1 VAL A 190      25.401  42.250  28.170  1.00  0.00           H
ATOM   2803 2HG1 VAL A 190      23.631  42.169  28.338  1.00  0.00           H
ATOM   2804 3HG1 VAL A 190      24.308  43.344  27.200  1.00  0.00           H
ATOM   2805  CG2 VAL A 190      24.933  42.901  30.567  1.00  0.00           C
ATOM   2806 1HG2 VAL A 190      24.379  41.969  30.672  1.00  0.00           H
ATOM   2807 2HG2 VAL A 190      25.924  42.501  30.369  1.00  0.00           H
ATOM   2808 3HG2 VAL A 190      24.990  43.453  31.504  1.00  0.00           H
ATOM   2809  C   VAL A 190      25.013  45.674  27.883  1.00  0.00           C
ATOM   2810  O   VAL A 190      25.502  45.348  26.812  1.00  0.00           O
ATOM   2811  N   ARG A 191      24.056  46.617  27.877  1.00  0.00           N
ATOM   2812  H   ARG A 191      23.656  46.880  28.763  1.00  0.00           H
ATOM   2813  CA  ARG A 191      23.775  47.418  26.675  1.00  0.00           C
ATOM   2814  HA  ARG A 191      23.484  46.785  25.838  1.00  0.00           H
ATOM   2815  CB  ARG A 191      22.601  48.278  26.852  1.00  0.00           C
ATOM   2816  HB1 ARG A 191      22.854  49.170  27.423  1.00  0.00           H
ATOM   2817  HB2 ARG A 191      21.861  47.615  27.312  1.00  0.00           H
ATOM   2818  CG  ARG A 191      21.987  48.892  25.550  1.00  0.00           C
ATOM   2819  HG1 ARG A 191      22.787  49.304  24.926  1.00  0.00           H
ATOM   2820  HG2 ARG A 191      21.320  49.693  25.850  1.00  0.00           H
ATOM   2821  CD  ARG A 191      21.128  47.871  24.775  1.00  0.00           C
ATOM   2822  HD1 ARG A 191      20.358  48.359  24.177  1.00  0.00           H
ATOM   2823  HD2 ARG A 191      20.630  47.233  25.506  1.00  0.00           H
ATOM   2824  NE  ARG A 191      21.934  47.058  23.864  1.00  0.00           N
ATOM   2825  HE  ARG A 191      22.149  46.109  24.129  1.00  0.00           H
ATOM   2826  CZ  ARG A 191      22.623  47.529  22.838  1.00  0.00           C
ATOM   2827  NH1 ARG A 191      23.524  46.774  22.313  1.00  0.00           N
ATOM   2828 1HH1 ARG A 191      23.703  45.858  22.702  1.00  0.00           H
ATOM   2829 2HH1 ARG A 191      23.984  47.277  21.578  1.00  0.00           H
ATOM   2830  NH2 ARG A 191      22.372  48.699  22.370  1.00  0.00           N
ATOM   2831 1HH2 ARG A 191      21.533  49.209  22.615  1.00  0.00           H
ATOM   2832 2HH2 ARG A 191      22.756  48.876  21.458  1.00  0.00           H
ATOM   2833  C   ARG A 191      25.051  48.210  26.317  1.00  0.00           C
ATOM   2834  O   ARG A 191      25.549  48.032  25.184  1.00  0.00           O
ATOM   2835  N   ALA A 192      25.594  48.892  27.286  1.00  0.00           N
ATOM   2836  H   ALA A 192      25.081  48.866  28.163  1.00  0.00           H
ATOM   2837  CA  ALA A 192      26.837  49.703  27.108  1.00  0.00           C
ATOM   2838  HA  ALA A 192      26.586  50.540  26.442  1.00  0.00           H
ATOM   2839  CB  ALA A 192      27.175  50.511  28.373  1.00  0.00           C
ATOM   2840  HB1 ALA A 192      27.594  49.836  29.120  1.00  0.00           H
ATOM   2841  HB2 ALA A 192      28.016  51.189  28.226  1.00  0.00           H
ATOM   2842  HB3 ALA A 192      26.321  51.054  28.788  1.00  0.00           H
ATOM   2843  C   ALA A 192      28.020  48.896  26.534  1.00  0.00           C
ATOM   2844  O   ALA A 192      28.741  49.278  25.578  1.00  0.00           O
ATOM   2845  N   MET A 193      28.184  47.608  26.943  1.00  0.00           N
ATOM   2846  H   MET A 193      27.677  47.272  27.751  1.00  0.00           H
ATOM   2847  CA  MET A 193      29.278  46.748  26.392  1.00  0.00           C
ATOM   2848  HA  MET A 193      30.193  47.337  26.515  1.00  0.00           H
ATOM   2849  CB  MET A 193      29.438  45.516  27.235  1.00  0.00           C
ATOM   2850  HB1 MET A 193      29.902  44.679  26.707  1.00  0.00           H
ATOM   2851  HB2 MET A 193      28.419  45.154  27.363  1.00  0.00           H
ATOM   2852  CG  MET A 193      30.159  45.920  28.565  1.00  0.00           C
ATOM   2853  HG1 MET A 193      29.797  46.853  29.005  1.00  0.00           H
ATOM   2854  HG2 MET A 193      31.191  46.201  28.345  1.00  0.00           H
ATOM   2855  SD  MET A 193      30.139  44.671  29.846  1.00  0.00           S
ATOM   2856  CE  MET A 193      31.112  45.595  31.100  1.00  0.00           C
ATOM   2857  HE1 MET A 193      31.409  44.961  31.937  1.00  0.00           H
ATOM   2858  HE2 MET A 193      31.904  46.092  30.531  1.00  0.00           H
ATOM   2859  HE3 MET A 193      30.457  46.407  31.427  1.00  0.00           H
ATOM   2860  C   MET A 193      29.100  46.388  24.894  1.00  0.00           C
ATOM   2861  O   MET A 193      30.093  45.955  24.240  1.00  0.00           O
ATOM   2862  N   ALA A 194      27.893  46.538  24.319  1.00  0.00           N
ATOM   2863  H   ALA A 194      27.193  47.007  24.881  1.00  0.00           H
ATOM   2864  CA  ALA A 194      27.568  46.333  22.905  1.00  0.00           C
ATOM   2865  HA  ALA A 194      28.456  45.807  22.542  1.00  0.00           H
ATOM   2866  CB  ALA A 194      26.357  45.341  22.754  1.00  0.00           C
ATOM   2867  HB1 ALA A 194      26.121  45.352  21.683  1.00  0.00           H
ATOM   2868  HB2 ALA A 194      26.582  44.357  23.168  1.00  0.00           H
ATOM   2869  HB3 ALA A 194      25.570  45.769  23.375  1.00  0.00           H
ATOM   2870  C   ALA A 194      27.437  47.617  22.101  1.00  0.00           C
ATOM   2871  O   ALA A 194      27.547  47.618  20.876  1.00  0.00           O
ATOM   2872  N   VAL A 195      27.315  48.759  22.818  1.00  0.00           N
ATOM   2873  H   VAL A 195      27.367  48.764  23.832  1.00  0.00           H
ATOM   2874  CA  VAL A 195      27.594  50.071  22.166  1.00  0.00           C
ATOM   2875  HA  VAL A 195      27.250  50.160  21.140  1.00  0.00           H
ATOM   2876  CB  VAL A 195      26.857  51.205  22.952  1.00  0.00           C
ATOM   2877  HB  VAL A 195      27.139  51.164  23.999  1.00  0.00           H
ATOM   2878  CG1 VAL A 195      27.156  52.644  22.466  1.00  0.00           C
ATOM   2879 1HG1 VAL A 195      26.849  52.742  21.419  1.00  0.00           H
ATOM   2880 2HG1 VAL A 195      26.407  53.300  22.929  1.00  0.00           H
ATOM   2881 3HG1 VAL A 195      28.123  53.018  22.788  1.00  0.00           H
ATOM   2882  CG2 VAL A 195      25.296  50.915  22.863  1.00  0.00           C
ATOM   2883 1HG2 VAL A 195      24.928  51.147  21.869  1.00  0.00           H
ATOM   2884 2HG2 VAL A 195      25.069  49.879  23.118  1.00  0.00           H
ATOM   2885 3HG2 VAL A 195      24.792  51.514  23.623  1.00  0.00           H
ATOM   2886  C   VAL A 195      29.096  50.413  22.052  1.00  0.00           C
ATOM   2887  O   VAL A 195      29.457  50.907  20.996  1.00  0.00           O
ATOM   2888  N   LEU A 196      29.900  50.140  23.069  1.00  0.00           N
ATOM   2889  H   LEU A 196      29.444  49.801  23.903  1.00  0.00           H
ATOM   2890  CA  LEU A 196      31.320  50.398  23.328  1.00  0.00           C
ATOM   2891  HA  LEU A 196      31.358  51.413  22.929  1.00  0.00           H
ATOM   2892  CB  LEU A 196      31.634  50.456  24.897  1.00  0.00           C
ATOM   2893  HB1 LEU A 196      32.685  50.715  25.055  1.00  0.00           H
ATOM   2894  HB2 LEU A 196      31.432  49.547  25.454  1.00  0.00           H
ATOM   2895  CG  LEU A 196      30.755  51.537  25.688  1.00  0.00           C
ATOM   2896  HG  LEU A 196      29.722  51.341  25.427  1.00  0.00           H
ATOM   2897  CD1 LEU A 196      30.901  51.550  27.274  1.00  0.00           C
ATOM   2898 1HD1 LEU A 196      30.299  52.318  27.755  1.00  0.00           H
ATOM   2899 2HD1 LEU A 196      30.658  50.560  27.656  1.00  0.00           H
ATOM   2900 3HD1 LEU A 196      31.943  51.635  27.565  1.00  0.00           H
ATOM   2901  CD2 LEU A 196      31.151  52.974  25.204  1.00  0.00           C
ATOM   2902 1HD2 LEU A 196      31.218  53.124  24.130  1.00  0.00           H
ATOM   2903 2HD2 LEU A 196      30.528  53.736  25.660  1.00  0.00           H
ATOM   2904 3HD2 LEU A 196      32.207  53.144  25.423  1.00  0.00           H
ATOM   2905  C   LEU A 196      32.427  49.591  22.517  1.00  0.00           C
ATOM   2906  O   LEU A 196      33.594  49.594  22.845  1.00  0.00           O
ATOM   2907  N   THR A 197      31.893  48.812  21.535  1.00  0.00           N
ATOM   2908  H   THR A 197      30.926  48.564  21.628  1.00  0.00           H
ATOM   2909  CA  THR A 197      32.706  47.703  20.916  1.00  0.00           C
ATOM   2910  HA  THR A 197      33.731  47.901  21.242  1.00  0.00           H
ATOM   2911  CB  THR A 197      32.330  46.341  21.549  1.00  0.00           C
ATOM   2912  HB  THR A 197      32.551  45.545  20.831  1.00  0.00           H
ATOM   2913  CG2 THR A 197      33.009  46.112  22.858  1.00  0.00           C
ATOM   2914 1HG2 THR A 197      32.782  46.865  23.619  1.00  0.00           H
ATOM   2915 2HG2 THR A 197      32.636  45.181  23.303  1.00  0.00           H
ATOM   2916 3HG2 THR A 197      34.058  45.918  22.662  1.00  0.00           H
ATOM   2917  OG1 THR A 197      30.920  46.242  21.761  1.00  0.00           O
ATOM   2918  HG1 THR A 197      30.743  45.945  22.651  1.00  0.00           H
ATOM   2919  C   THR A 197      32.579  47.695  19.340  1.00  0.00           C
ATOM   2920  O   THR A 197      31.482  47.938  18.891  1.00  0.00           O
ATOM   2921  N   ASP A 198      33.670  47.282  18.639  1.00  0.00           N
ATOM   2922  H   ASP A 198      34.566  47.247  19.105  1.00  0.00           H
ATOM   2923  CA  ASP A 198      33.647  47.321  17.189  1.00  0.00           C
ATOM   2924  HA  ASP A 198      33.227  48.253  16.804  1.00  0.00           H
ATOM   2925  CB  ASP A 198      35.018  47.124  16.542  1.00  0.00           C
ATOM   2926  HB1 ASP A 198      35.625  47.920  16.969  1.00  0.00           H
ATOM   2927  HB2 ASP A 198      34.989  47.274  15.464  1.00  0.00           H
ATOM   2928  CG  ASP A 198      35.760  45.849  16.860  1.00  0.00           C
ATOM   2929  OD1 ASP A 198      36.351  45.746  17.953  1.00  0.00           O
ATOM   2930  OD2 ASP A 198      35.736  44.918  16.019  1.00  0.00           O
ATOM   2931  C   ASP A 198      32.675  46.219  16.685  1.00  0.00           C
ATOM   2932  O   ASP A 198      32.009  46.311  15.614  1.00  0.00           O
ATOM   2933  N   HIS A 199      32.621  45.085  17.422  1.00  0.00           N
ATOM   2934  H   HIS A 199      33.344  44.789  18.072  1.00  0.00           H
ATOM   2935  CA  HIS A 199      31.566  44.130  17.271  1.00  0.00           C
ATOM   2936  HA  HIS A 199      30.795  44.618  16.673  1.00  0.00           H
ATOM   2937  CB  HIS A 199      32.218  43.040  16.294  1.00  0.00           C
ATOM   2938  HB1 HIS A 199      33.171  42.688  16.674  1.00  0.00           H
ATOM   2939  HB2 HIS A 199      32.397  43.401  15.284  1.00  0.00           H
ATOM   2940  CG  HIS A 199      31.331  41.782  16.143  1.00  0.00           C
ATOM   2941  ND1 HIS A 199      31.642  40.491  16.689  1.00  0.00           N
ATOM   2942  CE1 HIS A 199      30.693  39.657  16.175  1.00  0.00           C
ATOM   2943  HE1 HIS A 199      30.727  38.597  16.371  1.00  0.00           H
ATOM   2944  NE2 HIS A 199      29.874  40.299  15.289  1.00  0.00           N
ATOM   2945  HE2 HIS A 199      28.953  40.007  14.996  1.00  0.00           H
ATOM   2946  CD2 HIS A 199      30.293  41.589  15.293  1.00  0.00           C
ATOM   2947  HD2 HIS A 199      29.809  42.418  14.802  1.00  0.00           H
ATOM   2948  C   HIS A 199      31.215  43.535  18.674  1.00  0.00           C
ATOM   2949  O   HIS A 199      32.139  43.274  19.430  1.00  0.00           O
ATOM   2950  N   PRO A 200      29.986  43.296  19.027  1.00  0.00           N
ATOM   2951  CD  PRO A 200      28.754  43.411  18.160  1.00  0.00           C
ATOM   2952  HD1 PRO A 200      28.801  42.703  17.328  1.00  0.00           H
ATOM   2953  HD2 PRO A 200      28.574  44.444  17.869  1.00  0.00           H
ATOM   2954  CG  PRO A 200      27.615  43.089  19.062  1.00  0.00           C
ATOM   2955  HG1 PRO A 200      27.408  42.021  19.002  1.00  0.00           H
ATOM   2956  HG2 PRO A 200      26.722  43.654  18.786  1.00  0.00           H
ATOM   2957  CB  PRO A 200      28.130  43.344  20.484  1.00  0.00           C
ATOM   2958  HB1 PRO A 200      27.623  42.773  21.256  1.00  0.00           H
ATOM   2959  HB2 PRO A 200      28.130  44.404  20.728  1.00  0.00           H
ATOM   2960  CA  PRO A 200      29.561  42.869  20.429  1.00  0.00           C
ATOM   2961  HA  PRO A 200      30.275  43.306  21.126  1.00  0.00           H
ATOM   2962  C   PRO A 200      29.545  41.350  20.735  1.00  0.00           C
ATOM   2963  O   PRO A 200      29.717  40.465  19.886  1.00  0.00           O
ATOM   2964  N   TYR A 201      29.278  40.940  21.984  1.00  0.00           N
ATOM   2965  H   TYR A 201      29.102  41.640  22.689  1.00  0.00           H
ATOM   2966  CA  TYR A 201      29.137  39.594  22.543  1.00  0.00           C
ATOM   2967  HA  TYR A 201      29.559  38.884  21.839  1.00  0.00           H
ATOM   2968  CB  TYR A 201      29.901  39.698  23.890  1.00  0.00           C
ATOM   2969  HB1 TYR A 201      29.857  38.740  24.429  1.00  0.00           H
ATOM   2970  HB2 TYR A 201      29.496  40.438  24.584  1.00  0.00           H
ATOM   2971  CG  TYR A 201      31.355  39.978  23.682  1.00  0.00           C
ATOM   2972  CD1 TYR A 201      31.849  41.225  24.103  1.00  0.00           C
ATOM   2973  HD1 TYR A 201      31.156  41.944  24.528  1.00  0.00           H
ATOM   2974  CE1 TYR A 201      33.207  41.557  23.908  1.00  0.00           C
ATOM   2975  HE1 TYR A 201      33.478  42.568  24.156  1.00  0.00           H
ATOM   2976  CZ  TYR A 201      34.049  40.596  23.381  1.00  0.00           C
ATOM   2977  OH  TYR A 201      35.350  40.847  23.101  1.00  0.00           O
ATOM   2978  HH  TYR A 201      35.542  41.730  23.417  1.00  0.00           H
ATOM   2979  CE2 TYR A 201      33.529  39.344  22.907  1.00  0.00           C
ATOM   2980  HE2 TYR A 201      34.261  38.705  22.427  1.00  0.00           H
ATOM   2981  CD2 TYR A 201      32.154  38.988  23.090  1.00  0.00           C
ATOM   2982  HD2 TYR A 201      31.742  38.112  22.630  1.00  0.00           H
ATOM   2983  C   TYR A 201      27.669  39.123  22.855  1.00  0.00           C
ATOM   2984  O   TYR A 201      26.737  39.904  22.882  1.00  0.00           O
ATOM   2985  N   ALA A 202      27.552  37.882  23.161  1.00  0.00           N
ATOM   2986  H   ALA A 202      28.386  37.314  23.175  1.00  0.00           H
ATOM   2987  CA  ALA A 202      26.426  37.427  23.956  1.00  0.00           C
ATOM   2988  HA  ALA A 202      25.550  37.829  23.454  1.00  0.00           H
ATOM   2989  CB  ALA A 202      26.386  35.906  23.877  1.00  0.00           C
ATOM   2990  HB1 ALA A 202      26.277  35.569  22.849  1.00  0.00           H
ATOM   2991  HB2 ALA A 202      27.319  35.583  24.355  1.00  0.00           H
ATOM   2992  HB3 ALA A 202      25.527  35.450  24.353  1.00  0.00           H
ATOM   2993  C   ALA A 202      26.455  37.898  25.393  1.00  0.00           C
ATOM   2994  O   ALA A 202      27.352  38.677  25.763  1.00  0.00           O
ATOM   2995  N   SER A 203      25.326  37.633  26.064  1.00  0.00           N
ATOM   2996  H   SER A 203      24.584  37.119  25.629  1.00  0.00           H
ATOM   2997  CA  SER A 203      25.279  37.838  27.536  1.00  0.00           C
ATOM   2998  HA  SER A 203      26.329  37.870  27.852  1.00  0.00           H
ATOM   2999  CB  SER A 203      24.423  39.053  27.922  1.00  0.00           C
ATOM   3000  HB1 SER A 203      24.858  39.999  27.617  1.00  0.00           H
ATOM   3001  HB2 SER A 203      24.372  39.136  29.009  1.00  0.00           H
ATOM   3002  OG  SER A 203      23.109  38.995  27.354  1.00  0.00           O
ATOM   3003  HG  SER A 203      23.182  39.575  26.602  1.00  0.00           H
ATOM   3004  C   SER A 203      24.685  36.647  28.217  1.00  0.00           C
ATOM   3005  O   SER A 203      23.769  36.030  27.668  1.00  0.00           O
ATOM   3006  N   LEU A 204      25.140  36.300  29.450  1.00  0.00           N
ATOM   3007  H   LEU A 204      25.839  36.924  29.804  1.00  0.00           H
ATOM   3008  CA  LEU A 204      24.478  35.430  30.379  1.00  0.00           C
ATOM   3009  HA  LEU A 204      23.595  34.991  29.909  1.00  0.00           H
ATOM   3010  CB  LEU A 204      25.361  34.257  30.774  1.00  0.00           C
ATOM   3011  HB1 LEU A 204      26.257  34.692  31.205  1.00  0.00           H
ATOM   3012  HB2 LEU A 204      25.679  33.735  29.873  1.00  0.00           H
ATOM   3013  CG  LEU A 204      24.830  33.178  31.756  1.00  0.00           C
ATOM   3014  HG  LEU A 204      24.580  33.638  32.707  1.00  0.00           H
ATOM   3015  CD1 LEU A 204      23.605  32.398  31.255  1.00  0.00           C
ATOM   3016 1HD1 LEU A 204      23.297  31.760  32.086  1.00  0.00           H
ATOM   3017 2HD1 LEU A 204      22.846  33.152  31.045  1.00  0.00           H
ATOM   3018 3HD1 LEU A 204      23.848  31.926  30.306  1.00  0.00           H
ATOM   3019  CD2 LEU A 204      25.903  32.158  32.192  1.00  0.00           C
ATOM   3020 1HD2 LEU A 204      25.471  31.389  32.834  1.00  0.00           H
ATOM   3021 2HD2 LEU A 204      26.288  31.639  31.314  1.00  0.00           H
ATOM   3022 3HD2 LEU A 204      26.809  32.626  32.572  1.00  0.00           H
ATOM   3023  C   LEU A 204      24.054  36.261  31.613  1.00  0.00           C
ATOM   3024  O   LEU A 204      24.895  36.736  32.395  1.00  0.00           O
ATOM   3025  N   THR A 205      22.799  36.501  31.836  1.00  0.00           N
ATOM   3026  H   THR A 205      22.143  36.011  31.233  1.00  0.00           H
ATOM   3027  CA  THR A 205      22.207  37.075  33.043  1.00  0.00           C
ATOM   3028  HA  THR A 205      22.807  37.943  33.287  1.00  0.00           H
ATOM   3029  CB  THR A 205      20.772  37.571  32.740  1.00  0.00           C
ATOM   3030  HB  THR A 205      20.168  36.731  32.397  1.00  0.00           H
ATOM   3031  CG2 THR A 205      19.955  38.154  33.883  1.00  0.00           C
ATOM   3032 1HG2 THR A 205      20.445  38.979  34.407  1.00  0.00           H
ATOM   3033 2HG2 THR A 205      18.986  38.510  33.528  1.00  0.00           H
ATOM   3034 3HG2 THR A 205      19.710  37.440  34.671  1.00  0.00           H
ATOM   3035  OG1 THR A 205      20.819  38.434  31.599  1.00  0.00           O
ATOM   3036  HG1 THR A 205      21.394  37.924  31.017  1.00  0.00           H
ATOM   3037  C   THR A 205      22.183  35.978  34.143  1.00  0.00           C
ATOM   3038  O   THR A 205      21.758  34.851  33.857  1.00  0.00           O
ATOM   3039  N   LEU A 206      22.572  36.345  35.377  1.00  0.00           N
ATOM   3040  H   LEU A 206      22.718  37.344  35.468  1.00  0.00           H
ATOM   3041  CA  LEU A 206      22.490  35.480  36.532  1.00  0.00           C
ATOM   3042  HA  LEU A 206      22.260  34.462  36.211  1.00  0.00           H
ATOM   3043  CB  LEU A 206      23.838  35.348  37.260  1.00  0.00           C
ATOM   3044  HB1 LEU A 206      23.727  34.585  38.035  1.00  0.00           H
ATOM   3045  HB2 LEU A 206      24.007  36.302  37.763  1.00  0.00           H
ATOM   3046  CG  LEU A 206      25.073  35.042  36.412  1.00  0.00           C
ATOM   3047  HG  LEU A 206      25.397  35.880  35.793  1.00  0.00           H
ATOM   3048  CD1 LEU A 206      26.200  34.981  37.359  1.00  0.00           C
ATOM   3049 1HD1 LEU A 206      26.380  35.943  37.832  1.00  0.00           H
ATOM   3050 2HD1 LEU A 206      25.938  34.140  37.995  1.00  0.00           H
ATOM   3051 3HD1 LEU A 206      27.063  34.772  36.731  1.00  0.00           H
ATOM   3052  CD2 LEU A 206      24.942  33.827  35.569  1.00  0.00           C
ATOM   3053 1HD2 LEU A 206      24.647  32.952  36.152  1.00  0.00           H
ATOM   3054 2HD2 LEU A 206      24.149  33.950  34.819  1.00  0.00           H
ATOM   3055 3HD2 LEU A 206      25.759  33.782  34.861  1.00  0.00           H
ATOM   3056  C   LEU A 206      21.344  36.108  37.409  1.00  0.00           C
ATOM   3057  O   LEU A 206      21.148  37.387  37.547  1.00  0.00           O
ATOM   3058  N   PRO A 207      20.611  35.227  38.091  1.00  0.00           N
ATOM   3059  CD  PRO A 207      20.396  33.818  37.877  1.00  0.00           C
ATOM   3060  HD1 PRO A 207      21.208  33.270  38.343  1.00  0.00           H
ATOM   3061  HD2 PRO A 207      20.355  33.661  36.806  1.00  0.00           H
ATOM   3062  CG  PRO A 207      19.096  33.352  38.568  1.00  0.00           C
ATOM   3063  HG1 PRO A 207      19.152  32.327  38.934  1.00  0.00           H
ATOM   3064  HG2 PRO A 207      18.243  33.554  37.919  1.00  0.00           H
ATOM   3065  CB  PRO A 207      19.179  34.273  39.714  1.00  0.00           C
ATOM   3066  HB1 PRO A 207      19.928  33.890  40.407  1.00  0.00           H
ATOM   3067  HB2 PRO A 207      18.206  34.484  40.162  1.00  0.00           H
ATOM   3068  CA  PRO A 207      19.686  35.621  39.178  1.00  0.00           C
ATOM   3069  HA  PRO A 207      18.826  36.081  38.689  1.00  0.00           H
ATOM   3070  C   PRO A 207      20.287  36.571  40.296  1.00  0.00           C
ATOM   3071  O   PRO A 207      19.547  37.320  40.919  1.00  0.00           O
ATOM   3072  N   ASP A 208      21.573  36.497  40.570  1.00  0.00           N
ATOM   3073  H   ASP A 208      22.217  35.924  40.051  1.00  0.00           H
ATOM   3074  CA  ASP A 208      22.308  37.433  41.518  1.00  0.00           C
ATOM   3075  HA  ASP A 208      21.684  38.252  41.861  1.00  0.00           H
ATOM   3076  CB  ASP A 208      22.625  36.656  42.872  1.00  0.00           C
ATOM   3077  HB1 ASP A 208      23.452  35.965  42.768  1.00  0.00           H
ATOM   3078  HB2 ASP A 208      21.717  36.169  43.212  1.00  0.00           H
ATOM   3079  CG  ASP A 208      23.087  37.593  44.003  1.00  0.00           C
ATOM   3080  OD1 ASP A 208      23.167  37.146  45.183  1.00  0.00           O
ATOM   3081  OD2 ASP A 208      23.521  38.751  43.740  1.00  0.00           O
ATOM   3082  C   ASP A 208      23.623  38.009  40.857  1.00  0.00           C
ATOM   3083  O   ASP A 208      24.492  37.342  40.262  1.00  0.00           O
ATOM   3084  N   ASP A 209      23.874  39.341  41.018  1.00  0.00           N
ATOM   3085  H   ASP A 209      23.266  40.018  41.461  1.00  0.00           H
ATOM   3086  CA  ASP A 209      25.040  40.088  40.615  1.00  0.00           C
ATOM   3087  HA  ASP A 209      25.360  39.685  39.653  1.00  0.00           H
ATOM   3088  CB  ASP A 209      24.830  41.622  40.612  1.00  0.00           C
ATOM   3089  HB1 ASP A 209      24.367  41.882  39.651  1.00  0.00           H
ATOM   3090  HB2 ASP A 209      25.829  42.048  40.598  1.00  0.00           H
ATOM   3091  CG  ASP A 209      23.888  42.153  41.714  1.00  0.00           C
ATOM   3092  OD1 ASP A 209      24.435  42.599  42.783  1.00  0.00           O
ATOM   3093  OD2 ASP A 209      22.612  42.083  41.577  1.00  0.00           O
ATOM   3094  C   ASP A 209      26.201  39.850  41.570  1.00  0.00           C
ATOM   3095  O   ASP A 209      27.325  39.896  41.130  1.00  0.00           O
ATOM   3096  N   ALA A 210      26.059  39.394  42.808  1.00  0.00           N
ATOM   3097  H   ALA A 210      25.104  39.419  43.160  1.00  0.00           H
ATOM   3098  CA  ALA A 210      27.089  38.708  43.630  1.00  0.00           C
ATOM   3099  HA  ALA A 210      27.999  39.300  43.553  1.00  0.00           H
ATOM   3100  CB  ALA A 210      26.753  38.578  45.133  1.00  0.00           C
ATOM   3101  HB1 ALA A 210      26.426  39.557  45.488  1.00  0.00           H
ATOM   3102  HB2 ALA A 210      25.958  37.835  45.241  1.00  0.00           H
ATOM   3103  HB3 ALA A 210      27.657  38.286  45.668  1.00  0.00           H
ATOM   3104  C   ALA A 210      27.657  37.390  42.986  1.00  0.00           C
ATOM   3105  O   ALA A 210      28.675  36.976  43.402  1.00  0.00           O
ATOM   3106  N   ALA A 211      26.927  36.896  41.995  1.00  0.00           N
ATOM   3107  H   ALA A 211      26.092  37.335  41.631  1.00  0.00           H
ATOM   3108  CA  ALA A 211      27.483  35.743  41.258  1.00  0.00           C
ATOM   3109  HA  ALA A 211      28.140  35.127  41.874  1.00  0.00           H
ATOM   3110  CB  ALA A 211      26.290  34.807  40.918  1.00  0.00           C
ATOM   3111  HB1 ALA A 211      25.827  34.350  41.785  1.00  0.00           H
ATOM   3112  HB2 ALA A 211      25.487  35.213  40.294  1.00  0.00           H
ATOM   3113  HB3 ALA A 211      26.720  33.907  40.473  1.00  0.00           H
ATOM   3114  C   ALA A 211      28.353  36.160  40.108  1.00  0.00           C
ATOM   3115  O   ALA A 211      29.125  35.311  39.707  1.00  0.00           O
ATOM   3116  N   ALA A 212      28.431  37.428  39.652  1.00  0.00           N
ATOM   3117  H   ALA A 212      27.846  38.124  40.091  1.00  0.00           H
ATOM   3118  CA  ALA A 212      29.050  37.710  38.352  1.00  0.00           C
ATOM   3119  HA  ALA A 212      28.715  36.995  37.608  1.00  0.00           H
ATOM   3120  CB  ALA A 212      28.523  39.045  37.735  1.00  0.00           C
ATOM   3121  HB1 ALA A 212      28.959  38.950  36.746  1.00  0.00           H
ATOM   3122  HB2 ALA A 212      27.437  38.972  37.655  1.00  0.00           H
ATOM   3123  HB3 ALA A 212      28.759  39.954  38.289  1.00  0.00           H
ATOM   3124  C   ALA A 212      30.585  37.642  38.254  1.00  0.00           C
ATOM   3125  O   ALA A 212      31.231  37.392  37.241  1.00  0.00           O
ATOM   3126  N   ASP A 213      31.183  37.813  39.470  1.00  0.00           N
ATOM   3127  H   ASP A 213      30.776  38.193  40.318  1.00  0.00           H
ATOM   3128  CA  ASP A 213      32.598  37.878  39.486  1.00  0.00           C
ATOM   3129  HA  ASP A 213      32.841  38.575  38.683  1.00  0.00           H
ATOM   3130  CB  ASP A 213      33.261  38.349  40.799  1.00  0.00           C
ATOM   3131  HB1 ASP A 213      32.985  37.629  41.571  1.00  0.00           H
ATOM   3132  HB2 ASP A 213      32.805  39.308  41.057  1.00  0.00           H
ATOM   3133  CG  ASP A 213      34.776  38.498  40.755  1.00  0.00           C
ATOM   3134  OD1 ASP A 213      35.489  38.221  41.754  1.00  0.00           O
ATOM   3135  OD2 ASP A 213      35.287  39.004  39.743  1.00  0.00           O
ATOM   3136  C   ASP A 213      33.181  36.461  39.260  1.00  0.00           C
ATOM   3137  O   ASP A 213      32.764  35.478  39.929  1.00  0.00           O
ATOM   3138  N   CYS A 214      34.083  36.282  38.280  1.00  0.00           N
ATOM   3139  H   CYS A 214      34.565  37.073  37.859  1.00  0.00           H
ATOM   3140  CA  CYS A 214      34.725  35.032  37.890  1.00  0.00           C
ATOM   3141  HA  CYS A 214      34.768  34.416  38.784  1.00  0.00           H
ATOM   3142  CB  CYS A 214      33.900  34.260  36.771  1.00  0.00           C
ATOM   3143  HB1 CYS A 214      32.938  34.128  37.270  1.00  0.00           H
ATOM   3144  HB2 CYS A 214      34.325  33.314  36.434  1.00  0.00           H
ATOM   3145  SG  CYS A 214      33.554  35.429  35.414  1.00  0.00           S
ATOM   3146  HG  CYS A 214      32.881  36.358  36.101  1.00  0.00           H
ATOM   3147  C   CYS A 214      36.155  35.260  37.390  1.00  0.00           C
ATOM   3148  O   CYS A 214      36.449  36.352  37.001  1.00  0.00           O
ATOM   3149  N   LEU A 215      36.983  34.225  37.346  1.00  0.00           N
ATOM   3150  H   LEU A 215      36.674  33.351  37.752  1.00  0.00           H
ATOM   3151  CA  LEU A 215      38.243  34.249  36.648  1.00  0.00           C
ATOM   3152  HA  LEU A 215      38.356  35.122  36.007  1.00  0.00           H
ATOM   3153  CB  LEU A 215      39.452  34.146  37.599  1.00  0.00           C
ATOM   3154  HB1 LEU A 215      40.318  33.784  37.044  1.00  0.00           H
ATOM   3155  HB2 LEU A 215      39.103  33.335  38.246  1.00  0.00           H
ATOM   3156  CG  LEU A 215      39.809  35.391  38.566  1.00  0.00           C
ATOM   3157  HG  LEU A 215      38.927  35.495  39.194  1.00  0.00           H
ATOM   3158  CD1 LEU A 215      40.909  35.029  39.493  1.00  0.00           C
ATOM   3159 1HD1 LEU A 215      41.804  34.773  38.929  1.00  0.00           H
ATOM   3160 2HD1 LEU A 215      41.057  35.839  40.205  1.00  0.00           H
ATOM   3161 3HD1 LEU A 215      40.633  34.160  40.088  1.00  0.00           H
ATOM   3162  CD2 LEU A 215      40.278  36.565  37.858  1.00  0.00           C
ATOM   3163 1HD2 LEU A 215      41.056  36.285  37.157  1.00  0.00           H
ATOM   3164 2HD2 LEU A 215      39.464  36.856  37.189  1.00  0.00           H
ATOM   3165 3HD2 LEU A 215      40.535  37.432  38.464  1.00  0.00           H
ATOM   3166  C   LEU A 215      38.216  33.190  35.552  1.00  0.00           C
ATOM   3167  O   LEU A 215      37.561  32.188  35.674  1.00  0.00           O
ATOM   3168  N   PHE A 216      38.895  33.467  34.428  1.00  0.00           N
ATOM   3169  H   PHE A 216      39.487  34.286  34.441  1.00  0.00           H
ATOM   3170  CA  PHE A 216      39.031  32.652  33.264  1.00  0.00           C
ATOM   3171  HA  PHE A 216      38.391  31.769  33.330  1.00  0.00           H
ATOM   3172  CB  PHE A 216      38.501  33.453  32.024  1.00  0.00           C
ATOM   3173  HB1 PHE A 216      39.101  34.361  31.981  1.00  0.00           H
ATOM   3174  HB2 PHE A 216      37.499  33.797  32.281  1.00  0.00           H
ATOM   3175  CG  PHE A 216      38.346  32.826  30.686  1.00  0.00           C
ATOM   3176  CD1 PHE A 216      37.878  31.497  30.567  1.00  0.00           C
ATOM   3177  HD1 PHE A 216      37.478  31.020  31.450  1.00  0.00           H
ATOM   3178  CE1 PHE A 216      37.839  30.961  29.274  1.00  0.00           C
ATOM   3179  HE1 PHE A 216      37.413  29.985  29.101  1.00  0.00           H
ATOM   3180  CZ  PHE A 216      38.477  31.596  28.141  1.00  0.00           C
ATOM   3181  HZ  PHE A 216      38.518  31.090  27.193  1.00  0.00           H
ATOM   3182  CE2 PHE A 216      38.833  32.949  28.340  1.00  0.00           C
ATOM   3183  HE2 PHE A 216      39.052  33.600  27.504  1.00  0.00           H
ATOM   3184  CD2 PHE A 216      38.733  33.549  29.575  1.00  0.00           C
ATOM   3185  HD2 PHE A 216      38.972  34.600  29.672  1.00  0.00           H
ATOM   3186  C   PHE A 216      40.497  32.233  33.038  1.00  0.00           C
ATOM   3187  O   PHE A 216      41.426  33.063  32.964  1.00  0.00           O
ATOM   3188  N   LEU A 217      40.680  30.939  32.938  1.00  0.00           N
ATOM   3189  H   LEU A 217      39.927  30.272  32.961  1.00  0.00           H
ATOM   3190  CA  LEU A 217      41.949  30.202  33.121  1.00  0.00           C
ATOM   3191  HA  LEU A 217      42.815  30.866  33.184  1.00  0.00           H
ATOM   3192  CB  LEU A 217      41.766  29.316  34.482  1.00  0.00           C
ATOM   3193  HB1 LEU A 217      42.573  28.576  34.424  1.00  0.00           H
ATOM   3194  HB2 LEU A 217      40.778  28.847  34.449  1.00  0.00           H
ATOM   3195  CG  LEU A 217      41.925  29.970  35.871  1.00  0.00           C
ATOM   3196  HG  LEU A 217      42.902  30.366  36.120  1.00  0.00           H
ATOM   3197  CD1 LEU A 217      40.982  31.058  36.285  1.00  0.00           C
ATOM   3198 1HD1 LEU A 217      41.160  31.973  35.711  1.00  0.00           H
ATOM   3199 2HD1 LEU A 217      39.914  30.815  36.282  1.00  0.00           H
ATOM   3200 3HD1 LEU A 217      41.142  31.340  37.322  1.00  0.00           H
ATOM   3201  CD2 LEU A 217      41.710  28.795  36.926  1.00  0.00           C
ATOM   3202 1HD2 LEU A 217      41.946  29.129  37.936  1.00  0.00           H
ATOM   3203 2HD2 LEU A 217      40.681  28.438  36.934  1.00  0.00           H
ATOM   3204 3HD2 LEU A 217      42.394  28.001  36.623  1.00  0.00           H
ATOM   3205  C   LEU A 217      42.214  29.290  31.944  1.00  0.00           C
ATOM   3206  O   LEU A 217      41.289  28.649  31.425  1.00  0.00           O
ATOM   3207  N   ARG A 218      43.427  29.135  31.444  1.00  0.00           N
ATOM   3208  H   ARG A 218      44.078  29.704  31.964  1.00  0.00           H
ATOM   3209  CA  ARG A 218      43.808  28.457  30.231  1.00  0.00           C
ATOM   3210  HA  ARG A 218      43.219  28.899  29.437  1.00  0.00           H
ATOM   3211  CB  ARG A 218      45.251  28.800  29.897  1.00  0.00           C
ATOM   3212  HB1 ARG A 218      45.400  29.876  29.947  1.00  0.00           H
ATOM   3213  HB2 ARG A 218      45.431  28.396  28.905  1.00  0.00           H
ATOM   3214  CG  ARG A 218      46.252  28.056  30.810  1.00  0.00           C
ATOM   3215  HG1 ARG A 218      45.991  26.997  30.753  1.00  0.00           H
ATOM   3216  HG2 ARG A 218      46.076  28.360  31.841  1.00  0.00           H
ATOM   3217  CD  ARG A 218      47.662  28.207  30.332  1.00  0.00           C
ATOM   3218  HD1 ARG A 218      48.034  29.231  30.395  1.00  0.00           H
ATOM   3219  HD2 ARG A 218      47.745  27.933  29.284  1.00  0.00           H
ATOM   3220  NE  ARG A 218      48.565  27.362  31.196  1.00  0.00           N
ATOM   3221  HE  ARG A 218      48.124  26.758  31.867  1.00  0.00           H
ATOM   3222  CZ  ARG A 218      49.817  27.225  30.991  1.00  0.00           C
ATOM   3223  NH1 ARG A 218      50.315  26.290  31.693  1.00  0.00           N
ATOM   3224 1HH1 ARG A 218      49.774  25.835  32.416  1.00  0.00           H
ATOM   3225 2HH1 ARG A 218      51.293  26.064  31.596  1.00  0.00           H
ATOM   3226  NH2 ARG A 218      50.608  27.886  30.103  1.00  0.00           N
ATOM   3227 1HH2 ARG A 218      50.115  28.545  29.507  1.00  0.00           H
ATOM   3228 2HH2 ARG A 218      51.595  27.720  29.978  1.00  0.00           H
ATOM   3229  C   ARG A 218      43.392  26.963  30.392  1.00  0.00           C
ATOM   3230  O   ARG A 218      43.367  26.467  31.511  1.00  0.00           O
ATOM   3231  N   PRO A 219      43.196  26.156  29.279  1.00  0.00           N
ATOM   3232  CD  PRO A 219      43.167  26.603  27.887  1.00  0.00           C
ATOM   3233  HD1 PRO A 219      44.150  26.786  27.450  1.00  0.00           H
ATOM   3234  HD2 PRO A 219      42.635  27.559  27.863  1.00  0.00           H
ATOM   3235  CG  PRO A 219      42.507  25.512  27.128  1.00  0.00           C
ATOM   3236  HG1 PRO A 219      42.862  25.547  26.102  1.00  0.00           H
ATOM   3237  HG2 PRO A 219      41.430  25.681  27.213  1.00  0.00           H
ATOM   3238  CB  PRO A 219      42.998  24.313  27.901  1.00  0.00           C
ATOM   3239  HB1 PRO A 219      44.037  24.116  27.607  1.00  0.00           H
ATOM   3240  HB2 PRO A 219      42.369  23.433  27.785  1.00  0.00           H
ATOM   3241  CA  PRO A 219      43.036  24.731  29.363  1.00  0.00           C
ATOM   3242  HA  PRO A 219      42.070  24.514  29.817  1.00  0.00           H
ATOM   3243  C   PRO A 219      44.106  23.992  30.140  1.00  0.00           C
ATOM   3244  O   PRO A 219      43.672  23.208  30.984  1.00  0.00           O
ATOM   3245  N   GLY A 220      45.382  24.212  29.893  1.00  0.00           N
ATOM   3246  H   GLY A 220      45.636  24.848  29.151  1.00  0.00           H
ATOM   3247  CA  GLY A 220      46.454  23.437  30.560  1.00  0.00           C
ATOM   3248  HA1 GLY A 220      46.108  23.194  31.563  1.00  0.00           H
ATOM   3249  HA2 GLY A 220      47.341  24.048  30.653  1.00  0.00           H
ATOM   3250  C   GLY A 220      46.872  22.120  29.830  1.00  0.00           C
ATOM   3251  O   GLY A 220      47.985  21.589  30.137  1.00  0.00           O
ATOM   3252  N   LEU A 221      45.999  21.600  28.973  1.00  0.00           N
ATOM   3253  H   LEU A 221      45.070  21.999  29.015  1.00  0.00           H
ATOM   3254  CA  LEU A 221      46.258  20.399  28.169  1.00  0.00           C
ATOM   3255  HA  LEU A 221      47.343  20.291  28.164  1.00  0.00           H
ATOM   3256  CB  LEU A 221      45.746  19.136  28.883  1.00  0.00           C
ATOM   3257  HB1 LEU A 221      45.628  18.370  28.123  1.00  0.00           H
ATOM   3258  HB2 LEU A 221      44.735  19.320  29.229  1.00  0.00           H
ATOM   3259  CG  LEU A 221      46.673  18.572  29.989  1.00  0.00           C
ATOM   3260  HG  LEU A 221      46.795  19.320  30.761  1.00  0.00           H
ATOM   3261  CD1 LEU A 221      45.923  17.359  30.562  1.00  0.00           C
ATOM   3262 1HD1 LEU A 221      45.053  17.739  31.104  1.00  0.00           H
ATOM   3263 2HD1 LEU A 221      45.710  16.617  29.794  1.00  0.00           H
ATOM   3264 3HD1 LEU A 221      46.436  16.961  31.437  1.00  0.00           H
ATOM   3265  CD2 LEU A 221      48.091  18.246  29.544  1.00  0.00           C
ATOM   3266 1HD2 LEU A 221      48.537  17.579  30.279  1.00  0.00           H
ATOM   3267 2HD2 LEU A 221      48.113  17.710  28.592  1.00  0.00           H
ATOM   3268 3HD2 LEU A 221      48.622  19.200  29.437  1.00  0.00           H
ATOM   3269  C   LEU A 221      45.666  20.581  26.726  1.00  0.00           C
ATOM   3270  O   LEU A 221      44.677  21.288  26.646  1.00  0.00           O
ATOM   3271  N   PRO A 222      46.171  19.877  25.719  1.00  0.00           N
ATOM   3272  CD  PRO A 222      47.503  19.257  25.685  1.00  0.00           C
ATOM   3273  HD1 PRO A 222      47.656  18.789  26.656  1.00  0.00           H
ATOM   3274  HD2 PRO A 222      48.271  19.998  25.459  1.00  0.00           H
ATOM   3275  CG  PRO A 222      47.360  18.311  24.499  1.00  0.00           C
ATOM   3276  HG1 PRO A 222      46.816  17.388  24.682  1.00  0.00           H
ATOM   3277  HG2 PRO A 222      48.372  18.026  24.229  1.00  0.00           H
ATOM   3278  CB  PRO A 222      46.632  19.253  23.490  1.00  0.00           C
ATOM   3279  HB1 PRO A 222      46.154  18.648  22.712  1.00  0.00           H
ATOM   3280  HB2 PRO A 222      47.227  20.019  23.003  1.00  0.00           H
ATOM   3281  CA  PRO A 222      45.543  19.829  24.448  1.00  0.00           C
ATOM   3282  HA  PRO A 222      45.473  20.812  23.975  1.00  0.00           H
ATOM   3283  C   PRO A 222      44.190  19.152  24.450  1.00  0.00           C
ATOM   3284  O   PRO A 222      43.903  18.281  25.227  1.00  0.00           O
ATOM   3285  N   GLY A 223      43.389  19.472  23.420  1.00  0.00           N
ATOM   3286  H   GLY A 223      43.790  20.080  22.714  1.00  0.00           H
ATOM   3287  CA  GLY A 223      42.132  18.823  23.059  1.00  0.00           C
ATOM   3288  HA1 GLY A 223      42.316  17.771  22.866  1.00  0.00           H
ATOM   3289  HA2 GLY A 223      41.786  19.245  22.109  1.00  0.00           H
ATOM   3290  C   GLY A 223      40.924  19.019  24.078  1.00  0.00           C
ATOM   3291  O   GLY A 223      40.030  18.102  24.062  1.00  0.00           O
ATOM   3292  N   VAL A 224      40.942  20.050  24.988  1.00  0.00           N
ATOM   3293  H   VAL A 224      41.742  20.645  24.838  1.00  0.00           H
ATOM   3294  CA  VAL A 224      39.942  20.214  25.951  1.00  0.00           C
ATOM   3295  HA  VAL A 224      39.030  19.721  25.615  1.00  0.00           H
ATOM   3296  CB  VAL A 224      40.318  19.441  27.287  1.00  0.00           C
ATOM   3297  HB  VAL A 224      39.631  19.610  28.125  1.00  0.00           H
ATOM   3298  CG1 VAL A 224      40.370  17.923  27.118  1.00  0.00           C
ATOM   3299 1HG1 VAL A 224      39.517  17.518  26.579  1.00  0.00           H
ATOM   3300 2HG1 VAL A 224      41.266  17.548  26.629  1.00  0.00           H
ATOM   3301 3HG1 VAL A 224      40.272  17.486  28.117  1.00  0.00           H
ATOM   3302  CG2 VAL A 224      41.736  19.845  27.775  1.00  0.00           C
ATOM   3303 1HG2 VAL A 224      42.483  19.793  26.986  1.00  0.00           H
ATOM   3304 2HG2 VAL A 224      41.707  20.862  28.174  1.00  0.00           H
ATOM   3305 3HG2 VAL A 224      42.070  19.113  28.514  1.00  0.00           H
ATOM   3306  C   VAL A 224      39.661  21.681  26.206  1.00  0.00           C
ATOM   3307  O   VAL A 224      40.434  22.531  25.738  1.00  0.00           O
ATOM   3308  N   PRO A 225      38.573  21.944  27.024  1.00  0.00           N
ATOM   3309  CD  PRO A 225      37.439  21.189  27.377  1.00  0.00           C
ATOM   3310  HD1 PRO A 225      37.552  21.021  28.452  1.00  0.00           H
ATOM   3311  HD2 PRO A 225      37.354  20.247  26.844  1.00  0.00           H
ATOM   3312  CG  PRO A 225      36.250  22.079  27.119  1.00  0.00           C
ATOM   3313  HG1 PRO A 225      35.350  21.741  27.614  1.00  0.00           H
ATOM   3314  HG2 PRO A 225      36.087  22.036  26.039  1.00  0.00           H
ATOM   3315  CB  PRO A 225      36.760  23.472  27.520  1.00  0.00           C
ATOM   3316  HB1 PRO A 225      36.649  23.616  28.598  1.00  0.00           H
ATOM   3317  HB2 PRO A 225      36.188  24.234  26.986  1.00  0.00           H
ATOM   3318  CA  PRO A 225      38.213  23.372  27.141  1.00  0.00           C
ATOM   3319  HA  PRO A 225      38.225  23.855  26.167  1.00  0.00           H
ATOM   3320  C   PRO A 225      39.039  24.163  28.210  1.00  0.00           C
ATOM   3321  O   PRO A 225      39.777  23.585  28.978  1.00  0.00           O
ATOM   3322  N   PRO A 226      38.963  25.507  28.212  1.00  0.00           N
ATOM   3323  CD  PRO A 226      38.171  26.338  27.291  1.00  0.00           C
ATOM   3324  HD1 PRO A 226      37.155  25.978  27.087  1.00  0.00           H
ATOM   3325  HD2 PRO A 226      38.675  26.246  26.325  1.00  0.00           H
ATOM   3326  CG  PRO A 226      38.125  27.714  27.785  1.00  0.00           C
ATOM   3327  HG1 PRO A 226      37.191  27.900  28.318  1.00  0.00           H
ATOM   3328  HG2 PRO A 226      38.245  28.417  26.949  1.00  0.00           H
ATOM   3329  CB  PRO A 226      39.392  27.775  28.636  1.00  0.00           C
ATOM   3330  HB1 PRO A 226      39.365  28.654  29.283  1.00  0.00           H
ATOM   3331  HB2 PRO A 226      40.172  28.069  27.933  1.00  0.00           H
ATOM   3332  CA  PRO A 226      39.404  26.387  29.302  1.00  0.00           C
ATOM   3333  HA  PRO A 226      40.349  26.078  29.742  1.00  0.00           H
ATOM   3334  C   PRO A 226      38.542  26.273  30.546  1.00  0.00           C
ATOM   3335  O   PRO A 226      37.508  25.644  30.553  1.00  0.00           O
ATOM   3336  N   PHE A 227      39.039  26.820  31.642  1.00  0.00           N
ATOM   3337  H   PHE A 227      39.861  27.390  31.559  1.00  0.00           H
ATOM   3338  CA  PHE A 227      38.406  26.773  32.974  1.00  0.00           C
ATOM   3339  HA  PHE A 227      37.602  26.048  32.933  1.00  0.00           H
ATOM   3340  CB  PHE A 227      39.374  26.185  34.007  1.00  0.00           C
ATOM   3341  HB1 PHE A 227      38.792  26.205  34.927  1.00  0.00           H
ATOM   3342  HB2 PHE A 227      40.246  26.831  34.097  1.00  0.00           H
ATOM   3343  CG  PHE A 227      39.649  24.690  33.860  1.00  0.00           C
ATOM   3344  CD1 PHE A 227      39.217  23.715  34.827  1.00  0.00           C
ATOM   3345  HD1 PHE A 227      38.580  23.945  35.665  1.00  0.00           H
ATOM   3346  CE1 PHE A 227      39.735  22.377  34.848  1.00  0.00           C
ATOM   3347  HE1 PHE A 227      39.582  21.729  35.707  1.00  0.00           H
ATOM   3348  CZ  PHE A 227      40.566  21.919  33.800  1.00  0.00           C
ATOM   3349  HZ  PHE A 227      41.040  20.947  33.712  1.00  0.00           H
ATOM   3350  CE2 PHE A 227      40.799  22.821  32.790  1.00  0.00           C
ATOM   3351  HE2 PHE A 227      41.308  22.417  31.928  1.00  0.00           H
ATOM   3352  CD2 PHE A 227      40.420  24.170  32.822  1.00  0.00           C
ATOM   3353  HD2 PHE A 227      40.722  24.813  32.006  1.00  0.00           H
ATOM   3354  C   PHE A 227      37.926  28.141  33.379  1.00  0.00           C
ATOM   3355  O   PHE A 227      38.504  29.127  33.005  1.00  0.00           O
ATOM   3356  N   LEU A 228      36.868  28.155  34.119  1.00  0.00           N
ATOM   3357  H   LEU A 228      36.410  27.285  34.373  1.00  0.00           H
ATOM   3358  CA  LEU A 228      36.306  29.370  34.758  1.00  0.00           C
ATOM   3359  HA  LEU A 228      37.012  30.200  34.656  1.00  0.00           H
ATOM   3360  CB  LEU A 228      35.020  29.685  34.002  1.00  0.00           C
ATOM   3361  HB1 LEU A 228      34.350  28.914  34.380  1.00  0.00           H
ATOM   3362  HB2 LEU A 228      35.129  29.617  32.919  1.00  0.00           H
ATOM   3363  CG  LEU A 228      34.246  31.012  34.333  1.00  0.00           C
ATOM   3364  HG  LEU A 228      34.341  31.260  35.389  1.00  0.00           H
ATOM   3365  CD1 LEU A 228      34.863  32.176  33.502  1.00  0.00           C
ATOM   3366 1HD1 LEU A 228      35.896  32.405  33.778  1.00  0.00           H
ATOM   3367 2HD1 LEU A 228      34.906  32.040  32.423  1.00  0.00           H
ATOM   3368 3HD1 LEU A 228      34.254  33.068  33.643  1.00  0.00           H
ATOM   3369  CD2 LEU A 228      32.808  30.933  33.802  1.00  0.00           C
ATOM   3370 1HD2 LEU A 228      32.362  30.028  34.219  1.00  0.00           H
ATOM   3371 2HD2 LEU A 228      32.198  31.809  34.036  1.00  0.00           H
ATOM   3372 3HD2 LEU A 228      32.890  30.864  32.710  1.00  0.00           H
ATOM   3373  C   LEU A 228      36.113  29.112  36.293  1.00  0.00           C
ATOM   3374  O   LEU A 228      35.722  28.031  36.701  1.00  0.00           O
ATOM   3375  N   LEU A 229      36.433  30.138  37.065  1.00  0.00           N
ATOM   3376  H   LEU A 229      36.665  31.004  36.602  1.00  0.00           H
ATOM   3377  CA  LEU A 229      36.722  30.027  38.511  1.00  0.00           C
ATOM   3378  HA  LEU A 229      36.508  29.005  38.836  1.00  0.00           H
ATOM   3379  CB  LEU A 229      38.267  30.219  38.701  1.00  0.00           C
ATOM   3380  HB1 LEU A 229      38.623  31.185  38.361  1.00  0.00           H
ATOM   3381  HB2 LEU A 229      38.854  29.414  38.265  1.00  0.00           H
ATOM   3382  CG  LEU A 229      38.625  30.069  40.190  1.00  0.00           C
ATOM   3383  HG  LEU A 229      38.153  30.850  40.791  1.00  0.00           H
ATOM   3384  CD1 LEU A 229      38.321  28.712  40.810  1.00  0.00           C
ATOM   3385 1HD1 LEU A 229      37.230  28.644  40.853  1.00  0.00           H
ATOM   3386 2HD1 LEU A 229      38.680  27.829  40.264  1.00  0.00           H
ATOM   3387 3HD1 LEU A 229      38.725  28.800  41.815  1.00  0.00           H
ATOM   3388  CD2 LEU A 229      40.110  30.256  40.290  1.00  0.00           C
ATOM   3389 1HD2 LEU A 229      40.357  31.288  40.024  1.00  0.00           H
ATOM   3390 2HD2 LEU A 229      40.408  30.088  41.330  1.00  0.00           H
ATOM   3391 3HD2 LEU A 229      40.640  29.537  39.666  1.00  0.00           H
ATOM   3392  C   LEU A 229      35.759  31.030  39.250  1.00  0.00           C
ATOM   3393  O   LEU A 229      35.983  32.235  39.096  1.00  0.00           O
ATOM   3394  N   HIS A 230      34.743  30.432  39.853  1.00  0.00           N
ATOM   3395  H   HIS A 230      34.736  29.432  39.965  1.00  0.00           H
ATOM   3396  CA  HIS A 230      33.369  31.072  39.917  1.00  0.00           C
ATOM   3397  HA  HIS A 230      33.511  32.149  39.817  1.00  0.00           H
ATOM   3398  CB  HIS A 230      32.601  30.591  38.710  1.00  0.00           C
ATOM   3399  HB1 HIS A 230      33.177  30.835  37.821  1.00  0.00           H
ATOM   3400  HB2 HIS A 230      31.653  31.143  38.660  1.00  0.00           H
ATOM   3401  CG  HIS A 230      32.126  29.154  38.819  1.00  0.00           C
ATOM   3402  ND1 HIS A 230      31.019  28.785  39.505  1.00  0.00           N
ATOM   3403  HD1 HIS A 230      30.522  29.347  40.182  1.00  0.00           H
ATOM   3404  CE1 HIS A 230      30.876  27.543  39.412  1.00  0.00           C
ATOM   3405  HE1 HIS A 230      30.013  27.005  39.778  1.00  0.00           H
ATOM   3406  NE2 HIS A 230      31.727  26.959  38.601  1.00  0.00           N
ATOM   3407  CD2 HIS A 230      32.537  28.010  38.219  1.00  0.00           C
ATOM   3408  HD2 HIS A 230      33.443  27.953  37.623  1.00  0.00           H
ATOM   3409  C   HIS A 230      32.590  30.822  41.221  1.00  0.00           C
ATOM   3410  O   HIS A 230      33.079  29.985  42.042  1.00  0.00           O
ATOM   3411  N   ARG A 231      31.422  31.466  41.447  1.00  0.00           N
ATOM   3412  H   ARG A 231      31.048  32.145  40.785  1.00  0.00           H
ATOM   3413  CA  ARG A 231      30.645  31.276  42.694  1.00  0.00           C
ATOM   3414  HA  ARG A 231      31.408  31.266  43.475  1.00  0.00           H
ATOM   3415  CB  ARG A 231      29.793  32.560  42.952  1.00  0.00           C
ATOM   3416  HB1 ARG A 231      28.918  32.650  42.311  1.00  0.00           H
ATOM   3417  HB2 ARG A 231      30.471  33.361  42.696  1.00  0.00           H
ATOM   3418  CG  ARG A 231      29.435  32.759  44.455  1.00  0.00           C
ATOM   3419  HG1 ARG A 231      30.161  32.306  45.135  1.00  0.00           H
ATOM   3420  HG2 ARG A 231      28.465  32.287  44.628  1.00  0.00           H
ATOM   3421  CD  ARG A 231      29.329  34.249  44.785  1.00  0.00           C
ATOM   3422  HD1 ARG A 231      28.538  34.542  44.098  1.00  0.00           H
ATOM   3423  HD2 ARG A 231      30.207  34.842  44.497  1.00  0.00           H
ATOM   3424  NE  ARG A 231      29.045  34.431  46.230  1.00  0.00           N
ATOM   3425  HE  ARG A 231      28.183  34.881  46.484  1.00  0.00           H
ATOM   3426  CZ  ARG A 231      29.790  34.117  47.314  1.00  0.00           C
ATOM   3427  NH1 ARG A 231      30.971  33.578  47.233  1.00  0.00           N
ATOM   3428 1HH1 ARG A 231      31.452  33.440  46.357  1.00  0.00           H
ATOM   3429 2HH1 ARG A 231      31.487  33.568  48.098  1.00  0.00           H
ATOM   3430  NH2 ARG A 231      29.391  34.536  48.479  1.00  0.00           N
ATOM   3431 1HH2 ARG A 231      28.381  34.618  48.512  1.00  0.00           H
ATOM   3432 2HH2 ARG A 231      30.007  34.716  49.252  1.00  0.00           H
ATOM   3433  C   ARG A 231      29.981  29.856  42.826  1.00  0.00           C
ATOM   3434  O   ARG A 231      29.131  29.557  41.987  1.00  0.00           O
ATOM   3435  N   GLY A 232      30.364  29.099  43.815  1.00  0.00           N
ATOM   3436  H   GLY A 232      31.117  29.468  44.387  1.00  0.00           H
ATOM   3437  CA  GLY A 232      29.964  27.764  44.194  1.00  0.00           C
ATOM   3438  HA1 GLY A 232      30.586  27.437  45.029  1.00  0.00           H
ATOM   3439  HA2 GLY A 232      30.187  27.215  43.268  1.00  0.00           H
ATOM   3440  C   GLY A 232      28.548  27.608  44.666  1.00  0.00           C
ATOM   3441  O   GLY A 232      27.961  28.486  45.284  1.00  0.00           O
ATOM   3442  N   GLY A 233      27.974  26.461  44.357  1.00  0.00           N
ATOM   3443  H   GLY A 233      28.454  25.862  43.711  1.00  0.00           H
ATOM   3444  CA  GLY A 233      26.606  26.168  44.836  1.00  0.00           C
ATOM   3445  HA1 GLY A 233      26.364  25.170  44.461  1.00  0.00           H
ATOM   3446  HA2 GLY A 233      25.938  26.887  44.370  1.00  0.00           H
ATOM   3447  C   GLY A 233      26.463  26.221  46.365  1.00  0.00           C
ATOM   3448  O   GLY A 233      25.391  26.430  46.861  1.00  0.00           O
ATOM   3449  N   GLY A 234      27.526  25.998  47.102  1.00  0.00           N
ATOM   3450  H   GLY A 234      28.369  25.628  46.682  1.00  0.00           H
ATOM   3451  CA  GLY A 234      27.507  26.183  48.539  1.00  0.00           C
ATOM   3452  HA1 GLY A 234      28.521  25.895  48.845  1.00  0.00           H
ATOM   3453  HA2 GLY A 234      26.791  25.526  49.038  1.00  0.00           H
ATOM   3454  C   GLY A 234      27.254  27.676  49.013  1.00  0.00           C
ATOM   3455  O   GLY A 234      27.093  27.859  50.189  1.00  0.00           O
ATOM   3456  N   ASP A 235      27.221  28.671  48.065  1.00  0.00           N
ATOM   3457  H   ASP A 235      27.393  28.327  47.133  1.00  0.00           H
ATOM   3458  CA  ASP A 235      26.982  30.111  48.310  1.00  0.00           C
ATOM   3459  HA  ASP A 235      26.790  30.129  49.379  1.00  0.00           H
ATOM   3460  CB  ASP A 235      28.236  30.911  47.884  1.00  0.00           C
ATOM   3461  HB1 ASP A 235      28.028  31.919  48.261  1.00  0.00           H
ATOM   3462  HB2 ASP A 235      28.291  30.950  46.794  1.00  0.00           H
ATOM   3463  CG  ASP A 235      29.599  30.463  48.434  1.00  0.00           C
ATOM   3464  OD1 ASP A 235      30.620  30.396  47.678  1.00  0.00           O
ATOM   3465  OD2 ASP A 235      29.643  30.278  49.687  1.00  0.00           O
ATOM   3466  C   ASP A 235      25.756  30.702  47.696  1.00  0.00           C
ATOM   3467  O   ASP A 235      24.982  31.281  48.434  1.00  0.00           O
ATOM   3468  N   LEU A 236      25.597  30.537  46.380  1.00  0.00           N
ATOM   3469  H   LEU A 236      26.325  29.957  45.989  1.00  0.00           H
ATOM   3470  CA  LEU A 236      24.487  30.868  45.612  1.00  0.00           C
ATOM   3471  HA  LEU A 236      23.588  30.965  46.230  1.00  0.00           H
ATOM   3472  CB  LEU A 236      24.768  32.202  44.845  1.00  0.00           C
ATOM   3473  HB1 LEU A 236      23.854  32.476  44.318  1.00  0.00           H
ATOM   3474  HB2 LEU A 236      25.617  32.098  44.180  1.00  0.00           H
ATOM   3475  CG  LEU A 236      25.135  33.467  45.630  1.00  0.00           C
ATOM   3476  HG  LEU A 236      25.965  33.308  46.322  1.00  0.00           H
ATOM   3477  CD1 LEU A 236      25.566  34.547  44.631  1.00  0.00           C
ATOM   3478 1HD1 LEU A 236      26.418  34.238  44.023  1.00  0.00           H
ATOM   3479 2HD1 LEU A 236      24.775  34.778  43.906  1.00  0.00           H
ATOM   3480 3HD1 LEU A 236      25.873  35.481  45.107  1.00  0.00           H
ATOM   3481  CD2 LEU A 236      23.987  33.975  46.461  1.00  0.00           C
ATOM   3482 1HD2 LEU A 236      23.804  33.303  47.303  1.00  0.00           H
ATOM   3483 2HD2 LEU A 236      24.185  34.956  46.902  1.00  0.00           H
ATOM   3484 3HD2 LEU A 236      23.136  34.091  45.794  1.00  0.00           H
ATOM   3485  C   LEU A 236      24.141  29.730  44.604  1.00  0.00           C
ATOM   3486  O   LEU A 236      24.657  29.801  43.497  1.00  0.00           O
ATOM   3487  N   PRO A 237      23.272  28.725  44.912  1.00  0.00           N
ATOM   3488  CD  PRO A 237      22.748  28.454  46.237  1.00  0.00           C
ATOM   3489  HD1 PRO A 237      22.110  29.299  46.490  1.00  0.00           H
ATOM   3490  HD2 PRO A 237      23.441  28.156  47.037  1.00  0.00           H
ATOM   3491  CG  PRO A 237      21.705  27.420  45.930  1.00  0.00           C
ATOM   3492  HG1 PRO A 237      20.817  27.815  45.445  1.00  0.00           H
ATOM   3493  HG2 PRO A 237      21.426  26.834  46.800  1.00  0.00           H
ATOM   3494  CB  PRO A 237      22.359  26.632  44.912  1.00  0.00           C
ATOM   3495  HB1 PRO A 237      21.625  26.068  44.329  1.00  0.00           H
ATOM   3496  HB2 PRO A 237      22.991  25.887  45.399  1.00  0.00           H
ATOM   3497  CA  PRO A 237      23.073  27.635  44.057  1.00  0.00           C
ATOM   3498  HA  PRO A 237      24.064  27.235  43.859  1.00  0.00           H
ATOM   3499  C   PRO A 237      22.256  27.853  42.803  1.00  0.00           C
ATOM   3500  O   PRO A 237      22.697  27.393  41.845  1.00  0.00           O
ATOM   3501  N   ASN A 238      21.030  28.453  42.773  1.00  0.00           N
ATOM   3502  H   ASN A 238      20.472  28.467  43.602  1.00  0.00           H
ATOM   3503  CA  ASN A 238      20.233  28.838  41.571  1.00  0.00           C
ATOM   3504  HA  ASN A 238      20.051  27.928  40.992  1.00  0.00           H
ATOM   3505  CB  ASN A 238      18.839  29.410  41.961  1.00  0.00           C
ATOM   3506  HB1 ASN A 238      18.939  30.315  42.563  1.00  0.00           H
ATOM   3507  HB2 ASN A 238      18.274  28.628  42.470  1.00  0.00           H
ATOM   3508  CG  ASN A 238      18.020  29.766  40.741  1.00  0.00           C
ATOM   3509  OD1 ASN A 238      17.644  28.971  39.930  1.00  0.00           O
ATOM   3510  ND2 ASN A 238      17.614  30.983  40.586  1.00  0.00           N
ATOM   3511 1HD2 ASN A 238      17.861  31.588  41.358  1.00  0.00           H
ATOM   3512 2HD2 ASN A 238      17.020  31.222  39.809  1.00  0.00           H
ATOM   3513  C   ASN A 238      21.066  29.712  40.645  1.00  0.00           C
ATOM   3514  O   ASN A 238      21.147  29.379  39.480  1.00  0.00           O
ATOM   3515  N   SER A 239      21.807  30.656  41.146  1.00  0.00           N
ATOM   3516  H   SER A 239      21.629  30.906  42.104  1.00  0.00           H
ATOM   3517  CA  SER A 239      22.787  31.489  40.406  1.00  0.00           C
ATOM   3518  HA  SER A 239      22.220  31.967  39.610  1.00  0.00           H
ATOM   3519  CB  SER A 239      23.443  32.584  41.195  1.00  0.00           C
ATOM   3520  HB1 SER A 239      24.333  32.917  40.665  1.00  0.00           H
ATOM   3521  HB2 SER A 239      23.733  32.165  42.155  1.00  0.00           H
ATOM   3522  OG  SER A 239      22.613  33.669  41.413  1.00  0.00           O
ATOM   3523  HG  SER A 239      22.009  33.587  42.147  1.00  0.00           H
ATOM   3524  C   SER A 239      23.872  30.601  39.842  1.00  0.00           C
ATOM   3525  O   SER A 239      24.316  30.950  38.759  1.00  0.00           O
ATOM   3526  N   GLN A 240      24.240  29.447  40.359  1.00  0.00           N
ATOM   3527  H   GLN A 240      23.719  29.162  41.179  1.00  0.00           H
ATOM   3528  CA  GLN A 240      25.207  28.505  39.686  1.00  0.00           C
ATOM   3529  HA  GLN A 240      25.932  29.150  39.207  1.00  0.00           H
ATOM   3530  CB  GLN A 240      26.033  27.774  40.756  1.00  0.00           C
ATOM   3531  HB1 GLN A 240      25.309  27.311  41.429  1.00  0.00           H
ATOM   3532  HB2 GLN A 240      26.689  28.451  41.314  1.00  0.00           H
ATOM   3533  CG  GLN A 240      26.917  26.708  40.167  1.00  0.00           C
ATOM   3534  HG1 GLN A 240      27.730  27.114  39.569  1.00  0.00           H
ATOM   3535  HG2 GLN A 240      26.325  26.074  39.504  1.00  0.00           H
ATOM   3536  CD  GLN A 240      27.420  25.851  41.338  1.00  0.00           C
ATOM   3537  OE1 GLN A 240      28.519  25.825  41.715  1.00  0.00           O
ATOM   3538  NE2 GLN A 240      26.614  24.926  41.760  1.00  0.00           N
ATOM   3539 1HE2 GLN A 240      25.688  24.886  41.369  1.00  0.00           H
ATOM   3540 2HE2 GLN A 240      26.702  24.441  42.642  1.00  0.00           H
ATOM   3541  C   GLN A 240      24.439  27.589  38.746  1.00  0.00           C
ATOM   3542  O   GLN A 240      24.925  27.180  37.737  1.00  0.00           O
ATOM   3543  N   GLU A 241      23.127  27.405  38.944  1.00  0.00           N
ATOM   3544  H   GLU A 241      22.704  27.785  39.774  1.00  0.00           H
ATOM   3545  CA  GLU A 241      22.205  26.752  38.027  1.00  0.00           C
ATOM   3546  HA  GLU A 241      22.809  25.933  37.652  1.00  0.00           H
ATOM   3547  CB  GLU A 241      20.949  26.215  38.794  1.00  0.00           C
ATOM   3548  HB1 GLU A 241      20.064  26.838  38.662  1.00  0.00           H
ATOM   3549  HB2 GLU A 241      21.197  26.212  39.848  1.00  0.00           H
ATOM   3550  CG  GLU A 241      20.594  24.878  38.220  1.00  0.00           C
ATOM   3551  HG1 GLU A 241      21.510  24.282  38.304  1.00  0.00           H
ATOM   3552  HG2 GLU A 241      20.290  24.976  37.187  1.00  0.00           H
ATOM   3553  CD  GLU A 241      19.466  24.304  39.076  1.00  0.00           C
ATOM   3554  OE1 GLU A 241      19.055  24.807  40.160  1.00  0.00           O
ATOM   3555  OE2 GLU A 241      18.777  23.362  38.580  1.00  0.00           O
ATOM   3556  C   GLU A 241      21.986  27.484  36.761  1.00  0.00           C
ATOM   3557  O   GLU A 241      21.637  26.926  35.715  1.00  0.00           O
ATOM   3558  N   ALA A 242      22.173  28.767  36.767  1.00  0.00           N
ATOM   3559  H   ALA A 242      22.148  29.201  37.673  1.00  0.00           H
ATOM   3560  CA  ALA A 242      22.214  29.590  35.604  1.00  0.00           C
ATOM   3561  HA  ALA A 242      21.606  29.258  34.760  1.00  0.00           H
ATOM   3562  CB  ALA A 242      21.739  30.981  36.017  1.00  0.00           C
ATOM   3563  HB1 ALA A 242      20.656  31.045  36.106  1.00  0.00           H
ATOM   3564  HB2 ALA A 242      22.194  31.266  36.961  1.00  0.00           H
ATOM   3565  HB3 ALA A 242      21.991  31.811  35.368  1.00  0.00           H
ATOM   3566  C   ALA A 242      23.588  29.635  34.986  1.00  0.00           C
ATOM   3567  O   ALA A 242      23.642  29.482  33.789  1.00  0.00           O
ATOM   3568  N   LEU A 243      24.656  29.769  35.756  1.00  0.00           N
ATOM   3569  H   LEU A 243      24.521  30.115  36.688  1.00  0.00           H
ATOM   3570  CA  LEU A 243      26.131  29.575  35.305  1.00  0.00           C
ATOM   3571  HA  LEU A 243      26.314  30.347  34.560  1.00  0.00           H
ATOM   3572  CB  LEU A 243      27.198  29.676  36.449  1.00  0.00           C
ATOM   3573  HB1 LEU A 243      28.112  29.172  36.140  1.00  0.00           H
ATOM   3574  HB2 LEU A 243      26.806  29.142  37.314  1.00  0.00           H
ATOM   3575  CG  LEU A 243      27.467  31.164  36.907  1.00  0.00           C
ATOM   3576  HG  LEU A 243      26.546  31.742  36.968  1.00  0.00           H
ATOM   3577  CD1 LEU A 243      28.047  31.259  38.376  1.00  0.00           C
ATOM   3578 1HD1 LEU A 243      28.952  30.657  38.318  1.00  0.00           H
ATOM   3579 2HD1 LEU A 243      28.190  32.301  38.664  1.00  0.00           H
ATOM   3580 3HD1 LEU A 243      27.328  30.836  39.071  1.00  0.00           H
ATOM   3581  CD2 LEU A 243      28.488  31.938  35.971  1.00  0.00           C
ATOM   3582 1HD2 LEU A 243      28.583  32.984  36.247  1.00  0.00           H
ATOM   3583 2HD2 LEU A 243      29.406  31.341  35.960  1.00  0.00           H
ATOM   3584 3HD2 LEU A 243      28.030  31.852  34.990  1.00  0.00           H
ATOM   3585  C   LEU A 243      26.194  28.247  34.521  1.00  0.00           C
ATOM   3586  O   LEU A 243      26.855  28.212  33.505  1.00  0.00           O
ATOM   3587  N   GLN A 244      25.524  27.125  34.981  1.00  0.00           N
ATOM   3588  H   GLN A 244      25.001  27.087  35.846  1.00  0.00           H
ATOM   3589  CA  GLN A 244      25.699  25.801  34.370  1.00  0.00           C
ATOM   3590  HA  GLN A 244      26.753  25.558  34.230  1.00  0.00           H
ATOM   3591  CB  GLN A 244      25.008  24.808  35.307  1.00  0.00           C
ATOM   3592  HB1 GLN A 244      24.821  23.885  34.744  1.00  0.00           H
ATOM   3593  HB2 GLN A 244      24.000  25.130  35.542  1.00  0.00           H
ATOM   3594  CG  GLN A 244      25.903  24.448  36.441  1.00  0.00           C
ATOM   3595  HG1 GLN A 244      26.259  25.408  36.792  1.00  0.00           H
ATOM   3596  HG2 GLN A 244      26.767  23.911  36.060  1.00  0.00           H
ATOM   3597  CD  GLN A 244      25.112  23.718  37.593  1.00  0.00           C
ATOM   3598  OE1 GLN A 244      23.971  23.240  37.438  1.00  0.00           O
ATOM   3599  NE2 GLN A 244      25.825  23.633  38.699  1.00  0.00           N
ATOM   3600 1HE2 GLN A 244      26.786  23.935  38.703  1.00  0.00           H
ATOM   3601 2HE2 GLN A 244      25.399  23.346  39.572  1.00  0.00           H
ATOM   3602  C   GLN A 244      25.072  25.775  32.985  1.00  0.00           C
ATOM   3603  O   GLN A 244      25.043  24.697  32.328  1.00  0.00           O
ATOM   3604  N   LYS A 245      24.498  26.882  32.376  1.00  0.00           N
ATOM   3605  H   LYS A 245      24.305  27.704  32.924  1.00  0.00           H
ATOM   3606  CA  LYS A 245      24.049  26.881  30.907  1.00  0.00           C
ATOM   3607  HA  LYS A 245      23.763  25.850  30.704  1.00  0.00           H
ATOM   3608  CB  LYS A 245      22.814  27.791  30.650  1.00  0.00           C
ATOM   3609  HB1 LYS A 245      22.552  27.996  29.613  1.00  0.00           H
ATOM   3610  HB2 LYS A 245      23.053  28.790  31.012  1.00  0.00           H
ATOM   3611  CG  LYS A 245      21.480  27.219  31.215  1.00  0.00           C
ATOM   3612  HG1 LYS A 245      21.219  26.467  30.476  1.00  0.00           H
ATOM   3613  HG2 LYS A 245      20.675  27.940  31.056  1.00  0.00           H
ATOM   3614  CD  LYS A 245      21.495  26.631  32.619  1.00  0.00           C
ATOM   3615  HD1 LYS A 245      21.693  27.397  33.363  1.00  0.00           H
ATOM   3616  HD2 LYS A 245      22.145  25.758  32.615  1.00  0.00           H
ATOM   3617  CE  LYS A 245      20.076  26.102  32.884  1.00  0.00           C
ATOM   3618  HE1 LYS A 245      19.806  25.518  32.002  1.00  0.00           H
ATOM   3619  HE2 LYS A 245      19.431  26.975  33.024  1.00  0.00           H
ATOM   3620  NZ  LYS A 245      20.068  25.248  34.126  1.00  0.00           N
ATOM   3621  HZ1 LYS A 245      20.352  25.815  34.904  1.00  0.00           H
ATOM   3622  HZ2 LYS A 245      19.126  24.896  34.246  1.00  0.00           H
ATOM   3623  HZ3 LYS A 245      20.705  24.463  34.084  1.00  0.00           H
ATOM   3624  C   LYS A 245      25.201  27.114  29.934  1.00  0.00           C
ATOM   3625  O   LYS A 245      25.014  26.943  28.725  1.00  0.00           O
ATOM   3626  N   LEU A 246      26.319  27.615  30.476  1.00  0.00           N
ATOM   3627  H   LEU A 246      26.401  27.766  31.474  1.00  0.00           H
ATOM   3628  CA  LEU A 246      27.569  27.535  29.755  1.00  0.00           C
ATOM   3629  HA  LEU A 246      27.538  27.822  28.711  1.00  0.00           H
ATOM   3630  CB  LEU A 246      28.716  28.321  30.438  1.00  0.00           C
ATOM   3631  HB1 LEU A 246      29.571  28.223  29.779  1.00  0.00           H
ATOM   3632  HB2 LEU A 246      28.899  27.860  31.410  1.00  0.00           H
ATOM   3633  CG  LEU A 246      28.536  29.791  30.875  1.00  0.00           C
ATOM   3634  HG  LEU A 246      27.511  29.882  31.206  1.00  0.00           H
ATOM   3635  CD1 LEU A 246      29.463  30.118  32.097  1.00  0.00           C
ATOM   3636 1HD1 LEU A 246      29.617  31.162  32.375  1.00  0.00           H
ATOM   3637 2HD1 LEU A 246      29.098  29.619  32.987  1.00  0.00           H
ATOM   3638 3HD1 LEU A 246      30.468  29.803  31.826  1.00  0.00           H
ATOM   3639  CD2 LEU A 246      28.747  30.795  29.743  1.00  0.00           C
ATOM   3640 1HD2 LEU A 246      28.200  30.433  28.878  1.00  0.00           H
ATOM   3641 2HD2 LEU A 246      28.308  31.728  30.104  1.00  0.00           H
ATOM   3642 3HD2 LEU A 246      29.819  30.965  29.591  1.00  0.00           H
ATOM   3643  C   LEU A 246      28.103  26.089  29.611  1.00  0.00           C
ATOM   3644  O   LEU A 246      28.105  25.317  30.601  1.00  0.00           O
ATOM   3645  N   SER A 247      28.734  25.875  28.422  1.00  0.00           N
ATOM   3646  H   SER A 247      28.520  26.426  27.595  1.00  0.00           H
ATOM   3647  CA  SER A 247      29.456  24.619  28.146  1.00  0.00           C
ATOM   3648  HA  SER A 247      29.644  24.153  29.103  1.00  0.00           H
ATOM   3649  CB  SER A 247      28.654  23.725  27.321  1.00  0.00           C
ATOM   3650  HB1 SER A 247      27.769  23.461  27.895  1.00  0.00           H
ATOM   3651  HB2 SER A 247      29.206  22.804  27.112  1.00  0.00           H
ATOM   3652  OG  SER A 247      28.284  24.393  26.154  1.00  0.00           O
ATOM   3653  HG  SER A 247      27.336  24.495  26.197  1.00  0.00           H
ATOM   3654  C   SER A 247      30.834  24.938  27.465  1.00  0.00           C
ATOM   3655  O   SER A 247      31.589  24.051  27.267  1.00  0.00           O
ATOM   3656  N   ASP A 248      31.046  26.142  26.930  1.00  0.00           N
ATOM   3657  H   ASP A 248      30.363  26.883  27.000  1.00  0.00           H
ATOM   3658  CA  ASP A 248      32.317  26.592  26.323  1.00  0.00           C
ATOM   3659  HA  ASP A 248      32.584  25.749  25.674  1.00  0.00           H
ATOM   3660  CB  ASP A 248      32.133  27.771  25.469  1.00  0.00           C
ATOM   3661  HB1 ASP A 248      33.049  28.019  24.917  1.00  0.00           H
ATOM   3662  HB2 ASP A 248      31.971  28.712  25.978  1.00  0.00           H
ATOM   3663  CG  ASP A 248      31.013  27.655  24.457  1.00  0.00           C
ATOM   3664  OD1 ASP A 248      29.960  28.264  24.703  1.00  0.00           O
ATOM   3665  OD2 ASP A 248      31.155  26.837  23.494  1.00  0.00           O
ATOM   3666  C   ASP A 248      33.495  26.735  27.296  1.00  0.00           C
ATOM   3667  O   ASP A 248      34.598  27.069  26.862  1.00  0.00           O
ATOM   3668  N   VAL A 249      33.253  26.445  28.587  1.00  0.00           N
ATOM   3669  H   VAL A 249      32.441  25.871  28.791  1.00  0.00           H
ATOM   3670  CA  VAL A 249      34.173  26.490  29.772  1.00  0.00           C
ATOM   3671  HA  VAL A 249      35.228  26.485  29.495  1.00  0.00           H
ATOM   3672  CB  VAL A 249      33.900  27.807  30.561  1.00  0.00           C
ATOM   3673  HB  VAL A 249      34.299  27.681  31.560  1.00  0.00           H
ATOM   3674  CG1 VAL A 249      34.797  28.969  29.978  1.00  0.00           C
ATOM   3675 1HG1 VAL A 249      35.831  28.662  30.099  1.00  0.00           H
ATOM   3676 2HG1 VAL A 249      34.533  29.209  28.942  1.00  0.00           H
ATOM   3677 3HG1 VAL A 249      34.770  29.848  30.625  1.00  0.00           H
ATOM   3678  CG2 VAL A 249      32.427  28.251  30.739  1.00  0.00           C
ATOM   3679 1HG2 VAL A 249      32.358  29.312  30.989  1.00  0.00           H
ATOM   3680 2HG2 VAL A 249      31.793  28.156  29.857  1.00  0.00           H
ATOM   3681 3HG2 VAL A 249      31.957  27.686  31.554  1.00  0.00           H
ATOM   3682  C   VAL A 249      33.872  25.275  30.713  1.00  0.00           C
ATOM   3683  O   VAL A 249      32.721  24.795  30.848  1.00  0.00           O
ATOM   3684  N   THR A 250      34.943  24.769  31.310  1.00  0.00           N
ATOM   3685  H   THR A 250      35.858  25.130  31.094  1.00  0.00           H
ATOM   3686  CA  THR A 250      34.907  23.757  32.436  1.00  0.00           C
ATOM   3687  HA  THR A 250      34.090  23.041  32.305  1.00  0.00           H
ATOM   3688  CB  THR A 250      36.191  22.937  32.434  1.00  0.00           C
ATOM   3689  HB  THR A 250      37.013  23.575  32.757  1.00  0.00           H
ATOM   3690  CG2 THR A 250      36.120  21.784  33.418  1.00  0.00           C
ATOM   3691 1HG2 THR A 250      36.917  21.068  33.190  1.00  0.00           H
ATOM   3692 2HG2 THR A 250      36.272  22.071  34.458  1.00  0.00           H
ATOM   3693 3HG2 THR A 250      35.180  21.265  33.252  1.00  0.00           H
ATOM   3694  OG1 THR A 250      36.349  22.463  31.148  1.00  0.00           O
ATOM   3695  HG1 THR A 250      37.230  22.116  31.066  1.00  0.00           H
ATOM   3696  C   THR A 250      34.801  24.465  33.720  1.00  0.00           C
ATOM   3697  O   THR A 250      35.626  25.376  34.044  1.00  0.00           O
ATOM   3698  N   LEU A 251      33.921  24.049  34.598  1.00  0.00           N
ATOM   3699  H   LEU A 251      33.408  23.196  34.381  1.00  0.00           H
ATOM   3700  CA  LEU A 251      33.440  24.840  35.740  1.00  0.00           C
ATOM   3701  HA  LEU A 251      33.851  25.853  35.738  1.00  0.00           H
ATOM   3702  CB  LEU A 251      31.910  24.885  35.700  1.00  0.00           C
ATOM   3703  HB1 LEU A 251      31.627  25.243  36.689  1.00  0.00           H
ATOM   3704  HB2 LEU A 251      31.507  23.872  35.745  1.00  0.00           H
ATOM   3705  CG  LEU A 251      31.229  25.745  34.650  1.00  0.00           C
ATOM   3706  HG  LEU A 251      31.451  25.261  33.697  1.00  0.00           H
ATOM   3707  CD1 LEU A 251      29.765  25.731  34.984  1.00  0.00           C
ATOM   3708 1HD1 LEU A 251      29.101  26.002  34.171  1.00  0.00           H
ATOM   3709 2HD1 LEU A 251      29.566  24.720  35.350  1.00  0.00           H
ATOM   3710 3HD1 LEU A 251      29.643  26.387  35.844  1.00  0.00           H
ATOM   3711  CD2 LEU A 251      31.814  27.137  34.511  1.00  0.00           C
ATOM   3712 1HD2 LEU A 251      31.691  27.763  35.399  1.00  0.00           H
ATOM   3713 2HD2 LEU A 251      32.865  27.014  34.281  1.00  0.00           H
ATOM   3714 3HD2 LEU A 251      31.326  27.639  33.678  1.00  0.00           H
ATOM   3715  C   LEU A 251      33.985  24.207  37.005  1.00  0.00           C
ATOM   3716  O   LEU A 251      33.781  23.051  37.381  1.00  0.00           O
ATOM   3717  N   VAL A 252      34.539  25.134  37.807  1.00  0.00           N
ATOM   3718  H   VAL A 252      34.762  26.048  37.448  1.00  0.00           H
ATOM   3719  CA  VAL A 252      34.992  24.867  39.188  1.00  0.00           C
ATOM   3720  HA  VAL A 252      34.462  23.973  39.520  1.00  0.00           H
ATOM   3721  CB  VAL A 252      36.546  24.539  39.106  1.00  0.00           C
ATOM   3722  HB  VAL A 252      37.070  25.386  38.665  1.00  0.00           H
ATOM   3723  CG1 VAL A 252      37.013  24.307  40.507  1.00  0.00           C
ATOM   3724 1HG1 VAL A 252      36.358  23.557  40.948  1.00  0.00           H
ATOM   3725 2HG1 VAL A 252      38.055  24.000  40.496  1.00  0.00           H
ATOM   3726 3HG1 VAL A 252      36.949  25.220  41.104  1.00  0.00           H
ATOM   3727  CG2 VAL A 252      36.817  23.220  38.368  1.00  0.00           C
ATOM   3728 1HG2 VAL A 252      36.561  23.270  37.310  1.00  0.00           H
ATOM   3729 2HG2 VAL A 252      37.859  22.963  38.547  1.00  0.00           H
ATOM   3730 3HG2 VAL A 252      36.279  22.384  38.827  1.00  0.00           H
ATOM   3731  C   VAL A 252      34.672  26.049  40.212  1.00  0.00           C
ATOM   3732  O   VAL A 252      35.264  27.071  40.073  1.00  0.00           O
ATOM   3733  N   PRO A 253      33.926  25.831  41.351  1.00  0.00           N
ATOM   3734  CD  PRO A 253      33.258  24.588  41.670  1.00  0.00           C
ATOM   3735  HD1 PRO A 253      33.958  23.820  41.984  1.00  0.00           H
ATOM   3736  HD2 PRO A 253      32.810  24.169  40.763  1.00  0.00           H
ATOM   3737  CG  PRO A 253      32.204  24.799  42.804  1.00  0.00           C
ATOM   3738  HG1 PRO A 253      32.069  23.882  43.362  1.00  0.00           H
ATOM   3739  HG2 PRO A 253      31.284  25.184  42.368  1.00  0.00           H
ATOM   3740  CB  PRO A 253      32.953  25.918  43.560  1.00  0.00           C
ATOM   3741  HB1 PRO A 253      33.707  25.434  44.184  1.00  0.00           H
ATOM   3742  HB2 PRO A 253      32.277  26.478  44.193  1.00  0.00           H
ATOM   3743  CA  PRO A 253      33.724  26.712  42.522  1.00  0.00           C
ATOM   3744  HA  PRO A 253      33.091  27.526  42.160  1.00  0.00           H
ATOM   3745  C   PRO A 253      35.056  27.204  43.137  1.00  0.00           C
ATOM   3746  O   PRO A 253      35.977  26.420  43.293  1.00  0.00           O
ATOM   3747  N   VAL A 254      35.118  28.467  43.571  1.00  0.00           N
ATOM   3748  H   VAL A 254      34.302  29.002  43.293  1.00  0.00           H
ATOM   3749  CA  VAL A 254      36.373  29.054  44.161  1.00  0.00           C
ATOM   3750  HA  VAL A 254      37.305  28.568  43.885  1.00  0.00           H
ATOM   3751  CB  VAL A 254      36.488  30.522  43.575  1.00  0.00           C
ATOM   3752  HB  VAL A 254      36.386  30.540  42.485  1.00  0.00           H
ATOM   3753  CG1 VAL A 254      35.492  31.455  44.138  1.00  0.00           C
ATOM   3754 1HG1 VAL A 254      35.572  31.697  45.197  1.00  0.00           H
ATOM   3755 2HG1 VAL A 254      35.454  32.310  43.460  1.00  0.00           H
ATOM   3756 3HG1 VAL A 254      34.490  31.039  44.052  1.00  0.00           H
ATOM   3757  CG2 VAL A 254      37.783  31.122  44.028  1.00  0.00           C
ATOM   3758 1HG2 VAL A 254      38.531  30.459  43.587  1.00  0.00           H
ATOM   3759 2HG2 VAL A 254      37.911  32.110  43.567  1.00  0.00           H
ATOM   3760 3HG2 VAL A 254      37.956  31.166  45.098  1.00  0.00           H
ATOM   3761  C   VAL A 254      36.304  28.920  45.690  1.00  0.00           C
ATOM   3762  O   VAL A 254      37.260  28.522  46.328  1.00  0.00           O
ATOM   3763  N   SER A 255      35.138  29.092  46.247  1.00  0.00           N
ATOM   3764  H   SER A 255      34.372  29.360  45.640  1.00  0.00           H
ATOM   3765  CA  SER A 255      34.838  28.696  47.632  1.00  0.00           C
ATOM   3766  HA  SER A 255      33.904  29.170  47.937  1.00  0.00           H
ATOM   3767  CB  SER A 255      34.662  27.166  47.731  1.00  0.00           C
ATOM   3768  HB1 SER A 255      34.423  26.877  48.755  1.00  0.00           H
ATOM   3769  HB2 SER A 255      35.666  26.821  47.489  1.00  0.00           H
ATOM   3770  OG  SER A 255      33.740  26.557  46.744  1.00  0.00           O
ATOM   3771  HG  SER A 255      32.861  26.881  46.954  1.00  0.00           H
ATOM   3772  C   SER A 255      35.851  29.105  48.682  1.00  0.00           C
ATOM   3773  O   SER A 255      36.535  28.285  49.243  1.00  0.00           O
ATOM   3774  N   CYS A 256      35.886  30.367  48.998  1.00  0.00           N
ATOM   3775  H   CYS A 256      35.421  30.995  48.345  1.00  0.00           H
ATOM   3776  CA  CYS A 256      36.657  30.921  50.120  1.00  0.00           C
ATOM   3777  HA  CYS A 256      36.995  30.123  50.792  1.00  0.00           H
ATOM   3778  CB  CYS A 256      38.043  31.535  49.728  1.00  0.00           C
ATOM   3779  HB1 CYS A 256      38.557  32.102  50.512  1.00  0.00           H
ATOM   3780  HB2 CYS A 256      37.920  32.264  48.918  1.00  0.00           H
ATOM   3781  SG  CYS A 256      39.211  30.244  49.228  1.00  0.00           S
ATOM   3782  HG  CYS A 256      38.284  29.435  48.689  1.00  0.00           H
ATOM   3783  C   CYS A 256      35.762  31.914  50.925  1.00  0.00           C
ATOM   3784  O   CYS A 256      35.832  33.129  50.757  1.00  0.00           O
ATOM   3785  N   SER A 257      34.926  31.333  51.760  1.00  0.00           N
ATOM   3786  H   SER A 257      34.940  30.342  51.941  1.00  0.00           H
ATOM   3787  CA  SER A 257      33.876  32.021  52.462  1.00  0.00           C
ATOM   3788  HA  SER A 257      33.279  32.530  51.709  1.00  0.00           H
ATOM   3789  CB  SER A 257      32.994  30.878  52.999  1.00  0.00           C
ATOM   3790  HB1 SER A 257      32.467  30.280  52.253  1.00  0.00           H
ATOM   3791  HB2 SER A 257      32.208  31.383  53.565  1.00  0.00           H
ATOM   3792  OG  SER A 257      33.598  30.041  53.964  1.00  0.00           O
ATOM   3793  HG  SER A 257      34.509  29.840  53.759  1.00  0.00           H
ATOM   3794  C   SER A 257      34.338  33.015  53.588  1.00  0.00           C
ATOM   3795  O   SER A 257      33.791  34.094  53.636  1.00  0.00           O
ATOM   3796  N   GLU A 258      35.235  32.591  54.480  1.00  0.00           N
ATOM   3797  H   GLU A 258      35.478  31.629  54.300  1.00  0.00           H
ATOM   3798  CA  GLU A 258      35.550  33.329  55.734  1.00  0.00           C
ATOM   3799  HA  GLU A 258      34.640  33.663  56.224  1.00  0.00           H
ATOM   3800  CB  GLU A 258      36.466  32.474  56.580  1.00  0.00           C
ATOM   3801  HB1 GLU A 258      37.494  32.529  56.224  1.00  0.00           H
ATOM   3802  HB2 GLU A 258      36.113  31.444  56.679  1.00  0.00           H
ATOM   3803  CG  GLU A 258      36.598  32.991  58.020  1.00  0.00           C
ATOM   3804  HG1 GLU A 258      37.033  33.991  57.947  1.00  0.00           H
ATOM   3805  HG2 GLU A 258      37.326  32.345  58.499  1.00  0.00           H
ATOM   3806  CD  GLU A 258      35.240  33.094  58.727  1.00  0.00           C
ATOM   3807  OE1 GLU A 258      34.303  32.358  58.379  1.00  0.00           O
ATOM   3808  OE2 GLU A 258      35.116  33.882  59.750  1.00  0.00           O
ATOM   3809  C   GLU A 258      36.143  34.632  55.280  1.00  0.00           C
ATOM   3810  O   GLU A 258      35.922  35.682  55.862  1.00  0.00           O
ATOM   3811  N   LEU A 259      36.808  34.622  54.098  1.00  0.00           N
ATOM   3812  H   LEU A 259      36.907  33.702  53.681  1.00  0.00           H
ATOM   3813  CA  LEU A 259      37.551  35.770  53.509  1.00  0.00           C
ATOM   3814  HA  LEU A 259      38.084  36.286  54.309  1.00  0.00           H
ATOM   3815  CB  LEU A 259      38.559  35.216  52.503  1.00  0.00           C
ATOM   3816  HB1 LEU A 259      38.898  36.119  51.984  1.00  0.00           H
ATOM   3817  HB2 LEU A 259      38.015  34.561  51.837  1.00  0.00           H
ATOM   3818  CG  LEU A 259      39.754  34.705  53.241  1.00  0.00           C
ATOM   3819  HG  LEU A 259      39.383  33.888  53.863  1.00  0.00           H
ATOM   3820  CD1 LEU A 259      40.704  34.173  52.182  1.00  0.00           C
ATOM   3821 1HD1 LEU A 259      41.108  34.969  51.553  1.00  0.00           H
ATOM   3822 2HD1 LEU A 259      41.545  33.627  52.606  1.00  0.00           H
ATOM   3823 3HD1 LEU A 259      40.217  33.451  51.531  1.00  0.00           H
ATOM   3824  CD2 LEU A 259      40.501  35.709  54.102  1.00  0.00           C
ATOM   3825 1HD2 LEU A 259      40.123  35.713  55.127  1.00  0.00           H
ATOM   3826 2HD2 LEU A 259      41.560  35.477  54.120  1.00  0.00           H
ATOM   3827 3HD2 LEU A 259      40.507  36.686  53.608  1.00  0.00           H
ATOM   3828  C   LEU A 259      36.584  36.765  52.858  1.00  0.00           C
ATOM   3829  O   LEU A 259      37.047  37.847  52.501  1.00  0.00           O
ATOM   3830  N   GLU A 260      35.287  36.547  52.778  1.00  0.00           N
ATOM   3831  H   GLU A 260      34.957  35.632  53.035  1.00  0.00           H
ATOM   3832  CA  GLU A 260      34.379  37.497  52.135  1.00  0.00           C
ATOM   3833  HA  GLU A 260      34.838  37.982  51.277  1.00  0.00           H
ATOM   3834  CB  GLU A 260      33.093  36.751  51.697  1.00  0.00           C
ATOM   3835  HB1 GLU A 260      32.389  37.444  51.252  1.00  0.00           H
ATOM   3836  HB2 GLU A 260      32.604  36.276  52.555  1.00  0.00           H
ATOM   3837  CG  GLU A 260      33.371  35.589  50.704  1.00  0.00           C
ATOM   3838  HG1 GLU A 260      34.044  34.876  51.177  1.00  0.00           H
ATOM   3839  HG2 GLU A 260      33.906  36.003  49.850  1.00  0.00           H
ATOM   3840  CD  GLU A 260      32.176  34.789  50.289  1.00  0.00           C
ATOM   3841  OE1 GLU A 260      32.285  33.688  49.670  1.00  0.00           O
ATOM   3842  OE2 GLU A 260      30.998  35.281  50.412  1.00  0.00           O
ATOM   3843  C   GLU A 260      34.090  38.756  53.019  1.00  0.00           C
ATOM   3844  O   GLU A 260      34.136  39.875  52.521  1.00  0.00           O
ATOM   3845  N   LYS A 261      34.003  38.423  54.322  1.00  0.00           N
ATOM   3846  H   LYS A 261      33.925  37.452  54.571  1.00  0.00           H
ATOM   3847  CA  LYS A 261      33.950  39.379  55.402  1.00  0.00           C
ATOM   3848  HA  LYS A 261      33.032  39.962  55.347  1.00  0.00           H
ATOM   3849  CB  LYS A 261      34.069  38.653  56.803  1.00  0.00           C
ATOM   3850  HB1 LYS A 261      33.969  39.406  57.590  1.00  0.00           H
ATOM   3851  HB2 LYS A 261      34.992  38.087  56.886  1.00  0.00           H
ATOM   3852  CG  LYS A 261      32.879  37.616  57.050  1.00  0.00           C
ATOM   3853  HG1 LYS A 261      32.919  36.799  56.338  1.00  0.00           H
ATOM   3854  HG2 LYS A 261      31.920  38.117  57.101  1.00  0.00           H
ATOM   3855  CD  LYS A 261      33.224  36.871  58.385  1.00  0.00           C
ATOM   3856  HD1 LYS A 261      33.260  37.523  59.265  1.00  0.00           H
ATOM   3857  HD2 LYS A 261      34.190  36.381  58.225  1.00  0.00           H
ATOM   3858  CE  LYS A 261      32.135  35.731  58.458  1.00  0.00           C
ATOM   3859  HE1 LYS A 261      32.049  35.070  57.595  1.00  0.00           H
ATOM   3860  HE2 LYS A 261      31.150  36.180  58.484  1.00  0.00           H
ATOM   3861  NZ  LYS A 261      32.391  34.908  59.606  1.00  0.00           N
ATOM   3862  HZ1 LYS A 261      33.341  34.616  59.794  1.00  0.00           H
ATOM   3863  HZ2 LYS A 261      32.200  35.398  60.467  1.00  0.00           H
ATOM   3864  HZ3 LYS A 261      31.893  34.031  59.587  1.00  0.00           H
ATOM   3865  C   LYS A 261      35.140  40.333  55.339  1.00  0.00           C
ATOM   3866  O   LYS A 261      34.928  41.516  55.686  1.00  0.00           O
ATOM   3867  N   ALA A 262      36.356  39.780  54.962  1.00  0.00           N
ATOM   3868  H   ALA A 262      36.297  38.907  54.455  1.00  0.00           H
ATOM   3869  CA  ALA A 262      37.649  40.514  55.017  1.00  0.00           C
ATOM   3870  HA  ALA A 262      37.681  41.089  55.938  1.00  0.00           H
ATOM   3871  CB  ALA A 262      38.747  39.518  54.944  1.00  0.00           C
ATOM   3872  HB1 ALA A 262      38.712  39.056  53.955  1.00  0.00           H
ATOM   3873  HB2 ALA A 262      39.740  39.960  55.076  1.00  0.00           H
ATOM   3874  HB3 ALA A 262      38.709  38.797  55.763  1.00  0.00           H
ATOM   3875  C   ALA A 262      37.606  41.508  53.797  1.00  0.00           C
ATOM   3876  O   ALA A 262      37.910  42.655  54.021  1.00  0.00           O
ATOM   3877  N   GLY A 263      37.142  41.049  52.596  1.00  0.00           N
ATOM   3878  H   GLY A 263      36.944  40.074  52.415  1.00  0.00           H
ATOM   3879  CA  GLY A 263      36.743  41.938  51.485  1.00  0.00           C
ATOM   3880  HA1 GLY A 263      37.682  42.391  51.167  1.00  0.00           H
ATOM   3881  HA2 GLY A 263      36.147  42.762  51.880  1.00  0.00           H
ATOM   3882  C   GLY A 263      36.092  41.278  50.285  1.00  0.00           C
ATOM   3883  O   GLY A 263      36.344  40.168  49.904  1.00  0.00           O
ATOM   3884  N   ALA A 264      35.174  41.975  49.614  1.00  0.00           N
ATOM   3885  H   ALA A 264      34.966  42.877  50.023  1.00  0.00           H
ATOM   3886  CA  ALA A 264      34.142  41.326  48.734  1.00  0.00           C
ATOM   3887  HA  ALA A 264      34.020  40.287  49.033  1.00  0.00           H
ATOM   3888  CB  ALA A 264      32.787  42.031  48.912  1.00  0.00           C
ATOM   3889  HB1 ALA A 264      31.981  41.655  48.278  1.00  0.00           H
ATOM   3890  HB2 ALA A 264      32.521  41.976  49.963  1.00  0.00           H
ATOM   3891  HB3 ALA A 264      32.824  43.102  48.681  1.00  0.00           H
ATOM   3892  C   ALA A 264      34.630  41.331  47.241  1.00  0.00           C
ATOM   3893  O   ALA A 264      34.301  42.211  46.426  1.00  0.00           O
ATOM   3894  N   GLY A 265      35.181  40.182  46.801  1.00  0.00           N
ATOM   3895  H   GLY A 265      35.567  39.520  47.468  1.00  0.00           H
ATOM   3896  CA  GLY A 265      35.601  39.999  45.437  1.00  0.00           C
ATOM   3897  HA1 GLY A 265      36.354  39.202  45.409  1.00  0.00           H
ATOM   3898  HA2 GLY A 265      35.978  40.940  45.042  1.00  0.00           H
ATOM   3899  C   GLY A 265      34.403  39.509  44.544  1.00  0.00           C
ATOM   3900  O   GLY A 265      33.902  40.249  43.678  1.00  0.00           O
ATOM   3901  N   LEU A 266      33.849  38.321  44.677  1.00  0.00           N
ATOM   3902  H   LEU A 266      33.050  38.112  44.090  1.00  0.00           H
ATOM   3903  CA  LEU A 266      34.150  37.261  45.614  1.00  0.00           C
ATOM   3904  HA  LEU A 266      34.673  37.680  46.478  1.00  0.00           H
ATOM   3905  CB  LEU A 266      32.776  36.735  46.245  1.00  0.00           C
ATOM   3906  HB1 LEU A 266      32.844  35.887  46.925  1.00  0.00           H
ATOM   3907  HB2 LEU A 266      32.149  36.218  45.521  1.00  0.00           H
ATOM   3908  CG  LEU A 266      31.992  37.892  46.861  1.00  0.00           C
ATOM   3909  HG  LEU A 266      32.119  38.766  46.224  1.00  0.00           H
ATOM   3910  CD1 LEU A 266      30.512  37.647  46.902  1.00  0.00           C
ATOM   3911 1HD1 LEU A 266      30.134  37.485  45.896  1.00  0.00           H
ATOM   3912 2HD1 LEU A 266      30.460  36.695  47.443  1.00  0.00           H
ATOM   3913 3HD1 LEU A 266      29.980  38.509  47.322  1.00  0.00           H
ATOM   3914  CD2 LEU A 266      32.458  38.271  48.304  1.00  0.00           C
ATOM   3915 1HD2 LEU A 266      33.529  38.109  48.342  1.00  0.00           H
ATOM   3916 2HD2 LEU A 266      32.081  39.284  48.497  1.00  0.00           H
ATOM   3917 3HD2 LEU A 266      32.098  37.604  49.094  1.00  0.00           H
ATOM   3918  C   LEU A 266      34.980  36.101  44.996  1.00  0.00           C
ATOM   3919  O   LEU A 266      35.245  35.211  45.824  1.00  0.00           O
ATOM   3920  N   SER A 267      35.295  36.122  43.718  1.00  0.00           N
ATOM   3921  H   SER A 267      35.100  36.951  43.171  1.00  0.00           H
ATOM   3922  CA  SER A 267      35.931  34.990  43.009  1.00  0.00           C
ATOM   3923  HA  SER A 267      36.060  34.228  43.781  1.00  0.00           H
ATOM   3924  CB  SER A 267      35.245  34.466  41.806  1.00  0.00           C
ATOM   3925  HB1 SER A 267      35.817  33.618  41.422  1.00  0.00           H
ATOM   3926  HB2 SER A 267      35.280  35.209  41.017  1.00  0.00           H
ATOM   3927  OG  SER A 267      33.925  34.130  42.022  1.00  0.00           O
ATOM   3928  HG  SER A 267      33.455  34.609  41.337  1.00  0.00           H
ATOM   3929  C   SER A 267      37.291  35.332  42.569  1.00  0.00           C
ATOM   3930  O   SER A 267      38.150  34.457  42.482  1.00  0.00           O
ATOM   3931  N   SER A 268      37.646  36.609  42.543  1.00  0.00           N
ATOM   3932  H   SER A 268      36.872  37.260  42.563  1.00  0.00           H
ATOM   3933  CA  SER A 268      38.868  37.093  41.882  1.00  0.00           C
ATOM   3934  HA  SER A 268      39.314  36.186  41.477  1.00  0.00           H
ATOM   3935  CB  SER A 268      38.576  38.074  40.775  1.00  0.00           C
ATOM   3936  HB1 SER A 268      39.490  38.265  40.215  1.00  0.00           H
ATOM   3937  HB2 SER A 268      38.324  39.011  41.266  1.00  0.00           H
ATOM   3938  OG  SER A 268      37.600  37.584  39.910  1.00  0.00           O
ATOM   3939  HG  SER A 268      36.815  38.079  40.173  1.00  0.00           H
ATOM   3940  C   SER A 268      39.895  37.778  42.859  1.00  0.00           C
ATOM   3941  O   SER A 268      41.029  38.037  42.453  1.00  0.00           O
ATOM   3942  N   LEU A 269      39.507  38.147  44.106  1.00  0.00           N
ATOM   3943  H   LEU A 269      38.561  37.972  44.414  1.00  0.00           H
ATOM   3944  CA  LEU A 269      40.315  39.016  44.980  1.00  0.00           C
ATOM   3945  HA  LEU A 269      40.767  39.774  44.348  1.00  0.00           H
ATOM   3946  CB  LEU A 269      39.212  39.703  45.880  1.00  0.00           C
ATOM   3947  HB1 LEU A 269      39.094  38.951  46.649  1.00  0.00           H
ATOM   3948  HB2 LEU A 269      38.300  39.795  45.282  1.00  0.00           H
ATOM   3949  CG  LEU A 269      39.618  41.032  46.436  1.00  0.00           C
ATOM   3950  HG  LEU A 269      40.628  40.903  46.820  1.00  0.00           H
ATOM   3951  CD1 LEU A 269      39.573  42.148  45.358  1.00  0.00           C
ATOM   3952 1HD1 LEU A 269      38.643  42.029  44.792  1.00  0.00           H
ATOM   3953 2HD1 LEU A 269      39.439  43.133  45.806  1.00  0.00           H
ATOM   3954 3HD1 LEU A 269      40.460  42.131  44.724  1.00  0.00           H
ATOM   3955  CD2 LEU A 269      38.632  41.368  47.576  1.00  0.00           C
ATOM   3956 1HD2 LEU A 269      37.715  41.653  47.057  1.00  0.00           H
ATOM   3957 2HD2 LEU A 269      38.417  40.496  48.187  1.00  0.00           H
ATOM   3958 3HD2 LEU A 269      39.041  42.198  48.158  1.00  0.00           H
ATOM   3959  C   LEU A 269      41.448  38.366  45.892  1.00  0.00           C
ATOM   3960  O   LEU A 269      42.325  39.056  46.436  1.00  0.00           O
ATOM   3961  N   CYS A 270      41.487  37.065  45.928  1.00  0.00           N
ATOM   3962  H   CYS A 270      40.707  36.590  45.487  1.00  0.00           H
ATOM   3963  CA  CYS A 270      42.297  36.233  46.773  1.00  0.00           C
ATOM   3964  HA  CYS A 270      42.768  36.911  47.476  1.00  0.00           H
ATOM   3965  CB  CYS A 270      41.421  35.265  47.553  1.00  0.00           C
ATOM   3966  HB1 CYS A 270      41.976  34.707  48.306  1.00  0.00           H
ATOM   3967  HB2 CYS A 270      40.976  34.548  46.866  1.00  0.00           H
ATOM   3968  SG  CYS A 270      40.016  36.140  48.287  1.00  0.00           S
ATOM   3969  HG  CYS A 270      39.400  35.009  48.636  1.00  0.00           H
ATOM   3970  C   CYS A 270      43.392  35.568  45.876  1.00  0.00           C
ATOM   3971  O   CYS A 270      44.206  34.817  46.335  1.00  0.00           O
ATOM   3972  N   LEU A 271      43.566  35.815  44.567  1.00  0.00           N
ATOM   3973  H   LEU A 271      42.861  36.430  44.177  1.00  0.00           H
ATOM   3974  CA  LEU A 271      44.691  35.379  43.643  1.00  0.00           C
ATOM   3975  HA  LEU A 271      45.654  35.537  44.132  1.00  0.00           H
ATOM   3976  CB  LEU A 271      44.545  33.851  43.311  1.00  0.00           C
ATOM   3977  HB1 LEU A 271      44.313  33.386  44.270  1.00  0.00           H
ATOM   3978  HB2 LEU A 271      45.539  33.592  42.936  1.00  0.00           H
ATOM   3979  CG  LEU A 271      43.523  33.315  42.259  1.00  0.00           C
ATOM   3980  HG  LEU A 271      43.499  32.232  42.365  1.00  0.00           H
ATOM   3981  CD1 LEU A 271      42.083  33.750  42.668  1.00  0.00           C
ATOM   3982 1HD1 LEU A 271      41.916  33.270  43.636  1.00  0.00           H
ATOM   3983 2HD1 LEU A 271      41.946  34.831  42.658  1.00  0.00           H
ATOM   3984 3HD1 LEU A 271      41.416  33.330  41.919  1.00  0.00           H
ATOM   3985  CD2 LEU A 271      44.036  33.550  40.820  1.00  0.00           C
ATOM   3986 1HD2 LEU A 271      43.521  32.838  40.182  1.00  0.00           H
ATOM   3987 2HD2 LEU A 271      43.837  34.546  40.437  1.00  0.00           H
ATOM   3988 3HD2 LEU A 271      45.110  33.339  40.792  1.00  0.00           H
ATOM   3989  C   LEU A 271      44.779  36.238  42.364  1.00  0.00           C
ATOM   3990  O   LEU A 271      43.775  36.881  42.011  1.00  0.00           O
ATOM   3991  N   VAL A 272      46.000  36.330  41.792  1.00  0.00           N
ATOM   3992  H   VAL A 272      46.720  35.739  42.180  1.00  0.00           H
ATOM   3993  CA  VAL A 272      46.310  37.125  40.677  1.00  0.00           C
ATOM   3994  HA  VAL A 272      45.415  37.587  40.246  1.00  0.00           H
ATOM   3995  CB  VAL A 272      47.184  38.371  41.082  1.00  0.00           C
ATOM   3996  HB  VAL A 272      47.451  38.928  40.184  1.00  0.00           H
ATOM   3997  CG1 VAL A 272      46.280  39.462  41.726  1.00  0.00           C
ATOM   3998 1HG1 VAL A 272      46.857  40.312  42.082  1.00  0.00           H
ATOM   3999 2HG1 VAL A 272      45.594  39.834  40.963  1.00  0.00           H
ATOM   4000 3HG1 VAL A 272      45.809  38.976  42.580  1.00  0.00           H
ATOM   4001  CG2 VAL A 272      48.408  38.008  41.913  1.00  0.00           C
ATOM   4002 1HG2 VAL A 272      49.196  38.758  41.756  1.00  0.00           H
ATOM   4003 2HG2 VAL A 272      48.133  38.034  42.962  1.00  0.00           H
ATOM   4004 3HG2 VAL A 272      48.763  37.040  41.603  1.00  0.00           H
ATOM   4005  C   VAL A 272      46.901  36.232  39.617  1.00  0.00           C
ATOM   4006  O   VAL A 272      47.653  35.247  39.914  1.00  0.00           O
ATOM   4007  N   LEU A 273      46.603  36.698  38.372  1.00  0.00           N
ATOM   4008  H   LEU A 273      46.022  37.525  38.332  1.00  0.00           H
ATOM   4009  CA  LEU A 273      46.939  35.954  37.143  1.00  0.00           C
ATOM   4010  HA  LEU A 273      47.279  35.010  37.586  1.00  0.00           H
ATOM   4011  CB  LEU A 273      45.748  35.722  36.199  1.00  0.00           C
ATOM   4012  HB1 LEU A 273      46.016  35.180  35.293  1.00  0.00           H
ATOM   4013  HB2 LEU A 273      45.363  36.698  35.903  1.00  0.00           H
ATOM   4014  CG  LEU A 273      44.583  34.996  36.769  1.00  0.00           C
ATOM   4015  HG  LEU A 273      44.137  35.502  37.629  1.00  0.00           H
ATOM   4016  CD1 LEU A 273      43.489  34.994  35.713  1.00  0.00           C
ATOM   4017 1HD1 LEU A 273      43.900  34.636  34.763  1.00  0.00           H
ATOM   4018 2HD1 LEU A 273      42.644  34.332  35.912  1.00  0.00           H
ATOM   4019 3HD1 LEU A 273      43.002  35.959  35.536  1.00  0.00           H
ATOM   4020  CD2 LEU A 273      44.841  33.500  37.166  1.00  0.00           C
ATOM   4021 1HD2 LEU A 273      43.892  33.087  37.488  1.00  0.00           H
ATOM   4022 2HD2 LEU A 273      45.388  33.004  36.359  1.00  0.00           H
ATOM   4023 3HD2 LEU A 273      45.410  33.514  38.094  1.00  0.00           H
ATOM   4024  C   LEU A 273      48.188  36.557  36.431  1.00  0.00           C
ATOM   4025  O   LEU A 273      48.079  37.681  36.143  1.00  0.00           O
ATOM   4026  N   SER A 274      49.257  35.860  36.128  1.00  0.00           N
ATOM   4027  H   SER A 274      49.191  34.861  36.238  1.00  0.00           H
ATOM   4028  CA  SER A 274      50.513  36.446  35.551  1.00  0.00           C
ATOM   4029  HA  SER A 274      50.443  37.440  35.100  1.00  0.00           H
ATOM   4030  CB  SER A 274      51.493  36.569  36.727  1.00  0.00           C
ATOM   4031  HB1 SER A 274      51.029  37.116  37.548  1.00  0.00           H
ATOM   4032  HB2 SER A 274      52.360  37.207  36.594  1.00  0.00           H
ATOM   4033  OG  SER A 274      51.849  35.396  37.412  1.00  0.00           O
ATOM   4034  HG  SER A 274      51.040  35.006  37.757  1.00  0.00           H
ATOM   4035  C   SER A 274      51.089  35.473  34.434  1.00  0.00           C
ATOM   4036  O   SER A 274      50.636  34.358  34.204  1.00  0.00           O
ATOM   4037  N   THR A 275      52.166  35.947  33.801  1.00  0.00           N
ATOM   4038  H   THR A 275      52.580  36.838  34.060  1.00  0.00           H
ATOM   4039  CA  THR A 275      52.976  35.194  32.848  1.00  0.00           C
ATOM   4040  HA  THR A 275      52.613  34.164  32.783  1.00  0.00           H
ATOM   4041  CB  THR A 275      52.911  35.862  31.535  1.00  0.00           C
ATOM   4042  HB  THR A 275      53.426  36.818  31.625  1.00  0.00           H
ATOM   4043  CG2 THR A 275      53.804  35.072  30.456  1.00  0.00           C
ATOM   4044 1HG2 THR A 275      53.477  34.057  30.241  1.00  0.00           H
ATOM   4045 2HG2 THR A 275      53.695  35.651  29.538  1.00  0.00           H
ATOM   4046 3HG2 THR A 275      54.828  35.124  30.821  1.00  0.00           H
ATOM   4047  OG1 THR A 275      51.659  36.111  31.015  1.00  0.00           O
ATOM   4048  HG1 THR A 275      51.310  36.894  31.454  1.00  0.00           H
ATOM   4049  C   THR A 275      54.435  35.001  33.265  1.00  0.00           C
ATOM   4050  O   THR A 275      55.146  35.934  33.611  1.00  0.00           O
ATOM   4051  N   ARG A 276      54.905  33.752  33.305  1.00  0.00           N
ATOM   4052  H   ARG A 276      54.278  33.026  32.970  1.00  0.00           H
ATOM   4053  CA  ARG A 276      56.201  33.290  33.982  1.00  0.00           C
ATOM   4054  HA  ARG A 276      56.787  34.171  34.287  1.00  0.00           H
ATOM   4055  CB  ARG A 276      55.838  32.512  35.309  1.00  0.00           C
ATOM   4056  HB1 ARG A 276      55.432  31.534  35.060  1.00  0.00           H
ATOM   4057  HB2 ARG A 276      55.074  33.029  35.879  1.00  0.00           H
ATOM   4058  CG  ARG A 276      56.956  32.280  36.324  1.00  0.00           C
ATOM   4059  HG1 ARG A 276      56.525  31.977  37.277  1.00  0.00           H
ATOM   4060  HG2 ARG A 276      57.586  33.144  36.548  1.00  0.00           H
ATOM   4061  CD  ARG A 276      57.867  31.135  35.987  1.00  0.00           C
ATOM   4062  HD1 ARG A 276      58.609  31.536  35.294  1.00  0.00           H
ATOM   4063  HD2 ARG A 276      57.301  30.394  35.417  1.00  0.00           H
ATOM   4064  NE  ARG A 276      58.503  30.652  37.231  1.00  0.00           N
ATOM   4065  HE  ARG A 276      59.474  30.915  37.340  1.00  0.00           H
ATOM   4066  CZ  ARG A 276      58.033  29.701  38.005  1.00  0.00           C
ATOM   4067  NH1 ARG A 276      58.797  29.228  38.922  1.00  0.00           N
ATOM   4068 1HH1 ARG A 276      59.793  29.278  38.766  1.00  0.00           H
ATOM   4069 2HH1 ARG A 276      58.399  28.516  39.501  1.00  0.00           H
ATOM   4070  NH2 ARG A 276      56.765  29.395  37.981  1.00  0.00           N
ATOM   4071 1HH2 ARG A 276      56.219  29.887  37.296  1.00  0.00           H
ATOM   4072 2HH2 ARG A 276      56.305  28.937  38.754  1.00  0.00           H
ATOM   4073  C   ARG A 276      57.029  32.458  33.008  1.00  0.00           C
ATOM   4074  OC1 ARG A 276      58.221  32.677  32.936  1.00  0.00           O
ATOM   4075  OC2 ARG A 276      56.499  31.537  32.353  1.00  0.00           O
ATOM   4076  H01 UNK B 277      40.301  49.352  47.488  1.00  0.00            
ATOM   4077  H06 UNK B 277      38.088  45.955  45.491  1.00  0.00            
ATOM   4078  H04 UNK B 277      38.620  47.516  45.677  1.00  0.00            
ATOM   4079  H03 UNK B 277      40.081  50.750  46.604  1.00  0.00            
ATOM   4080  H05 UNK B 277      39.437  46.184  46.455  1.00  0.00            
ATOM   4081  H02 UNK B 277      38.845  49.745  46.998  1.00  0.00            
ATOM   4082  O   UNK B 277      40.653  52.664  49.741  1.00  0.00            
ATOM   4083  O1  UNK B 277      41.619  50.777  49.376  1.00  0.00            
ATOM   4084  N   UNK B 277      39.694  50.180  47.373  1.00  0.00            
ATOM   4085  N1  UNK B 277      37.974  47.702  47.884  1.00  0.00            
ATOM   4086  N2  UNK B 277      37.331  45.384  47.673  1.00  0.00            
ATOM   4087  N3  UNK B 277      38.539  46.600  46.146  1.00  0.00            
ATOM   4088  C   UNK B 277      38.481  50.212  49.743  1.00  0.00            
ATOM   4089  C1  UNK B 277      37.243  49.557  49.154  1.00  0.00            
ATOM   4090  C2  UNK B 277      39.379  50.968  48.686  1.00  0.00            
ATOM   4091  C3  UNK B 277      37.218  48.053  49.095  1.00  0.00            
ATOM   4092  C4  UNK B 277      40.640  51.538  49.411  1.00  0.00            
ATOM   4093  C5  UNK B 277      37.704  46.639  47.231  1.00  0.00            
ATOM   4094  C6  UNK B 277      38.098  44.744  48.706  1.00  0.00            
ATOM   4095  C7  UNK B 277      35.956  44.929  47.370  1.00  0.00            
ATOM   4096  H   UNK B 277      39.110  49.413  50.157  1.00  0.00            
ATOM   4097  H1  UNK B 277      38.272  50.840  50.619  1.00  0.00            
ATOM   4098  H2  UNK B 277      36.464  49.847  49.877  1.00  0.00            
ATOM   4099  H3  UNK B 277      36.876  50.000  48.217  1.00  0.00            
ATOM   4100  H4  UNK B 277      38.809  51.862  48.437  1.00  0.00            
ATOM   4101  H5  UNK B 277      37.657  47.604  49.997  1.00  0.00            
ATOM   4102  H6  UNK B 277      36.207  47.649  48.989  1.00  0.00            
ATOM   4103  H7  UNK B 277      39.097  44.644  48.279  1.00  0.00            
ATOM   4104  H8  UNK B 277      37.672  43.877  49.214  1.00  0.00            
ATOM   4105  H9  UNK B 277      38.126  45.402  49.588  1.00  0.00            
ATOM   4106  H10 UNK B 277      35.250  45.744  47.563  1.00  0.00            
ATOM   4107  H11 UNK B 277      35.616  44.035  47.910  1.00  0.00            
ATOM   4108  H12 UNK B 277      35.919  44.596  46.328  1.00  0.00            
END
