# Supplementary material for: A multicentric consortium study demonstrates that dimethylarginine dimethylaminohydrolase 2 is not a dimethylarginine dimethylaminohydrolase
Source: Nat Commun. 2023 Jun 9;14:3392. doi: 10.1038/s41467-023-38467-9 (PMC10256801; doi:10.1038/s41467-023-38467-9)
Supplement: Supplementary file 9 — Source Data [file 41467_2023_38467_MOESM9_ESM.zip › Source Data/File 14.2_DDAH2-ModelA-MDS-final-1.pdb]

CRYST1   80.328   80.328   80.328  90.00  90.00  90.00 P 1           1
ATOM      1  N   GLY A   1      46.282  39.125  34.944  1.00  0.00           N
ATOM      2  H1  GLY A   1      46.807  39.978  35.119  1.00  0.00           H
ATOM      3  H2  GLY A   1      46.757  38.376  35.415  1.00  0.00           H
ATOM      4  H3  GLY A   1      46.347  38.882  33.970  1.00  0.00           H
ATOM      5  CA  GLY A   1      44.873  39.298  35.401  1.00  0.00           C
ATOM      6  HA1 GLY A   1      44.471  40.218  34.973  1.00  0.00           H
ATOM      7  HA2 GLY A   1      44.859  39.391  36.478  1.00  0.00           H
ATOM      8  C   GLY A   1      44.041  38.136  34.873  1.00  0.00           C
ATOM      9  O   GLY A   1      44.523  36.995  35.024  1.00  0.00           O
ATOM     10  N   LEU A   2      42.951  38.377  34.184  1.00  0.00           N
ATOM     11  H   LEU A   2      42.715  39.356  34.091  1.00  0.00           H
ATOM     12  CA  LEU A   2      42.130  37.356  33.597  1.00  0.00           C
ATOM     13  HA  LEU A   2      41.950  36.542  34.312  1.00  0.00           H
ATOM     14  CB  LEU A   2      40.691  37.868  33.356  1.00  0.00           C
ATOM     15  HB1 LEU A   2      40.180  37.083  32.789  1.00  0.00           H
ATOM     16  HB2 LEU A   2      40.751  38.680  32.637  1.00  0.00           H
ATOM     17  CG  LEU A   2      39.981  38.447  34.563  1.00  0.00           C
ATOM     18  HG  LEU A   2      40.438  39.402  34.813  1.00  0.00           H
ATOM     19  CD1 LEU A   2      38.517  38.863  34.308  1.00  0.00           C
ATOM     20 1HD1 LEU A   2      37.888  38.023  34.003  1.00  0.00           H
ATOM     21 2HD1 LEU A   2      38.053  39.220  35.235  1.00  0.00           H
ATOM     22 3HD1 LEU A   2      38.541  39.571  33.484  1.00  0.00           H
ATOM     23  CD2 LEU A   2      39.994  37.594  35.759  1.00  0.00           C
ATOM     24 1HD2 LEU A   2      40.972  37.397  36.192  1.00  0.00           H
ATOM     25 2HD2 LEU A   2      39.325  37.839  36.583  1.00  0.00           H
ATOM     26 3HD2 LEU A   2      39.675  36.608  35.445  1.00  0.00           H
ATOM     27  C   LEU A   2      42.647  36.748  32.239  1.00  0.00           C
ATOM     28  O   LEU A   2      43.482  37.345  31.598  1.00  0.00           O
ATOM     29  N   GLY A   3      42.109  35.543  31.886  1.00  0.00           N
ATOM     30  H   GLY A   3      41.330  35.276  32.473  1.00  0.00           H
ATOM     31  CA  GLY A   3      42.408  34.727  30.710  1.00  0.00           C
ATOM     32  HA1 GLY A   3      42.427  35.446  29.894  1.00  0.00           H
ATOM     33  HA2 GLY A   3      41.555  34.094  30.446  1.00  0.00           H
ATOM     34  C   GLY A   3      43.760  33.916  30.787  1.00  0.00           C
ATOM     35  O   GLY A   3      44.033  33.151  31.697  1.00  0.00           O
ATOM     36  N   ARG A   4      44.568  33.933  29.706  1.00  0.00           N
ATOM     37  H   ARG A   4      44.351  34.715  29.099  1.00  0.00           H
ATOM     38  CA  ARG A   4      45.839  33.126  29.699  1.00  0.00           C
ATOM     39  HA  ARG A   4      45.563  32.078  29.766  1.00  0.00           H
ATOM     40  CB  ARG A   4      46.544  33.329  28.398  1.00  0.00           C
ATOM     41  HB1 ARG A   4      47.594  33.116  28.620  1.00  0.00           H
ATOM     42  HB2 ARG A   4      46.432  34.371  28.095  1.00  0.00           H
ATOM     43  CG  ARG A   4      45.934  32.339  27.427  1.00  0.00           C
ATOM     44  HG1 ARG A   4      44.846  32.384  27.378  1.00  0.00           H
ATOM     45  HG2 ARG A   4      46.194  31.306  27.623  1.00  0.00           H
ATOM     46  CD  ARG A   4      46.443  32.714  26.048  1.00  0.00           C
ATOM     47  HD1 ARG A   4      46.119  33.710  25.734  1.00  0.00           H
ATOM     48  HD2 ARG A   4      45.871  32.055  25.400  1.00  0.00           H
ATOM     49  NE  ARG A   4      47.930  32.490  25.965  1.00  0.00           N
ATOM     50  HE  ARG A   4      48.391  32.563  26.864  1.00  0.00           H
ATOM     51  CZ  ARG A   4      48.686  32.699  24.883  1.00  0.00           C
ATOM     52  NH1 ARG A   4      49.994  32.886  24.922  1.00  0.00           N
ATOM     53 1HH1 ARG A   4      50.406  32.786  25.840  1.00  0.00           H
ATOM     54 2HH1 ARG A   4      50.470  33.285  24.117  1.00  0.00           H
ATOM     55  NH2 ARG A   4      48.281  32.812  23.671  1.00  0.00           N
ATOM     56 1HH2 ARG A   4      47.354  33.131  23.421  1.00  0.00           H
ATOM     57 2HH2 ARG A   4      49.122  32.836  23.106  1.00  0.00           H
ATOM     58  C   ARG A   4      46.747  33.517  30.945  1.00  0.00           C
ATOM     59  O   ARG A   4      47.068  34.713  31.146  1.00  0.00           O
ATOM     60  N   CYS A   5      47.223  32.515  31.747  1.00  0.00           N
ATOM     61  H   CYS A   5      47.004  31.580  31.436  1.00  0.00           H
ATOM     62  CA  CYS A   5      47.846  32.669  33.115  1.00  0.00           C
ATOM     63  HA  CYS A   5      48.352  33.637  33.105  1.00  0.00           H
ATOM     64  CB  CYS A   5      46.836  32.651  34.347  1.00  0.00           C
ATOM     65  HB1 CYS A   5      46.210  33.532  34.176  1.00  0.00           H
ATOM     66  HB2 CYS A   5      47.418  32.868  35.240  1.00  0.00           H
ATOM     67  SG  CYS A   5      45.772  31.148  34.578  1.00  0.00           S
ATOM     68  HG  CYS A   5      44.971  31.419  33.539  1.00  0.00           H
ATOM     69  C   CYS A   5      48.822  31.533  33.409  1.00  0.00           C
ATOM     70  O   CYS A   5      48.586  30.384  33.113  1.00  0.00           O
ATOM     71  N   SER A   6      49.885  31.822  34.179  1.00  0.00           N
ATOM     72  H   SER A   6      50.119  32.786  34.344  1.00  0.00           H
ATOM     73  CA  SER A   6      50.939  30.825  34.415  1.00  0.00           C
ATOM     74  HA  SER A   6      50.351  29.943  34.677  1.00  0.00           H
ATOM     75  CB  SER A   6      51.800  30.610  33.234  1.00  0.00           C
ATOM     76  HB1 SER A   6      51.173  30.523  32.358  1.00  0.00           H
ATOM     77  HB2 SER A   6      52.298  29.644  33.311  1.00  0.00           H
ATOM     78  OG  SER A   6      52.778  31.600  32.827  1.00  0.00           O
ATOM     79  HG  SER A   6      53.387  31.142  32.253  1.00  0.00           H
ATOM     80  C   SER A   6      51.785  31.070  35.675  1.00  0.00           C
ATOM     81  O   SER A   6      52.557  30.229  36.065  1.00  0.00           O
ATOM     82  N   HIS A   7      51.742  32.239  36.324  1.00  0.00           N
ATOM     83  H   HIS A   7      51.264  33.039  35.921  1.00  0.00           H
ATOM     84  CA  HIS A   7      52.468  32.526  37.493  1.00  0.00           C
ATOM     85  HA  HIS A   7      52.782  31.608  37.988  1.00  0.00           H
ATOM     86  CB  HIS A   7      53.784  33.282  37.175  1.00  0.00           C
ATOM     87  HB1 HIS A   7      53.612  34.309  36.883  1.00  0.00           H
ATOM     88  HB2 HIS A   7      54.356  32.927  36.316  1.00  0.00           H
ATOM     89  CG  HIS A   7      54.706  33.244  38.386  1.00  0.00           C
ATOM     90  ND1 HIS A   7      55.319  32.097  38.920  1.00  0.00           N
ATOM     91  CE1 HIS A   7      56.166  32.572  39.808  1.00  0.00           C
ATOM     92  HE1 HIS A   7      56.790  31.935  40.410  1.00  0.00           H
ATOM     93  NE2 HIS A   7      56.236  33.928  39.833  1.00  0.00           N
ATOM     94  HE2 HIS A   7      56.780  34.533  40.423  1.00  0.00           H
ATOM     95  CD2 HIS A   7      55.226  34.327  38.960  1.00  0.00           C
ATOM     96  HD2 HIS A   7      54.947  35.321  38.638  1.00  0.00           H
ATOM     97  C   HIS A   7      51.732  33.414  38.442  1.00  0.00           C
ATOM     98  O   HIS A   7      51.011  34.303  37.916  1.00  0.00           O
ATOM     99  N   ALA A   8      51.776  33.181  39.758  1.00  0.00           N
ATOM    100  H   ALA A   8      52.275  32.354  40.065  1.00  0.00           H
ATOM    101  CA  ALA A   8      51.009  33.980  40.714  1.00  0.00           C
ATOM    102  HA  ALA A   8      51.089  34.996  40.335  1.00  0.00           H
ATOM    103  CB  ALA A   8      49.573  33.335  40.693  1.00  0.00           C
ATOM    104  HB1 ALA A   8      49.621  32.254  40.527  1.00  0.00           H
ATOM    105  HB2 ALA A   8      49.015  33.575  41.606  1.00  0.00           H
ATOM    106  HB3 ALA A   8      49.055  33.719  39.820  1.00  0.00           H
ATOM    107  C   ALA A   8      51.448  34.113  42.116  1.00  0.00           C
ATOM    108  O   ALA A   8      52.277  33.369  42.606  1.00  0.00           O
ATOM    109  N   LEU A   9      50.842  35.097  42.841  1.00  0.00           N
ATOM    110  H   LEU A   9      50.046  35.612  42.495  1.00  0.00           H
ATOM    111  CA  LEU A   9      51.284  35.447  44.240  1.00  0.00           C
ATOM    112  HA  LEU A   9      51.864  34.652  44.704  1.00  0.00           H
ATOM    113  CB  LEU A   9      52.109  36.705  44.282  1.00  0.00           C
ATOM    114  HB1 LEU A   9      52.472  36.847  45.303  1.00  0.00           H
ATOM    115  HB2 LEU A   9      51.414  37.532  44.163  1.00  0.00           H
ATOM    116  CG  LEU A   9      53.253  36.924  43.291  1.00  0.00           C
ATOM    117  HG  LEU A   9      52.863  36.754  42.290  1.00  0.00           H
ATOM    118  CD1 LEU A   9      53.718  38.326  43.378  1.00  0.00           C
ATOM    119 1HD1 LEU A   9      52.877  39.019  43.342  1.00  0.00           H
ATOM    120 2HD1 LEU A   9      54.223  38.389  44.347  1.00  0.00           H
ATOM    121 3HD1 LEU A   9      54.283  38.505  42.465  1.00  0.00           H
ATOM    122  CD2 LEU A   9      54.441  36.024  43.515  1.00  0.00           C
ATOM    123 1HD2 LEU A   9      54.460  35.743  44.572  1.00  0.00           H
ATOM    124 2HD2 LEU A   9      54.210  35.074  43.018  1.00  0.00           H
ATOM    125 3HD2 LEU A   9      55.390  36.482  43.245  1.00  0.00           H
ATOM    126  C   LEU A   9      50.037  35.611  45.134  1.00  0.00           C
ATOM    127  O   LEU A   9      49.043  36.191  44.661  1.00  0.00           O
ATOM    128  N   ILE A  10      50.098  35.174  46.379  1.00  0.00           N
ATOM    129  H   ILE A  10      50.831  34.517  46.593  1.00  0.00           H
ATOM    130  CA  ILE A  10      48.962  35.221  47.334  1.00  0.00           C
ATOM    131  HA  ILE A  10      48.328  36.044  47.005  1.00  0.00           H
ATOM    132  CB  ILE A  10      48.141  33.861  47.346  1.00  0.00           C
ATOM    133  HB  ILE A  10      48.149  33.569  46.295  1.00  0.00           H
ATOM    134  CG2 ILE A  10      48.815  32.722  48.079  1.00  0.00           C
ATOM    135 1HG2 ILE A  10      48.735  32.782  49.163  1.00  0.00           H
ATOM    136 2HG2 ILE A  10      48.245  31.840  47.776  1.00  0.00           H
ATOM    137 3HG2 ILE A  10      49.806  32.550  47.668  1.00  0.00           H
ATOM    138  CG1 ILE A  10      46.666  33.978  47.811  1.00  0.00           C
ATOM    139 1HG1 ILE A  10      46.339  34.966  47.495  1.00  0.00           H
ATOM    140 2HG1 ILE A  10      46.634  34.087  48.896  1.00  0.00           H
ATOM    141  CD  ILE A  10      45.722  32.927  47.207  1.00  0.00           C
ATOM    142  HD1 ILE A  10      45.668  32.998  46.128  1.00  0.00           H
ATOM    143  HD2 ILE A  10      46.110  31.918  47.347  1.00  0.00           H
ATOM    144  HD3 ILE A  10      44.739  32.943  47.670  1.00  0.00           H
ATOM    145  C   ILE A  10      49.647  35.437  48.767  1.00  0.00           C
ATOM    146  O   ILE A  10      50.806  35.056  48.946  1.00  0.00           O
ATOM    147  N   ARG A  11      48.979  35.817  49.885  1.00  0.00           N
ATOM    148  H   ARG A  11      48.016  36.071  49.778  1.00  0.00           H
ATOM    149  CA  ARG A  11      49.498  35.857  51.289  1.00  0.00           C
ATOM    150  HA  ARG A  11      50.535  35.547  51.259  1.00  0.00           H
ATOM    151  CB  ARG A  11      49.610  37.311  51.841  1.00  0.00           C
ATOM    152  HB1 ARG A  11      48.598  37.653  52.070  1.00  0.00           H
ATOM    153  HB2 ARG A  11      50.128  37.901  51.085  1.00  0.00           H
ATOM    154  CG  ARG A  11      50.405  37.274  53.135  1.00  0.00           C
ATOM    155  HG1 ARG A  11      51.388  36.868  52.896  1.00  0.00           H
ATOM    156  HG2 ARG A  11      49.975  36.579  53.840  1.00  0.00           H
ATOM    157  CD  ARG A  11      50.608  38.585  53.884  1.00  0.00           C
ATOM    158  HD1 ARG A  11      50.939  38.277  54.881  1.00  0.00           H
ATOM    159  HD2 ARG A  11      49.695  39.189  53.872  1.00  0.00           H
ATOM    160  NE  ARG A  11      51.696  39.515  53.433  1.00  0.00           N
ATOM    161  HE  ARG A  11      52.576  39.479  53.924  1.00  0.00           H
ATOM    162  CZ  ARG A  11      51.573  40.381  52.434  1.00  0.00           C
ATOM    163  NH1 ARG A  11      50.445  40.500  51.766  1.00  0.00           N
ATOM    164 1HH1 ARG A  11      49.594  40.020  52.033  1.00  0.00           H
ATOM    165 2HH1 ARG A  11      50.382  41.288  51.140  1.00  0.00           H
ATOM    166  NH2 ARG A  11      52.568  41.130  52.057  1.00  0.00           N
ATOM    167 1HH2 ARG A  11      53.423  41.203  52.580  1.00  0.00           H
ATOM    168 2HH2 ARG A  11      52.498  41.700  51.222  1.00  0.00           H
ATOM    169  C   ARG A  11      48.706  34.825  52.153  1.00  0.00           C
ATOM    170  O   ARG A  11      47.535  34.674  51.909  1.00  0.00           O
ATOM    171  N   GLY A  12      49.363  34.242  53.119  1.00  0.00           N
ATOM    172  H   GLY A  12      50.369  34.356  53.120  1.00  0.00           H
ATOM    173  CA  GLY A  12      48.672  33.474  54.186  1.00  0.00           C
ATOM    174  HA1 GLY A  12      49.441  33.066  54.846  1.00  0.00           H
ATOM    175  HA2 GLY A  12      48.079  32.679  53.728  1.00  0.00           H
ATOM    176  C   GLY A  12      47.759  34.428  55.018  1.00  0.00           C
ATOM    177  O   GLY A  12      48.139  35.563  55.253  1.00  0.00           O
ATOM    178  N   VAL A  13      46.613  33.873  55.429  1.00  0.00           N
ATOM    179  H   VAL A  13      46.436  32.942  55.090  1.00  0.00           H
ATOM    180  CA  VAL A  13      45.746  34.480  56.378  1.00  0.00           C
ATOM    181  HA  VAL A  13      45.342  35.445  56.082  1.00  0.00           H
ATOM    182  CB  VAL A  13      44.592  33.489  56.633  1.00  0.00           C
ATOM    183  HB  VAL A  13      45.062  32.546  56.878  1.00  0.00           H
ATOM    184  CG1 VAL A  13      43.577  33.772  57.789  1.00  0.00           C
ATOM    185 1HG1 VAL A  13      42.835  32.980  57.848  1.00  0.00           H
ATOM    186 2HG1 VAL A  13      44.084  33.694  58.755  1.00  0.00           H
ATOM    187 3HG1 VAL A  13      43.166  34.766  57.607  1.00  0.00           H
ATOM    188  CG2 VAL A  13      43.768  33.213  55.422  1.00  0.00           C
ATOM    189 1HG2 VAL A  13      44.367  32.566  54.789  1.00  0.00           H
ATOM    190 2HG2 VAL A  13      42.770  32.778  55.486  1.00  0.00           H
ATOM    191 3HG2 VAL A  13      43.683  34.219  55.001  1.00  0.00           H
ATOM    192  C   VAL A  13      46.412  34.559  57.732  1.00  0.00           C
ATOM    193  O   VAL A  13      46.944  33.509  58.199  1.00  0.00           O
ATOM    194  N   PRO A  14      46.367  35.641  58.473  1.00  0.00           N
ATOM    195  CD  PRO A  14      46.004  37.009  58.063  1.00  0.00           C
ATOM    196  HD1 PRO A  14      44.912  37.064  58.022  1.00  0.00           H
ATOM    197  HD2 PRO A  14      46.358  37.186  57.052  1.00  0.00           H
ATOM    198  CG  PRO A  14      46.515  37.961  59.156  1.00  0.00           C
ATOM    199  HG1 PRO A  14      45.746  38.118  59.904  1.00  0.00           H
ATOM    200  HG2 PRO A  14      46.946  38.869  58.731  1.00  0.00           H
ATOM    201  CB  PRO A  14      47.552  37.077  59.892  1.00  0.00           C
ATOM    202  HB1 PRO A  14      47.650  37.470  60.912  1.00  0.00           H
ATOM    203  HB2 PRO A  14      48.456  37.184  59.294  1.00  0.00           H
ATOM    204  CA  PRO A  14      46.926  35.694  59.813  1.00  0.00           C
ATOM    205  HA  PRO A  14      47.803  35.040  59.949  1.00  0.00           H
ATOM    206  C   PRO A  14      45.941  35.380  60.935  1.00  0.00           C
ATOM    207  O   PRO A  14      44.756  35.367  60.809  1.00  0.00           O
ATOM    208  N   GLU A  15      46.444  35.043  62.084  1.00  0.00           N
ATOM    209  H   GLU A  15      47.448  35.128  62.166  1.00  0.00           H
ATOM    210  CA  GLU A  15      45.655  34.921  63.395  1.00  0.00           C
ATOM    211  HA  GLU A  15      44.788  34.292  63.224  1.00  0.00           H
ATOM    212  CB  GLU A  15      46.530  34.227  64.425  1.00  0.00           C
ATOM    213  HB1 GLU A  15      47.317  34.874  64.812  1.00  0.00           H
ATOM    214  HB2 GLU A  15      46.937  33.394  63.844  1.00  0.00           H
ATOM    215  CG  GLU A  15      45.746  33.707  65.669  1.00  0.00           C
ATOM    216  HG1 GLU A  15      44.827  33.256  65.277  1.00  0.00           H
ATOM    217  HG2 GLU A  15      45.425  34.613  66.183  1.00  0.00           H
ATOM    218  CD  GLU A  15      46.510  32.775  66.492  1.00  0.00           C
ATOM    219  OE1 GLU A  15      47.671  32.336  66.144  1.00  0.00           O
ATOM    220  OE2 GLU A  15      45.971  32.326  67.548  1.00  0.00           O
ATOM    221  C   GLU A  15      45.003  36.215  63.930  1.00  0.00           C
ATOM    222  O   GLU A  15      43.934  36.211  64.595  1.00  0.00           O
ATOM    223  N   SER A  16      45.599  37.336  63.511  1.00  0.00           N
ATOM    224  H   SER A  16      46.535  37.335  63.145  1.00  0.00           H
ATOM    225  CA  SER A  16      45.031  38.643  63.829  1.00  0.00           C
ATOM    226  HA  SER A  16      44.812  38.624  64.898  1.00  0.00           H
ATOM    227  CB  SER A  16      46.094  39.718  63.670  1.00  0.00           C
ATOM    228  HB1 SER A  16      46.980  39.691  64.296  1.00  0.00           H
ATOM    229  HB2 SER A  16      45.649  40.688  63.864  1.00  0.00           H
ATOM    230  OG  SER A  16      46.594  39.734  62.309  1.00  0.00           O
ATOM    231  HG  SER A  16      47.121  40.524  62.196  1.00  0.00           H
ATOM    232  C   SER A  16      43.699  38.998  63.189  1.00  0.00           C
ATOM    233  O   SER A  16      42.897  39.711  63.739  1.00  0.00           O
ATOM    234  N   LEU A  17      43.407  38.395  62.050  1.00  0.00           N
ATOM    235  H   LEU A  17      44.126  37.835  61.611  1.00  0.00           H
ATOM    236  CA  LEU A  17      42.059  38.332  61.416  1.00  0.00           C
ATOM    237  HA  LEU A  17      41.695  39.359  61.349  1.00  0.00           H
ATOM    238  CB  LEU A  17      42.065  37.816  59.989  1.00  0.00           C
ATOM    239  HB1 LEU A  17      41.127  37.285  59.826  1.00  0.00           H
ATOM    240  HB2 LEU A  17      42.783  36.991  60.025  1.00  0.00           H
ATOM    241  CG  LEU A  17      42.249  38.750  58.766  1.00  0.00           C
ATOM    242  HG  LEU A  17      43.248  39.180  58.767  1.00  0.00           H
ATOM    243  CD1 LEU A  17      42.113  37.951  57.548  1.00  0.00           C
ATOM    244 1HD1 LEU A  17      42.022  38.629  56.701  1.00  0.00           H
ATOM    245 2HD1 LEU A  17      42.910  37.229  57.360  1.00  0.00           H
ATOM    246 3HD1 LEU A  17      41.173  37.397  57.576  1.00  0.00           H
ATOM    247  CD2 LEU A  17      41.102  39.771  58.745  1.00  0.00           C
ATOM    248 1HD2 LEU A  17      40.108  39.330  58.736  1.00  0.00           H
ATOM    249 2HD2 LEU A  17      41.296  40.501  59.538  1.00  0.00           H
ATOM    250 3HD2 LEU A  17      41.240  40.381  57.855  1.00  0.00           H
ATOM    251  C   LEU A  17      41.023  37.512  62.326  1.00  0.00           C
ATOM    252  O   LEU A  17      39.874  37.853  62.388  1.00  0.00           O
ATOM    253  N   ALA A  18      41.582  36.548  63.031  1.00  0.00           N
ATOM    254  H   ALA A  18      42.549  36.294  62.906  1.00  0.00           H
ATOM    255  CA  ALA A  18      40.749  35.892  64.098  1.00  0.00           C
ATOM    256  HA  ALA A  18      39.701  35.862  63.807  1.00  0.00           H
ATOM    257  CB  ALA A  18      41.286  34.430  64.291  1.00  0.00           C
ATOM    258  HB1 ALA A  18      41.630  34.083  63.311  1.00  0.00           H
ATOM    259  HB2 ALA A  18      42.116  34.307  64.992  1.00  0.00           H
ATOM    260  HB3 ALA A  18      40.525  33.834  64.783  1.00  0.00           H
ATOM    261  C   ALA A  18      40.617  36.580  65.436  1.00  0.00           C
ATOM    262  O   ALA A  18      39.858  36.031  66.271  1.00  0.00           O
ATOM    263  N   SER A  19      41.431  37.576  65.733  1.00  0.00           N
ATOM    264  H   SER A  19      42.107  37.862  65.031  1.00  0.00           H
ATOM    265  CA  SER A  19      41.554  38.251  67.035  1.00  0.00           C
ATOM    266  HA  SER A  19      41.213  37.599  67.843  1.00  0.00           H
ATOM    267  CB  SER A  19      43.017  38.536  67.167  1.00  0.00           C
ATOM    268  HB1 SER A  19      43.171  38.914  68.178  1.00  0.00           H
ATOM    269  HB2 SER A  19      43.414  39.264  66.462  1.00  0.00           H
ATOM    270  OG  SER A  19      43.740  37.376  67.061  1.00  0.00           O
ATOM    271  HG  SER A  19      43.970  37.014  66.213  1.00  0.00           H
ATOM    272  C   SER A  19      40.700  39.535  66.992  1.00  0.00           C
ATOM    273  O   SER A  19      40.852  40.292  66.015  1.00  0.00           O
ATOM    274  N   GLY A  20      40.025  39.812  68.104  1.00  0.00           N
ATOM    275  H   GLY A  20      39.971  39.123  68.840  1.00  0.00           H
ATOM    276  CA  GLY A  20      39.445  41.174  68.431  1.00  0.00           C
ATOM    277  HA1 GLY A  20      40.206  41.932  68.624  1.00  0.00           H
ATOM    278  HA2 GLY A  20      38.880  41.101  69.356  1.00  0.00           H
ATOM    279  C   GLY A  20      38.401  41.647  67.391  1.00  0.00           C
ATOM    280  O   GLY A  20      37.330  41.110  67.257  1.00  0.00           O
ATOM    281  N   GLU A  21      38.835  42.595  66.566  1.00  0.00           N
ATOM    282  H   GLU A  21      39.770  42.921  66.778  1.00  0.00           H
ATOM    283  CA  GLU A  21      38.085  43.228  65.479  1.00  0.00           C
ATOM    284  HA  GLU A  21      37.014  43.172  65.689  1.00  0.00           H
ATOM    285  CB  GLU A  21      38.448  44.746  65.499  1.00  0.00           C
ATOM    286  HB1 GLU A  21      39.179  44.979  64.716  1.00  0.00           H
ATOM    287  HB2 GLU A  21      39.083  45.020  66.353  1.00  0.00           H
ATOM    288  CG  GLU A  21      37.319  45.753  65.376  1.00  0.00           C
ATOM    289  HG1 GLU A  21      36.582  45.566  66.159  1.00  0.00           H
ATOM    290  HG2 GLU A  21      36.789  45.583  64.440  1.00  0.00           H
ATOM    291  CD  GLU A  21      37.797  47.181  65.426  1.00  0.00           C
ATOM    292  OE1 GLU A  21      37.626  47.912  64.424  1.00  0.00           O
ATOM    293  OE2 GLU A  21      38.212  47.665  66.482  1.00  0.00           O
ATOM    294  C   GLU A  21      38.338  42.573  64.107  1.00  0.00           C
ATOM    295  O   GLU A  21      37.839  42.970  63.064  1.00  0.00           O
ATOM    296  N   GLY A  22      39.174  41.575  64.063  1.00  0.00           N
ATOM    297  H   GLY A  22      39.694  41.288  64.889  1.00  0.00           H
ATOM    298  CA  GLY A  22      39.526  40.880  62.851  1.00  0.00           C
ATOM    299  HA1 GLY A  22      38.796  40.112  62.617  1.00  0.00           H
ATOM    300  HA2 GLY A  22      40.402  40.311  63.177  1.00  0.00           H
ATOM    301  C   GLY A  22      39.980  41.745  61.715  1.00  0.00           C
ATOM    302  O   GLY A  22      41.118  42.248  61.715  1.00  0.00           O
ATOM    303  N   ALA A  23      39.088  41.961  60.717  1.00  0.00           N
ATOM    304  H   ALA A  23      38.194  41.522  60.876  1.00  0.00           H
ATOM    305  CA  ALA A  23      39.321  42.785  59.525  1.00  0.00           C
ATOM    306  HA  ALA A  23      40.341  42.601  59.166  1.00  0.00           H
ATOM    307  CB  ALA A  23      38.460  42.223  58.429  1.00  0.00           C
ATOM    308  HB1 ALA A  23      38.714  42.729  57.493  1.00  0.00           H
ATOM    309  HB2 ALA A  23      38.597  41.141  58.371  1.00  0.00           H
ATOM    310  HB3 ALA A  23      37.416  42.488  58.617  1.00  0.00           H
ATOM    311  C   ALA A  23      39.211  44.280  59.766  1.00  0.00           C
ATOM    312  O   ALA A  23      39.273  45.138  58.852  1.00  0.00           O
ATOM    313  N   GLY A  24      38.738  44.681  60.976  1.00  0.00           N
ATOM    314  H   GLY A  24      38.482  44.039  61.712  1.00  0.00           H
ATOM    315  CA  GLY A  24      38.593  46.047  61.530  1.00  0.00           C
ATOM    316  HA1 GLY A  24      39.275  46.769  61.079  1.00  0.00           H
ATOM    317  HA2 GLY A  24      38.766  45.991  62.609  1.00  0.00           H
ATOM    318  C   GLY A  24      37.149  46.591  61.483  1.00  0.00           C
ATOM    319  O   GLY A  24      36.224  45.800  61.572  1.00  0.00           O
ATOM    320  N   ALA A  25      36.915  47.876  61.325  1.00  0.00           N
ATOM    321  H   ALA A  25      37.775  48.411  61.360  1.00  0.00           H
ATOM    322  CA  ALA A  25      35.638  48.553  61.299  1.00  0.00           C
ATOM    323  HA  ALA A  25      35.712  49.606  61.588  1.00  0.00           H
ATOM    324  CB  ALA A  25      35.241  48.728  59.816  1.00  0.00           C
ATOM    325  HB1 ALA A  25      34.316  49.313  59.857  1.00  0.00           H
ATOM    326  HB2 ALA A  25      36.029  49.188  59.223  1.00  0.00           H
ATOM    327  HB3 ALA A  25      34.976  47.746  59.410  1.00  0.00           H
ATOM    328  C   ALA A  25      34.628  48.150  62.328  1.00  0.00           C
ATOM    329  O   ALA A  25      33.466  48.170  62.080  1.00  0.00           O
ATOM    330  N   GLY A  26      35.049  47.716  63.504  1.00  0.00           N
ATOM    331  H   GLY A  26      36.045  47.733  63.653  1.00  0.00           H
ATOM    332  CA  GLY A  26      34.145  47.332  64.530  1.00  0.00           C
ATOM    333  HA1 GLY A  26      33.391  48.119  64.569  1.00  0.00           H
ATOM    334  HA2 GLY A  26      34.739  47.522  65.428  1.00  0.00           H
ATOM    335  C   GLY A  26      33.353  46.023  64.425  1.00  0.00           C
ATOM    336  O   GLY A  26      32.312  45.900  65.145  1.00  0.00           O
ATOM    337  N   LEU A  27      33.692  45.169  63.400  1.00  0.00           N
ATOM    338  H   LEU A  27      34.620  45.221  63.000  1.00  0.00           H
ATOM    339  CA  LEU A  27      32.965  44.025  62.965  1.00  0.00           C
ATOM    340  HA  LEU A  27      31.937  44.161  63.306  1.00  0.00           H
ATOM    341  CB  LEU A  27      33.029  43.950  61.470  1.00  0.00           C
ATOM    342  HB1 LEU A  27      32.592  42.983  61.200  1.00  0.00           H
ATOM    343  HB2 LEU A  27      34.078  43.946  61.179  1.00  0.00           H
ATOM    344  CG  LEU A  27      32.342  45.061  60.692  1.00  0.00           C
ATOM    345  HG  LEU A  27      33.134  45.708  60.309  1.00  0.00           H
ATOM    346  CD1 LEU A  27      31.871  44.591  59.295  1.00  0.00           C
ATOM    347 1HD1 LEU A  27      31.299  45.454  58.940  1.00  0.00           H
ATOM    348 2HD1 LEU A  27      32.671  44.324  58.604  1.00  0.00           H
ATOM    349 3HD1 LEU A  27      31.266  43.692  59.252  1.00  0.00           H
ATOM    350  CD2 LEU A  27      31.181  45.722  61.337  1.00  0.00           C
ATOM    351 1HD2 LEU A  27      31.376  46.027  62.362  1.00  0.00           H
ATOM    352 2HD2 LEU A  27      30.888  46.590  60.748  1.00  0.00           H
ATOM    353 3HD2 LEU A  27      30.370  44.991  61.330  1.00  0.00           H
ATOM    354  C   LEU A  27      33.423  42.653  63.572  1.00  0.00           C
ATOM    355  O   LEU A  27      34.622  42.435  63.962  1.00  0.00           O
ATOM    356  N   PRO A  28      32.602  41.560  63.648  1.00  0.00           N
ATOM    357  CD  PRO A  28      31.170  41.755  63.407  1.00  0.00           C
ATOM    358  HD1 PRO A  28      30.939  42.205  62.444  1.00  0.00           H
ATOM    359  HD2 PRO A  28      30.636  42.287  64.203  1.00  0.00           H
ATOM    360  CG  PRO A  28      30.574  40.335  63.355  1.00  0.00           C
ATOM    361  HG1 PRO A  28      30.379  39.969  62.354  1.00  0.00           H
ATOM    362  HG2 PRO A  28      29.607  40.366  63.867  1.00  0.00           H
ATOM    363  CB  PRO A  28      31.664  39.448  63.982  1.00  0.00           C
ATOM    364  HB1 PRO A  28      31.634  38.444  63.563  1.00  0.00           H
ATOM    365  HB2 PRO A  28      31.363  39.279  65.024  1.00  0.00           H
ATOM    366  CA  PRO A  28      32.968  40.240  64.214  1.00  0.00           C
ATOM    367  HA  PRO A  28      33.172  40.306  65.276  1.00  0.00           H
ATOM    368  C   PRO A  28      34.265  39.637  63.630  1.00  0.00           C
ATOM    369  O   PRO A  28      34.477  39.689  62.436  1.00  0.00           O
ATOM    370  N   ALA A  29      35.094  38.991  64.437  1.00  0.00           N
ATOM    371  H   ALA A  29      34.742  39.035  65.380  1.00  0.00           H
ATOM    372  CA  ALA A  29      36.336  38.322  64.116  1.00  0.00           C
ATOM    373  HA  ALA A  29      36.911  39.047  63.533  1.00  0.00           H
ATOM    374  CB  ALA A  29      37.063  38.126  65.449  1.00  0.00           C
ATOM    375  HB1 ALA A  29      36.655  37.235  65.948  1.00  0.00           H
ATOM    376  HB2 ALA A  29      38.123  38.008  65.255  1.00  0.00           H
ATOM    377  HB3 ALA A  29      36.966  38.983  66.119  1.00  0.00           H
ATOM    378  C   ALA A  29      36.054  37.045  63.295  1.00  0.00           C
ATOM    379  O   ALA A  29      35.042  36.406  63.551  1.00  0.00           O
ATOM    380  N   LEU A  30      37.028  36.668  62.406  1.00  0.00           N
ATOM    381  H   LEU A  30      37.818  37.297  62.420  1.00  0.00           H
ATOM    382  CA  LEU A  30      36.931  35.589  61.491  1.00  0.00           C
ATOM    383  HA  LEU A  30      35.895  35.671  61.165  1.00  0.00           H
ATOM    384  CB  LEU A  30      37.774  35.932  60.222  1.00  0.00           C
ATOM    385  HB1 LEU A  30      37.999  34.990  59.723  1.00  0.00           H
ATOM    386  HB2 LEU A  30      38.734  36.343  60.497  1.00  0.00           H
ATOM    387  CG  LEU A  30      37.283  36.985  59.187  1.00  0.00           C
ATOM    388  HG  LEU A  30      36.227  36.823  58.958  1.00  0.00           H
ATOM    389  CD1 LEU A  30      37.438  38.391  59.831  1.00  0.00           C
ATOM    390 1HD1 LEU A  30      38.434  38.536  60.258  1.00  0.00           H
ATOM    391 2HD1 LEU A  30      37.426  39.241  59.144  1.00  0.00           H
ATOM    392 3HD1 LEU A  30      36.592  38.504  60.508  1.00  0.00           H
ATOM    393  CD2 LEU A  30      38.064  36.845  57.942  1.00  0.00           C
ATOM    394 1HD2 LEU A  30      37.970  35.809  57.610  1.00  0.00           H
ATOM    395 2HD2 LEU A  30      37.662  37.518  57.191  1.00  0.00           H
ATOM    396 3HD2 LEU A  30      39.125  37.077  58.053  1.00  0.00           H
ATOM    397  C   LEU A  30      37.195  34.254  62.219  1.00  0.00           C
ATOM    398  O   LEU A  30      37.816  34.180  63.276  1.00  0.00           O
ATOM    399  N   ASP A  31      36.628  33.250  61.559  1.00  0.00           N
ATOM    400  H   ASP A  31      36.003  33.427  60.798  1.00  0.00           H
ATOM    401  CA  ASP A  31      36.967  31.846  61.835  1.00  0.00           C
ATOM    402  HA  ASP A  31      37.222  31.715  62.883  1.00  0.00           H
ATOM    403  CB  ASP A  31      35.717  30.904  61.569  1.00  0.00           C
ATOM    404  HB1 ASP A  31      35.992  29.845  61.580  1.00  0.00           H
ATOM    405  HB2 ASP A  31      35.316  31.061  60.576  1.00  0.00           H
ATOM    406  CG  ASP A  31      34.484  31.128  62.469  1.00  0.00           C
ATOM    407  OD1 ASP A  31      33.404  30.653  62.090  1.00  0.00           O
ATOM    408  OD2 ASP A  31      34.750  31.464  63.671  1.00  0.00           O
ATOM    409  C   ASP A  31      38.226  31.293  61.102  1.00  0.00           C
ATOM    410  O   ASP A  31      38.152  31.009  59.903  1.00  0.00           O
ATOM    411  N   LEU A  32      39.353  31.268  61.831  1.00  0.00           N
ATOM    412  H   LEU A  32      39.316  31.663  62.765  1.00  0.00           H
ATOM    413  CA  LEU A  32      40.678  30.920  61.365  1.00  0.00           C
ATOM    414  HA  LEU A  32      40.962  31.682  60.627  1.00  0.00           H
ATOM    415  CB  LEU A  32      41.687  30.953  62.559  1.00  0.00           C
ATOM    416  HB1 LEU A  32      41.355  30.104  63.142  1.00  0.00           H
ATOM    417  HB2 LEU A  32      41.497  31.849  63.156  1.00  0.00           H
ATOM    418  CG  LEU A  32      43.198  30.865  62.148  1.00  0.00           C
ATOM    419  HG  LEU A  32      43.417  29.900  61.710  1.00  0.00           H
ATOM    420  CD1 LEU A  32      43.577  32.091  61.287  1.00  0.00           C
ATOM    421 1HD1 LEU A  32      44.656  32.189  61.158  1.00  0.00           H
ATOM    422 2HD1 LEU A  32      43.105  32.138  60.307  1.00  0.00           H
ATOM    423 3HD1 LEU A  32      43.185  33.001  61.746  1.00  0.00           H
ATOM    424  CD2 LEU A  32      43.975  30.907  63.454  1.00  0.00           C
ATOM    425 1HD2 LEU A  32      45.026  30.852  63.190  1.00  0.00           H
ATOM    426 2HD2 LEU A  32      43.833  31.840  64.007  1.00  0.00           H
ATOM    427 3HD2 LEU A  32      43.783  30.008  64.042  1.00  0.00           H
ATOM    428  C   LEU A  32      40.820  29.623  60.431  1.00  0.00           C
ATOM    429  O   LEU A  32      41.341  29.799  59.321  1.00  0.00           O
ATOM    430  N   ALA A  33      40.192  28.473  60.832  1.00  0.00           N
ATOM    431  H   ALA A  33      39.799  28.504  61.759  1.00  0.00           H
ATOM    432  CA  ALA A  33      40.182  27.147  60.145  1.00  0.00           C
ATOM    433  HA  ALA A  33      41.221  26.955  59.890  1.00  0.00           H
ATOM    434  CB  ALA A  33      39.712  26.154  61.204  1.00  0.00           C
ATOM    435  HB1 ALA A  33      40.431  26.063  62.017  1.00  0.00           H
ATOM    436  HB2 ALA A  33      38.761  26.531  61.565  1.00  0.00           H
ATOM    437  HB3 ALA A  33      39.549  25.145  60.815  1.00  0.00           H
ATOM    438  C   ALA A  33      39.373  27.150  58.792  1.00  0.00           C
ATOM    439  O   ALA A  33      39.923  26.814  57.744  1.00  0.00           O
ATOM    440  N   LYS A  34      38.059  27.573  58.924  1.00  0.00           N
ATOM    441  H   LYS A  34      37.741  27.852  59.837  1.00  0.00           H
ATOM    442  CA  LYS A  34      37.230  27.920  57.742  1.00  0.00           C
ATOM    443  HA  LYS A  34      36.923  27.050  57.153  1.00  0.00           H
ATOM    444  CB  LYS A  34      35.932  28.642  58.144  1.00  0.00           C
ATOM    445  HB1 LYS A  34      35.980  29.674  58.468  1.00  0.00           H
ATOM    446  HB2 LYS A  34      35.630  28.174  59.079  1.00  0.00           H
ATOM    447  CG  LYS A  34      34.867  28.599  57.026  1.00  0.00           C
ATOM    448  HG1 LYS A  34      34.821  27.581  56.639  1.00  0.00           H
ATOM    449  HG2 LYS A  34      35.116  29.290  56.226  1.00  0.00           H
ATOM    450  CD  LYS A  34      33.459  29.061  57.355  1.00  0.00           C
ATOM    451  HD1 LYS A  34      33.564  30.125  57.600  1.00  0.00           H
ATOM    452  HD2 LYS A  34      33.039  28.658  58.277  1.00  0.00           H
ATOM    453  CE  LYS A  34      32.453  28.819  56.217  1.00  0.00           C
ATOM    454  HE1 LYS A  34      32.297  27.746  56.261  1.00  0.00           H
ATOM    455  HE2 LYS A  34      32.829  29.130  55.242  1.00  0.00           H
ATOM    456  NZ  LYS A  34      31.198  29.514  56.533  1.00  0.00           N
ATOM    457  HZ1 LYS A  34      31.351  30.510  56.452  1.00  0.00           H
ATOM    458  HZ2 LYS A  34      30.444  29.318  55.886  1.00  0.00           H
ATOM    459  HZ3 LYS A  34      30.956  29.211  57.465  1.00  0.00           H
ATOM    460  C   LYS A  34      37.948  28.887  56.847  1.00  0.00           C
ATOM    461  O   LYS A  34      38.080  28.558  55.685  1.00  0.00           O
ATOM    462  N   ALA A  35      38.516  29.956  57.324  1.00  0.00           N
ATOM    463  H   ALA A  35      38.521  30.184  58.306  1.00  0.00           H
ATOM    464  CA  ALA A  35      39.210  30.860  56.363  1.00  0.00           C
ATOM    465  HA  ALA A  35      38.514  31.214  55.595  1.00  0.00           H
ATOM    466  CB  ALA A  35      39.801  32.091  57.077  1.00  0.00           C
ATOM    467  HB1 ALA A  35      40.419  32.736  56.449  1.00  0.00           H
ATOM    468  HB2 ALA A  35      39.001  32.793  57.312  1.00  0.00           H
ATOM    469  HB3 ALA A  35      40.471  31.731  57.862  1.00  0.00           H
ATOM    470  C   ALA A  35      40.358  30.194  55.578  1.00  0.00           C
ATOM    471  O   ALA A  35      40.650  30.341  54.369  1.00  0.00           O
ATOM    472  N   GLN A  36      41.061  29.258  56.281  1.00  0.00           N
ATOM    473  H   GLN A  36      40.758  28.968  57.199  1.00  0.00           H
ATOM    474  CA  GLN A  36      42.194  28.505  55.746  1.00  0.00           C
ATOM    475  HA  GLN A  36      42.817  29.264  55.264  1.00  0.00           H
ATOM    476  CB  GLN A  36      42.997  28.024  56.936  1.00  0.00           C
ATOM    477  HB1 GLN A  36      43.725  27.268  56.622  1.00  0.00           H
ATOM    478  HB2 GLN A  36      42.419  27.647  57.788  1.00  0.00           H
ATOM    479  CG  GLN A  36      43.913  29.233  57.463  1.00  0.00           C
ATOM    480  HG1 GLN A  36      43.292  30.074  57.766  1.00  0.00           H
ATOM    481  HG2 GLN A  36      44.614  29.507  56.684  1.00  0.00           H
ATOM    482  CD  GLN A  36      44.774  28.835  58.678  1.00  0.00           C
ATOM    483  OE1 GLN A  36      44.814  27.758  59.231  1.00  0.00           O
ATOM    484  NE2 GLN A  36      45.541  29.822  59.126  1.00  0.00           N
ATOM    485 1HE2 GLN A  36      45.683  30.717  58.668  1.00  0.00           H
ATOM    486 2HE2 GLN A  36      46.134  29.466  59.863  1.00  0.00           H
ATOM    487  C   GLN A  36      41.785  27.362  54.858  1.00  0.00           C
ATOM    488  O   GLN A  36      42.531  27.053  53.918  1.00  0.00           O
ATOM    489  N   ARG A  37      40.564  26.793  55.023  1.00  0.00           N
ATOM    490  H   ARG A  37      40.048  27.027  55.860  1.00  0.00           H
ATOM    491  CA  ARG A  37      40.005  25.766  54.090  1.00  0.00           C
ATOM    492  HA  ARG A  37      40.837  25.093  53.873  1.00  0.00           H
ATOM    493  CB  ARG A  37      38.992  24.949  54.821  1.00  0.00           C
ATOM    494  HB1 ARG A  37      38.053  25.451  55.048  1.00  0.00           H
ATOM    495  HB2 ARG A  37      39.349  24.689  55.810  1.00  0.00           H
ATOM    496  CG  ARG A  37      38.658  23.639  54.117  1.00  0.00           C
ATOM    497  HG1 ARG A  37      39.546  23.093  53.787  1.00  0.00           H
ATOM    498  HG2 ARG A  37      38.128  23.762  53.178  1.00  0.00           H
ATOM    499  CD  ARG A  37      37.645  22.858  55.016  1.00  0.00           C
ATOM    500  HD1 ARG A  37      37.575  21.836  54.632  1.00  0.00           H
ATOM    501  HD2 ARG A  37      36.653  23.262  55.180  1.00  0.00           H
ATOM    502  NE  ARG A  37      38.219  22.481  56.321  1.00  0.00           N
ATOM    503  HE  ARG A  37      38.656  21.577  56.313  1.00  0.00           H
ATOM    504  CZ  ARG A  37      37.957  23.054  57.552  1.00  0.00           C
ATOM    505  NH1 ARG A  37      37.217  24.104  57.738  1.00  0.00           N
ATOM    506 1HH1 ARG A  37      36.717  24.405  56.917  1.00  0.00           H
ATOM    507 2HH1 ARG A  37      36.814  24.329  58.635  1.00  0.00           H
ATOM    508  NH2 ARG A  37      38.351  22.421  58.556  1.00  0.00           N
ATOM    509 1HH2 ARG A  37      38.779  21.514  58.394  1.00  0.00           H
ATOM    510 2HH2 ARG A  37      37.869  22.648  59.420  1.00  0.00           H
ATOM    511  C   ARG A  37      39.654  26.480  52.824  1.00  0.00           C
ATOM    512  O   ARG A  37      40.166  26.044  51.795  1.00  0.00           O
ATOM    513  N   GLU A  38      38.956  27.550  52.866  1.00  0.00           N
ATOM    514  H   GLU A  38      38.657  27.938  53.751  1.00  0.00           H
ATOM    515  CA  GLU A  38      38.733  28.392  51.702  1.00  0.00           C
ATOM    516  HA  GLU A  38      38.201  27.837  50.927  1.00  0.00           H
ATOM    517  CB  GLU A  38      37.785  29.583  52.180  1.00  0.00           C
ATOM    518  HB1 GLU A  38      37.624  30.178  51.277  1.00  0.00           H
ATOM    519  HB2 GLU A  38      38.215  30.139  53.005  1.00  0.00           H
ATOM    520  CG  GLU A  38      36.459  29.215  52.832  1.00  0.00           C
ATOM    521  HG1 GLU A  38      36.712  28.741  53.778  1.00  0.00           H
ATOM    522  HG2 GLU A  38      35.931  28.480  52.220  1.00  0.00           H
ATOM    523  CD  GLU A  38      35.449  30.338  52.960  1.00  0.00           C
ATOM    524  OE1 GLU A  38      34.223  29.960  52.926  1.00  0.00           O
ATOM    525  OE2 GLU A  38      35.799  31.505  53.152  1.00  0.00           O
ATOM    526  C   GLU A  38      40.005  28.926  51.066  1.00  0.00           C
ATOM    527  O   GLU A  38      39.942  28.917  49.832  1.00  0.00           O
ATOM    528  N   HIS A  39      41.125  29.266  51.723  1.00  0.00           N
ATOM    529  H   HIS A  39      41.107  29.247  52.735  1.00  0.00           H
ATOM    530  CA  HIS A  39      42.427  29.672  51.082  1.00  0.00           C
ATOM    531  HA  HIS A  39      42.184  30.352  50.256  1.00  0.00           H
ATOM    532  CB  HIS A  39      43.202  30.510  52.137  1.00  0.00           C
ATOM    533  HB1 HIS A  39      43.431  29.909  53.013  1.00  0.00           H
ATOM    534  HB2 HIS A  39      42.557  31.290  52.548  1.00  0.00           H
ATOM    535  CG  HIS A  39      44.475  31.079  51.624  1.00  0.00           C
ATOM    536  ND1 HIS A  39      45.708  30.421  51.544  1.00  0.00           N
ATOM    537  CE1 HIS A  39      46.608  31.357  51.385  1.00  0.00           C
ATOM    538  HE1 HIS A  39      47.661  31.129  51.344  1.00  0.00           H
ATOM    539  NE2 HIS A  39      46.040  32.523  51.203  1.00  0.00           N
ATOM    540  HE2 HIS A  39      46.514  33.407  51.136  1.00  0.00           H
ATOM    541  CD2 HIS A  39      44.697  32.427  51.423  1.00  0.00           C
ATOM    542  HD2 HIS A  39      44.042  33.277  51.555  1.00  0.00           H
ATOM    543  C   HIS A  39      43.177  28.473  50.507  1.00  0.00           C
ATOM    544  O   HIS A  39      43.829  28.654  49.462  1.00  0.00           O
ATOM    545  N   GLY A  40      43.136  27.274  51.142  1.00  0.00           N
ATOM    546  H   GLY A  40      42.532  27.126  51.938  1.00  0.00           H
ATOM    547  CA  GLY A  40      43.912  26.119  50.622  1.00  0.00           C
ATOM    548  HA1 GLY A  40      44.108  25.434  51.441  1.00  0.00           H
ATOM    549  HA2 GLY A  40      44.890  26.395  50.213  1.00  0.00           H
ATOM    550  C   GLY A  40      43.220  25.443  49.451  1.00  0.00           C
ATOM    551  O   GLY A  40      43.865  24.965  48.544  1.00  0.00           O
ATOM    552  N   VAL A  41      41.874  25.336  49.494  1.00  0.00           N
ATOM    553  H   VAL A  41      41.385  25.661  50.316  1.00  0.00           H
ATOM    554  CA  VAL A  41      41.055  24.853  48.325  1.00  0.00           C
ATOM    555  HA  VAL A  41      41.487  23.904  48.016  1.00  0.00           H
ATOM    556  CB  VAL A  41      39.585  24.528  48.729  1.00  0.00           C
ATOM    557  HB  VAL A  41      39.155  25.433  49.175  1.00  0.00           H
ATOM    558  CG1 VAL A  41      38.710  24.083  47.486  1.00  0.00           C
ATOM    559 1HG1 VAL A  41      37.710  23.811  47.820  1.00  0.00           H
ATOM    560 2HG1 VAL A  41      38.549  24.913  46.780  1.00  0.00           H
ATOM    561 3HG1 VAL A  41      39.142  23.212  46.988  1.00  0.00           H
ATOM    562  CG2 VAL A  41      39.411  23.398  49.808  1.00  0.00           C
ATOM    563 1HG2 VAL A  41      39.630  23.650  50.842  1.00  0.00           H
ATOM    564 2HG2 VAL A  41      38.373  23.074  49.915  1.00  0.00           H
ATOM    565 3HG2 VAL A  41      40.129  22.594  49.665  1.00  0.00           H
ATOM    566  C   VAL A  41      41.176  25.879  47.168  1.00  0.00           C
ATOM    567  O   VAL A  41      41.231  25.442  46.024  1.00  0.00           O
ATOM    568  N   LEU A  42      41.221  27.220  47.338  1.00  0.00           N
ATOM    569  H   LEU A  42      41.086  27.572  48.271  1.00  0.00           H
ATOM    570  CA  LEU A  42      41.365  28.147  46.290  1.00  0.00           C
ATOM    571  HA  LEU A  42      40.650  27.961  45.498  1.00  0.00           H
ATOM    572  CB  LEU A  42      41.254  29.594  46.777  1.00  0.00           C
ATOM    573  HB1 LEU A  42      41.991  29.717  47.575  1.00  0.00           H
ATOM    574  HB2 LEU A  42      40.284  29.733  47.251  1.00  0.00           H
ATOM    575  CG  LEU A  42      41.596  30.672  45.817  1.00  0.00           C
ATOM    576  HG  LEU A  42      42.603  30.546  45.416  1.00  0.00           H
ATOM    577  CD1 LEU A  42      40.723  30.713  44.570  1.00  0.00           C
ATOM    578 1HD1 LEU A  42      41.123  31.535  43.963  1.00  0.00           H
ATOM    579 2HD1 LEU A  42      40.795  29.884  43.865  1.00  0.00           H
ATOM    580 3HD1 LEU A  42      39.656  30.869  44.749  1.00  0.00           H
ATOM    581  CD2 LEU A  42      41.600  32.028  46.523  1.00  0.00           C
ATOM    582 1HD2 LEU A  42      41.725  32.832  45.790  1.00  0.00           H
ATOM    583 2HD2 LEU A  42      40.669  32.228  47.050  1.00  0.00           H
ATOM    584 3HD2 LEU A  42      42.388  32.114  47.264  1.00  0.00           H
ATOM    585  C   LEU A  42      42.770  27.883  45.590  1.00  0.00           C
ATOM    586  O   LEU A  42      42.860  27.713  44.365  1.00  0.00           O
ATOM    587  N   GLY A  43      43.767  27.771  46.413  1.00  0.00           N
ATOM    588  H   GLY A  43      43.659  27.917  47.399  1.00  0.00           H
ATOM    589  CA  GLY A  43      45.103  27.443  45.895  1.00  0.00           C
ATOM    590  HA1 GLY A  43      45.682  27.492  46.815  1.00  0.00           H
ATOM    591  HA2 GLY A  43      45.390  28.218  45.189  1.00  0.00           H
ATOM    592  C   GLY A  43      45.293  26.104  45.295  1.00  0.00           C
ATOM    593  O   GLY A  43      46.072  25.954  44.368  1.00  0.00           O
ATOM    594  N   GLY A  44      44.578  25.081  45.743  1.00  0.00           N
ATOM    595  H   GLY A  44      43.962  25.334  46.503  1.00  0.00           H
ATOM    596  CA  GLY A  44      44.516  23.718  45.238  1.00  0.00           C
ATOM    597  HA1 GLY A  44      43.895  23.190  45.967  1.00  0.00           H
ATOM    598  HA2 GLY A  44      45.539  23.352  45.231  1.00  0.00           H
ATOM    599  C   GLY A  44      44.010  23.602  43.814  1.00  0.00           C
ATOM    600  O   GLY A  44      44.697  23.199  42.898  1.00  0.00           O
ATOM    601  N   LYS A  45      42.690  24.119  43.701  1.00  0.00           N
ATOM    602  H   LYS A  45      42.300  24.478  44.560  1.00  0.00           H
ATOM    603  CA  LYS A  45      41.890  24.155  42.370  1.00  0.00           C
ATOM    604  HA  LYS A  45      41.555  23.192  41.986  1.00  0.00           H
ATOM    605  CB  LYS A  45      40.605  24.882  42.644  1.00  0.00           C
ATOM    606  HB1 LYS A  45      40.160  25.112  41.680  1.00  0.00           H
ATOM    607  HB2 LYS A  45      40.804  25.830  43.151  1.00  0.00           H
ATOM    608  CG  LYS A  45      39.621  24.030  43.432  1.00  0.00           C
ATOM    609  HG1 LYS A  45      38.800  24.739  43.577  1.00  0.00           H
ATOM    610  HG2 LYS A  45      39.990  23.808  44.429  1.00  0.00           H
ATOM    611  CD  LYS A  45      39.099  22.811  42.753  1.00  0.00           C
ATOM    612  HD1 LYS A  45      39.888  22.121  42.439  1.00  0.00           H
ATOM    613  HD2 LYS A  45      38.505  23.090  41.884  1.00  0.00           H
ATOM    614  CE  LYS A  45      38.084  22.135  43.663  1.00  0.00           C
ATOM    615  HE1 LYS A  45      37.353  21.662  43.011  1.00  0.00           H
ATOM    616  HE2 LYS A  45      37.650  22.955  44.245  1.00  0.00           H
ATOM    617  NZ  LYS A  45      38.676  20.979  44.491  1.00  0.00           N
ATOM    618  HZ1 LYS A  45      39.414  21.310  45.095  1.00  0.00           H
ATOM    619  HZ2 LYS A  45      37.990  20.585  45.119  1.00  0.00           H
ATOM    620  HZ3 LYS A  45      39.049  20.275  43.877  1.00  0.00           H
ATOM    621  C   LYS A  45      42.733  24.888  41.240  1.00  0.00           C
ATOM    622  O   LYS A  45      42.985  24.308  40.188  1.00  0.00           O
ATOM    623  N   LEU A  46      43.396  26.014  41.567  1.00  0.00           N
ATOM    624  H   LEU A  46      43.132  26.473  42.421  1.00  0.00           H
ATOM    625  CA  LEU A  46      44.320  26.797  40.655  1.00  0.00           C
ATOM    626  HA  LEU A  46      43.686  27.052  39.806  1.00  0.00           H
ATOM    627  CB  LEU A  46      44.725  28.136  41.361  1.00  0.00           C
ATOM    628  HB1 LEU A  46      45.642  28.560  40.963  1.00  0.00           H
ATOM    629  HB2 LEU A  46      44.967  27.904  42.396  1.00  0.00           H
ATOM    630  CG  LEU A  46      43.549  29.132  41.484  1.00  0.00           C
ATOM    631  HG  LEU A  46      42.625  28.613  41.747  1.00  0.00           H
ATOM    632  CD1 LEU A  46      43.970  30.247  42.471  1.00  0.00           C
ATOM    633 1HD1 LEU A  46      44.972  30.574  42.177  1.00  0.00           H
ATOM    634 2HD1 LEU A  46      43.252  31.073  42.435  1.00  0.00           H
ATOM    635 3HD1 LEU A  46      43.796  29.832  43.458  1.00  0.00           H
ATOM    636  CD2 LEU A  46      43.347  29.700  40.075  1.00  0.00           C
ATOM    637 1HD2 LEU A  46      42.829  28.988  39.441  1.00  0.00           H
ATOM    638 2HD2 LEU A  46      42.659  30.542  40.106  1.00  0.00           H
ATOM    639 3HD2 LEU A  46      44.191  30.015  39.464  1.00  0.00           H
ATOM    640  C   LEU A  46      45.558  25.941  40.219  1.00  0.00           C
ATOM    641  O   LEU A  46      45.991  26.039  39.016  1.00  0.00           O
ATOM    642  N   ARG A  47      46.192  25.189  41.107  1.00  0.00           N
ATOM    643  H   ARG A  47      45.863  25.257  42.059  1.00  0.00           H
ATOM    644  CA  ARG A  47      47.417  24.542  40.904  1.00  0.00           C
ATOM    645  HA  ARG A  47      48.051  25.124  40.245  1.00  0.00           H
ATOM    646  CB  ARG A  47      48.175  24.092  42.209  1.00  0.00           C
ATOM    647  HB1 ARG A  47      48.615  23.105  42.092  1.00  0.00           H
ATOM    648  HB2 ARG A  47      47.469  24.024  43.041  1.00  0.00           H
ATOM    649  CG  ARG A  47      49.267  25.114  42.459  1.00  0.00           C
ATOM    650  HG1 ARG A  47      48.838  26.114  42.414  1.00  0.00           H
ATOM    651  HG2 ARG A  47      50.018  25.168  41.668  1.00  0.00           H
ATOM    652  CD  ARG A  47      49.948  24.871  43.777  1.00  0.00           C
ATOM    653  HD1 ARG A  47      50.816  24.242  43.596  1.00  0.00           H
ATOM    654  HD2 ARG A  47      49.287  24.273  44.407  1.00  0.00           H
ATOM    655  NE  ARG A  47      50.330  26.134  44.516  1.00  0.00           N
ATOM    656  HE  ARG A  47      51.156  26.582  44.145  1.00  0.00           H
ATOM    657  CZ  ARG A  47      49.881  26.569  45.686  1.00  0.00           C
ATOM    658  NH1 ARG A  47      50.399  27.624  46.246  1.00  0.00           N
ATOM    659 1HH1 ARG A  47      51.254  28.001  45.859  1.00  0.00           H
ATOM    660 2HH1 ARG A  47      50.100  28.011  47.132  1.00  0.00           H
ATOM    661  NH2 ARG A  47      49.060  25.884  46.406  1.00  0.00           N
ATOM    662 1HH2 ARG A  47      48.675  25.008  46.088  1.00  0.00           H
ATOM    663 2HH2 ARG A  47      48.842  26.234  47.333  1.00  0.00           H
ATOM    664  C   ARG A  47      47.237  23.292  40.140  1.00  0.00           C
ATOM    665  O   ARG A  47      48.004  22.886  39.258  1.00  0.00           O
ATOM    666  N   GLN A  48      46.101  22.611  40.428  1.00  0.00           N
ATOM    667  H   GLN A  48      45.508  23.020  41.141  1.00  0.00           H
ATOM    668  CA  GLN A  48      45.748  21.320  39.855  1.00  0.00           C
ATOM    669  HA  GLN A  48      46.633  20.702  39.693  1.00  0.00           H
ATOM    670  CB  GLN A  48      44.770  20.455  40.780  1.00  0.00           C
ATOM    671  HB1 GLN A  48      43.923  21.085  41.066  1.00  0.00           H
ATOM    672  HB2 GLN A  48      45.272  20.212  41.721  1.00  0.00           H
ATOM    673  CG  GLN A  48      44.086  19.180  40.247  1.00  0.00           C
ATOM    674  HG1 GLN A  48      44.914  18.681  39.757  1.00  0.00           H
ATOM    675  HG2 GLN A  48      43.306  19.370  39.515  1.00  0.00           H
ATOM    676  CD  GLN A  48      43.419  18.313  41.328  1.00  0.00           C
ATOM    677  OE1 GLN A  48      43.201  18.670  42.540  1.00  0.00           O
ATOM    678  NE2 GLN A  48      42.985  17.062  41.063  1.00  0.00           N
ATOM    679 1HE2 GLN A  48      43.139  16.569  40.194  1.00  0.00           H
ATOM    680 2HE2 GLN A  48      42.487  16.684  41.855  1.00  0.00           H
ATOM    681  C   GLN A  48      45.052  21.513  38.497  1.00  0.00           C
ATOM    682  O   GLN A  48      45.446  20.828  37.541  1.00  0.00           O
ATOM    683  N   ARG A  49      44.012  22.256  38.353  1.00  0.00           N
ATOM    684  H   ARG A  49      43.623  22.675  39.187  1.00  0.00           H
ATOM    685  CA  ARG A  49      43.246  22.266  37.131  1.00  0.00           C
ATOM    686  HA  ARG A  49      43.209  21.274  36.671  1.00  0.00           H
ATOM    687  CB  ARG A  49      41.766  22.622  37.422  1.00  0.00           C
ATOM    688  HB1 ARG A  49      41.349  22.401  36.444  1.00  0.00           H
ATOM    689  HB2 ARG A  49      41.639  23.684  37.638  1.00  0.00           H
ATOM    690  CG  ARG A  49      41.228  21.704  38.623  1.00  0.00           C
ATOM    691  HG1 ARG A  49      41.604  22.075  39.572  1.00  0.00           H
ATOM    692  HG2 ARG A  49      41.651  20.702  38.551  1.00  0.00           H
ATOM    693  CD  ARG A  49      39.742  21.658  38.612  1.00  0.00           C
ATOM    694  HD1 ARG A  49      39.307  22.649  38.702  1.00  0.00           H
ATOM    695  HD2 ARG A  49      39.439  20.963  39.410  1.00  0.00           H
ATOM    696  NE  ARG A  49      39.210  21.090  37.347  1.00  0.00           N
ATOM    697  HE  ARG A  49      39.888  20.739  36.679  1.00  0.00           H
ATOM    698  CZ  ARG A  49      37.930  20.818  36.991  1.00  0.00           C
ATOM    699  NH1 ARG A  49      37.717  20.377  35.791  1.00  0.00           N
ATOM    700 1HH1 ARG A  49      38.470  20.142  35.164  1.00  0.00           H
ATOM    701 2HH1 ARG A  49      36.814  19.985  35.535  1.00  0.00           H
ATOM    702  NH2 ARG A  49      37.003  20.891  37.815  1.00  0.00           N
ATOM    703 1HH2 ARG A  49      37.107  21.098  38.794  1.00  0.00           H
ATOM    704 2HH2 ARG A  49      36.085  20.756  37.416  1.00  0.00           H
ATOM    705  C   ARG A  49      43.790  23.186  36.049  1.00  0.00           C
ATOM    706  O   ARG A  49      43.653  22.913  34.849  1.00  0.00           O
ATOM    707  N   LEU A  50      44.611  24.211  36.396  1.00  0.00           N
ATOM    708  H   LEU A  50      44.711  24.510  37.355  1.00  0.00           H
ATOM    709  CA  LEU A  50      45.295  25.072  35.447  1.00  0.00           C
ATOM    710  HA  LEU A  50      44.846  24.929  34.464  1.00  0.00           H
ATOM    711  CB  LEU A  50      45.055  26.554  35.834  1.00  0.00           C
ATOM    712  HB1 LEU A  50      45.693  27.198  35.230  1.00  0.00           H
ATOM    713  HB2 LEU A  50      45.387  26.818  36.843  1.00  0.00           H
ATOM    714  CG  LEU A  50      43.592  26.977  35.594  1.00  0.00           C
ATOM    715  HG  LEU A  50      42.966  26.267  36.143  1.00  0.00           H
ATOM    716  CD1 LEU A  50      43.388  28.244  36.331  1.00  0.00           C
ATOM    717 1HD1 LEU A  50      43.911  29.087  35.871  1.00  0.00           H
ATOM    718 2HD1 LEU A  50      42.341  28.536  36.320  1.00  0.00           H
ATOM    719 3HD1 LEU A  50      43.658  27.983  37.357  1.00  0.00           H
ATOM    720  CD2 LEU A  50      43.297  27.098  34.102  1.00  0.00           C
ATOM    721 1HD2 LEU A  50      43.051  26.135  33.636  1.00  0.00           H
ATOM    722 2HD2 LEU A  50      42.401  27.697  33.953  1.00  0.00           H
ATOM    723 3HD2 LEU A  50      44.163  27.515  33.578  1.00  0.00           H
ATOM    724  C   LEU A  50      46.852  24.865  35.240  1.00  0.00           C
ATOM    725  O   LEU A  50      47.445  25.522  34.326  1.00  0.00           O
ATOM    726  N   GLY A  51      47.520  23.985  35.985  1.00  0.00           N
ATOM    727  H   GLY A  51      47.035  23.505  36.730  1.00  0.00           H
ATOM    728  CA  GLY A  51      48.922  23.618  35.760  1.00  0.00           C
ATOM    729  HA1 GLY A  51      49.073  23.189  34.764  1.00  0.00           H
ATOM    730  HA2 GLY A  51      49.209  23.078  36.663  1.00  0.00           H
ATOM    731  C   GLY A  51      49.885  24.841  35.802  1.00  0.00           C
ATOM    732  O   GLY A  51      50.942  24.874  35.214  1.00  0.00           O
ATOM    733  N   LEU A  52      49.489  25.948  36.444  1.00  0.00           N
ATOM    734  H   LEU A  52      48.519  25.901  36.744  1.00  0.00           H
ATOM    735  CA  LEU A  52      50.333  27.084  36.881  1.00  0.00           C
ATOM    736  HA  LEU A  52      51.062  27.243  36.091  1.00  0.00           H
ATOM    737  CB  LEU A  52      49.402  28.315  36.896  1.00  0.00           C
ATOM    738  HB1 LEU A  52      49.076  28.443  35.873  1.00  0.00           H
ATOM    739  HB2 LEU A  52      49.947  29.209  37.184  1.00  0.00           H
ATOM    740  CG  LEU A  52      48.190  28.373  37.914  1.00  0.00           C
ATOM    741  HG  LEU A  52      47.541  27.526  37.714  1.00  0.00           H
ATOM    742  CD1 LEU A  52      48.534  28.318  39.375  1.00  0.00           C
ATOM    743 1HD1 LEU A  52      47.758  28.760  39.986  1.00  0.00           H
ATOM    744 2HD1 LEU A  52      48.458  27.271  39.655  1.00  0.00           H
ATOM    745 3HD1 LEU A  52      49.547  28.704  39.545  1.00  0.00           H
ATOM    746  CD2 LEU A  52      47.469  29.696  37.615  1.00  0.00           C
ATOM    747 1HD2 LEU A  52      46.629  29.865  38.274  1.00  0.00           H
ATOM    748 2HD2 LEU A  52      48.088  30.590  37.659  1.00  0.00           H
ATOM    749 3HD2 LEU A  52      47.057  29.668  36.593  1.00  0.00           H
ATOM    750  C   LEU A  52      51.161  26.917  38.126  1.00  0.00           C
ATOM    751  O   LEU A  52      51.066  25.932  38.894  1.00  0.00           O
ATOM    752  N   GLN A  53      52.006  27.860  38.374  1.00  0.00           N
ATOM    753  H   GLN A  53      52.109  28.621  37.718  1.00  0.00           H
ATOM    754  CA  GLN A  53      52.754  28.041  39.636  1.00  0.00           C
ATOM    755  HA  GLN A  53      52.742  27.117  40.210  1.00  0.00           H
ATOM    756  CB  GLN A  53      54.250  28.296  39.258  1.00  0.00           C
ATOM    757  HB1 GLN A  53      54.330  29.312  38.879  1.00  0.00           H
ATOM    758  HB2 GLN A  53      54.608  27.531  38.559  1.00  0.00           H
ATOM    759  CG  GLN A  53      55.107  28.246  40.472  1.00  0.00           C
ATOM    760  HG1 GLN A  53      55.000  27.294  40.983  1.00  0.00           H
ATOM    761  HG2 GLN A  53      54.860  29.012  41.196  1.00  0.00           H
ATOM    762  CD  GLN A  53      56.598  28.395  40.234  1.00  0.00           C
ATOM    763  OE1 GLN A  53      57.036  29.349  39.650  1.00  0.00           O
ATOM    764  NE2 GLN A  53      57.349  27.378  40.660  1.00  0.00           N
ATOM    765 1HE2 GLN A  53      56.816  26.570  40.944  1.00  0.00           H
ATOM    766 2HE2 GLN A  53      58.305  27.375  40.319  1.00  0.00           H
ATOM    767  C   GLN A  53      52.138  29.184  40.432  1.00  0.00           C
ATOM    768  O   GLN A  53      51.691  30.121  39.819  1.00  0.00           O
ATOM    769  N   LEU A  54      52.110  28.995  41.717  1.00  0.00           N
ATOM    770  H   LEU A  54      52.377  28.065  42.013  1.00  0.00           H
ATOM    771  CA  LEU A  54      51.462  29.853  42.666  1.00  0.00           C
ATOM    772  HA  LEU A  54      51.280  30.883  42.329  1.00  0.00           H
ATOM    773  CB  LEU A  54      50.051  29.282  42.932  1.00  0.00           C
ATOM    774  HB1 LEU A  54      50.120  28.249  43.258  1.00  0.00           H
ATOM    775  HB2 LEU A  54      49.438  29.227  42.034  1.00  0.00           H
ATOM    776  CG  LEU A  54      49.156  30.045  43.992  1.00  0.00           C
ATOM    777  HG  LEU A  54      49.767  30.055  44.896  1.00  0.00           H
ATOM    778  CD1 LEU A  54      48.859  31.517  43.597  1.00  0.00           C
ATOM    779 1HD1 LEU A  54      49.838  31.922  43.372  1.00  0.00           H
ATOM    780 2HD1 LEU A  54      48.344  31.510  42.636  1.00  0.00           H
ATOM    781 3HD1 LEU A  54      48.369  32.050  44.415  1.00  0.00           H
ATOM    782  CD2 LEU A  54      47.849  29.332  44.204  1.00  0.00           C
ATOM    783 1HD2 LEU A  54      47.086  29.459  43.441  1.00  0.00           H
ATOM    784 2HD2 LEU A  54      48.035  28.268  44.091  1.00  0.00           H
ATOM    785 3HD2 LEU A  54      47.446  29.616  45.170  1.00  0.00           H
ATOM    786  C   LEU A  54      52.167  29.922  43.958  1.00  0.00           C
ATOM    787  O   LEU A  54      52.260  28.943  44.749  1.00  0.00           O
ATOM    788  N   LEU A  55      52.876  31.010  44.111  1.00  0.00           N
ATOM    789  H   LEU A  55      52.817  31.722  43.391  1.00  0.00           H
ATOM    790  CA  LEU A  55      53.819  31.422  45.126  1.00  0.00           C
ATOM    791  HA  LEU A  55      54.333  30.514  45.434  1.00  0.00           H
ATOM    792  CB  LEU A  55      54.959  32.428  44.740  1.00  0.00           C
ATOM    793  HB1 LEU A  55      55.628  32.461  45.598  1.00  0.00           H
ATOM    794  HB2 LEU A  55      54.574  33.439  44.586  1.00  0.00           H
ATOM    795  CG  LEU A  55      55.712  31.987  43.434  1.00  0.00           C
ATOM    796  HG  LEU A  55      55.092  32.020  42.545  1.00  0.00           H
ATOM    797  CD1 LEU A  55      56.785  33.016  43.137  1.00  0.00           C
ATOM    798 1HD1 LEU A  55      56.331  34.010  43.108  1.00  0.00           H
ATOM    799 2HD1 LEU A  55      57.613  33.055  43.838  1.00  0.00           H
ATOM    800 3HD1 LEU A  55      57.288  32.883  42.170  1.00  0.00           H
ATOM    801  CD2 LEU A  55      56.415  30.653  43.539  1.00  0.00           C
ATOM    802 1HD2 LEU A  55      55.710  29.837  43.693  1.00  0.00           H
ATOM    803 2HD2 LEU A  55      56.974  30.456  42.620  1.00  0.00           H
ATOM    804 3HD2 LEU A  55      57.098  30.576  44.386  1.00  0.00           H
ATOM    805  C   LEU A  55      53.171  31.904  46.426  1.00  0.00           C
ATOM    806  O   LEU A  55      52.156  32.562  46.423  1.00  0.00           O
ATOM    807  N   GLU A  56      53.709  31.556  47.571  1.00  0.00           N
ATOM    808  H   GLU A  56      54.560  31.008  47.483  1.00  0.00           H
ATOM    809  CA  GLU A  56      53.020  31.768  48.837  1.00  0.00           C
ATOM    810  HA  GLU A  56      52.059  32.279  48.734  1.00  0.00           H
ATOM    811  CB  GLU A  56      52.754  30.475  49.594  1.00  0.00           C
ATOM    812  HB1 GLU A  56      53.663  29.978  49.931  1.00  0.00           H
ATOM    813  HB2 GLU A  56      52.125  29.868  48.947  1.00  0.00           H
ATOM    814  CG  GLU A  56      51.945  30.749  50.860  1.00  0.00           C
ATOM    815  HG1 GLU A  56      51.109  31.400  50.585  1.00  0.00           H
ATOM    816  HG2 GLU A  56      52.651  31.291  51.485  1.00  0.00           H
ATOM    817  CD  GLU A  56      51.487  29.541  51.669  1.00  0.00           C
ATOM    818  OE1 GLU A  56      52.045  29.330  52.799  1.00  0.00           O
ATOM    819  OE2 GLU A  56      50.523  28.875  51.244  1.00  0.00           O
ATOM    820  C   GLU A  56      53.753  32.862  49.605  1.00  0.00           C
ATOM    821  O   GLU A  56      54.943  32.663  49.932  1.00  0.00           O
ATOM    822  N   LEU A  57      53.072  33.943  50.031  1.00  0.00           N
ATOM    823  H   LEU A  57      52.089  34.053  49.828  1.00  0.00           H
ATOM    824  CA  LEU A  57      53.738  34.894  50.995  1.00  0.00           C
ATOM    825  HA  LEU A  57      54.810  34.825  50.856  1.00  0.00           H
ATOM    826  CB  LEU A  57      53.547  36.420  50.815  1.00  0.00           C
ATOM    827  HB1 LEU A  57      53.901  36.929  51.714  1.00  0.00           H
ATOM    828  HB2 LEU A  57      52.463  36.581  50.861  1.00  0.00           H
ATOM    829  CG  LEU A  57      54.103  37.141  49.639  1.00  0.00           C
ATOM    830  HG  LEU A  57      55.184  37.264  49.588  1.00  0.00           H
ATOM    831  CD1 LEU A  57      53.746  36.546  48.243  1.00  0.00           C
ATOM    832 1HD1 LEU A  57      54.194  35.570  48.071  1.00  0.00           H
ATOM    833 2HD1 LEU A  57      52.700  36.503  47.958  1.00  0.00           H
ATOM    834 3HD1 LEU A  57      54.177  37.262  47.534  1.00  0.00           H
ATOM    835  CD2 LEU A  57      53.432  38.532  49.753  1.00  0.00           C
ATOM    836 1HD2 LEU A  57      52.351  38.580  49.902  1.00  0.00           H
ATOM    837 2HD2 LEU A  57      53.908  39.012  50.600  1.00  0.00           H
ATOM    838 3HD2 LEU A  57      53.752  39.189  48.950  1.00  0.00           H
ATOM    839  C   LEU A  57      53.430  34.473  52.375  1.00  0.00           C
ATOM    840  O   LEU A  57      52.278  34.114  52.699  1.00  0.00           O
ATOM    841  N   PRO A  58      54.406  34.602  53.306  1.00  0.00           N
ATOM    842  CD  PRO A  58      55.737  34.935  53.063  1.00  0.00           C
ATOM    843  HD1 PRO A  58      55.730  35.834  52.437  1.00  0.00           H
ATOM    844  HD2 PRO A  58      56.277  34.168  52.522  1.00  0.00           H
ATOM    845  CG  PRO A  58      56.336  35.372  54.415  1.00  0.00           C
ATOM    846  HG1 PRO A  58      56.158  36.446  54.567  1.00  0.00           H
ATOM    847  HG2 PRO A  58      57.393  35.115  54.449  1.00  0.00           H
ATOM    848  CB  PRO A  58      55.510  34.485  55.403  1.00  0.00           C
ATOM    849  HB1 PRO A  58      55.471  34.835  56.437  1.00  0.00           H
ATOM    850  HB2 PRO A  58      55.876  33.465  55.391  1.00  0.00           H
ATOM    851  CA  PRO A  58      54.119  34.378  54.740  1.00  0.00           C
ATOM    852  HA  PRO A  58      53.782  33.345  54.873  1.00  0.00           H
ATOM    853  C   PRO A  58      52.957  35.228  55.318  1.00  0.00           C
ATOM    854  O   PRO A  58      52.876  36.436  55.088  1.00  0.00           O
ATOM    855  N   PRO A  59      52.055  34.665  56.187  1.00  0.00           N
ATOM    856  CD  PRO A  59      51.930  33.279  56.498  1.00  0.00           C
ATOM    857  HD1 PRO A  59      52.948  32.951  56.701  1.00  0.00           H
ATOM    858  HD2 PRO A  59      51.430  32.742  55.694  1.00  0.00           H
ATOM    859  CG  PRO A  59      51.151  33.143  57.808  1.00  0.00           C
ATOM    860  HG1 PRO A  59      51.771  33.110  58.697  1.00  0.00           H
ATOM    861  HG2 PRO A  59      50.549  32.258  57.608  1.00  0.00           H
ATOM    862  CB  PRO A  59      50.339  34.465  57.953  1.00  0.00           C
ATOM    863  HB1 PRO A  59      50.150  34.735  58.993  1.00  0.00           H
ATOM    864  HB2 PRO A  59      49.413  34.438  57.384  1.00  0.00           H
ATOM    865  CA  PRO A  59      51.240  35.469  57.100  1.00  0.00           C
ATOM    866  HA  PRO A  59      50.619  36.137  56.497  1.00  0.00           H
ATOM    867  C   PRO A  59      52.132  36.388  58.013  1.00  0.00           C
ATOM    868  O   PRO A  59      53.315  36.054  58.372  1.00  0.00           O
ATOM    869  N   GLU A  60      51.473  37.518  58.473  1.00  0.00           N
ATOM    870  H   GLU A  60      50.606  37.768  58.023  1.00  0.00           H
ATOM    871  CA  GLU A  60      52.102  38.462  59.474  1.00  0.00           C
ATOM    872  HA  GLU A  60      52.688  37.842  60.154  1.00  0.00           H
ATOM    873  CB  GLU A  60      52.981  39.561  58.753  1.00  0.00           C
ATOM    874  HB1 GLU A  60      52.271  40.021  58.061  1.00  0.00           H
ATOM    875  HB2 GLU A  60      53.880  39.194  58.247  1.00  0.00           H
ATOM    876  CG  GLU A  60      53.609  40.609  59.591  1.00  0.00           C
ATOM    877  HG1 GLU A  60      52.794  41.209  60.001  1.00  0.00           H
ATOM    878  HG2 GLU A  60      54.133  41.336  58.979  1.00  0.00           H
ATOM    879  CD  GLU A  60      54.418  40.158  60.831  1.00  0.00           C
ATOM    880  OE1 GLU A  60      55.688  40.042  60.830  1.00  0.00           O
ATOM    881  OE2 GLU A  60      53.794  39.778  61.850  1.00  0.00           O
ATOM    882  C   GLU A  60      50.923  39.100  60.242  1.00  0.00           C
ATOM    883  O   GLU A  60      50.113  39.755  59.601  1.00  0.00           O
ATOM    884  N   GLU A  61      50.810  39.001  61.582  1.00  0.00           N
ATOM    885  H   GLU A  61      51.524  38.481  62.067  1.00  0.00           H
ATOM    886  CA  GLU A  61      49.688  39.437  62.342  1.00  0.00           C
ATOM    887  HA  GLU A  61      48.825  39.084  61.780  1.00  0.00           H
ATOM    888  CB  GLU A  61      49.897  38.723  63.674  1.00  0.00           C
ATOM    889  HB1 GLU A  61      49.368  39.334  64.399  1.00  0.00           H
ATOM    890  HB2 GLU A  61      50.927  38.874  63.984  1.00  0.00           H
ATOM    891  CG  GLU A  61      49.383  37.219  63.721  1.00  0.00           C
ATOM    892  HG1 GLU A  61      50.075  36.545  63.206  1.00  0.00           H
ATOM    893  HG2 GLU A  61      48.441  37.134  63.189  1.00  0.00           H
ATOM    894  CD  GLU A  61      49.123  36.841  65.167  1.00  0.00           C
ATOM    895  OE1 GLU A  61      49.851  35.999  65.805  1.00  0.00           O
ATOM    896  OE2 GLU A  61      48.112  37.309  65.725  1.00  0.00           O
ATOM    897  C   GLU A  61      49.591  40.990  62.320  1.00  0.00           C
ATOM    898  O   GLU A  61      48.489  41.423  62.298  1.00  0.00           O
ATOM    899  N   SER A  62      50.699  41.776  62.267  1.00  0.00           N
ATOM    900  H   SER A  62      51.574  41.296  62.449  1.00  0.00           H
ATOM    901  CA  SER A  62      50.718  43.280  62.108  1.00  0.00           C
ATOM    902  HA  SER A  62      50.176  43.620  62.990  1.00  0.00           H
ATOM    903  CB  SER A  62      52.162  43.792  62.178  1.00  0.00           C
ATOM    904  HB1 SER A  62      52.059  44.856  61.947  1.00  0.00           H
ATOM    905  HB2 SER A  62      52.710  43.263  61.399  1.00  0.00           H
ATOM    906  OG  SER A  62      52.622  43.406  63.456  1.00  0.00           O
ATOM    907  HG  SER A  62      52.624  42.467  63.623  1.00  0.00           H
ATOM    908  C   SER A  62      49.971  43.766  60.905  1.00  0.00           C
ATOM    909  O   SER A  62      49.732  44.972  60.818  1.00  0.00           O
ATOM    910  N   LEU A  63      49.644  42.864  59.981  1.00  0.00           N
ATOM    911  H   LEU A  63      49.962  41.947  60.243  1.00  0.00           H
ATOM    912  CA  LEU A  63      48.853  43.083  58.692  1.00  0.00           C
ATOM    913  HA  LEU A  63      48.567  44.127  58.575  1.00  0.00           H
ATOM    914  CB  LEU A  63      49.846  42.761  57.548  1.00  0.00           C
ATOM    915  HB1 LEU A  63      49.338  42.880  56.590  1.00  0.00           H
ATOM    916  HB2 LEU A  63      50.117  41.697  57.586  1.00  0.00           H
ATOM    917  CG  LEU A  63      51.119  43.598  57.543  1.00  0.00           C
ATOM    918  HG  LEU A  63      51.577  43.619  58.527  1.00  0.00           H
ATOM    919  CD1 LEU A  63      52.203  43.113  56.680  1.00  0.00           C
ATOM    920 1HD1 LEU A  63      52.021  43.213  55.616  1.00  0.00           H
ATOM    921 2HD1 LEU A  63      53.144  43.596  56.951  1.00  0.00           H
ATOM    922 3HD1 LEU A  63      52.488  42.051  56.736  1.00  0.00           H
ATOM    923  CD2 LEU A  63      50.888  45.088  57.161  1.00  0.00           C
ATOM    924 1HD2 LEU A  63      50.212  45.542  57.892  1.00  0.00           H
ATOM    925 2HD2 LEU A  63      51.841  45.626  57.183  1.00  0.00           H
ATOM    926 3HD2 LEU A  63      50.550  45.179  56.130  1.00  0.00           H
ATOM    927  C   LEU A  63      47.655  42.098  58.528  1.00  0.00           C
ATOM    928  O   LEU A  63      47.741  41.137  57.721  1.00  0.00           O
ATOM    929  N   PRO A  64      46.447  42.475  59.068  1.00  0.00           N
ATOM    930  CD  PRO A  64      46.332  43.513  60.096  1.00  0.00           C
ATOM    931  HD1 PRO A  64      46.191  44.514  59.687  1.00  0.00           H
ATOM    932  HD2 PRO A  64      47.228  43.472  60.721  1.00  0.00           H
ATOM    933  CG  PRO A  64      45.178  43.053  61.070  1.00  0.00           C
ATOM    934  HG1 PRO A  64      44.668  43.874  61.575  1.00  0.00           H
ATOM    935  HG2 PRO A  64      45.645  42.440  61.841  1.00  0.00           H
ATOM    936  CB  PRO A  64      44.289  42.308  60.146  1.00  0.00           C
ATOM    937  HB1 PRO A  64      43.583  42.944  59.619  1.00  0.00           H
ATOM    938  HB2 PRO A  64      43.628  41.618  60.665  1.00  0.00           H
ATOM    939  CA  PRO A  64      45.156  41.722  59.020  1.00  0.00           C
ATOM    940  HA  PRO A  64      45.294  40.658  59.198  1.00  0.00           H
ATOM    941  C   PRO A  64      44.388  41.884  57.754  1.00  0.00           C
ATOM    942  O   PRO A  64      43.750  41.042  57.200  1.00  0.00           O
ATOM    943  N   LEU A  65      44.663  43.035  57.080  1.00  0.00           N
ATOM    944  H   LEU A  65      45.257  43.708  57.545  1.00  0.00           H
ATOM    945  CA  LEU A  65      44.380  43.230  55.669  1.00  0.00           C
ATOM    946  HA  LEU A  65      43.517  42.611  55.406  1.00  0.00           H
ATOM    947  CB  LEU A  65      43.942  44.622  55.448  1.00  0.00           C
ATOM    948  HB1 LEU A  65      43.883  44.924  54.405  1.00  0.00           H
ATOM    949  HB2 LEU A  65      44.644  45.293  55.951  1.00  0.00           H
ATOM    950  CG  LEU A  65      42.556  44.905  56.089  1.00  0.00           C
ATOM    951  HG  LEU A  65      42.594  44.743  57.163  1.00  0.00           H
ATOM    952  CD1 LEU A  65      42.220  46.399  55.976  1.00  0.00           C
ATOM    953 1HD1 LEU A  65      42.074  46.847  54.990  1.00  0.00           H
ATOM    954 2HD1 LEU A  65      41.434  46.551  56.720  1.00  0.00           H
ATOM    955 3HD1 LEU A  65      43.071  46.941  56.397  1.00  0.00           H
ATOM    956  CD2 LEU A  65      41.360  44.126  55.607  1.00  0.00           C
ATOM    957 1HD2 LEU A  65      40.490  44.210  56.260  1.00  0.00           H
ATOM    958 2HD2 LEU A  65      41.173  44.341  54.564  1.00  0.00           H
ATOM    959 3HD2 LEU A  65      41.609  43.061  55.635  1.00  0.00           H
ATOM    960  C   LEU A  65      45.567  42.789  54.750  1.00  0.00           C
ATOM    961  O   LEU A  65      45.655  43.310  53.625  1.00  0.00           O
ATOM    962  N   GLY A  66      46.529  41.912  55.155  1.00  0.00           N
ATOM    963  H   GLY A  66      46.418  41.734  56.145  1.00  0.00           H
ATOM    964  CA  GLY A  66      47.595  41.427  54.319  1.00  0.00           C
ATOM    965  HA1 GLY A  66      48.137  40.767  54.998  1.00  0.00           H
ATOM    966  HA2 GLY A  66      48.092  42.279  53.856  1.00  0.00           H
ATOM    967  C   GLY A  66      47.169  40.448  53.175  1.00  0.00           C
ATOM    968  O   GLY A  66      47.788  40.512  52.125  1.00  0.00           O
ATOM    969  N   PRO A  67      46.014  39.726  53.255  1.00  0.00           N
ATOM    970  CD  PRO A  67      45.365  39.338  54.531  1.00  0.00           C
ATOM    971  HD1 PRO A  67      44.379  39.761  54.699  1.00  0.00           H
ATOM    972  HD2 PRO A  67      45.894  39.464  55.472  1.00  0.00           H
ATOM    973  CG  PRO A  67      45.057  37.839  54.399  1.00  0.00           C
ATOM    974  HG1 PRO A  67      44.276  37.486  55.079  1.00  0.00           H
ATOM    975  HG2 PRO A  67      45.986  37.277  54.393  1.00  0.00           H
ATOM    976  CB  PRO A  67      44.554  37.792  52.953  1.00  0.00           C
ATOM    977  HB1 PRO A  67      43.520  38.137  52.837  1.00  0.00           H
ATOM    978  HB2 PRO A  67      44.789  36.778  52.653  1.00  0.00           H
ATOM    979  CA  PRO A  67      45.496  38.809  52.211  1.00  0.00           C
ATOM    980  HA  PRO A  67      46.321  38.286  51.737  1.00  0.00           H
ATOM    981  C   PRO A  67      44.854  39.528  51.018  1.00  0.00           C
ATOM    982  O   PRO A  67      43.989  38.931  50.351  1.00  0.00           O
ATOM    983  N   LEU A  68      45.145  40.839  50.828  1.00  0.00           N
ATOM    984  H   LEU A  68      45.959  41.190  51.331  1.00  0.00           H
ATOM    985  CA  LEU A  68      44.547  41.705  49.822  1.00  0.00           C
ATOM    986  HA  LEU A  68      43.740  41.218  49.286  1.00  0.00           H
ATOM    987  CB  LEU A  68      43.949  43.034  50.495  1.00  0.00           C
ATOM    988  HB1 LEU A  68      43.859  43.793  49.714  1.00  0.00           H
ATOM    989  HB2 LEU A  68      44.693  43.427  51.193  1.00  0.00           H
ATOM    990  CG  LEU A  68      42.599  42.691  51.257  1.00  0.00           C
ATOM    991  HG  LEU A  68      41.983  42.058  50.615  1.00  0.00           H
ATOM    992  CD1 LEU A  68      42.685  42.051  52.678  1.00  0.00           C
ATOM    993 1HD1 LEU A  68      43.224  42.621  53.428  1.00  0.00           H
ATOM    994 2HD1 LEU A  68      41.710  41.930  53.161  1.00  0.00           H
ATOM    995 3HD1 LEU A  68      43.190  41.098  52.555  1.00  0.00           H
ATOM    996  CD2 LEU A  68      41.912  44.004  51.493  1.00  0.00           C
ATOM    997 1HD2 LEU A  68      42.580  44.780  51.872  1.00  0.00           H
ATOM    998 2HD2 LEU A  68      41.484  44.350  50.561  1.00  0.00           H
ATOM    999 3HD2 LEU A  68      41.038  43.929  52.137  1.00  0.00           H
ATOM   1000  C   LEU A  68      45.694  41.889  48.744  1.00  0.00           C
ATOM   1001  O   LEU A  68      46.055  42.977  48.298  1.00  0.00           O
ATOM   1002  N   LEU A  69      46.424  40.783  48.351  1.00  0.00           N
ATOM   1003  H   LEU A  69      46.141  39.856  48.643  1.00  0.00           H
ATOM   1004  CA  LEU A  69      47.634  40.931  47.516  1.00  0.00           C
ATOM   1005  HA  LEU A  69      48.235  41.778  47.833  1.00  0.00           H
ATOM   1006  CB  LEU A  69      48.633  39.791  47.791  1.00  0.00           C
ATOM   1007  HB1 LEU A  69      48.179  38.977  47.219  1.00  0.00           H
ATOM   1008  HB2 LEU A  69      48.629  39.529  48.847  1.00  0.00           H
ATOM   1009  CG  LEU A  69      50.043  39.859  47.277  1.00  0.00           C
ATOM   1010  HG  LEU A  69      49.977  40.155  46.224  1.00  0.00           H
ATOM   1011  CD1 LEU A  69      51.054  40.734  48.026  1.00  0.00           C
ATOM   1012 1HD1 LEU A  69      51.983  40.532  47.512  1.00  0.00           H
ATOM   1013 2HD1 LEU A  69      50.783  41.781  47.926  1.00  0.00           H
ATOM   1014 3HD1 LEU A  69      51.012  40.515  49.091  1.00  0.00           H
ATOM   1015  CD2 LEU A  69      50.577  38.463  47.425  1.00  0.00           C
ATOM   1016 1HD2 LEU A  69      50.069  37.927  46.628  1.00  0.00           H
ATOM   1017 2HD2 LEU A  69      51.607  38.371  47.078  1.00  0.00           H
ATOM   1018 3HD2 LEU A  69      50.588  38.176  48.472  1.00  0.00           H
ATOM   1019  C   LEU A  69      47.403  41.229  46.009  1.00  0.00           C
ATOM   1020  O   LEU A  69      48.149  41.943  45.319  1.00  0.00           O
ATOM   1021  N   GLY A  70      46.277  40.797  45.471  1.00  0.00           N
ATOM   1022  H   GLY A  70      45.571  40.478  46.126  1.00  0.00           H
ATOM   1023  CA  GLY A  70      45.777  41.186  44.144  1.00  0.00           C
ATOM   1024  HA1 GLY A  70      44.795  40.743  43.990  1.00  0.00           H
ATOM   1025  HA2 GLY A  70      46.503  40.884  43.383  1.00  0.00           H
ATOM   1026  C   GLY A  70      45.676  42.706  44.042  1.00  0.00           C
ATOM   1027  O   GLY A  70      45.891  43.247  42.925  1.00  0.00           O
ATOM   1028  N   ASP A  71      45.296  43.403  45.060  1.00  0.00           N
ATOM   1029  H   ASP A  71      44.961  42.946  45.905  1.00  0.00           H
ATOM   1030  CA  ASP A  71      45.100  44.892  45.040  1.00  0.00           C
ATOM   1031  HA  ASP A  71      44.586  45.195  44.138  1.00  0.00           H
ATOM   1032  CB  ASP A  71      44.222  45.282  46.281  1.00  0.00           C
ATOM   1033  HB1 ASP A  71      44.740  44.898  47.154  1.00  0.00           H
ATOM   1034  HB2 ASP A  71      43.328  44.657  46.172  1.00  0.00           H
ATOM   1035  CG  ASP A  71      43.968  46.725  46.578  1.00  0.00           C
ATOM   1036  OD1 ASP A  71      44.113  47.548  45.692  1.00  0.00           O
ATOM   1037  OD2 ASP A  71      43.437  46.958  47.668  1.00  0.00           O
ATOM   1038  C   ASP A  71      46.451  45.660  45.078  1.00  0.00           C
ATOM   1039  O   ASP A  71      46.772  46.241  46.131  1.00  0.00           O
ATOM   1040  N   THR A  72      47.184  45.610  43.886  1.00  0.00           N
ATOM   1041  H   THR A  72      46.948  44.803  43.342  1.00  0.00           H
ATOM   1042  CA  THR A  72      48.503  46.222  43.628  1.00  0.00           C
ATOM   1043  HA  THR A  72      48.464  47.198  44.126  1.00  0.00           H
ATOM   1044  CB  THR A  72      49.628  45.336  44.202  1.00  0.00           C
ATOM   1045  HB  THR A  72      50.533  45.786  43.800  1.00  0.00           H
ATOM   1046  CG2 THR A  72      49.854  45.277  45.710  1.00  0.00           C
ATOM   1047 1HG2 THR A  72      49.152  44.557  46.137  1.00  0.00           H
ATOM   1048 2HG2 THR A  72      50.863  44.954  45.950  1.00  0.00           H
ATOM   1049 3HG2 THR A  72      49.821  46.250  46.215  1.00  0.00           H
ATOM   1050  OG1 THR A  72      49.464  44.031  43.736  1.00  0.00           O
ATOM   1051  HG1 THR A  72      49.057  43.424  44.360  1.00  0.00           H
ATOM   1052  C   THR A  72      48.822  46.464  42.166  1.00  0.00           C
ATOM   1053  O   THR A  72      49.443  47.493  41.872  1.00  0.00           O
ATOM   1054  N   ALA A  73      48.470  45.600  41.251  1.00  0.00           N
ATOM   1055  H   ALA A  73      47.918  44.790  41.481  1.00  0.00           H
ATOM   1056  CA  ALA A  73      48.763  45.742  39.839  1.00  0.00           C
ATOM   1057  HA  ALA A  73      48.752  46.815  39.623  1.00  0.00           H
ATOM   1058  CB  ALA A  73      50.144  45.156  39.657  1.00  0.00           C
ATOM   1059  HB1 ALA A  73      50.512  45.180  38.627  1.00  0.00           H
ATOM   1060  HB2 ALA A  73      50.844  45.771  40.214  1.00  0.00           H
ATOM   1061  HB3 ALA A  73      50.124  44.109  39.989  1.00  0.00           H
ATOM   1062  C   ALA A  73      47.727  45.117  38.937  1.00  0.00           C
ATOM   1063  O   ALA A  73      47.153  44.136  39.327  1.00  0.00           O
ATOM   1064  N   VAL A  74      47.598  45.640  37.706  1.00  0.00           N
ATOM   1065  H   VAL A  74      48.199  46.425  37.509  1.00  0.00           H
ATOM   1066  CA  VAL A  74      46.849  45.067  36.589  1.00  0.00           C
ATOM   1067  HA  VAL A  74      46.301  44.193  36.945  1.00  0.00           H
ATOM   1068  CB  VAL A  74      45.779  46.060  36.079  1.00  0.00           C
ATOM   1069  HB  VAL A  74      46.231  46.980  35.710  1.00  0.00           H
ATOM   1070  CG1 VAL A  74      44.934  45.417  34.985  1.00  0.00           C
ATOM   1071 1HG1 VAL A  74      44.088  46.099  34.867  1.00  0.00           H
ATOM   1072 2HG1 VAL A  74      45.505  45.359  34.058  1.00  0.00           H
ATOM   1073 3HG1 VAL A  74      44.590  44.403  35.186  1.00  0.00           H
ATOM   1074  CG2 VAL A  74      44.895  46.480  37.245  1.00  0.00           C
ATOM   1075 1HG2 VAL A  74      45.413  47.109  37.959  1.00  0.00           H
ATOM   1076 2HG2 VAL A  74      43.973  47.003  36.998  1.00  0.00           H
ATOM   1077 3HG2 VAL A  74      44.647  45.599  37.842  1.00  0.00           H
ATOM   1078  C   VAL A  74      47.818  44.658  35.526  1.00  0.00           C
ATOM   1079  O   VAL A  74      48.469  45.462  34.910  1.00  0.00           O
ATOM   1080  N   ILE A  75      47.689  43.344  35.230  1.00  0.00           N
ATOM   1081  H   ILE A  75      46.983  42.758  35.645  1.00  0.00           H
ATOM   1082  CA  ILE A  75      48.596  42.703  34.274  1.00  0.00           C
ATOM   1083  HA  ILE A  75      49.308  43.435  33.873  1.00  0.00           H
ATOM   1084  CB  ILE A  75      49.572  41.749  34.980  1.00  0.00           C
ATOM   1085  HB  ILE A  75      49.050  40.794  35.049  1.00  0.00           H
ATOM   1086  CG2 ILE A  75      50.822  41.428  34.100  1.00  0.00           C
ATOM   1087 1HG2 ILE A  75      51.571  40.792  34.569  1.00  0.00           H
ATOM   1088 2HG2 ILE A  75      50.450  40.987  33.168  1.00  0.00           H
ATOM   1089 3HG2 ILE A  75      51.366  42.341  33.860  1.00  0.00           H
ATOM   1090  CG1 ILE A  75      50.111  42.160  36.391  1.00  0.00           C
ATOM   1091 1HG1 ILE A  75      50.196  43.252  36.369  1.00  0.00           H
ATOM   1092 2HG1 ILE A  75      51.128  41.804  36.488  1.00  0.00           H
ATOM   1093  CD  ILE A  75      49.265  41.695  37.629  1.00  0.00           C
ATOM   1094  HD1 ILE A  75      48.183  41.796  37.562  1.00  0.00           H
ATOM   1095  HD2 ILE A  75      49.405  40.630  37.859  1.00  0.00           H
ATOM   1096  HD3 ILE A  75      49.673  42.166  38.522  1.00  0.00           H
ATOM   1097  C   ILE A  75      47.986  42.054  33.055  1.00  0.00           C
ATOM   1098  O   ILE A  75      46.996  41.293  33.154  1.00  0.00           O
ATOM   1099  N   GLN A  76      48.507  42.294  31.856  1.00  0.00           N
ATOM   1100  H   GLN A  76      49.387  42.779  31.798  1.00  0.00           H
ATOM   1101  CA  GLN A  76      48.039  41.674  30.678  1.00  0.00           C
ATOM   1102  HA  GLN A  76      47.829  40.644  30.933  1.00  0.00           H
ATOM   1103  CB  GLN A  76      46.826  42.396  30.009  1.00  0.00           C
ATOM   1104  HB1 GLN A  76      46.990  43.447  29.773  1.00  0.00           H
ATOM   1105  HB2 GLN A  76      45.955  42.416  30.658  1.00  0.00           H
ATOM   1106  CG  GLN A  76      46.320  41.616  28.781  1.00  0.00           C
ATOM   1107  HG1 GLN A  76      47.129  41.700  28.055  1.00  0.00           H
ATOM   1108  HG2 GLN A  76      45.491  42.190  28.369  1.00  0.00           H
ATOM   1109  CD  GLN A  76      45.879  40.182  29.063  1.00  0.00           C
ATOM   1110  OE1 GLN A  76      45.631  39.824  30.188  1.00  0.00           O
ATOM   1111  NE2 GLN A  76      45.769  39.242  28.172  1.00  0.00           N
ATOM   1112 1HE2 GLN A  76      45.903  39.603  27.242  1.00  0.00           H
ATOM   1113 2HE2 GLN A  76      45.613  38.286  28.449  1.00  0.00           H
ATOM   1114  C   GLN A  76      49.152  41.544  29.646  1.00  0.00           C
ATOM   1115  O   GLN A  76      49.836  42.509  29.394  1.00  0.00           O
ATOM   1116  N   GLY A  77      49.242  40.295  29.084  1.00  0.00           N
ATOM   1117  H   GLY A  77      48.628  39.605  29.486  1.00  0.00           H
ATOM   1118  CA  GLY A  77      50.499  39.851  28.393  1.00  0.00           C
ATOM   1119  HA1 GLY A  77      50.408  40.144  27.343  1.00  0.00           H
ATOM   1120  HA2 GLY A  77      50.499  38.765  28.408  1.00  0.00           H
ATOM   1121  C   GLY A  77      51.789  40.372  29.053  1.00  0.00           C
ATOM   1122  O   GLY A  77      52.096  40.055  30.212  1.00  0.00           O
ATOM   1123  N   ASP A  78      52.579  41.114  28.316  1.00  0.00           N
ATOM   1124  H   ASP A  78      52.324  41.331  27.364  1.00  0.00           H
ATOM   1125  CA  ASP A  78      53.919  41.642  28.606  1.00  0.00           C
ATOM   1126  HA  ASP A  78      54.474  40.822  29.076  1.00  0.00           H
ATOM   1127  CB  ASP A  78      54.499  42.146  27.305  1.00  0.00           C
ATOM   1128  HB1 ASP A  78      54.648  41.339  26.580  1.00  0.00           H
ATOM   1129  HB2 ASP A  78      55.508  42.532  27.343  1.00  0.00           H
ATOM   1130  CG  ASP A  78      53.647  43.224  26.540  1.00  0.00           C
ATOM   1131  OD1 ASP A  78      54.146  43.447  25.443  1.00  0.00           O
ATOM   1132  OD2 ASP A  78      52.618  43.780  26.981  1.00  0.00           O
ATOM   1133  C   ASP A  78      53.948  42.764  29.621  1.00  0.00           C
ATOM   1134  O   ASP A  78      54.987  43.331  29.807  1.00  0.00           O
ATOM   1135  N   THR A  79      52.810  43.238  30.197  1.00  0.00           N
ATOM   1136  H   THR A  79      51.978  42.784  29.832  1.00  0.00           H
ATOM   1137  CA  THR A  79      52.767  44.589  30.720  1.00  0.00           C
ATOM   1138  HA  THR A  79      53.745  44.941  31.075  1.00  0.00           H
ATOM   1139  CB  THR A  79      52.225  45.554  29.669  1.00  0.00           C
ATOM   1140  HB  THR A  79      51.280  45.100  29.373  1.00  0.00           H
ATOM   1141  CG2 THR A  79      52.018  47.057  30.013  1.00  0.00           C
ATOM   1142 1HG2 THR A  79      52.988  47.537  30.208  1.00  0.00           H
ATOM   1143 2HG2 THR A  79      51.482  47.579  29.221  1.00  0.00           H
ATOM   1144 3HG2 THR A  79      51.397  47.197  30.897  1.00  0.00           H
ATOM   1145  OG1 THR A  79      53.104  45.650  28.614  1.00  0.00           O
ATOM   1146  HG1 THR A  79      52.859  44.932  28.027  1.00  0.00           H
ATOM   1147  C   THR A  79      51.930  44.748  32.004  1.00  0.00           C
ATOM   1148  O   THR A  79      50.855  44.133  32.117  1.00  0.00           O
ATOM   1149  N   ALA A  80      52.435  45.468  32.988  1.00  0.00           N
ATOM   1150  H   ALA A  80      53.279  45.982  32.770  1.00  0.00           H
ATOM   1151  CA  ALA A  80      51.733  45.662  34.255  1.00  0.00           C
ATOM   1152  HA  ALA A  80      50.715  45.313  34.121  1.00  0.00           H
ATOM   1153  CB  ALA A  80      52.418  44.800  35.305  1.00  0.00           C
ATOM   1154  HB1 ALA A  80      53.326  45.311  35.642  1.00  0.00           H
ATOM   1155  HB2 ALA A  80      51.798  44.819  36.195  1.00  0.00           H
ATOM   1156  HB3 ALA A  80      52.545  43.758  35.005  1.00  0.00           H
ATOM   1157  C   ALA A  80      51.666  47.120  34.635  1.00  0.00           C
ATOM   1158  O   ALA A  80      52.693  47.726  34.768  1.00  0.00           O
ATOM   1159  N   LEU A  81      50.491  47.660  34.854  1.00  0.00           N
ATOM   1160  H   LEU A  81      49.684  47.058  34.799  1.00  0.00           H
ATOM   1161  CA  LEU A  81      50.325  48.995  35.435  1.00  0.00           C
ATOM   1162  HA  LEU A  81      51.189  49.598  35.179  1.00  0.00           H
ATOM   1163  CB  LEU A  81      49.085  49.625  34.781  1.00  0.00           C
ATOM   1164  HB1 LEU A  81      48.252  48.922  34.871  1.00  0.00           H
ATOM   1165  HB2 LEU A  81      49.363  49.708  33.726  1.00  0.00           H
ATOM   1166  CG  LEU A  81      48.591  50.978  35.388  1.00  0.00           C
ATOM   1167  HG  LEU A  81      48.401  50.831  36.452  1.00  0.00           H
ATOM   1168  CD1 LEU A  81      49.716  52.088  35.267  1.00  0.00           C
ATOM   1169 1HD1 LEU A  81      50.284  51.920  34.355  1.00  0.00           H
ATOM   1170 2HD1 LEU A  81      49.230  53.055  35.395  1.00  0.00           H
ATOM   1171 3HD1 LEU A  81      50.525  51.970  35.973  1.00  0.00           H
ATOM   1172  CD2 LEU A  81      47.278  51.326  34.663  1.00  0.00           C
ATOM   1173 1HD2 LEU A  81      47.488  51.381  33.592  1.00  0.00           H
ATOM   1174 2HD2 LEU A  81      46.574  50.538  34.924  1.00  0.00           H
ATOM   1175 3HD2 LEU A  81      46.961  52.322  34.975  1.00  0.00           H
ATOM   1176  C   LEU A  81      50.141  48.767  36.965  1.00  0.00           C
ATOM   1177  O   LEU A  81      49.153  48.148  37.374  1.00  0.00           O
ATOM   1178  N   ILE A  82      51.118  49.221  37.760  1.00  0.00           N
ATOM   1179  H   ILE A  82      51.895  49.741  37.380  1.00  0.00           H
ATOM   1180  CA  ILE A  82      51.170  49.026  39.223  1.00  0.00           C
ATOM   1181  HA  ILE A  82      50.664  48.107  39.526  1.00  0.00           H
ATOM   1182  CB  ILE A  82      52.591  48.973  39.744  1.00  0.00           C
ATOM   1183  HB  ILE A  82      52.936  49.999  39.669  1.00  0.00           H
ATOM   1184  CG2 ILE A  82      52.485  48.553  41.242  1.00  0.00           C
ATOM   1185 1HG2 ILE A  82      51.955  47.620  41.408  1.00  0.00           H
ATOM   1186 2HG2 ILE A  82      53.481  48.491  41.674  1.00  0.00           H
ATOM   1187 3HG2 ILE A  82      52.072  49.404  41.797  1.00  0.00           H
ATOM   1188  CG1 ILE A  82      53.529  48.097  38.865  1.00  0.00           C
ATOM   1189 1HG1 ILE A  82      54.499  48.126  39.361  1.00  0.00           H
ATOM   1190 2HG1 ILE A  82      53.638  48.427  37.830  1.00  0.00           H
ATOM   1191  CD  ILE A  82      53.222  46.649  38.837  1.00  0.00           C
ATOM   1192  HD1 ILE A  82      52.284  46.509  38.304  1.00  0.00           H
ATOM   1193  HD2 ILE A  82      53.969  46.129  38.236  1.00  0.00           H
ATOM   1194  HD3 ILE A  82      53.083  46.181  39.813  1.00  0.00           H
ATOM   1195  C   ILE A  82      50.407  50.187  39.884  1.00  0.00           C
ATOM   1196  O   ILE A  82      50.690  51.365  39.581  1.00  0.00           O
ATOM   1197  N   THR A  83      49.322  49.912  40.575  1.00  0.00           N
ATOM   1198  H   THR A  83      49.316  49.060  41.113  1.00  0.00           H
ATOM   1199  CA  THR A  83      48.363  50.919  41.024  1.00  0.00           C
ATOM   1200  HA  THR A  83      48.217  51.490  40.112  1.00  0.00           H
ATOM   1201  CB  THR A  83      47.067  50.273  41.396  1.00  0.00           C
ATOM   1202  HB  THR A  83      46.432  51.097  41.700  1.00  0.00           H
ATOM   1203  CG2 THR A  83      46.383  49.458  40.338  1.00  0.00           C
ATOM   1204 1HG2 THR A  83      46.661  49.849  39.355  1.00  0.00           H
ATOM   1205 2HG2 THR A  83      46.704  48.419  40.338  1.00  0.00           H
ATOM   1206 3HG2 THR A  83      45.324  49.545  40.570  1.00  0.00           H
ATOM   1207  OG1 THR A  83      47.331  49.515  42.516  1.00  0.00           O
ATOM   1208  HG1 THR A  83      46.579  48.940  42.635  1.00  0.00           H
ATOM   1209  C   THR A  83      48.923  51.883  42.128  1.00  0.00           C
ATOM   1210  O   THR A  83      50.052  51.695  42.586  1.00  0.00           O
ATOM   1211  N   ARG A  84      48.125  52.919  42.592  1.00  0.00           N
ATOM   1212  H   ARG A  84      47.226  53.103  42.147  1.00  0.00           H
ATOM   1213  CA  ARG A  84      48.577  53.792  43.691  1.00  0.00           C
ATOM   1214  HA  ARG A  84      49.625  53.975  43.479  1.00  0.00           H
ATOM   1215  CB  ARG A  84      48.007  55.196  43.467  1.00  0.00           C
ATOM   1216  HB1 ARG A  84      46.935  55.171  43.639  1.00  0.00           H
ATOM   1217  HB2 ARG A  84      48.212  55.367  42.417  1.00  0.00           H
ATOM   1218  CG  ARG A  84      48.634  56.381  44.280  1.00  0.00           C
ATOM   1219  HG1 ARG A  84      49.723  56.487  44.241  1.00  0.00           H
ATOM   1220  HG2 ARG A  84      48.456  56.271  45.352  1.00  0.00           H
ATOM   1221  CD  ARG A  84      47.997  57.770  43.897  1.00  0.00           C
ATOM   1222  HD1 ARG A  84      46.926  57.607  44.014  1.00  0.00           H
ATOM   1223  HD2 ARG A  84      47.981  57.948  42.814  1.00  0.00           H
ATOM   1224  NE  ARG A  84      48.391  58.953  44.775  1.00  0.00           N
ATOM   1225  HE  ARG A  84      48.794  58.691  45.661  1.00  0.00           H
ATOM   1226  CZ  ARG A  84      48.362  60.249  44.468  1.00  0.00           C
ATOM   1227  NH1 ARG A  84      47.859  60.731  43.390  1.00  0.00           N
ATOM   1228 1HH1 ARG A  84      47.599  60.099  42.642  1.00  0.00           H
ATOM   1229 2HH1 ARG A  84      47.915  61.705  43.130  1.00  0.00           H
ATOM   1230  NH2 ARG A  84      48.943  61.088  45.253  1.00  0.00           N
ATOM   1231 1HH2 ARG A  84      49.385  60.939  46.151  1.00  0.00           H
ATOM   1232 2HH2 ARG A  84      49.038  62.015  44.859  1.00  0.00           H
ATOM   1233  C   ARG A  84      48.388  53.215  45.053  1.00  0.00           C
ATOM   1234  O   ARG A  84      47.328  52.571  45.220  1.00  0.00           O
ATOM   1235  N   PRO A  85      49.290  53.347  45.987  1.00  0.00           N
ATOM   1236  CD  PRO A  85      50.733  53.751  45.789  1.00  0.00           C
ATOM   1237  HD1 PRO A  85      50.866  54.682  45.235  1.00  0.00           H
ATOM   1238  HD2 PRO A  85      51.225  52.966  45.208  1.00  0.00           H
ATOM   1239  CG  PRO A  85      51.416  53.654  47.083  1.00  0.00           C
ATOM   1240  HG1 PRO A  85      51.304  54.656  47.487  1.00  0.00           H
ATOM   1241  HG2 PRO A  85      52.469  53.347  47.057  1.00  0.00           H
ATOM   1242  CB  PRO A  85      50.592  52.720  48.033  1.00  0.00           C
ATOM   1243  HB1 PRO A  85      50.637  53.148  49.030  1.00  0.00           H
ATOM   1244  HB2 PRO A  85      50.973  51.698  48.010  1.00  0.00           H
ATOM   1245  CA  PRO A  85      49.167  52.804  47.343  1.00  0.00           C
ATOM   1246  HA  PRO A  85      48.839  51.777  47.217  1.00  0.00           H
ATOM   1247  C   PRO A  85      48.135  53.514  48.278  1.00  0.00           C
ATOM   1248  O   PRO A  85      48.394  54.692  48.692  1.00  0.00           O
ATOM   1249  N   TRP A  86      47.089  52.835  48.660  1.00  0.00           N
ATOM   1250  H   TRP A  86      46.991  51.880  48.357  1.00  0.00           H
ATOM   1251  CA  TRP A  86      45.948  53.391  49.440  1.00  0.00           C
ATOM   1252  HA  TRP A  86      45.851  54.383  49.008  1.00  0.00           H
ATOM   1253  CB  TRP A  86      44.650  52.614  49.278  1.00  0.00           C
ATOM   1254  HB1 TRP A  86      44.326  52.658  48.239  1.00  0.00           H
ATOM   1255  HB2 TRP A  86      43.993  53.150  49.954  1.00  0.00           H
ATOM   1256  CG  TRP A  86      44.629  51.133  49.571  1.00  0.00           C
ATOM   1257  CD1 TRP A  86      44.647  50.144  48.654  1.00  0.00           C
ATOM   1258  HD1 TRP A  86      44.721  50.350  47.598  1.00  0.00           H
ATOM   1259  NE1 TRP A  86      44.473  48.933  49.303  1.00  0.00           N
ATOM   1260  HE1 TRP A  86      44.238  48.079  48.815  1.00  0.00           H
ATOM   1261  CE2 TRP A  86      44.267  49.172  50.676  1.00  0.00           C
ATOM   1262  CZ2 TRP A  86      44.007  48.281  51.735  1.00  0.00           C
ATOM   1263  HZ2 TRP A  86      43.855  47.212  51.672  1.00  0.00           H
ATOM   1264  CH2 TRP A  86      43.945  48.854  53.004  1.00  0.00           C
ATOM   1265  HH2 TRP A  86      43.651  48.235  53.833  1.00  0.00           H
ATOM   1266  CZ3 TRP A  86      44.115  50.256  53.192  1.00  0.00           C
ATOM   1267  HZ3 TRP A  86      44.123  50.701  54.171  1.00  0.00           H
ATOM   1268  CE3 TRP A  86      44.255  51.055  52.097  1.00  0.00           C
ATOM   1269  HE3 TRP A  86      44.397  52.127  52.210  1.00  0.00           H
ATOM   1270  CD2 TRP A  86      44.419  50.541  50.847  1.00  0.00           C
ATOM   1271  C   TRP A  86      46.279  53.687  50.856  1.00  0.00           C
ATOM   1272  O   TRP A  86      45.465  54.348  51.510  1.00  0.00           O
ATOM   1273  N   SER A  87      47.355  53.257  51.450  1.00  0.00           N
ATOM   1274  H   SER A  87      48.101  52.853  50.907  1.00  0.00           H
ATOM   1275  CA  SER A  87      47.673  53.558  52.865  1.00  0.00           C
ATOM   1276  HA  SER A  87      47.334  54.565  53.118  1.00  0.00           H
ATOM   1277  CB  SER A  87      47.007  52.545  53.831  1.00  0.00           C
ATOM   1278  HB1 SER A  87      45.959  52.435  53.555  1.00  0.00           H
ATOM   1279  HB2 SER A  87      46.982  52.890  54.867  1.00  0.00           H
ATOM   1280  OG  SER A  87      47.700  51.331  53.856  1.00  0.00           O
ATOM   1281  HG  SER A  87      47.298  50.720  54.487  1.00  0.00           H
ATOM   1282  C   SER A  87      49.186  53.449  53.127  1.00  0.00           C
ATOM   1283  O   SER A  87      49.857  52.902  52.247  1.00  0.00           O
ATOM   1284  N   PRO A  88      49.700  53.844  54.321  1.00  0.00           N
ATOM   1285  CD  PRO A  88      49.085  54.797  55.278  1.00  0.00           C
ATOM   1286  HD1 PRO A  88      48.454  54.284  56.009  1.00  0.00           H
ATOM   1287  HD2 PRO A  88      48.518  55.536  54.711  1.00  0.00           H
ATOM   1288  CG  PRO A  88      50.241  55.486  56.014  1.00  0.00           C
ATOM   1289  HG1 PRO A  88      49.889  55.828  56.984  1.00  0.00           H
ATOM   1290  HG2 PRO A  88      50.551  56.354  55.431  1.00  0.00           H
ATOM   1291  CB  PRO A  88      51.350  54.395  55.841  1.00  0.00           C
ATOM   1292  HB1 PRO A  88      51.281  53.662  56.646  1.00  0.00           H
ATOM   1293  HB2 PRO A  88      52.362  54.783  55.771  1.00  0.00           H
ATOM   1294  CA  PRO A  88      51.119  53.702  54.490  1.00  0.00           C
ATOM   1295  HA  PRO A  88      51.635  54.257  53.705  1.00  0.00           H
ATOM   1296  C   PRO A  88      51.740  52.313  54.536  1.00  0.00           C
ATOM   1297  O   PRO A  88      52.803  52.059  54.004  1.00  0.00           O
ATOM   1298  N   ALA A  89      51.082  51.307  55.098  1.00  0.00           N
ATOM   1299  H   ALA A  89      50.142  51.500  55.441  1.00  0.00           H
ATOM   1300  CA  ALA A  89      51.363  49.931  54.934  1.00  0.00           C
ATOM   1301  HA  ALA A  89      52.430  49.712  55.020  1.00  0.00           H
ATOM   1302  CB  ALA A  89      50.559  49.213  55.949  1.00  0.00           C
ATOM   1303  HB1 ALA A  89      49.498  49.451  55.867  1.00  0.00           H
ATOM   1304  HB2 ALA A  89      50.809  48.160  55.834  1.00  0.00           H
ATOM   1305  HB3 ALA A  89      51.029  49.351  56.927  1.00  0.00           H
ATOM   1306  C   ALA A  89      51.155  49.330  53.530  1.00  0.00           C
ATOM   1307  O   ALA A  89      51.693  48.257  53.230  1.00  0.00           O
ATOM   1308  N   ARG A  90      50.412  50.009  52.649  1.00  0.00           N
ATOM   1309  H   ARG A  90      50.078  50.915  52.956  1.00  0.00           H
ATOM   1310  CA  ARG A  90      50.226  49.601  51.271  1.00  0.00           C
ATOM   1311  HA  ARG A  90      50.163  48.515  51.239  1.00  0.00           H
ATOM   1312  CB  ARG A  90      48.950  50.245  50.745  1.00  0.00           C
ATOM   1313  HB1 ARG A  90      49.116  51.316  50.651  1.00  0.00           H
ATOM   1314  HB2 ARG A  90      48.087  50.227  51.409  1.00  0.00           H
ATOM   1315  CG  ARG A  90      48.438  49.703  49.437  1.00  0.00           C
ATOM   1316  HG1 ARG A  90      49.114  50.229  48.773  1.00  0.00           H
ATOM   1317  HG2 ARG A  90      47.538  50.268  49.208  1.00  0.00           H
ATOM   1318  CD  ARG A  90      48.328  48.226  49.114  1.00  0.00           C
ATOM   1319  HD1 ARG A  90      49.304  47.771  49.273  1.00  0.00           H
ATOM   1320  HD2 ARG A  90      48.008  48.095  48.080  1.00  0.00           H
ATOM   1321  NE  ARG A  90      47.386  47.512  49.992  1.00  0.00           N
ATOM   1322  HE  ARG A  90      47.282  47.829  50.938  1.00  0.00           H
ATOM   1323  CZ  ARG A  90      46.999  46.203  49.811  1.00  0.00           C
ATOM   1324  NH1 ARG A  90      47.144  45.494  48.682  1.00  0.00           N
ATOM   1325 1HH1 ARG A  90      47.279  45.835  47.741  1.00  0.00           H
ATOM   1326 2HH1 ARG A  90      46.714  44.579  48.634  1.00  0.00           H
ATOM   1327  NH2 ARG A  90      46.393  45.503  50.700  1.00  0.00           N
ATOM   1328 1HH2 ARG A  90      46.399  45.814  51.654  1.00  0.00           H
ATOM   1329 2HH2 ARG A  90      46.387  44.494  50.583  1.00  0.00           H
ATOM   1330  C   ARG A  90      51.428  49.871  50.342  1.00  0.00           C
ATOM   1331  O   ARG A  90      51.593  49.219  49.306  1.00  0.00           O
ATOM   1332  N   ARG A  91      52.206  50.966  50.593  1.00  0.00           N
ATOM   1333  H   ARG A  91      52.063  51.521  51.417  1.00  0.00           H
ATOM   1334  CA  ARG A  91      53.511  51.343  49.977  1.00  0.00           C
ATOM   1335  HA  ARG A  91      53.293  51.739  48.992  1.00  0.00           H
ATOM   1336  CB  ARG A  91      54.151  52.530  50.807  1.00  0.00           C
ATOM   1337  HB1 ARG A  91      54.937  52.947  50.169  1.00  0.00           H
ATOM   1338  HB2 ARG A  91      54.625  52.293  51.759  1.00  0.00           H
ATOM   1339  CG  ARG A  91      53.186  53.751  51.004  1.00  0.00           C
ATOM   1340  HG1 ARG A  91      52.249  53.303  51.351  1.00  0.00           H
ATOM   1341  HG2 ARG A  91      52.898  54.214  50.064  1.00  0.00           H
ATOM   1342  CD  ARG A  91      53.585  54.893  51.912  1.00  0.00           C
ATOM   1343  HD1 ARG A  91      54.378  55.416  51.361  1.00  0.00           H
ATOM   1344  HD2 ARG A  91      53.856  54.541  52.906  1.00  0.00           H
ATOM   1345  NE  ARG A  91      52.542  55.931  52.077  1.00  0.00           N
ATOM   1346  HE  ARG A  91      51.878  56.043  51.327  1.00  0.00           H
ATOM   1347  CZ  ARG A  91      52.639  57.031  52.815  1.00  0.00           C
ATOM   1348  NH1 ARG A  91      53.713  57.244  53.485  1.00  0.00           N
ATOM   1349 1HH1 ARG A  91      54.398  56.504  53.481  1.00  0.00           H
ATOM   1350 2HH1 ARG A  91      53.880  58.088  54.018  1.00  0.00           H
ATOM   1351  NH2 ARG A  91      51.686  57.862  52.999  1.00  0.00           N
ATOM   1352 1HH2 ARG A  91      50.813  57.694  52.536  1.00  0.00           H
ATOM   1353 2HH2 ARG A  91      51.873  58.701  53.527  1.00  0.00           H
ATOM   1354  C   ARG A  91      54.481  50.198  49.772  1.00  0.00           C
ATOM   1355  O   ARG A  91      54.799  49.843  48.634  1.00  0.00           O
ATOM   1356  N   PRO A  92      54.902  49.554  50.873  1.00  0.00           N
ATOM   1357  CD  PRO A  92      54.493  49.577  52.306  1.00  0.00           C
ATOM   1358  HD1 PRO A  92      53.419  49.704  52.434  1.00  0.00           H
ATOM   1359  HD2 PRO A  92      55.058  50.412  52.724  1.00  0.00           H
ATOM   1360  CG  PRO A  92      55.149  48.321  53.008  1.00  0.00           C
ATOM   1361  HG1 PRO A  92      54.331  47.593  53.088  1.00  0.00           H
ATOM   1362  HG2 PRO A  92      55.498  48.664  53.977  1.00  0.00           H
ATOM   1363  CB  PRO A  92      56.286  47.976  52.027  1.00  0.00           C
ATOM   1364  HB1 PRO A  92      56.576  46.932  52.181  1.00  0.00           H
ATOM   1365  HB2 PRO A  92      57.126  48.599  52.308  1.00  0.00           H
ATOM   1366  CA  PRO A  92      55.815  48.427  50.627  1.00  0.00           C
ATOM   1367  HA  PRO A  92      56.583  48.941  50.063  1.00  0.00           H
ATOM   1368  C   PRO A  92      55.314  47.218  49.829  1.00  0.00           C
ATOM   1369  O   PRO A  92      56.132  46.456  49.324  1.00  0.00           O
ATOM   1370  N   GLU A  93      53.956  47.090  49.750  1.00  0.00           N
ATOM   1371  H   GLU A  93      53.394  47.840  50.124  1.00  0.00           H
ATOM   1372  CA  GLU A  93      53.265  46.008  49.143  1.00  0.00           C
ATOM   1373  HA  GLU A  93      53.739  45.038  49.317  1.00  0.00           H
ATOM   1374  CB  GLU A  93      51.832  45.910  49.632  1.00  0.00           C
ATOM   1375  HB1 GLU A  93      51.274  46.765  49.248  1.00  0.00           H
ATOM   1376  HB2 GLU A  93      51.862  45.836  50.714  1.00  0.00           H
ATOM   1377  CG  GLU A  93      51.022  44.669  49.224  1.00  0.00           C
ATOM   1378  HG1 GLU A  93      51.050  44.529  48.140  1.00  0.00           H
ATOM   1379  HG2 GLU A  93      49.996  44.967  49.428  1.00  0.00           H
ATOM   1380  CD  GLU A  93      51.384  43.451  50.004  1.00  0.00           C
ATOM   1381  OE1 GLU A  93      50.550  42.919  50.825  1.00  0.00           O
ATOM   1382  OE2 GLU A  93      52.614  43.067  50.048  1.00  0.00           O
ATOM   1383  C   GLU A  93      53.154  46.118  47.575  1.00  0.00           C
ATOM   1384  O   GLU A  93      53.671  45.262  46.846  1.00  0.00           O
ATOM   1385  N   VAL A  94      52.733  47.244  46.993  1.00  0.00           N
ATOM   1386  H   VAL A  94      52.360  47.964  47.588  1.00  0.00           H
ATOM   1387  CA  VAL A  94      52.894  47.545  45.598  1.00  0.00           C
ATOM   1388  HA  VAL A  94      52.276  46.847  45.045  1.00  0.00           H
ATOM   1389  CB  VAL A  94      52.205  48.933  45.294  1.00  0.00           C
ATOM   1390  HB  VAL A  94      52.361  49.113  44.231  1.00  0.00           H
ATOM   1391  CG1 VAL A  94      50.662  49.067  45.468  1.00  0.00           C
ATOM   1392 1HG1 VAL A  94      50.136  48.137  45.257  1.00  0.00           H
ATOM   1393 2HG1 VAL A  94      50.382  49.483  46.434  1.00  0.00           H
ATOM   1394 3HG1 VAL A  94      50.399  49.871  44.785  1.00  0.00           H
ATOM   1395  CG2 VAL A  94      52.761  50.100  46.056  1.00  0.00           C
ATOM   1396 1HG2 VAL A  94      53.816  50.279  45.851  1.00  0.00           H
ATOM   1397 2HG2 VAL A  94      52.294  50.986  45.634  1.00  0.00           H
ATOM   1398 3HG2 VAL A  94      52.496  50.012  47.112  1.00  0.00           H
ATOM   1399  C   VAL A  94      54.360  47.528  45.135  1.00  0.00           C
ATOM   1400  O   VAL A  94      54.688  46.932  44.085  1.00  0.00           O
ATOM   1401  N   ASP A  95      55.282  48.015  46.001  1.00  0.00           N
ATOM   1402  H   ASP A  95      54.847  48.483  46.786  1.00  0.00           H
ATOM   1403  CA  ASP A  95      56.727  48.032  45.651  1.00  0.00           C
ATOM   1404  HA  ASP A  95      56.806  48.452  44.644  1.00  0.00           H
ATOM   1405  CB  ASP A  95      57.415  48.958  46.600  1.00  0.00           C
ATOM   1406  HB1 ASP A  95      57.532  48.511  47.581  1.00  0.00           H
ATOM   1407  HB2 ASP A  95      56.802  49.841  46.715  1.00  0.00           H
ATOM   1408  CG  ASP A  95      58.897  49.222  46.251  1.00  0.00           C
ATOM   1409  OD1 ASP A  95      59.451  48.929  45.153  1.00  0.00           O
ATOM   1410  OD2 ASP A  95      59.630  49.725  47.185  1.00  0.00           O
ATOM   1411  C   ASP A  95      57.303  46.592  45.652  1.00  0.00           C
ATOM   1412  O   ASP A  95      58.159  46.250  44.788  1.00  0.00           O
ATOM   1413  N   GLY A  96      56.834  45.680  46.507  1.00  0.00           N
ATOM   1414  H   GLY A  96      56.096  45.977  47.126  1.00  0.00           H
ATOM   1415  CA  GLY A  96      57.230  44.277  46.567  1.00  0.00           C
ATOM   1416  HA1 GLY A  96      56.675  43.758  47.345  1.00  0.00           H
ATOM   1417  HA2 GLY A  96      58.287  44.044  46.722  1.00  0.00           H
ATOM   1418  C   GLY A  96      56.812  43.595  45.255  1.00  0.00           C
ATOM   1419  O   GLY A  96      57.568  42.863  44.622  1.00  0.00           O
ATOM   1420  N   VAL A  97      55.521  43.853  44.872  1.00  0.00           N
ATOM   1421  H   VAL A  97      55.007  44.494  45.452  1.00  0.00           H
ATOM   1422  CA  VAL A  97      54.873  43.269  43.659  1.00  0.00           C
ATOM   1423  HA  VAL A  97      54.958  42.199  43.806  1.00  0.00           H
ATOM   1424  CB  VAL A  97      53.248  43.412  43.779  1.00  0.00           C
ATOM   1425  HB  VAL A  97      52.934  44.459  43.738  1.00  0.00           H
ATOM   1426  CG1 VAL A  97      52.605  42.765  42.504  1.00  0.00           C
ATOM   1427 1HG1 VAL A  97      52.979  41.749  42.422  1.00  0.00           H
ATOM   1428 2HG1 VAL A  97      51.525  42.898  42.480  1.00  0.00           H
ATOM   1429 3HG1 VAL A  97      53.079  43.454  41.804  1.00  0.00           H
ATOM   1430  CG2 VAL A  97      52.708  42.593  44.976  1.00  0.00           C
ATOM   1431 1HG2 VAL A  97      51.619  42.589  44.997  1.00  0.00           H
ATOM   1432 2HG2 VAL A  97      52.985  41.548  44.924  1.00  0.00           H
ATOM   1433 3HG2 VAL A  97      53.150  42.994  45.890  1.00  0.00           H
ATOM   1434  C   VAL A  97      55.482  43.875  42.346  1.00  0.00           C
ATOM   1435  O   VAL A  97      55.887  43.162  41.408  1.00  0.00           O
ATOM   1436  N   ARG A  98      55.709  45.166  42.288  1.00  0.00           N
ATOM   1437  H   ARG A  98      55.376  45.670  43.095  1.00  0.00           H
ATOM   1438  CA  ARG A  98      56.553  45.798  41.255  1.00  0.00           C
ATOM   1439  HA  ARG A  98      56.074  45.682  40.294  1.00  0.00           H
ATOM   1440  CB  ARG A  98      56.820  47.343  41.615  1.00  0.00           C
ATOM   1441  HB1 ARG A  98      57.332  47.405  42.578  1.00  0.00           H
ATOM   1442  HB2 ARG A  98      55.855  47.766  41.888  1.00  0.00           H
ATOM   1443  CG  ARG A  98      57.421  48.249  40.509  1.00  0.00           C
ATOM   1444  HG1 ARG A  98      57.140  49.279  40.717  1.00  0.00           H
ATOM   1445  HG2 ARG A  98      56.968  47.935  39.566  1.00  0.00           H
ATOM   1446  CD  ARG A  98      58.949  48.097  40.431  1.00  0.00           C
ATOM   1447  HD1 ARG A  98      59.120  48.697  39.537  1.00  0.00           H
ATOM   1448  HD2 ARG A  98      59.235  47.047  40.344  1.00  0.00           H
ATOM   1449  NE  ARG A  98      59.643  48.494  41.638  1.00  0.00           N
ATOM   1450  HE  ARG A  98      59.113  48.842  42.422  1.00  0.00           H
ATOM   1451  CZ  ARG A  98      60.942  48.447  41.850  1.00  0.00           C
ATOM   1452  NH1 ARG A  98      61.378  48.591  43.072  1.00  0.00           N
ATOM   1453 1HH1 ARG A  98      60.725  48.595  43.845  1.00  0.00           H
ATOM   1454 2HH1 ARG A  98      62.382  48.533  43.164  1.00  0.00           H
ATOM   1455  NH2 ARG A  98      61.810  48.237  40.867  1.00  0.00           N
ATOM   1456 1HH2 ARG A  98      61.454  48.151  39.923  1.00  0.00           H
ATOM   1457 2HH2 ARG A  98      62.784  48.392  41.060  1.00  0.00           H
ATOM   1458  C   ARG A  98      57.825  45.014  41.151  1.00  0.00           C
ATOM   1459  O   ARG A  98      58.192  44.752  40.008  1.00  0.00           O
ATOM   1460  N   LYS A  99      58.588  44.670  42.236  1.00  0.00           N
ATOM   1461  H   LYS A  99      58.221  44.732  43.174  1.00  0.00           H
ATOM   1462  CA  LYS A  99      59.923  44.090  42.092  1.00  0.00           C
ATOM   1463  HA  LYS A  99      60.495  44.668  41.357  1.00  0.00           H
ATOM   1464  CB  LYS A  99      60.660  44.210  43.399  1.00  0.00           C
ATOM   1465  HB1 LYS A  99      60.116  43.577  44.099  1.00  0.00           H
ATOM   1466  HB2 LYS A  99      60.657  45.236  43.773  1.00  0.00           H
ATOM   1467  CG  LYS A  99      62.122  43.710  43.239  1.00  0.00           C
ATOM   1468  HG1 LYS A  99      62.284  42.679  42.932  1.00  0.00           H
ATOM   1469  HG2 LYS A  99      62.703  43.826  44.150  1.00  0.00           H
ATOM   1470  CD  LYS A  99      62.837  44.528  42.112  1.00  0.00           C
ATOM   1471  HD1 LYS A  99      62.724  45.598  42.281  1.00  0.00           H
ATOM   1472  HD2 LYS A  99      62.430  44.272  41.136  1.00  0.00           H
ATOM   1473  CE  LYS A  99      64.321  44.163  42.177  1.00  0.00           C
ATOM   1474  HE1 LYS A  99      64.722  44.634  43.076  1.00  0.00           H
ATOM   1475  HE2 LYS A  99      64.758  44.748  41.371  1.00  0.00           H
ATOM   1476  NZ  LYS A  99      64.735  42.740  42.199  1.00  0.00           N
ATOM   1477  HZ1 LYS A  99      64.538  42.370  43.118  1.00  0.00           H
ATOM   1478  HZ2 LYS A  99      64.336  42.164  41.462  1.00  0.00           H
ATOM   1479  HZ3 LYS A  99      65.700  42.556  41.963  1.00  0.00           H
ATOM   1480  C   LYS A  99      59.796  42.651  41.679  1.00  0.00           C
ATOM   1481  O   LYS A  99      60.565  42.142  40.865  1.00  0.00           O
ATOM   1482  N   ALA A 100      58.725  41.973  42.094  1.00  0.00           N
ATOM   1483  H   ALA A 100      58.325  42.324  42.957  1.00  0.00           H
ATOM   1484  CA  ALA A 100      58.253  40.651  41.635  1.00  0.00           C
ATOM   1485  HA  ALA A 100      59.055  39.931  41.834  1.00  0.00           H
ATOM   1486  CB  ALA A 100      57.115  40.055  42.477  1.00  0.00           C
ATOM   1487  HB1 ALA A 100      56.259  40.672  42.737  1.00  0.00           H
ATOM   1488  HB2 ALA A 100      56.720  39.203  41.936  1.00  0.00           H
ATOM   1489  HB3 ALA A 100      57.383  39.653  43.461  1.00  0.00           H
ATOM   1490  C   ALA A 100      58.069  40.570  40.108  1.00  0.00           C
ATOM   1491  O   ALA A 100      58.573  39.619  39.570  1.00  0.00           O
ATOM   1492  N   LEU A 101      57.447  41.625  39.563  1.00  0.00           N
ATOM   1493  H   LEU A 101      57.391  42.416  40.182  1.00  0.00           H
ATOM   1494  CA  LEU A 101      57.066  41.730  38.127  1.00  0.00           C
ATOM   1495  HA  LEU A 101      56.883  40.717  37.778  1.00  0.00           H
ATOM   1496  CB  LEU A 101      55.731  42.474  37.989  1.00  0.00           C
ATOM   1497  HB1 LEU A 101      55.383  42.451  36.949  1.00  0.00           H
ATOM   1498  HB2 LEU A 101      55.900  43.480  38.385  1.00  0.00           H
ATOM   1499  CG  LEU A 101      54.585  41.798  38.770  1.00  0.00           C
ATOM   1500  HG  LEU A 101      54.909  41.556  39.779  1.00  0.00           H
ATOM   1501  CD1 LEU A 101      53.396  42.825  38.919  1.00  0.00           C
ATOM   1502 1HD1 LEU A 101      52.493  42.303  39.257  1.00  0.00           H
ATOM   1503 2HD1 LEU A 101      53.702  43.509  39.698  1.00  0.00           H
ATOM   1504 3HD1 LEU A 101      53.186  43.365  37.998  1.00  0.00           H
ATOM   1505  CD2 LEU A 101      54.033  40.552  38.154  1.00  0.00           C
ATOM   1506 1HD2 LEU A 101      53.284  40.014  38.746  1.00  0.00           H
ATOM   1507 2HD2 LEU A 101      53.518  40.807  37.228  1.00  0.00           H
ATOM   1508 3HD2 LEU A 101      54.748  39.739  38.009  1.00  0.00           H
ATOM   1509  C   LEU A 101      58.204  42.220  37.273  1.00  0.00           C
ATOM   1510  O   LEU A 101      58.209  41.981  36.050  1.00  0.00           O
ATOM   1511  N   GLN A 102      59.170  42.974  37.780  1.00  0.00           N
ATOM   1512  H   GLN A 102      59.111  43.251  38.740  1.00  0.00           H
ATOM   1513  CA  GLN A 102      60.354  43.350  37.065  1.00  0.00           C
ATOM   1514  HA  GLN A 102      60.112  43.743  36.083  1.00  0.00           H
ATOM   1515  CB  GLN A 102      61.095  44.544  37.904  1.00  0.00           C
ATOM   1516  HB1 GLN A 102      61.813  44.106  38.587  1.00  0.00           H
ATOM   1517  HB2 GLN A 102      60.362  44.998  38.583  1.00  0.00           H
ATOM   1518  CG  GLN A 102      61.685  45.549  36.990  1.00  0.00           C
ATOM   1519  HG1 GLN A 102      61.166  45.532  36.027  1.00  0.00           H
ATOM   1520  HG2 GLN A 102      62.673  45.193  36.718  1.00  0.00           H
ATOM   1521  CD  GLN A 102      61.702  47.065  37.415  1.00  0.00           C
ATOM   1522  OE1 GLN A 102      60.752  47.698  37.876  1.00  0.00           O
ATOM   1523  NE2 GLN A 102      62.896  47.679  37.321  1.00  0.00           N
ATOM   1524 1HE2 GLN A 102      63.682  47.241  36.864  1.00  0.00           H
ATOM   1525 2HE2 GLN A 102      62.974  48.616  37.683  1.00  0.00           H
ATOM   1526  C   GLN A 102      61.260  42.136  36.969  1.00  0.00           C
ATOM   1527  O   GLN A 102      61.702  41.878  35.839  1.00  0.00           O
ATOM   1528  N   ASP A 103      61.473  41.334  37.986  1.00  0.00           N
ATOM   1529  H   ASP A 103      61.070  41.479  38.898  1.00  0.00           H
ATOM   1530  CA  ASP A 103      62.282  40.072  37.860  1.00  0.00           C
ATOM   1531  HA  ASP A 103      63.231  40.263  37.350  1.00  0.00           H
ATOM   1532  CB  ASP A 103      62.530  39.491  39.215  1.00  0.00           C
ATOM   1533  HB1 ASP A 103      63.163  38.613  39.140  1.00  0.00           H
ATOM   1534  HB2 ASP A 103      61.567  39.123  39.580  1.00  0.00           H
ATOM   1535  CG  ASP A 103      63.135  40.374  40.324  1.00  0.00           C
ATOM   1536  OD1 ASP A 103      62.882  40.105  41.537  1.00  0.00           O
ATOM   1537  OD2 ASP A 103      63.981  41.263  40.075  1.00  0.00           O
ATOM   1538  C   ASP A 103      61.531  38.983  37.053  1.00  0.00           C
ATOM   1539  O   ASP A 103      62.155  38.028  36.678  1.00  0.00           O
ATOM   1540  N   LEU A 104      60.208  39.123  36.891  1.00  0.00           N
ATOM   1541  H   LEU A 104      59.736  39.920  37.302  1.00  0.00           H
ATOM   1542  CA  LEU A 104      59.428  38.167  36.104  1.00  0.00           C
ATOM   1543  HA  LEU A 104      59.798  37.169  36.316  1.00  0.00           H
ATOM   1544  CB  LEU A 104      57.863  38.204  36.490  1.00  0.00           C
ATOM   1545  HB1 LEU A 104      57.402  39.007  35.914  1.00  0.00           H
ATOM   1546  HB2 LEU A 104      57.693  38.364  37.556  1.00  0.00           H
ATOM   1547  CG  LEU A 104      57.076  36.885  36.013  1.00  0.00           C
ATOM   1548  HG  LEU A 104      56.961  36.769  34.940  1.00  0.00           H
ATOM   1549  CD1 LEU A 104      57.756  35.601  36.254  1.00  0.00           C
ATOM   1550 1HD1 LEU A 104      57.083  34.761  36.103  1.00  0.00           H
ATOM   1551 2HD1 LEU A 104      58.547  35.525  35.503  1.00  0.00           H
ATOM   1552 3HD1 LEU A 104      58.172  35.491  37.258  1.00  0.00           H
ATOM   1553  CD2 LEU A 104      55.650  36.828  36.503  1.00  0.00           C
ATOM   1554 1HD2 LEU A 104      55.647  37.272  37.503  1.00  0.00           H
ATOM   1555 2HD2 LEU A 104      55.000  37.481  35.915  1.00  0.00           H
ATOM   1556 3HD2 LEU A 104      55.294  35.825  36.719  1.00  0.00           H
ATOM   1557  C   LEU A 104      59.544  38.465  34.606  1.00  0.00           C
ATOM   1558  O   LEU A 104      59.145  37.656  33.848  1.00  0.00           O
ATOM   1559  N   GLY A 105      60.014  39.701  34.204  1.00  0.00           N
ATOM   1560  H   GLY A 105      60.560  40.332  34.778  1.00  0.00           H
ATOM   1561  CA  GLY A 105      60.138  39.914  32.779  1.00  0.00           C
ATOM   1562  HA1 GLY A 105      60.120  38.962  32.256  1.00  0.00           H
ATOM   1563  HA2 GLY A 105      61.092  40.405  32.588  1.00  0.00           H
ATOM   1564  C   GLY A 105      59.016  40.847  32.185  1.00  0.00           C
ATOM   1565  O   GLY A 105      58.848  40.632  30.970  1.00  0.00           O
ATOM   1566  N   LEU A 106      58.361  41.769  32.876  1.00  0.00           N
ATOM   1567  H   LEU A 106      58.685  42.012  33.801  1.00  0.00           H
ATOM   1568  CA  LEU A 106      57.177  42.555  32.485  1.00  0.00           C
ATOM   1569  HA  LEU A 106      56.829  42.272  31.491  1.00  0.00           H
ATOM   1570  CB  LEU A 106      55.976  42.329  33.408  1.00  0.00           C
ATOM   1571  HB1 LEU A 106      55.141  42.992  33.179  1.00  0.00           H
ATOM   1572  HB2 LEU A 106      56.336  42.563  34.410  1.00  0.00           H
ATOM   1573  CG  LEU A 106      55.439  40.855  33.501  1.00  0.00           C
ATOM   1574  HG  LEU A 106      56.237  40.113  33.571  1.00  0.00           H
ATOM   1575  CD1 LEU A 106      54.656  40.608  34.731  1.00  0.00           C
ATOM   1576 1HD1 LEU A 106      55.284  40.574  35.614  1.00  0.00           H
ATOM   1577 2HD1 LEU A 106      54.026  41.491  34.873  1.00  0.00           H
ATOM   1578 3HD1 LEU A 106      54.001  39.753  34.572  1.00  0.00           H
ATOM   1579  CD2 LEU A 106      54.609  40.598  32.263  1.00  0.00           C
ATOM   1580 1HD2 LEU A 106      53.706  41.197  32.120  1.00  0.00           H
ATOM   1581 2HD2 LEU A 106      55.273  40.821  31.432  1.00  0.00           H
ATOM   1582 3HD2 LEU A 106      54.326  39.547  32.306  1.00  0.00           H
ATOM   1583  C   LEU A 106      57.446  44.054  32.538  1.00  0.00           C
ATOM   1584  O   LEU A 106      58.461  44.485  33.146  1.00  0.00           O
ATOM   1585  N   ARG A 107      56.611  44.789  31.821  1.00  0.00           N
ATOM   1586  H   ARG A 107      55.894  44.324  31.296  1.00  0.00           H
ATOM   1587  CA  ARG A 107      56.881  46.228  31.535  1.00  0.00           C
ATOM   1588  HA  ARG A 107      57.943  46.450  31.681  1.00  0.00           H
ATOM   1589  CB  ARG A 107      56.407  46.628  30.126  1.00  0.00           C
ATOM   1590  HB1 ARG A 107      55.406  46.204  30.009  1.00  0.00           H
ATOM   1591  HB2 ARG A 107      57.165  46.154  29.498  1.00  0.00           H
ATOM   1592  CG  ARG A 107      56.259  48.127  29.860  1.00  0.00           C
ATOM   1593  HG1 ARG A 107      57.191  48.593  30.171  1.00  0.00           H
ATOM   1594  HG2 ARG A 107      55.446  48.596  30.406  1.00  0.00           H
ATOM   1595  CD  ARG A 107      56.150  48.235  28.343  1.00  0.00           C
ATOM   1596  HD1 ARG A 107      56.859  47.572  27.848  1.00  0.00           H
ATOM   1597  HD2 ARG A 107      56.424  49.242  28.043  1.00  0.00           H
ATOM   1598  NE  ARG A 107      54.813  48.004  27.848  1.00  0.00           N
ATOM   1599  HE  ARG A 107      54.561  47.054  27.609  1.00  0.00           H
ATOM   1600  CZ  ARG A 107      53.875  48.927  27.717  1.00  0.00           C
ATOM   1601  NH1 ARG A 107      52.738  48.467  27.267  1.00  0.00           N
ATOM   1602 1HH1 ARG A 107      52.737  47.463  27.122  1.00  0.00           H
ATOM   1603 2HH1 ARG A 107      51.920  49.034  27.138  1.00  0.00           H
ATOM   1604  NH2 ARG A 107      54.007  50.192  27.945  1.00  0.00           N
ATOM   1605 1HH2 ARG A 107      54.924  50.563  28.126  1.00  0.00           H
ATOM   1606 2HH2 ARG A 107      53.289  50.862  27.698  1.00  0.00           H
ATOM   1607  C   ARG A 107      56.190  47.028  32.649  1.00  0.00           C
ATOM   1608  O   ARG A 107      54.971  47.160  32.646  1.00  0.00           O
ATOM   1609  N   ILE A 108      56.919  47.404  33.711  1.00  0.00           N
ATOM   1610  H   ILE A 108      57.916  47.257  33.778  1.00  0.00           H
ATOM   1611  CA  ILE A 108      56.299  48.111  34.847  1.00  0.00           C
ATOM   1612  HA  ILE A 108      55.442  47.522  35.173  1.00  0.00           H
ATOM   1613  CB  ILE A 108      57.420  48.160  35.952  1.00  0.00           C
ATOM   1614  HB  ILE A 108      58.386  48.570  35.632  1.00  0.00           H
ATOM   1615  CG2 ILE A 108      57.053  49.098  37.119  1.00  0.00           C
ATOM   1616 1HG2 ILE A 108      56.139  48.776  37.632  1.00  0.00           H
ATOM   1617 2HG2 ILE A 108      57.892  49.145  37.817  1.00  0.00           H
ATOM   1618 3HG2 ILE A 108      56.949  50.123  36.736  1.00  0.00           H
ATOM   1619  CG1 ILE A 108      57.847  46.723  36.469  1.00  0.00           C
ATOM   1620 1HG1 ILE A 108      58.517  46.779  37.324  1.00  0.00           H
ATOM   1621 2HG1 ILE A 108      58.348  46.273  35.603  1.00  0.00           H
ATOM   1622  CD  ILE A 108      56.705  45.774  36.938  1.00  0.00           C
ATOM   1623  HD1 ILE A 108      56.220  46.228  37.807  1.00  0.00           H
ATOM   1624  HD2 ILE A 108      55.991  45.546  36.138  1.00  0.00           H
ATOM   1625  HD3 ILE A 108      57.173  44.824  37.166  1.00  0.00           H
ATOM   1626  C   ILE A 108      55.927  49.515  34.435  1.00  0.00           C
ATOM   1627  O   ILE A 108      56.846  50.191  33.931  1.00  0.00           O
ATOM   1628  N   VAL A 109      54.658  49.943  34.670  1.00  0.00           N
ATOM   1629  H   VAL A 109      53.958  49.246  34.905  1.00  0.00           H
ATOM   1630  CA  VAL A 109      54.293  51.369  34.517  1.00  0.00           C
ATOM   1631  HA  VAL A 109      55.108  52.027  34.191  1.00  0.00           H
ATOM   1632  CB  VAL A 109      53.334  51.409  33.308  1.00  0.00           C
ATOM   1633  HB  VAL A 109      52.409  50.880  33.525  1.00  0.00           H
ATOM   1634  CG1 VAL A 109      52.780  52.821  32.848  1.00  0.00           C
ATOM   1635 1HG1 VAL A 109      52.311  53.258  33.723  1.00  0.00           H
ATOM   1636 2HG1 VAL A 109      53.589  53.467  32.533  1.00  0.00           H
ATOM   1637 3HG1 VAL A 109      52.174  52.744  31.947  1.00  0.00           H
ATOM   1638  CG2 VAL A 109      53.903  50.696  32.047  1.00  0.00           C
ATOM   1639 1HG2 VAL A 109      53.454  51.119  31.140  1.00  0.00           H
ATOM   1640 2HG2 VAL A 109      54.974  50.801  32.129  1.00  0.00           H
ATOM   1641 3HG2 VAL A 109      53.614  49.643  32.147  1.00  0.00           H
ATOM   1642  C   VAL A 109      53.562  51.799  35.788  1.00  0.00           C
ATOM   1643  O   VAL A 109      52.840  51.007  36.409  1.00  0.00           O
ATOM   1644  N   GLU A 110      53.708  53.075  36.173  1.00  0.00           N
ATOM   1645  H   GLU A 110      54.209  53.779  35.647  1.00  0.00           H
ATOM   1646  CA  GLU A 110      53.019  53.600  37.352  1.00  0.00           C
ATOM   1647  HA  GLU A 110      52.380  52.832  37.801  1.00  0.00           H
ATOM   1648  CB  GLU A 110      53.973  53.868  38.502  1.00  0.00           C
ATOM   1649  HB1 GLU A 110      53.493  54.296  39.381  1.00  0.00           H
ATOM   1650  HB2 GLU A 110      54.734  54.604  38.240  1.00  0.00           H
ATOM   1651  CG  GLU A 110      54.791  52.609  38.988  1.00  0.00           C
ATOM   1652  HG1 GLU A 110      55.228  52.054  38.158  1.00  0.00           H
ATOM   1653  HG2 GLU A 110      54.101  51.974  39.541  1.00  0.00           H
ATOM   1654  CD  GLU A 110      55.889  52.949  39.904  1.00  0.00           C
ATOM   1655  OE1 GLU A 110      56.993  53.254  39.468  1.00  0.00           O
ATOM   1656  OE2 GLU A 110      55.739  53.012  41.122  1.00  0.00           O
ATOM   1657  C   GLU A 110      52.089  54.769  36.904  1.00  0.00           C
ATOM   1658  O   GLU A 110      52.328  55.462  35.885  1.00  0.00           O
ATOM   1659  N   ILE A 111      51.079  54.977  37.778  1.00  0.00           N
ATOM   1660  H   ILE A 111      51.113  54.389  38.604  1.00  0.00           H
ATOM   1661  CA  ILE A 111      50.065  56.100  37.775  1.00  0.00           C
ATOM   1662  HA  ILE A 111      49.725  56.162  36.730  1.00  0.00           H
ATOM   1663  CB  ILE A 111      48.753  55.756  38.535  1.00  0.00           C
ATOM   1664  HB  ILE A 111      48.997  55.617  39.587  1.00  0.00           H
ATOM   1665  CG2 ILE A 111      47.583  56.742  38.286  1.00  0.00           C
ATOM   1666 1HG2 ILE A 111      47.811  57.725  38.694  1.00  0.00           H
ATOM   1667 2HG2 ILE A 111      47.553  56.880  37.208  1.00  0.00           H
ATOM   1668 3HG2 ILE A 111      46.690  56.343  38.772  1.00  0.00           H
ATOM   1669  CG1 ILE A 111      48.366  54.376  38.064  1.00  0.00           C
ATOM   1670 1HG1 ILE A 111      49.052  53.591  38.386  1.00  0.00           H
ATOM   1671 2HG1 ILE A 111      48.512  54.213  37.001  1.00  0.00           H
ATOM   1672  CD  ILE A 111      47.020  53.753  38.498  1.00  0.00           C
ATOM   1673  HD1 ILE A 111      46.215  54.261  37.967  1.00  0.00           H
ATOM   1674  HD2 ILE A 111      47.069  52.684  38.283  1.00  0.00           H
ATOM   1675  HD3 ILE A 111      46.883  53.922  39.570  1.00  0.00           H
ATOM   1676  C   ILE A 111      50.622  57.431  38.255  1.00  0.00           C
ATOM   1677  O   ILE A 111      50.489  57.882  39.411  1.00  0.00           O
ATOM   1678  N   GLY A 112      51.500  57.995  37.419  1.00  0.00           N
ATOM   1679  H   GLY A 112      51.852  57.445  36.642  1.00  0.00           H
ATOM   1680  CA  GLY A 112      52.242  59.231  37.808  1.00  0.00           C
ATOM   1681  HA1 GLY A 112      53.021  59.466  37.084  1.00  0.00           H
ATOM   1682  HA2 GLY A 112      52.738  59.145  38.777  1.00  0.00           H
ATOM   1683  C   GLY A 112      51.274  60.455  37.954  1.00  0.00           C
ATOM   1684  O   GLY A 112      51.386  61.318  38.846  1.00  0.00           O
ATOM   1685  N   ASP A 113      50.182  60.412  37.233  1.00  0.00           N
ATOM   1686  H   ASP A 113      50.077  59.650  36.587  1.00  0.00           H
ATOM   1687  CA  ASP A 113      49.286  61.590  37.062  1.00  0.00           C
ATOM   1688  HA  ASP A 113      49.853  62.522  37.069  1.00  0.00           H
ATOM   1689  CB  ASP A 113      48.672  61.516  35.659  1.00  0.00           C
ATOM   1690  HB1 ASP A 113      48.181  60.552  35.497  1.00  0.00           H
ATOM   1691  HB2 ASP A 113      49.423  61.683  34.896  1.00  0.00           H
ATOM   1692  CG  ASP A 113      47.578  62.522  35.308  1.00  0.00           C
ATOM   1693  OD1 ASP A 113      47.432  63.505  36.023  1.00  0.00           O
ATOM   1694  OD2 ASP A 113      46.893  62.255  34.360  1.00  0.00           O
ATOM   1695  C   ASP A 113      48.166  61.599  38.107  1.00  0.00           C
ATOM   1696  O   ASP A 113      47.533  60.559  38.419  1.00  0.00           O
ATOM   1697  N   GLU A 114      47.884  62.769  38.639  1.00  0.00           N
ATOM   1698  H   GLU A 114      48.368  63.557  38.236  1.00  0.00           H
ATOM   1699  CA  GLU A 114      46.939  63.000  39.731  1.00  0.00           C
ATOM   1700  HA  GLU A 114      47.135  62.342  40.576  1.00  0.00           H
ATOM   1701  CB  GLU A 114      47.263  64.488  40.249  1.00  0.00           C
ATOM   1702  HB1 GLU A 114      46.499  64.781  40.965  1.00  0.00           H
ATOM   1703  HB2 GLU A 114      47.317  65.144  39.376  1.00  0.00           H
ATOM   1704  CG  GLU A 114      48.651  64.555  40.947  1.00  0.00           C
ATOM   1705  HG1 GLU A 114      48.739  65.615  41.188  1.00  0.00           H
ATOM   1706  HG2 GLU A 114      49.444  64.348  40.237  1.00  0.00           H
ATOM   1707  CD  GLU A 114      48.772  63.800  42.257  1.00  0.00           C
ATOM   1708  OE1 GLU A 114      49.818  63.213  42.461  1.00  0.00           O
ATOM   1709  OE2 GLU A 114      47.652  63.684  42.879  1.00  0.00           O
ATOM   1710  C   GLU A 114      45.455  62.980  39.289  1.00  0.00           C
ATOM   1711  O   GLU A 114      44.612  62.992  40.115  1.00  0.00           O
ATOM   1712  N   ASN A 115      45.140  62.999  38.029  1.00  0.00           N
ATOM   1713  H   ASN A 115      45.882  63.144  37.369  1.00  0.00           H
ATOM   1714  CA  ASN A 115      43.782  63.050  37.473  1.00  0.00           C
ATOM   1715  HA  ASN A 115      43.054  63.418  38.187  1.00  0.00           H
ATOM   1716  CB  ASN A 115      43.987  64.090  36.274  1.00  0.00           C
ATOM   1717  HB1 ASN A 115      43.034  64.039  35.754  1.00  0.00           H
ATOM   1718  HB2 ASN A 115      44.667  63.683  35.523  1.00  0.00           H
ATOM   1719  CG  ASN A 115      44.245  65.539  36.687  1.00  0.00           C
ATOM   1720  OD1 ASN A 115      43.297  66.212  37.112  1.00  0.00           O
ATOM   1721  ND2 ASN A 115      45.518  65.811  36.780  1.00  0.00           N
ATOM   1722 1HD2 ASN A 115      46.190  65.129  36.465  1.00  0.00           H
ATOM   1723 2HD2 ASN A 115      45.810  66.609  37.331  1.00  0.00           H
ATOM   1724  C   ASN A 115      43.340  61.660  36.985  1.00  0.00           C
ATOM   1725  O   ASN A 115      42.336  61.512  36.309  1.00  0.00           O
ATOM   1726  N   ALA A 116      44.123  60.581  37.223  1.00  0.00           N
ATOM   1727  H   ALA A 116      44.930  60.822  37.785  1.00  0.00           H
ATOM   1728  CA  ALA A 116      43.917  59.213  36.717  1.00  0.00           C
ATOM   1729  HA  ALA A 116      43.907  59.345  35.634  1.00  0.00           H
ATOM   1730  CB  ALA A 116      45.106  58.337  37.113  1.00  0.00           C
ATOM   1731  HB1 ALA A 116      45.097  58.276  38.192  1.00  0.00           H
ATOM   1732  HB2 ALA A 116      45.014  57.330  36.700  1.00  0.00           H
ATOM   1733  HB3 ALA A 116      46.065  58.781  36.842  1.00  0.00           H
ATOM   1734  C   ALA A 116      42.647  58.541  37.204  1.00  0.00           C
ATOM   1735  O   ALA A 116      42.051  57.768  36.436  1.00  0.00           O
ATOM   1736  N   THR A 117      42.324  58.735  38.522  1.00  0.00           N
ATOM   1737  H   THR A 117      42.812  59.464  39.039  1.00  0.00           H
ATOM   1738  CA  THR A 117      41.056  58.200  39.115  1.00  0.00           C
ATOM   1739  HA  THR A 117      41.085  58.288  40.198  1.00  0.00           H
ATOM   1740  CB  THR A 117      39.770  58.933  38.546  1.00  0.00           C
ATOM   1741  HB  THR A 117      38.917  58.489  39.074  1.00  0.00           H
ATOM   1742  CG2 THR A 117      39.723  60.453  38.685  1.00  0.00           C
ATOM   1743 1HG2 THR A 117      39.708  60.784  39.720  1.00  0.00           H
ATOM   1744 2HG2 THR A 117      40.657  60.865  38.309  1.00  0.00           H
ATOM   1745 3HG2 THR A 117      38.827  60.868  38.218  1.00  0.00           H
ATOM   1746  OG1 THR A 117      39.521  58.644  37.165  1.00  0.00           O
ATOM   1747  HG1 THR A 117      40.301  58.224  36.777  1.00  0.00           H
ATOM   1748  C   THR A 117      40.699  56.683  39.037  1.00  0.00           C
ATOM   1749  O   THR A 117      39.575  56.266  38.882  1.00  0.00           O
ATOM   1750  N   LEU A 118      41.743  55.869  38.834  1.00  0.00           N
ATOM   1751  H   LEU A 118      42.660  56.279  38.993  1.00  0.00           H
ATOM   1752  CA  LEU A 118      41.744  54.488  38.408  1.00  0.00           C
ATOM   1753  HA  LEU A 118      40.739  54.250  38.064  1.00  0.00           H
ATOM   1754  CB  LEU A 118      42.646  54.361  37.119  1.00  0.00           C
ATOM   1755  HB1 LEU A 118      43.673  54.386  37.463  1.00  0.00           H
ATOM   1756  HB2 LEU A 118      42.399  55.164  36.423  1.00  0.00           H
ATOM   1757  CG  LEU A 118      42.405  53.119  36.230  1.00  0.00           C
ATOM   1758  HG  LEU A 118      42.576  52.198  36.804  1.00  0.00           H
ATOM   1759  CD1 LEU A 118      41.030  53.053  35.643  1.00  0.00           C
ATOM   1760 1HD1 LEU A 118      40.985  53.835  34.881  1.00  0.00           H
ATOM   1761 2HD1 LEU A 118      40.814  52.089  35.182  1.00  0.00           H
ATOM   1762 3HD1 LEU A 118      40.238  53.320  36.328  1.00  0.00           H
ATOM   1763  CD2 LEU A 118      43.427  53.078  35.135  1.00  0.00           C
ATOM   1764 1HD2 LEU A 118      43.313  53.952  34.496  1.00  0.00           H
ATOM   1765 2HD2 LEU A 118      44.392  53.175  35.629  1.00  0.00           H
ATOM   1766 3HD2 LEU A 118      43.453  52.106  34.637  1.00  0.00           H
ATOM   1767  C   LEU A 118      42.188  53.543  39.558  1.00  0.00           C
ATOM   1768  O   LEU A 118      42.841  53.988  40.483  1.00  0.00           O
ATOM   1769  N   ASP A 119      41.918  52.252  39.500  1.00  0.00           N
ATOM   1770  H   ASP A 119      41.493  51.953  38.636  1.00  0.00           H
ATOM   1771  CA  ASP A 119      42.434  51.118  40.341  1.00  0.00           C
ATOM   1772  HA  ASP A 119      43.522  51.235  40.443  1.00  0.00           H
ATOM   1773  CB  ASP A 119      41.620  51.147  41.597  1.00  0.00           C
ATOM   1774  HB1 ASP A 119      40.567  51.229  41.298  1.00  0.00           H
ATOM   1775  HB2 ASP A 119      41.779  52.137  42.032  1.00  0.00           H
ATOM   1776  CG  ASP A 119      41.818  49.911  42.545  1.00  0.00           C
ATOM   1777  OD1 ASP A 119      40.917  49.146  42.991  1.00  0.00           O
ATOM   1778  OD2 ASP A 119      43.008  49.803  42.809  1.00  0.00           O
ATOM   1779  C   ASP A 119      42.075  49.757  39.616  1.00  0.00           C
ATOM   1780  O   ASP A 119      41.344  49.779  38.657  1.00  0.00           O
ATOM   1781  N   GLY A 120      42.505  48.622  40.132  1.00  0.00           N
ATOM   1782  H   GLY A 120      43.067  48.601  40.963  1.00  0.00           H
ATOM   1783  CA  GLY A 120      42.083  47.257  39.695  1.00  0.00           C
ATOM   1784  HA1 GLY A 120      42.818  46.629  40.192  1.00  0.00           H
ATOM   1785  HA2 GLY A 120      42.204  47.227  38.609  1.00  0.00           H
ATOM   1786  C   GLY A 120      40.631  46.772  39.927  1.00  0.00           C
ATOM   1787  O   GLY A 120      40.230  45.790  39.259  1.00  0.00           O
ATOM   1788  N   THR A 121      39.841  47.528  40.689  1.00  0.00           N
ATOM   1789  H   THR A 121      40.255  48.201  41.316  1.00  0.00           H
ATOM   1790  CA  THR A 121      38.415  47.374  40.769  1.00  0.00           C
ATOM   1791  HA  THR A 121      38.159  46.319  40.656  1.00  0.00           H
ATOM   1792  CB  THR A 121      37.887  47.755  42.186  1.00  0.00           C
ATOM   1793  HB  THR A 121      36.796  47.764  42.107  1.00  0.00           H
ATOM   1794  CG2 THR A 121      38.320  46.673  43.155  1.00  0.00           C
ATOM   1795 1HG2 THR A 121      39.402  46.798  43.184  1.00  0.00           H
ATOM   1796 2HG2 THR A 121      37.799  46.774  44.105  1.00  0.00           H
ATOM   1797 3HG2 THR A 121      38.125  45.641  42.859  1.00  0.00           H
ATOM   1798  OG1 THR A 121      38.255  49.074  42.533  1.00  0.00           O
ATOM   1799  HG1 THR A 121      39.204  49.080  42.658  1.00  0.00           H
ATOM   1800  C   THR A 121      37.525  48.126  39.791  1.00  0.00           C
ATOM   1801  O   THR A 121      36.488  47.582  39.414  1.00  0.00           O
ATOM   1802  N   ASP A 122      37.959  49.208  39.180  1.00  0.00           N
ATOM   1803  H   ASP A 122      38.794  49.676  39.483  1.00  0.00           H
ATOM   1804  CA  ASP A 122      37.333  49.868  37.986  1.00  0.00           C
ATOM   1805  HA  ASP A 122      36.274  49.954  38.218  1.00  0.00           H
ATOM   1806  CB  ASP A 122      37.815  51.289  37.788  1.00  0.00           C
ATOM   1807  HB1 ASP A 122      37.330  51.821  36.976  1.00  0.00           H
ATOM   1808  HB2 ASP A 122      38.870  51.266  37.523  1.00  0.00           H
ATOM   1809  CG  ASP A 122      37.686  52.039  39.087  1.00  0.00           C
ATOM   1810  OD1 ASP A 122      38.633  52.173  39.949  1.00  0.00           O
ATOM   1811  OD2 ASP A 122      36.675  52.686  39.264  1.00  0.00           O
ATOM   1812  C   ASP A 122      37.520  49.088  36.683  1.00  0.00           C
ATOM   1813  O   ASP A 122      36.898  49.417  35.645  1.00  0.00           O
ATOM   1814  N   VAL A 123      38.369  48.064  36.643  1.00  0.00           N
ATOM   1815  H   VAL A 123      38.716  47.684  37.512  1.00  0.00           H
ATOM   1816  CA  VAL A 123      38.816  47.481  35.416  1.00  0.00           C
ATOM   1817  HA  VAL A 123      38.236  47.915  34.601  1.00  0.00           H
ATOM   1818  CB  VAL A 123      40.247  47.879  35.077  1.00  0.00           C
ATOM   1819  HB  VAL A 123      40.847  47.383  35.847  1.00  0.00           H
ATOM   1820  CG1 VAL A 123      40.750  47.419  33.708  1.00  0.00           C
ATOM   1821 1HG1 VAL A 123      40.077  46.822  33.085  1.00  0.00           H
ATOM   1822 2HG1 VAL A 123      40.944  48.261  33.037  1.00  0.00           H
ATOM   1823 3HG1 VAL A 123      41.671  46.858  33.802  1.00  0.00           H
ATOM   1824  CG2 VAL A 123      40.448  49.345  35.179  1.00  0.00           C
ATOM   1825 1HG2 VAL A 123      40.104  49.863  36.082  1.00  0.00           H
ATOM   1826 2HG2 VAL A 123      41.494  49.637  35.103  1.00  0.00           H
ATOM   1827 3HG2 VAL A 123      39.895  49.841  34.387  1.00  0.00           H
ATOM   1828  C   VAL A 123      38.604  46.011  35.253  1.00  0.00           C
ATOM   1829  O   VAL A 123      38.954  45.182  36.141  1.00  0.00           O
ATOM   1830  N   LEU A 124      37.941  45.642  34.159  1.00  0.00           N
ATOM   1831  H   LEU A 124      37.661  46.207  33.370  1.00  0.00           H
ATOM   1832  CA  LEU A 124      37.798  44.205  33.853  1.00  0.00           C
ATOM   1833  HA  LEU A 124      38.568  43.585  34.313  1.00  0.00           H
ATOM   1834  CB  LEU A 124      36.368  43.835  34.299  1.00  0.00           C
ATOM   1835  HB1 LEU A 124      35.996  42.980  33.740  1.00  0.00           H
ATOM   1836  HB2 LEU A 124      35.741  44.640  33.902  1.00  0.00           H
ATOM   1837  CG  LEU A 124      36.097  43.476  35.776  1.00  0.00           C
ATOM   1838  HG  LEU A 124      36.486  44.289  36.396  1.00  0.00           H
ATOM   1839  CD1 LEU A 124      34.579  43.337  36.012  1.00  0.00           C
ATOM   1840 1HD1 LEU A 124      34.162  42.388  35.683  1.00  0.00           H
ATOM   1841 2HD1 LEU A 124      34.327  43.554  37.047  1.00  0.00           H
ATOM   1842 3HD1 LEU A 124      34.122  44.123  35.412  1.00  0.00           H
ATOM   1843  CD2 LEU A 124      36.833  42.162  36.108  1.00  0.00           C
ATOM   1844 1HD2 LEU A 124      36.698  42.047  37.187  1.00  0.00           H
ATOM   1845 2HD2 LEU A 124      36.473  41.269  35.602  1.00  0.00           H
ATOM   1846 3HD2 LEU A 124      37.914  42.307  36.054  1.00  0.00           H
ATOM   1847  C   LEU A 124      38.092  43.990  32.344  1.00  0.00           C
ATOM   1848  O   LEU A 124      38.512  44.954  31.658  1.00  0.00           O
ATOM   1849  N   PHE A 125      38.045  42.688  31.926  1.00  0.00           N
ATOM   1850  H   PHE A 125      37.572  42.048  32.555  1.00  0.00           H
ATOM   1851  CA  PHE A 125      38.763  42.225  30.676  1.00  0.00           C
ATOM   1852  HA  PHE A 125      38.838  43.009  29.917  1.00  0.00           H
ATOM   1853  CB  PHE A 125      40.296  41.944  31.040  1.00  0.00           C
ATOM   1854  HB1 PHE A 125      40.348  41.287  31.900  1.00  0.00           H
ATOM   1855  HB2 PHE A 125      40.720  42.916  31.309  1.00  0.00           H
ATOM   1856  CG  PHE A 125      41.176  41.450  29.962  1.00  0.00           C
ATOM   1857  CD1 PHE A 125      41.349  42.199  28.805  1.00  0.00           C
ATOM   1858  HD1 PHE A 125      40.829  43.149  28.736  1.00  0.00           H
ATOM   1859  CE1 PHE A 125      42.212  41.801  27.800  1.00  0.00           C
ATOM   1860  HE1 PHE A 125      42.334  42.413  26.923  1.00  0.00           H
ATOM   1861  CZ  PHE A 125      42.963  40.633  27.951  1.00  0.00           C
ATOM   1862  HZ  PHE A 125      43.621  40.358  27.135  1.00  0.00           H
ATOM   1863  CE2 PHE A 125      42.815  39.808  29.120  1.00  0.00           C
ATOM   1864  HE2 PHE A 125      43.362  38.892  29.280  1.00  0.00           H
ATOM   1865  CD2 PHE A 125      41.872  40.187  30.094  1.00  0.00           C
ATOM   1866  HD2 PHE A 125      41.718  39.490  30.915  1.00  0.00           H
ATOM   1867  C   PHE A 125      38.111  40.994  30.047  1.00  0.00           C
ATOM   1868  O   PHE A 125      37.846  40.047  30.760  1.00  0.00           O
ATOM   1869  N   THR A 126      37.944  40.998  28.683  1.00  0.00           N
ATOM   1870  H   THR A 126      38.109  41.831  28.137  1.00  0.00           H
ATOM   1871  CA  THR A 126      37.244  39.893  28.005  1.00  0.00           C
ATOM   1872  HA  THR A 126      36.492  39.469  28.668  1.00  0.00           H
ATOM   1873  CB  THR A 126      36.473  40.418  26.719  1.00  0.00           C
ATOM   1874  HB  THR A 126      35.901  39.660  26.169  1.00  0.00           H
ATOM   1875  CG2 THR A 126      35.513  41.609  26.897  1.00  0.00           C
ATOM   1876 1HG2 THR A 126      34.812  41.425  27.708  1.00  0.00           H
ATOM   1877 2HG2 THR A 126      35.987  42.565  27.120  1.00  0.00           H
ATOM   1878 3HG2 THR A 126      35.105  41.789  25.908  1.00  0.00           H
ATOM   1879  OG1 THR A 126      37.474  40.838  25.853  1.00  0.00           O
ATOM   1880  HG1 THR A 126      37.125  41.156  25.022  1.00  0.00           H
ATOM   1881  C   THR A 126      38.241  38.785  27.557  1.00  0.00           C
ATOM   1882  O   THR A 126      37.708  37.762  27.116  1.00  0.00           O
ATOM   1883  N   GLY A 127      39.569  39.051  27.512  1.00  0.00           N
ATOM   1884  H   GLY A 127      39.807  39.899  28.021  1.00  0.00           H
ATOM   1885  CA  GLY A 127      40.562  38.399  26.662  1.00  0.00           C
ATOM   1886  HA1 GLY A 127      40.171  37.494  26.200  1.00  0.00           H
ATOM   1887  HA2 GLY A 127      41.510  38.172  27.129  1.00  0.00           H
ATOM   1888  C   GLY A 127      40.926  39.270  25.448  1.00  0.00           C
ATOM   1889  O   GLY A 127      42.088  39.177  24.961  1.00  0.00           O
ATOM   1890  N   ARG A 128      39.959  40.039  24.913  1.00  0.00           N
ATOM   1891  H   ARG A 128      39.028  39.929  25.288  1.00  0.00           H
ATOM   1892  CA  ARG A 128      40.074  40.838  23.582  1.00  0.00           C
ATOM   1893  HA  ARG A 128      40.950  40.479  23.030  1.00  0.00           H
ATOM   1894  CB  ARG A 128      38.933  40.338  22.672  1.00  0.00           C
ATOM   1895  HB1 ARG A 128      38.543  41.203  22.142  1.00  0.00           H
ATOM   1896  HB2 ARG A 128      38.128  40.019  23.333  1.00  0.00           H
ATOM   1897  CG  ARG A 128      39.374  39.232  21.783  1.00  0.00           C
ATOM   1898  HG1 ARG A 128      39.896  38.447  22.335  1.00  0.00           H
ATOM   1899  HG2 ARG A 128      40.097  39.652  21.086  1.00  0.00           H
ATOM   1900  CD  ARG A 128      38.284  38.615  20.926  1.00  0.00           C
ATOM   1901  HD1 ARG A 128      37.405  38.341  21.504  1.00  0.00           H
ATOM   1902  HD2 ARG A 128      38.651  37.660  20.556  1.00  0.00           H
ATOM   1903  NE  ARG A 128      37.960  39.576  19.856  1.00  0.00           N
ATOM   1904  HE  ARG A 128      37.188  40.224  19.961  1.00  0.00           H
ATOM   1905  CZ  ARG A 128      38.744  39.751  18.830  1.00  0.00           C
ATOM   1906  NH1 ARG A 128      38.438  40.661  17.950  1.00  0.00           N
ATOM   1907 1HH1 ARG A 128      37.721  41.340  18.163  1.00  0.00           H
ATOM   1908 2HH1 ARG A 128      39.168  40.807  17.260  1.00  0.00           H
ATOM   1909  NH2 ARG A 128      39.780  39.076  18.608  1.00  0.00           N
ATOM   1910 1HH2 ARG A 128      39.961  38.302  19.233  1.00  0.00           H
ATOM   1911 2HH2 ARG A 128      40.252  39.171  17.723  1.00  0.00           H
ATOM   1912  C   ARG A 128      40.126  42.331  23.782  1.00  0.00           C
ATOM   1913  O   ARG A 128      40.869  43.038  23.170  1.00  0.00           O
ATOM   1914  N   GLU A 129      39.347  42.766  24.741  1.00  0.00           N
ATOM   1915  H   GLU A 129      38.803  42.116  25.285  1.00  0.00           H
ATOM   1916  CA  GLU A 129      39.200  44.182  25.093  1.00  0.00           C
ATOM   1917  HA  GLU A 129      40.075  44.740  24.779  1.00  0.00           H
ATOM   1918  CB  GLU A 129      38.034  44.808  24.260  1.00  0.00           C
ATOM   1919  HB1 GLU A 129      38.297  44.765  23.208  1.00  0.00           H
ATOM   1920  HB2 GLU A 129      37.873  45.871  24.435  1.00  0.00           H
ATOM   1921  CG  GLU A 129      36.581  44.274  24.294  1.00  0.00           C
ATOM   1922  HG1 GLU A 129      35.890  45.102  24.117  1.00  0.00           H
ATOM   1923  HG2 GLU A 129      36.403  43.988  25.333  1.00  0.00           H
ATOM   1924  CD  GLU A 129      36.250  43.218  23.295  1.00  0.00           C
ATOM   1925  OE1 GLU A 129      36.189  43.580  22.095  1.00  0.00           O
ATOM   1926  OE2 GLU A 129      36.204  42.000  23.562  1.00  0.00           O
ATOM   1927  C   GLU A 129      38.976  44.426  26.603  1.00  0.00           C
ATOM   1928  O   GLU A 129      38.656  43.481  27.344  1.00  0.00           O
ATOM   1929  N   PHE A 130      39.302  45.633  26.981  1.00  0.00           N
ATOM   1930  H   PHE A 130      39.573  46.305  26.276  1.00  0.00           H
ATOM   1931  CA  PHE A 130      39.094  46.205  28.278  1.00  0.00           C
ATOM   1932  HA  PHE A 130      39.117  45.422  29.030  1.00  0.00           H
ATOM   1933  CB  PHE A 130      40.320  47.075  28.608  1.00  0.00           C
ATOM   1934  HB1 PHE A 130      39.984  47.773  29.378  1.00  0.00           H
ATOM   1935  HB2 PHE A 130      40.652  47.721  27.790  1.00  0.00           H
ATOM   1936  CG  PHE A 130      41.550  46.304  29.052  1.00  0.00           C
ATOM   1937  CD1 PHE A 130      42.646  46.202  28.154  1.00  0.00           C
ATOM   1938  HD1 PHE A 130      42.720  46.707  27.205  1.00  0.00           H
ATOM   1939  CE1 PHE A 130      43.827  45.587  28.510  1.00  0.00           C
ATOM   1940  HE1 PHE A 130      44.699  45.554  27.867  1.00  0.00           H
ATOM   1941  CZ  PHE A 130      43.856  44.866  29.718  1.00  0.00           C
ATOM   1942  HZ  PHE A 130      44.751  44.316  29.985  1.00  0.00           H
ATOM   1943  CE2 PHE A 130      42.838  44.933  30.608  1.00  0.00           C
ATOM   1944  HE2 PHE A 130      42.990  44.497  31.583  1.00  0.00           H
ATOM   1945  CD2 PHE A 130      41.631  45.557  30.249  1.00  0.00           C
ATOM   1946  HD2 PHE A 130      40.754  45.510  30.869  1.00  0.00           H
ATOM   1947  C   PHE A 130      37.762  46.943  28.525  1.00  0.00           C
ATOM   1948  O   PHE A 130      37.309  47.594  27.574  1.00  0.00           O
ATOM   1949  N   PHE A 131      37.196  46.892  29.717  1.00  0.00           N
ATOM   1950  H   PHE A 131      37.764  46.463  30.437  1.00  0.00           H
ATOM   1951  CA  PHE A 131      35.920  47.465  30.123  1.00  0.00           C
ATOM   1952  HA  PHE A 131      35.578  48.182  29.376  1.00  0.00           H
ATOM   1953  CB  PHE A 131      34.821  46.446  30.324  1.00  0.00           C
ATOM   1954  HB1 PHE A 131      34.135  46.665  31.147  1.00  0.00           H
ATOM   1955  HB2 PHE A 131      35.226  45.466  30.544  1.00  0.00           H
ATOM   1956  CG  PHE A 131      34.087  46.320  29.038  1.00  0.00           C
ATOM   1957  CD1 PHE A 131      34.264  45.195  28.243  1.00  0.00           C
ATOM   1958  HD1 PHE A 131      34.873  44.416  28.693  1.00  0.00           H
ATOM   1959  CE1 PHE A 131      33.511  44.927  27.037  1.00  0.00           C
ATOM   1960  HE1 PHE A 131      33.536  43.986  26.501  1.00  0.00           H
ATOM   1961  CZ  PHE A 131      32.638  45.889  26.647  1.00  0.00           C
ATOM   1962  HZ  PHE A 131      32.141  45.664  25.714  1.00  0.00           H
ATOM   1963  CE2 PHE A 131      32.564  47.089  27.348  1.00  0.00           C
ATOM   1964  HE2 PHE A 131      31.982  47.917  26.970  1.00  0.00           H
ATOM   1965  CD2 PHE A 131      33.273  47.285  28.512  1.00  0.00           C
ATOM   1966  HD2 PHE A 131      33.023  48.143  29.122  1.00  0.00           H
ATOM   1967  C   PHE A 131      36.115  48.221  31.437  1.00  0.00           C
ATOM   1968  O   PHE A 131      36.441  47.688  32.435  1.00  0.00           O
ATOM   1969  N   VAL A 132      35.935  49.535  31.401  1.00  0.00           N
ATOM   1970  H   VAL A 132      35.888  49.915  30.468  1.00  0.00           H
ATOM   1971  CA  VAL A 132      36.150  50.469  32.533  1.00  0.00           C
ATOM   1972  HA  VAL A 132      36.553  49.777  33.273  1.00  0.00           H
ATOM   1973  CB  VAL A 132      37.261  51.578  32.300  1.00  0.00           C
ATOM   1974  HB  VAL A 132      36.907  52.280  31.541  1.00  0.00           H
ATOM   1975  CG1 VAL A 132      37.452  52.280  33.618  1.00  0.00           C
ATOM   1976 1HG1 VAL A 132      37.760  51.558  34.389  1.00  0.00           H
ATOM   1977 2HG1 VAL A 132      38.202  53.066  33.524  1.00  0.00           H
ATOM   1978 3HG1 VAL A 132      36.522  52.730  33.960  1.00  0.00           H
ATOM   1979  CG2 VAL A 132      38.529  50.898  31.807  1.00  0.00           C
ATOM   1980 1HG2 VAL A 132      38.673  50.084  32.521  1.00  0.00           H
ATOM   1981 2HG2 VAL A 132      38.356  50.432  30.835  1.00  0.00           H
ATOM   1982 3HG2 VAL A 132      39.403  51.556  31.759  1.00  0.00           H
ATOM   1983  C   VAL A 132      34.832  50.922  33.180  1.00  0.00           C
ATOM   1984  O   VAL A 132      34.163  51.775  32.597  1.00  0.00           O
ATOM   1985  N   GLY A 133      34.620  50.626  34.402  1.00  0.00           N
ATOM   1986  H   GLY A 133      35.288  50.097  34.943  1.00  0.00           H
ATOM   1987  CA  GLY A 133      33.489  51.147  35.090  1.00  0.00           C
ATOM   1988  HA1 GLY A 133      33.251  50.645  36.029  1.00  0.00           H
ATOM   1989  HA2 GLY A 133      32.605  50.974  34.485  1.00  0.00           H
ATOM   1990  C   GLY A 133      33.568  52.674  35.381  1.00  0.00           C
ATOM   1991  O   GLY A 133      34.420  53.031  36.168  1.00  0.00           O
ATOM   1992  N   LEU A 134      32.676  53.489  34.865  1.00  0.00           N
ATOM   1993  H   LEU A 134      32.123  53.169  34.088  1.00  0.00           H
ATOM   1994  CA  LEU A 134      32.507  54.910  35.317  1.00  0.00           C
ATOM   1995  HA  LEU A 134      33.411  55.226  35.842  1.00  0.00           H
ATOM   1996  CB  LEU A 134      32.213  55.877  34.092  1.00  0.00           C
ATOM   1997  HB1 LEU A 134      31.917  56.873  34.416  1.00  0.00           H
ATOM   1998  HB2 LEU A 134      31.267  55.568  33.642  1.00  0.00           H
ATOM   1999  CG  LEU A 134      33.290  55.958  33.043  1.00  0.00           C
ATOM   2000  HG  LEU A 134      33.267  54.953  32.619  1.00  0.00           H
ATOM   2001  CD1 LEU A 134      33.021  56.940  31.942  1.00  0.00           C
ATOM   2002 1HD1 LEU A 134      32.929  57.941  32.370  1.00  0.00           H
ATOM   2003 2HD1 LEU A 134      33.761  56.837  31.149  1.00  0.00           H
ATOM   2004 3HD1 LEU A 134      32.093  56.655  31.462  1.00  0.00           H
ATOM   2005  CD2 LEU A 134      34.737  56.146  33.650  1.00  0.00           C
ATOM   2006 1HD2 LEU A 134      35.013  55.572  34.530  1.00  0.00           H
ATOM   2007 2HD2 LEU A 134      35.443  56.049  32.831  1.00  0.00           H
ATOM   2008 3HD2 LEU A 134      34.774  57.185  33.959  1.00  0.00           H
ATOM   2009  C   LEU A 134      31.468  54.977  36.371  1.00  0.00           C
ATOM   2010  O   LEU A 134      30.203  54.875  36.099  1.00  0.00           O
ATOM   2011  N   SER A 135      31.944  55.070  37.618  1.00  0.00           N
ATOM   2012  H   SER A 135      32.941  55.094  37.782  1.00  0.00           H
ATOM   2013  CA  SER A 135      31.205  55.400  38.818  1.00  0.00           C
ATOM   2014  HA  SER A 135      30.212  54.945  38.733  1.00  0.00           H
ATOM   2015  CB  SER A 135      32.029  54.802  39.974  1.00  0.00           C
ATOM   2016  HB1 SER A 135      32.192  53.762  39.702  1.00  0.00           H
ATOM   2017  HB2 SER A 135      31.543  54.669  40.944  1.00  0.00           H
ATOM   2018  OG  SER A 135      33.271  55.490  40.228  1.00  0.00           O
ATOM   2019  HG  SER A 135      33.812  54.764  40.553  1.00  0.00           H
ATOM   2020  C   SER A 135      31.033  56.897  39.094  1.00  0.00           C
ATOM   2021  O   SER A 135      31.214  57.706  38.174  1.00  0.00           O
ATOM   2022  N   LYS A 136      30.579  57.248  40.305  1.00  0.00           N
ATOM   2023  H   LYS A 136      30.194  56.530  40.911  1.00  0.00           H
ATOM   2024  CA  LYS A 136      30.506  58.608  40.789  1.00  0.00           C
ATOM   2025  HA  LYS A 136      30.218  59.242  39.947  1.00  0.00           H
ATOM   2026  CB  LYS A 136      29.473  58.672  42.025  1.00  0.00           C
ATOM   2027  HB1 LYS A 136      28.495  58.246  41.795  1.00  0.00           H
ATOM   2028  HB2 LYS A 136      29.313  59.726  42.234  1.00  0.00           H
ATOM   2029  CG  LYS A 136      30.011  58.070  43.326  1.00  0.00           C
ATOM   2030  HG1 LYS A 136      30.761  58.788  43.655  1.00  0.00           H
ATOM   2031  HG2 LYS A 136      30.438  57.078  43.162  1.00  0.00           H
ATOM   2032  CD  LYS A 136      28.943  57.780  44.373  1.00  0.00           C
ATOM   2033  HD1 LYS A 136      28.427  56.891  44.026  1.00  0.00           H
ATOM   2034  HD2 LYS A 136      28.178  58.559  44.417  1.00  0.00           H
ATOM   2035  CE  LYS A 136      29.347  57.256  45.720  1.00  0.00           C
ATOM   2036  HE1 LYS A 136      29.866  58.033  46.265  1.00  0.00           H
ATOM   2037  HE2 LYS A 136      30.101  56.506  45.484  1.00  0.00           H
ATOM   2038  NZ  LYS A 136      28.265  56.656  46.503  1.00  0.00           N
ATOM   2039  HZ1 LYS A 136      27.626  56.107  45.946  1.00  0.00           H
ATOM   2040  HZ2 LYS A 136      28.685  56.036  47.186  1.00  0.00           H
ATOM   2041  HZ3 LYS A 136      27.762  57.431  46.913  1.00  0.00           H
ATOM   2042  C   LYS A 136      31.853  59.255  40.971  1.00  0.00           C
ATOM   2043  O   LYS A 136      31.867  60.452  41.336  1.00  0.00           O
ATOM   2044  N   TRP A 137      32.964  58.551  40.718  1.00  0.00           N
ATOM   2045  H   TRP A 137      32.884  57.576  40.472  1.00  0.00           H
ATOM   2046  CA  TRP A 137      34.304  59.110  40.876  1.00  0.00           C
ATOM   2047  HA  TRP A 137      34.295  60.196  40.962  1.00  0.00           H
ATOM   2048  CB  TRP A 137      34.972  58.429  42.095  1.00  0.00           C
ATOM   2049  HB1 TRP A 137      36.037  58.655  42.133  1.00  0.00           H
ATOM   2050  HB2 TRP A 137      34.911  57.355  41.921  1.00  0.00           H
ATOM   2051  CG  TRP A 137      34.301  58.828  43.413  1.00  0.00           C
ATOM   2052  CD1 TRP A 137      34.453  60.011  44.043  1.00  0.00           C
ATOM   2053  HD1 TRP A 137      35.053  60.844  43.695  1.00  0.00           H
ATOM   2054  NE1 TRP A 137      33.776  59.934  45.278  1.00  0.00           N
ATOM   2055  HE1 TRP A 137      33.699  60.731  45.903  1.00  0.00           H
ATOM   2056  CE2 TRP A 137      33.324  58.699  45.560  1.00  0.00           C
ATOM   2057  CZ2 TRP A 137      32.887  58.036  46.729  1.00  0.00           C
ATOM   2058  HZ2 TRP A 137      32.821  58.560  47.668  1.00  0.00           H
ATOM   2059  CH2 TRP A 137      32.524  56.693  46.661  1.00  0.00           C
ATOM   2060  HH2 TRP A 137      32.225  56.111  47.525  1.00  0.00           H
ATOM   2061  CZ3 TRP A 137      32.624  56.009  45.443  1.00  0.00           C
ATOM   2062  HZ3 TRP A 137      32.503  54.930  45.418  1.00  0.00           H
ATOM   2063  CE3 TRP A 137      33.093  56.669  44.329  1.00  0.00           C
ATOM   2064  HE3 TRP A 137      33.334  56.082  43.455  1.00  0.00           H
ATOM   2065  CD2 TRP A 137      33.490  58.033  44.354  1.00  0.00           C
ATOM   2066  C   TRP A 137      35.167  58.812  39.679  1.00  0.00           C
ATOM   2067  O   TRP A 137      36.252  59.510  39.613  1.00  0.00           O
ATOM   2068  N   THR A 138      34.924  57.718  38.986  1.00  0.00           N
ATOM   2069  H   THR A 138      34.311  56.954  39.243  1.00  0.00           H
ATOM   2070  CA  THR A 138      35.961  57.269  37.948  1.00  0.00           C
ATOM   2071  HA  THR A 138      36.984  57.428  38.280  1.00  0.00           H
ATOM   2072  CB  THR A 138      35.826  55.806  37.784  1.00  0.00           C
ATOM   2073  HB  THR A 138      34.834  55.647  37.362  1.00  0.00           H
ATOM   2074  CG2 THR A 138      36.866  55.223  36.852  1.00  0.00           C
ATOM   2075 1HG2 THR A 138      37.898  55.206  37.225  1.00  0.00           H
ATOM   2076 2HG2 THR A 138      36.665  54.162  36.775  1.00  0.00           H
ATOM   2077 3HG2 THR A 138      36.884  55.641  35.849  1.00  0.00           H
ATOM   2078  OG1 THR A 138      35.915  55.186  38.983  1.00  0.00           O
ATOM   2079  HG1 THR A 138      35.967  54.253  38.780  1.00  0.00           H
ATOM   2080  C   THR A 138      35.720  58.040  36.695  1.00  0.00           C
ATOM   2081  O   THR A 138      34.558  58.215  36.295  1.00  0.00           O
ATOM   2082  N   ASN A 139      36.792  58.496  36.035  1.00  0.00           N
ATOM   2083  H   ASN A 139      37.693  58.289  36.440  1.00  0.00           H
ATOM   2084  CA  ASN A 139      36.652  59.586  35.025  1.00  0.00           C
ATOM   2085  HA  ASN A 139      35.664  60.000  34.827  1.00  0.00           H
ATOM   2086  CB  ASN A 139      37.584  60.639  35.503  1.00  0.00           C
ATOM   2087  HB1 ASN A 139      38.619  60.316  35.616  1.00  0.00           H
ATOM   2088  HB2 ASN A 139      37.222  61.092  36.428  1.00  0.00           H
ATOM   2089  CG  ASN A 139      37.482  61.787  34.561  1.00  0.00           C
ATOM   2090  OD1 ASN A 139      38.345  62.066  33.756  1.00  0.00           O
ATOM   2091  ND2 ASN A 139      36.506  62.643  34.760  1.00  0.00           N
ATOM   2092 1HD2 ASN A 139      35.885  62.400  35.522  1.00  0.00           H
ATOM   2093 2HD2 ASN A 139      36.290  63.438  34.185  1.00  0.00           H
ATOM   2094  C   ASN A 139      37.134  58.914  33.714  1.00  0.00           C
ATOM   2095  O   ASN A 139      37.736  57.837  33.699  1.00  0.00           O
ATOM   2096  N   HIS A 140      36.896  59.524  32.541  1.00  0.00           N
ATOM   2097  H   HIS A 140      36.485  60.449  32.513  1.00  0.00           H
ATOM   2098  CA  HIS A 140      37.427  58.891  31.267  1.00  0.00           C
ATOM   2099  HA  HIS A 140      37.115  57.846  31.146  1.00  0.00           H
ATOM   2100  CB  HIS A 140      36.615  59.569  30.127  1.00  0.00           C
ATOM   2101  HB1 HIS A 140      37.233  60.369  29.709  1.00  0.00           H
ATOM   2102  HB2 HIS A 140      35.686  59.994  30.522  1.00  0.00           H
ATOM   2103  CG  HIS A 140      36.370  58.545  29.053  1.00  0.00           C
ATOM   2104  ND1 HIS A 140      35.210  57.779  29.008  1.00  0.00           N
ATOM   2105  CE1 HIS A 140      35.347  57.183  27.819  1.00  0.00           C
ATOM   2106  HE1 HIS A 140      34.535  56.590  27.423  1.00  0.00           H
ATOM   2107  NE2 HIS A 140      36.415  57.500  27.067  1.00  0.00           N
ATOM   2108  HE2 HIS A 140      36.718  57.277  26.126  1.00  0.00           H
ATOM   2109  CD2 HIS A 140      37.077  58.462  27.946  1.00  0.00           C
ATOM   2110  HD2 HIS A 140      37.908  59.061  27.618  1.00  0.00           H
ATOM   2111  C   HIS A 140      38.969  58.949  31.107  1.00  0.00           C
ATOM   2112  O   HIS A 140      39.512  58.088  30.410  1.00  0.00           O
ATOM   2113  N   ARG A 141      39.645  59.838  31.777  1.00  0.00           N
ATOM   2114  H   ARG A 141      39.127  60.383  32.447  1.00  0.00           H
ATOM   2115  CA  ARG A 141      41.165  59.783  31.847  1.00  0.00           C
ATOM   2116  HA  ARG A 141      41.583  59.891  30.847  1.00  0.00           H
ATOM   2117  CB  ARG A 141      41.662  60.967  32.756  1.00  0.00           C
ATOM   2118  HB1 ARG A 141      41.077  60.816  33.671  1.00  0.00           H
ATOM   2119  HB2 ARG A 141      41.323  61.929  32.383  1.00  0.00           H
ATOM   2120  CG  ARG A 141      43.130  61.126  33.091  1.00  0.00           C
ATOM   2121  HG1 ARG A 141      43.413  60.401  33.865  1.00  0.00           H
ATOM   2122  HG2 ARG A 141      43.209  62.079  33.610  1.00  0.00           H
ATOM   2123  CD  ARG A 141      44.029  61.177  31.878  1.00  0.00           C
ATOM   2124  HD1 ARG A 141      43.820  62.077  31.309  1.00  0.00           H
ATOM   2125  HD2 ARG A 141      43.820  60.285  31.286  1.00  0.00           H
ATOM   2126  NE  ARG A 141      45.419  61.138  32.201  1.00  0.00           N
ATOM   2127  HE  ARG A 141      45.685  61.373  33.151  1.00  0.00           H
ATOM   2128  CZ  ARG A 141      46.459  60.759  31.503  1.00  0.00           C
ATOM   2129  NH1 ARG A 141      46.333  60.358  30.325  1.00  0.00           N
ATOM   2130 1HH1 ARG A 141      45.446  60.549  29.875  1.00  0.00           H
ATOM   2131 2HH1 ARG A 141      47.083  60.092  29.699  1.00  0.00           H
ATOM   2132  NH2 ARG A 141      47.667  60.691  32.069  1.00  0.00           N
ATOM   2133 1HH2 ARG A 141      47.701  61.014  33.022  1.00  0.00           H
ATOM   2134 2HH2 ARG A 141      48.404  60.175  31.598  1.00  0.00           H
ATOM   2135  C   ARG A 141      41.660  58.389  32.360  1.00  0.00           C
ATOM   2136  O   ARG A 141      42.726  57.921  31.948  1.00  0.00           O
ATOM   2137  N   GLY A 142      40.839  57.677  33.148  1.00  0.00           N
ATOM   2138  H   GLY A 142      39.889  57.995  33.251  1.00  0.00           H
ATOM   2139  CA  GLY A 142      41.196  56.355  33.734  1.00  0.00           C
ATOM   2140  HA1 GLY A 142      40.467  56.013  34.475  1.00  0.00           H
ATOM   2141  HA2 GLY A 142      42.185  56.301  34.188  1.00  0.00           H
ATOM   2142  C   GLY A 142      41.123  55.391  32.574  1.00  0.00           C
ATOM   2143  O   GLY A 142      42.066  54.551  32.489  1.00  0.00           O
ATOM   2144  N   ALA A 143      40.267  55.554  31.564  1.00  0.00           N
ATOM   2145  H   ALA A 143      39.520  56.195  31.795  1.00  0.00           H
ATOM   2146  CA  ALA A 143      40.162  54.641  30.373  1.00  0.00           C
ATOM   2147  HA  ALA A 143      40.306  53.612  30.711  1.00  0.00           H
ATOM   2148  CB  ALA A 143      38.727  54.793  29.818  1.00  0.00           C
ATOM   2149  HB1 ALA A 143      38.551  55.783  29.416  1.00  0.00           H
ATOM   2150  HB2 ALA A 143      38.483  54.107  29.004  1.00  0.00           H
ATOM   2151  HB3 ALA A 143      37.967  54.606  30.590  1.00  0.00           H
ATOM   2152  C   ALA A 143      41.224  55.040  29.330  1.00  0.00           C
ATOM   2153  O   ALA A 143      41.666  54.207  28.521  1.00  0.00           O
ATOM   2154  N   GLU A 144      41.609  56.303  29.342  1.00  0.00           N
ATOM   2155  H   GLU A 144      41.149  56.905  30.010  1.00  0.00           H
ATOM   2156  CA  GLU A 144      42.697  56.751  28.465  1.00  0.00           C
ATOM   2157  HA  GLU A 144      42.588  56.394  27.443  1.00  0.00           H
ATOM   2158  CB  GLU A 144      42.544  58.235  28.451  1.00  0.00           C
ATOM   2159  HB1 GLU A 144      42.659  58.686  29.433  1.00  0.00           H
ATOM   2160  HB2 GLU A 144      41.565  58.525  28.079  1.00  0.00           H
ATOM   2161  CG  GLU A 144      43.585  58.900  27.636  1.00  0.00           C
ATOM   2162  HG1 GLU A 144      43.461  58.561  26.608  1.00  0.00           H
ATOM   2163  HG2 GLU A 144      44.591  58.627  27.943  1.00  0.00           H
ATOM   2164  CD  GLU A 144      43.514  60.454  27.757  1.00  0.00           C
ATOM   2165  OE1 GLU A 144      43.453  61.174  26.733  1.00  0.00           O
ATOM   2166  OE2 GLU A 144      43.802  60.946  28.912  1.00  0.00           O
ATOM   2167  C   GLU A 144      44.034  56.305  28.936  1.00  0.00           C
ATOM   2168  O   GLU A 144      44.848  55.837  28.202  1.00  0.00           O
ATOM   2169  N   ILE A 145      44.273  56.097  30.280  1.00  0.00           N
ATOM   2170  H   ILE A 145      43.697  56.586  30.952  1.00  0.00           H
ATOM   2171  CA  ILE A 145      45.392  55.417  30.906  1.00  0.00           C
ATOM   2172  HA  ILE A 145      46.343  55.711  30.459  1.00  0.00           H
ATOM   2173  CB  ILE A 145      45.506  55.694  32.394  1.00  0.00           C
ATOM   2174  HB  ILE A 145      44.494  55.876  32.746  1.00  0.00           H
ATOM   2175  CG2 ILE A 145      46.158  54.623  33.232  1.00  0.00           C
ATOM   2176 1HG2 ILE A 145      46.309  54.991  34.241  1.00  0.00           H
ATOM   2177 2HG2 ILE A 145      45.600  53.687  33.364  1.00  0.00           H
ATOM   2178 3HG2 ILE A 145      47.093  54.338  32.740  1.00  0.00           H
ATOM   2179  CG1 ILE A 145      46.330  56.946  32.690  1.00  0.00           C
ATOM   2180 1HG1 ILE A 145      45.964  57.660  31.945  1.00  0.00           H
ATOM   2181 2HG1 ILE A 145      47.403  56.797  32.564  1.00  0.00           H
ATOM   2182  CD  ILE A 145      46.089  57.696  34.059  1.00  0.00           C
ATOM   2183  HD1 ILE A 145      46.521  58.688  34.144  1.00  0.00           H
ATOM   2184  HD2 ILE A 145      45.010  57.571  34.161  1.00  0.00           H
ATOM   2185  HD3 ILE A 145      46.611  57.108  34.829  1.00  0.00           H
ATOM   2186  C   ILE A 145      45.433  53.906  30.694  1.00  0.00           C
ATOM   2187  O   ILE A 145      46.542  53.418  30.307  1.00  0.00           O
ATOM   2188  N   VAL A 146      44.282  53.194  30.683  1.00  0.00           N
ATOM   2189  H   VAL A 146      43.414  53.631  30.944  1.00  0.00           H
ATOM   2190  CA  VAL A 146      44.271  51.878  30.136  1.00  0.00           C
ATOM   2191  HA  VAL A 146      45.025  51.291  30.665  1.00  0.00           H
ATOM   2192  CB  VAL A 146      42.916  51.174  30.335  1.00  0.00           C
ATOM   2193  HB  VAL A 146      42.253  51.757  29.695  1.00  0.00           H
ATOM   2194  CG1 VAL A 146      43.065  49.696  29.789  1.00  0.00           C
ATOM   2195 1HG1 VAL A 146      43.222  49.706  28.710  1.00  0.00           H
ATOM   2196 2HG1 VAL A 146      43.934  49.246  30.260  1.00  0.00           H
ATOM   2197 3HG1 VAL A 146      42.158  49.107  29.911  1.00  0.00           H
ATOM   2198  CG2 VAL A 146      42.424  51.216  31.759  1.00  0.00           C
ATOM   2199 1HG2 VAL A 146      41.569  50.578  32.017  1.00  0.00           H
ATOM   2200 2HG2 VAL A 146      43.220  51.136  32.506  1.00  0.00           H
ATOM   2201 3HG2 VAL A 146      42.038  52.212  31.988  1.00  0.00           H
ATOM   2202  C   VAL A 146      44.729  51.900  28.675  1.00  0.00           C
ATOM   2203  O   VAL A 146      45.759  51.308  28.337  1.00  0.00           O
ATOM   2204  N   ALA A 147      44.003  52.638  27.837  1.00  0.00           N
ATOM   2205  H   ALA A 147      43.164  53.074  28.197  1.00  0.00           H
ATOM   2206  CA  ALA A 147      44.370  52.707  26.400  1.00  0.00           C
ATOM   2207  HA  ALA A 147      44.340  51.714  25.932  1.00  0.00           H
ATOM   2208  CB  ALA A 147      43.292  53.523  25.689  1.00  0.00           C
ATOM   2209  HB1 ALA A 147      42.284  53.134  25.796  1.00  0.00           H
ATOM   2210  HB2 ALA A 147      43.401  54.545  26.057  1.00  0.00           H
ATOM   2211  HB3 ALA A 147      43.557  53.588  24.636  1.00  0.00           H
ATOM   2212  C   ALA A 147      45.839  53.131  26.166  1.00  0.00           C
ATOM   2213  O   ALA A 147      46.375  52.661  25.156  1.00  0.00           O
ATOM   2214  N   ASP A 148      46.470  53.991  26.977  1.00  0.00           N
ATOM   2215  H   ASP A 148      46.007  54.386  27.788  1.00  0.00           H
ATOM   2216  CA  ASP A 148      47.837  54.476  26.863  1.00  0.00           C
ATOM   2217  HA  ASP A 148      48.006  54.715  25.806  1.00  0.00           H
ATOM   2218  CB  ASP A 148      48.026  55.733  27.717  1.00  0.00           C
ATOM   2219  HB1 ASP A 148      48.075  55.516  28.782  1.00  0.00           H
ATOM   2220  HB2 ASP A 148      47.245  56.486  27.665  1.00  0.00           H
ATOM   2221  CG  ASP A 148      49.471  56.283  27.496  1.00  0.00           C
ATOM   2222  OD1 ASP A 148      50.144  56.477  28.538  1.00  0.00           O
ATOM   2223  OD2 ASP A 148      49.896  56.430  26.323  1.00  0.00           O
ATOM   2224  C   ASP A 148      48.831  53.389  27.328  1.00  0.00           C
ATOM   2225  O   ASP A 148      49.958  53.327  26.856  1.00  0.00           O
ATOM   2226  N   THR A 149      48.498  52.598  28.344  1.00  0.00           N
ATOM   2227  H   THR A 149      47.731  52.907  28.910  1.00  0.00           H
ATOM   2228  CA  THR A 149      49.249  51.465  28.807  1.00  0.00           C
ATOM   2229  HA  THR A 149      50.280  51.802  28.926  1.00  0.00           H
ATOM   2230  CB  THR A 149      48.673  50.901  30.170  1.00  0.00           C
ATOM   2231  HB  THR A 149      47.626  50.623  30.052  1.00  0.00           H
ATOM   2232  CG2 THR A 149      49.610  49.694  30.633  1.00  0.00           C
ATOM   2233 1HG2 THR A 149      49.257  49.412  31.632  1.00  0.00           H
ATOM   2234 2HG2 THR A 149      49.454  48.863  29.937  1.00  0.00           H
ATOM   2235 3HG2 THR A 149      50.638  50.033  30.701  1.00  0.00           H
ATOM   2236  OG1 THR A 149      48.647  51.901  31.139  1.00  0.00           O
ATOM   2237  HG1 THR A 149      47.789  52.295  30.929  1.00  0.00           H
ATOM   2238  C   THR A 149      49.228  50.293  27.762  1.00  0.00           C
ATOM   2239  O   THR A 149      50.263  49.941  27.229  1.00  0.00           O
ATOM   2240  N   PHE A 150      48.094  49.677  27.596  1.00  0.00           N
ATOM   2241  H   PHE A 150      47.231  50.031  27.974  1.00  0.00           H
ATOM   2242  CA  PHE A 150      48.029  48.574  26.645  1.00  0.00           C
ATOM   2243  HA  PHE A 150      48.948  47.989  26.661  1.00  0.00           H
ATOM   2244  CB  PHE A 150      46.920  47.592  27.113  1.00  0.00           C
ATOM   2245  HB1 PHE A 150      46.932  46.779  26.380  1.00  0.00           H
ATOM   2246  HB2 PHE A 150      45.944  48.069  27.045  1.00  0.00           H
ATOM   2247  CG  PHE A 150      47.155  47.097  28.533  1.00  0.00           C
ATOM   2248  CD1 PHE A 150      46.352  47.554  29.616  1.00  0.00           C
ATOM   2249  HD1 PHE A 150      45.652  48.365  29.478  1.00  0.00           H
ATOM   2250  CE1 PHE A 150      46.640  47.120  30.932  1.00  0.00           C
ATOM   2251  HE1 PHE A 150      46.141  47.587  31.765  1.00  0.00           H
ATOM   2252  CZ  PHE A 150      47.693  46.206  31.089  1.00  0.00           C
ATOM   2253  HZ  PHE A 150      47.871  45.851  32.098  1.00  0.00           H
ATOM   2254  CE2 PHE A 150      48.450  45.655  30.062  1.00  0.00           C
ATOM   2255  HE2 PHE A 150      49.243  44.927  30.171  1.00  0.00           H
ATOM   2256  CD2 PHE A 150      48.178  46.104  28.795  1.00  0.00           C
ATOM   2257  HD2 PHE A 150      48.829  45.719  28.036  1.00  0.00           H
ATOM   2258  C   PHE A 150      47.716  49.037  25.199  1.00  0.00           C
ATOM   2259  O   PHE A 150      46.602  49.099  24.749  1.00  0.00           O
ATOM   2260  N   ARG A 151      48.807  49.297  24.469  1.00  0.00           N
ATOM   2261  H   ARG A 151      49.674  48.818  24.658  1.00  0.00           H
ATOM   2262  CA  ARG A 151      48.783  49.971  23.181  1.00  0.00           C
ATOM   2263  HA  ARG A 151      48.031  50.764  23.236  1.00  0.00           H
ATOM   2264  CB  ARG A 151      50.144  50.725  23.123  1.00  0.00           C
ATOM   2265  HB1 ARG A 151      50.546  50.935  22.133  1.00  0.00           H
ATOM   2266  HB2 ARG A 151      50.921  50.124  23.588  1.00  0.00           H
ATOM   2267  CG  ARG A 151      50.108  52.043  23.867  1.00  0.00           C
ATOM   2268  HG1 ARG A 151      49.757  51.853  24.883  1.00  0.00           H
ATOM   2269  HG2 ARG A 151      49.450  52.786  23.410  1.00  0.00           H
ATOM   2270  CD  ARG A 151      51.525  52.579  23.741  1.00  0.00           C
ATOM   2271  HD1 ARG A 151      51.825  52.767  22.709  1.00  0.00           H
ATOM   2272  HD2 ARG A 151      52.163  51.841  24.202  1.00  0.00           H
ATOM   2273  NE  ARG A 151      51.590  53.830  24.524  1.00  0.00           N
ATOM   2274  HE  ARG A 151      51.070  53.931  25.380  1.00  0.00           H
ATOM   2275  CZ  ARG A 151      52.359  54.874  24.233  1.00  0.00           C
ATOM   2276  NH1 ARG A 151      52.069  55.995  24.843  1.00  0.00           N
ATOM   2277 1HH1 ARG A 151      51.338  56.041  25.547  1.00  0.00           H
ATOM   2278 2HH1 ARG A 151      52.551  56.777  24.423  1.00  0.00           H
ATOM   2279  NH2 ARG A 151      53.240  54.956  23.278  1.00  0.00           N
ATOM   2280 1HH2 ARG A 151      53.406  54.085  22.791  1.00  0.00           H
ATOM   2281 2HH2 ARG A 151      53.627  55.860  23.070  1.00  0.00           H
ATOM   2282  C   ARG A 151      48.517  49.117  21.925  1.00  0.00           C
ATOM   2283  O   ARG A 151      48.803  49.416  20.810  1.00  0.00           O
ATOM   2284  N   ASP A 152      47.793  47.995  22.251  1.00  0.00           N
ATOM   2285  H   ASP A 152      47.602  47.846  23.234  1.00  0.00           H
ATOM   2286  CA  ASP A 152      47.288  47.053  21.291  1.00  0.00           C
ATOM   2287  HA  ASP A 152      47.528  47.445  20.310  1.00  0.00           H
ATOM   2288  CB  ASP A 152      48.140  45.746  21.526  1.00  0.00           C
ATOM   2289  HB1 ASP A 152      47.918  44.985  20.767  1.00  0.00           H
ATOM   2290  HB2 ASP A 152      47.812  45.377  22.491  1.00  0.00           H
ATOM   2291  CG  ASP A 152      49.668  45.824  21.615  1.00  0.00           C
ATOM   2292  OD1 ASP A 152      50.177  45.055  22.480  1.00  0.00           O
ATOM   2293  OD2 ASP A 152      50.350  46.613  20.929  1.00  0.00           O
ATOM   2294  C   ASP A 152      45.794  46.734  21.300  1.00  0.00           C
ATOM   2295  O   ASP A 152      45.303  45.996  20.418  1.00  0.00           O
ATOM   2296  N   PHE A 153      45.140  47.106  22.390  1.00  0.00           N
ATOM   2297  H   PHE A 153      45.353  47.966  22.883  1.00  0.00           H
ATOM   2298  CA  PHE A 153      43.773  46.702  22.665  1.00  0.00           C
ATOM   2299  HA  PHE A 153      43.556  45.826  22.060  1.00  0.00           H
ATOM   2300  CB  PHE A 153      43.700  46.276  24.095  1.00  0.00           C
ATOM   2301  HB1 PHE A 153      42.651  46.216  24.381  1.00  0.00           H
ATOM   2302  HB2 PHE A 153      44.125  47.112  24.659  1.00  0.00           H
ATOM   2303  CG  PHE A 153      44.274  44.931  24.425  1.00  0.00           C
ATOM   2304  CD1 PHE A 153      45.709  44.785  24.407  1.00  0.00           C
ATOM   2305  HD1 PHE A 153      46.348  45.636  24.199  1.00  0.00           H
ATOM   2306  CE1 PHE A 153      46.189  43.471  24.380  1.00  0.00           C
ATOM   2307  HE1 PHE A 153      47.236  43.275  24.264  1.00  0.00           H
ATOM   2308  CZ  PHE A 153      45.238  42.402  24.405  1.00  0.00           C
ATOM   2309  HZ  PHE A 153      45.553  41.373  24.413  1.00  0.00           H
ATOM   2310  CE2 PHE A 153      43.873  42.591  24.500  1.00  0.00           C
ATOM   2311  HE2 PHE A 153      43.205  41.748  24.625  1.00  0.00           H
ATOM   2312  CD2 PHE A 153      43.369  43.860  24.522  1.00  0.00           C
ATOM   2313  HD2 PHE A 153      42.315  44.027  24.683  1.00  0.00           H
ATOM   2314  C   PHE A 153      42.791  47.767  22.314  1.00  0.00           C
ATOM   2315  O   PHE A 153      43.143  48.921  22.242  1.00  0.00           O
ATOM   2316  N   ALA A 154      41.513  47.441  22.224  1.00  0.00           N
ATOM   2317  H   ALA A 154      41.268  46.474  22.093  1.00  0.00           H
ATOM   2318  CA  ALA A 154      40.474  48.421  22.358  1.00  0.00           C
ATOM   2319  HA  ALA A 154      40.842  49.385  22.020  1.00  0.00           H
ATOM   2320  CB  ALA A 154      39.195  47.952  21.513  1.00  0.00           C
ATOM   2321  HB1 ALA A 154      38.315  48.555  21.731  1.00  0.00           H
ATOM   2322  HB2 ALA A 154      39.369  47.967  20.437  1.00  0.00           H
ATOM   2323  HB3 ALA A 154      38.811  46.967  21.786  1.00  0.00           H
ATOM   2324  C   ALA A 154      40.213  48.607  23.895  1.00  0.00           C
ATOM   2325  O   ALA A 154      40.582  47.718  24.738  1.00  0.00           O
ATOM   2326  N   VAL A 155      39.586  49.756  24.232  1.00  0.00           N
ATOM   2327  H   VAL A 155      39.393  50.430  23.500  1.00  0.00           H
ATOM   2328  CA  VAL A 155      39.172  50.056  25.644  1.00  0.00           C
ATOM   2329  HA  VAL A 155      38.996  49.129  26.193  1.00  0.00           H
ATOM   2330  CB  VAL A 155      40.159  50.890  26.417  1.00  0.00           C
ATOM   2331  HB  VAL A 155      40.126  51.886  25.966  1.00  0.00           H
ATOM   2332  CG1 VAL A 155      39.782  50.911  27.906  1.00  0.00           C
ATOM   2333 1HG1 VAL A 155      39.487  49.898  28.165  1.00  0.00           H
ATOM   2334 2HG1 VAL A 155      40.639  51.396  28.375  1.00  0.00           H
ATOM   2335 3HG1 VAL A 155      38.847  51.445  28.037  1.00  0.00           H
ATOM   2336  CG2 VAL A 155      41.619  50.335  26.312  1.00  0.00           C
ATOM   2337 1HG2 VAL A 155      42.338  50.904  26.900  1.00  0.00           H
ATOM   2338 2HG2 VAL A 155      41.772  49.273  26.507  1.00  0.00           H
ATOM   2339 3HG2 VAL A 155      41.858  50.496  25.258  1.00  0.00           H
ATOM   2340  C   VAL A 155      37.784  50.716  25.707  1.00  0.00           C
ATOM   2341  O   VAL A 155      37.555  51.826  25.284  1.00  0.00           O
ATOM   2342  N   SER A 156      36.821  50.014  26.338  1.00  0.00           N
ATOM   2343  H   SER A 156      37.023  49.045  26.529  1.00  0.00           H
ATOM   2344  CA  SER A 156      35.416  50.425  26.519  1.00  0.00           C
ATOM   2345  HA  SER A 156      35.217  51.267  25.861  1.00  0.00           H
ATOM   2346  CB  SER A 156      34.549  49.288  26.071  1.00  0.00           C
ATOM   2347  HB1 SER A 156      33.504  49.558  26.194  1.00  0.00           H
ATOM   2348  HB2 SER A 156      34.793  48.374  26.607  1.00  0.00           H
ATOM   2349  OG  SER A 156      34.754  49.027  24.701  1.00  0.00           O
ATOM   2350  HG  SER A 156      34.699  49.846  24.205  1.00  0.00           H
ATOM   2351  C   SER A 156      35.144  50.843  28.004  1.00  0.00           C
ATOM   2352  O   SER A 156      35.901  50.726  28.964  1.00  0.00           O
ATOM   2353  N   THR A 157      33.995  51.394  28.142  1.00  0.00           N
ATOM   2354  H   THR A 157      33.472  51.451  27.286  1.00  0.00           H
ATOM   2355  CA  THR A 157      33.438  52.030  29.303  1.00  0.00           C
ATOM   2356  HA  THR A 157      34.033  51.544  30.082  1.00  0.00           H
ATOM   2357  CB  THR A 157      33.757  53.483  29.472  1.00  0.00           C
ATOM   2358  HB  THR A 157      33.031  53.785  30.232  1.00  0.00           H
ATOM   2359  CG2 THR A 157      35.187  53.789  29.974  1.00  0.00           C
ATOM   2360 1HG2 THR A 157      36.031  53.379  29.408  1.00  0.00           H
ATOM   2361 2HG2 THR A 157      35.353  54.859  29.880  1.00  0.00           H
ATOM   2362 3HG2 THR A 157      35.276  53.579  31.040  1.00  0.00           H
ATOM   2363  OG1 THR A 157      33.504  54.224  28.226  1.00  0.00           O
ATOM   2364  HG1 THR A 157      34.277  53.949  27.740  1.00  0.00           H
ATOM   2365  C   THR A 157      31.955  51.683  29.411  1.00  0.00           C
ATOM   2366  O   THR A 157      31.264  51.349  28.435  1.00  0.00           O
ATOM   2367  N   VAL A 158      31.469  51.614  30.655  1.00  0.00           N
ATOM   2368  H   VAL A 158      32.085  52.007  31.354  1.00  0.00           H
ATOM   2369  CA  VAL A 158      30.111  51.232  31.095  1.00  0.00           C
ATOM   2370  HA  VAL A 158      29.453  51.293  30.234  1.00  0.00           H
ATOM   2371  CB  VAL A 158      29.894  49.733  31.472  1.00  0.00           C
ATOM   2372  HB  VAL A 158      28.881  49.503  31.783  1.00  0.00           H
ATOM   2373  CG1 VAL A 158      30.088  48.834  30.293  1.00  0.00           C
ATOM   2374 1HG1 VAL A 158      31.115  48.969  29.952  1.00  0.00           H
ATOM   2375 2HG1 VAL A 158      29.877  47.827  30.639  1.00  0.00           H
ATOM   2376 3HG1 VAL A 158      29.409  49.077  29.470  1.00  0.00           H
ATOM   2377  CG2 VAL A 158      30.783  49.236  32.563  1.00  0.00           C
ATOM   2378 1HG2 VAL A 158      30.448  49.702  33.486  1.00  0.00           H
ATOM   2379 2HG2 VAL A 158      30.741  48.167  32.793  1.00  0.00           H
ATOM   2380 3HG2 VAL A 158      31.817  49.406  32.288  1.00  0.00           H
ATOM   2381  C   VAL A 158      29.707  52.024  32.338  1.00  0.00           C
ATOM   2382  O   VAL A 158      30.556  52.458  33.125  1.00  0.00           O
ATOM   2383  N   PRO A 159      28.406  52.171  32.567  1.00  0.00           N
ATOM   2384  CD  PRO A 159      27.312  51.889  31.582  1.00  0.00           C
ATOM   2385  HD1 PRO A 159      27.150  50.859  31.277  1.00  0.00           H
ATOM   2386  HD2 PRO A 159      27.524  52.631  30.808  1.00  0.00           H
ATOM   2387  CG  PRO A 159      26.120  52.271  32.395  1.00  0.00           C
ATOM   2388  HG1 PRO A 159      25.793  51.304  32.782  1.00  0.00           H
ATOM   2389  HG2 PRO A 159      25.288  52.643  31.791  1.00  0.00           H
ATOM   2390  CB  PRO A 159      26.480  53.183  33.596  1.00  0.00           C
ATOM   2391  HB1 PRO A 159      26.011  53.054  34.569  1.00  0.00           H
ATOM   2392  HB2 PRO A 159      26.387  54.201  33.227  1.00  0.00           H
ATOM   2393  CA  PRO A 159      27.964  52.770  33.811  1.00  0.00           C
ATOM   2394  HA  PRO A 159      28.507  53.688  34.045  1.00  0.00           H
ATOM   2395  C   PRO A 159      28.046  51.887  35.034  1.00  0.00           C
ATOM   2396  O   PRO A 159      27.721  50.665  34.944  1.00  0.00           O
ATOM   2397  N   VAL A 160      28.447  52.450  36.139  1.00  0.00           N
ATOM   2398  H   VAL A 160      28.890  53.348  35.968  1.00  0.00           H
ATOM   2399  CA  VAL A 160      28.512  51.918  37.548  1.00  0.00           C
ATOM   2400  HA  VAL A 160      28.129  50.897  37.560  1.00  0.00           H
ATOM   2401  CB  VAL A 160      29.953  51.873  38.139  1.00  0.00           C
ATOM   2402  HB  VAL A 160      30.319  52.901  38.075  1.00  0.00           H
ATOM   2403  CG1 VAL A 160      29.977  51.414  39.614  1.00  0.00           C
ATOM   2404 1HG1 VAL A 160      29.365  52.028  40.268  1.00  0.00           H
ATOM   2405 2HG1 VAL A 160      29.636  50.386  39.645  1.00  0.00           H
ATOM   2406 3HG1 VAL A 160      30.971  51.377  40.087  1.00  0.00           H
ATOM   2407  CG2 VAL A 160      30.880  50.970  37.348  1.00  0.00           C
ATOM   2408 1HG2 VAL A 160      30.373  50.011  37.229  1.00  0.00           H
ATOM   2409 2HG2 VAL A 160      31.156  51.402  36.373  1.00  0.00           H
ATOM   2410 3HG2 VAL A 160      31.851  50.781  37.804  1.00  0.00           H
ATOM   2411  C   VAL A 160      27.537  52.703  38.492  1.00  0.00           C
ATOM   2412  O   VAL A 160      27.744  53.868  38.669  1.00  0.00           O
ATOM   2413  N   SER A 161      26.525  52.008  39.028  1.00  0.00           N
ATOM   2414  H   SER A 161      26.406  51.043  38.749  1.00  0.00           H
ATOM   2415  CA  SER A 161      25.637  52.594  40.050  1.00  0.00           C
ATOM   2416  HA  SER A 161      26.236  53.338  40.572  1.00  0.00           H
ATOM   2417  CB  SER A 161      24.431  53.207  39.376  1.00  0.00           C
ATOM   2418  HB1 SER A 161      23.596  53.128  40.070  1.00  0.00           H
ATOM   2419  HB2 SER A 161      24.137  52.640  38.497  1.00  0.00           H
ATOM   2420  OG  SER A 161      24.572  54.586  39.023  1.00  0.00           O
ATOM   2421  HG  SER A 161      23.866  54.828  38.421  1.00  0.00           H
ATOM   2422  C   SER A 161      25.194  51.555  41.038  1.00  0.00           C
ATOM   2423  O   SER A 161      24.855  50.453  40.561  1.00  0.00           O
ATOM   2424  N   GLY A 162      25.296  51.910  42.306  1.00  0.00           N
ATOM   2425  H   GLY A 162      25.704  52.810  42.538  1.00  0.00           H
ATOM   2426  CA  GLY A 162      25.076  51.000  43.433  1.00  0.00           C
ATOM   2427  HA1 GLY A 162      24.552  50.112  43.092  1.00  0.00           H
ATOM   2428  HA2 GLY A 162      24.469  51.557  44.136  1.00  0.00           H
ATOM   2429  C   GLY A 162      26.337  50.531  44.245  1.00  0.00           C
ATOM   2430  O   GLY A 162      26.562  51.215  45.273  1.00  0.00           O
ATOM   2431  N   PRO A 163      27.111  49.443  43.854  1.00  0.00           N
ATOM   2432  CD  PRO A 163      26.794  48.659  42.603  1.00  0.00           C
ATOM   2433  HD1 PRO A 163      26.388  49.263  41.781  1.00  0.00           H
ATOM   2434  HD2 PRO A 163      26.052  47.969  43.008  1.00  0.00           H
ATOM   2435  CG  PRO A 163      28.092  47.846  42.264  1.00  0.00           C
ATOM   2436  HG1 PRO A 163      28.702  48.414  41.562  1.00  0.00           H
ATOM   2437  HG2 PRO A 163      27.926  46.807  41.957  1.00  0.00           H
ATOM   2438  CB  PRO A 163      29.023  47.973  43.537  1.00  0.00           C
ATOM   2439  HB1 PRO A 163      30.076  48.131  43.335  1.00  0.00           H
ATOM   2440  HB2 PRO A 163      28.959  47.060  44.142  1.00  0.00           H
ATOM   2441  CA  PRO A 163      28.469  49.220  44.311  1.00  0.00           C
ATOM   2442  HA  PRO A 163      28.553  49.213  45.400  1.00  0.00           H
ATOM   2443  C   PRO A 163      29.354  50.457  43.908  1.00  0.00           C
ATOM   2444  O   PRO A 163      29.051  51.028  42.899  1.00  0.00           O
ATOM   2445  N   SER A 164      30.422  50.811  44.626  1.00  0.00           N
ATOM   2446  H   SER A 164      30.642  50.177  45.384  1.00  0.00           H
ATOM   2447  CA  SER A 164      31.355  51.867  44.232  1.00  0.00           C
ATOM   2448  HA  SER A 164      30.928  52.868  44.092  1.00  0.00           H
ATOM   2449  CB  SER A 164      32.414  52.137  45.318  1.00  0.00           C
ATOM   2450  HB1 SER A 164      33.049  52.966  44.981  1.00  0.00           H
ATOM   2451  HB2 SER A 164      32.957  51.233  45.566  1.00  0.00           H
ATOM   2452  OG  SER A 164      31.664  52.645  46.426  1.00  0.00           O
ATOM   2453  HG  SER A 164      30.744  52.626  46.179  1.00  0.00           H
ATOM   2454  C   SER A 164      32.102  51.552  42.912  1.00  0.00           C
ATOM   2455  O   SER A 164      32.716  52.502  42.370  1.00  0.00           O
ATOM   2456  N   HIS A 165      32.246  50.296  42.481  1.00  0.00           N
ATOM   2457  H   HIS A 165      31.596  49.630  42.882  1.00  0.00           H
ATOM   2458  CA  HIS A 165      33.153  49.819  41.432  1.00  0.00           C
ATOM   2459  HA  HIS A 165      33.529  50.670  40.870  1.00  0.00           H
ATOM   2460  CB  HIS A 165      34.474  49.247  42.000  1.00  0.00           C
ATOM   2461  HB1 HIS A 165      35.066  49.945  42.585  1.00  0.00           H
ATOM   2462  HB2 HIS A 165      35.072  48.945  41.148  1.00  0.00           H
ATOM   2463  CG  HIS A 165      34.205  48.041  42.897  1.00  0.00           C
ATOM   2464  ND1 HIS A 165      34.318  46.688  42.508  1.00  0.00           N
ATOM   2465  CE1 HIS A 165      34.150  46.052  43.730  1.00  0.00           C
ATOM   2466  HE1 HIS A 165      33.981  44.994  43.914  1.00  0.00           H
ATOM   2467  NE2 HIS A 165      33.994  46.921  44.706  1.00  0.00           N
ATOM   2468  HE2 HIS A 165      33.696  46.627  45.631  1.00  0.00           H
ATOM   2469  CD2 HIS A 165      34.018  48.181  44.248  1.00  0.00           C
ATOM   2470  HD2 HIS A 165      33.822  49.116  44.735  1.00  0.00           H
ATOM   2471  C   HIS A 165      32.534  48.751  40.482  1.00  0.00           C
ATOM   2472  O   HIS A 165      31.503  48.217  40.776  1.00  0.00           O
ATOM   2473  N   LEU A 166      33.190  48.408  39.405  1.00  0.00           N
ATOM   2474  H   LEU A 166      34.166  48.644  39.300  1.00  0.00           H
ATOM   2475  CA  LEU A 166      32.605  47.503  38.403  1.00  0.00           C
ATOM   2476  HA  LEU A 166      31.579  47.821  38.255  1.00  0.00           H
ATOM   2477  CB  LEU A 166      33.459  47.614  37.093  1.00  0.00           C
ATOM   2478  HB1 LEU A 166      34.477  47.249  37.224  1.00  0.00           H
ATOM   2479  HB2 LEU A 166      33.544  48.685  36.885  1.00  0.00           H
ATOM   2480  CG  LEU A 166      32.797  46.976  35.810  1.00  0.00           C
ATOM   2481  HG  LEU A 166      32.723  45.914  36.014  1.00  0.00           H
ATOM   2482  CD1 LEU A 166      31.371  47.397  35.568  1.00  0.00           C
ATOM   2483 1HD1 LEU A 166      31.314  48.466  35.345  1.00  0.00           H
ATOM   2484 2HD1 LEU A 166      30.879  46.935  34.715  1.00  0.00           H
ATOM   2485 3HD1 LEU A 166      30.714  47.263  36.424  1.00  0.00           H
ATOM   2486  CD2 LEU A 166      33.606  47.244  34.543  1.00  0.00           C
ATOM   2487 1HD2 LEU A 166      34.676  47.295  34.761  1.00  0.00           H
ATOM   2488 2HD2 LEU A 166      33.502  46.361  33.903  1.00  0.00           H
ATOM   2489 3HD2 LEU A 166      33.300  48.097  33.943  1.00  0.00           H
ATOM   2490  C   LEU A 166      32.632  46.057  38.799  1.00  0.00           C
ATOM   2491  O   LEU A 166      31.697  45.358  38.430  1.00  0.00           O
ATOM   2492  N   ARG A 167      33.588  45.573  39.604  1.00  0.00           N
ATOM   2493  H   ARG A 167      34.237  46.284  39.924  1.00  0.00           H
ATOM   2494  CA  ARG A 167      33.601  44.180  40.116  1.00  0.00           C
ATOM   2495  HA  ARG A 167      33.416  43.471  39.314  1.00  0.00           H
ATOM   2496  CB  ARG A 167      34.885  43.807  40.810  1.00  0.00           C
ATOM   2497  HB1 ARG A 167      34.693  42.838  41.283  1.00  0.00           H
ATOM   2498  HB2 ARG A 167      35.155  44.514  41.588  1.00  0.00           H
ATOM   2499  CG  ARG A 167      36.105  43.679  39.846  1.00  0.00           C
ATOM   2500  HG1 ARG A 167      36.259  44.642  39.359  1.00  0.00           H
ATOM   2501  HG2 ARG A 167      35.943  42.898  39.085  1.00  0.00           H
ATOM   2502  CD  ARG A 167      37.377  43.365  40.579  1.00  0.00           C
ATOM   2503  HD1 ARG A 167      37.391  42.389  41.067  1.00  0.00           H
ATOM   2504  HD2 ARG A 167      37.480  44.147  41.330  1.00  0.00           H
ATOM   2505  NE  ARG A 167      38.617  43.513  39.749  1.00  0.00           N
ATOM   2506  HE  ARG A 167      39.002  44.429  39.536  1.00  0.00           H
ATOM   2507  CZ  ARG A 167      39.244  42.688  39.007  1.00  0.00           C
ATOM   2508  NH1 ARG A 167      40.243  43.160  38.383  1.00  0.00           N
ATOM   2509 1HH1 ARG A 167      40.645  44.077  38.507  1.00  0.00           H
ATOM   2510 2HH1 ARG A 167      40.638  42.471  37.761  1.00  0.00           H
ATOM   2511  NH2 ARG A 167      38.858  41.454  38.782  1.00  0.00           N
ATOM   2512 1HH2 ARG A 167      38.077  41.084  39.306  1.00  0.00           H
ATOM   2513 2HH2 ARG A 167      39.241  40.911  38.026  1.00  0.00           H
ATOM   2514  C   ARG A 167      32.447  43.927  41.085  1.00  0.00           C
ATOM   2515  O   ARG A 167      32.119  42.767  41.283  1.00  0.00           O
ATOM   2516  N   GLY A 168      31.806  44.989  41.578  1.00  0.00           N
ATOM   2517  H   GLY A 168      32.290  45.881  41.601  1.00  0.00           H
ATOM   2518  CA  GLY A 168      30.561  44.915  42.247  1.00  0.00           C
ATOM   2519  HA1 GLY A 168      30.243  45.857  42.694  1.00  0.00           H
ATOM   2520  HA2 GLY A 168      30.664  44.226  43.079  1.00  0.00           H
ATOM   2521  C   GLY A 168      29.376  44.563  41.322  1.00  0.00           C
ATOM   2522  O   GLY A 168      28.489  43.900  41.862  1.00  0.00           O
ATOM   2523  N   LEU A 169      29.423  44.845  40.029  1.00  0.00           N
ATOM   2524  H   LEU A 169      30.254  45.209  39.599  1.00  0.00           H
ATOM   2525  CA  LEU A 169      28.213  44.611  39.101  1.00  0.00           C
ATOM   2526  HA  LEU A 169      27.309  44.439  39.694  1.00  0.00           H
ATOM   2527  CB  LEU A 169      27.919  45.792  38.157  1.00  0.00           C
ATOM   2528  HB1 LEU A 169      27.122  45.567  37.462  1.00  0.00           H
ATOM   2529  HB2 LEU A 169      28.847  45.891  37.605  1.00  0.00           H
ATOM   2530  CG  LEU A 169      27.482  47.110  38.919  1.00  0.00           C
ATOM   2531  HG  LEU A 169      28.294  47.411  39.588  1.00  0.00           H
ATOM   2532  CD1 LEU A 169      27.307  48.204  37.897  1.00  0.00           C
ATOM   2533 1HD1 LEU A 169      26.554  48.002  37.139  1.00  0.00           H
ATOM   2534 2HD1 LEU A 169      27.132  49.186  38.338  1.00  0.00           H
ATOM   2535 3HD1 LEU A 169      28.231  48.448  37.379  1.00  0.00           H
ATOM   2536  CD2 LEU A 169      26.197  46.996  39.719  1.00  0.00           C
ATOM   2537 1HD2 LEU A 169      26.311  46.348  40.590  1.00  0.00           H
ATOM   2538 2HD2 LEU A 169      25.847  47.995  39.976  1.00  0.00           H
ATOM   2539 3HD2 LEU A 169      25.457  46.486  39.095  1.00  0.00           H
ATOM   2540  C   LEU A 169      28.406  43.387  38.152  1.00  0.00           C
ATOM   2541  O   LEU A 169      27.447  42.685  37.691  1.00  0.00           O
ATOM   2542  N   CYS A 170      29.661  43.198  37.669  1.00  0.00           N
ATOM   2543  H   CYS A 170      30.400  43.691  38.136  1.00  0.00           H
ATOM   2544  CA  CYS A 170      30.017  42.364  36.534  1.00  0.00           C
ATOM   2545  HA  CYS A 170      29.261  41.591  36.397  1.00  0.00           H
ATOM   2546  CB  CYS A 170      30.375  43.328  35.344  1.00  0.00           C
ATOM   2547  HB1 CYS A 170      30.898  42.751  34.574  1.00  0.00           H
ATOM   2548  HB2 CYS A 170      31.085  44.040  35.753  1.00  0.00           H
ATOM   2549  SG  CYS A 170      28.815  43.820  34.592  1.00  0.00           S
ATOM   2550  HG  CYS A 170      28.220  43.998  35.772  1.00  0.00           H
ATOM   2551  C   CYS A 170      31.351  41.577  36.758  1.00  0.00           C
ATOM   2552  O   CYS A 170      32.306  42.058  37.381  1.00  0.00           O
ATOM   2553  N   GLY A 171      31.444  40.391  36.157  1.00  0.00           N
ATOM   2554  H   GLY A 171      30.614  39.977  35.756  1.00  0.00           H
ATOM   2555  CA  GLY A 171      32.715  39.721  35.936  1.00  0.00           C
ATOM   2556  HA1 GLY A 171      32.929  39.015  36.731  1.00  0.00           H
ATOM   2557  HA2 GLY A 171      33.472  40.500  35.820  1.00  0.00           H
ATOM   2558  C   GLY A 171      32.750  39.007  34.483  1.00  0.00           C
ATOM   2559  O   GLY A 171      31.733  38.935  33.826  1.00  0.00           O
ATOM   2560  N   MET A 172      33.860  38.398  34.103  1.00  0.00           N
ATOM   2561  H   MET A 172      34.693  38.443  34.683  1.00  0.00           H
ATOM   2562  CA  MET A 172      33.894  37.524  32.867  1.00  0.00           C
ATOM   2563  HA  MET A 172      33.038  37.877  32.286  1.00  0.00           H
ATOM   2564  CB  MET A 172      35.127  37.737  31.954  1.00  0.00           C
ATOM   2565  HB1 MET A 172      35.177  36.975  31.179  1.00  0.00           H
ATOM   2566  HB2 MET A 172      36.041  37.696  32.552  1.00  0.00           H
ATOM   2567  CG  MET A 172      34.862  39.076  31.255  1.00  0.00           C
ATOM   2568  HG1 MET A 172      33.828  39.161  30.916  1.00  0.00           H
ATOM   2569  HG2 MET A 172      35.614  39.096  30.472  1.00  0.00           H
ATOM   2570  SD  MET A 172      35.190  40.619  32.213  1.00  0.00           S
ATOM   2571  CE  MET A 172      34.993  41.845  30.856  1.00  0.00           C
ATOM   2572  HE1 MET A 172      35.598  41.701  29.968  1.00  0.00           H
ATOM   2573  HE2 MET A 172      33.947  42.015  30.582  1.00  0.00           H
ATOM   2574  HE3 MET A 172      35.404  42.728  31.332  1.00  0.00           H
ATOM   2575  C   MET A 172      33.554  36.087  33.019  1.00  0.00           C
ATOM   2576  O   MET A 172      34.267  35.386  33.630  1.00  0.00           O
ATOM   2577  N   GLY A 173      32.446  35.682  32.387  1.00  0.00           N
ATOM   2578  H   GLY A 173      31.917  36.347  31.849  1.00  0.00           H
ATOM   2579  CA  GLY A 173      31.881  34.327  32.425  1.00  0.00           C
ATOM   2580  HA1 GLY A 173      30.804  34.348  32.235  1.00  0.00           H
ATOM   2581  HA2 GLY A 173      31.892  33.861  33.409  1.00  0.00           H
ATOM   2582  C   GLY A 173      32.598  33.391  31.479  1.00  0.00           C
ATOM   2583  O   GLY A 173      32.005  32.536  30.777  1.00  0.00           O
ATOM   2584  N   GLY A 174      33.962  33.514  31.391  1.00  0.00           N
ATOM   2585  H   GLY A 174      34.389  34.278  31.891  1.00  0.00           H
ATOM   2586  CA  GLY A 174      34.843  32.829  30.474  1.00  0.00           C
ATOM   2587  HA1 GLY A 174      34.414  31.887  30.130  1.00  0.00           H
ATOM   2588  HA2 GLY A 174      35.739  32.414  30.941  1.00  0.00           H
ATOM   2589  C   GLY A 174      35.284  33.721  29.334  1.00  0.00           C
ATOM   2590  O   GLY A 174      35.400  34.907  29.508  1.00  0.00           O
ATOM   2591  N   PRO A 175      35.429  33.147  28.135  1.00  0.00           N
ATOM   2592  CD  PRO A 175      35.339  31.684  27.818  1.00  0.00           C
ATOM   2593  HD1 PRO A 175      34.388  31.256  28.145  1.00  0.00           H
ATOM   2594  HD2 PRO A 175      36.200  31.242  28.311  1.00  0.00           H
ATOM   2595  CG  PRO A 175      35.658  31.655  26.356  1.00  0.00           C
ATOM   2596  HG1 PRO A 175      34.758  31.208  25.923  1.00  0.00           H
ATOM   2597  HG2 PRO A 175      36.474  30.962  26.155  1.00  0.00           H
ATOM   2598  CB  PRO A 175      35.965  33.013  25.813  1.00  0.00           C
ATOM   2599  HB1 PRO A 175      35.512  33.237  24.840  1.00  0.00           H
ATOM   2600  HB2 PRO A 175      37.046  33.151  25.743  1.00  0.00           H
ATOM   2601  CA  PRO A 175      35.515  33.915  26.932  1.00  0.00           C
ATOM   2602  HA  PRO A 175      36.170  34.770  27.091  1.00  0.00           H
ATOM   2603  C   PRO A 175      34.064  34.352  26.435  1.00  0.00           C
ATOM   2604  O   PRO A 175      33.064  33.714  26.802  1.00  0.00           O
ATOM   2605  N   ARG A 176      33.941  35.314  25.483  1.00  0.00           N
ATOM   2606  H   ARG A 176      34.725  35.907  25.242  1.00  0.00           H
ATOM   2607  CA  ARG A 176      32.661  35.564  24.752  1.00  0.00           C
ATOM   2608  HA  ARG A 176      32.891  36.542  24.323  1.00  0.00           H
ATOM   2609  CB  ARG A 176      32.485  34.604  23.497  1.00  0.00           C
ATOM   2610  HB1 ARG A 176      33.414  34.556  22.925  1.00  0.00           H
ATOM   2611  HB2 ARG A 176      31.824  35.066  22.769  1.00  0.00           H
ATOM   2612  CG  ARG A 176      32.076  33.152  23.853  1.00  0.00           C
ATOM   2613  HG1 ARG A 176      32.898  32.612  24.315  1.00  0.00           H
ATOM   2614  HG2 ARG A 176      31.928  32.601  22.927  1.00  0.00           H
ATOM   2615  CD  ARG A 176      30.807  33.102  24.726  1.00  0.00           C
ATOM   2616  HD1 ARG A 176      30.037  33.828  24.453  1.00  0.00           H
ATOM   2617  HD2 ARG A 176      31.130  33.242  25.762  1.00  0.00           H
ATOM   2618  NE  ARG A 176      30.155  31.770  24.653  1.00  0.00           N
ATOM   2619  HE  ARG A 176      30.670  31.036  24.187  1.00  0.00           H
ATOM   2620  CZ  ARG A 176      28.883  31.590  24.671  1.00  0.00           C
ATOM   2621  NH1 ARG A 176      28.510  30.447  24.320  1.00  0.00           N
ATOM   2622 1HH1 ARG A 176      29.069  29.677  23.992  1.00  0.00           H
ATOM   2623 2HH1 ARG A 176      27.527  30.233  24.253  1.00  0.00           H
ATOM   2624  NH2 ARG A 176      27.947  32.476  24.963  1.00  0.00           N
ATOM   2625 1HH2 ARG A 176      28.237  33.398  25.268  1.00  0.00           H
ATOM   2626 2HH2 ARG A 176      26.979  32.212  25.034  1.00  0.00           H
ATOM   2627  C   ARG A 176      31.379  35.907  25.492  1.00  0.00           C
ATOM   2628  O   ARG A 176      30.419  36.092  24.812  1.00  0.00           O
ATOM   2629  N   THR A 177      31.347  36.001  26.866  1.00  0.00           N
ATOM   2630  H   THR A 177      32.261  35.853  27.276  1.00  0.00           H
ATOM   2631  CA  THR A 177      30.172  36.062  27.817  1.00  0.00           C
ATOM   2632  HA  THR A 177      29.363  36.672  27.407  1.00  0.00           H
ATOM   2633  CB  THR A 177      29.621  34.764  28.275  1.00  0.00           C
ATOM   2634  HB  THR A 177      30.369  34.240  28.866  1.00  0.00           H
ATOM   2635  CG2 THR A 177      28.293  34.810  29.011  1.00  0.00           C
ATOM   2636 1HG2 THR A 177      27.883  33.841  29.298  1.00  0.00           H
ATOM   2637 2HG2 THR A 177      28.385  35.355  29.950  1.00  0.00           H
ATOM   2638 3HG2 THR A 177      27.547  35.289  28.383  1.00  0.00           H
ATOM   2639  OG1 THR A 177      29.292  34.002  27.085  1.00  0.00           O
ATOM   2640  HG1 THR A 177      29.598  33.127  27.325  1.00  0.00           H
ATOM   2641  C   THR A 177      30.570  36.809  29.110  1.00  0.00           C
ATOM   2642  O   THR A 177      31.565  36.460  29.750  1.00  0.00           O
ATOM   2643  N   VAL A 178      29.743  37.773  29.600  1.00  0.00           N
ATOM   2644  H   VAL A 178      28.875  37.925  29.103  1.00  0.00           H
ATOM   2645  CA  VAL A 178      29.912  38.500  30.934  1.00  0.00           C
ATOM   2646  HA  VAL A 178      30.935  38.392  31.296  1.00  0.00           H
ATOM   2647  CB  VAL A 178      29.530  40.028  30.790  1.00  0.00           C
ATOM   2648  HB  VAL A 178      30.374  40.444  30.256  1.00  0.00           H
ATOM   2649  CG1 VAL A 178      28.273  40.262  29.914  1.00  0.00           C
ATOM   2650 1HG1 VAL A 178      28.211  39.830  28.914  1.00  0.00           H
ATOM   2651 2HG1 VAL A 178      27.429  40.108  30.577  1.00  0.00           H
ATOM   2652 3HG1 VAL A 178      28.168  41.320  29.667  1.00  0.00           H
ATOM   2653  CG2 VAL A 178      29.595  40.860  32.106  1.00  0.00           C
ATOM   2654 1HG2 VAL A 178      28.980  40.523  32.938  1.00  0.00           H
ATOM   2655 2HG2 VAL A 178      30.634  40.810  32.430  1.00  0.00           H
ATOM   2656 3HG2 VAL A 178      29.362  41.885  31.818  1.00  0.00           H
ATOM   2657  C   VAL A 178      28.914  37.824  31.912  1.00  0.00           C
ATOM   2658  O   VAL A 178      27.823  37.432  31.475  1.00  0.00           O
ATOM   2659  N   VAL A 179      29.206  37.794  33.210  1.00  0.00           N
ATOM   2660  H   VAL A 179      30.129  38.078  33.478  1.00  0.00           H
ATOM   2661  CA  VAL A 179      28.242  37.358  34.268  1.00  0.00           C
ATOM   2662  HA  VAL A 179      27.292  37.252  33.746  1.00  0.00           H
ATOM   2663  CB  VAL A 179      28.510  35.979  34.946  1.00  0.00           C
ATOM   2664  HB  VAL A 179      27.902  35.885  35.839  1.00  0.00           H
ATOM   2665  CG1 VAL A 179      28.025  34.794  34.162  1.00  0.00           C
ATOM   2666 1HG1 VAL A 179      26.942  34.813  34.123  1.00  0.00           H
ATOM   2667 2HG1 VAL A 179      28.450  34.793  33.157  1.00  0.00           H
ATOM   2668 3HG1 VAL A 179      28.445  33.925  34.667  1.00  0.00           H
ATOM   2669  CG2 VAL A 179      30.014  35.757  35.375  1.00  0.00           C
ATOM   2670 1HG2 VAL A 179      30.250  36.624  35.989  1.00  0.00           H
ATOM   2671 2HG2 VAL A 179      30.293  34.892  35.976  1.00  0.00           H
ATOM   2672 3HG2 VAL A 179      30.547  35.687  34.418  1.00  0.00           H
ATOM   2673  C   VAL A 179      28.102  38.573  35.268  1.00  0.00           C
ATOM   2674  O   VAL A 179      29.019  39.132  35.797  1.00  0.00           O
ATOM   2675  N   ALA A 180      26.775  38.832  35.476  1.00  0.00           N
ATOM   2676  H   ALA A 180      26.100  38.195  35.064  1.00  0.00           H
ATOM   2677  CA  ALA A 180      26.362  39.961  36.316  1.00  0.00           C
ATOM   2678  HA  ALA A 180      27.162  40.365  36.936  1.00  0.00           H
ATOM   2679  CB  ALA A 180      25.888  41.130  35.313  1.00  0.00           C
ATOM   2680  HB1 ALA A 180      26.760  41.427  34.738  1.00  0.00           H
ATOM   2681  HB2 ALA A 180      25.040  40.900  34.667  1.00  0.00           H
ATOM   2682  HB3 ALA A 180      25.681  42.052  35.869  1.00  0.00           H
ATOM   2683  C   ALA A 180      25.236  39.578  37.294  1.00  0.00           C
ATOM   2684  O   ALA A 180      24.443  38.688  37.020  1.00  0.00           O
ATOM   2685  N   GLY A 181      25.212  40.214  38.377  1.00  0.00           N
ATOM   2686  H   GLY A 181      25.933  40.896  38.535  1.00  0.00           H
ATOM   2687  CA  GLY A 181      24.243  40.059  39.443  1.00  0.00           C
ATOM   2688  HA1 GLY A 181      24.647  40.518  40.348  1.00  0.00           H
ATOM   2689  HA2 GLY A 181      24.173  38.997  39.685  1.00  0.00           H
ATOM   2690  C   GLY A 181      22.853  40.658  39.088  1.00  0.00           C
ATOM   2691  O   GLY A 181      22.573  40.725  37.893  1.00  0.00           O
ATOM   2692  N   SER A 182      21.970  40.806  40.079  1.00  0.00           N
ATOM   2693  H   SER A 182      22.192  40.629  41.047  1.00  0.00           H
ATOM   2694  CA  SER A 182      20.458  40.918  39.802  1.00  0.00           C
ATOM   2695  HA  SER A 182      20.235  40.502  38.824  1.00  0.00           H
ATOM   2696  CB  SER A 182      19.634  40.032  40.870  1.00  0.00           C
ATOM   2697  HB1 SER A 182      20.213  39.108  40.975  1.00  0.00           H
ATOM   2698  HB2 SER A 182      18.670  39.878  40.388  1.00  0.00           H
ATOM   2699  OG  SER A 182      19.585  40.744  42.037  1.00  0.00           O
ATOM   2700  HG  SER A 182      19.192  40.213  42.728  1.00  0.00           H
ATOM   2701  C   SER A 182      19.946  42.379  39.670  1.00  0.00           C
ATOM   2702  O   SER A 182      18.749  42.535  39.261  1.00  0.00           O
ATOM   2703  N   SER A 183      20.783  43.466  39.915  1.00  0.00           N
ATOM   2704  H   SER A 183      21.752  43.248  40.088  1.00  0.00           H
ATOM   2705  CA  SER A 183      20.300  44.842  39.960  1.00  0.00           C
ATOM   2706  HA  SER A 183      19.370  44.739  40.526  1.00  0.00           H
ATOM   2707  CB  SER A 183      21.353  45.732  40.631  1.00  0.00           C
ATOM   2708  HB1 SER A 183      21.480  45.409  41.666  1.00  0.00           H
ATOM   2709  HB2 SER A 183      20.970  46.746  40.733  1.00  0.00           H
ATOM   2710  OG  SER A 183      22.513  45.652  39.870  1.00  0.00           O
ATOM   2711  HG  SER A 183      23.166  45.211  40.426  1.00  0.00           H
ATOM   2712  C   SER A 183      20.040  45.391  38.532  1.00  0.00           C
ATOM   2713  O   SER A 183      20.585  44.926  37.532  1.00  0.00           O
ATOM   2714  N   ASP A 184      19.134  46.371  38.431  1.00  0.00           N
ATOM   2715  H   ASP A 184      18.599  46.613  39.260  1.00  0.00           H
ATOM   2716  CA  ASP A 184      18.817  47.223  37.262  1.00  0.00           C
ATOM   2717  HA  ASP A 184      18.314  46.661  36.476  1.00  0.00           H
ATOM   2718  CB  ASP A 184      17.800  48.301  37.723  1.00  0.00           C
ATOM   2719  HB1 ASP A 184      18.196  48.761  38.633  1.00  0.00           H
ATOM   2720  HB2 ASP A 184      16.889  47.762  38.006  1.00  0.00           H
ATOM   2721  CG  ASP A 184      17.486  49.376  36.661  1.00  0.00           C
ATOM   2722  OD1 ASP A 184      17.769  50.567  36.848  1.00  0.00           O
ATOM   2723  OD2 ASP A 184      17.013  49.001  35.594  1.00  0.00           O
ATOM   2724  C   ASP A 184      20.123  47.810  36.626  1.00  0.00           C
ATOM   2725  O   ASP A 184      20.372  47.835  35.403  1.00  0.00           O
ATOM   2726  N   ALA A 185      21.044  48.186  37.464  1.00  0.00           N
ATOM   2727  H   ALA A 185      20.784  48.201  38.445  1.00  0.00           H
ATOM   2728  CA  ALA A 185      22.396  48.608  37.183  1.00  0.00           C
ATOM   2729  HA  ALA A 185      22.397  49.453  36.497  1.00  0.00           H
ATOM   2730  CB  ALA A 185      23.015  49.167  38.539  1.00  0.00           C
ATOM   2731  HB1 ALA A 185      22.416  50.051  38.766  1.00  0.00           H
ATOM   2732  HB2 ALA A 185      22.867  48.414  39.314  1.00  0.00           H
ATOM   2733  HB3 ALA A 185      24.055  49.478  38.437  1.00  0.00           H
ATOM   2734  C   ALA A 185      23.212  47.593  36.514  1.00  0.00           C
ATOM   2735  O   ALA A 185      23.778  47.879  35.425  1.00  0.00           O
ATOM   2736  N   ALA A 186      23.257  46.382  37.079  1.00  0.00           N
ATOM   2737  H   ALA A 186      22.755  46.309  37.957  1.00  0.00           H
ATOM   2738  CA  ALA A 186      23.967  45.246  36.524  1.00  0.00           C
ATOM   2739  HA  ALA A 186      24.979  45.570  36.275  1.00  0.00           H
ATOM   2740  CB  ALA A 186      24.042  44.182  37.610  1.00  0.00           C
ATOM   2741  HB1 ALA A 186      23.045  43.781  37.796  1.00  0.00           H
ATOM   2742  HB2 ALA A 186      24.597  43.312  37.248  1.00  0.00           H
ATOM   2743  HB3 ALA A 186      24.539  44.641  38.470  1.00  0.00           H
ATOM   2744  C   ALA A 186      23.275  44.782  35.189  1.00  0.00           C
ATOM   2745  O   ALA A 186      23.965  44.691  34.143  1.00  0.00           O
ATOM   2746  N   GLN A 187      21.922  44.836  35.021  1.00  0.00           N
ATOM   2747  H   GLN A 187      21.345  44.877  35.849  1.00  0.00           H
ATOM   2748  CA  GLN A 187      21.242  44.691  33.740  1.00  0.00           C
ATOM   2749  HA  GLN A 187      21.518  43.765  33.238  1.00  0.00           H
ATOM   2750  CB  GLN A 187      19.754  44.622  34.095  1.00  0.00           C
ATOM   2751  HB1 GLN A 187      19.577  45.448  34.783  1.00  0.00           H
ATOM   2752  HB2 GLN A 187      19.535  43.663  34.566  1.00  0.00           H
ATOM   2753  CG  GLN A 187      18.931  44.689  32.810  1.00  0.00           C
ATOM   2754  HG1 GLN A 187      19.407  44.017  32.095  1.00  0.00           H
ATOM   2755  HG2 GLN A 187      18.954  45.712  32.438  1.00  0.00           H
ATOM   2756  CD  GLN A 187      17.438  44.436  33.079  1.00  0.00           C
ATOM   2757  OE1 GLN A 187      16.596  45.315  33.042  1.00  0.00           O
ATOM   2758  NE2 GLN A 187      17.067  43.233  33.248  1.00  0.00           N
ATOM   2759 1HE2 GLN A 187      17.633  42.394  33.243  1.00  0.00           H
ATOM   2760 2HE2 GLN A 187      16.149  43.058  33.649  1.00  0.00           H
ATOM   2761  C   GLN A 187      21.650  45.831  32.786  1.00  0.00           C
ATOM   2762  O   GLN A 187      21.885  45.538  31.553  1.00  0.00           O
ATOM   2763  N   LYS A 188      21.689  47.128  33.101  1.00  0.00           N
ATOM   2764  H   LYS A 188      21.584  47.364  34.075  1.00  0.00           H
ATOM   2765  CA  LYS A 188      22.194  48.081  32.251  1.00  0.00           C
ATOM   2766  HA  LYS A 188      21.628  48.042  31.313  1.00  0.00           H
ATOM   2767  CB  LYS A 188      22.019  49.511  32.900  1.00  0.00           C
ATOM   2768  HB1 LYS A 188      22.598  50.232  32.324  1.00  0.00           H
ATOM   2769  HB2 LYS A 188      22.434  49.522  33.897  1.00  0.00           H
ATOM   2770  CG  LYS A 188      20.510  49.840  32.890  1.00  0.00           C
ATOM   2771  HG1 LYS A 188      19.895  48.952  32.993  1.00  0.00           H
ATOM   2772  HG2 LYS A 188      20.218  50.197  31.901  1.00  0.00           H
ATOM   2773  CD  LYS A 188      20.024  50.811  33.907  1.00  0.00           C
ATOM   2774  HD1 LYS A 188      20.707  51.653  34.039  1.00  0.00           H
ATOM   2775  HD2 LYS A 188      20.025  50.288  34.871  1.00  0.00           H
ATOM   2776  CE  LYS A 188      18.595  51.217  33.553  1.00  0.00           C
ATOM   2777  HE1 LYS A 188      18.042  50.276  33.517  1.00  0.00           H
ATOM   2778  HE2 LYS A 188      18.587  51.651  32.564  1.00  0.00           H
ATOM   2779  NZ  LYS A 188      17.865  52.005  34.636  1.00  0.00           N
ATOM   2780  HZ1 LYS A 188      17.804  51.399  35.445  1.00  0.00           H
ATOM   2781  HZ2 LYS A 188      18.277  52.904  34.824  1.00  0.00           H
ATOM   2782  HZ3 LYS A 188      16.933  52.302  34.353  1.00  0.00           H
ATOM   2783  C   LYS A 188      23.652  47.899  31.808  1.00  0.00           C
ATOM   2784  O   LYS A 188      23.990  48.028  30.611  1.00  0.00           O
ATOM   2785  N   ALA A 189      24.514  47.459  32.745  1.00  0.00           N
ATOM   2786  H   ALA A 189      24.139  47.395  33.680  1.00  0.00           H
ATOM   2787  CA  ALA A 189      25.907  47.506  32.436  1.00  0.00           C
ATOM   2788  HA  ALA A 189      26.220  48.460  31.987  1.00  0.00           H
ATOM   2789  CB  ALA A 189      26.712  47.301  33.693  1.00  0.00           C
ATOM   2790  HB1 ALA A 189      26.544  46.379  34.251  1.00  0.00           H
ATOM   2791  HB2 ALA A 189      27.744  47.361  33.339  1.00  0.00           H
ATOM   2792  HB3 ALA A 189      26.524  48.103  34.404  1.00  0.00           H
ATOM   2793  C   ALA A 189      26.115  46.397  31.438  1.00  0.00           C
ATOM   2794  O   ALA A 189      26.796  46.518  30.423  1.00  0.00           O
ATOM   2795  N   VAL A 190      25.598  45.119  31.585  1.00  0.00           N
ATOM   2796  H   VAL A 190      25.030  45.037  32.414  1.00  0.00           H
ATOM   2797  CA  VAL A 190      25.841  44.006  30.599  1.00  0.00           C
ATOM   2798  HA  VAL A 190      26.897  43.873  30.387  1.00  0.00           H
ATOM   2799  CB  VAL A 190      25.303  42.606  31.011  1.00  0.00           C
ATOM   2800  HB  VAL A 190      25.539  41.895  30.215  1.00  0.00           H
ATOM   2801  CG1 VAL A 190      26.110  42.168  32.246  1.00  0.00           C
ATOM   2802 1HG1 VAL A 190      25.568  42.678  33.051  1.00  0.00           H
ATOM   2803 2HG1 VAL A 190      26.222  41.092  32.330  1.00  0.00           H
ATOM   2804 3HG1 VAL A 190      27.143  42.498  32.211  1.00  0.00           H
ATOM   2805  CG2 VAL A 190      23.763  42.471  31.266  1.00  0.00           C
ATOM   2806 1HG2 VAL A 190      23.083  42.621  30.426  1.00  0.00           H
ATOM   2807 2HG2 VAL A 190      23.615  41.407  31.444  1.00  0.00           H
ATOM   2808 3HG2 VAL A 190      23.370  43.013  32.136  1.00  0.00           H
ATOM   2809  C   VAL A 190      25.138  44.279  29.138  1.00  0.00           C
ATOM   2810  O   VAL A 190      25.735  43.970  28.095  1.00  0.00           O
ATOM   2811  N   ARG A 191      23.989  44.941  29.130  1.00  0.00           N
ATOM   2812  H   ARG A 191      23.495  45.270  29.945  1.00  0.00           H
ATOM   2813  CA  ARG A 191      23.443  45.427  27.871  1.00  0.00           C
ATOM   2814  HA  ARG A 191      23.225  44.576  27.212  1.00  0.00           H
ATOM   2815  CB  ARG A 191      22.007  45.998  28.194  1.00  0.00           C
ATOM   2816  HB1 ARG A 191      21.713  46.539  27.298  1.00  0.00           H
ATOM   2817  HB2 ARG A 191      22.063  46.673  29.050  1.00  0.00           H
ATOM   2818  CG  ARG A 191      20.926  44.937  28.455  1.00  0.00           C
ATOM   2819  HG1 ARG A 191      21.366  44.236  29.177  1.00  0.00           H
ATOM   2820  HG2 ARG A 191      20.694  44.463  27.509  1.00  0.00           H
ATOM   2821  CD  ARG A 191      19.702  45.630  29.096  1.00  0.00           C
ATOM   2822  HD1 ARG A 191      19.247  46.333  28.387  1.00  0.00           H
ATOM   2823  HD2 ARG A 191      19.985  46.099  30.042  1.00  0.00           H
ATOM   2824  NE  ARG A 191      18.718  44.585  29.426  1.00  0.00           N
ATOM   2825  HE  ARG A 191      19.109  43.644  29.368  1.00  0.00           H
ATOM   2826  CZ  ARG A 191      17.482  44.825  29.812  1.00  0.00           C
ATOM   2827  NH1 ARG A 191      16.672  43.814  29.935  1.00  0.00           N
ATOM   2828 1HH1 ARG A 191      16.941  42.890  29.614  1.00  0.00           H
ATOM   2829 2HH1 ARG A 191      15.806  43.934  30.429  1.00  0.00           H
ATOM   2830  NH2 ARG A 191      16.957  45.977  30.035  1.00  0.00           N
ATOM   2831 1HH2 ARG A 191      17.569  46.756  29.853  1.00  0.00           H
ATOM   2832 2HH2 ARG A 191      16.019  46.056  30.401  1.00  0.00           H
ATOM   2833  C   ARG A 191      24.334  46.472  27.221  1.00  0.00           C
ATOM   2834  O   ARG A 191      23.936  46.707  26.077  1.00  0.00           O
ATOM   2835  N   ALA A 192      25.388  47.059  27.755  1.00  0.00           N
ATOM   2836  H   ALA A 192      25.658  46.818  28.697  1.00  0.00           H
ATOM   2837  CA  ALA A 192      26.410  47.755  26.929  1.00  0.00           C
ATOM   2838  HA  ALA A 192      26.025  48.183  26.004  1.00  0.00           H
ATOM   2839  CB  ALA A 192      26.807  49.027  27.701  1.00  0.00           C
ATOM   2840  HB1 ALA A 192      27.543  49.596  27.135  1.00  0.00           H
ATOM   2841  HB2 ALA A 192      25.961  49.715  27.788  1.00  0.00           H
ATOM   2842  HB3 ALA A 192      27.281  48.652  28.599  1.00  0.00           H
ATOM   2843  C   ALA A 192      27.535  46.781  26.694  1.00  0.00           C
ATOM   2844  O   ALA A 192      28.103  46.713  25.589  1.00  0.00           O
ATOM   2845  N   MET A 193      27.949  46.007  27.762  1.00  0.00           N
ATOM   2846  H   MET A 193      27.581  46.190  28.692  1.00  0.00           H
ATOM   2847  CA  MET A 193      29.110  45.178  27.639  1.00  0.00           C
ATOM   2848  HA  MET A 193      29.949  45.808  27.347  1.00  0.00           H
ATOM   2849  CB  MET A 193      29.451  44.586  28.999  1.00  0.00           C
ATOM   2850  HB1 MET A 193      28.774  43.759  29.206  1.00  0.00           H
ATOM   2851  HB2 MET A 193      29.158  45.332  29.734  1.00  0.00           H
ATOM   2852  CG  MET A 193      30.964  44.162  29.173  1.00  0.00           C
ATOM   2853  HG1 MET A 193      31.659  44.872  28.707  1.00  0.00           H
ATOM   2854  HG2 MET A 193      31.120  43.335  28.475  1.00  0.00           H
ATOM   2855  SD  MET A 193      31.629  43.638  30.741  1.00  0.00           S
ATOM   2856  CE  MET A 193      31.336  45.105  31.764  1.00  0.00           C
ATOM   2857  HE1 MET A 193      31.609  44.895  32.800  1.00  0.00           H
ATOM   2858  HE2 MET A 193      31.971  45.901  31.385  1.00  0.00           H
ATOM   2859  HE3 MET A 193      30.279  45.374  31.682  1.00  0.00           H
ATOM   2860  C   MET A 193      29.043  44.089  26.588  1.00  0.00           C
ATOM   2861  O   MET A 193      29.926  43.813  25.857  1.00  0.00           O
ATOM   2862  N   ALA A 194      27.819  43.562  26.265  1.00  0.00           N
ATOM   2863  H   ALA A 194      27.008  43.650  26.863  1.00  0.00           H
ATOM   2864  CA  ALA A 194      27.638  42.576  25.215  1.00  0.00           C
ATOM   2865  HA  ALA A 194      28.517  41.945  25.159  1.00  0.00           H
ATOM   2866  CB  ALA A 194      26.523  41.629  25.638  1.00  0.00           C
ATOM   2867  HB1 ALA A 194      26.880  41.043  26.493  1.00  0.00           H
ATOM   2868  HB2 ALA A 194      25.546  42.052  25.881  1.00  0.00           H
ATOM   2869  HB3 ALA A 194      26.362  40.854  24.894  1.00  0.00           H
ATOM   2870  C   ALA A 194      27.522  43.107  23.791  1.00  0.00           C
ATOM   2871  O   ALA A 194      27.485  42.332  22.833  1.00  0.00           O
ATOM   2872  N   VAL A 195      27.440  44.395  23.547  1.00  0.00           N
ATOM   2873  H   VAL A 195      27.349  44.988  24.365  1.00  0.00           H
ATOM   2874  CA  VAL A 195      27.361  45.097  22.219  1.00  0.00           C
ATOM   2875  HA  VAL A 195      27.462  44.366  21.421  1.00  0.00           H
ATOM   2876  CB  VAL A 195      25.994  45.837  22.010  1.00  0.00           C
ATOM   2877  HB  VAL A 195      25.870  46.098  20.955  1.00  0.00           H
ATOM   2878  CG1 VAL A 195      24.883  44.910  22.386  1.00  0.00           C
ATOM   2879 1HG1 VAL A 195      24.977  44.001  21.800  1.00  0.00           H
ATOM   2880 2HG1 VAL A 195      24.972  44.630  23.431  1.00  0.00           H
ATOM   2881 3HG1 VAL A 195      23.889  45.332  22.210  1.00  0.00           H
ATOM   2882  CG2 VAL A 195      25.988  47.133  22.935  1.00  0.00           C
ATOM   2883 1HG2 VAL A 195      26.771  47.847  22.687  1.00  0.00           H
ATOM   2884 2HG2 VAL A 195      25.028  47.640  22.803  1.00  0.00           H
ATOM   2885 3HG2 VAL A 195      25.932  46.806  23.971  1.00  0.00           H
ATOM   2886  C   VAL A 195      28.551  45.973  21.852  1.00  0.00           C
ATOM   2887  O   VAL A 195      28.769  46.186  20.653  1.00  0.00           O
ATOM   2888  N   LEU A 196      29.312  46.462  22.759  1.00  0.00           N
ATOM   2889  H   LEU A 196      29.141  46.348  23.745  1.00  0.00           H
ATOM   2890  CA  LEU A 196      30.539  47.298  22.413  1.00  0.00           C
ATOM   2891  HA  LEU A 196      30.271  48.054  21.670  1.00  0.00           H
ATOM   2892  CB  LEU A 196      30.887  48.122  23.727  1.00  0.00           C
ATOM   2893  HB1 LEU A 196      31.808  48.662  23.518  1.00  0.00           H
ATOM   2894  HB2 LEU A 196      31.053  47.409  24.528  1.00  0.00           H
ATOM   2895  CG  LEU A 196      29.843  49.150  24.210  1.00  0.00           C
ATOM   2896  HG  LEU A 196      29.035  48.698  24.795  1.00  0.00           H
ATOM   2897  CD1 LEU A 196      30.678  50.041  25.233  1.00  0.00           C
ATOM   2898 1HD1 LEU A 196      31.491  50.547  24.725  1.00  0.00           H
ATOM   2899 2HD1 LEU A 196      30.069  50.839  25.653  1.00  0.00           H
ATOM   2900 3HD1 LEU A 196      31.032  49.394  26.032  1.00  0.00           H
ATOM   2901  CD2 LEU A 196      29.249  50.095  23.227  1.00  0.00           C
ATOM   2902 1HD2 LEU A 196      28.754  50.886  23.787  1.00  0.00           H
ATOM   2903 2HD2 LEU A 196      30.054  50.569  22.683  1.00  0.00           H
ATOM   2904 3HD2 LEU A 196      28.611  49.536  22.529  1.00  0.00           H
ATOM   2905  C   LEU A 196      31.768  46.564  21.802  1.00  0.00           C
ATOM   2906  O   LEU A 196      32.667  47.203  21.296  1.00  0.00           O
ATOM   2907  N   THR A 197      31.750  45.203  21.857  1.00  0.00           N
ATOM   2908  H   THR A 197      30.882  44.724  22.056  1.00  0.00           H
ATOM   2909  CA  THR A 197      32.946  44.408  21.455  1.00  0.00           C
ATOM   2910  HA  THR A 197      33.849  44.907  21.803  1.00  0.00           H
ATOM   2911  CB  THR A 197      32.860  42.987  22.041  1.00  0.00           C
ATOM   2912  HB  THR A 197      33.818  42.518  21.831  1.00  0.00           H
ATOM   2913  CG2 THR A 197      32.778  42.927  23.538  1.00  0.00           C
ATOM   2914 1HG2 THR A 197      33.390  43.767  23.869  1.00  0.00           H
ATOM   2915 2HG2 THR A 197      31.744  43.120  23.830  1.00  0.00           H
ATOM   2916 3HG2 THR A 197      33.064  42.023  24.060  1.00  0.00           H
ATOM   2917  OG1 THR A 197      31.857  42.330  21.502  1.00  0.00           O
ATOM   2918  HG1 THR A 197      32.033  41.398  21.435  1.00  0.00           H
ATOM   2919  C   THR A 197      32.992  44.267  19.900  1.00  0.00           C
ATOM   2920  O   THR A 197      32.025  44.353  19.230  1.00  0.00           O
ATOM   2921  N   ASP A 198      34.262  44.176  19.387  1.00  0.00           N
ATOM   2922  H   ASP A 198      35.076  44.395  19.946  1.00  0.00           H
ATOM   2923  CA  ASP A 198      34.433  44.101  17.878  1.00  0.00           C
ATOM   2924  HA  ASP A 198      33.702  44.803  17.469  1.00  0.00           H
ATOM   2925  CB  ASP A 198      35.815  44.528  17.348  1.00  0.00           C
ATOM   2926  HB1 ASP A 198      35.969  45.548  17.709  1.00  0.00           H
ATOM   2927  HB2 ASP A 198      35.891  44.437  16.266  1.00  0.00           H
ATOM   2928  CG  ASP A 198      37.054  43.758  17.867  1.00  0.00           C
ATOM   2929  OD1 ASP A 198      36.772  42.758  18.553  1.00  0.00           O
ATOM   2930  OD2 ASP A 198      38.243  43.977  17.487  1.00  0.00           O
ATOM   2931  C   ASP A 198      33.982  42.790  17.207  1.00  0.00           C
ATOM   2932  O   ASP A 198      33.420  42.852  16.114  1.00  0.00           O
ATOM   2933  N   HIS A 199      34.213  41.657  17.860  1.00  0.00           N
ATOM   2934  H   HIS A 199      34.707  41.627  18.737  1.00  0.00           H
ATOM   2935  CA  HIS A 199      33.647  40.331  17.509  1.00  0.00           C
ATOM   2936  HA  HIS A 199      33.471  40.400  16.426  1.00  0.00           H
ATOM   2937  CB  HIS A 199      34.707  39.219  17.806  1.00  0.00           C
ATOM   2938  HB1 HIS A 199      34.809  39.196  18.887  1.00  0.00           H
ATOM   2939  HB2 HIS A 199      35.652  39.517  17.352  1.00  0.00           H
ATOM   2940  CG  HIS A 199      34.328  37.854  17.215  1.00  0.00           C
ATOM   2941  ND1 HIS A 199      34.468  37.484  15.894  1.00  0.00           N
ATOM   2942  CE1 HIS A 199      34.017  36.261  15.763  1.00  0.00           C
ATOM   2943  HE1 HIS A 199      34.005  35.656  14.869  1.00  0.00           H
ATOM   2944  NE2 HIS A 199      33.565  35.777  16.978  1.00  0.00           N
ATOM   2945  HE2 HIS A 199      33.077  34.901  17.074  1.00  0.00           H
ATOM   2946  CD2 HIS A 199      33.723  36.851  17.873  1.00  0.00           C
ATOM   2947  HD2 HIS A 199      33.273  36.842  18.864  1.00  0.00           H
ATOM   2948  C   HIS A 199      32.422  40.027  18.385  1.00  0.00           C
ATOM   2949  O   HIS A 199      32.438  40.377  19.566  1.00  0.00           O
ATOM   2950  N   PRO A 200      31.327  39.442  17.897  1.00  0.00           N
ATOM   2951  CD  PRO A 200      31.102  39.304  16.439  1.00  0.00           C
ATOM   2952  HD1 PRO A 200      31.925  38.710  16.040  1.00  0.00           H
ATOM   2953  HD2 PRO A 200      30.958  40.215  15.868  1.00  0.00           H
ATOM   2954  CG  PRO A 200      29.951  38.316  16.318  1.00  0.00           C
ATOM   2955  HG1 PRO A 200      30.208  37.620  15.514  1.00  0.00           H
ATOM   2956  HG2 PRO A 200      29.074  38.819  15.906  1.00  0.00           H
ATOM   2957  CB  PRO A 200      29.777  37.588  17.660  1.00  0.00           C
ATOM   2958  HB1 PRO A 200      30.463  36.743  17.644  1.00  0.00           H
ATOM   2959  HB2 PRO A 200      28.748  37.247  17.781  1.00  0.00           H
ATOM   2960  CA  PRO A 200      30.240  38.680  18.591  1.00  0.00           C
ATOM   2961  HA  PRO A 200      29.428  39.411  18.633  1.00  0.00           H
ATOM   2962  C   PRO A 200      30.488  38.297  20.070  1.00  0.00           C
ATOM   2963  O   PRO A 200      31.349  37.448  20.364  1.00  0.00           O
ATOM   2964  N   TYR A 201      29.716  38.825  20.990  1.00  0.00           N
ATOM   2965  H   TYR A 201      29.024  39.446  20.593  1.00  0.00           H
ATOM   2966  CA  TYR A 201      29.772  38.543  22.408  1.00  0.00           C
ATOM   2967  HA  TYR A 201      30.412  37.668  22.531  1.00  0.00           H
ATOM   2968  CB  TYR A 201      30.448  39.731  23.091  1.00  0.00           C
ATOM   2969  HB1 TYR A 201      29.670  40.482  23.265  1.00  0.00           H
ATOM   2970  HB2 TYR A 201      31.156  40.243  22.437  1.00  0.00           H
ATOM   2971  CG  TYR A 201      31.049  39.521  24.431  1.00  0.00           C
ATOM   2972  CD1 TYR A 201      30.259  39.697  25.580  1.00  0.00           C
ATOM   2973  HD1 TYR A 201      29.246  40.080  25.547  1.00  0.00           H
ATOM   2974  CE1 TYR A 201      30.917  39.702  26.889  1.00  0.00           C
ATOM   2975  HE1 TYR A 201      30.411  40.060  27.781  1.00  0.00           H
ATOM   2976  CZ  TYR A 201      32.192  39.108  27.025  1.00  0.00           C
ATOM   2977  OH  TYR A 201      32.731  38.943  28.313  1.00  0.00           O
ATOM   2978  HH  TYR A 201      33.580  38.493  28.221  1.00  0.00           H
ATOM   2979  CE2 TYR A 201      32.921  38.738  25.867  1.00  0.00           C
ATOM   2980  HE2 TYR A 201      33.934  38.366  25.945  1.00  0.00           H
ATOM   2981  CD2 TYR A 201      32.424  39.046  24.604  1.00  0.00           C
ATOM   2982  HD2 TYR A 201      33.042  38.962  23.723  1.00  0.00           H
ATOM   2983  C   TYR A 201      28.366  38.374  22.975  1.00  0.00           C
ATOM   2984  O   TYR A 201      27.444  39.023  22.468  1.00  0.00           O
ATOM   2985  N   ALA A 202      28.264  37.595  24.065  1.00  0.00           N
ATOM   2986  H   ALA A 202      29.075  37.101  24.395  1.00  0.00           H
ATOM   2987  CA  ALA A 202      27.023  37.265  24.846  1.00  0.00           C
ATOM   2988  HA  ALA A 202      26.212  37.754  24.311  1.00  0.00           H
ATOM   2989  CB  ALA A 202      27.068  35.754  24.766  1.00  0.00           C
ATOM   2990  HB1 ALA A 202      26.108  35.421  25.160  1.00  0.00           H
ATOM   2991  HB2 ALA A 202      27.337  35.308  23.807  1.00  0.00           H
ATOM   2992  HB3 ALA A 202      27.809  35.386  25.480  1.00  0.00           H
ATOM   2993  C   ALA A 202      26.977  37.859  26.274  1.00  0.00           C
ATOM   2994  O   ALA A 202      27.919  38.546  26.686  1.00  0.00           O
ATOM   2995  N   SER A 203      25.909  37.632  27.057  1.00  0.00           N
ATOM   2996  H   SER A 203      25.145  37.078  26.698  1.00  0.00           H
ATOM   2997  CA  SER A 203      25.856  37.998  28.500  1.00  0.00           C
ATOM   2998  HA  SER A 203      26.882  37.947  28.888  1.00  0.00           H
ATOM   2999  CB  SER A 203      25.209  39.403  28.563  1.00  0.00           C
ATOM   3000  HB1 SER A 203      25.791  40.171  28.061  1.00  0.00           H
ATOM   3001  HB2 SER A 203      25.009  39.642  29.610  1.00  0.00           H
ATOM   3002  OG  SER A 203      23.998  39.430  27.858  1.00  0.00           O
ATOM   3003  HG  SER A 203      24.279  39.595  26.950  1.00  0.00           H
ATOM   3004  C   SER A 203      24.908  37.074  29.266  1.00  0.00           C
ATOM   3005  O   SER A 203      23.999  36.492  28.733  1.00  0.00           O
ATOM   3006  N   LEU A 204      25.068  36.922  30.535  1.00  0.00           N
ATOM   3007  H   LEU A 204      25.863  37.403  30.929  1.00  0.00           H
ATOM   3008  CA  LEU A 204      24.239  36.195  31.443  1.00  0.00           C
ATOM   3009  HA  LEU A 204      23.258  36.041  30.987  1.00  0.00           H
ATOM   3010  CB  LEU A 204      24.943  34.868  31.739  1.00  0.00           C
ATOM   3011  HB1 LEU A 204      25.935  35.100  32.131  1.00  0.00           H
ATOM   3012  HB2 LEU A 204      24.913  34.325  30.796  1.00  0.00           H
ATOM   3013  CG  LEU A 204      24.249  34.016  32.753  1.00  0.00           C
ATOM   3014  HG  LEU A 204      24.305  34.475  33.743  1.00  0.00           H
ATOM   3015  CD1 LEU A 204      22.858  33.617  32.363  1.00  0.00           C
ATOM   3016 1HD1 LEU A 204      22.910  33.001  31.470  1.00  0.00           H
ATOM   3017 2HD1 LEU A 204      22.418  32.969  33.113  1.00  0.00           H
ATOM   3018 3HD1 LEU A 204      22.212  34.501  32.342  1.00  0.00           H
ATOM   3019  CD2 LEU A 204      25.011  32.751  32.982  1.00  0.00           C
ATOM   3020 1HD2 LEU A 204      24.413  32.098  33.619  1.00  0.00           H
ATOM   3021 2HD2 LEU A 204      25.126  32.235  32.037  1.00  0.00           H
ATOM   3022 3HD2 LEU A 204      26.004  32.963  33.363  1.00  0.00           H
ATOM   3023  C   LEU A 204      24.083  37.098  32.730  1.00  0.00           C
ATOM   3024  O   LEU A 204      25.070  37.468  33.315  1.00  0.00           O
ATOM   3025  N   THR A 205      22.811  37.405  33.110  1.00  0.00           N
ATOM   3026  H   THR A 205      22.073  37.206  32.450  1.00  0.00           H
ATOM   3027  CA  THR A 205      22.382  37.813  34.452  1.00  0.00           C
ATOM   3028  HA  THR A 205      23.154  38.352  34.999  1.00  0.00           H
ATOM   3029  CB  THR A 205      21.225  38.815  34.389  1.00  0.00           C
ATOM   3030  HB  THR A 205      20.699  38.776  35.342  1.00  0.00           H
ATOM   3031  CG2 THR A 205      21.917  40.093  34.044  1.00  0.00           C
ATOM   3032 1HG2 THR A 205      21.413  41.042  34.137  1.00  0.00           H
ATOM   3033 2HG2 THR A 205      22.807  40.183  34.670  1.00  0.00           H
ATOM   3034 3HG2 THR A 205      22.281  40.000  33.013  1.00  0.00           H
ATOM   3035  OG1 THR A 205      20.281  38.305  33.421  1.00  0.00           O
ATOM   3036  HG1 THR A 205      19.882  37.612  33.943  1.00  0.00           H
ATOM   3037  C   THR A 205      21.983  36.668  35.369  1.00  0.00           C
ATOM   3038  O   THR A 205      21.622  35.582  34.943  1.00  0.00           O
ATOM   3039  N   LEU A 206      22.110  36.821  36.720  1.00  0.00           N
ATOM   3040  H   LEU A 206      22.608  37.609  37.111  1.00  0.00           H
ATOM   3041  CA  LEU A 206      21.971  35.714  37.742  1.00  0.00           C
ATOM   3042  HA  LEU A 206      21.596  34.865  37.162  1.00  0.00           H
ATOM   3043  CB  LEU A 206      23.333  35.423  38.391  1.00  0.00           C
ATOM   3044  HB1 LEU A 206      23.171  34.728  39.218  1.00  0.00           H
ATOM   3045  HB2 LEU A 206      23.762  36.353  38.784  1.00  0.00           H
ATOM   3046  CG  LEU A 206      24.383  34.837  37.504  1.00  0.00           C
ATOM   3047  HG  LEU A 206      24.556  35.491  36.649  1.00  0.00           H
ATOM   3048  CD1 LEU A 206      25.712  34.573  38.218  1.00  0.00           C
ATOM   3049 1HD1 LEU A 206      26.442  34.325  37.454  1.00  0.00           H
ATOM   3050 2HD1 LEU A 206      25.950  35.534  38.661  1.00  0.00           H
ATOM   3051 3HD1 LEU A 206      25.512  33.709  38.855  1.00  0.00           H
ATOM   3052  CD2 LEU A 206      23.967  33.484  36.866  1.00  0.00           C
ATOM   3053 1HD2 LEU A 206      23.588  32.950  37.734  1.00  0.00           H
ATOM   3054 2HD2 LEU A 206      23.155  33.593  36.158  1.00  0.00           H
ATOM   3055 3HD2 LEU A 206      24.796  32.902  36.455  1.00  0.00           H
ATOM   3056  C   LEU A 206      20.933  36.070  38.857  1.00  0.00           C
ATOM   3057  O   LEU A 206      20.637  37.227  39.232  1.00  0.00           O
ATOM   3058  N   PRO A 207      20.434  35.062  39.567  1.00  0.00           N
ATOM   3059  CD  PRO A 207      20.430  33.664  39.217  1.00  0.00           C
ATOM   3060  HD1 PRO A 207      21.335  33.244  39.648  1.00  0.00           H
ATOM   3061  HD2 PRO A 207      20.271  33.509  38.145  1.00  0.00           H
ATOM   3062  CG  PRO A 207      19.205  33.081  39.902  1.00  0.00           C
ATOM   3063  HG1 PRO A 207      19.302  32.031  40.171  1.00  0.00           H
ATOM   3064  HG2 PRO A 207      18.325  33.228  39.263  1.00  0.00           H
ATOM   3065  CB  PRO A 207      19.073  33.913  41.136  1.00  0.00           C
ATOM   3066  HB1 PRO A 207      19.805  33.517  41.843  1.00  0.00           H
ATOM   3067  HB2 PRO A 207      18.060  34.020  41.532  1.00  0.00           H
ATOM   3068  CA  PRO A 207      19.409  35.289  40.609  1.00  0.00           C
ATOM   3069  HA  PRO A 207      18.642  35.833  40.055  1.00  0.00           H
ATOM   3070  C   PRO A 207      19.867  36.153  41.779  1.00  0.00           C
ATOM   3071  O   PRO A 207      18.982  36.742  42.424  1.00  0.00           O
ATOM   3072  N   ASP A 208      21.186  36.144  42.169  1.00  0.00           N
ATOM   3073  H   ASP A 208      21.882  35.629  41.663  1.00  0.00           H
ATOM   3074  CA  ASP A 208      21.740  36.871  43.322  1.00  0.00           C
ATOM   3075  HA  ASP A 208      20.887  37.291  43.859  1.00  0.00           H
ATOM   3076  CB  ASP A 208      22.323  35.902  44.328  1.00  0.00           C
ATOM   3077  HB1 ASP A 208      22.583  36.518  45.189  1.00  0.00           H
ATOM   3078  HB2 ASP A 208      23.247  35.465  43.944  1.00  0.00           H
ATOM   3079  CG  ASP A 208      21.453  34.819  44.930  1.00  0.00           C
ATOM   3080  OD1 ASP A 208      21.631  33.664  44.618  1.00  0.00           O
ATOM   3081  OD2 ASP A 208      20.621  35.256  45.729  1.00  0.00           O
ATOM   3082  C   ASP A 208      22.753  37.963  42.845  1.00  0.00           C
ATOM   3083  O   ASP A 208      23.440  37.798  41.887  1.00  0.00           O
ATOM   3084  N   ASP A 209      22.721  39.045  43.618  1.00  0.00           N
ATOM   3085  H   ASP A 209      22.146  39.072  44.452  1.00  0.00           H
ATOM   3086  CA  ASP A 209      23.684  40.123  43.495  1.00  0.00           C
ATOM   3087  HA  ASP A 209      23.795  40.392  42.442  1.00  0.00           H
ATOM   3088  CB  ASP A 209      23.135  41.403  44.080  1.00  0.00           C
ATOM   3089  HB1 ASP A 209      22.194  41.670  43.614  1.00  0.00           H
ATOM   3090  HB2 ASP A 209      23.953  42.113  43.938  1.00  0.00           H
ATOM   3091  CG  ASP A 209      22.799  41.367  45.564  1.00  0.00           C
ATOM   3092  OD1 ASP A 209      22.903  40.252  46.186  1.00  0.00           O
ATOM   3093  OD2 ASP A 209      22.362  42.396  46.090  1.00  0.00           O
ATOM   3094  C   ASP A 209      25.111  39.864  43.963  1.00  0.00           C
ATOM   3095  O   ASP A 209      26.054  40.512  43.495  1.00  0.00           O
ATOM   3096  N   ALA A 210      25.240  38.846  44.869  1.00  0.00           N
ATOM   3097  H   ALA A 210      24.431  38.306  45.102  1.00  0.00           H
ATOM   3098  CA  ALA A 210      26.502  38.376  45.411  1.00  0.00           C
ATOM   3099  HA  ALA A 210      27.210  39.143  45.729  1.00  0.00           H
ATOM   3100  CB  ALA A 210      26.055  37.636  46.644  1.00  0.00           C
ATOM   3101  HB1 ALA A 210      26.764  37.062  47.228  1.00  0.00           H
ATOM   3102  HB2 ALA A 210      25.656  38.372  47.347  1.00  0.00           H
ATOM   3103  HB3 ALA A 210      25.231  36.927  46.523  1.00  0.00           H
ATOM   3104  C   ALA A 210      27.299  37.441  44.434  1.00  0.00           C
ATOM   3105  O   ALA A 210      28.415  37.034  44.740  1.00  0.00           O
ATOM   3106  N   ALA A 211      26.653  37.186  43.247  1.00  0.00           N
ATOM   3107  H   ALA A 211      25.700  37.509  43.154  1.00  0.00           H
ATOM   3108  CA  ALA A 211      27.074  36.162  42.319  1.00  0.00           C
ATOM   3109  HA  ALA A 211      27.554  35.333  42.841  1.00  0.00           H
ATOM   3110  CB  ALA A 211      25.811  35.400  41.815  1.00  0.00           C
ATOM   3111  HB1 ALA A 211      26.239  34.492  41.383  1.00  0.00           H
ATOM   3112  HB2 ALA A 211      25.114  35.183  42.621  1.00  0.00           H
ATOM   3113  HB3 ALA A 211      25.372  35.951  40.993  1.00  0.00           H
ATOM   3114  C   ALA A 211      28.031  36.584  41.192  1.00  0.00           C
ATOM   3115  O   ALA A 211      28.443  35.729  40.382  1.00  0.00           O
ATOM   3116  N   ALA A 212      28.411  37.900  41.126  1.00  0.00           N
ATOM   3117  H   ALA A 212      27.854  38.540  41.684  1.00  0.00           H
ATOM   3118  CA  ALA A 212      29.444  38.310  40.124  1.00  0.00           C
ATOM   3119  HA  ALA A 212      29.264  37.719  39.229  1.00  0.00           H
ATOM   3120  CB  ALA A 212      29.137  39.781  39.749  1.00  0.00           C
ATOM   3121  HB1 ALA A 212      28.070  39.818  39.520  1.00  0.00           H
ATOM   3122  HB2 ALA A 212      29.190  40.484  40.580  1.00  0.00           H
ATOM   3123  HB3 ALA A 212      29.666  40.166  38.884  1.00  0.00           H
ATOM   3124  C   ALA A 212      30.934  38.113  40.469  1.00  0.00           C
ATOM   3125  O   ALA A 212      31.798  38.250  39.579  1.00  0.00           O
ATOM   3126  N   ASP A 213      31.212  37.735  41.699  1.00  0.00           N
ATOM   3127  H   ASP A 213      30.423  37.809  42.327  1.00  0.00           H
ATOM   3128  CA  ASP A 213      32.510  37.390  42.168  1.00  0.00           C
ATOM   3129  HA  ASP A 213      33.217  38.180  41.894  1.00  0.00           H
ATOM   3130  CB  ASP A 213      32.355  37.282  43.696  1.00  0.00           C
ATOM   3131  HB1 ASP A 213      31.626  36.544  44.013  1.00  0.00           H
ATOM   3132  HB2 ASP A 213      31.850  38.199  44.016  1.00  0.00           H
ATOM   3133  CG  ASP A 213      33.625  37.116  44.449  1.00  0.00           C
ATOM   3134  OD1 ASP A 213      33.640  36.440  45.488  1.00  0.00           O
ATOM   3135  OD2 ASP A 213      34.688  37.605  44.027  1.00  0.00           O
ATOM   3136  C   ASP A 213      33.114  36.078  41.593  1.00  0.00           C
ATOM   3137  O   ASP A 213      32.810  34.938  42.038  1.00  0.00           O
ATOM   3138  N   CYS A 214      33.994  36.255  40.604  1.00  0.00           N
ATOM   3139  H   CYS A 214      34.238  37.220  40.481  1.00  0.00           H
ATOM   3140  CA  CYS A 214      34.356  35.259  39.600  1.00  0.00           C
ATOM   3141  HA  CYS A 214      34.358  34.293  40.103  1.00  0.00           H
ATOM   3142  CB  CYS A 214      33.324  35.198  38.463  1.00  0.00           C
ATOM   3143  HB1 CYS A 214      33.633  34.669  37.567  1.00  0.00           H
ATOM   3144  HB2 CYS A 214      33.174  36.230  38.117  1.00  0.00           H
ATOM   3145  SG  CYS A 214      31.775  34.707  39.086  1.00  0.00           S
ATOM   3146  HG  CYS A 214      31.483  35.964  39.401  1.00  0.00           H
ATOM   3147  C   CYS A 214      35.755  35.504  38.995  1.00  0.00           C
ATOM   3148  O   CYS A 214      36.221  36.575  38.743  1.00  0.00           O
ATOM   3149  N   LEU A 215      36.405  34.395  38.727  1.00  0.00           N
ATOM   3150  H   LEU A 215      35.993  33.499  38.983  1.00  0.00           H
ATOM   3151  CA  LEU A 215      37.712  34.446  38.027  1.00  0.00           C
ATOM   3152  HA  LEU A 215      38.056  35.449  37.780  1.00  0.00           H
ATOM   3153  CB  LEU A 215      38.752  33.818  39.088  1.00  0.00           C
ATOM   3154  HB1 LEU A 215      39.600  33.440  38.521  1.00  0.00           H
ATOM   3155  HB2 LEU A 215      38.236  33.071  39.683  1.00  0.00           H
ATOM   3156  CG  LEU A 215      39.257  34.826  40.132  1.00  0.00           C
ATOM   3157  HG  LEU A 215      38.372  35.211  40.636  1.00  0.00           H
ATOM   3158  CD1 LEU A 215      40.219  34.026  41.032  1.00  0.00           C
ATOM   3159 1HD1 LEU A 215      40.760  34.719  41.667  1.00  0.00           H
ATOM   3160 2HD1 LEU A 215      39.596  33.325  41.584  1.00  0.00           H
ATOM   3161 3HD1 LEU A 215      40.864  33.421  40.385  1.00  0.00           H
ATOM   3162  CD2 LEU A 215      40.025  35.968  39.475  1.00  0.00           C
ATOM   3163 1HD2 LEU A 215      39.385  36.574  38.843  1.00  0.00           H
ATOM   3164 2HD2 LEU A 215      40.510  36.614  40.209  1.00  0.00           H
ATOM   3165 3HD2 LEU A 215      40.812  35.535  38.860  1.00  0.00           H
ATOM   3166  C   LEU A 215      37.681  33.603  36.708  1.00  0.00           C
ATOM   3167  O   LEU A 215      37.981  32.393  36.680  1.00  0.00           O
ATOM   3168  N   PHE A 216      37.665  34.277  35.587  1.00  0.00           N
ATOM   3169  H   PHE A 216      37.335  35.224  35.671  1.00  0.00           H
ATOM   3170  CA  PHE A 216      37.932  33.608  34.251  1.00  0.00           C
ATOM   3171  HA  PHE A 216      37.574  32.575  34.279  1.00  0.00           H
ATOM   3172  CB  PHE A 216      37.236  34.350  33.083  1.00  0.00           C
ATOM   3173  HB1 PHE A 216      36.976  35.370  33.351  1.00  0.00           H
ATOM   3174  HB2 PHE A 216      36.227  33.943  32.954  1.00  0.00           H
ATOM   3175  CG  PHE A 216      37.879  34.357  31.692  1.00  0.00           C
ATOM   3176  CD1 PHE A 216      38.042  33.071  31.003  1.00  0.00           C
ATOM   3177  HD1 PHE A 216      37.766  32.148  31.493  1.00  0.00           H
ATOM   3178  CE1 PHE A 216      38.604  33.064  29.785  1.00  0.00           C
ATOM   3179  HE1 PHE A 216      38.824  32.090  29.382  1.00  0.00           H
ATOM   3180  CZ  PHE A 216      39.042  34.237  29.149  1.00  0.00           C
ATOM   3181  HZ  PHE A 216      39.484  34.139  28.165  1.00  0.00           H
ATOM   3182  CE2 PHE A 216      38.885  35.498  29.754  1.00  0.00           C
ATOM   3183  HE2 PHE A 216      39.171  36.370  29.190  1.00  0.00           H
ATOM   3184  CD2 PHE A 216      38.279  35.547  31.038  1.00  0.00           C
ATOM   3185  HD2 PHE A 216      38.079  36.519  31.466  1.00  0.00           H
ATOM   3186  C   PHE A 216      39.481  33.557  33.992  1.00  0.00           C
ATOM   3187  O   PHE A 216      40.195  34.591  33.954  1.00  0.00           O
ATOM   3188  N   LEU A 217      39.919  32.326  33.676  1.00  0.00           N
ATOM   3189  H   LEU A 217      39.272  31.557  33.687  1.00  0.00           H
ATOM   3190  CA  LEU A 217      41.301  31.891  33.406  1.00  0.00           C
ATOM   3191  HA  LEU A 217      41.888  32.805  33.282  1.00  0.00           H
ATOM   3192  CB  LEU A 217      41.894  31.235  34.720  1.00  0.00           C
ATOM   3193  HB1 LEU A 217      42.933  30.953  34.608  1.00  0.00           H
ATOM   3194  HB2 LEU A 217      41.254  30.406  35.019  1.00  0.00           H
ATOM   3195  CG  LEU A 217      41.846  32.156  35.962  1.00  0.00           C
ATOM   3196  HG  LEU A 217      40.808  32.401  36.176  1.00  0.00           H
ATOM   3197  CD1 LEU A 217      42.447  31.503  37.205  1.00  0.00           C
ATOM   3198 1HD1 LEU A 217      43.520  31.332  37.083  1.00  0.00           H
ATOM   3199 2HD1 LEU A 217      42.417  32.257  37.989  1.00  0.00           H
ATOM   3200 3HD1 LEU A 217      41.910  30.594  37.469  1.00  0.00           H
ATOM   3201  CD2 LEU A 217      42.683  33.439  35.793  1.00  0.00           C
ATOM   3202 1HD2 LEU A 217      42.491  34.032  34.899  1.00  0.00           H
ATOM   3203 2HD2 LEU A 217      42.535  34.163  36.597  1.00  0.00           H
ATOM   3204 3HD2 LEU A 217      43.708  33.080  35.708  1.00  0.00           H
ATOM   3205  C   LEU A 217      41.388  30.945  32.216  1.00  0.00           C
ATOM   3206  O   LEU A 217      40.492  30.151  31.959  1.00  0.00           O
ATOM   3207  N   ARG A 218      42.575  30.815  31.625  1.00  0.00           N
ATOM   3208  H   ARG A 218      43.318  31.412  31.967  1.00  0.00           H
ATOM   3209  CA  ARG A 218      43.032  29.787  30.614  1.00  0.00           C
ATOM   3210  HA  ARG A 218      42.433  28.913  30.861  1.00  0.00           H
ATOM   3211  CB  ARG A 218      42.747  30.390  29.178  1.00  0.00           C
ATOM   3212  HB1 ARG A 218      43.370  31.279  29.149  1.00  0.00           H
ATOM   3213  HB2 ARG A 218      41.686  30.612  29.115  1.00  0.00           H
ATOM   3214  CG  ARG A 218      43.042  29.304  28.139  1.00  0.00           C
ATOM   3215  HG1 ARG A 218      42.578  28.402  28.539  1.00  0.00           H
ATOM   3216  HG2 ARG A 218      44.115  29.295  27.974  1.00  0.00           H
ATOM   3217  CD  ARG A 218      42.350  29.625  26.827  1.00  0.00           C
ATOM   3218  HD1 ARG A 218      42.826  30.516  26.412  1.00  0.00           H
ATOM   3219  HD2 ARG A 218      41.351  29.957  27.122  1.00  0.00           H
ATOM   3220  NE  ARG A 218      42.369  28.504  25.965  1.00  0.00           N
ATOM   3221  HE  ARG A 218      42.927  27.693  26.168  1.00  0.00           H
ATOM   3222  CZ  ARG A 218      41.546  28.433  24.894  1.00  0.00           C
ATOM   3223  NH1 ARG A 218      41.643  27.404  24.127  1.00  0.00           N
ATOM   3224 1HH1 ARG A 218      42.350  26.692  24.066  1.00  0.00           H
ATOM   3225 2HH1 ARG A 218      40.933  27.417  23.402  1.00  0.00           H
ATOM   3226  NH2 ARG A 218      40.624  29.402  24.680  1.00  0.00           N
ATOM   3227 1HH2 ARG A 218      40.558  30.249  25.214  1.00  0.00           H
ATOM   3228 2HH2 ARG A 218      40.252  29.318  23.749  1.00  0.00           H
ATOM   3229  C   ARG A 218      44.484  29.419  30.957  1.00  0.00           C
ATOM   3230  O   ARG A 218      45.220  30.371  31.278  1.00  0.00           O
ATOM   3231  N   PRO A 219      44.955  28.194  30.887  1.00  0.00           N
ATOM   3232  CD  PRO A 219      44.218  26.997  30.419  1.00  0.00           C
ATOM   3233  HD1 PRO A 219      43.876  26.906  29.382  1.00  0.00           H
ATOM   3234  HD2 PRO A 219      43.500  26.824  31.208  1.00  0.00           H
ATOM   3235  CG  PRO A 219      45.310  25.924  30.509  1.00  0.00           C
ATOM   3236  HG1 PRO A 219      45.912  25.749  29.623  1.00  0.00           H
ATOM   3237  HG2 PRO A 219      44.888  24.945  30.719  1.00  0.00           H
ATOM   3238  CB  PRO A 219      46.234  26.399  31.649  1.00  0.00           C
ATOM   3239  HB1 PRO A 219      47.232  25.949  31.580  1.00  0.00           H
ATOM   3240  HB2 PRO A 219      45.776  26.257  32.622  1.00  0.00           H
ATOM   3241  CA  PRO A 219      46.257  27.843  31.283  1.00  0.00           C
ATOM   3242  HA  PRO A 219      46.540  28.349  32.207  1.00  0.00           H
ATOM   3243  C   PRO A 219      47.317  28.176  30.249  1.00  0.00           C
ATOM   3244  O   PRO A 219      46.966  28.246  29.096  1.00  0.00           O
ATOM   3245  N   GLY A 220      48.538  28.507  30.666  1.00  0.00           N
ATOM   3246  H   GLY A 220      48.711  28.301  31.644  1.00  0.00           H
ATOM   3247  CA  GLY A 220      49.739  28.568  29.756  1.00  0.00           C
ATOM   3248  HA1 GLY A 220      50.556  28.987  30.331  1.00  0.00           H
ATOM   3249  HA2 GLY A 220      49.457  29.172  28.895  1.00  0.00           H
ATOM   3250  C   GLY A 220      50.265  27.208  29.174  1.00  0.00           C
ATOM   3251  O   GLY A 220      51.463  27.066  29.026  1.00  0.00           O
ATOM   3252  N   LEU A 221      49.344  26.281  28.925  1.00  0.00           N
ATOM   3253  H   LEU A 221      48.378  26.458  29.144  1.00  0.00           H
ATOM   3254  CA  LEU A 221      49.568  25.013  28.117  1.00  0.00           C
ATOM   3255  HA  LEU A 221      50.610  24.920  27.801  1.00  0.00           H
ATOM   3256  CB  LEU A 221      49.235  23.854  29.086  1.00  0.00           C
ATOM   3257  HB1 LEU A 221      49.240  22.946  28.487  1.00  0.00           H
ATOM   3258  HB2 LEU A 221      48.186  23.900  29.385  1.00  0.00           H
ATOM   3259  CG  LEU A 221      50.140  23.698  30.360  1.00  0.00           C
ATOM   3260  HG  LEU A 221      50.029  24.634  30.904  1.00  0.00           H
ATOM   3261  CD1 LEU A 221      49.729  22.496  31.257  1.00  0.00           C
ATOM   3262 1HD1 LEU A 221      49.599  21.607  30.634  1.00  0.00           H
ATOM   3263 2HD1 LEU A 221      50.340  22.420  32.159  1.00  0.00           H
ATOM   3264 3HD1 LEU A 221      48.774  22.719  31.720  1.00  0.00           H
ATOM   3265  CD2 LEU A 221      51.616  23.471  29.947  1.00  0.00           C
ATOM   3266 1HD2 LEU A 221      52.071  24.426  29.701  1.00  0.00           H
ATOM   3267 2HD2 LEU A 221      52.054  22.917  30.783  1.00  0.00           H
ATOM   3268 3HD2 LEU A 221      51.612  22.880  29.028  1.00  0.00           H
ATOM   3269  C   LEU A 221      48.729  24.962  26.801  1.00  0.00           C
ATOM   3270  O   LEU A 221      47.578  25.281  26.960  1.00  0.00           O
ATOM   3271  N   PRO A 222      49.256  24.944  25.590  1.00  0.00           N
ATOM   3272  CD  PRO A 222      50.606  24.462  25.241  1.00  0.00           C
ATOM   3273  HD1 PRO A 222      50.767  23.428  25.538  1.00  0.00           H
ATOM   3274  HD2 PRO A 222      51.379  25.023  25.785  1.00  0.00           H
ATOM   3275  CG  PRO A 222      50.755  24.525  23.683  1.00  0.00           C
ATOM   3276  HG1 PRO A 222      50.465  23.628  23.136  1.00  0.00           H
ATOM   3277  HG2 PRO A 222      51.768  24.822  23.406  1.00  0.00           H
ATOM   3278  CB  PRO A 222      49.646  25.571  23.323  1.00  0.00           C
ATOM   3279  HB1 PRO A 222      49.367  25.463  22.270  1.00  0.00           H
ATOM   3280  HB2 PRO A 222      50.100  26.563  23.419  1.00  0.00           H
ATOM   3281  CA  PRO A 222      48.553  25.399  24.367  1.00  0.00           C
ATOM   3282  HA  PRO A 222      48.110  26.387  24.528  1.00  0.00           H
ATOM   3283  C   PRO A 222      47.433  24.458  23.910  1.00  0.00           C
ATOM   3284  O   PRO A 222      47.544  23.258  23.746  1.00  0.00           O
ATOM   3285  N   GLY A 223      46.316  25.078  23.440  1.00  0.00           N
ATOM   3286  H   GLY A 223      46.061  25.912  23.936  1.00  0.00           H
ATOM   3287  CA  GLY A 223      45.213  24.274  22.931  1.00  0.00           C
ATOM   3288  HA1 GLY A 223      45.628  23.649  22.150  1.00  0.00           H
ATOM   3289  HA2 GLY A 223      44.486  24.960  22.497  1.00  0.00           H
ATOM   3290  C   GLY A 223      44.480  23.461  24.019  1.00  0.00           C
ATOM   3291  O   GLY A 223      44.281  22.268  23.809  1.00  0.00           O
ATOM   3292  N   VAL A 224      44.061  24.072  25.132  1.00  0.00           N
ATOM   3293  H   VAL A 224      44.163  25.078  25.082  1.00  0.00           H
ATOM   3294  CA  VAL A 224      43.455  23.491  26.334  1.00  0.00           C
ATOM   3295  HA  VAL A 224      43.028  22.541  26.025  1.00  0.00           H
ATOM   3296  CB  VAL A 224      44.514  23.223  27.451  1.00  0.00           C
ATOM   3297  HB  VAL A 224      44.806  24.207  27.811  1.00  0.00           H
ATOM   3298  CG1 VAL A 224      43.755  22.445  28.563  1.00  0.00           C
ATOM   3299 1HG1 VAL A 224      42.936  23.051  28.952  1.00  0.00           H
ATOM   3300 2HG1 VAL A 224      43.373  21.573  28.043  1.00  0.00           H
ATOM   3301 3HG1 VAL A 224      44.440  22.285  29.395  1.00  0.00           H
ATOM   3302  CG2 VAL A 224      45.715  22.343  26.990  1.00  0.00           C
ATOM   3303 1HG2 VAL A 224      46.329  22.797  26.216  1.00  0.00           H
ATOM   3304 2HG2 VAL A 224      46.392  22.071  27.799  1.00  0.00           H
ATOM   3305 3HG2 VAL A 224      45.452  21.379  26.550  1.00  0.00           H
ATOM   3306  C   VAL A 224      42.332  24.431  26.753  1.00  0.00           C
ATOM   3307  O   VAL A 224      42.547  25.686  26.861  1.00  0.00           O
ATOM   3308  N   PRO A 225      41.084  23.947  27.060  1.00  0.00           N
ATOM   3309  CD  PRO A 225      40.723  22.553  26.925  1.00  0.00           C
ATOM   3310  HD1 PRO A 225      41.161  22.074  27.812  1.00  0.00           H
ATOM   3311  HD2 PRO A 225      41.153  22.052  26.061  1.00  0.00           H
ATOM   3312  CG  PRO A 225      39.259  22.580  26.800  1.00  0.00           C
ATOM   3313  HG1 PRO A 225      38.722  21.725  27.198  1.00  0.00           H
ATOM   3314  HG2 PRO A 225      38.970  22.636  25.755  1.00  0.00           H
ATOM   3315  CB  PRO A 225      38.655  23.816  27.420  1.00  0.00           C
ATOM   3316  HB1 PRO A 225      38.451  23.780  28.495  1.00  0.00           H
ATOM   3317  HB2 PRO A 225      37.756  24.229  26.966  1.00  0.00           H
ATOM   3318  CA  PRO A 225      39.889  24.770  27.300  1.00  0.00           C
ATOM   3319  HA  PRO A 225      39.744  25.321  26.377  1.00  0.00           H
ATOM   3320  C   PRO A 225      40.053  25.683  28.500  1.00  0.00           C
ATOM   3321  O   PRO A 225      40.716  25.384  29.536  1.00  0.00           O
ATOM   3322  N   PRO A 226      39.428  26.870  28.358  1.00  0.00           N
ATOM   3323  CD  PRO A 226      38.725  27.384  27.204  1.00  0.00           C
ATOM   3324  HD1 PRO A 226      38.110  26.658  26.675  1.00  0.00           H
ATOM   3325  HD2 PRO A 226      39.458  27.865  26.556  1.00  0.00           H
ATOM   3326  CG  PRO A 226      37.799  28.496  27.802  1.00  0.00           C
ATOM   3327  HG1 PRO A 226      36.957  28.093  28.368  1.00  0.00           H
ATOM   3328  HG2 PRO A 226      37.450  29.161  27.007  1.00  0.00           H
ATOM   3329  CB  PRO A 226      38.776  29.165  28.783  1.00  0.00           C
ATOM   3330  HB1 PRO A 226      38.266  29.843  29.472  1.00  0.00           H
ATOM   3331  HB2 PRO A 226      39.624  29.645  28.290  1.00  0.00           H
ATOM   3332  CA  PRO A 226      39.338  27.865  29.440  1.00  0.00           C
ATOM   3333  HA  PRO A 226      40.320  28.132  29.830  1.00  0.00           H
ATOM   3334  C   PRO A 226      38.447  27.414  30.638  1.00  0.00           C
ATOM   3335  O   PRO A 226      37.554  26.591  30.499  1.00  0.00           O
ATOM   3336  N   PHE A 227      38.655  28.078  31.776  1.00  0.00           N
ATOM   3337  H   PHE A 227      39.395  28.760  31.814  1.00  0.00           H
ATOM   3338  CA  PHE A 227      38.085  27.739  33.139  1.00  0.00           C
ATOM   3339  HA  PHE A 227      37.314  26.969  33.014  1.00  0.00           H
ATOM   3340  CB  PHE A 227      39.162  27.221  34.051  1.00  0.00           C
ATOM   3341  HB1 PHE A 227      38.794  27.219  35.078  1.00  0.00           H
ATOM   3342  HB2 PHE A 227      40.053  27.799  33.815  1.00  0.00           H
ATOM   3343  CG  PHE A 227      39.759  25.812  33.849  1.00  0.00           C
ATOM   3344  CD1 PHE A 227      40.617  25.524  32.755  1.00  0.00           C
ATOM   3345  HD1 PHE A 227      40.890  26.337  32.091  1.00  0.00           H
ATOM   3346  CE1 PHE A 227      41.015  24.213  32.469  1.00  0.00           C
ATOM   3347  HE1 PHE A 227      41.586  24.053  31.559  1.00  0.00           H
ATOM   3348  CZ  PHE A 227      40.639  23.214  33.373  1.00  0.00           C
ATOM   3349  HZ  PHE A 227      41.033  22.218  33.313  1.00  0.00           H
ATOM   3350  CE2 PHE A 227      39.723  23.514  34.409  1.00  0.00           C
ATOM   3351  HE2 PHE A 227      39.342  22.732  35.048  1.00  0.00           H
ATOM   3352  CD2 PHE A 227      39.308  24.799  34.696  1.00  0.00           C
ATOM   3353  HD2 PHE A 227      38.530  24.988  35.412  1.00  0.00           H
ATOM   3354  C   PHE A 227      37.414  29.010  33.798  1.00  0.00           C
ATOM   3355  O   PHE A 227      37.749  30.162  33.483  1.00  0.00           O
ATOM   3356  N   LEU A 228      36.516  28.773  34.743  1.00  0.00           N
ATOM   3357  H   LEU A 228      36.374  27.813  35.022  1.00  0.00           H
ATOM   3358  CA  LEU A 228      35.893  29.816  35.563  1.00  0.00           C
ATOM   3359  HA  LEU A 228      36.478  30.733  35.563  1.00  0.00           H
ATOM   3360  CB  LEU A 228      34.561  30.149  34.832  1.00  0.00           C
ATOM   3361  HB1 LEU A 228      33.856  29.324  34.846  1.00  0.00           H
ATOM   3362  HB2 LEU A 228      34.810  30.430  33.803  1.00  0.00           H
ATOM   3363  CG  LEU A 228      33.721  31.284  35.484  1.00  0.00           C
ATOM   3364  HG  LEU A 228      33.469  30.926  36.477  1.00  0.00           H
ATOM   3365  CD1 LEU A 228      34.398  32.657  35.532  1.00  0.00           C
ATOM   3366 1HD1 LEU A 228      33.665  33.432  35.725  1.00  0.00           H
ATOM   3367 2HD1 LEU A 228      35.147  32.625  36.325  1.00  0.00           H
ATOM   3368 3HD1 LEU A 228      34.848  32.857  34.554  1.00  0.00           H
ATOM   3369  CD2 LEU A 228      32.385  31.469  34.790  1.00  0.00           C
ATOM   3370 1HD2 LEU A 228      31.869  32.293  35.287  1.00  0.00           H
ATOM   3371 2HD2 LEU A 228      32.688  31.667  33.760  1.00  0.00           H
ATOM   3372 3HD2 LEU A 228      31.846  30.526  34.836  1.00  0.00           H
ATOM   3373  C   LEU A 228      35.548  29.433  37.018  1.00  0.00           C
ATOM   3374  O   LEU A 228      34.624  28.767  37.355  1.00  0.00           O
ATOM   3375  N   LEU A 229      36.415  29.949  37.844  1.00  0.00           N
ATOM   3376  H   LEU A 229      37.138  30.567  37.540  1.00  0.00           H
ATOM   3377  CA  LEU A 229      36.199  29.818  39.285  1.00  0.00           C
ATOM   3378  HA  LEU A 229      35.931  28.760  39.380  1.00  0.00           H
ATOM   3379  CB  LEU A 229      37.533  30.057  40.109  1.00  0.00           C
ATOM   3380  HB1 LEU A 229      37.171  30.095  41.138  1.00  0.00           H
ATOM   3381  HB2 LEU A 229      37.932  31.007  39.781  1.00  0.00           H
ATOM   3382  CG  LEU A 229      38.535  28.877  40.187  1.00  0.00           C
ATOM   3383  HG  LEU A 229      37.997  28.021  40.585  1.00  0.00           H
ATOM   3384  CD1 LEU A 229      39.118  28.512  38.804  1.00  0.00           C
ATOM   3385 1HD1 LEU A 229      38.414  27.839  38.315  1.00  0.00           H
ATOM   3386 2HD1 LEU A 229      39.435  29.380  38.215  1.00  0.00           H
ATOM   3387 3HD1 LEU A 229      40.061  27.978  38.936  1.00  0.00           H
ATOM   3388  CD2 LEU A 229      39.693  29.132  41.191  1.00  0.00           C
ATOM   3389 1HD2 LEU A 229      39.284  29.499  42.136  1.00  0.00           H
ATOM   3390 2HD2 LEU A 229      40.210  28.184  41.303  1.00  0.00           H
ATOM   3391 3HD2 LEU A 229      40.469  29.763  40.759  1.00  0.00           H
ATOM   3392  C   LEU A 229      35.015  30.740  39.727  1.00  0.00           C
ATOM   3393  O   LEU A 229      34.875  31.865  39.204  1.00  0.00           O
ATOM   3394  N   HIS A 230      34.121  30.161  40.515  1.00  0.00           N
ATOM   3395  H   HIS A 230      34.246  29.195  40.804  1.00  0.00           H
ATOM   3396  CA  HIS A 230      32.868  30.843  40.930  1.00  0.00           C
ATOM   3397  HA  HIS A 230      33.026  31.925  40.888  1.00  0.00           H
ATOM   3398  CB  HIS A 230      31.787  30.530  39.920  1.00  0.00           C
ATOM   3399  HB1 HIS A 230      32.265  30.728  38.961  1.00  0.00           H
ATOM   3400  HB2 HIS A 230      30.947  31.210  40.079  1.00  0.00           H
ATOM   3401  CG  HIS A 230      31.383  29.125  39.893  1.00  0.00           C
ATOM   3402  ND1 HIS A 230      30.570  28.520  40.768  1.00  0.00           N
ATOM   3403  HD1 HIS A 230      30.311  28.877  41.676  1.00  0.00           H
ATOM   3404  CE1 HIS A 230      30.338  27.254  40.372  1.00  0.00           C
ATOM   3405  HE1 HIS A 230      29.826  26.574  41.039  1.00  0.00           H
ATOM   3406  NE2 HIS A 230      31.051  26.961  39.277  1.00  0.00           N
ATOM   3407  CD2 HIS A 230      31.717  28.131  38.965  1.00  0.00           C
ATOM   3408  HD2 HIS A 230      32.169  28.319  37.993  1.00  0.00           H
ATOM   3409  C   HIS A 230      32.469  30.416  42.375  1.00  0.00           C
ATOM   3410  O   HIS A 230      33.151  29.462  42.818  1.00  0.00           O
ATOM   3411  N   ARG A 231      31.479  31.065  43.007  1.00  0.00           N
ATOM   3412  H   ARG A 231      30.933  31.788  42.564  1.00  0.00           H
ATOM   3413  CA  ARG A 231      31.207  30.677  44.377  1.00  0.00           C
ATOM   3414  HA  ARG A 231      32.167  30.459  44.840  1.00  0.00           H
ATOM   3415  CB  ARG A 231      30.473  31.789  45.113  1.00  0.00           C
ATOM   3416  HB1 ARG A 231      30.397  31.539  46.175  1.00  0.00           H
ATOM   3417  HB2 ARG A 231      29.450  31.897  44.751  1.00  0.00           H
ATOM   3418  CG  ARG A 231      31.267  33.147  45.053  1.00  0.00           C
ATOM   3419  HG1 ARG A 231      30.539  33.861  45.453  1.00  0.00           H
ATOM   3420  HG2 ARG A 231      31.525  33.482  44.057  1.00  0.00           H
ATOM   3421  CD  ARG A 231      32.509  33.182  45.912  1.00  0.00           C
ATOM   3422  HD1 ARG A 231      33.099  34.087  45.728  1.00  0.00           H
ATOM   3423  HD2 ARG A 231      33.145  32.369  45.559  1.00  0.00           H
ATOM   3424  NE  ARG A 231      32.216  33.040  47.325  1.00  0.00           N
ATOM   3425  HE  ARG A 231      31.825  32.186  47.694  1.00  0.00           H
ATOM   3426  CZ  ARG A 231      31.981  34.077  47.985  1.00  0.00           C
ATOM   3427  NH1 ARG A 231      32.381  35.284  47.756  1.00  0.00           N
ATOM   3428 1HH1 ARG A 231      32.894  35.548  46.924  1.00  0.00           H
ATOM   3429 2HH1 ARG A 231      31.964  36.003  48.329  1.00  0.00           H
ATOM   3430  NH2 ARG A 231      31.184  33.993  49.011  1.00  0.00           N
ATOM   3431 1HH2 ARG A 231      30.653  33.165  49.284  1.00  0.00           H
ATOM   3432 2HH2 ARG A 231      31.052  34.875  49.491  1.00  0.00           H
ATOM   3433  C   ARG A 231      30.379  29.352  44.438  1.00  0.00           C
ATOM   3434  O   ARG A 231      29.582  29.100  43.541  1.00  0.00           O
ATOM   3435  N   GLY A 232      30.633  28.531  45.429  1.00  0.00           N
ATOM   3436  H   GLY A 232      31.348  28.755  46.105  1.00  0.00           H
ATOM   3437  CA  GLY A 232      30.082  27.167  45.438  1.00  0.00           C
ATOM   3438  HA1 GLY A 232      30.797  26.430  45.788  1.00  0.00           H
ATOM   3439  HA2 GLY A 232      29.784  26.833  44.449  1.00  0.00           H
ATOM   3440  C   GLY A 232      28.789  26.937  46.281  1.00  0.00           C
ATOM   3441  O   GLY A 232      28.174  27.904  46.775  1.00  0.00           O
ATOM   3442  N   GLY A 233      28.468  25.668  46.474  1.00  0.00           N
ATOM   3443  H   GLY A 233      29.070  24.979  46.059  1.00  0.00           H
ATOM   3444  CA  GLY A 233      27.272  25.207  47.062  1.00  0.00           C
ATOM   3445  HA1 GLY A 233      27.316  24.111  47.053  1.00  0.00           H
ATOM   3446  HA2 GLY A 233      26.500  25.489  46.342  1.00  0.00           H
ATOM   3447  C   GLY A 233      26.845  25.624  48.501  1.00  0.00           C
ATOM   3448  O   GLY A 233      25.647  25.708  48.850  1.00  0.00           O
ATOM   3449  N   GLY A 234      27.811  26.038  49.338  1.00  0.00           N
ATOM   3450  H   GLY A 234      28.720  25.833  48.959  1.00  0.00           H
ATOM   3451  CA  GLY A 234      27.820  26.598  50.696  1.00  0.00           C
ATOM   3452  HA1 GLY A 234      28.755  26.387  51.207  1.00  0.00           H
ATOM   3453  HA2 GLY A 234      27.043  26.112  51.293  1.00  0.00           H
ATOM   3454  C   GLY A 234      27.505  28.092  50.687  1.00  0.00           C
ATOM   3455  O   GLY A 234      26.912  28.524  51.667  1.00  0.00           O
ATOM   3456  N   ASP A 235      27.629  28.760  49.486  1.00  0.00           N
ATOM   3457  H   ASP A 235      27.908  28.284  48.639  1.00  0.00           H
ATOM   3458  CA  ASP A 235      27.559  30.227  49.335  1.00  0.00           C
ATOM   3459  HA  ASP A 235      27.403  30.660  50.324  1.00  0.00           H
ATOM   3460  CB  ASP A 235      28.880  30.893  48.848  1.00  0.00           C
ATOM   3461  HB1 ASP A 235      28.898  31.982  48.793  1.00  0.00           H
ATOM   3462  HB2 ASP A 235      28.927  30.586  47.801  1.00  0.00           H
ATOM   3463  CG  ASP A 235      30.234  30.367  49.401  1.00  0.00           C
ATOM   3464  OD1 ASP A 235      30.359  29.354  50.110  1.00  0.00           O
ATOM   3465  OD2 ASP A 235      31.251  31.000  49.071  1.00  0.00           O
ATOM   3466  C   ASP A 235      26.324  30.720  48.569  1.00  0.00           C
ATOM   3467  O   ASP A 235      25.535  31.528  49.021  1.00  0.00           O
ATOM   3468  N   LEU A 236      26.195  30.160  47.382  1.00  0.00           N
ATOM   3469  H   LEU A 236      26.951  29.540  47.141  1.00  0.00           H
ATOM   3470  CA  LEU A 236      25.282  30.695  46.302  1.00  0.00           C
ATOM   3471  HA  LEU A 236      24.417  31.100  46.827  1.00  0.00           H
ATOM   3472  CB  LEU A 236      25.981  31.809  45.454  1.00  0.00           C
ATOM   3473  HB1 LEU A 236      25.434  32.062  44.537  1.00  0.00           H
ATOM   3474  HB2 LEU A 236      26.892  31.266  45.215  1.00  0.00           H
ATOM   3475  CG  LEU A 236      26.406  33.052  46.217  1.00  0.00           C
ATOM   3476  HG  LEU A 236      26.953  32.821  47.131  1.00  0.00           H
ATOM   3477  CD1 LEU A 236      27.157  34.001  45.397  1.00  0.00           C
ATOM   3478 1HD1 LEU A 236      27.923  33.441  44.842  1.00  0.00           H
ATOM   3479 2HD1 LEU A 236      26.561  34.486  44.618  1.00  0.00           H
ATOM   3480 3HD1 LEU A 236      27.558  34.818  45.983  1.00  0.00           H
ATOM   3481  CD2 LEU A 236      25.180  33.836  46.664  1.00  0.00           C
ATOM   3482 1HD2 LEU A 236      24.388  33.906  45.908  1.00  0.00           H
ATOM   3483 2HD2 LEU A 236      24.781  33.337  47.549  1.00  0.00           H
ATOM   3484 3HD2 LEU A 236      25.550  34.800  46.996  1.00  0.00           H
ATOM   3485  C   LEU A 236      24.737  29.586  45.464  1.00  0.00           C
ATOM   3486  O   LEU A 236      24.940  29.579  44.301  1.00  0.00           O
ATOM   3487  N   PRO A 237      23.945  28.626  46.029  1.00  0.00           N
ATOM   3488  CD  PRO A 237      23.547  28.604  47.404  1.00  0.00           C
ATOM   3489  HD1 PRO A 237      23.108  29.566  47.670  1.00  0.00           H
ATOM   3490  HD2 PRO A 237      24.361  28.412  48.097  1.00  0.00           H
ATOM   3491  CG  PRO A 237      22.610  27.468  47.506  1.00  0.00           C
ATOM   3492  HG1 PRO A 237      21.668  27.921  47.214  1.00  0.00           H
ATOM   3493  HG2 PRO A 237      22.554  27.071  48.521  1.00  0.00           H
ATOM   3494  CB  PRO A 237      22.891  26.475  46.417  1.00  0.00           C
ATOM   3495  HB1 PRO A 237      22.002  25.968  46.040  1.00  0.00           H
ATOM   3496  HB2 PRO A 237      23.650  25.777  46.767  1.00  0.00           H
ATOM   3497  CA  PRO A 237      23.486  27.411  45.330  1.00  0.00           C
ATOM   3498  HA  PRO A 237      24.296  26.901  44.821  1.00  0.00           H
ATOM   3499  C   PRO A 237      22.410  27.760  44.307  1.00  0.00           C
ATOM   3500  O   PRO A 237      22.446  27.224  43.237  1.00  0.00           O
ATOM   3501  N   ASN A 238      21.472  28.685  44.526  1.00  0.00           N
ATOM   3502  H   ASN A 238      21.450  29.151  45.417  1.00  0.00           H
ATOM   3503  CA  ASN A 238      20.510  29.123  43.514  1.00  0.00           C
ATOM   3504  HA  ASN A 238      20.134  28.182  43.091  1.00  0.00           H
ATOM   3505  CB  ASN A 238      19.385  29.864  44.267  1.00  0.00           C
ATOM   3506  HB1 ASN A 238      19.781  30.808  44.650  1.00  0.00           H
ATOM   3507  HB2 ASN A 238      19.078  29.255  45.124  1.00  0.00           H
ATOM   3508  CG  ASN A 238      18.095  30.112  43.475  1.00  0.00           C
ATOM   3509  OD1 ASN A 238      17.452  29.174  43.011  1.00  0.00           O
ATOM   3510  ND2 ASN A 238      17.653  31.297  43.396  1.00  0.00           N
ATOM   3511 1HD2 ASN A 238      17.981  31.976  44.076  1.00  0.00           H
ATOM   3512 2HD2 ASN A 238      16.890  31.617  42.823  1.00  0.00           H
ATOM   3513  C   ASN A 238      21.141  29.872  42.296  1.00  0.00           C
ATOM   3514  O   ASN A 238      20.586  29.847  41.195  1.00  0.00           O
ATOM   3515  N   SER A 239      22.305  30.494  42.482  1.00  0.00           N
ATOM   3516  H   SER A 239      22.628  30.613  43.427  1.00  0.00           H
ATOM   3517  CA  SER A 239      23.114  31.110  41.347  1.00  0.00           C
ATOM   3518  HA  SER A 239      22.430  31.340  40.536  1.00  0.00           H
ATOM   3519  CB  SER A 239      23.735  32.457  41.760  1.00  0.00           C
ATOM   3520  HB1 SER A 239      24.138  33.020  40.916  1.00  0.00           H
ATOM   3521  HB2 SER A 239      24.457  32.311  42.571  1.00  0.00           H
ATOM   3522  OG  SER A 239      22.763  33.351  42.244  1.00  0.00           O
ATOM   3523  HG  SER A 239      22.657  33.367  43.191  1.00  0.00           H
ATOM   3524  C   SER A 239      24.159  30.152  40.884  1.00  0.00           C
ATOM   3525  O   SER A 239      24.510  30.399  39.762  1.00  0.00           O
ATOM   3526  N   GLN A 240      24.564  29.152  41.552  1.00  0.00           N
ATOM   3527  H   GLN A 240      24.371  29.207  42.544  1.00  0.00           H
ATOM   3528  CA  GLN A 240      25.415  28.075  41.095  1.00  0.00           C
ATOM   3529  HA  GLN A 240      26.350  28.520  40.761  1.00  0.00           H
ATOM   3530  CB  GLN A 240      25.879  27.144  42.250  1.00  0.00           C
ATOM   3531  HB1 GLN A 240      25.063  26.469  42.515  1.00  0.00           H
ATOM   3532  HB2 GLN A 240      26.330  27.640  43.111  1.00  0.00           H
ATOM   3533  CG  GLN A 240      26.958  26.229  41.742  1.00  0.00           C
ATOM   3534  HG1 GLN A 240      27.905  26.711  41.512  1.00  0.00           H
ATOM   3535  HG2 GLN A 240      26.787  25.788  40.753  1.00  0.00           H
ATOM   3536  CD  GLN A 240      27.341  25.037  42.654  1.00  0.00           C
ATOM   3537  OE1 GLN A 240      28.423  24.949  43.211  1.00  0.00           O
ATOM   3538  NE2 GLN A 240      26.385  24.084  42.874  1.00  0.00           N
ATOM   3539 1HE2 GLN A 240      25.539  24.093  42.317  1.00  0.00           H
ATOM   3540 2HE2 GLN A 240      26.678  23.215  43.288  1.00  0.00           H
ATOM   3541  C   GLN A 240      24.662  27.290  40.010  1.00  0.00           C
ATOM   3542  O   GLN A 240      25.227  27.149  38.899  1.00  0.00           O
ATOM   3543  N   GLU A 241      23.400  26.948  40.196  1.00  0.00           N
ATOM   3544  H   GLU A 241      23.031  27.067  41.122  1.00  0.00           H
ATOM   3545  CA  GLU A 241      22.597  26.235  39.197  1.00  0.00           C
ATOM   3546  HA  GLU A 241      23.195  25.471  38.694  1.00  0.00           H
ATOM   3547  CB  GLU A 241      21.351  25.520  39.832  1.00  0.00           C
ATOM   3548  HB1 GLU A 241      21.693  25.033  40.747  1.00  0.00           H
ATOM   3549  HB2 GLU A 241      21.013  24.765  39.122  1.00  0.00           H
ATOM   3550  CG  GLU A 241      20.148  26.322  40.082  1.00  0.00           C
ATOM   3551  HG1 GLU A 241      19.760  26.836  39.202  1.00  0.00           H
ATOM   3552  HG2 GLU A 241      20.391  27.092  40.816  1.00  0.00           H
ATOM   3553  CD  GLU A 241      18.984  25.448  40.671  1.00  0.00           C
ATOM   3554  OE1 GLU A 241      18.082  24.954  39.989  1.00  0.00           O
ATOM   3555  OE2 GLU A 241      18.941  25.329  41.908  1.00  0.00           O
ATOM   3556  C   GLU A 241      22.151  27.193  38.042  1.00  0.00           C
ATOM   3557  O   GLU A 241      21.714  26.788  36.961  1.00  0.00           O
ATOM   3558  N   ALA A 242      22.338  28.476  38.159  1.00  0.00           N
ATOM   3559  H   ALA A 242      22.678  28.856  39.031  1.00  0.00           H
ATOM   3560  CA  ALA A 242      22.049  29.445  37.052  1.00  0.00           C
ATOM   3561  HA  ALA A 242      21.325  29.024  36.353  1.00  0.00           H
ATOM   3562  CB  ALA A 242      21.240  30.558  37.616  1.00  0.00           C
ATOM   3563  HB1 ALA A 242      21.833  31.013  38.404  1.00  0.00           H
ATOM   3564  HB2 ALA A 242      20.967  31.216  36.789  1.00  0.00           H
ATOM   3565  HB3 ALA A 242      20.357  30.152  38.118  1.00  0.00           H
ATOM   3566  C   ALA A 242      23.336  29.859  36.264  1.00  0.00           C
ATOM   3567  O   ALA A 242      23.414  30.143  35.057  1.00  0.00           O
ATOM   3568  N   LEU A 243      24.494  29.840  36.919  1.00  0.00           N
ATOM   3569  H   LEU A 243      24.503  30.021  37.915  1.00  0.00           H
ATOM   3570  CA  LEU A 243      25.849  29.753  36.317  1.00  0.00           C
ATOM   3571  HA  LEU A 243      25.900  30.652  35.701  1.00  0.00           H
ATOM   3572  CB  LEU A 243      26.846  29.702  37.385  1.00  0.00           C
ATOM   3573  HB1 LEU A 243      27.677  29.111  37.008  1.00  0.00           H
ATOM   3574  HB2 LEU A 243      26.467  29.120  38.229  1.00  0.00           H
ATOM   3575  CG  LEU A 243      27.426  31.039  37.717  1.00  0.00           C
ATOM   3576  HG  LEU A 243      26.582  31.723  37.679  1.00  0.00           H
ATOM   3577  CD1 LEU A 243      28.114  31.130  39.033  1.00  0.00           C
ATOM   3578 1HD1 LEU A 243      29.067  30.598  39.050  1.00  0.00           H
ATOM   3579 2HD1 LEU A 243      28.289  32.196  39.172  1.00  0.00           H
ATOM   3580 3HD1 LEU A 243      27.422  30.910  39.846  1.00  0.00           H
ATOM   3581  CD2 LEU A 243      28.479  31.448  36.646  1.00  0.00           C
ATOM   3582 1HD2 LEU A 243      28.786  32.482  36.777  1.00  0.00           H
ATOM   3583 2HD2 LEU A 243      29.292  30.715  36.749  1.00  0.00           H
ATOM   3584 3HD2 LEU A 243      28.029  31.426  35.656  1.00  0.00           H
ATOM   3585  C   LEU A 243      25.841  28.493  35.352  1.00  0.00           C
ATOM   3586  O   LEU A 243      26.655  28.422  34.453  1.00  0.00           O
ATOM   3587  N   GLN A 244      25.007  27.469  35.607  1.00  0.00           N
ATOM   3588  H   GLN A 244      24.551  27.506  36.505  1.00  0.00           H
ATOM   3589  CA  GLN A 244      25.102  26.156  34.903  1.00  0.00           C
ATOM   3590  HA  GLN A 244      26.060  25.678  35.091  1.00  0.00           H
ATOM   3591  CB  GLN A 244      24.044  25.205  35.348  1.00  0.00           C
ATOM   3592  HB1 GLN A 244      23.091  25.566  34.964  1.00  0.00           H
ATOM   3593  HB2 GLN A 244      24.045  25.259  36.435  1.00  0.00           H
ATOM   3594  CG  GLN A 244      24.300  23.823  34.837  1.00  0.00           C
ATOM   3595  HG1 GLN A 244      25.186  23.481  35.375  1.00  0.00           H
ATOM   3596  HG2 GLN A 244      24.581  23.829  33.783  1.00  0.00           H
ATOM   3597  CD  GLN A 244      23.266  22.790  35.278  1.00  0.00           C
ATOM   3598  OE1 GLN A 244      22.709  22.739  36.369  1.00  0.00           O
ATOM   3599  NE2 GLN A 244      22.937  21.912  34.299  1.00  0.00           N
ATOM   3600 1HE2 GLN A 244      23.389  21.844  33.403  1.00  0.00           H
ATOM   3601 2HE2 GLN A 244      22.561  21.066  34.701  1.00  0.00           H
ATOM   3602  C   GLN A 244      24.905  26.395  33.368  1.00  0.00           C
ATOM   3603  O   GLN A 244      25.524  25.794  32.513  1.00  0.00           O
ATOM   3604  N   LYS A 245      24.148  27.437  33.025  1.00  0.00           N
ATOM   3605  H   LYS A 245      23.627  27.957  33.712  1.00  0.00           H
ATOM   3606  CA  LYS A 245      23.929  27.921  31.627  1.00  0.00           C
ATOM   3607  HA  LYS A 245      23.274  27.139  31.249  1.00  0.00           H
ATOM   3608  CB  LYS A 245      23.065  29.194  31.828  1.00  0.00           C
ATOM   3609  HB1 LYS A 245      23.756  29.887  32.296  1.00  0.00           H
ATOM   3610  HB2 LYS A 245      22.294  28.965  32.561  1.00  0.00           H
ATOM   3611  CG  LYS A 245      22.399  29.771  30.582  1.00  0.00           C
ATOM   3612  HG1 LYS A 245      23.218  29.883  29.863  1.00  0.00           H
ATOM   3613  HG2 LYS A 245      21.946  30.762  30.699  1.00  0.00           H
ATOM   3614  CD  LYS A 245      21.347  28.786  29.945  1.00  0.00           C
ATOM   3615  HD1 LYS A 245      20.518  28.910  30.642  1.00  0.00           H
ATOM   3616  HD2 LYS A 245      21.656  27.748  29.820  1.00  0.00           H
ATOM   3617  CE  LYS A 245      20.929  29.335  28.514  1.00  0.00           C
ATOM   3618  HE1 LYS A 245      21.821  29.491  27.909  1.00  0.00           H
ATOM   3619  HE2 LYS A 245      20.584  30.354  28.631  1.00  0.00           H
ATOM   3620  NZ  LYS A 245      20.045  28.437  27.767  1.00  0.00           N
ATOM   3621  HZ1 LYS A 245      19.635  28.935  26.990  1.00  0.00           H
ATOM   3622  HZ2 LYS A 245      20.615  27.686  27.386  1.00  0.00           H
ATOM   3623  HZ3 LYS A 245      19.411  27.979  28.406  1.00  0.00           H
ATOM   3624  C   LYS A 245      25.131  27.993  30.668  1.00  0.00           C
ATOM   3625  O   LYS A 245      24.972  27.940  29.484  1.00  0.00           O
ATOM   3626  N   LEU A 246      26.300  28.356  31.206  1.00  0.00           N
ATOM   3627  H   LEU A 246      26.347  28.306  32.208  1.00  0.00           H
ATOM   3628  CA  LEU A 246      27.495  28.570  30.389  1.00  0.00           C
ATOM   3629  HA  LEU A 246      27.343  29.385  29.682  1.00  0.00           H
ATOM   3630  CB  LEU A 246      28.570  29.062  31.425  1.00  0.00           C
ATOM   3631  HB1 LEU A 246      29.510  29.071  30.872  1.00  0.00           H
ATOM   3632  HB2 LEU A 246      28.433  28.325  32.212  1.00  0.00           H
ATOM   3633  CG  LEU A 246      28.388  30.517  31.983  1.00  0.00           C
ATOM   3634  HG  LEU A 246      27.449  30.631  32.515  1.00  0.00           H
ATOM   3635  CD1 LEU A 246      29.399  30.775  33.045  1.00  0.00           C
ATOM   3636 1HD1 LEU A 246      29.373  31.837  33.305  1.00  0.00           H
ATOM   3637 2HD1 LEU A 246      29.046  30.184  33.891  1.00  0.00           H
ATOM   3638 3HD1 LEU A 246      30.414  30.505  32.742  1.00  0.00           H
ATOM   3639  CD2 LEU A 246      28.585  31.632  30.934  1.00  0.00           C
ATOM   3640 1HD2 LEU A 246      27.778  31.459  30.218  1.00  0.00           H
ATOM   3641 2HD2 LEU A 246      28.414  32.626  31.363  1.00  0.00           H
ATOM   3642 3HD2 LEU A 246      29.488  31.488  30.347  1.00  0.00           H
ATOM   3643  C   LEU A 246      28.014  27.285  29.595  1.00  0.00           C
ATOM   3644  O   LEU A 246      27.810  26.164  30.001  1.00  0.00           O
ATOM   3645  N   SER A 247      28.391  27.495  28.368  1.00  0.00           N
ATOM   3646  H   SER A 247      28.387  28.415  27.965  1.00  0.00           H
ATOM   3647  CA  SER A 247      28.534  26.352  27.376  1.00  0.00           C
ATOM   3648  HA  SER A 247      28.327  25.382  27.831  1.00  0.00           H
ATOM   3649  CB  SER A 247      27.669  26.611  26.069  1.00  0.00           C
ATOM   3650  HB1 SER A 247      26.598  26.480  26.230  1.00  0.00           H
ATOM   3651  HB2 SER A 247      28.002  25.889  25.316  1.00  0.00           H
ATOM   3652  OG  SER A 247      27.729  27.937  25.643  1.00  0.00           O
ATOM   3653  HG  SER A 247      28.564  28.054  25.197  1.00  0.00           H
ATOM   3654  C   SER A 247      30.030  26.240  26.951  1.00  0.00           C
ATOM   3655  O   SER A 247      30.450  25.137  26.671  1.00  0.00           O
ATOM   3656  N   ASP A 248      30.804  27.317  27.010  1.00  0.00           N
ATOM   3657  H   ASP A 248      30.324  28.154  27.311  1.00  0.00           H
ATOM   3658  CA  ASP A 248      32.165  27.409  26.465  1.00  0.00           C
ATOM   3659  HA  ASP A 248      32.387  26.538  25.855  1.00  0.00           H
ATOM   3660  CB  ASP A 248      32.303  28.532  25.423  1.00  0.00           C
ATOM   3661  HB1 ASP A 248      33.209  28.360  24.861  1.00  0.00           H
ATOM   3662  HB2 ASP A 248      32.343  29.484  25.957  1.00  0.00           H
ATOM   3663  CG  ASP A 248      31.149  28.666  24.325  1.00  0.00           C
ATOM   3664  OD1 ASP A 248      30.097  28.046  24.419  1.00  0.00           O
ATOM   3665  OD2 ASP A 248      31.282  29.505  23.390  1.00  0.00           O
ATOM   3666  C   ASP A 248      33.332  27.479  27.464  1.00  0.00           C
ATOM   3667  O   ASP A 248      34.443  27.782  27.117  1.00  0.00           O
ATOM   3668  N   VAL A 249      33.111  27.383  28.766  1.00  0.00           N
ATOM   3669  H   VAL A 249      32.152  27.281  29.058  1.00  0.00           H
ATOM   3670  CA  VAL A 249      34.011  27.637  29.868  1.00  0.00           C
ATOM   3671  HA  VAL A 249      34.988  27.400  29.435  1.00  0.00           H
ATOM   3672  CB  VAL A 249      33.905  29.063  30.395  1.00  0.00           C
ATOM   3673  HB  VAL A 249      33.748  29.674  29.511  1.00  0.00           H
ATOM   3674  CG1 VAL A 249      32.755  29.381  31.414  1.00  0.00           C
ATOM   3675 1HG1 VAL A 249      32.759  30.442  31.679  1.00  0.00           H
ATOM   3676 2HG1 VAL A 249      31.846  29.231  30.839  1.00  0.00           H
ATOM   3677 3HG1 VAL A 249      32.668  28.716  32.280  1.00  0.00           H
ATOM   3678  CG2 VAL A 249      35.235  29.457  31.030  1.00  0.00           C
ATOM   3679 1HG2 VAL A 249      35.062  30.326  31.668  1.00  0.00           H
ATOM   3680 2HG2 VAL A 249      35.636  28.670  31.671  1.00  0.00           H
ATOM   3681 3HG2 VAL A 249      35.841  29.837  30.212  1.00  0.00           H
ATOM   3682  C   VAL A 249      33.779  26.568  30.912  1.00  0.00           C
ATOM   3683  O   VAL A 249      32.581  26.317  31.257  1.00  0.00           O
ATOM   3684  N   THR A 250      34.878  25.895  31.355  1.00  0.00           N
ATOM   3685  H   THR A 250      35.786  26.285  31.109  1.00  0.00           H
ATOM   3686  CA  THR A 250      34.981  24.795  32.322  1.00  0.00           C
ATOM   3687  HA  THR A 250      34.195  24.070  32.123  1.00  0.00           H
ATOM   3688  CB  THR A 250      36.331  24.114  32.357  1.00  0.00           C
ATOM   3689  HB  THR A 250      37.123  24.709  32.823  1.00  0.00           H
ATOM   3690  CG2 THR A 250      36.286  22.755  33.078  1.00  0.00           C
ATOM   3691 1HG2 THR A 250      35.711  22.781  34.006  1.00  0.00           H
ATOM   3692 2HG2 THR A 250      35.896  22.056  32.341  1.00  0.00           H
ATOM   3693 3HG2 THR A 250      37.319  22.525  33.346  1.00  0.00           H
ATOM   3694  OG1 THR A 250      36.663  23.861  31.044  1.00  0.00           O
ATOM   3695  HG1 THR A 250      37.110  24.653  30.723  1.00  0.00           H
ATOM   3696  C   THR A 250      34.711  25.285  33.733  1.00  0.00           C
ATOM   3697  O   THR A 250      35.451  26.024  34.348  1.00  0.00           O
ATOM   3698  N   LEU A 251      33.625  24.753  34.325  1.00  0.00           N
ATOM   3699  H   LEU A 251      33.117  24.006  33.867  1.00  0.00           H
ATOM   3700  CA  LEU A 251      33.035  25.481  35.462  1.00  0.00           C
ATOM   3701  HA  LEU A 251      33.365  26.523  35.526  1.00  0.00           H
ATOM   3702  CB  LEU A 251      31.522  25.417  35.516  1.00  0.00           C
ATOM   3703  HB1 LEU A 251      31.155  25.874  36.433  1.00  0.00           H
ATOM   3704  HB2 LEU A 251      31.224  24.378  35.349  1.00  0.00           H
ATOM   3705  CG  LEU A 251      30.856  26.159  34.353  1.00  0.00           C
ATOM   3706  HG  LEU A 251      31.521  26.063  33.498  1.00  0.00           H
ATOM   3707  CD1 LEU A 251      29.414  25.772  34.074  1.00  0.00           C
ATOM   3708 1HD1 LEU A 251      29.210  24.701  34.089  1.00  0.00           H
ATOM   3709 2HD1 LEU A 251      28.747  26.099  34.869  1.00  0.00           H
ATOM   3710 3HD1 LEU A 251      29.065  26.072  33.087  1.00  0.00           H
ATOM   3711  CD2 LEU A 251      30.842  27.689  34.674  1.00  0.00           C
ATOM   3712 1HD2 LEU A 251      30.314  27.930  35.591  1.00  0.00           H
ATOM   3713 2HD2 LEU A 251      31.833  28.131  34.727  1.00  0.00           H
ATOM   3714 3HD2 LEU A 251      30.397  28.196  33.820  1.00  0.00           H
ATOM   3715  C   LEU A 251      33.626  24.887  36.795  1.00  0.00           C
ATOM   3716  O   LEU A 251      33.710  23.659  36.919  1.00  0.00           O
ATOM   3717  N   VAL A 252      33.877  25.689  37.835  1.00  0.00           N
ATOM   3718  H   VAL A 252      33.717  26.677  37.690  1.00  0.00           H
ATOM   3719  CA  VAL A 252      34.684  25.293  38.983  1.00  0.00           C
ATOM   3720  HA  VAL A 252      34.635  24.204  39.033  1.00  0.00           H
ATOM   3721  CB  VAL A 252      36.194  25.626  38.848  1.00  0.00           C
ATOM   3722  HB  VAL A 252      36.281  26.699  38.720  1.00  0.00           H
ATOM   3723  CG1 VAL A 252      37.041  25.125  40.062  1.00  0.00           C
ATOM   3724 1HG1 VAL A 252      38.044  25.541  40.119  1.00  0.00           H
ATOM   3725 2HG1 VAL A 252      36.469  25.263  40.975  1.00  0.00           H
ATOM   3726 3HG1 VAL A 252      37.270  24.058  40.036  1.00  0.00           H
ATOM   3727  CG2 VAL A 252      36.790  25.005  37.571  1.00  0.00           C
ATOM   3728 1HG2 VAL A 252      36.655  23.936  37.481  1.00  0.00           H
ATOM   3729 2HG2 VAL A 252      36.368  25.392  36.641  1.00  0.00           H
ATOM   3730 3HG2 VAL A 252      37.855  25.269  37.588  1.00  0.00           H
ATOM   3731  C   VAL A 252      34.224  25.966  40.304  1.00  0.00           C
ATOM   3732  O   VAL A 252      34.695  27.104  40.539  1.00  0.00           O
ATOM   3733  N   PRO A 253      33.412  25.330  41.217  1.00  0.00           N
ATOM   3734  CD  PRO A 253      32.785  24.056  40.912  1.00  0.00           C
ATOM   3735  HD1 PRO A 253      33.577  23.318  41.069  1.00  0.00           H
ATOM   3736  HD2 PRO A 253      32.321  24.017  39.923  1.00  0.00           H
ATOM   3737  CG  PRO A 253      31.730  23.799  41.938  1.00  0.00           C
ATOM   3738  HG1 PRO A 253      31.985  22.904  42.515  1.00  0.00           H
ATOM   3739  HG2 PRO A 253      30.736  23.799  41.488  1.00  0.00           H
ATOM   3740  CB  PRO A 253      31.789  25.054  42.808  1.00  0.00           C
ATOM   3741  HB1 PRO A 253      31.791  24.650  43.817  1.00  0.00           H
ATOM   3742  HB2 PRO A 253      30.893  25.652  42.659  1.00  0.00           H
ATOM   3743  CA  PRO A 253      33.009  25.952  42.444  1.00  0.00           C
ATOM   3744  HA  PRO A 253      32.701  26.968  42.208  1.00  0.00           H
ATOM   3745  C   PRO A 253      34.106  26.013  43.533  1.00  0.00           C
ATOM   3746  O   PRO A 253      34.719  24.988  43.871  1.00  0.00           O
ATOM   3747  N   VAL A 254      34.210  27.212  44.166  1.00  0.00           N
ATOM   3748  H   VAL A 254      33.694  28.038  43.885  1.00  0.00           H
ATOM   3749  CA  VAL A 254      34.988  27.419  45.365  1.00  0.00           C
ATOM   3750  HA  VAL A 254      35.219  26.447  45.800  1.00  0.00           H
ATOM   3751  CB  VAL A 254      36.257  28.186  45.114  1.00  0.00           C
ATOM   3752  HB  VAL A 254      36.751  28.365  46.067  1.00  0.00           H
ATOM   3753  CG1 VAL A 254      37.387  27.477  44.267  1.00  0.00           C
ATOM   3754 1HG1 VAL A 254      38.338  27.945  44.537  1.00  0.00           H
ATOM   3755 2HG1 VAL A 254      37.424  26.431  44.557  1.00  0.00           H
ATOM   3756 3HG1 VAL A 254      37.234  27.569  43.191  1.00  0.00           H
ATOM   3757  CG2 VAL A 254      36.201  29.468  44.363  1.00  0.00           C
ATOM   3758 1HG2 VAL A 254      37.241  29.805  44.288  1.00  0.00           H
ATOM   3759 2HG2 VAL A 254      35.671  29.319  43.425  1.00  0.00           H
ATOM   3760 3HG2 VAL A 254      35.720  30.261  44.940  1.00  0.00           H
ATOM   3761  C   VAL A 254      34.122  28.096  46.428  1.00  0.00           C
ATOM   3762  O   VAL A 254      33.371  28.954  46.030  1.00  0.00           O
ATOM   3763  N   SER A 255      34.489  27.984  47.737  1.00  0.00           N
ATOM   3764  H   SER A 255      35.265  27.386  47.962  1.00  0.00           H
ATOM   3765  CA  SER A 255      33.930  28.922  48.766  1.00  0.00           C
ATOM   3766  HA  SER A 255      33.037  29.298  48.277  1.00  0.00           H
ATOM   3767  CB  SER A 255      33.575  28.277  50.111  1.00  0.00           C
ATOM   3768  HB1 SER A 255      33.314  29.093  50.777  1.00  0.00           H
ATOM   3769  HB2 SER A 255      34.397  27.711  50.545  1.00  0.00           H
ATOM   3770  OG  SER A 255      32.409  27.451  50.054  1.00  0.00           O
ATOM   3771  HG  SER A 255      31.603  27.958  49.981  1.00  0.00           H
ATOM   3772  C   SER A 255      34.860  30.158  48.892  1.00  0.00           C
ATOM   3773  O   SER A 255      36.090  29.991  48.802  1.00  0.00           O
ATOM   3774  N   CYS A 256      34.257  31.356  49.170  1.00  0.00           N
ATOM   3775  H   CYS A 256      33.256  31.413  49.034  1.00  0.00           H
ATOM   3776  CA  CYS A 256      34.995  32.520  49.822  1.00  0.00           C
ATOM   3777  HA  CYS A 256      35.864  32.152  50.359  1.00  0.00           H
ATOM   3778  CB  CYS A 256      35.570  33.371  48.709  1.00  0.00           C
ATOM   3779  HB1 CYS A 256      35.656  34.429  48.964  1.00  0.00           H
ATOM   3780  HB2 CYS A 256      34.877  33.405  47.874  1.00  0.00           H
ATOM   3781  SG  CYS A 256      37.213  32.834  48.045  1.00  0.00           S
ATOM   3782  HG  CYS A 256      36.870  31.553  48.182  1.00  0.00           H
ATOM   3783  C   CYS A 256      34.025  33.159  50.877  1.00  0.00           C
ATOM   3784  O   CYS A 256      34.021  34.342  51.047  1.00  0.00           O
ATOM   3785  N   SER A 257      33.252  32.357  51.612  1.00  0.00           N
ATOM   3786  H   SER A 257      33.435  31.365  51.563  1.00  0.00           H
ATOM   3787  CA  SER A 257      32.206  32.873  52.516  1.00  0.00           C
ATOM   3788  HA  SER A 257      31.708  33.688  51.988  1.00  0.00           H
ATOM   3789  CB  SER A 257      31.203  31.740  52.790  1.00  0.00           C
ATOM   3790  HB1 SER A 257      31.023  31.372  51.776  1.00  0.00           H
ATOM   3791  HB2 SER A 257      30.311  32.068  53.311  1.00  0.00           H
ATOM   3792  OG  SER A 257      31.828  30.732  53.584  1.00  0.00           O
ATOM   3793  HG  SER A 257      32.674  30.480  53.216  1.00  0.00           H
ATOM   3794  C   SER A 257      32.686  33.424  53.878  1.00  0.00           C
ATOM   3795  O   SER A 257      31.959  34.208  54.569  1.00  0.00           O
ATOM   3796  N   GLU A 258      33.798  32.926  54.385  1.00  0.00           N
ATOM   3797  H   GLU A 258      34.272  32.193  53.884  1.00  0.00           H
ATOM   3798  CA  GLU A 258      34.501  33.498  55.524  1.00  0.00           C
ATOM   3799  HA  GLU A 258      33.731  34.011  56.099  1.00  0.00           H
ATOM   3800  CB  GLU A 258      35.118  32.401  56.388  1.00  0.00           C
ATOM   3801  HB1 GLU A 258      35.927  31.836  55.933  1.00  0.00           H
ATOM   3802  HB2 GLU A 258      34.387  31.606  56.490  1.00  0.00           H
ATOM   3803  CG  GLU A 258      35.462  32.793  57.882  1.00  0.00           C
ATOM   3804  HG1 GLU A 258      36.059  33.699  57.867  1.00  0.00           H
ATOM   3805  HG2 GLU A 258      36.092  31.961  58.208  1.00  0.00           H
ATOM   3806  CD  GLU A 258      34.263  33.204  58.808  1.00  0.00           C
ATOM   3807  OE1 GLU A 258      34.448  33.631  59.928  1.00  0.00           O
ATOM   3808  OE2 GLU A 258      33.131  32.909  58.383  1.00  0.00           O
ATOM   3809  C   GLU A 258      35.509  34.446  55.114  1.00  0.00           C
ATOM   3810  O   GLU A 258      35.636  35.411  55.831  1.00  0.00           O
ATOM   3811  N   LEU A 259      36.166  34.269  53.930  1.00  0.00           N
ATOM   3812  H   LEU A 259      35.894  33.416  53.445  1.00  0.00           H
ATOM   3813  CA  LEU A 259      37.196  35.163  53.397  1.00  0.00           C
ATOM   3814  HA  LEU A 259      38.019  35.292  54.093  1.00  0.00           H
ATOM   3815  CB  LEU A 259      37.822  34.500  52.118  1.00  0.00           C
ATOM   3816  HB1 LEU A 259      38.281  35.273  51.496  1.00  0.00           H
ATOM   3817  HB2 LEU A 259      36.989  34.007  51.599  1.00  0.00           H
ATOM   3818  CG  LEU A 259      38.973  33.454  52.418  1.00  0.00           C
ATOM   3819  HG  LEU A 259      38.635  32.678  53.109  1.00  0.00           H
ATOM   3820  CD1 LEU A 259      39.449  32.944  51.072  1.00  0.00           C
ATOM   3821 1HD1 LEU A 259      38.587  32.507  50.588  1.00  0.00           H
ATOM   3822 2HD1 LEU A 259      39.811  33.794  50.493  1.00  0.00           H
ATOM   3823 3HD1 LEU A 259      40.177  32.153  51.224  1.00  0.00           H
ATOM   3824  CD2 LEU A 259      40.164  33.995  53.270  1.00  0.00           C
ATOM   3825 1HD2 LEU A 259      40.467  34.995  52.958  1.00  0.00           H
ATOM   3826 2HD2 LEU A 259      39.864  34.061  54.320  1.00  0.00           H
ATOM   3827 3HD2 LEU A 259      41.027  33.340  53.294  1.00  0.00           H
ATOM   3828  C   LEU A 259      36.642  36.571  53.002  1.00  0.00           C
ATOM   3829  O   LEU A 259      37.288  37.596  53.278  1.00  0.00           O
ATOM   3830  N   GLU A 260      35.427  36.646  52.458  1.00  0.00           N
ATOM   3831  H   GLU A 260      34.974  35.760  52.281  1.00  0.00           H
ATOM   3832  CA  GLU A 260      34.788  37.943  52.152  1.00  0.00           C
ATOM   3833  HA  GLU A 260      35.532  38.484  51.553  1.00  0.00           H
ATOM   3834  CB  GLU A 260      33.598  37.722  51.230  1.00  0.00           C
ATOM   3835  HB1 GLU A 260      33.891  37.226  50.309  1.00  0.00           H
ATOM   3836  HB2 GLU A 260      33.248  38.712  50.932  1.00  0.00           H
ATOM   3837  CG  GLU A 260      32.402  37.070  51.979  1.00  0.00           C
ATOM   3838  HG1 GLU A 260      32.099  37.686  52.819  1.00  0.00           H
ATOM   3839  HG2 GLU A 260      32.667  36.059  52.303  1.00  0.00           H
ATOM   3840  CD  GLU A 260      31.170  37.026  51.054  1.00  0.00           C
ATOM   3841  OE1 GLU A 260      30.072  37.550  51.370  1.00  0.00           O
ATOM   3842  OE2 GLU A 260      31.361  36.636  49.926  1.00  0.00           O
ATOM   3843  C   GLU A 260      34.480  38.789  53.391  1.00  0.00           C
ATOM   3844  O   GLU A 260      34.264  40.022  53.342  1.00  0.00           O
ATOM   3845  N   LYS A 261      34.427  38.136  54.614  1.00  0.00           N
ATOM   3846  H   LYS A 261      34.598  37.140  54.599  1.00  0.00           H
ATOM   3847  CA  LYS A 261      34.505  38.995  55.798  1.00  0.00           C
ATOM   3848  HA  LYS A 261      33.733  39.769  55.738  1.00  0.00           H
ATOM   3849  CB  LYS A 261      34.372  38.141  57.022  1.00  0.00           C
ATOM   3850  HB1 LYS A 261      34.425  38.829  57.872  1.00  0.00           H
ATOM   3851  HB2 LYS A 261      35.236  37.492  57.156  1.00  0.00           H
ATOM   3852  CG  LYS A 261      33.101  37.348  57.020  1.00  0.00           C
ATOM   3853  HG1 LYS A 261      33.075  36.589  56.248  1.00  0.00           H
ATOM   3854  HG2 LYS A 261      32.179  37.936  56.953  1.00  0.00           H
ATOM   3855  CD  LYS A 261      33.109  36.650  58.389  1.00  0.00           C
ATOM   3856  HD1 LYS A 261      33.487  37.375  59.122  1.00  0.00           H
ATOM   3857  HD2 LYS A 261      33.832  35.837  58.413  1.00  0.00           H
ATOM   3858  CE  LYS A 261      31.757  36.025  58.705  1.00  0.00           C
ATOM   3859  HE1 LYS A 261      31.569  35.398  57.838  1.00  0.00           H
ATOM   3860  HE2 LYS A 261      31.063  36.860  58.777  1.00  0.00           H
ATOM   3861  NZ  LYS A 261      31.861  35.233  59.969  1.00  0.00           N
ATOM   3862  HZ1 LYS A 261      32.519  34.486  59.807  1.00  0.00           H
ATOM   3863  HZ2 LYS A 261      32.346  35.856  60.612  1.00  0.00           H
ATOM   3864  HZ3 LYS A 261      30.951  34.940  60.306  1.00  0.00           H
ATOM   3865  C   LYS A 261      35.753  39.907  55.877  1.00  0.00           C
ATOM   3866  O   LYS A 261      35.638  40.965  56.458  1.00  0.00           O
ATOM   3867  N   ALA A 262      36.859  39.552  55.209  1.00  0.00           N
ATOM   3868  H   ALA A 262      36.914  38.597  54.871  1.00  0.00           H
ATOM   3869  CA  ALA A 262      37.970  40.479  55.102  1.00  0.00           C
ATOM   3870  HA  ALA A 262      37.759  41.343  55.726  1.00  0.00           H
ATOM   3871  CB  ALA A 262      39.208  39.933  55.771  1.00  0.00           C
ATOM   3872  HB1 ALA A 262      39.997  40.677  55.843  1.00  0.00           H
ATOM   3873  HB2 ALA A 262      38.976  39.614  56.797  1.00  0.00           H
ATOM   3874  HB3 ALA A 262      39.581  39.058  55.235  1.00  0.00           H
ATOM   3875  C   ALA A 262      38.157  41.023  53.697  1.00  0.00           C
ATOM   3876  O   ALA A 262      39.186  41.649  53.383  1.00  0.00           O
ATOM   3877  N   GLY A 263      37.201  40.806  52.790  1.00  0.00           N
ATOM   3878  H   GLY A 263      36.364  40.365  53.146  1.00  0.00           H
ATOM   3879  CA  GLY A 263      37.206  41.170  51.353  1.00  0.00           C
ATOM   3880  HA1 GLY A 263      37.466  42.218  51.218  1.00  0.00           H
ATOM   3881  HA2 GLY A 263      36.185  40.976  51.029  1.00  0.00           H
ATOM   3882  C   GLY A 263      38.160  40.272  50.545  1.00  0.00           C
ATOM   3883  O   GLY A 263      38.237  40.422  49.312  1.00  0.00           O
ATOM   3884  N   ALA A 264      38.750  39.209  51.164  1.00  0.00           N
ATOM   3885  H   ALA A 264      38.467  39.004  52.108  1.00  0.00           H
ATOM   3886  CA  ALA A 264      39.974  38.458  50.629  1.00  0.00           C
ATOM   3887  HA  ALA A 264      40.416  39.194  49.961  1.00  0.00           H
ATOM   3888  CB  ALA A 264      40.939  38.159  51.827  1.00  0.00           C
ATOM   3889  HB1 ALA A 264      41.843  37.613  51.565  1.00  0.00           H
ATOM   3890  HB2 ALA A 264      41.191  39.173  52.164  1.00  0.00           H
ATOM   3891  HB3 ALA A 264      40.359  37.795  52.673  1.00  0.00           H
ATOM   3892  C   ALA A 264      39.672  37.220  49.761  1.00  0.00           C
ATOM   3893  O   ALA A 264      40.392  36.238  49.906  1.00  0.00           O
ATOM   3894  N   GLY A 265      38.611  37.237  49.019  1.00  0.00           N
ATOM   3895  H   GLY A 265      37.990  38.024  49.094  1.00  0.00           H
ATOM   3896  CA  GLY A 265      38.221  36.214  48.055  1.00  0.00           C
ATOM   3897  HA1 GLY A 265      38.005  35.268  48.557  1.00  0.00           H
ATOM   3898  HA2 GLY A 265      38.926  36.152  47.227  1.00  0.00           H
ATOM   3899  C   GLY A 265      36.937  36.677  47.392  1.00  0.00           C
ATOM   3900  O   GLY A 265      36.281  37.561  47.930  1.00  0.00           O
ATOM   3901  N   LEU A 266      36.421  36.204  46.256  1.00  0.00           N
ATOM   3902  H   LEU A 266      35.497  36.457  45.958  1.00  0.00           H
ATOM   3903  CA  LEU A 266      37.223  35.426  45.339  1.00  0.00           C
ATOM   3904  HA  LEU A 266      37.760  34.718  45.958  1.00  0.00           H
ATOM   3905  CB  LEU A 266      36.222  34.569  44.457  1.00  0.00           C
ATOM   3906  HB1 LEU A 266      35.515  35.257  43.983  1.00  0.00           H
ATOM   3907  HB2 LEU A 266      35.547  33.995  45.097  1.00  0.00           H
ATOM   3908  CG  LEU A 266      36.845  33.598  43.337  1.00  0.00           C
ATOM   3909  HG  LEU A 266      37.382  34.180  42.590  1.00  0.00           H
ATOM   3910  CD1 LEU A 266      37.726  32.600  43.999  1.00  0.00           C
ATOM   3911 1HD1 LEU A 266      37.293  32.202  44.920  1.00  0.00           H
ATOM   3912 2HD1 LEU A 266      38.081  31.814  43.345  1.00  0.00           H
ATOM   3913 3HD1 LEU A 266      38.610  33.081  44.406  1.00  0.00           H
ATOM   3914  CD2 LEU A 266      35.827  32.810  42.597  1.00  0.00           C
ATOM   3915 1HD2 LEU A 266      36.300  32.166  41.858  1.00  0.00           H
ATOM   3916 2HD2 LEU A 266      35.165  32.238  43.254  1.00  0.00           H
ATOM   3917 3HD2 LEU A 266      35.170  33.497  42.057  1.00  0.00           H
ATOM   3918  C   LEU A 266      38.215  36.282  44.480  1.00  0.00           C
ATOM   3919  O   LEU A 266      39.390  35.935  44.355  1.00  0.00           O
ATOM   3920  N   SER A 267      37.665  37.288  43.856  1.00  0.00           N
ATOM   3921  H   SER A 267      36.737  37.544  44.141  1.00  0.00           H
ATOM   3922  CA  SER A 267      38.103  37.756  42.549  1.00  0.00           C
ATOM   3923  HA  SER A 267      38.959  37.127  42.337  1.00  0.00           H
ATOM   3924  CB  SER A 267      37.086  37.505  41.415  1.00  0.00           C
ATOM   3925  HB1 SER A 267      36.828  36.447  41.315  1.00  0.00           H
ATOM   3926  HB2 SER A 267      37.449  37.822  40.438  1.00  0.00           H
ATOM   3927  OG  SER A 267      35.990  38.271  41.754  1.00  0.00           O
ATOM   3928  HG  SER A 267      35.446  38.006  42.501  1.00  0.00           H
ATOM   3929  C   SER A 267      38.561  39.195  42.445  1.00  0.00           C
ATOM   3930  O   SER A 267      39.159  39.628  41.418  1.00  0.00           O
ATOM   3931  N   SER A 268      38.311  39.996  43.525  1.00  0.00           N
ATOM   3932  H   SER A 268      37.800  39.671  44.338  1.00  0.00           H
ATOM   3933  CA  SER A 268      38.640  41.419  43.536  1.00  0.00           C
ATOM   3934  HA  SER A 268      38.662  41.736  42.493  1.00  0.00           H
ATOM   3935  CB  SER A 268      37.612  42.298  44.256  1.00  0.00           C
ATOM   3936  HB1 SER A 268      38.122  43.218  44.529  1.00  0.00           H
ATOM   3937  HB2 SER A 268      37.350  41.864  45.219  1.00  0.00           H
ATOM   3938  OG  SER A 268      36.490  42.643  43.494  1.00  0.00           O
ATOM   3939  HG  SER A 268      35.800  41.980  43.577  1.00  0.00           H
ATOM   3940  C   SER A 268      40.049  41.719  43.998  1.00  0.00           C
ATOM   3941  O   SER A 268      40.924  42.136  43.279  1.00  0.00           O
ATOM   3942  N   LEU A 269      40.304  41.450  45.260  1.00  0.00           N
ATOM   3943  H   LEU A 269      39.498  41.231  45.823  1.00  0.00           H
ATOM   3944  CA  LEU A 269      41.452  42.027  45.973  1.00  0.00           C
ATOM   3945  HA  LEU A 269      41.902  42.821  45.369  1.00  0.00           H
ATOM   3946  CB  LEU A 269      40.768  42.586  47.232  1.00  0.00           C
ATOM   3947  HB1 LEU A 269      41.544  43.114  47.770  1.00  0.00           H
ATOM   3948  HB2 LEU A 269      40.514  41.744  47.894  1.00  0.00           H
ATOM   3949  CG  LEU A 269      39.615  43.535  47.153  1.00  0.00           C
ATOM   3950  HG  LEU A 269      38.721  43.100  46.708  1.00  0.00           H
ATOM   3951  CD1 LEU A 269      39.260  43.982  48.593  1.00  0.00           C
ATOM   3952 1HD1 LEU A 269      38.387  44.636  48.589  1.00  0.00           H
ATOM   3953 2HD1 LEU A 269      39.073  43.106  49.215  1.00  0.00           H
ATOM   3954 3HD1 LEU A 269      39.960  44.692  49.023  1.00  0.00           H
ATOM   3955  CD2 LEU A 269      39.997  44.733  46.315  1.00  0.00           C
ATOM   3956 1HD2 LEU A 269      39.253  45.532  46.380  1.00  0.00           H
ATOM   3957 2HD2 LEU A 269      40.925  45.178  46.672  1.00  0.00           H
ATOM   3958 3HD2 LEU A 269      40.116  44.398  45.282  1.00  0.00           H
ATOM   3959  C   LEU A 269      42.535  40.998  46.347  1.00  0.00           C
ATOM   3960  O   LEU A 269      43.656  41.444  46.653  1.00  0.00           O
ATOM   3961  N   CYS A 270      42.274  39.653  46.229  1.00  0.00           N
ATOM   3962  H   CYS A 270      41.344  39.574  45.839  1.00  0.00           H
ATOM   3963  CA  CYS A 270      42.957  38.439  46.717  1.00  0.00           C
ATOM   3964  HA  CYS A 270      43.048  38.472  47.807  1.00  0.00           H
ATOM   3965  CB  CYS A 270      42.016  37.243  46.443  1.00  0.00           C
ATOM   3966  HB1 CYS A 270      41.706  37.241  45.399  1.00  0.00           H
ATOM   3967  HB2 CYS A 270      41.166  37.268  47.133  1.00  0.00           H
ATOM   3968  SG  CYS A 270      42.768  35.581  46.713  1.00  0.00           S
ATOM   3969  HG  CYS A 270      41.704  34.902  46.262  1.00  0.00           H
ATOM   3970  C   CYS A 270      44.382  38.159  46.236  1.00  0.00           C
ATOM   3971  O   CYS A 270      45.348  38.183  47.029  1.00  0.00           O
ATOM   3972  N   LEU A 271      44.501  37.945  44.926  1.00  0.00           N
ATOM   3973  H   LEU A 271      43.732  38.108  44.293  1.00  0.00           H
ATOM   3974  CA  LEU A 271      45.722  37.350  44.376  1.00  0.00           C
ATOM   3975  HA  LEU A 271      46.475  37.530  45.137  1.00  0.00           H
ATOM   3976  CB  LEU A 271      45.656  35.823  44.291  1.00  0.00           C
ATOM   3977  HB1 LEU A 271      45.375  35.375  45.248  1.00  0.00           H
ATOM   3978  HB2 LEU A 271      46.678  35.451  44.174  1.00  0.00           H
ATOM   3979  CG  LEU A 271      44.795  35.224  43.217  1.00  0.00           C
ATOM   3980  HG  LEU A 271      44.913  35.794  42.295  1.00  0.00           H
ATOM   3981  CD1 LEU A 271      45.197  33.709  43.097  1.00  0.00           C
ATOM   3982 1HD1 LEU A 271      44.402  33.227  42.528  1.00  0.00           H
ATOM   3983 2HD1 LEU A 271      46.167  33.570  42.623  1.00  0.00           H
ATOM   3984 3HD1 LEU A 271      45.292  33.246  44.087  1.00  0.00           H
ATOM   3985  CD2 LEU A 271      43.305  35.274  43.486  1.00  0.00           C
ATOM   3986 1HD2 LEU A 271      42.625  35.232  42.631  1.00  0.00           H
ATOM   3987 2HD2 LEU A 271      43.062  34.408  44.101  1.00  0.00           H
ATOM   3988 3HD2 LEU A 271      43.004  36.147  44.061  1.00  0.00           H
ATOM   3989  C   LEU A 271      46.145  38.080  43.036  1.00  0.00           C
ATOM   3990  O   LEU A 271      45.408  38.458  42.135  1.00  0.00           O
ATOM   3991  N   VAL A 272      47.431  38.197  42.855  1.00  0.00           N
ATOM   3992  H   VAL A 272      48.065  37.722  43.489  1.00  0.00           H
ATOM   3993  CA  VAL A 272      48.155  38.712  41.666  1.00  0.00           C
ATOM   3994  HA  VAL A 272      47.618  39.447  41.073  1.00  0.00           H
ATOM   3995  CB  VAL A 272      49.613  39.168  41.953  1.00  0.00           C
ATOM   3996  HB  VAL A 272      50.180  38.315  42.316  1.00  0.00           H
ATOM   3997  CG1 VAL A 272      50.336  39.783  40.760  1.00  0.00           C
ATOM   3998 1HG1 VAL A 272      51.362  40.057  41.013  1.00  0.00           H
ATOM   3999 2HG1 VAL A 272      50.515  39.012  40.018  1.00  0.00           H
ATOM   4000 3HG1 VAL A 272      49.743  40.522  40.226  1.00  0.00           H
ATOM   4001  CG2 VAL A 272      49.671  40.157  43.122  1.00  0.00           C
ATOM   4002 1HG2 VAL A 272      49.073  41.046  42.920  1.00  0.00           H
ATOM   4003 2HG2 VAL A 272      49.310  39.682  44.032  1.00  0.00           H
ATOM   4004 3HG2 VAL A 272      50.686  40.427  43.408  1.00  0.00           H
ATOM   4005  C   VAL A 272      48.343  37.461  40.747  1.00  0.00           C
ATOM   4006  O   VAL A 272      48.967  36.445  41.081  1.00  0.00           O
ATOM   4007  N   LEU A 273      47.843  37.573  39.498  1.00  0.00           N
ATOM   4008  H   LEU A 273      47.499  38.480  39.222  1.00  0.00           H
ATOM   4009  CA  LEU A 273      47.857  36.494  38.512  1.00  0.00           C
ATOM   4010  HA  LEU A 273      48.257  35.550  38.862  1.00  0.00           H
ATOM   4011  CB  LEU A 273      46.454  36.064  38.129  1.00  0.00           C
ATOM   4012  HB1 LEU A 273      46.571  35.513  37.192  1.00  0.00           H
ATOM   4013  HB2 LEU A 273      45.926  36.992  37.894  1.00  0.00           H
ATOM   4014  CG  LEU A 273      45.669  35.259  39.167  1.00  0.00           C
ATOM   4015  HG  LEU A 273      46.098  35.531  40.135  1.00  0.00           H
ATOM   4016  CD1 LEU A 273      44.165  35.423  39.113  1.00  0.00           C
ATOM   4017 1HD1 LEU A 273      43.644  34.620  39.632  1.00  0.00           H
ATOM   4018 2HD1 LEU A 273      43.984  36.394  39.565  1.00  0.00           H
ATOM   4019 3HD1 LEU A 273      43.844  35.477  38.077  1.00  0.00           H
ATOM   4020  CD2 LEU A 273      46.010  33.785  38.871  1.00  0.00           C
ATOM   4021 1HD2 LEU A 273      46.035  33.314  39.856  1.00  0.00           H
ATOM   4022 2HD2 LEU A 273      45.199  33.358  38.273  1.00  0.00           H
ATOM   4023 3HD2 LEU A 273      46.977  33.637  38.395  1.00  0.00           H
ATOM   4024  C   LEU A 273      48.580  37.087  37.228  1.00  0.00           C
ATOM   4025  O   LEU A 273      48.192  38.135  36.652  1.00  0.00           O
ATOM   4026  N   SER A 274      49.553  36.316  36.723  1.00  0.00           N
ATOM   4027  H   SER A 274      49.675  35.420  37.171  1.00  0.00           H
ATOM   4028  CA  SER A 274      50.472  36.739  35.598  1.00  0.00           C
ATOM   4029  HA  SER A 274      49.889  37.395  34.948  1.00  0.00           H
ATOM   4030  CB  SER A 274      51.675  37.559  36.082  1.00  0.00           C
ATOM   4031  HB1 SER A 274      51.177  38.491  36.376  1.00  0.00           H
ATOM   4032  HB2 SER A 274      52.394  37.825  35.310  1.00  0.00           H
ATOM   4033  OG  SER A 274      52.278  36.765  37.146  1.00  0.00           O
ATOM   4034  HG  SER A 274      51.600  36.144  37.442  1.00  0.00           H
ATOM   4035  C   SER A 274      51.006  35.579  34.626  1.00  0.00           C
ATOM   4036  O   SER A 274      50.708  34.435  34.809  1.00  0.00           O
ATOM   4037  N   THR A 275      51.886  35.943  33.716  1.00  0.00           N
ATOM   4038  H   THR A 275      52.080  36.931  33.654  1.00  0.00           H
ATOM   4039  CA  THR A 275      52.718  34.995  32.974  1.00  0.00           C
ATOM   4040  HA  THR A 275      52.581  33.952  33.274  1.00  0.00           H
ATOM   4041  CB  THR A 275      52.439  34.924  31.536  1.00  0.00           C
ATOM   4042  HB  THR A 275      53.255  34.442  30.996  1.00  0.00           H
ATOM   4043  CG2 THR A 275      51.059  34.235  31.304  1.00  0.00           C
ATOM   4044 1HG2 THR A 275      50.235  34.887  31.598  1.00  0.00           H
ATOM   4045 2HG2 THR A 275      50.977  34.086  30.231  1.00  0.00           H
ATOM   4046 3HG2 THR A 275      51.210  33.209  31.666  1.00  0.00           H
ATOM   4047  OG1 THR A 275      52.430  36.226  30.949  1.00  0.00           O
ATOM   4048  HG1 THR A 275      53.280  36.374  30.533  1.00  0.00           H
ATOM   4049  C   THR A 275      54.192  35.247  33.095  1.00  0.00           C
ATOM   4050  O   THR A 275      54.632  36.351  33.377  1.00  0.00           O
ATOM   4051  N   ARG A 276      55.064  34.223  32.971  1.00  0.00           N
ATOM   4052  H   ARG A 276      54.647  33.313  32.795  1.00  0.00           H
ATOM   4053  CA  ARG A 276      56.570  34.194  32.957  1.00  0.00           C
ATOM   4054  HA  ARG A 276      56.967  34.991  33.589  1.00  0.00           H
ATOM   4055  CB  ARG A 276      57.089  32.855  33.520  1.00  0.00           C
ATOM   4056  HB1 ARG A 276      56.800  31.977  32.940  1.00  0.00           H
ATOM   4057  HB2 ARG A 276      56.659  32.825  34.525  1.00  0.00           H
ATOM   4058  CG  ARG A 276      58.673  32.663  33.756  1.00  0.00           C
ATOM   4059  HG1 ARG A 276      59.094  33.521  34.280  1.00  0.00           H
ATOM   4060  HG2 ARG A 276      59.114  32.667  32.755  1.00  0.00           H
ATOM   4061  CD  ARG A 276      59.028  31.367  34.463  1.00  0.00           C
ATOM   4062  HD1 ARG A 276      60.116  31.338  34.493  1.00  0.00           H
ATOM   4063  HD2 ARG A 276      58.550  30.539  33.943  1.00  0.00           H
ATOM   4064  NE  ARG A 276      58.576  31.373  35.893  1.00  0.00           N
ATOM   4065  HE  ARG A 276      57.620  31.071  36.017  1.00  0.00           H
ATOM   4066  CZ  ARG A 276      59.241  31.552  37.055  1.00  0.00           C
ATOM   4067  NH1 ARG A 276      58.644  31.136  38.144  1.00  0.00           N
ATOM   4068 1HH1 ARG A 276      57.724  30.708  38.112  1.00  0.00           H
ATOM   4069 2HH1 ARG A 276      59.236  30.871  38.912  1.00  0.00           H
ATOM   4070  NH2 ARG A 276      60.421  32.028  37.063  1.00  0.00           N
ATOM   4071 1HH2 ARG A 276      60.847  32.269  36.177  1.00  0.00           H
ATOM   4072 2HH2 ARG A 276      60.891  32.143  37.950  1.00  0.00           H
ATOM   4073  C   ARG A 276      57.030  34.432  31.493  1.00  0.00           C
ATOM   4074  OC1 ARG A 276      58.128  34.965  31.376  1.00  0.00           O
ATOM   4075  OC2 ARG A 276      56.335  34.105  30.496  1.00  0.00           O
ATOM   4076  H01 UNK B 277      38.307  53.646  40.677  1.00  0.00            
ATOM   4077  H06 UNK B 277      40.454  49.656  44.544  1.00  0.00            
ATOM   4078  H04 UNK B 277      40.494  49.371  46.133  1.00  0.00            
ATOM   4079  H03 UNK B 277      38.650  55.191  40.161  1.00  0.00            
ATOM   4080  H05 UNK B 277      39.083  49.927  45.395  1.00  0.00            
ATOM   4081  H02 UNK B 277      37.075  54.737  40.620  1.00  0.00            
ATOM   4082  O   UNK B 277      39.100  57.280  42.236  1.00  0.00            
ATOM   4083  O1  UNK B 277      37.489  56.704  43.576  1.00  0.00            
ATOM   4084  N   UNK B 277      38.080  54.643  40.814  1.00  0.00            
ATOM   4085  N1  UNK B 277      40.099  52.093  44.815  1.00  0.00            
ATOM   4086  N2  UNK B 277      40.312  51.632  47.075  1.00  0.00            
ATOM   4087  N3  UNK B 277      40.109  50.024  45.440  1.00  0.00            
ATOM   4088  C   UNK B 277      40.004  54.529  42.594  1.00  0.00            
ATOM   4089  C1  UNK B 277      40.440  54.509  44.098  1.00  0.00            
ATOM   4090  C2  UNK B 277      38.529  54.979  42.256  1.00  0.00            
ATOM   4091  C3  UNK B 277      39.733  53.508  45.075  1.00  0.00            
ATOM   4092  C4  UNK B 277      38.419  56.459  42.786  1.00  0.00            
ATOM   4093  C5  UNK B 277      40.469  51.375  45.756  1.00  0.00            
ATOM   4094  C6  UNK B 277      39.133  51.165  47.796  1.00  0.00            
ATOM   4095  C7  UNK B 277      41.365  52.277  47.866  1.00  0.00            
ATOM   4096  H   UNK B 277      40.041  53.550  42.111  1.00  0.00            
ATOM   4097  H1  UNK B 277      40.675  55.284  42.155  1.00  0.00            
ATOM   4098  H2  UNK B 277      41.486  54.215  44.029  1.00  0.00            
ATOM   4099  H3  UNK B 277      40.344  55.531  44.486  1.00  0.00            
ATOM   4100  H4  UNK B 277      37.913  54.415  42.951  1.00  0.00            
ATOM   4101  H5  UNK B 277      40.055  53.807  46.083  1.00  0.00            
ATOM   4102  H6  UNK B 277      38.644  53.647  44.992  1.00  0.00            
ATOM   4103  H7  UNK B 277      39.181  50.080  47.964  1.00  0.00            
ATOM   4104  H8  UNK B 277      38.252  51.380  47.192  1.00  0.00            
ATOM   4105  H9  UNK B 277      39.089  51.749  48.721  1.00  0.00            
ATOM   4106  H10 UNK B 277      42.190  51.569  48.028  1.00  0.00            
ATOM   4107  H11 UNK B 277      41.017  52.577  48.866  1.00  0.00            
ATOM   4108  H12 UNK B 277      41.734  53.151  47.309  1.00  0.00            
END
