# Supplementary material for: A multicentric consortium study demonstrates that dimethylarginine dimethylaminohydrolase 2 is not a dimethylarginine dimethylaminohydrolase
Source: Nat Commun. 2023 Jun 9;14:3392. doi: 10.1038/s41467-023-38467-9 (PMC10256801; doi:10.1038/s41467-023-38467-9)
Supplement: Supplementary file 9 — Source Data [file 41467_2023_38467_MOESM9_ESM.zip › Source Data/File 14.4_DDAH2-ModelA-MDS-final-2.pdb]

CRYST1   80.258   80.258   80.258  90.00  90.00  90.00 P 1           1
ATOM      1  N   GLY A   1      42.710  36.905  22.479  1.00  0.00           N
ATOM      2  H1  GLY A   1      41.957  37.524  22.736  1.00  0.00           H
ATOM      3  H2  GLY A   1      43.641  37.283  22.614  1.00  0.00           H
ATOM      4  H3  GLY A   1      42.599  36.685  21.504  1.00  0.00           H
ATOM      5  CA  GLY A   1      42.474  35.644  23.169  1.00  0.00           C
ATOM      6  HA1 GLY A   1      43.235  34.899  22.940  1.00  0.00           H
ATOM      7  HA2 GLY A   1      41.455  35.410  22.856  1.00  0.00           H
ATOM      8  C   GLY A   1      42.498  35.785  24.714  1.00  0.00           C
ATOM      9  O   GLY A   1      43.004  36.721  25.248  1.00  0.00           O
ATOM     10  N   LEU A   2      41.918  34.799  25.425  1.00  0.00           N
ATOM     11  H   LEU A   2      41.513  33.935  25.107  1.00  0.00           H
ATOM     12  CA  LEU A   2      41.848  34.966  26.907  1.00  0.00           C
ATOM     13  HA  LEU A   2      42.568  35.722  27.209  1.00  0.00           H
ATOM     14  CB  LEU A   2      40.409  35.275  27.282  1.00  0.00           C
ATOM     15  HB1 LEU A   2      39.951  34.319  27.024  1.00  0.00           H
ATOM     16  HB2 LEU A   2      39.971  36.008  26.618  1.00  0.00           H
ATOM     17  CG  LEU A   2      40.239  35.736  28.750  1.00  0.00           C
ATOM     18  HG  LEU A   2      40.602  34.938  29.400  1.00  0.00           H
ATOM     19  CD1 LEU A   2      41.024  36.969  29.177  1.00  0.00           C
ATOM     20 1HD1 LEU A   2      40.584  37.785  28.601  1.00  0.00           H
ATOM     21 2HD1 LEU A   2      40.816  37.105  30.240  1.00  0.00           H
ATOM     22 3HD1 LEU A   2      42.081  36.868  28.952  1.00  0.00           H
ATOM     23  CD2 LEU A   2      38.753  35.918  28.962  1.00  0.00           C
ATOM     24 1HD2 LEU A   2      38.275  36.501  28.168  1.00  0.00           H
ATOM     25 2HD2 LEU A   2      38.291  34.932  28.982  1.00  0.00           H
ATOM     26 3HD2 LEU A   2      38.503  36.326  29.943  1.00  0.00           H
ATOM     27  C   LEU A   2      42.330  33.600  27.579  1.00  0.00           C
ATOM     28  O   LEU A   2      42.160  32.555  26.962  1.00  0.00           O
ATOM     29  N   GLY A   3      42.726  33.655  28.817  1.00  0.00           N
ATOM     30  H   GLY A   3      42.867  34.541  29.269  1.00  0.00           H
ATOM     31  CA  GLY A   3      43.065  32.457  29.641  1.00  0.00           C
ATOM     32  HA1 GLY A   3      42.454  31.656  29.244  1.00  0.00           H
ATOM     33  HA2 GLY A   3      42.679  32.585  30.655  1.00  0.00           H
ATOM     34  C   GLY A   3      44.524  32.034  29.772  1.00  0.00           C
ATOM     35  O   GLY A   3      44.740  31.137  30.553  1.00  0.00           O
ATOM     36  N   ARG A   4      45.371  32.679  28.921  1.00  0.00           N
ATOM     37  H   ARG A   4      44.971  33.377  28.309  1.00  0.00           H
ATOM     38  CA  ARG A   4      46.767  32.129  28.811  1.00  0.00           C
ATOM     39  HA  ARG A   4      46.549  31.063  28.881  1.00  0.00           H
ATOM     40  CB  ARG A   4      47.364  32.402  27.412  1.00  0.00           C
ATOM     41  HB1 ARG A   4      47.479  33.481  27.305  1.00  0.00           H
ATOM     42  HB2 ARG A   4      46.618  32.116  26.657  1.00  0.00           H
ATOM     43  CG  ARG A   4      48.655  31.688  27.006  1.00  0.00           C
ATOM     44  HG1 ARG A   4      48.929  31.840  25.966  1.00  0.00           H
ATOM     45  HG2 ARG A   4      48.499  30.611  27.090  1.00  0.00           H
ATOM     46  CD  ARG A   4      49.851  32.223  27.793  1.00  0.00           C
ATOM     47  HD1 ARG A   4      49.712  31.848  28.809  1.00  0.00           H
ATOM     48  HD2 ARG A   4      49.822  33.318  27.784  1.00  0.00           H
ATOM     49  NE  ARG A   4      51.181  31.696  27.354  1.00  0.00           N
ATOM     50  HE  ARG A   4      51.453  30.835  27.793  1.00  0.00           H
ATOM     51  CZ  ARG A   4      51.964  32.072  26.345  1.00  0.00           C
ATOM     52  NH1 ARG A   4      53.006  31.331  26.142  1.00  0.00           N
ATOM     53 1HH1 ARG A   4      53.213  30.678  26.887  1.00  0.00           H
ATOM     54 2HH1 ARG A   4      53.600  31.387  25.326  1.00  0.00           H
ATOM     55  NH2 ARG A   4      51.578  33.050  25.571  1.00  0.00           N
ATOM     56 1HH2 ARG A   4      50.674  33.487  25.699  1.00  0.00           H
ATOM     57 2HH2 ARG A   4      52.248  33.374  24.886  1.00  0.00           H
ATOM     58  C   ARG A   4      47.670  32.610  29.935  1.00  0.00           C
ATOM     59  O   ARG A   4      47.838  33.784  30.176  1.00  0.00           O
ATOM     60  N   CYS A   5      48.231  31.662  30.701  1.00  0.00           N
ATOM     61  H   CYS A   5      48.017  30.675  30.623  1.00  0.00           H
ATOM     62  CA  CYS A   5      49.152  31.933  31.790  1.00  0.00           C
ATOM     63  HA  CYS A   5      49.766  32.804  31.558  1.00  0.00           H
ATOM     64  CB  CYS A   5      48.315  32.386  32.995  1.00  0.00           C
ATOM     65  HB1 CYS A   5      47.814  33.318  32.765  1.00  0.00           H
ATOM     66  HB2 CYS A   5      49.003  32.423  33.840  1.00  0.00           H
ATOM     67  SG  CYS A   5      47.020  31.153  33.417  1.00  0.00           S
ATOM     68  HG  CYS A   5      47.619  29.981  33.191  1.00  0.00           H
ATOM     69  C   CYS A   5      49.998  30.711  32.052  1.00  0.00           C
ATOM     70  O   CYS A   5      49.688  29.530  31.742  1.00  0.00           O
ATOM     71  N   SER A   6      51.142  30.908  32.725  1.00  0.00           N
ATOM     72  H   SER A   6      51.317  31.845  33.063  1.00  0.00           H
ATOM     73  CA  SER A   6      51.838  29.742  33.316  1.00  0.00           C
ATOM     74  HA  SER A   6      51.253  28.851  33.085  1.00  0.00           H
ATOM     75  CB  SER A   6      53.219  29.518  32.650  1.00  0.00           C
ATOM     76  HB1 SER A   6      53.059  29.476  31.568  1.00  0.00           H
ATOM     77  HB2 SER A   6      53.495  28.517  32.996  1.00  0.00           H
ATOM     78  OG  SER A   6      54.121  30.618  33.004  1.00  0.00           O
ATOM     79  HG  SER A   6      54.917  30.471  32.495  1.00  0.00           H
ATOM     80  C   SER A   6      52.050  29.834  34.864  1.00  0.00           C
ATOM     81  O   SER A   6      52.475  28.889  35.461  1.00  0.00           O
ATOM     82  N   HIS A   7      51.788  31.004  35.457  1.00  0.00           N
ATOM     83  H   HIS A   7      51.512  31.794  34.895  1.00  0.00           H
ATOM     84  CA  HIS A   7      51.997  31.374  36.887  1.00  0.00           C
ATOM     85  HA  HIS A   7      52.412  30.570  37.496  1.00  0.00           H
ATOM     86  CB  HIS A   7      53.076  32.461  36.897  1.00  0.00           C
ATOM     87  HB1 HIS A   7      52.679  33.326  36.353  1.00  0.00           H
ATOM     88  HB2 HIS A   7      53.976  32.256  36.332  1.00  0.00           H
ATOM     89  CG  HIS A   7      53.549  32.902  38.258  1.00  0.00           C
ATOM     90  ND1 HIS A   7      53.194  34.057  38.982  1.00  0.00           N
ATOM     91  CE1 HIS A   7      53.966  34.057  40.072  1.00  0.00           C
ATOM     92  HE1 HIS A   7      53.997  34.745  40.908  1.00  0.00           H
ATOM     93  NE2 HIS A   7      54.702  32.989  40.097  1.00  0.00           N
ATOM     94  HE2 HIS A   7      55.416  32.941  40.799  1.00  0.00           H
ATOM     95  CD2 HIS A   7      54.445  32.233  39.031  1.00  0.00           C
ATOM     96  HD2 HIS A   7      54.984  31.338  38.775  1.00  0.00           H
ATOM     97  C   HIS A   7      50.686  31.869  37.483  1.00  0.00           C
ATOM     98  O   HIS A   7      49.783  32.379  36.794  1.00  0.00           O
ATOM     99  N   ALA A   8      50.629  31.762  38.801  1.00  0.00           N
ATOM    100  H   ALA A   8      51.362  31.215  39.226  1.00  0.00           H
ATOM    101  CA  ALA A   8      49.646  32.251  39.677  1.00  0.00           C
ATOM    102  HA  ALA A   8      49.056  33.029  39.206  1.00  0.00           H
ATOM    103  CB  ALA A   8      48.685  31.158  40.000  1.00  0.00           C
ATOM    104  HB1 ALA A   8      47.902  31.320  40.746  1.00  0.00           H
ATOM    105  HB2 ALA A   8      48.205  30.930  39.054  1.00  0.00           H
ATOM    106  HB3 ALA A   8      49.082  30.158  40.197  1.00  0.00           H
ATOM    107  C   ALA A   8      50.358  32.832  40.952  1.00  0.00           C
ATOM    108  O   ALA A   8      51.196  32.113  41.524  1.00  0.00           O
ATOM    109  N   LEU A   9      49.941  34.055  41.453  1.00  0.00           N
ATOM    110  H   LEU A   9      49.220  34.538  40.922  1.00  0.00           H
ATOM    111  CA  LEU A   9      50.524  34.779  42.557  1.00  0.00           C
ATOM    112  HA  LEU A   9      51.104  33.987  43.053  1.00  0.00           H
ATOM    113  CB  LEU A   9      51.427  35.988  42.088  1.00  0.00           C
ATOM    114  HB1 LEU A   9      50.900  36.469  41.268  1.00  0.00           H
ATOM    115  HB2 LEU A   9      52.263  35.490  41.597  1.00  0.00           H
ATOM    116  CG  LEU A   9      51.804  37.028  43.172  1.00  0.00           C
ATOM    117  HG  LEU A   9      50.998  37.227  43.876  1.00  0.00           H
ATOM    118  CD1 LEU A   9      52.831  36.340  44.024  1.00  0.00           C
ATOM    119 1HD1 LEU A   9      53.297  37.009  44.753  1.00  0.00           H
ATOM    120 2HD1 LEU A   9      52.450  35.457  44.541  1.00  0.00           H
ATOM    121 3HD1 LEU A   9      53.605  35.841  43.450  1.00  0.00           H
ATOM    122  CD2 LEU A   9      52.439  38.284  42.592  1.00  0.00           C
ATOM    123 1HD2 LEU A   9      53.310  38.127  41.950  1.00  0.00           H
ATOM    124 2HD2 LEU A   9      51.666  38.708  41.933  1.00  0.00           H
ATOM    125 3HD2 LEU A   9      52.701  39.007  43.368  1.00  0.00           H
ATOM    126  C   LEU A   9      49.482  35.134  43.634  1.00  0.00           C
ATOM    127  O   LEU A   9      48.525  35.820  43.291  1.00  0.00           O
ATOM    128  N   ILE A  10      49.747  34.691  44.854  1.00  0.00           N
ATOM    129  H   ILE A  10      50.619  34.210  45.006  1.00  0.00           H
ATOM    130  CA  ILE A  10      48.925  34.777  46.054  1.00  0.00           C
ATOM    131  HA  ILE A  10      48.117  35.470  45.831  1.00  0.00           H
ATOM    132  CB  ILE A  10      48.149  33.469  46.471  1.00  0.00           C
ATOM    133  HB  ILE A  10      47.342  33.837  47.110  1.00  0.00           H
ATOM    134  CG2 ILE A  10      47.513  32.798  45.224  1.00  0.00           C
ATOM    135 1HG2 ILE A  10      46.771  32.056  45.496  1.00  0.00           H
ATOM    136 2HG2 ILE A  10      46.979  33.545  44.641  1.00  0.00           H
ATOM    137 3HG2 ILE A  10      48.265  32.357  44.563  1.00  0.00           H
ATOM    138  CG1 ILE A  10      49.019  32.417  47.299  1.00  0.00           C
ATOM    139 1HG1 ILE A  10      49.274  32.751  48.303  1.00  0.00           H
ATOM    140 2HG1 ILE A  10      49.888  32.057  46.751  1.00  0.00           H
ATOM    141  CD  ILE A  10      48.108  31.188  47.574  1.00  0.00           C
ATOM    142  HD1 ILE A  10      47.963  30.625  46.659  1.00  0.00           H
ATOM    143  HD2 ILE A  10      48.620  30.529  48.284  1.00  0.00           H
ATOM    144  HD3 ILE A  10      47.161  31.400  48.074  1.00  0.00           H
ATOM    145  C   ILE A  10      49.697  35.385  47.271  1.00  0.00           C
ATOM    146  O   ILE A  10      50.904  35.391  47.239  1.00  0.00           O
ATOM    147  N   ARG A  11      49.018  35.680  48.379  1.00  0.00           N
ATOM    148  H   ARG A  11      48.013  35.763  48.335  1.00  0.00           H
ATOM    149  CA  ARG A  11      49.626  36.109  49.652  1.00  0.00           C
ATOM    150  HA  ARG A  11      50.617  35.672  49.711  1.00  0.00           H
ATOM    151  CB  ARG A  11      49.723  37.616  49.803  1.00  0.00           C
ATOM    152  HB1 ARG A  11      48.730  38.070  49.783  1.00  0.00           H
ATOM    153  HB2 ARG A  11      50.351  37.894  48.965  1.00  0.00           H
ATOM    154  CG  ARG A  11      50.541  37.997  51.050  1.00  0.00           C
ATOM    155  HG1 ARG A  11      51.356  37.297  51.225  1.00  0.00           H
ATOM    156  HG2 ARG A  11      49.992  38.139  51.981  1.00  0.00           H
ATOM    157  CD  ARG A  11      51.262  39.297  50.938  1.00  0.00           C
ATOM    158  HD1 ARG A  11      50.513  40.076  50.819  1.00  0.00           H
ATOM    159  HD2 ARG A  11      51.885  39.311  50.049  1.00  0.00           H
ATOM    160  NE  ARG A  11      52.092  39.460  52.093  1.00  0.00           N
ATOM    161  HE  ARG A  11      52.198  38.633  52.669  1.00  0.00           H
ATOM    162  CZ  ARG A  11      52.837  40.480  52.469  1.00  0.00           C
ATOM    163  NH1 ARG A  11      53.042  41.594  51.804  1.00  0.00           N
ATOM    164 1HH1 ARG A  11      52.521  41.753  50.955  1.00  0.00           H
ATOM    165 2HH1 ARG A  11      53.767  42.275  51.972  1.00  0.00           H
ATOM    166  NH2 ARG A  11      53.564  40.338  53.515  1.00  0.00           N
ATOM    167 1HH2 ARG A  11      53.548  39.430  53.965  1.00  0.00           H
ATOM    168 2HH2 ARG A  11      54.170  41.078  53.820  1.00  0.00           H
ATOM    169  C   ARG A  11      48.907  35.472  50.811  1.00  0.00           C
ATOM    170  O   ARG A  11      47.651  35.469  50.861  1.00  0.00           O
ATOM    171  N   GLY A  12      49.698  35.011  51.778  1.00  0.00           N
ATOM    172  H   GLY A  12      50.700  35.022  51.662  1.00  0.00           H
ATOM    173  CA  GLY A  12      49.151  34.246  52.904  1.00  0.00           C
ATOM    174  HA1 GLY A  12      49.922  33.631  53.356  1.00  0.00           H
ATOM    175  HA2 GLY A  12      48.455  33.533  52.482  1.00  0.00           H
ATOM    176  C   GLY A  12      48.338  35.095  53.965  1.00  0.00           C
ATOM    177  O   GLY A  12      48.595  36.300  54.168  1.00  0.00           O
ATOM    178  N   VAL A  13      47.337  34.551  54.696  1.00  0.00           N
ATOM    179  H   VAL A  13      47.070  33.617  54.408  1.00  0.00           H
ATOM    180  CA  VAL A  13      46.712  35.190  55.925  1.00  0.00           C
ATOM    181  HA  VAL A  13      46.571  36.235  55.684  1.00  0.00           H
ATOM    182  CB  VAL A  13      45.379  34.485  56.151  1.00  0.00           C
ATOM    183  HB  VAL A  13      45.462  33.398  56.132  1.00  0.00           H
ATOM    184  CG1 VAL A  13      44.734  34.934  57.466  1.00  0.00           C
ATOM    185 1HG1 VAL A  13      44.979  35.988  57.589  1.00  0.00           H
ATOM    186 2HG1 VAL A  13      43.670  34.776  57.610  1.00  0.00           H
ATOM    187 3HG1 VAL A  13      45.211  34.405  58.294  1.00  0.00           H
ATOM    188  CG2 VAL A  13      44.460  34.930  55.056  1.00  0.00           C
ATOM    189 1HG2 VAL A  13      44.247  35.983  55.240  1.00  0.00           H
ATOM    190 2HG2 VAL A  13      44.851  34.838  54.050  1.00  0.00           H
ATOM    191 3HG2 VAL A  13      43.573  34.340  55.269  1.00  0.00           H
ATOM    192  C   VAL A  13      47.561  35.218  57.193  1.00  0.00           C
ATOM    193  O   VAL A  13      48.074  34.162  57.556  1.00  0.00           O
ATOM    194  N   PRO A  14      47.699  36.312  57.945  1.00  0.00           N
ATOM    195  CD  PRO A  14      47.280  37.606  57.525  1.00  0.00           C
ATOM    196  HD1 PRO A  14      46.218  37.822  57.600  1.00  0.00           H
ATOM    197  HD2 PRO A  14      47.749  37.824  56.561  1.00  0.00           H
ATOM    198  CG  PRO A  14      47.909  38.613  58.432  1.00  0.00           C
ATOM    199  HG1 PRO A  14      47.089  38.894  59.094  1.00  0.00           H
ATOM    200  HG2 PRO A  14      48.262  39.469  57.849  1.00  0.00           H
ATOM    201  CB  PRO A  14      49.001  37.924  59.223  1.00  0.00           C
ATOM    202  HB1 PRO A  14      49.030  38.234  60.278  1.00  0.00           H
ATOM    203  HB2 PRO A  14      49.965  38.016  58.712  1.00  0.00           H
ATOM    204  CA  PRO A  14      48.493  36.480  59.218  1.00  0.00           C
ATOM    205  HA  PRO A  14      49.339  35.797  59.150  1.00  0.00           H
ATOM    206  C   PRO A  14      47.579  36.237  60.448  1.00  0.00           C
ATOM    207  O   PRO A  14      46.337  36.159  60.481  1.00  0.00           O
ATOM    208  N   GLU A  15      48.349  36.170  61.544  1.00  0.00           N
ATOM    209  H   GLU A  15      49.355  36.273  61.508  1.00  0.00           H
ATOM    210  CA  GLU A  15      47.803  35.825  62.852  1.00  0.00           C
ATOM    211  HA  GLU A  15      47.111  34.996  62.702  1.00  0.00           H
ATOM    212  CB  GLU A  15      48.823  35.406  63.911  1.00  0.00           C
ATOM    213  HB1 GLU A  15      48.242  35.036  64.756  1.00  0.00           H
ATOM    214  HB2 GLU A  15      49.424  36.250  64.247  1.00  0.00           H
ATOM    215  CG  GLU A  15      49.939  34.427  63.531  1.00  0.00           C
ATOM    216  HG1 GLU A  15      50.549  34.281  64.424  1.00  0.00           H
ATOM    217  HG2 GLU A  15      50.430  34.909  62.695  1.00  0.00           H
ATOM    218  CD  GLU A  15      49.361  33.112  62.949  1.00  0.00           C
ATOM    219  OE1 GLU A  15      48.671  32.325  63.742  1.00  0.00           O
ATOM    220  OE2 GLU A  15      49.507  32.922  61.702  1.00  0.00           O
ATOM    221  C   GLU A  15      46.915  36.987  63.363  1.00  0.00           C
ATOM    222  O   GLU A  15      45.908  36.727  63.971  1.00  0.00           O
ATOM    223  N   SER A  16      47.190  38.177  62.888  1.00  0.00           N
ATOM    224  H   SER A  16      48.002  38.271  62.289  1.00  0.00           H
ATOM    225  CA  SER A  16      46.414  39.384  63.067  1.00  0.00           C
ATOM    226  HA  SER A  16      46.231  39.658  64.115  1.00  0.00           H
ATOM    227  CB  SER A  16      47.178  40.542  62.382  1.00  0.00           C
ATOM    228  HB1 SER A  16      48.122  40.577  62.930  1.00  0.00           H
ATOM    229  HB2 SER A  16      46.635  41.484  62.507  1.00  0.00           H
ATOM    230  OG  SER A  16      47.361  40.353  61.024  1.00  0.00           O
ATOM    231  HG  SER A  16      47.963  41.029  60.709  1.00  0.00           H
ATOM    232  C   SER A  16      45.079  39.361  62.376  1.00  0.00           C
ATOM    233  O   SER A  16      44.237  40.183  62.775  1.00  0.00           O
ATOM    234  N   LEU A  17      44.761  38.446  61.429  1.00  0.00           N
ATOM    235  H   LEU A  17      45.481  37.773  61.195  1.00  0.00           H
ATOM    236  CA  LEU A  17      43.374  38.124  60.934  1.00  0.00           C
ATOM    237  HA  LEU A  17      42.679  38.935  61.152  1.00  0.00           H
ATOM    238  CB  LEU A  17      43.540  37.983  59.404  1.00  0.00           C
ATOM    239  HB1 LEU A  17      44.182  37.181  59.041  1.00  0.00           H
ATOM    240  HB2 LEU A  17      44.074  38.862  59.043  1.00  0.00           H
ATOM    241  CG  LEU A  17      42.246  37.968  58.555  1.00  0.00           C
ATOM    242  HG  LEU A  17      41.667  37.102  58.858  1.00  0.00           H
ATOM    243  CD1 LEU A  17      41.479  39.270  58.797  1.00  0.00           C
ATOM    244 1HD1 LEU A  17      41.909  40.114  58.268  1.00  0.00           H
ATOM    245 2HD1 LEU A  17      40.418  39.128  58.556  1.00  0.00           H
ATOM    246 3HD1 LEU A  17      41.426  39.580  59.836  1.00  0.00           H
ATOM    247  CD2 LEU A  17      42.525  37.898  57.056  1.00  0.00           C
ATOM    248 1HD2 LEU A  17      41.538  37.911  56.579  1.00  0.00           H
ATOM    249 2HD2 LEU A  17      43.160  38.662  56.621  1.00  0.00           H
ATOM    250 3HD2 LEU A  17      42.966  36.929  56.809  1.00  0.00           H
ATOM    251  C   LEU A  17      42.866  36.726  61.460  1.00  0.00           C
ATOM    252  O   LEU A  17      41.712  36.632  61.799  1.00  0.00           O
ATOM    253  N   ALA A  18      43.770  35.716  61.479  1.00  0.00           N
ATOM    254  H   ALA A  18      44.703  35.819  61.108  1.00  0.00           H
ATOM    255  CA  ALA A  18      43.387  34.374  61.940  1.00  0.00           C
ATOM    256  HA  ALA A  18      42.660  33.920  61.273  1.00  0.00           H
ATOM    257  CB  ALA A  18      44.692  33.506  61.837  1.00  0.00           C
ATOM    258  HB1 ALA A  18      44.891  33.331  60.782  1.00  0.00           H
ATOM    259  HB2 ALA A  18      45.549  33.948  62.365  1.00  0.00           H
ATOM    260  HB3 ALA A  18      44.552  32.490  62.198  1.00  0.00           H
ATOM    261  C   ALA A  18      42.826  34.358  63.378  1.00  0.00           C
ATOM    262  O   ALA A  18      42.075  33.453  63.659  1.00  0.00           O
ATOM    263  N   SER A  19      43.090  35.375  64.246  1.00  0.00           N
ATOM    264  H   SER A  19      43.710  36.102  63.897  1.00  0.00           H
ATOM    265  CA  SER A  19      42.489  35.715  65.517  1.00  0.00           C
ATOM    266  HA  SER A  19      42.792  34.960  66.244  1.00  0.00           H
ATOM    267  CB  SER A  19      42.983  37.040  65.957  1.00  0.00           C
ATOM    268  HB1 SER A  19      44.053  36.997  66.183  1.00  0.00           H
ATOM    269  HB2 SER A  19      42.412  37.268  66.856  1.00  0.00           H
ATOM    270  OG  SER A  19      42.779  38.079  64.999  1.00  0.00           O
ATOM    271  HG  SER A  19      43.332  38.780  65.344  1.00  0.00           H
ATOM    272  C   SER A  19      40.962  35.593  65.545  1.00  0.00           C
ATOM    273  O   SER A  19      40.431  35.203  66.612  1.00  0.00           O
ATOM    274  N   GLY A  20      40.256  35.895  64.425  1.00  0.00           N
ATOM    275  H   GLY A  20      40.730  36.241  63.602  1.00  0.00           H
ATOM    276  CA  GLY A  20      38.841  35.617  64.163  1.00  0.00           C
ATOM    277  HA1 GLY A  20      38.549  34.832  64.848  1.00  0.00           H
ATOM    278  HA2 GLY A  20      38.708  35.343  63.117  1.00  0.00           H
ATOM    279  C   GLY A  20      37.955  36.760  64.544  1.00  0.00           C
ATOM    280  O   GLY A  20      36.794  36.822  64.193  1.00  0.00           O
ATOM    281  N   GLU A  21      38.500  37.766  65.210  1.00  0.00           N
ATOM    282  H   GLU A  21      39.478  37.711  65.447  1.00  0.00           H
ATOM    283  CA  GLU A  21      37.884  39.066  65.540  1.00  0.00           C
ATOM    284  HA  GLU A  21      36.911  38.872  65.981  1.00  0.00           H
ATOM    285  CB  GLU A  21      38.736  39.704  66.602  1.00  0.00           C
ATOM    286  HB1 GLU A  21      38.552  38.972  67.387  1.00  0.00           H
ATOM    287  HB2 GLU A  21      38.296  40.606  67.025  1.00  0.00           H
ATOM    288  CG  GLU A  21      40.184  39.957  66.286  1.00  0.00           C
ATOM    289  HG1 GLU A  21      40.484  40.556  65.427  1.00  0.00           H
ATOM    290  HG2 GLU A  21      40.688  39.011  66.077  1.00  0.00           H
ATOM    291  CD  GLU A  21      40.813  40.518  67.589  1.00  0.00           C
ATOM    292  OE1 GLU A  21      41.323  39.743  68.398  1.00  0.00           O
ATOM    293  OE2 GLU A  21      40.645  41.735  67.864  1.00  0.00           O
ATOM    294  C   GLU A  21      37.603  40.054  64.359  1.00  0.00           C
ATOM    295  O   GLU A  21      37.140  41.179  64.593  1.00  0.00           O
ATOM    296  N   GLY A  22      37.596  39.509  63.131  1.00  0.00           N
ATOM    297  H   GLY A  22      37.631  38.505  63.128  1.00  0.00           H
ATOM    298  CA  GLY A  22      36.989  40.103  61.947  1.00  0.00           C
ATOM    299  HA1 GLY A  22      37.151  39.442  61.089  1.00  0.00           H
ATOM    300  HA2 GLY A  22      37.597  40.987  61.770  1.00  0.00           H
ATOM    301  C   GLY A  22      35.447  40.462  62.001  1.00  0.00           C
ATOM    302  O   GLY A  22      34.781  40.705  60.954  1.00  0.00           O
ATOM    303  N   ALA A  23      34.804  40.459  63.215  1.00  0.00           N
ATOM    304  H   ALA A  23      35.456  40.633  63.960  1.00  0.00           H
ATOM    305  CA  ALA A  23      33.403  40.688  63.482  1.00  0.00           C
ATOM    306  HA  ALA A  23      32.950  40.670  62.484  1.00  0.00           H
ATOM    307  CB  ALA A  23      32.935  39.608  64.418  1.00  0.00           C
ATOM    308  HB1 ALA A  23      31.877  39.545  64.678  1.00  0.00           H
ATOM    309  HB2 ALA A  23      33.245  38.641  64.015  1.00  0.00           H
ATOM    310  HB3 ALA A  23      33.374  39.749  65.404  1.00  0.00           H
ATOM    311  C   ALA A  23      33.107  42.044  64.052  1.00  0.00           C
ATOM    312  O   ALA A  23      33.963  42.671  64.712  1.00  0.00           O
ATOM    313  N   GLY A  24      31.911  42.560  63.900  1.00  0.00           N
ATOM    314  H   GLY A  24      31.366  42.193  63.134  1.00  0.00           H
ATOM    315  CA  GLY A  24      31.571  43.870  64.529  1.00  0.00           C
ATOM    316  HA1 GLY A  24      30.605  44.159  64.091  1.00  0.00           H
ATOM    317  HA2 GLY A  24      32.397  44.548  64.328  1.00  0.00           H
ATOM    318  C   GLY A  24      31.499  43.764  66.086  1.00  0.00           C
ATOM    319  O   GLY A  24      31.487  42.662  66.689  1.00  0.00           O
ATOM    320  N   ALA A  25      31.384  44.898  66.797  1.00  0.00           N
ATOM    321  H   ALA A  25      31.383  45.785  66.314  1.00  0.00           H
ATOM    322  CA  ALA A  25      30.870  44.925  68.153  1.00  0.00           C
ATOM    323  HA  ALA A  25      31.307  44.145  68.778  1.00  0.00           H
ATOM    324  CB  ALA A  25      31.199  46.246  68.804  1.00  0.00           C
ATOM    325  HB1 ALA A  25      32.265  46.383  68.929  1.00  0.00           H
ATOM    326  HB2 ALA A  25      30.861  47.031  68.121  1.00  0.00           H
ATOM    327  HB3 ALA A  25      30.739  46.325  69.789  1.00  0.00           H
ATOM    328  C   ALA A  25      29.285  44.670  68.104  1.00  0.00           C
ATOM    329  O   ALA A  25      28.440  45.429  67.604  1.00  0.00           O
ATOM    330  N   GLY A  26      28.903  43.442  68.586  1.00  0.00           N
ATOM    331  H   GLY A  26      29.601  42.788  68.897  1.00  0.00           H
ATOM    332  CA  GLY A  26      27.551  42.911  68.572  1.00  0.00           C
ATOM    333  HA1 GLY A  26      26.936  43.696  68.126  1.00  0.00           H
ATOM    334  HA2 GLY A  26      27.240  42.825  69.615  1.00  0.00           H
ATOM    335  C   GLY A  26      27.322  41.553  67.808  1.00  0.00           C
ATOM    336  O   GLY A  26      26.176  41.041  67.803  1.00  0.00           O
ATOM    337  N   LEU A  27      28.387  40.990  67.237  1.00  0.00           N
ATOM    338  H   LEU A  27      29.110  41.681  67.157  1.00  0.00           H
ATOM    339  CA  LEU A  27      28.288  39.755  66.402  1.00  0.00           C
ATOM    340  HA  LEU A  27      27.258  39.394  66.372  1.00  0.00           H
ATOM    341  CB  LEU A  27      28.573  40.120  64.926  1.00  0.00           C
ATOM    342  HB1 LEU A  27      28.488  39.206  64.331  1.00  0.00           H
ATOM    343  HB2 LEU A  27      29.614  40.434  64.890  1.00  0.00           H
ATOM    344  CG  LEU A  27      27.731  41.128  64.145  1.00  0.00           C
ATOM    345  HG  LEU A  27      28.007  40.960  63.101  1.00  0.00           H
ATOM    346  CD1 LEU A  27      26.206  40.879  64.308  1.00  0.00           C
ATOM    347 1HD1 LEU A  27      25.955  39.838  64.083  1.00  0.00           H
ATOM    348 2HD1 LEU A  27      25.941  41.231  65.300  1.00  0.00           H
ATOM    349 3HD1 LEU A  27      25.672  41.564  63.646  1.00  0.00           H
ATOM    350  CD2 LEU A  27      27.984  42.624  64.457  1.00  0.00           C
ATOM    351 1HD2 LEU A  27      27.555  42.979  65.387  1.00  0.00           H
ATOM    352 2HD2 LEU A  27      29.065  42.689  64.324  1.00  0.00           H
ATOM    353 3HD2 LEU A  27      27.674  43.201  63.579  1.00  0.00           H
ATOM    354  C   LEU A  27      29.236  38.655  66.890  1.00  0.00           C
ATOM    355  O   LEU A  27      30.269  38.983  67.558  1.00  0.00           O
ATOM    356  N   PRO A  28      28.969  37.284  66.659  1.00  0.00           N
ATOM    357  CD  PRO A  28      27.713  36.844  66.050  1.00  0.00           C
ATOM    358  HD1 PRO A  28      27.395  37.492  65.231  1.00  0.00           H
ATOM    359  HD2 PRO A  28      26.974  36.943  66.844  1.00  0.00           H
ATOM    360  CG  PRO A  28      27.861  35.455  65.501  1.00  0.00           C
ATOM    361  HG1 PRO A  28      28.287  35.437  64.493  1.00  0.00           H
ATOM    362  HG2 PRO A  28      26.903  34.946  65.601  1.00  0.00           H
ATOM    363  CB  PRO A  28      28.924  34.873  66.376  1.00  0.00           C
ATOM    364  HB1 PRO A  28      29.461  34.048  65.915  1.00  0.00           H
ATOM    365  HB2 PRO A  28      28.505  34.515  67.322  1.00  0.00           H
ATOM    366  CA  PRO A  28      29.815  36.094  66.787  1.00  0.00           C
ATOM    367  HA  PRO A  28      30.006  35.948  67.854  1.00  0.00           H
ATOM    368  C   PRO A  28      31.130  36.101  66.037  1.00  0.00           C
ATOM    369  O   PRO A  28      31.077  36.532  64.854  1.00  0.00           O
ATOM    370  N   ALA A  29      32.236  35.526  66.544  1.00  0.00           N
ATOM    371  H   ALA A  29      32.225  34.947  67.373  1.00  0.00           H
ATOM    372  CA  ALA A  29      33.526  35.558  65.896  1.00  0.00           C
ATOM    373  HA  ALA A  29      33.592  36.521  65.378  1.00  0.00           H
ATOM    374  CB  ALA A  29      34.600  35.640  66.942  1.00  0.00           C
ATOM    375  HB1 ALA A  29      35.547  35.717  66.406  1.00  0.00           H
ATOM    376  HB2 ALA A  29      34.426  36.414  67.691  1.00  0.00           H
ATOM    377  HB3 ALA A  29      34.558  34.709  67.521  1.00  0.00           H
ATOM    378  C   ALA A  29      33.787  34.492  64.842  1.00  0.00           C
ATOM    379  O   ALA A  29      33.266  33.411  64.938  1.00  0.00           O
ATOM    380  N   LEU A  30      34.353  35.059  63.818  1.00  0.00           N
ATOM    381  H   LEU A  30      34.672  35.995  64.005  1.00  0.00           H
ATOM    382  CA  LEU A  30      34.707  34.503  62.526  1.00  0.00           C
ATOM    383  HA  LEU A  30      33.758  34.066  62.205  1.00  0.00           H
ATOM    384  CB  LEU A  30      35.180  35.644  61.524  1.00  0.00           C
ATOM    385  HB1 LEU A  30      35.510  35.125  60.628  1.00  0.00           H
ATOM    386  HB2 LEU A  30      36.058  36.203  61.855  1.00  0.00           H
ATOM    387  CG  LEU A  30      34.145  36.678  60.959  1.00  0.00           C
ATOM    388  HG  LEU A  30      34.131  37.470  61.711  1.00  0.00           H
ATOM    389  CD1 LEU A  30      34.723  37.360  59.740  1.00  0.00           C
ATOM    390 1HD1 LEU A  30      35.565  38.008  60.000  1.00  0.00           H
ATOM    391 2HD1 LEU A  30      34.874  36.680  58.900  1.00  0.00           H
ATOM    392 3HD1 LEU A  30      33.884  37.941  59.379  1.00  0.00           H
ATOM    393  CD2 LEU A  30      32.764  36.113  60.712  1.00  0.00           C
ATOM    394 1HD2 LEU A  30      32.236  35.930  61.654  1.00  0.00           H
ATOM    395 2HD2 LEU A  30      32.275  36.921  60.176  1.00  0.00           H
ATOM    396 3HD2 LEU A  30      32.887  35.204  60.125  1.00  0.00           H
ATOM    397  C   LEU A  30      35.662  33.187  62.562  1.00  0.00           C
ATOM    398  O   LEU A  30      36.495  32.985  63.461  1.00  0.00           O
ATOM    399  N   ASP A  31      35.500  32.302  61.582  1.00  0.00           N
ATOM    400  H   ASP A  31      34.679  32.441  61.015  1.00  0.00           H
ATOM    401  CA  ASP A  31      36.269  31.083  61.375  1.00  0.00           C
ATOM    402  HA  ASP A  31      36.602  30.710  62.340  1.00  0.00           H
ATOM    403  CB  ASP A  31      35.507  29.900  60.769  1.00  0.00           C
ATOM    404  HB1 ASP A  31      36.050  28.954  60.675  1.00  0.00           H
ATOM    405  HB2 ASP A  31      35.227  30.160  59.748  1.00  0.00           H
ATOM    406  CG  ASP A  31      34.157  29.582  61.445  1.00  0.00           C
ATOM    407  OD1 ASP A  31      33.085  29.621  60.865  1.00  0.00           O
ATOM    408  OD2 ASP A  31      34.200  29.180  62.619  1.00  0.00           O
ATOM    409  C   ASP A  31      37.567  31.396  60.484  1.00  0.00           C
ATOM    410  O   ASP A  31      37.748  30.813  59.397  1.00  0.00           O
ATOM    411  N   LEU A  32      38.300  32.405  60.819  1.00  0.00           N
ATOM    412  H   LEU A  32      38.159  32.723  61.770  1.00  0.00           H
ATOM    413  CA  LEU A  32      39.417  32.930  59.969  1.00  0.00           C
ATOM    414  HA  LEU A  32      38.945  32.934  58.995  1.00  0.00           H
ATOM    415  CB  LEU A  32      39.671  34.470  60.282  1.00  0.00           C
ATOM    416  HB1 LEU A  32      40.647  34.753  59.884  1.00  0.00           H
ATOM    417  HB2 LEU A  32      39.739  34.573  61.364  1.00  0.00           H
ATOM    418  CG  LEU A  32      38.599  35.421  59.740  1.00  0.00           C
ATOM    419  HG  LEU A  32      37.589  35.035  59.874  1.00  0.00           H
ATOM    420  CD1 LEU A  32      38.704  36.829  60.372  1.00  0.00           C
ATOM    421 1HD1 LEU A  32      39.768  37.050  60.307  1.00  0.00           H
ATOM    422 2HD1 LEU A  32      38.044  37.519  59.854  1.00  0.00           H
ATOM    423 3HD1 LEU A  32      38.317  36.795  61.392  1.00  0.00           H
ATOM    424  CD2 LEU A  32      38.821  35.596  58.223  1.00  0.00           C
ATOM    425 1HD2 LEU A  32      38.613  34.651  57.724  1.00  0.00           H
ATOM    426 2HD2 LEU A  32      38.123  36.374  57.912  1.00  0.00           H
ATOM    427 3HD2 LEU A  32      39.836  35.879  57.938  1.00  0.00           H
ATOM    428  C   LEU A  32      40.749  32.141  60.033  1.00  0.00           C
ATOM    429  O   LEU A  32      41.506  32.211  59.039  1.00  0.00           O
ATOM    430  N   ALA A  33      41.005  31.333  61.024  1.00  0.00           N
ATOM    431  H   ALA A  33      40.383  31.237  61.824  1.00  0.00           H
ATOM    432  CA  ALA A  33      42.064  30.333  60.934  1.00  0.00           C
ATOM    433  HA  ALA A  33      42.939  30.674  60.380  1.00  0.00           H
ATOM    434  CB  ALA A  33      42.428  29.983  62.379  1.00  0.00           C
ATOM    435  HB1 ALA A  33      41.525  29.956  62.985  1.00  0.00           H
ATOM    436  HB2 ALA A  33      43.006  29.065  62.402  1.00  0.00           H
ATOM    437  HB3 ALA A  33      43.138  30.691  62.803  1.00  0.00           H
ATOM    438  C   ALA A  33      41.754  29.088  60.018  1.00  0.00           C
ATOM    439  O   ALA A  33      42.598  28.779  59.218  1.00  0.00           O
ATOM    440  N   LYS A  34      40.491  28.690  60.009  1.00  0.00           N
ATOM    441  H   LYS A  34      39.845  29.072  60.681  1.00  0.00           H
ATOM    442  CA  LYS A  34      39.899  27.840  58.977  1.00  0.00           C
ATOM    443  HA  LYS A  34      40.437  26.889  59.020  1.00  0.00           H
ATOM    444  CB  LYS A  34      38.377  27.615  59.291  1.00  0.00           C
ATOM    445  HB1 LYS A  34      37.901  28.587  59.129  1.00  0.00           H
ATOM    446  HB2 LYS A  34      38.284  27.382  60.351  1.00  0.00           H
ATOM    447  CG  LYS A  34      37.682  26.420  58.555  1.00  0.00           C
ATOM    448  HG1 LYS A  34      38.262  25.492  58.546  1.00  0.00           H
ATOM    449  HG2 LYS A  34      37.516  26.663  57.507  1.00  0.00           H
ATOM    450  CD  LYS A  34      36.329  26.290  59.295  1.00  0.00           C
ATOM    451  HD1 LYS A  34      35.750  27.181  59.030  1.00  0.00           H
ATOM    452  HD2 LYS A  34      36.540  26.084  60.345  1.00  0.00           H
ATOM    453  CE  LYS A  34      35.572  25.074  58.837  1.00  0.00           C
ATOM    454  HE1 LYS A  34      35.822  24.153  59.355  1.00  0.00           H
ATOM    455  HE2 LYS A  34      35.902  24.973  57.806  1.00  0.00           H
ATOM    456  NZ  LYS A  34      34.180  25.408  58.707  1.00  0.00           N
ATOM    457  HZ1 LYS A  34      33.904  26.228  58.199  1.00  0.00           H
ATOM    458  HZ2 LYS A  34      33.770  24.615  58.237  1.00  0.00           H
ATOM    459  HZ3 LYS A  34      33.745  25.379  59.624  1.00  0.00           H
ATOM    460  C   LYS A  34      40.137  28.500  57.610  1.00  0.00           C
ATOM    461  O   LYS A  34      40.510  27.734  56.721  1.00  0.00           O
ATOM    462  N   ALA A  35      40.041  29.856  57.505  1.00  0.00           N
ATOM    463  H   ALA A  35      39.537  30.412  58.181  1.00  0.00           H
ATOM    464  CA  ALA A  35      40.323  30.553  56.260  1.00  0.00           C
ATOM    465  HA  ALA A  35      39.919  29.877  55.516  1.00  0.00           H
ATOM    466  CB  ALA A  35      39.532  31.854  56.149  1.00  0.00           C
ATOM    467  HB1 ALA A  35      39.284  32.087  55.108  1.00  0.00           H
ATOM    468  HB2 ALA A  35      38.496  31.703  56.442  1.00  0.00           H
ATOM    469  HB3 ALA A  35      39.959  32.777  56.545  1.00  0.00           H
ATOM    470  C   ALA A  35      41.830  30.732  55.934  1.00  0.00           C
ATOM    471  O   ALA A  35      42.206  30.713  54.749  1.00  0.00           O
ATOM    472  N   GLN A  36      42.698  30.789  56.963  1.00  0.00           N
ATOM    473  H   GLN A  36      42.387  30.764  57.926  1.00  0.00           H
ATOM    474  CA  GLN A  36      44.191  30.658  56.812  1.00  0.00           C
ATOM    475  HA  GLN A  36      44.546  31.521  56.236  1.00  0.00           H
ATOM    476  CB  GLN A  36      44.898  30.708  58.185  1.00  0.00           C
ATOM    477  HB1 GLN A  36      44.782  29.721  58.637  1.00  0.00           H
ATOM    478  HB2 GLN A  36      44.387  31.454  58.791  1.00  0.00           H
ATOM    479  CG  GLN A  36      46.371  31.001  58.096  1.00  0.00           C
ATOM    480  HG1 GLN A  36      46.610  31.885  57.518  1.00  0.00           H
ATOM    481  HG2 GLN A  36      46.936  30.245  57.545  1.00  0.00           H
ATOM    482  CD  GLN A  36      46.982  31.153  59.488  1.00  0.00           C
ATOM    483  OE1 GLN A  36      46.955  30.273  60.366  1.00  0.00           O
ATOM    484  NE2 GLN A  36      47.474  32.338  59.822  1.00  0.00           N
ATOM    485 1HE2 GLN A  36      47.690  33.082  59.169  1.00  0.00           H
ATOM    486 2HE2 GLN A  36      48.026  32.405  60.673  1.00  0.00           H
ATOM    487  C   GLN A  36      44.609  29.351  56.064  1.00  0.00           C
ATOM    488  O   GLN A  36      45.522  29.400  55.252  1.00  0.00           O
ATOM    489  N   ARG A  37      43.899  28.224  56.211  1.00  0.00           N
ATOM    490  H   ARG A  37      43.393  28.207  57.087  1.00  0.00           H
ATOM    491  CA  ARG A  37      44.029  26.910  55.507  1.00  0.00           C
ATOM    492  HA  ARG A  37      45.070  26.666  55.287  1.00  0.00           H
ATOM    493  CB  ARG A  37      43.506  25.773  56.460  1.00  0.00           C
ATOM    494  HB1 ARG A  37      42.972  25.036  55.865  1.00  0.00           H
ATOM    495  HB2 ARG A  37      42.742  26.338  56.989  1.00  0.00           H
ATOM    496  CG  ARG A  37      44.701  25.146  57.277  1.00  0.00           C
ATOM    497  HG1 ARG A  37      45.600  25.743  57.136  1.00  0.00           H
ATOM    498  HG2 ARG A  37      45.018  24.219  56.799  1.00  0.00           H
ATOM    499  CD  ARG A  37      44.434  25.006  58.783  1.00  0.00           C
ATOM    500  HD1 ARG A  37      43.400  24.672  58.823  1.00  0.00           H
ATOM    501  HD2 ARG A  37      44.402  25.993  59.251  1.00  0.00           H
ATOM    502  NE  ARG A  37      45.474  24.178  59.449  1.00  0.00           N
ATOM    503  HE  ARG A  37      46.386  24.408  59.078  1.00  0.00           H
ATOM    504  CZ  ARG A  37      45.419  23.108  60.296  1.00  0.00           C
ATOM    505  NH1 ARG A  37      44.318  22.826  60.868  1.00  0.00           N
ATOM    506 1HH1 ARG A  37      43.421  23.169  60.574  1.00  0.00           H
ATOM    507 2HH1 ARG A  37      44.359  22.172  61.636  1.00  0.00           H
ATOM    508  NH2 ARG A  37      46.440  22.386  60.515  1.00  0.00           N
ATOM    509 1HH2 ARG A  37      47.364  22.594  60.162  1.00  0.00           H
ATOM    510 2HH2 ARG A  37      46.300  21.525  61.021  1.00  0.00           H
ATOM    511  C   ARG A  37      43.256  26.821  54.163  1.00  0.00           C
ATOM    512  O   ARG A  37      43.876  26.369  53.210  1.00  0.00           O
ATOM    513  N   GLU A  38      42.000  27.343  54.092  1.00  0.00           N
ATOM    514  H   GLU A  38      41.588  27.758  54.929  1.00  0.00           H
ATOM    515  CA  GLU A  38      41.254  27.376  52.851  1.00  0.00           C
ATOM    516  HA  GLU A  38      41.099  26.335  52.560  1.00  0.00           H
ATOM    517  CB  GLU A  38      39.981  28.156  53.013  1.00  0.00           C
ATOM    518  HB1 GLU A  38      40.236  29.175  53.296  1.00  0.00           H
ATOM    519  HB2 GLU A  38      39.502  27.756  53.909  1.00  0.00           H
ATOM    520  CG  GLU A  38      39.056  28.166  51.774  1.00  0.00           C
ATOM    521  HG1 GLU A  38      39.536  28.470  50.842  1.00  0.00           H
ATOM    522  HG2 GLU A  38      38.269  28.870  52.056  1.00  0.00           H
ATOM    523  CD  GLU A  38      38.381  26.786  51.525  1.00  0.00           C
ATOM    524  OE1 GLU A  38      38.497  26.391  50.352  1.00  0.00           O
ATOM    525  OE2 GLU A  38      37.582  26.387  52.410  1.00  0.00           O
ATOM    526  C   GLU A  38      42.029  28.194  51.795  1.00  0.00           C
ATOM    527  O   GLU A  38      42.065  27.844  50.647  1.00  0.00           O
ATOM    528  N   HIS A  39      42.763  29.218  52.236  1.00  0.00           N
ATOM    529  H   HIS A  39      42.711  29.478  53.212  1.00  0.00           H
ATOM    530  CA  HIS A  39      43.589  30.033  51.388  1.00  0.00           C
ATOM    531  HA  HIS A  39      43.225  29.927  50.361  1.00  0.00           H
ATOM    532  CB  HIS A  39      43.439  31.559  51.780  1.00  0.00           C
ATOM    533  HB1 HIS A  39      43.842  31.697  52.787  1.00  0.00           H
ATOM    534  HB2 HIS A  39      42.381  31.824  51.811  1.00  0.00           H
ATOM    535  CG  HIS A  39      44.054  32.495  50.789  1.00  0.00           C
ATOM    536  ND1 HIS A  39      43.450  33.054  49.648  1.00  0.00           N
ATOM    537  CE1 HIS A  39      44.269  33.889  49.074  1.00  0.00           C
ATOM    538  HE1 HIS A  39      44.030  34.527  48.227  1.00  0.00           H
ATOM    539  NE2 HIS A  39      45.382  33.971  49.797  1.00  0.00           N
ATOM    540  HE2 HIS A  39      46.116  34.648  49.675  1.00  0.00           H
ATOM    541  CD2 HIS A  39      45.282  33.030  50.856  1.00  0.00           C
ATOM    542  HD2 HIS A  39      46.079  32.881  51.568  1.00  0.00           H
ATOM    543  C   HIS A  39      45.012  29.377  51.247  1.00  0.00           C
ATOM    544  O   HIS A  39      45.858  29.854  50.552  1.00  0.00           O
ATOM    545  N   GLY A  40      45.379  28.322  51.971  1.00  0.00           N
ATOM    546  H   GLY A  40      44.772  27.990  52.707  1.00  0.00           H
ATOM    547  CA  GLY A  40      46.463  27.421  51.555  1.00  0.00           C
ATOM    548  HA1 GLY A  40      46.588  26.673  52.340  1.00  0.00           H
ATOM    549  HA2 GLY A  40      47.403  27.950  51.387  1.00  0.00           H
ATOM    550  C   GLY A  40      46.254  26.508  50.327  1.00  0.00           C
ATOM    551  O   GLY A  40      46.999  26.622  49.362  1.00  0.00           O
ATOM    552  N   VAL A  41      45.120  25.763  50.281  1.00  0.00           N
ATOM    553  H   VAL A  41      44.520  25.815  51.097  1.00  0.00           H
ATOM    554  CA  VAL A  41      44.756  24.653  49.309  1.00  0.00           C
ATOM    555  HA  VAL A  41      45.683  24.148  49.010  1.00  0.00           H
ATOM    556  CB  VAL A  41      43.761  23.617  49.919  1.00  0.00           C
ATOM    557  HB  VAL A  41      43.708  22.719  49.306  1.00  0.00           H
ATOM    558  CG1 VAL A  41      44.385  23.173  51.264  1.00  0.00           C
ATOM    559 1HG1 VAL A  41      45.402  22.875  51.028  1.00  0.00           H
ATOM    560 2HG1 VAL A  41      44.340  23.976  51.998  1.00  0.00           H
ATOM    561 3HG1 VAL A  41      43.790  22.296  51.512  1.00  0.00           H
ATOM    562  CG2 VAL A  41      42.334  24.159  50.093  1.00  0.00           C
ATOM    563 1HG2 VAL A  41      42.232  25.193  50.424  1.00  0.00           H
ATOM    564 2HG2 VAL A  41      41.849  23.969  49.128  1.00  0.00           H
ATOM    565 3HG2 VAL A  41      41.759  23.502  50.746  1.00  0.00           H
ATOM    566  C   VAL A  41      44.104  25.240  47.990  1.00  0.00           C
ATOM    567  O   VAL A  41      44.344  24.702  46.884  1.00  0.00           O
ATOM    568  N   LEU A  42      43.494  26.363  48.021  1.00  0.00           N
ATOM    569  H   LEU A  42      43.459  26.826  48.912  1.00  0.00           H
ATOM    570  CA  LEU A  42      43.474  27.309  46.840  1.00  0.00           C
ATOM    571  HA  LEU A  42      42.683  26.919  46.193  1.00  0.00           H
ATOM    572  CB  LEU A  42      43.227  28.751  47.331  1.00  0.00           C
ATOM    573  HB1 LEU A  42      44.132  29.025  47.877  1.00  0.00           H
ATOM    574  HB2 LEU A  42      42.316  28.702  47.930  1.00  0.00           H
ATOM    575  CG  LEU A  42      42.990  29.804  46.167  1.00  0.00           C
ATOM    576  HG  LEU A  42      43.841  30.042  45.532  1.00  0.00           H
ATOM    577  CD1 LEU A  42      41.763  29.354  45.351  1.00  0.00           C
ATOM    578 1HD1 LEU A  42      40.932  29.053  45.997  1.00  0.00           H
ATOM    579 2HD1 LEU A  42      41.392  30.156  44.711  1.00  0.00           H
ATOM    580 3HD1 LEU A  42      41.880  28.426  44.795  1.00  0.00           H
ATOM    581  CD2 LEU A  42      42.579  31.032  46.968  1.00  0.00           C
ATOM    582 1HD2 LEU A  42      43.314  31.171  47.772  1.00  0.00           H
ATOM    583 2HD2 LEU A  42      42.761  31.847  46.271  1.00  0.00           H
ATOM    584 3HD2 LEU A  42      41.585  30.732  47.305  1.00  0.00           H
ATOM    585  C   LEU A  42      44.716  27.367  45.978  1.00  0.00           C
ATOM    586  O   LEU A  42      44.572  27.298  44.798  1.00  0.00           O
ATOM    587  N   GLY A  43      45.928  27.494  46.516  1.00  0.00           N
ATOM    588  H   GLY A  43      45.993  27.474  47.531  1.00  0.00           H
ATOM    589  CA  GLY A  43      47.250  27.462  45.853  1.00  0.00           C
ATOM    590  HA1 GLY A  43      47.938  27.738  46.651  1.00  0.00           H
ATOM    591  HA2 GLY A  43      47.293  28.125  44.987  1.00  0.00           H
ATOM    592  C   GLY A  43      47.652  26.047  45.451  1.00  0.00           C
ATOM    593  O   GLY A  43      48.150  25.824  44.345  1.00  0.00           O
ATOM    594  N   GLY A  44      47.348  25.077  46.311  1.00  0.00           N
ATOM    595  H   GLY A  44      46.562  25.241  46.923  1.00  0.00           H
ATOM    596  CA  GLY A  44      47.692  23.671  46.029  1.00  0.00           C
ATOM    597  HA1 GLY A  44      47.453  23.055  46.894  1.00  0.00           H
ATOM    598  HA2 GLY A  44      48.753  23.447  46.067  1.00  0.00           H
ATOM    599  C   GLY A  44      46.980  23.108  44.831  1.00  0.00           C
ATOM    600  O   GLY A  44      47.676  22.688  43.868  1.00  0.00           O
ATOM    601  N   LYS A  45      45.666  23.225  44.705  1.00  0.00           N
ATOM    602  H   LYS A  45      45.106  23.776  45.340  1.00  0.00           H
ATOM    603  CA  LYS A  45      44.979  22.896  43.436  1.00  0.00           C
ATOM    604  HA  LYS A  45      45.173  21.871  43.125  1.00  0.00           H
ATOM    605  CB  LYS A  45      43.428  22.990  43.614  1.00  0.00           C
ATOM    606  HB1 LYS A  45      43.082  22.527  44.534  1.00  0.00           H
ATOM    607  HB2 LYS A  45      42.975  22.509  42.748  1.00  0.00           H
ATOM    608  CG  LYS A  45      42.899  24.445  43.680  1.00  0.00           C
ATOM    609  HG1 LYS A  45      43.129  24.926  42.720  1.00  0.00           H
ATOM    610  HG2 LYS A  45      43.494  24.930  44.456  1.00  0.00           H
ATOM    611  CD  LYS A  45      41.444  24.541  44.041  1.00  0.00           C
ATOM    612  HD1 LYS A  45      40.952  23.878  43.338  1.00  0.00           H
ATOM    613  HD2 LYS A  45      41.081  25.556  43.893  1.00  0.00           H
ATOM    614  CE  LYS A  45      41.162  24.043  45.433  1.00  0.00           C
ATOM    615  HE1 LYS A  45      41.781  24.593  46.137  1.00  0.00           H
ATOM    616  HE2 LYS A  45      41.345  22.965  45.553  1.00  0.00           H
ATOM    617  NZ  LYS A  45      39.834  24.417  45.923  1.00  0.00           N
ATOM    618  HZ1 LYS A  45      39.918  24.483  46.929  1.00  0.00           H
ATOM    619  HZ2 LYS A  45      39.527  25.282  45.513  1.00  0.00           H
ATOM    620  HZ3 LYS A  45      39.138  23.752  45.632  1.00  0.00           H
ATOM    621  C   LYS A  45      45.542  23.634  42.212  1.00  0.00           C
ATOM    622  O   LYS A  45      45.438  23.072  41.132  1.00  0.00           O
ATOM    623  N   LEU A  46      46.071  24.871  42.378  1.00  0.00           N
ATOM    624  H   LEU A  46      46.138  25.272  43.296  1.00  0.00           H
ATOM    625  CA  LEU A  46      46.653  25.539  41.158  1.00  0.00           C
ATOM    626  HA  LEU A  46      45.949  25.474  40.340  1.00  0.00           H
ATOM    627  CB  LEU A  46      47.029  27.011  41.461  1.00  0.00           C
ATOM    628  HB1 LEU A  46      47.559  27.341  40.564  1.00  0.00           H
ATOM    629  HB2 LEU A  46      47.551  27.012  42.424  1.00  0.00           H
ATOM    630  CG  LEU A  46      45.720  27.902  41.597  1.00  0.00           C
ATOM    631  HG  LEU A  46      45.146  27.728  42.512  1.00  0.00           H
ATOM    632  CD1 LEU A  46      46.195  29.312  41.702  1.00  0.00           C
ATOM    633 1HD1 LEU A  46      46.596  29.605  40.722  1.00  0.00           H
ATOM    634 2HD1 LEU A  46      45.341  29.974  41.856  1.00  0.00           H
ATOM    635 3HD1 LEU A  46      46.931  29.498  42.478  1.00  0.00           H
ATOM    636  CD2 LEU A  46      44.776  27.898  40.388  1.00  0.00           C
ATOM    637 1HD2 LEU A  46      44.322  28.868  40.225  1.00  0.00           H
ATOM    638 2HD2 LEU A  46      45.289  27.677  39.450  1.00  0.00           H
ATOM    639 3HD2 LEU A  46      43.947  27.205  40.536  1.00  0.00           H
ATOM    640  C   LEU A  46      47.938  24.852  40.598  1.00  0.00           C
ATOM    641  O   LEU A  46      48.127  24.872  39.377  1.00  0.00           O
ATOM    642  N   ARG A  47      48.657  24.094  41.392  1.00  0.00           N
ATOM    643  H   ARG A  47      48.670  24.329  42.381  1.00  0.00           H
ATOM    644  CA  ARG A  47      49.587  23.040  40.955  1.00  0.00           C
ATOM    645  HA  ARG A  47      50.141  23.387  40.081  1.00  0.00           H
ATOM    646  CB  ARG A  47      50.740  22.948  42.008  1.00  0.00           C
ATOM    647  HB1 ARG A  47      51.428  22.205  41.601  1.00  0.00           H
ATOM    648  HB2 ARG A  47      50.191  22.644  42.898  1.00  0.00           H
ATOM    649  CG  ARG A  47      51.516  24.274  42.383  1.00  0.00           C
ATOM    650  HG1 ARG A  47      50.833  25.084  42.136  1.00  0.00           H
ATOM    651  HG2 ARG A  47      52.324  24.290  41.653  1.00  0.00           H
ATOM    652  CD  ARG A  47      52.037  24.345  43.803  1.00  0.00           C
ATOM    653  HD1 ARG A  47      51.236  24.395  44.541  1.00  0.00           H
ATOM    654  HD2 ARG A  47      52.603  25.282  43.825  1.00  0.00           H
ATOM    655  NE  ARG A  47      53.025  23.321  44.115  1.00  0.00           N
ATOM    656  HE  ARG A  47      53.441  22.721  43.408  1.00  0.00           H
ATOM    657  CZ  ARG A  47      53.724  23.250  45.288  1.00  0.00           C
ATOM    658  NH1 ARG A  47      54.761  22.416  45.284  1.00  0.00           N
ATOM    659 1HH1 ARG A  47      54.825  21.840  44.459  1.00  0.00           H
ATOM    660 2HH1 ARG A  47      55.410  22.331  46.053  1.00  0.00           H
ATOM    661  NH2 ARG A  47      53.304  23.838  46.349  1.00  0.00           N
ATOM    662 1HH2 ARG A  47      52.421  24.319  46.291  1.00  0.00           H
ATOM    663 2HH2 ARG A  47      53.709  23.598  47.243  1.00  0.00           H
ATOM    664  C   ARG A  47      48.976  21.705  40.580  1.00  0.00           C
ATOM    665  O   ARG A  47      49.279  21.189  39.513  1.00  0.00           O
ATOM    666  N   GLN A  48      48.096  21.114  41.468  1.00  0.00           N
ATOM    667  H   GLN A  48      47.932  21.638  42.312  1.00  0.00           H
ATOM    668  CA  GLN A  48      47.610  19.737  41.324  1.00  0.00           C
ATOM    669  HA  GLN A  48      48.465  19.085  41.148  1.00  0.00           H
ATOM    670  CB  GLN A  48      47.066  19.310  42.702  1.00  0.00           C
ATOM    671  HB1 GLN A  48      46.366  18.478  42.622  1.00  0.00           H
ATOM    672  HB2 GLN A  48      46.425  20.123  43.043  1.00  0.00           H
ATOM    673  CG  GLN A  48      48.155  19.044  43.820  1.00  0.00           C
ATOM    674  HG1 GLN A  48      48.901  19.828  43.843  1.00  0.00           H
ATOM    675  HG2 GLN A  48      48.752  18.175  43.560  1.00  0.00           H
ATOM    676  CD  GLN A  48      47.666  18.908  45.286  1.00  0.00           C
ATOM    677  OE1 GLN A  48      46.491  19.184  45.549  1.00  0.00           O
ATOM    678  NE2 GLN A  48      48.478  18.531  46.310  1.00  0.00           N
ATOM    679 1HE2 GLN A  48      49.442  18.313  46.105  1.00  0.00           H
ATOM    680 2HE2 GLN A  48      48.071  18.277  47.205  1.00  0.00           H
ATOM    681  C   GLN A  48      46.586  19.556  40.224  1.00  0.00           C
ATOM    682  O   GLN A  48      46.529  18.464  39.645  1.00  0.00           O
ATOM    683  N   ARG A  49      45.833  20.583  39.932  1.00  0.00           N
ATOM    684  H   ARG A  49      45.945  21.376  40.547  1.00  0.00           H
ATOM    685  CA  ARG A  49      44.593  20.439  39.146  1.00  0.00           C
ATOM    686  HA  ARG A  49      44.636  19.427  38.725  1.00  0.00           H
ATOM    687  CB  ARG A  49      43.403  20.451  40.114  1.00  0.00           C
ATOM    688  HB1 ARG A  49      43.496  21.228  40.879  1.00  0.00           H
ATOM    689  HB2 ARG A  49      43.469  19.548  40.708  1.00  0.00           H
ATOM    690  CG  ARG A  49      41.989  20.451  39.400  1.00  0.00           C
ATOM    691  HG1 ARG A  49      41.959  19.613  38.707  1.00  0.00           H
ATOM    692  HG2 ARG A  49      41.847  21.429  38.951  1.00  0.00           H
ATOM    693  CD  ARG A  49      40.792  20.265  40.420  1.00  0.00           C
ATOM    694  HD1 ARG A  49      40.777  21.109  41.115  1.00  0.00           H
ATOM    695  HD2 ARG A  49      40.966  19.370  41.020  1.00  0.00           H
ATOM    696  NE  ARG A  49      39.546  20.205  39.709  1.00  0.00           N
ATOM    697  HE  ARG A  49      39.522  19.745  38.809  1.00  0.00           H
ATOM    698  CZ  ARG A  49      38.312  20.542  40.192  1.00  0.00           C
ATOM    699  NH1 ARG A  49      37.237  20.476  39.464  1.00  0.00           N
ATOM    700 1HH1 ARG A  49      37.182  20.016  38.568  1.00  0.00           H
ATOM    701 2HH1 ARG A  49      36.435  21.012  39.772  1.00  0.00           H
ATOM    702  NH2 ARG A  49      38.193  20.967  41.406  1.00  0.00           N
ATOM    703 1HH2 ARG A  49      38.969  20.889  42.046  1.00  0.00           H
ATOM    704 2HH2 ARG A  49      37.349  21.353  41.795  1.00  0.00           H
ATOM    705  C   ARG A  49      44.495  21.368  37.977  1.00  0.00           C
ATOM    706  O   ARG A  49      43.808  21.042  36.957  1.00  0.00           O
ATOM    707  N   LEU A  50      45.256  22.507  37.986  1.00  0.00           N
ATOM    708  H   LEU A  50      45.831  22.709  38.783  1.00  0.00           H
ATOM    709  CA  LEU A  50      45.342  23.450  36.886  1.00  0.00           C
ATOM    710  HA  LEU A  50      44.853  23.014  36.014  1.00  0.00           H
ATOM    711  CB  LEU A  50      44.642  24.717  37.388  1.00  0.00           C
ATOM    712  HB1 LEU A  50      44.847  25.615  36.816  1.00  0.00           H
ATOM    713  HB2 LEU A  50      45.008  24.920  38.397  1.00  0.00           H
ATOM    714  CG  LEU A  50      43.128  24.554  37.582  1.00  0.00           C
ATOM    715  HG  LEU A  50      42.720  23.787  36.917  1.00  0.00           H
ATOM    716  CD1 LEU A  50      42.629  24.118  38.989  1.00  0.00           C
ATOM    717 1HD1 LEU A  50      42.989  24.939  39.615  1.00  0.00           H
ATOM    718 2HD1 LEU A  50      41.543  24.028  39.025  1.00  0.00           H
ATOM    719 3HD1 LEU A  50      43.142  23.179  39.185  1.00  0.00           H
ATOM    720  CD2 LEU A  50      42.428  25.817  37.240  1.00  0.00           C
ATOM    721 1HD2 LEU A  50      42.849  26.635  37.820  1.00  0.00           H
ATOM    722 2HD2 LEU A  50      42.657  26.081  36.215  1.00  0.00           H
ATOM    723 3HD2 LEU A  50      41.342  25.793  37.324  1.00  0.00           H
ATOM    724  C   LEU A  50      46.758  23.736  36.441  1.00  0.00           C
ATOM    725  O   LEU A  50      46.825  24.663  35.649  1.00  0.00           O
ATOM    726  N   GLY A  51      47.796  22.970  36.802  1.00  0.00           N
ATOM    727  H   GLY A  51      47.664  22.240  37.486  1.00  0.00           H
ATOM    728  CA  GLY A  51      49.020  22.887  36.036  1.00  0.00           C
ATOM    729  HA1 GLY A  51      48.769  22.839  34.971  1.00  0.00           H
ATOM    730  HA2 GLY A  51      49.593  22.012  36.327  1.00  0.00           H
ATOM    731  C   GLY A  51      49.999  24.007  36.190  1.00  0.00           C
ATOM    732  O   GLY A  51      50.967  24.159  35.455  1.00  0.00           O
ATOM    733  N   LEU A  52      49.598  24.921  37.075  1.00  0.00           N
ATOM    734  H   LEU A  52      48.847  24.725  37.713  1.00  0.00           H
ATOM    735  CA  LEU A  52      50.234  26.160  37.172  1.00  0.00           C
ATOM    736  HA  LEU A  52      50.712  26.484  36.248  1.00  0.00           H
ATOM    737  CB  LEU A  52      49.159  27.289  37.312  1.00  0.00           C
ATOM    738  HB1 LEU A  52      49.527  28.304  37.478  1.00  0.00           H
ATOM    739  HB2 LEU A  52      48.474  27.069  38.121  1.00  0.00           H
ATOM    740  CG  LEU A  52      48.329  27.427  36.032  1.00  0.00           C
ATOM    741  HG  LEU A  52      48.209  26.451  35.574  1.00  0.00           H
ATOM    742  CD1 LEU A  52      47.020  28.033  36.400  1.00  0.00           C
ATOM    743 1HD1 LEU A  52      47.269  28.990  36.870  1.00  0.00           H
ATOM    744 2HD1 LEU A  52      46.440  28.209  35.491  1.00  0.00           H
ATOM    745 3HD1 LEU A  52      46.556  27.382  37.126  1.00  0.00           H
ATOM    746  CD2 LEU A  52      48.820  28.266  34.862  1.00  0.00           C
ATOM    747 1HD2 LEU A  52      49.109  29.257  35.192  1.00  0.00           H
ATOM    748 2HD2 LEU A  52      49.778  27.883  34.522  1.00  0.00           H
ATOM    749 3HD2 LEU A  52      48.029  28.328  34.106  1.00  0.00           H
ATOM    750  C   LEU A  52      51.306  26.192  38.208  1.00  0.00           C
ATOM    751  O   LEU A  52      51.250  25.595  39.271  1.00  0.00           O
ATOM    752  N   GLN A  53      52.399  26.910  37.898  1.00  0.00           N
ATOM    753  H   GLN A  53      52.336  27.441  37.040  1.00  0.00           H
ATOM    754  CA  GLN A  53      53.434  27.360  38.911  1.00  0.00           C
ATOM    755  HA  GLN A  53      53.886  26.565  39.507  1.00  0.00           H
ATOM    756  CB  GLN A  53      54.568  28.076  38.186  1.00  0.00           C
ATOM    757  HB1 GLN A  53      55.347  28.518  38.803  1.00  0.00           H
ATOM    758  HB2 GLN A  53      54.230  29.022  37.777  1.00  0.00           H
ATOM    759  CG  GLN A  53      55.245  27.241  37.025  1.00  0.00           C
ATOM    760  HG1 GLN A  53      54.470  27.214  36.251  1.00  0.00           H
ATOM    761  HG2 GLN A  53      55.380  26.229  37.399  1.00  0.00           H
ATOM    762  CD  GLN A  53      56.469  27.860  36.518  1.00  0.00           C
ATOM    763  OE1 GLN A  53      57.622  27.610  36.898  1.00  0.00           O
ATOM    764  NE2 GLN A  53      56.300  28.803  35.625  1.00  0.00           N
ATOM    765 1HE2 GLN A  53      55.364  29.009  35.307  1.00  0.00           H
ATOM    766 2HE2 GLN A  53      57.181  29.259  35.422  1.00  0.00           H
ATOM    767  C   GLN A  53      52.786  28.306  39.986  1.00  0.00           C
ATOM    768  O   GLN A  53      52.190  29.309  39.628  1.00  0.00           O
ATOM    769  N   LEU A  54      53.075  28.014  41.258  1.00  0.00           N
ATOM    770  H   LEU A  54      53.680  27.222  41.421  1.00  0.00           H
ATOM    771  CA  LEU A  54      52.647  28.833  42.373  1.00  0.00           C
ATOM    772  HA  LEU A  54      51.734  29.391  42.187  1.00  0.00           H
ATOM    773  CB  LEU A  54      52.161  27.917  43.529  1.00  0.00           C
ATOM    774  HB1 LEU A  54      53.011  27.328  43.856  1.00  0.00           H
ATOM    775  HB2 LEU A  54      51.373  27.257  43.166  1.00  0.00           H
ATOM    776  CG  LEU A  54      51.498  28.573  44.788  1.00  0.00           C
ATOM    777  HG  LEU A  54      52.266  29.280  45.099  1.00  0.00           H
ATOM    778  CD1 LEU A  54      50.139  29.327  44.466  1.00  0.00           C
ATOM    779 1HD1 LEU A  54      49.662  29.705  45.370  1.00  0.00           H
ATOM    780 2HD1 LEU A  54      50.221  30.107  43.706  1.00  0.00           H
ATOM    781 3HD1 LEU A  54      49.511  28.538  44.061  1.00  0.00           H
ATOM    782  CD2 LEU A  54      51.309  27.462  45.846  1.00  0.00           C
ATOM    783 1HD2 LEU A  54      52.287  27.202  46.244  1.00  0.00           H
ATOM    784 2HD2 LEU A  54      50.812  27.954  46.681  1.00  0.00           H
ATOM    785 3HD2 LEU A  54      50.726  26.616  45.497  1.00  0.00           H
ATOM    786  C   LEU A  54      53.737  29.841  42.887  1.00  0.00           C
ATOM    787  O   LEU A  54      54.961  29.656  42.672  1.00  0.00           O
ATOM    788  N   LEU A  55      53.376  30.935  43.519  1.00  0.00           N
ATOM    789  H   LEU A  55      52.390  31.159  43.536  1.00  0.00           H
ATOM    790  CA  LEU A  55      54.186  31.594  44.476  1.00  0.00           C
ATOM    791  HA  LEU A  55      54.924  30.906  44.876  1.00  0.00           H
ATOM    792  CB  LEU A  55      54.849  32.753  43.843  1.00  0.00           C
ATOM    793  HB1 LEU A  55      54.132  33.324  43.262  1.00  0.00           H
ATOM    794  HB2 LEU A  55      55.622  32.384  43.171  1.00  0.00           H
ATOM    795  CG  LEU A  55      55.602  33.818  44.776  1.00  0.00           C
ATOM    796  HG  LEU A  55      54.869  34.213  45.488  1.00  0.00           H
ATOM    797  CD1 LEU A  55      56.721  33.182  45.651  1.00  0.00           C
ATOM    798 1HD1 LEU A  55      57.425  32.632  45.024  1.00  0.00           H
ATOM    799 2HD1 LEU A  55      57.070  34.046  46.215  1.00  0.00           H
ATOM    800 3HD1 LEU A  55      56.201  32.525  46.337  1.00  0.00           H
ATOM    801  CD2 LEU A  55      56.117  35.048  44.050  1.00  0.00           C
ATOM    802 1HD2 LEU A  55      55.628  35.311  43.121  1.00  0.00           H
ATOM    803 2HD2 LEU A  55      56.093  35.780  44.855  1.00  0.00           H
ATOM    804 3HD2 LEU A  55      57.144  34.816  43.769  1.00  0.00           H
ATOM    805  C   LEU A  55      53.283  32.187  45.622  1.00  0.00           C
ATOM    806  O   LEU A  55      52.350  32.905  45.340  1.00  0.00           O
ATOM    807  N   GLU A  56      53.597  31.775  46.848  1.00  0.00           N
ATOM    808  H   GLU A  56      54.362  31.113  46.878  1.00  0.00           H
ATOM    809  CA  GLU A  56      52.933  32.046  48.107  1.00  0.00           C
ATOM    810  HA  GLU A  56      51.934  32.449  47.906  1.00  0.00           H
ATOM    811  CB  GLU A  56      52.618  30.783  48.849  1.00  0.00           C
ATOM    812  HB1 GLU A  56      53.560  30.234  48.904  1.00  0.00           H
ATOM    813  HB2 GLU A  56      51.905  30.245  48.226  1.00  0.00           H
ATOM    814  CG  GLU A  56      52.003  30.998  50.268  1.00  0.00           C
ATOM    815  HG1 GLU A  56      51.203  31.725  50.187  1.00  0.00           H
ATOM    816  HG2 GLU A  56      52.745  31.376  50.985  1.00  0.00           H
ATOM    817  CD  GLU A  56      51.502  29.662  50.832  1.00  0.00           C
ATOM    818  OE1 GLU A  56      52.339  28.732  50.964  1.00  0.00           O
ATOM    819  OE2 GLU A  56      50.251  29.549  51.002  1.00  0.00           O
ATOM    820  C   GLU A  56      53.789  33.006  48.945  1.00  0.00           C
ATOM    821  O   GLU A  56      54.600  32.572  49.740  1.00  0.00           O
ATOM    822  N   LEU A  57      53.517  34.358  48.708  1.00  0.00           N
ATOM    823  H   LEU A  57      52.644  34.525  48.229  1.00  0.00           H
ATOM    824  CA  LEU A  57      54.128  35.519  49.458  1.00  0.00           C
ATOM    825  HA  LEU A  57      55.183  35.479  49.207  1.00  0.00           H
ATOM    826  CB  LEU A  57      53.573  36.887  49.046  1.00  0.00           C
ATOM    827  HB1 LEU A  57      53.871  37.715  49.687  1.00  0.00           H
ATOM    828  HB2 LEU A  57      52.490  36.834  49.022  1.00  0.00           H
ATOM    829  CG  LEU A  57      53.864  37.332  47.579  1.00  0.00           C
ATOM    830  HG  LEU A  57      53.312  36.631  46.956  1.00  0.00           H
ATOM    831  CD1 LEU A  57      53.490  38.810  47.327  1.00  0.00           C
ATOM    832 1HD1 LEU A  57      53.682  39.068  46.285  1.00  0.00           H
ATOM    833 2HD1 LEU A  57      52.434  38.972  47.539  1.00  0.00           H
ATOM    834 3HD1 LEU A  57      54.011  39.449  48.034  1.00  0.00           H
ATOM    835  CD2 LEU A  57      55.381  37.214  47.255  1.00  0.00           C
ATOM    836 1HD2 LEU A  57      55.716  36.183  47.314  1.00  0.00           H
ATOM    837 2HD2 LEU A  57      55.471  37.732  46.295  1.00  0.00           H
ATOM    838 3HD2 LEU A  57      55.846  37.683  48.115  1.00  0.00           H
ATOM    839  C   LEU A  57      53.884  35.454  50.989  1.00  0.00           C
ATOM    840  O   LEU A  57      52.760  35.086  51.309  1.00  0.00           O
ATOM    841  N   PRO A  58      54.847  35.757  51.847  1.00  0.00           N
ATOM    842  CD  PRO A  58      56.006  36.559  51.443  1.00  0.00           C
ATOM    843  HD1 PRO A  58      55.687  37.596  51.310  1.00  0.00           H
ATOM    844  HD2 PRO A  58      56.380  36.072  50.540  1.00  0.00           H
ATOM    845  CG  PRO A  58      56.990  36.345  52.610  1.00  0.00           C
ATOM    846  HG1 PRO A  58      57.790  37.075  52.685  1.00  0.00           H
ATOM    847  HG2 PRO A  58      57.443  35.355  52.538  1.00  0.00           H
ATOM    848  CB  PRO A  58      56.104  36.340  53.843  1.00  0.00           C
ATOM    849  HB1 PRO A  58      55.951  37.392  54.073  1.00  0.00           H
ATOM    850  HB2 PRO A  58      56.399  35.589  54.581  1.00  0.00           H
ATOM    851  CA  PRO A  58      54.766  35.677  53.304  1.00  0.00           C
ATOM    852  HA  PRO A  58      54.810  34.615  53.535  1.00  0.00           H
ATOM    853  C   PRO A  58      53.540  36.311  54.088  1.00  0.00           C
ATOM    854  O   PRO A  58      52.997  37.276  53.543  1.00  0.00           O
ATOM    855  N   PRO A  59      53.193  35.884  55.282  1.00  0.00           N
ATOM    856  CD  PRO A  59      53.727  34.700  55.923  1.00  0.00           C
ATOM    857  HD1 PRO A  59      54.786  34.778  56.206  1.00  0.00           H
ATOM    858  HD2 PRO A  59      53.632  33.896  55.195  1.00  0.00           H
ATOM    859  CG  PRO A  59      52.816  34.439  57.181  1.00  0.00           C
ATOM    860  HG1 PRO A  59      53.359  34.676  58.097  1.00  0.00           H
ATOM    861  HG2 PRO A  59      52.377  33.448  57.109  1.00  0.00           H
ATOM    862  CB  PRO A  59      51.650  35.563  56.992  1.00  0.00           C
ATOM    863  HB1 PRO A  59      51.433  35.984  57.985  1.00  0.00           H
ATOM    864  HB2 PRO A  59      50.819  35.211  56.385  1.00  0.00           H
ATOM    865  CA  PRO A  59      52.304  36.611  56.100  1.00  0.00           C
ATOM    866  HA  PRO A  59      51.622  37.115  55.413  1.00  0.00           H
ATOM    867  C   PRO A  59      53.004  37.697  56.956  1.00  0.00           C
ATOM    868  O   PRO A  59      54.144  37.520  57.473  1.00  0.00           O
ATOM    869  N   GLU A  60      52.357  38.702  57.265  1.00  0.00           N
ATOM    870  H   GLU A  60      51.453  38.829  56.825  1.00  0.00           H
ATOM    871  CA  GLU A  60      52.797  39.817  58.210  1.00  0.00           C
ATOM    872  HA  GLU A  60      53.617  39.459  58.833  1.00  0.00           H
ATOM    873  CB  GLU A  60      53.268  41.053  57.364  1.00  0.00           C
ATOM    874  HB1 GLU A  60      53.286  41.968  57.954  1.00  0.00           H
ATOM    875  HB2 GLU A  60      52.573  41.329  56.571  1.00  0.00           H
ATOM    876  CG  GLU A  60      54.728  40.702  56.956  1.00  0.00           C
ATOM    877  HG1 GLU A  60      54.781  39.778  56.378  1.00  0.00           H
ATOM    878  HG2 GLU A  60      55.273  40.502  57.877  1.00  0.00           H
ATOM    879  CD  GLU A  60      55.282  41.927  56.216  1.00  0.00           C
ATOM    880  OE1 GLU A  60      55.064  42.041  55.021  1.00  0.00           O
ATOM    881  OE2 GLU A  60      56.212  42.574  56.729  1.00  0.00           O
ATOM    882  C   GLU A  60      51.587  40.266  59.030  1.00  0.00           C
ATOM    883  O   GLU A  60      50.490  40.421  58.526  1.00  0.00           O
ATOM    884  N   GLU A  61      51.800  40.547  60.310  1.00  0.00           N
ATOM    885  H   GLU A  61      52.766  40.603  60.625  1.00  0.00           H
ATOM    886  CA  GLU A  61      50.766  40.978  61.216  1.00  0.00           C
ATOM    887  HA  GLU A  61      49.948  40.250  61.155  1.00  0.00           H
ATOM    888  CB  GLU A  61      51.317  41.043  62.625  1.00  0.00           C
ATOM    889  HB1 GLU A  61      50.640  41.699  63.157  1.00  0.00           H
ATOM    890  HB2 GLU A  61      52.347  41.389  62.549  1.00  0.00           H
ATOM    891  CG  GLU A  61      51.363  39.673  63.357  1.00  0.00           C
ATOM    892  HG1 GLU A  61      51.757  38.912  62.687  1.00  0.00           H
ATOM    893  HG2 GLU A  61      50.379  39.282  63.624  1.00  0.00           H
ATOM    894  CD  GLU A  61      52.132  39.629  64.657  1.00  0.00           C
ATOM    895  OE1 GLU A  61      53.336  39.333  64.647  1.00  0.00           O
ATOM    896  OE2 GLU A  61      51.498  39.779  65.725  1.00  0.00           O
ATOM    897  C   GLU A  61      50.131  42.352  60.796  1.00  0.00           C
ATOM    898  O   GLU A  61      48.915  42.599  60.891  1.00  0.00           O
ATOM    899  N   SER A  62      50.961  43.255  60.336  1.00  0.00           N
ATOM    900  H   SER A  62      51.924  42.954  60.255  1.00  0.00           H
ATOM    901  CA  SER A  62      50.591  44.595  59.870  1.00  0.00           C
ATOM    902  HA  SER A  62      50.092  45.159  60.657  1.00  0.00           H
ATOM    903  CB  SER A  62      51.818  45.400  59.599  1.00  0.00           C
ATOM    904  HB1 SER A  62      51.519  46.394  59.276  1.00  0.00           H
ATOM    905  HB2 SER A  62      52.426  44.961  58.810  1.00  0.00           H
ATOM    906  OG  SER A  62      52.589  45.674  60.759  1.00  0.00           O
ATOM    907  HG  SER A  62      52.436  45.007  61.431  1.00  0.00           H
ATOM    908  C   SER A  62      49.723  44.626  58.620  1.00  0.00           C
ATOM    909  O   SER A  62      48.912  45.564  58.412  1.00  0.00           O
ATOM    910  N   LEU A  63      49.895  43.612  57.693  1.00  0.00           N
ATOM    911  H   LEU A  63      50.467  42.803  57.874  1.00  0.00           H
ATOM    912  CA  LEU A  63      49.214  43.542  56.346  1.00  0.00           C
ATOM    913  HA  LEU A  63      48.695  44.476  56.129  1.00  0.00           H
ATOM    914  CB  LEU A  63      50.309  43.372  55.275  1.00  0.00           C
ATOM    915  HB1 LEU A  63      49.735  43.252  54.354  1.00  0.00           H
ATOM    916  HB2 LEU A  63      50.924  42.497  55.468  1.00  0.00           H
ATOM    917  CG  LEU A  63      51.226  44.630  55.068  1.00  0.00           C
ATOM    918  HG  LEU A  63      51.827  44.877  55.941  1.00  0.00           H
ATOM    919  CD1 LEU A  63      52.108  44.439  53.869  1.00  0.00           C
ATOM    920 1HD1 LEU A  63      52.779  45.305  53.766  1.00  0.00           H
ATOM    921 2HD1 LEU A  63      52.869  43.695  54.076  1.00  0.00           H
ATOM    922 3HD1 LEU A  63      51.575  44.167  52.955  1.00  0.00           H
ATOM    923  CD2 LEU A  63      50.409  45.917  54.905  1.00  0.00           C
ATOM    924 1HD2 LEU A  63      51.025  46.703  54.493  1.00  0.00           H
ATOM    925 2HD2 LEU A  63      49.468  45.585  54.466  1.00  0.00           H
ATOM    926 3HD2 LEU A  63      50.111  46.269  55.900  1.00  0.00           H
ATOM    927  C   LEU A  63      48.169  42.371  56.311  1.00  0.00           C
ATOM    928  O   LEU A  63      48.388  41.376  55.533  1.00  0.00           O
ATOM    929  N   PRO A  64      47.006  42.491  56.997  1.00  0.00           N
ATOM    930  CD  PRO A  64      46.666  43.561  57.952  1.00  0.00           C
ATOM    931  HD1 PRO A  64      46.676  44.508  57.416  1.00  0.00           H
ATOM    932  HD2 PRO A  64      47.366  43.542  58.789  1.00  0.00           H
ATOM    933  CG  PRO A  64      45.274  43.182  58.368  1.00  0.00           C
ATOM    934  HG1 PRO A  64      44.609  43.717  57.692  1.00  0.00           H
ATOM    935  HG2 PRO A  64      45.143  43.605  59.360  1.00  0.00           H
ATOM    936  CB  PRO A  64      45.147  41.682  58.229  1.00  0.00           C
ATOM    937  HB1 PRO A  64      44.120  41.332  58.122  1.00  0.00           H
ATOM    938  HB2 PRO A  64      45.632  41.149  59.046  1.00  0.00           H
ATOM    939  CA  PRO A  64      45.937  41.393  56.915  1.00  0.00           C
ATOM    940  HA  PRO A  64      46.414  40.409  57.008  1.00  0.00           H
ATOM    941  C   PRO A  64      45.033  41.502  55.683  1.00  0.00           C
ATOM    942  O   PRO A  64      44.357  40.510  55.366  1.00  0.00           O
ATOM    943  N   LEU A  65      45.141  42.593  54.878  1.00  0.00           N
ATOM    944  H   LEU A  65      45.737  43.375  55.122  1.00  0.00           H
ATOM    945  CA  LEU A  65      44.527  42.632  53.521  1.00  0.00           C
ATOM    946  HA  LEU A  65      43.777  41.841  53.545  1.00  0.00           H
ATOM    947  CB  LEU A  65      43.737  43.978  53.292  1.00  0.00           C
ATOM    948  HB1 LEU A  65      43.211  43.931  52.342  1.00  0.00           H
ATOM    949  HB2 LEU A  65      44.482  44.774  53.226  1.00  0.00           H
ATOM    950  CG  LEU A  65      42.620  44.283  54.304  1.00  0.00           C
ATOM    951  HG  LEU A  65      43.022  44.415  55.303  1.00  0.00           H
ATOM    952  CD1 LEU A  65      41.911  45.633  54.060  1.00  0.00           C
ATOM    953 1HD1 LEU A  65      42.614  46.397  54.384  1.00  0.00           H
ATOM    954 2HD1 LEU A  65      41.633  45.766  53.016  1.00  0.00           H
ATOM    955 3HD1 LEU A  65      41.020  45.752  54.684  1.00  0.00           H
ATOM    956  CD2 LEU A  65      41.555  43.202  54.432  1.00  0.00           C
ATOM    957 1HD2 LEU A  65      42.059  42.243  54.592  1.00  0.00           H
ATOM    958 2HD2 LEU A  65      40.832  43.315  55.251  1.00  0.00           H
ATOM    959 3HD2 LEU A  65      41.068  43.231  53.465  1.00  0.00           H
ATOM    960  C   LEU A  65      45.471  42.256  52.395  1.00  0.00           C
ATOM    961  O   LEU A  65      45.068  42.251  51.208  1.00  0.00           O
ATOM    962  N   GLY A  66      46.707  41.957  52.727  1.00  0.00           N
ATOM    963  H   GLY A  66      47.000  42.086  53.691  1.00  0.00           H
ATOM    964  CA  GLY A  66      47.758  41.407  51.815  1.00  0.00           C
ATOM    965  HA1 GLY A  66      48.661  41.094  52.335  1.00  0.00           H
ATOM    966  HA2 GLY A  66      48.006  42.230  51.155  1.00  0.00           H
ATOM    967  C   GLY A  66      47.191  40.266  50.923  1.00  0.00           C
ATOM    968  O   GLY A  66      47.502  40.248  49.679  1.00  0.00           O
ATOM    969  N   PRO A  67      46.354  39.352  51.513  1.00  0.00           N
ATOM    970  CD  PRO A  67      46.330  39.004  52.941  1.00  0.00           C
ATOM    971  HD1 PRO A  67      45.691  39.723  53.441  1.00  0.00           H
ATOM    972  HD2 PRO A  67      47.322  38.974  53.392  1.00  0.00           H
ATOM    973  CG  PRO A  67      45.694  37.604  53.008  1.00  0.00           C
ATOM    974  HG1 PRO A  67      45.058  37.304  53.839  1.00  0.00           H
ATOM    975  HG2 PRO A  67      46.502  36.883  52.898  1.00  0.00           H
ATOM    976  CB  PRO A  67      44.831  37.528  51.757  1.00  0.00           C
ATOM    977  HB1 PRO A  67      43.829  37.936  51.897  1.00  0.00           H
ATOM    978  HB2 PRO A  67      44.771  36.485  51.455  1.00  0.00           H
ATOM    979  CA  PRO A  67      45.640  38.273  50.746  1.00  0.00           C
ATOM    980  HA  PRO A  67      46.452  37.724  50.275  1.00  0.00           H
ATOM    981  C   PRO A  67      44.603  38.741  49.673  1.00  0.00           C
ATOM    982  O   PRO A  67      44.177  37.904  48.845  1.00  0.00           O
ATOM    983  N   LEU A  68      44.250  39.986  49.565  1.00  0.00           N
ATOM    984  H   LEU A  68      44.769  40.696  50.066  1.00  0.00           H
ATOM    985  CA  LEU A  68      43.243  40.539  48.667  1.00  0.00           C
ATOM    986  HA  LEU A  68      42.695  39.790  48.084  1.00  0.00           H
ATOM    987  CB  LEU A  68      42.161  41.316  49.468  1.00  0.00           C
ATOM    988  HB1 LEU A  68      41.388  41.636  48.765  1.00  0.00           H
ATOM    989  HB2 LEU A  68      42.624  42.187  49.930  1.00  0.00           H
ATOM    990  CG  LEU A  68      41.347  40.623  50.567  1.00  0.00           C
ATOM    991  HG  LEU A  68      41.986  40.571  51.455  1.00  0.00           H
ATOM    992  CD1 LEU A  68      40.124  41.360  50.904  1.00  0.00           C
ATOM    993 1HD1 LEU A  68      40.401  42.367  51.208  1.00  0.00           H
ATOM    994 2HD1 LEU A  68      39.396  41.281  50.101  1.00  0.00           H
ATOM    995 3HD1 LEU A  68      39.720  40.901  51.815  1.00  0.00           H
ATOM    996  CD2 LEU A  68      40.936  39.235  50.131  1.00  0.00           C
ATOM    997 1HD2 LEU A  68      40.384  38.841  50.979  1.00  0.00           H
ATOM    998 2HD2 LEU A  68      40.392  39.146  49.193  1.00  0.00           H
ATOM    999 3HD2 LEU A  68      41.774  38.534  50.185  1.00  0.00           H
ATOM   1000  C   LEU A  68      43.817  41.443  47.629  1.00  0.00           C
ATOM   1001  O   LEU A  68      43.557  42.657  47.576  1.00  0.00           O
ATOM   1002  N   LEU A  69      44.901  40.938  47.032  1.00  0.00           N
ATOM   1003  H   LEU A  69      45.257  40.014  47.196  1.00  0.00           H
ATOM   1004  CA  LEU A  69      45.740  41.633  46.007  1.00  0.00           C
ATOM   1005  HA  LEU A  69      45.984  42.581  46.486  1.00  0.00           H
ATOM   1006  CB  LEU A  69      47.011  40.852  45.808  1.00  0.00           C
ATOM   1007  HB1 LEU A  69      47.232  40.508  46.815  1.00  0.00           H
ATOM   1008  HB2 LEU A  69      47.763  41.580  45.494  1.00  0.00           H
ATOM   1009  CG  LEU A  69      47.083  39.642  44.890  1.00  0.00           C
ATOM   1010  HG  LEU A  69      46.690  39.888  43.909  1.00  0.00           H
ATOM   1011  CD1 LEU A  69      48.520  39.230  44.683  1.00  0.00           C
ATOM   1012 1HD1 LEU A  69      48.964  39.996  44.046  1.00  0.00           H
ATOM   1013 2HD1 LEU A  69      49.114  38.995  45.561  1.00  0.00           H
ATOM   1014 3HD1 LEU A  69      48.465  38.305  44.106  1.00  0.00           H
ATOM   1015  CD2 LEU A  69      46.257  38.423  45.383  1.00  0.00           C
ATOM   1016 1HD2 LEU A  69      46.302  37.568  44.707  1.00  0.00           H
ATOM   1017 2HD2 LEU A  69      46.640  38.201  46.384  1.00  0.00           H
ATOM   1018 3HD2 LEU A  69      45.235  38.701  45.651  1.00  0.00           H
ATOM   1019  C   LEU A  69      45.159  42.024  44.688  1.00  0.00           C
ATOM   1020  O   LEU A  69      45.447  43.064  44.049  1.00  0.00           O
ATOM   1021  N   GLY A  70      44.100  41.283  44.299  1.00  0.00           N
ATOM   1022  H   GLY A  70      43.835  40.460  44.815  1.00  0.00           H
ATOM   1023  CA  GLY A  70      43.464  41.499  43.006  1.00  0.00           C
ATOM   1024  HA1 GLY A  70      42.963  40.561  42.765  1.00  0.00           H
ATOM   1025  HA2 GLY A  70      44.233  41.577  42.241  1.00  0.00           H
ATOM   1026  C   GLY A  70      42.485  42.700  42.912  1.00  0.00           C
ATOM   1027  O   GLY A  70      41.431  42.596  42.280  1.00  0.00           O
ATOM   1028  N   ASP A  71      42.821  43.925  43.419  1.00  0.00           N
ATOM   1029  H   ASP A  71      43.694  43.972  43.926  1.00  0.00           H
ATOM   1030  CA  ASP A  71      42.102  45.257  43.072  1.00  0.00           C
ATOM   1031  HA  ASP A  71      41.641  45.199  42.084  1.00  0.00           H
ATOM   1032  CB  ASP A  71      40.967  45.568  44.068  1.00  0.00           C
ATOM   1033  HB1 ASP A  71      40.233  44.760  43.972  1.00  0.00           H
ATOM   1034  HB2 ASP A  71      40.436  46.461  43.756  1.00  0.00           H
ATOM   1035  CG  ASP A  71      41.381  45.833  45.508  1.00  0.00           C
ATOM   1036  OD1 ASP A  71      42.568  45.855  45.809  1.00  0.00           O
ATOM   1037  OD2 ASP A  71      40.561  46.017  46.412  1.00  0.00           O
ATOM   1038  C   ASP A  71      42.937  46.560  42.943  1.00  0.00           C
ATOM   1039  O   ASP A  71      42.332  47.590  42.642  1.00  0.00           O
ATOM   1040  N   THR A  72      44.313  46.492  43.124  1.00  0.00           N
ATOM   1041  H   THR A  72      44.658  45.591  43.428  1.00  0.00           H
ATOM   1042  CA  THR A  72      45.214  47.694  42.927  1.00  0.00           C
ATOM   1043  HA  THR A  72      44.699  48.606  42.609  1.00  0.00           H
ATOM   1044  CB  THR A  72      46.001  48.076  44.177  1.00  0.00           C
ATOM   1045  HB  THR A  72      46.677  48.899  43.964  1.00  0.00           H
ATOM   1046  CG2 THR A  72      45.096  48.629  45.292  1.00  0.00           C
ATOM   1047 1HG2 THR A  72      45.732  48.910  46.132  1.00  0.00           H
ATOM   1048 2HG2 THR A  72      44.479  49.453  44.932  1.00  0.00           H
ATOM   1049 3HG2 THR A  72      44.439  47.822  45.635  1.00  0.00           H
ATOM   1050  OG1 THR A  72      46.678  46.880  44.691  1.00  0.00           O
ATOM   1051  HG1 THR A  72      46.495  46.840  45.636  1.00  0.00           H
ATOM   1052  C   THR A  72      46.132  47.545  41.861  1.00  0.00           C
ATOM   1053  O   THR A  72      46.993  48.359  41.671  1.00  0.00           O
ATOM   1054  N   ALA A  73      46.089  46.388  41.244  1.00  0.00           N
ATOM   1055  H   ALA A  73      45.485  45.698  41.664  1.00  0.00           H
ATOM   1056  CA  ALA A  73      46.848  46.038  40.013  1.00  0.00           C
ATOM   1057  HA  ALA A  73      47.296  46.980  39.702  1.00  0.00           H
ATOM   1058  CB  ALA A  73      47.968  45.095  40.357  1.00  0.00           C
ATOM   1059  HB1 ALA A  73      48.514  45.004  39.422  1.00  0.00           H
ATOM   1060  HB2 ALA A  73      48.519  45.497  41.197  1.00  0.00           H
ATOM   1061  HB3 ALA A  73      47.543  44.104  40.575  1.00  0.00           H
ATOM   1062  C   ALA A  73      45.939  45.546  38.861  1.00  0.00           C
ATOM   1063  O   ALA A  73      44.830  44.988  39.088  1.00  0.00           O
ATOM   1064  N   VAL A  74      46.361  45.746  37.626  1.00  0.00           N
ATOM   1065  H   VAL A  74      47.205  46.301  37.608  1.00  0.00           H
ATOM   1066  CA  VAL A  74      45.833  45.253  36.411  1.00  0.00           C
ATOM   1067  HA  VAL A  74      45.111  44.508  36.735  1.00  0.00           H
ATOM   1068  CB  VAL A  74      45.188  46.379  35.596  1.00  0.00           C
ATOM   1069  HB  VAL A  74      45.918  47.097  35.214  1.00  0.00           H
ATOM   1070  CG1 VAL A  74      44.516  45.874  34.303  1.00  0.00           C
ATOM   1071 1HG1 VAL A  74      43.594  45.306  34.463  1.00  0.00           H
ATOM   1072 2HG1 VAL A  74      44.271  46.741  33.697  1.00  0.00           H
ATOM   1073 3HG1 VAL A  74      45.244  45.221  33.827  1.00  0.00           H
ATOM   1074  CG2 VAL A  74      44.193  47.349  36.285  1.00  0.00           C
ATOM   1075 1HG2 VAL A  74      43.258  46.838  36.543  1.00  0.00           H
ATOM   1076 2HG2 VAL A  74      44.721  47.696  37.176  1.00  0.00           H
ATOM   1077 3HG2 VAL A  74      43.966  48.165  35.601  1.00  0.00           H
ATOM   1078  C   VAL A  74      46.944  44.595  35.531  1.00  0.00           C
ATOM   1079  O   VAL A  74      47.877  45.298  35.188  1.00  0.00           O
ATOM   1080  N   ILE A  75      46.930  43.310  35.311  1.00  0.00           N
ATOM   1081  H   ILE A  75      46.074  42.805  35.487  1.00  0.00           H
ATOM   1082  CA  ILE A  75      47.998  42.640  34.672  1.00  0.00           C
ATOM   1083  HA  ILE A  75      48.822  43.331  34.473  1.00  0.00           H
ATOM   1084  CB  ILE A  75      48.512  41.481  35.586  1.00  0.00           C
ATOM   1085  HB  ILE A  75      47.696  40.752  35.591  1.00  0.00           H
ATOM   1086  CG2 ILE A  75      49.679  40.804  34.821  1.00  0.00           C
ATOM   1087 1HG2 ILE A  75      49.785  39.847  35.337  1.00  0.00           H
ATOM   1088 2HG2 ILE A  75      49.301  40.612  33.817  1.00  0.00           H
ATOM   1089 3HG2 ILE A  75      50.539  41.467  34.893  1.00  0.00           H
ATOM   1090  CG1 ILE A  75      48.968  42.121  36.950  1.00  0.00           C
ATOM   1091 1HG1 ILE A  75      48.243  42.654  37.568  1.00  0.00           H
ATOM   1092 2HG1 ILE A  75      49.700  42.891  36.735  1.00  0.00           H
ATOM   1093  CD  ILE A  75      49.561  41.219  38.030  1.00  0.00           C
ATOM   1094  HD1 ILE A  75      50.118  41.814  38.744  1.00  0.00           H
ATOM   1095  HD2 ILE A  75      48.751  40.650  38.480  1.00  0.00           H
ATOM   1096  HD3 ILE A  75      50.299  40.568  37.550  1.00  0.00           H
ATOM   1097  C   ILE A  75      47.502  42.166  33.250  1.00  0.00           C
ATOM   1098  O   ILE A  75      46.471  41.508  33.157  1.00  0.00           O
ATOM   1099  N   GLN A  76      48.246  42.458  32.160  1.00  0.00           N
ATOM   1100  H   GLN A  76      49.123  42.964  32.232  1.00  0.00           H
ATOM   1101  CA  GLN A  76      47.903  41.958  30.847  1.00  0.00           C
ATOM   1102  HA  GLN A  76      47.387  40.997  30.918  1.00  0.00           H
ATOM   1103  CB  GLN A  76      46.868  42.899  30.215  1.00  0.00           C
ATOM   1104  HB1 GLN A  76      47.244  43.895  29.986  1.00  0.00           H
ATOM   1105  HB2 GLN A  76      46.081  43.142  30.945  1.00  0.00           H
ATOM   1106  CG  GLN A  76      46.100  42.339  29.076  1.00  0.00           C
ATOM   1107  HG1 GLN A  76      45.014  42.418  29.204  1.00  0.00           H
ATOM   1108  HG2 GLN A  76      46.428  41.304  29.047  1.00  0.00           H
ATOM   1109  CD  GLN A  76      46.502  42.837  27.655  1.00  0.00           C
ATOM   1110  OE1 GLN A  76      47.602  42.561  27.269  1.00  0.00           O
ATOM   1111  NE2 GLN A  76      45.574  43.381  26.886  1.00  0.00           N
ATOM   1112 1HE2 GLN A  76      44.617  43.395  27.212  1.00  0.00           H
ATOM   1113 2HE2 GLN A  76      45.821  43.518  25.915  1.00  0.00           H
ATOM   1114  C   GLN A  76      49.197  41.719  30.046  1.00  0.00           C
ATOM   1115  O   GLN A  76      50.093  42.564  30.010  1.00  0.00           O
ATOM   1116  N   GLY A  77      49.509  40.525  29.546  1.00  0.00           N
ATOM   1117  H   GLY A  77      48.875  39.752  29.446  1.00  0.00           H
ATOM   1118  CA  GLY A  77      50.771  40.365  28.709  1.00  0.00           C
ATOM   1119  HA1 GLY A  77      50.740  41.080  27.888  1.00  0.00           H
ATOM   1120  HA2 GLY A  77      50.844  39.391  28.211  1.00  0.00           H
ATOM   1121  C   GLY A  77      52.055  40.555  29.436  1.00  0.00           C
ATOM   1122  O   GLY A  77      52.235  40.007  30.492  1.00  0.00           O
ATOM   1123  N   ASP A  78      53.086  41.208  28.806  1.00  0.00           N
ATOM   1124  H   ASP A  78      52.827  41.784  28.014  1.00  0.00           H
ATOM   1125  CA  ASP A  78      54.350  41.400  29.480  1.00  0.00           C
ATOM   1126  HA  ASP A  78      54.673  40.465  29.948  1.00  0.00           H
ATOM   1127  CB  ASP A  78      55.379  41.698  28.400  1.00  0.00           C
ATOM   1128  HB1 ASP A  78      55.289  40.904  27.662  1.00  0.00           H
ATOM   1129  HB2 ASP A  78      56.342  41.704  28.916  1.00  0.00           H
ATOM   1130  CG  ASP A  78      55.224  43.018  27.538  1.00  0.00           C
ATOM   1131  OD1 ASP A  78      56.068  43.338  26.662  1.00  0.00           O
ATOM   1132  OD2 ASP A  78      54.133  43.673  27.664  1.00  0.00           O
ATOM   1133  C   ASP A  78      54.364  42.544  30.536  1.00  0.00           C
ATOM   1134  O   ASP A  78      55.438  43.002  30.888  1.00  0.00           O
ATOM   1135  N   THR A  79      53.217  43.082  31.007  1.00  0.00           N
ATOM   1136  H   THR A  79      52.333  42.640  30.775  1.00  0.00           H
ATOM   1137  CA  THR A  79      53.135  44.303  31.718  1.00  0.00           C
ATOM   1138  HA  THR A  79      54.039  44.607  32.251  1.00  0.00           H
ATOM   1139  CB  THR A  79      52.887  45.542  30.780  1.00  0.00           C
ATOM   1140  HB  THR A  79      51.904  45.339  30.343  1.00  0.00           H
ATOM   1141  CG2 THR A  79      52.770  46.836  31.539  1.00  0.00           C
ATOM   1142 1HG2 THR A  79      52.751  47.695  30.857  1.00  0.00           H
ATOM   1143 2HG2 THR A  79      51.784  46.788  32.015  1.00  0.00           H
ATOM   1144 3HG2 THR A  79      53.515  46.988  32.317  1.00  0.00           H
ATOM   1145  OG1 THR A  79      53.874  45.571  29.790  1.00  0.00           O
ATOM   1146  HG1 THR A  79      54.014  44.648  29.557  1.00  0.00           H
ATOM   1147  C   THR A  79      52.097  44.191  32.813  1.00  0.00           C
ATOM   1148  O   THR A  79      50.993  43.791  32.573  1.00  0.00           O
ATOM   1149  N   ALA A  80      52.508  44.644  34.038  1.00  0.00           N
ATOM   1150  H   ALA A  80      53.448  44.999  34.086  1.00  0.00           H
ATOM   1151  CA  ALA A  80      51.573  44.964  35.053  1.00  0.00           C
ATOM   1152  HA  ALA A  80      50.563  44.706  34.719  1.00  0.00           H
ATOM   1153  CB  ALA A  80      52.070  44.298  36.340  1.00  0.00           C
ATOM   1154  HB1 ALA A  80      52.869  44.936  36.720  1.00  0.00           H
ATOM   1155  HB2 ALA A  80      51.261  44.232  37.060  1.00  0.00           H
ATOM   1156  HB3 ALA A  80      52.474  43.286  36.202  1.00  0.00           H
ATOM   1157  C   ALA A  80      51.411  46.474  35.275  1.00  0.00           C
ATOM   1158  O   ALA A  80      52.374  47.228  35.149  1.00  0.00           O
ATOM   1159  N   LEU A  81      50.220  46.887  35.687  1.00  0.00           N
ATOM   1160  H   LEU A  81      49.476  46.207  35.654  1.00  0.00           H
ATOM   1161  CA  LEU A  81      49.843  48.295  36.064  1.00  0.00           C
ATOM   1162  HA  LEU A  81      50.774  48.826  35.870  1.00  0.00           H
ATOM   1163  CB  LEU A  81      48.629  48.761  35.229  1.00  0.00           C
ATOM   1164  HB1 LEU A  81      47.835  48.018  35.256  1.00  0.00           H
ATOM   1165  HB2 LEU A  81      49.055  48.742  34.222  1.00  0.00           H
ATOM   1166  CG  LEU A  81      48.076  50.140  35.548  1.00  0.00           C
ATOM   1167  HG  LEU A  81      47.815  50.290  36.594  1.00  0.00           H
ATOM   1168  CD1 LEU A  81      49.113  51.166  35.299  1.00  0.00           C
ATOM   1169 1HD1 LEU A  81      49.357  51.073  34.247  1.00  0.00           H
ATOM   1170 2HD1 LEU A  81      48.808  52.186  35.537  1.00  0.00           H
ATOM   1171 3HD1 LEU A  81      49.963  50.915  35.932  1.00  0.00           H
ATOM   1172  CD2 LEU A  81      46.956  50.512  34.636  1.00  0.00           C
ATOM   1173 1HD2 LEU A  81      46.001  50.149  35.007  1.00  0.00           H
ATOM   1174 2HD2 LEU A  81      46.865  51.594  34.566  1.00  0.00           H
ATOM   1175 3HD2 LEU A  81      47.034  50.102  33.626  1.00  0.00           H
ATOM   1176  C   LEU A  81      49.512  48.404  37.472  1.00  0.00           C
ATOM   1177  O   LEU A  81      48.589  47.750  37.942  1.00  0.00           O
ATOM   1178  N   ILE A  82      50.155  49.219  38.250  1.00  0.00           N
ATOM   1179  H   ILE A  82      50.982  49.710  37.918  1.00  0.00           H
ATOM   1180  CA  ILE A  82      49.906  49.478  39.689  1.00  0.00           C
ATOM   1181  HA  ILE A  82      49.250  48.730  40.140  1.00  0.00           H
ATOM   1182  CB  ILE A  82      51.202  49.517  40.531  1.00  0.00           C
ATOM   1183  HB  ILE A  82      51.670  50.478  40.319  1.00  0.00           H
ATOM   1184  CG2 ILE A  82      50.803  49.625  42.054  1.00  0.00           C
ATOM   1185 1HG2 ILE A  82      50.227  50.545  42.069  1.00  0.00           H
ATOM   1186 2HG2 ILE A  82      50.202  48.791  42.413  1.00  0.00           H
ATOM   1187 3HG2 ILE A  82      51.657  49.816  42.705  1.00  0.00           H
ATOM   1188  CG1 ILE A  82      52.179  48.344  40.296  1.00  0.00           C
ATOM   1189 1HG1 ILE A  82      53.124  48.685  40.726  1.00  0.00           H
ATOM   1190 2HG1 ILE A  82      52.452  48.301  39.238  1.00  0.00           H
ATOM   1191  CD  ILE A  82      51.806  46.950  40.840  1.00  0.00           C
ATOM   1192  HD1 ILE A  82      51.757  47.050  41.927  1.00  0.00           H
ATOM   1193  HD2 ILE A  82      50.819  46.750  40.427  1.00  0.00           H
ATOM   1194  HD3 ILE A  82      52.561  46.279  40.429  1.00  0.00           H
ATOM   1195  C   ILE A  82      49.122  50.745  39.950  1.00  0.00           C
ATOM   1196  O   ILE A  82      49.533  51.776  39.409  1.00  0.00           O
ATOM   1197  N   THR A  83      48.120  50.773  40.814  1.00  0.00           N
ATOM   1198  H   THR A  83      47.863  49.868  41.201  1.00  0.00           H
ATOM   1199  CA  THR A  83      47.349  52.032  41.107  1.00  0.00           C
ATOM   1200  HA  THR A  83      47.294  52.676  40.230  1.00  0.00           H
ATOM   1201  CB  THR A  83      45.840  51.782  41.468  1.00  0.00           C
ATOM   1202  HB  THR A  83      45.283  52.704  41.664  1.00  0.00           H
ATOM   1203  CG2 THR A  83      45.098  51.057  40.347  1.00  0.00           C
ATOM   1204 1HG2 THR A  83      45.233  51.769  39.533  1.00  0.00           H
ATOM   1205 2HG2 THR A  83      45.621  50.151  40.036  1.00  0.00           H
ATOM   1206 3HG2 THR A  83      44.049  50.883  40.582  1.00  0.00           H
ATOM   1207  OG1 THR A  83      45.800  51.020  42.644  1.00  0.00           O
ATOM   1208  HG1 THR A  83      45.050  51.370  43.118  1.00  0.00           H
ATOM   1209  C   THR A  83      48.095  52.928  42.146  1.00  0.00           C
ATOM   1210  O   THR A  83      48.957  52.532  42.955  1.00  0.00           O
ATOM   1211  N   ARG A  84      47.721  54.228  42.139  1.00  0.00           N
ATOM   1212  H   ARG A  84      47.064  54.604  41.466  1.00  0.00           H
ATOM   1213  CA  ARG A  84      48.327  55.216  43.092  1.00  0.00           C
ATOM   1214  HA  ARG A  84      49.417  55.177  43.100  1.00  0.00           H
ATOM   1215  CB  ARG A  84      47.814  56.658  42.729  1.00  0.00           C
ATOM   1216  HB1 ARG A  84      46.837  56.899  43.129  1.00  0.00           H
ATOM   1217  HB2 ARG A  84      47.831  56.777  41.645  1.00  0.00           H
ATOM   1218  CG  ARG A  84      48.694  57.765  43.213  1.00  0.00           C
ATOM   1219  HG1 ARG A  84      49.695  57.572  42.822  1.00  0.00           H
ATOM   1220  HG2 ARG A  84      48.717  57.867  44.288  1.00  0.00           H
ATOM   1221  CD  ARG A  84      48.260  59.028  42.570  1.00  0.00           C
ATOM   1222  HD1 ARG A  84      47.240  59.282  42.858  1.00  0.00           H
ATOM   1223  HD2 ARG A  84      48.386  58.973  41.488  1.00  0.00           H
ATOM   1224  NE  ARG A  84      49.145  60.112  43.020  1.00  0.00           N
ATOM   1225  HE  ARG A  84      49.840  60.486  42.382  1.00  0.00           H
ATOM   1226  CZ  ARG A  84      48.953  60.694  44.201  1.00  0.00           C
ATOM   1227  NH1 ARG A  84      48.220  60.248  45.210  1.00  0.00           N
ATOM   1228 1HH1 ARG A  84      47.678  59.412  45.019  1.00  0.00           H
ATOM   1229 2HH1 ARG A  84      48.030  60.751  46.062  1.00  0.00           H
ATOM   1230  NH2 ARG A  84      49.546  61.853  44.399  1.00  0.00           N
ATOM   1231 1HH2 ARG A  84      50.333  62.141  43.836  1.00  0.00           H
ATOM   1232 2HH2 ARG A  84      49.481  62.239  45.335  1.00  0.00           H
ATOM   1233  C   ARG A  84      48.011  54.895  44.575  1.00  0.00           C
ATOM   1234  O   ARG A  84      46.805  54.644  44.870  1.00  0.00           O
ATOM   1235  N   PRO A  85      48.986  54.910  45.479  1.00  0.00           N
ATOM   1236  CD  PRO A  85      50.493  55.065  45.227  1.00  0.00           C
ATOM   1237  HD1 PRO A  85      50.740  56.122  45.108  1.00  0.00           H
ATOM   1238  HD2 PRO A  85      50.954  54.584  44.360  1.00  0.00           H
ATOM   1239  CG  PRO A  85      51.161  54.520  46.467  1.00  0.00           C
ATOM   1240  HG1 PRO A  85      52.042  55.141  46.665  1.00  0.00           H
ATOM   1241  HG2 PRO A  85      51.411  53.465  46.359  1.00  0.00           H
ATOM   1242  CB  PRO A  85      50.123  54.761  47.536  1.00  0.00           C
ATOM   1243  HB1 PRO A  85      50.207  55.734  48.015  1.00  0.00           H
ATOM   1244  HB2 PRO A  85      50.238  54.037  48.341  1.00  0.00           H
ATOM   1245  CA  PRO A  85      48.731  54.744  46.874  1.00  0.00           C
ATOM   1246  HA  PRO A  85      48.256  53.774  47.027  1.00  0.00           H
ATOM   1247  C   PRO A  85      47.805  55.829  47.469  1.00  0.00           C
ATOM   1248  O   PRO A  85      47.769  56.948  46.990  1.00  0.00           O
ATOM   1249  N   TRP A  86      47.228  55.512  48.678  1.00  0.00           N
ATOM   1250  H   TRP A  86      47.356  54.585  49.060  1.00  0.00           H
ATOM   1251  CA  TRP A  86      46.332  56.437  49.367  1.00  0.00           C
ATOM   1252  HA  TRP A  86      46.569  57.458  49.069  1.00  0.00           H
ATOM   1253  CB  TRP A  86      44.912  56.057  48.768  1.00  0.00           C
ATOM   1254  HB1 TRP A  86      44.944  55.767  47.715  1.00  0.00           H
ATOM   1255  HB2 TRP A  86      44.362  56.996  48.684  1.00  0.00           H
ATOM   1256  CG  TRP A  86      44.164  54.964  49.421  1.00  0.00           C
ATOM   1257  CD1 TRP A  86      43.124  55.050  50.279  1.00  0.00           C
ATOM   1258  HD1 TRP A  86      42.772  56.056  50.496  1.00  0.00           H
ATOM   1259  NE1 TRP A  86      42.646  53.765  50.664  1.00  0.00           N
ATOM   1260  HE1 TRP A  86      41.973  53.666  51.408  1.00  0.00           H
ATOM   1261  CE2 TRP A  86      43.356  52.811  50.011  1.00  0.00           C
ATOM   1262  CZ2 TRP A  86      43.173  51.413  50.004  1.00  0.00           C
ATOM   1263  HZ2 TRP A  86      42.489  50.933  50.692  1.00  0.00           H
ATOM   1264  CH2 TRP A  86      43.929  50.687  49.084  1.00  0.00           C
ATOM   1265  HH2 TRP A  86      43.742  49.648  48.888  1.00  0.00           H
ATOM   1266  CZ3 TRP A  86      44.966  51.277  48.334  1.00  0.00           C
ATOM   1267  HZ3 TRP A  86      45.615  50.618  47.781  1.00  0.00           H
ATOM   1268  CE3 TRP A  86      45.096  52.711  48.371  1.00  0.00           C
ATOM   1269  HE3 TRP A  86      45.808  53.250  47.774  1.00  0.00           H
ATOM   1270  CD2 TRP A  86      44.320  53.515  49.227  1.00  0.00           C
ATOM   1271  C   TRP A  86      46.262  56.247  50.903  1.00  0.00           C
ATOM   1272  O   TRP A  86      45.804  57.133  51.634  1.00  0.00           O
ATOM   1273  N   SER A  87      46.645  55.076  51.434  1.00  0.00           N
ATOM   1274  H   SER A  87      47.015  54.459  50.736  1.00  0.00           H
ATOM   1275  CA  SER A  87      46.711  54.757  52.891  1.00  0.00           C
ATOM   1276  HA  SER A  87      46.544  55.675  53.450  1.00  0.00           H
ATOM   1277  CB  SER A  87      45.578  53.780  53.336  1.00  0.00           C
ATOM   1278  HB1 SER A  87      44.646  54.332  53.436  1.00  0.00           H
ATOM   1279  HB2 SER A  87      45.815  53.385  54.320  1.00  0.00           H
ATOM   1280  OG  SER A  87      45.279  52.691  52.470  1.00  0.00           O
ATOM   1281  HG  SER A  87      44.934  53.103  51.685  1.00  0.00           H
ATOM   1282  C   SER A  87      48.086  54.133  53.259  1.00  0.00           C
ATOM   1283  O   SER A  87      48.403  53.082  52.781  1.00  0.00           O
ATOM   1284  N   PRO A  88      48.937  54.774  54.132  1.00  0.00           N
ATOM   1285  CD  PRO A  88      48.763  56.132  54.712  1.00  0.00           C
ATOM   1286  HD1 PRO A  88      48.024  56.069  55.512  1.00  0.00           H
ATOM   1287  HD2 PRO A  88      48.425  56.917  54.029  1.00  0.00           H
ATOM   1288  CG  PRO A  88      50.104  56.502  55.263  1.00  0.00           C
ATOM   1289  HG1 PRO A  88      49.962  57.038  56.212  1.00  0.00           H
ATOM   1290  HG2 PRO A  88      50.674  57.033  54.506  1.00  0.00           H
ATOM   1291  CB  PRO A  88      50.701  55.164  55.631  1.00  0.00           C
ATOM   1292  HB1 PRO A  88      50.390  54.829  56.621  1.00  0.00           H
ATOM   1293  HB2 PRO A  88      51.789  55.174  55.545  1.00  0.00           H
ATOM   1294  CA  PRO A  88      50.191  54.172  54.576  1.00  0.00           C
ATOM   1295  HA  PRO A  88      50.915  54.297  53.777  1.00  0.00           H
ATOM   1296  C   PRO A  88      50.202  52.806  55.178  1.00  0.00           C
ATOM   1297  O   PRO A  88      51.097  51.996  54.880  1.00  0.00           O
ATOM   1298  N   ALA A  89      49.122  52.365  55.884  1.00  0.00           N
ATOM   1299  H   ALA A  89      48.338  53.012  55.883  1.00  0.00           H
ATOM   1300  CA  ALA A  89      48.960  51.051  56.371  1.00  0.00           C
ATOM   1301  HA  ALA A  89      49.841  50.804  56.971  1.00  0.00           H
ATOM   1302  CB  ALA A  89      47.783  51.007  57.399  1.00  0.00           C
ATOM   1303  HB1 ALA A  89      48.135  51.682  58.177  1.00  0.00           H
ATOM   1304  HB2 ALA A  89      46.841  51.310  56.946  1.00  0.00           H
ATOM   1305  HB3 ALA A  89      47.717  49.972  57.740  1.00  0.00           H
ATOM   1306  C   ALA A  89      48.937  50.014  55.212  1.00  0.00           C
ATOM   1307  O   ALA A  89      49.496  48.938  55.412  1.00  0.00           O
ATOM   1308  N   ARG A  90      48.335  50.368  54.087  1.00  0.00           N
ATOM   1309  H   ARG A  90      48.107  51.337  53.947  1.00  0.00           H
ATOM   1310  CA  ARG A  90      48.326  49.538  52.866  1.00  0.00           C
ATOM   1311  HA  ARG A  90      48.468  48.496  53.146  1.00  0.00           H
ATOM   1312  CB  ARG A  90      46.890  49.486  52.240  1.00  0.00           C
ATOM   1313  HB1 ARG A  90      46.837  48.841  51.370  1.00  0.00           H
ATOM   1314  HB2 ARG A  90      46.561  50.495  52.027  1.00  0.00           H
ATOM   1315  CG  ARG A  90      45.773  48.969  53.189  1.00  0.00           C
ATOM   1316  HG1 ARG A  90      45.515  49.771  53.872  1.00  0.00           H
ATOM   1317  HG2 ARG A  90      46.277  48.258  53.838  1.00  0.00           H
ATOM   1318  CD  ARG A  90      44.564  48.444  52.528  1.00  0.00           C
ATOM   1319  HD1 ARG A  90      44.196  49.177  51.815  1.00  0.00           H
ATOM   1320  HD2 ARG A  90      43.764  48.376  53.275  1.00  0.00           H
ATOM   1321  NE  ARG A  90      44.826  47.099  51.993  1.00  0.00           N
ATOM   1322  HE  ARG A  90      45.736  46.729  52.243  1.00  0.00           H
ATOM   1323  CZ  ARG A  90      44.123  46.552  51.018  1.00  0.00           C
ATOM   1324  NH1 ARG A  90      42.968  47.053  50.661  1.00  0.00           N
ATOM   1325 1HH1 ARG A  90      42.554  47.789  51.224  1.00  0.00           H
ATOM   1326 2HH1 ARG A  90      42.546  46.670  49.828  1.00  0.00           H
ATOM   1327  NH2 ARG A  90      44.561  45.478  50.465  1.00  0.00           N
ATOM   1328 1HH2 ARG A  90      45.463  45.112  50.726  1.00  0.00           H
ATOM   1329 2HH2 ARG A  90      44.130  45.146  49.615  1.00  0.00           H
ATOM   1330  C   ARG A  90      49.420  49.770  51.834  1.00  0.00           C
ATOM   1331  O   ARG A  90      49.546  48.923  50.955  1.00  0.00           O
ATOM   1332  N   ARG A  91      50.125  50.921  51.878  1.00  0.00           N
ATOM   1333  H   ARG A  91      49.601  51.559  52.460  1.00  0.00           H
ATOM   1334  CA  ARG A  91      51.151  51.234  50.958  1.00  0.00           C
ATOM   1335  HA  ARG A  91      50.715  51.196  49.962  1.00  0.00           H
ATOM   1336  CB  ARG A  91      51.561  52.684  51.090  1.00  0.00           C
ATOM   1337  HB1 ARG A  91      52.075  52.743  52.044  1.00  0.00           H
ATOM   1338  HB2 ARG A  91      50.714  53.375  51.099  1.00  0.00           H
ATOM   1339  CG  ARG A  91      52.571  53.127  50.032  1.00  0.00           C
ATOM   1340  HG1 ARG A  91      52.105  53.060  49.053  1.00  0.00           H
ATOM   1341  HG2 ARG A  91      53.412  52.455  50.207  1.00  0.00           H
ATOM   1342  CD  ARG A  91      53.073  54.517  50.323  1.00  0.00           C
ATOM   1343  HD1 ARG A  91      52.175  55.125  50.436  1.00  0.00           H
ATOM   1344  HD2 ARG A  91      53.638  54.906  49.477  1.00  0.00           H
ATOM   1345  NE  ARG A  91      53.944  54.773  51.445  1.00  0.00           N
ATOM   1346  HE  ARG A  91      54.643  54.073  51.662  1.00  0.00           H
ATOM   1347  CZ  ARG A  91      54.214  55.983  51.907  1.00  0.00           C
ATOM   1348  NH1 ARG A  91      53.664  57.006  51.353  1.00  0.00           N
ATOM   1349 1HH1 ARG A  91      53.065  56.918  50.541  1.00  0.00           H
ATOM   1350 2HH1 ARG A  91      53.688  57.886  51.840  1.00  0.00           H
ATOM   1351  NH2 ARG A  91      55.145  56.114  52.797  1.00  0.00           N
ATOM   1352 1HH2 ARG A  91      55.347  55.283  53.338  1.00  0.00           H
ATOM   1353 2HH2 ARG A  91      55.392  57.013  53.159  1.00  0.00           H
ATOM   1354  C   ARG A  91      52.316  50.252  50.839  1.00  0.00           C
ATOM   1355  O   ARG A  91      52.769  50.108  49.724  1.00  0.00           O
ATOM   1356  N   PRO A  92      52.725  49.583  51.902  1.00  0.00           N
ATOM   1357  CD  PRO A  92      52.588  49.934  53.261  1.00  0.00           C
ATOM   1358  HD1 PRO A  92      51.644  49.543  53.642  1.00  0.00           H
ATOM   1359  HD2 PRO A  92      52.557  51.021  53.366  1.00  0.00           H
ATOM   1360  CG  PRO A  92      53.785  49.334  54.042  1.00  0.00           C
ATOM   1361  HG1 PRO A  92      53.721  49.121  55.108  1.00  0.00           H
ATOM   1362  HG2 PRO A  92      54.779  49.743  53.878  1.00  0.00           H
ATOM   1363  CB  PRO A  92      53.759  48.009  53.289  1.00  0.00           C
ATOM   1364  HB1 PRO A  92      52.863  47.476  53.613  1.00  0.00           H
ATOM   1365  HB2 PRO A  92      54.710  47.534  53.518  1.00  0.00           H
ATOM   1366  CA  PRO A  92      53.643  48.441  51.834  1.00  0.00           C
ATOM   1367  HA  PRO A  92      54.603  48.743  51.434  1.00  0.00           H
ATOM   1368  C   PRO A  92      53.193  47.201  51.051  1.00  0.00           C
ATOM   1369  O   PRO A  92      54.090  46.440  50.605  1.00  0.00           O
ATOM   1370  N   GLU A  93      51.948  46.912  50.801  1.00  0.00           N
ATOM   1371  H   GLU A  93      51.170  47.493  51.080  1.00  0.00           H
ATOM   1372  CA  GLU A  93      51.491  45.610  50.138  1.00  0.00           C
ATOM   1373  HA  GLU A  93      51.925  44.761  50.676  1.00  0.00           H
ATOM   1374  CB  GLU A  93      49.911  45.629  50.118  1.00  0.00           C
ATOM   1375  HB1 GLU A  93      49.525  44.808  49.510  1.00  0.00           H
ATOM   1376  HB2 GLU A  93      49.549  46.571  49.702  1.00  0.00           H
ATOM   1377  CG  GLU A  93      49.369  45.407  51.493  1.00  0.00           C
ATOM   1378  HG1 GLU A  93      49.704  46.203  52.156  1.00  0.00           H
ATOM   1379  HG2 GLU A  93      49.793  44.498  51.926  1.00  0.00           H
ATOM   1380  CD  GLU A  93      47.884  45.353  51.630  1.00  0.00           C
ATOM   1381  OE1 GLU A  93      47.303  44.944  50.574  1.00  0.00           O
ATOM   1382  OE2 GLU A  93      47.362  45.731  52.686  1.00  0.00           O
ATOM   1383  C   GLU A  93      51.967  45.466  48.623  1.00  0.00           C
ATOM   1384  O   GLU A  93      52.636  44.513  48.226  1.00  0.00           O
ATOM   1385  N   VAL A  94      51.800  46.604  47.906  1.00  0.00           N
ATOM   1386  H   VAL A  94      51.389  47.388  48.387  1.00  0.00           H
ATOM   1387  CA  VAL A  94      51.998  46.644  46.442  1.00  0.00           C
ATOM   1388  HA  VAL A  94      51.518  45.711  46.140  1.00  0.00           H
ATOM   1389  CB  VAL A  94      51.451  47.889  45.869  1.00  0.00           C
ATOM   1390  HB  VAL A  94      51.935  48.044  44.904  1.00  0.00           H
ATOM   1391  CG1 VAL A  94      49.908  47.611  45.676  1.00  0.00           C
ATOM   1392 1HG1 VAL A  94      49.474  47.526  46.680  1.00  0.00           H
ATOM   1393 2HG1 VAL A  94      49.381  48.403  45.145  1.00  0.00           H
ATOM   1394 3HG1 VAL A  94      49.765  46.641  45.189  1.00  0.00           H
ATOM   1395  CG2 VAL A  94      51.627  49.175  46.649  1.00  0.00           C
ATOM   1396 1HG2 VAL A  94      52.613  49.598  46.473  1.00  0.00           H
ATOM   1397 2HG2 VAL A  94      50.911  49.818  46.125  1.00  0.00           H
ATOM   1398 3HG2 VAL A  94      51.431  49.108  47.726  1.00  0.00           H
ATOM   1399  C   VAL A  94      53.437  46.485  46.083  1.00  0.00           C
ATOM   1400  O   VAL A  94      53.702  45.916  45.027  1.00  0.00           O
ATOM   1401  N   ASP A  95      54.439  46.862  46.886  1.00  0.00           N
ATOM   1402  H   ASP A  95      54.163  47.186  47.796  1.00  0.00           H
ATOM   1403  CA  ASP A  95      55.843  46.591  46.721  1.00  0.00           C
ATOM   1404  HA  ASP A  95      56.184  46.984  45.768  1.00  0.00           H
ATOM   1405  CB  ASP A  95      56.496  47.424  47.760  1.00  0.00           C
ATOM   1406  HB1 ASP A  95      56.382  46.929  48.730  1.00  0.00           H
ATOM   1407  HB2 ASP A  95      56.127  48.447  47.818  1.00  0.00           H
ATOM   1408  CG  ASP A  95      58.014  47.487  47.506  1.00  0.00           C
ATOM   1409  OD1 ASP A  95      58.378  48.067  46.443  1.00  0.00           O
ATOM   1410  OD2 ASP A  95      58.826  46.942  48.317  1.00  0.00           O
ATOM   1411  C   ASP A  95      56.244  45.145  46.823  1.00  0.00           C
ATOM   1412  O   ASP A  95      57.189  44.734  46.176  1.00  0.00           O
ATOM   1413  N   GLY A  96      55.509  44.301  47.538  1.00  0.00           N
ATOM   1414  H   GLY A  96      54.669  44.534  48.046  1.00  0.00           H
ATOM   1415  CA  GLY A  96      55.812  42.833  47.501  1.00  0.00           C
ATOM   1416  HA1 GLY A  96      55.243  42.281  48.248  1.00  0.00           H
ATOM   1417  HA2 GLY A  96      56.879  42.640  47.644  1.00  0.00           H
ATOM   1418  C   GLY A  96      55.339  42.194  46.151  1.00  0.00           C
ATOM   1419  O   GLY A  96      56.084  41.472  45.454  1.00  0.00           O
ATOM   1420  N   VAL A  97      54.156  42.650  45.651  1.00  0.00           N
ATOM   1421  H   VAL A  97      53.667  43.368  46.172  1.00  0.00           H
ATOM   1422  CA  VAL A  97      53.692  42.155  44.336  1.00  0.00           C
ATOM   1423  HA  VAL A  97      53.916  41.109  44.503  1.00  0.00           H
ATOM   1424  CB  VAL A  97      52.172  42.341  44.139  1.00  0.00           C
ATOM   1425  HB  VAL A  97      51.969  41.584  43.385  1.00  0.00           H
ATOM   1426  CG1 VAL A  97      51.383  42.035  45.433  1.00  0.00           C
ATOM   1427 1HG1 VAL A  97      51.786  41.154  45.951  1.00  0.00           H
ATOM   1428 2HG1 VAL A  97      51.367  42.862  46.142  1.00  0.00           H
ATOM   1429 3HG1 VAL A  97      50.356  41.765  45.165  1.00  0.00           H
ATOM   1430  CG2 VAL A  97      51.605  43.645  43.584  1.00  0.00           C
ATOM   1431 1HG2 VAL A  97      50.530  43.626  43.703  1.00  0.00           H
ATOM   1432 2HG2 VAL A  97      52.016  44.501  44.133  1.00  0.00           H
ATOM   1433 3HG2 VAL A  97      51.785  43.694  42.512  1.00  0.00           H
ATOM   1434  C   VAL A  97      54.621  42.720  43.225  1.00  0.00           C
ATOM   1435  O   VAL A  97      55.116  41.979  42.392  1.00  0.00           O
ATOM   1436  N   ARG A  98      54.819  44.060  43.201  1.00  0.00           N
ATOM   1437  H   ARG A  98      54.333  44.569  43.927  1.00  0.00           H
ATOM   1438  CA  ARG A  98      55.766  44.823  42.381  1.00  0.00           C
ATOM   1439  HA  ARG A  98      55.403  44.841  41.354  1.00  0.00           H
ATOM   1440  CB  ARG A  98      55.986  46.283  42.914  1.00  0.00           C
ATOM   1441  HB1 ARG A  98      56.883  46.677  42.430  1.00  0.00           H
ATOM   1442  HB2 ARG A  98      56.190  46.168  43.978  1.00  0.00           H
ATOM   1443  CG  ARG A  98      54.943  47.421  42.591  1.00  0.00           C
ATOM   1444  HG1 ARG A  98      54.123  47.383  43.301  1.00  0.00           H
ATOM   1445  HG2 ARG A  98      54.602  47.239  41.574  1.00  0.00           H
ATOM   1446  CD  ARG A  98      55.611  48.806  42.572  1.00  0.00           C
ATOM   1447  HD1 ARG A  98      54.823  49.546  42.411  1.00  0.00           H
ATOM   1448  HD2 ARG A  98      56.297  48.886  41.724  1.00  0.00           H
ATOM   1449  NE  ARG A  98      56.343  49.044  43.781  1.00  0.00           N
ATOM   1450  HE  ARG A  98      57.215  48.569  43.941  1.00  0.00           H
ATOM   1451  CZ  ARG A  98      56.098  50.030  44.636  1.00  0.00           C
ATOM   1452  NH1 ARG A  98      56.759  50.116  45.719  1.00  0.00           N
ATOM   1453 1HH1 ARG A  98      57.473  49.480  46.025  1.00  0.00           H
ATOM   1454 2HH1 ARG A  98      56.730  50.998  46.211  1.00  0.00           H
ATOM   1455  NH2 ARG A  98      55.207  50.964  44.442  1.00  0.00           N
ATOM   1456 1HH2 ARG A  98      54.719  51.075  43.563  1.00  0.00           H
ATOM   1457 2HH2 ARG A  98      55.087  51.676  45.145  1.00  0.00           H
ATOM   1458  C   ARG A  98      57.114  44.098  42.256  1.00  0.00           C
ATOM   1459  O   ARG A  98      57.579  43.876  41.087  1.00  0.00           O
ATOM   1460  N   LYS A  99      57.668  43.576  43.373  1.00  0.00           N
ATOM   1461  H   LYS A  99      57.325  43.827  44.288  1.00  0.00           H
ATOM   1462  CA  LYS A  99      58.915  42.844  43.359  1.00  0.00           C
ATOM   1463  HA  LYS A  99      59.586  43.203  42.578  1.00  0.00           H
ATOM   1464  CB  LYS A  99      59.744  43.001  44.664  1.00  0.00           C
ATOM   1465  HB1 LYS A  99      60.616  42.384  44.469  1.00  0.00           H
ATOM   1466  HB2 LYS A  99      59.201  42.533  45.482  1.00  0.00           H
ATOM   1467  CG  LYS A  99      60.271  44.412  44.946  1.00  0.00           C
ATOM   1468  HG1 LYS A  99      59.378  45.030  45.051  1.00  0.00           H
ATOM   1469  HG2 LYS A  99      60.835  44.795  44.093  1.00  0.00           H
ATOM   1470  CD  LYS A  99      61.087  44.673  46.164  1.00  0.00           C
ATOM   1471  HD1 LYS A  99      61.144  45.737  46.409  1.00  0.00           H
ATOM   1472  HD2 LYS A  99      62.106  44.347  45.978  1.00  0.00           H
ATOM   1473  CE  LYS A  99      60.723  43.914  47.473  1.00  0.00           C
ATOM   1474  HE1 LYS A  99      61.505  44.005  48.219  1.00  0.00           H
ATOM   1475  HE2 LYS A  99      60.739  42.866  47.165  1.00  0.00           H
ATOM   1476  NZ  LYS A  99      59.399  44.362  47.966  1.00  0.00           N
ATOM   1477  HZ1 LYS A  99      59.311  44.125  48.948  1.00  0.00           H
ATOM   1478  HZ2 LYS A  99      59.378  45.368  47.979  1.00  0.00           H
ATOM   1479  HZ3 LYS A  99      58.675  43.946  47.399  1.00  0.00           H
ATOM   1480  C   LYS A  99      58.830  41.367  42.889  1.00  0.00           C
ATOM   1481  O   LYS A  99      59.793  40.918  42.234  1.00  0.00           O
ATOM   1482  N   ALA A 100      57.768  40.560  43.100  1.00  0.00           N
ATOM   1483  H   ALA A 100      57.174  40.860  43.861  1.00  0.00           H
ATOM   1484  CA  ALA A 100      57.657  39.309  42.375  1.00  0.00           C
ATOM   1485  HA  ALA A 100      58.537  38.702  42.554  1.00  0.00           H
ATOM   1486  CB  ALA A 100      56.378  38.569  42.887  1.00  0.00           C
ATOM   1487  HB1 ALA A 100      55.490  39.076  42.516  1.00  0.00           H
ATOM   1488  HB2 ALA A 100      56.296  37.533  42.555  1.00  0.00           H
ATOM   1489  HB3 ALA A 100      56.395  38.581  43.974  1.00  0.00           H
ATOM   1490  C   ALA A 100      57.588  39.457  40.879  1.00  0.00           C
ATOM   1491  O   ALA A 100      58.134  38.563  40.236  1.00  0.00           O
ATOM   1492  N   LEU A 101      56.944  40.525  40.338  1.00  0.00           N
ATOM   1493  H   LEU A 101      56.703  41.245  41.011  1.00  0.00           H
ATOM   1494  CA  LEU A 101      56.595  40.578  38.909  1.00  0.00           C
ATOM   1495  HA  LEU A 101      56.548  39.520  38.631  1.00  0.00           H
ATOM   1496  CB  LEU A 101      55.275  41.399  38.683  1.00  0.00           C
ATOM   1497  HB1 LEU A 101      55.162  41.526  37.609  1.00  0.00           H
ATOM   1498  HB2 LEU A 101      55.401  42.384  39.132  1.00  0.00           H
ATOM   1499  CG  LEU A 101      54.003  40.591  39.227  1.00  0.00           C
ATOM   1500  HG  LEU A 101      54.146  40.565  40.303  1.00  0.00           H
ATOM   1501  CD1 LEU A 101      52.677  41.337  39.119  1.00  0.00           C
ATOM   1502 1HD1 LEU A 101      52.674  42.356  39.504  1.00  0.00           H
ATOM   1503 2HD1 LEU A 101      52.379  41.335  38.075  1.00  0.00           H
ATOM   1504 3HD1 LEU A 101      51.881  40.793  39.626  1.00  0.00           H
ATOM   1505  CD2 LEU A 101      53.806  39.122  38.911  1.00  0.00           C
ATOM   1506 1HD2 LEU A 101      54.637  38.568  39.330  1.00  0.00           H
ATOM   1507 2HD2 LEU A 101      52.955  38.747  39.478  1.00  0.00           H
ATOM   1508 3HD2 LEU A 101      53.625  38.972  37.846  1.00  0.00           H
ATOM   1509  C   LEU A 101      57.805  41.175  38.157  1.00  0.00           C
ATOM   1510  O   LEU A 101      57.972  40.877  36.986  1.00  0.00           O
ATOM   1511  N   GLN A 102      58.585  42.039  38.835  1.00  0.00           N
ATOM   1512  H   GLN A 102      58.322  42.395  39.743  1.00  0.00           H
ATOM   1513  CA  GLN A 102      60.010  42.298  38.332  1.00  0.00           C
ATOM   1514  HA  GLN A 102      60.031  42.663  37.314  1.00  0.00           H
ATOM   1515  CB  GLN A 102      60.469  43.366  39.328  1.00  0.00           C
ATOM   1516  HB1 GLN A 102      60.392  42.914  40.309  1.00  0.00           H
ATOM   1517  HB2 GLN A 102      59.896  44.279  39.190  1.00  0.00           H
ATOM   1518  CG  GLN A 102      61.885  43.905  39.221  1.00  0.00           C
ATOM   1519  HG1 GLN A 102      62.013  44.195  38.174  1.00  0.00           H
ATOM   1520  HG2 GLN A 102      62.578  43.123  39.549  1.00  0.00           H
ATOM   1521  CD  GLN A 102      62.161  45.102  40.065  1.00  0.00           C
ATOM   1522  OE1 GLN A 102      61.835  46.231  39.669  1.00  0.00           O
ATOM   1523  NE2 GLN A 102      62.644  44.975  41.328  1.00  0.00           N
ATOM   1524 1HE2 GLN A 102      62.947  44.059  41.625  1.00  0.00           H
ATOM   1525 2HE2 GLN A 102      62.731  45.840  41.859  1.00  0.00           H
ATOM   1526  C   GLN A 102      60.969  41.103  38.343  1.00  0.00           C
ATOM   1527  O   GLN A 102      61.802  41.032  37.434  1.00  0.00           O
ATOM   1528  N   ASP A 103      60.826  40.076  39.217  1.00  0.00           N
ATOM   1529  H   ASP A 103      60.176  40.249  39.976  1.00  0.00           H
ATOM   1530  CA  ASP A 103      61.614  38.755  39.148  1.00  0.00           C
ATOM   1531  HA  ASP A 103      62.627  38.926  38.774  1.00  0.00           H
ATOM   1532  CB  ASP A 103      61.647  37.893  40.427  1.00  0.00           C
ATOM   1533  HB1 ASP A 103      62.223  36.982  40.232  1.00  0.00           H
ATOM   1534  HB2 ASP A 103      60.654  37.532  40.722  1.00  0.00           H
ATOM   1535  CG  ASP A 103      62.310  38.504  41.615  1.00  0.00           C
ATOM   1536  OD1 ASP A 103      62.289  37.823  42.653  1.00  0.00           O
ATOM   1537  OD2 ASP A 103      63.038  39.477  41.505  1.00  0.00           O
ATOM   1538  C   ASP A 103      61.104  37.863  38.008  1.00  0.00           C
ATOM   1539  O   ASP A 103      61.856  37.121  37.472  1.00  0.00           O
ATOM   1540  N   LEU A 104      59.806  37.906  37.533  1.00  0.00           N
ATOM   1541  H   LEU A 104      59.173  38.517  38.032  1.00  0.00           H
ATOM   1542  CA  LEU A 104      59.367  37.130  36.336  1.00  0.00           C
ATOM   1543  HA  LEU A 104      59.798  36.134  36.445  1.00  0.00           H
ATOM   1544  CB  LEU A 104      57.887  37.174  36.402  1.00  0.00           C
ATOM   1545  HB1 LEU A 104      57.629  36.637  35.493  1.00  0.00           H
ATOM   1546  HB2 LEU A 104      57.494  38.185  36.287  1.00  0.00           H
ATOM   1547  CG  LEU A 104      57.104  36.586  37.632  1.00  0.00           C
ATOM   1548  HG  LEU A 104      57.115  37.212  38.524  1.00  0.00           H
ATOM   1549  CD1 LEU A 104      55.638  36.546  37.304  1.00  0.00           C
ATOM   1550 1HD1 LEU A 104      55.154  36.044  38.144  1.00  0.00           H
ATOM   1551 2HD1 LEU A 104      55.196  37.518  37.084  1.00  0.00           H
ATOM   1552 3HD1 LEU A 104      55.623  35.927  36.407  1.00  0.00           H
ATOM   1553  CD2 LEU A 104      57.629  35.246  38.011  1.00  0.00           C
ATOM   1554 1HD2 LEU A 104      56.982  34.767  38.746  1.00  0.00           H
ATOM   1555 2HD2 LEU A 104      57.604  34.625  37.117  1.00  0.00           H
ATOM   1556 3HD2 LEU A 104      58.631  35.383  38.423  1.00  0.00           H
ATOM   1557  C   LEU A 104      59.894  37.820  35.039  1.00  0.00           C
ATOM   1558  O   LEU A 104      59.445  37.430  33.937  1.00  0.00           O
ATOM   1559  N   GLY A 105      60.537  38.997  35.175  1.00  0.00           N
ATOM   1560  H   GLY A 105      60.820  39.319  36.093  1.00  0.00           H
ATOM   1561  CA  GLY A 105      60.812  39.882  33.982  1.00  0.00           C
ATOM   1562  HA1 GLY A 105      61.352  39.265  33.274  1.00  0.00           H
ATOM   1563  HA2 GLY A 105      61.484  40.694  34.282  1.00  0.00           H
ATOM   1564  C   GLY A 105      59.512  40.548  33.423  1.00  0.00           C
ATOM   1565  O   GLY A 105      59.580  40.894  32.243  1.00  0.00           O
ATOM   1566  N   LEU A 106      58.382  40.759  34.080  1.00  0.00           N
ATOM   1567  H   LEU A 106      58.370  40.588  35.076  1.00  0.00           H
ATOM   1568  CA  LEU A 106      57.289  41.587  33.606  1.00  0.00           C
ATOM   1569  HA  LEU A 106      57.143  41.429  32.543  1.00  0.00           H
ATOM   1570  CB  LEU A 106      55.932  41.324  34.303  1.00  0.00           C
ATOM   1571  HB1 LEU A 106      55.088  41.877  33.874  1.00  0.00           H
ATOM   1572  HB2 LEU A 106      55.976  41.609  35.351  1.00  0.00           H
ATOM   1573  CG  LEU A 106      55.478  39.869  34.195  1.00  0.00           C
ATOM   1574  HG  LEU A 106      56.216  39.267  34.720  1.00  0.00           H
ATOM   1575  CD1 LEU A 106      54.080  39.578  34.814  1.00  0.00           C
ATOM   1576 1HD1 LEU A 106      54.126  40.008  35.817  1.00  0.00           H
ATOM   1577 2HD1 LEU A 106      53.349  40.048  34.151  1.00  0.00           H
ATOM   1578 3HD1 LEU A 106      53.912  38.508  34.775  1.00  0.00           H
ATOM   1579  CD2 LEU A 106      55.560  39.297  32.768  1.00  0.00           C
ATOM   1580 1HD2 LEU A 106      56.605  39.134  32.491  1.00  0.00           H
ATOM   1581 2HD2 LEU A 106      55.114  38.306  32.737  1.00  0.00           H
ATOM   1582 3HD2 LEU A 106      55.111  39.899  31.979  1.00  0.00           H
ATOM   1583  C   LEU A 106      57.612  43.076  33.862  1.00  0.00           C
ATOM   1584  O   LEU A 106      58.470  43.408  34.722  1.00  0.00           O
ATOM   1585  N   ARG A 107      57.161  43.981  33.039  1.00  0.00           N
ATOM   1586  H   ARG A 107      56.481  43.615  32.383  1.00  0.00           H
ATOM   1587  CA  ARG A 107      57.425  45.392  33.130  1.00  0.00           C
ATOM   1588  HA  ARG A 107      58.435  45.623  33.447  1.00  0.00           H
ATOM   1589  CB  ARG A 107      57.078  46.172  31.765  1.00  0.00           C
ATOM   1590  HB1 ARG A 107      56.287  45.683  31.203  1.00  0.00           H
ATOM   1591  HB2 ARG A 107      57.961  46.148  31.126  1.00  0.00           H
ATOM   1592  CG  ARG A 107      56.730  47.707  32.003  1.00  0.00           C
ATOM   1593  HG1 ARG A 107      57.491  48.093  32.684  1.00  0.00           H
ATOM   1594  HG2 ARG A 107      55.726  47.833  32.399  1.00  0.00           H
ATOM   1595  CD  ARG A 107      56.707  48.558  30.773  1.00  0.00           C
ATOM   1596  HD1 ARG A 107      57.708  48.486  30.344  1.00  0.00           H
ATOM   1597  HD2 ARG A 107      56.587  49.598  31.088  1.00  0.00           H
ATOM   1598  NE  ARG A 107      55.637  48.168  29.858  1.00  0.00           N
ATOM   1599  HE  ARG A 107      55.436  47.193  29.701  1.00  0.00           H
ATOM   1600  CZ  ARG A 107      54.863  48.942  29.137  1.00  0.00           C
ATOM   1601  NH1 ARG A 107      53.902  48.384  28.445  1.00  0.00           N
ATOM   1602 1HH1 ARG A 107      53.822  47.382  28.521  1.00  0.00           H
ATOM   1603 2HH1 ARG A 107      53.205  48.937  27.969  1.00  0.00           H
ATOM   1604  NH2 ARG A 107      55.121  50.258  29.113  1.00  0.00           N
ATOM   1605 1HH2 ARG A 107      56.001  50.656  29.396  1.00  0.00           H
ATOM   1606 2HH2 ARG A 107      54.446  50.729  28.519  1.00  0.00           H
ATOM   1607  C   ARG A 107      56.414  45.850  34.248  1.00  0.00           C
ATOM   1608  O   ARG A 107      55.296  45.374  34.288  1.00  0.00           O
ATOM   1609  N   ILE A 108      56.789  46.718  35.202  1.00  0.00           N
ATOM   1610  H   ILE A 108      57.733  47.064  35.098  1.00  0.00           H
ATOM   1611  CA  ILE A 108      55.845  47.366  36.148  1.00  0.00           C
ATOM   1612  HA  ILE A 108      54.902  46.812  36.165  1.00  0.00           H
ATOM   1613  CB  ILE A 108      56.415  47.340  37.605  1.00  0.00           C
ATOM   1614  HB  ILE A 108      57.232  48.058  37.689  1.00  0.00           H
ATOM   1615  CG2 ILE A 108      55.201  47.515  38.622  1.00  0.00           C
ATOM   1616 1HG2 ILE A 108      54.669  48.444  38.425  1.00  0.00           H
ATOM   1617 2HG2 ILE A 108      54.394  46.783  38.496  1.00  0.00           H
ATOM   1618 3HG2 ILE A 108      55.646  47.629  39.604  1.00  0.00           H
ATOM   1619  CG1 ILE A 108      57.071  46.060  38.060  1.00  0.00           C
ATOM   1620 1HG1 ILE A 108      57.389  46.154  39.103  1.00  0.00           H
ATOM   1621 2HG1 ILE A 108      58.014  45.984  37.525  1.00  0.00           H
ATOM   1622  CD  ILE A 108      56.388  44.661  38.054  1.00  0.00           C
ATOM   1623  HD1 ILE A 108      56.976  43.921  38.611  1.00  0.00           H
ATOM   1624  HD2 ILE A 108      55.416  44.775  38.535  1.00  0.00           H
ATOM   1625  HD3 ILE A 108      56.239  44.315  37.033  1.00  0.00           H
ATOM   1626  C   ILE A 108      55.563  48.858  35.765  1.00  0.00           C
ATOM   1627  O   ILE A 108      56.530  49.571  35.463  1.00  0.00           O
ATOM   1628  N   VAL A 109      54.295  49.223  35.765  1.00  0.00           N
ATOM   1629  H   VAL A 109      53.541  48.561  35.745  1.00  0.00           H
ATOM   1630  CA  VAL A 109      53.860  50.657  35.585  1.00  0.00           C
ATOM   1631  HA  VAL A 109      54.716  51.310  35.455  1.00  0.00           H
ATOM   1632  CB  VAL A 109      52.931  50.783  34.355  1.00  0.00           C
ATOM   1633  HB  VAL A 109      52.054  50.198  34.602  1.00  0.00           H
ATOM   1634  CG1 VAL A 109      52.520  52.262  34.093  1.00  0.00           C
ATOM   1635 1HG1 VAL A 109      51.977  52.662  34.947  1.00  0.00           H
ATOM   1636 2HG1 VAL A 109      53.355  52.837  33.688  1.00  0.00           H
ATOM   1637 3HG1 VAL A 109      51.726  52.257  33.342  1.00  0.00           H
ATOM   1638  CG2 VAL A 109      53.686  50.333  33.105  1.00  0.00           C
ATOM   1639 1HG2 VAL A 109      54.643  50.832  33.027  1.00  0.00           H
ATOM   1640 2HG2 VAL A 109      53.769  49.242  33.117  1.00  0.00           H
ATOM   1641 3HG2 VAL A 109      53.024  50.485  32.254  1.00  0.00           H
ATOM   1642  C   VAL A 109      53.140  51.184  36.804  1.00  0.00           C
ATOM   1643  O   VAL A 109      52.429  50.408  37.485  1.00  0.00           O
ATOM   1644  N   GLU A 110      53.279  52.475  37.108  1.00  0.00           N
ATOM   1645  H   GLU A 110      54.001  52.968  36.603  1.00  0.00           H
ATOM   1646  CA  GLU A 110      52.788  53.028  38.381  1.00  0.00           C
ATOM   1647  HA  GLU A 110      52.060  52.345  38.825  1.00  0.00           H
ATOM   1648  CB  GLU A 110      53.874  53.172  39.411  1.00  0.00           C
ATOM   1649  HB1 GLU A 110      53.532  53.618  40.345  1.00  0.00           H
ATOM   1650  HB2 GLU A 110      54.646  53.881  39.111  1.00  0.00           H
ATOM   1651  CG  GLU A 110      54.556  51.826  39.642  1.00  0.00           C
ATOM   1652  HG1 GLU A 110      55.196  51.636  38.781  1.00  0.00           H
ATOM   1653  HG2 GLU A 110      53.712  51.145  39.729  1.00  0.00           H
ATOM   1654  CD  GLU A 110      55.368  51.962  40.915  1.00  0.00           C
ATOM   1655  OE1 GLU A 110      54.846  52.138  42.012  1.00  0.00           O
ATOM   1656  OE2 GLU A 110      56.627  52.050  40.779  1.00  0.00           O
ATOM   1657  C   GLU A 110      52.051  54.327  38.144  1.00  0.00           C
ATOM   1658  O   GLU A 110      52.561  55.248  37.432  1.00  0.00           O
ATOM   1659  N   ILE A 111      50.900  54.535  38.741  1.00  0.00           N
ATOM   1660  H   ILE A 111      50.610  53.814  39.385  1.00  0.00           H
ATOM   1661  CA  ILE A 111      50.104  55.832  38.646  1.00  0.00           C
ATOM   1662  HA  ILE A 111      50.267  56.288  37.664  1.00  0.00           H
ATOM   1663  CB  ILE A 111      48.662  55.543  38.860  1.00  0.00           C
ATOM   1664  HB  ILE A 111      48.527  54.991  39.789  1.00  0.00           H
ATOM   1665  CG2 ILE A 111      47.913  56.844  38.809  1.00  0.00           C
ATOM   1666 1HG2 ILE A 111      47.897  57.140  37.762  1.00  0.00           H
ATOM   1667 2HG2 ILE A 111      46.863  56.729  39.086  1.00  0.00           H
ATOM   1668 3HG2 ILE A 111      48.282  57.688  39.387  1.00  0.00           H
ATOM   1669  CG1 ILE A 111      48.241  54.654  37.665  1.00  0.00           C
ATOM   1670 1HG1 ILE A 111      48.805  53.722  37.609  1.00  0.00           H
ATOM   1671 2HG1 ILE A 111      48.499  55.138  36.726  1.00  0.00           H
ATOM   1672  CD  ILE A 111      46.773  54.188  37.584  1.00  0.00           C
ATOM   1673  HD1 ILE A 111      46.747  53.502  36.732  1.00  0.00           H
ATOM   1674  HD2 ILE A 111      46.420  53.669  38.473  1.00  0.00           H
ATOM   1675  HD3 ILE A 111      46.121  55.005  37.273  1.00  0.00           H
ATOM   1676  C   ILE A 111      50.599  56.778  39.689  1.00  0.00           C
ATOM   1677  O   ILE A 111      50.616  56.445  40.900  1.00  0.00           O
ATOM   1678  N   GLY A 112      50.903  58.007  39.296  1.00  0.00           N
ATOM   1679  H   GLY A 112      50.870  58.177  38.293  1.00  0.00           H
ATOM   1680  CA  GLY A 112      51.341  59.057  40.125  1.00  0.00           C
ATOM   1681  HA1 GLY A 112      52.418  59.229  40.060  1.00  0.00           H
ATOM   1682  HA2 GLY A 112      51.138  58.854  41.174  1.00  0.00           H
ATOM   1683  C   GLY A 112      50.715  60.442  39.800  1.00  0.00           C
ATOM   1684  O   GLY A 112      50.910  61.313  40.616  1.00  0.00           O
ATOM   1685  N   ASP A 113      49.934  60.554  38.735  1.00  0.00           N
ATOM   1686  H   ASP A 113      49.769  59.781  38.109  1.00  0.00           H
ATOM   1687  CA  ASP A 113      49.123  61.680  38.537  1.00  0.00           C
ATOM   1688  HA  ASP A 113      49.700  62.579  38.749  1.00  0.00           H
ATOM   1689  CB  ASP A 113      48.542  61.717  37.086  1.00  0.00           C
ATOM   1690  HB1 ASP A 113      47.855  60.866  37.060  1.00  0.00           H
ATOM   1691  HB2 ASP A 113      49.338  61.638  36.347  1.00  0.00           H
ATOM   1692  CG  ASP A 113      47.676  62.957  36.719  1.00  0.00           C
ATOM   1693  OD1 ASP A 113      47.310  63.035  35.508  1.00  0.00           O
ATOM   1694  OD2 ASP A 113      47.494  63.861  37.569  1.00  0.00           O
ATOM   1695  C   ASP A 113      47.984  61.678  39.577  1.00  0.00           C
ATOM   1696  O   ASP A 113      47.267  60.727  39.707  1.00  0.00           O
ATOM   1697  N   GLU A 114      47.791  62.794  40.300  1.00  0.00           N
ATOM   1698  H   GLU A 114      48.320  63.631  40.081  1.00  0.00           H
ATOM   1699  CA  GLU A 114      46.750  62.894  41.385  1.00  0.00           C
ATOM   1700  HA  GLU A 114      46.780  61.988  42.000  1.00  0.00           H
ATOM   1701  CB  GLU A 114      47.255  63.985  42.342  1.00  0.00           C
ATOM   1702  HB1 GLU A 114      47.195  64.920  41.786  1.00  0.00           H
ATOM   1703  HB2 GLU A 114      48.323  63.796  42.456  1.00  0.00           H
ATOM   1704  CG  GLU A 114      46.482  63.959  43.632  1.00  0.00           C
ATOM   1705  HG1 GLU A 114      46.877  63.234  44.335  1.00  0.00           H
ATOM   1706  HG2 GLU A 114      45.433  63.721  43.419  1.00  0.00           H
ATOM   1707  CD  GLU A 114      46.473  65.330  44.257  1.00  0.00           C
ATOM   1708  OE1 GLU A 114      47.444  65.844  44.853  1.00  0.00           O
ATOM   1709  OE2 GLU A 114      45.356  65.885  44.327  1.00  0.00           O
ATOM   1710  C   GLU A 114      45.318  62.989  40.751  1.00  0.00           C
ATOM   1711  O   GLU A 114      44.341  62.765  41.470  1.00  0.00           O
ATOM   1712  N   ASN A 115      45.227  63.216  39.403  1.00  0.00           N
ATOM   1713  H   ASN A 115      46.029  63.441  38.838  1.00  0.00           H
ATOM   1714  CA  ASN A 115      44.008  63.026  38.614  1.00  0.00           C
ATOM   1715  HA  ASN A 115      43.121  63.395  39.117  1.00  0.00           H
ATOM   1716  CB  ASN A 115      44.050  63.966  37.418  1.00  0.00           C
ATOM   1717  HB1 ASN A 115      44.635  63.563  36.587  1.00  0.00           H
ATOM   1718  HB2 ASN A 115      44.528  64.853  37.838  1.00  0.00           H
ATOM   1719  CG  ASN A 115      42.719  64.353  36.877  1.00  0.00           C
ATOM   1720  OD1 ASN A 115      42.204  63.974  35.814  1.00  0.00           O
ATOM   1721  ND2 ASN A 115      42.032  65.230  37.540  1.00  0.00           N
ATOM   1722 1HD2 ASN A 115      42.358  65.767  38.334  1.00  0.00           H
ATOM   1723 2HD2 ASN A 115      41.098  65.422  37.220  1.00  0.00           H
ATOM   1724  C   ASN A 115      43.716  61.554  38.115  1.00  0.00           C
ATOM   1725  O   ASN A 115      42.586  61.377  37.807  1.00  0.00           O
ATOM   1726  N   ALA A 116      44.672  60.609  38.112  1.00  0.00           N
ATOM   1727  H   ALA A 116      45.547  60.800  38.573  1.00  0.00           H
ATOM   1728  CA  ALA A 116      44.600  59.272  37.374  1.00  0.00           C
ATOM   1729  HA  ALA A 116      43.827  59.516  36.645  1.00  0.00           H
ATOM   1730  CB  ALA A 116      45.913  58.950  36.629  1.00  0.00           C
ATOM   1731  HB1 ALA A 116      46.654  58.560  37.317  1.00  0.00           H
ATOM   1732  HB2 ALA A 116      45.692  58.189  35.882  1.00  0.00           H
ATOM   1733  HB3 ALA A 116      46.323  59.786  36.069  1.00  0.00           H
ATOM   1734  C   ALA A 116      43.955  58.208  38.187  1.00  0.00           C
ATOM   1735  O   ALA A 116      44.458  57.129  38.318  1.00  0.00           O
ATOM   1736  N   THR A 117      42.772  58.538  38.750  1.00  0.00           N
ATOM   1737  H   THR A 117      42.385  59.424  38.437  1.00  0.00           H
ATOM   1738  CA  THR A 117      41.989  57.726  39.695  1.00  0.00           C
ATOM   1739  HA  THR A 117      42.669  57.405  40.477  1.00  0.00           H
ATOM   1740  CB  THR A 117      40.805  58.513  40.210  1.00  0.00           C
ATOM   1741  HB  THR A 117      39.920  58.436  39.585  1.00  0.00           H
ATOM   1742  CG2 THR A 117      40.364  58.026  41.653  1.00  0.00           C
ATOM   1743 1HG2 THR A 117      40.173  56.960  41.705  1.00  0.00           H
ATOM   1744 2HG2 THR A 117      41.168  58.199  42.365  1.00  0.00           H
ATOM   1745 3HG2 THR A 117      39.434  58.497  41.980  1.00  0.00           H
ATOM   1746  OG1 THR A 117      41.171  59.853  40.388  1.00  0.00           O
ATOM   1747  HG1 THR A 117      40.397  60.382  40.580  1.00  0.00           H
ATOM   1748  C   THR A 117      41.539  56.480  39.063  1.00  0.00           C
ATOM   1749  O   THR A 117      40.770  56.478  38.107  1.00  0.00           O
ATOM   1750  N   LEU A 118      42.050  55.353  39.618  1.00  0.00           N
ATOM   1751  H   LEU A 118      42.506  55.393  40.517  1.00  0.00           H
ATOM   1752  CA  LEU A 118      41.682  54.085  39.113  1.00  0.00           C
ATOM   1753  HA  LEU A 118      40.769  54.109  38.512  1.00  0.00           H
ATOM   1754  CB  LEU A 118      42.898  53.670  38.209  1.00  0.00           C
ATOM   1755  HB1 LEU A 118      43.840  53.574  38.750  1.00  0.00           H
ATOM   1756  HB2 LEU A 118      42.851  54.492  37.483  1.00  0.00           H
ATOM   1757  CG  LEU A 118      42.716  52.425  37.381  1.00  0.00           C
ATOM   1758  HG  LEU A 118      42.654  51.566  38.047  1.00  0.00           H
ATOM   1759  CD1 LEU A 118      41.537  52.451  36.455  1.00  0.00           C
ATOM   1760 1HD1 LEU A 118      41.551  51.699  35.668  1.00  0.00           H
ATOM   1761 2HD1 LEU A 118      40.617  52.160  36.946  1.00  0.00           H
ATOM   1762 3HD1 LEU A 118      41.437  53.459  36.053  1.00  0.00           H
ATOM   1763  CD2 LEU A 118      44.000  52.229  36.519  1.00  0.00           C
ATOM   1764 1HD2 LEU A 118      43.994  51.288  35.977  1.00  0.00           H
ATOM   1765 2HD2 LEU A 118      44.263  53.094  35.901  1.00  0.00           H
ATOM   1766 3HD2 LEU A 118      44.824  52.188  37.227  1.00  0.00           H
ATOM   1767  C   LEU A 118      41.510  53.021  40.221  1.00  0.00           C
ATOM   1768  O   LEU A 118      42.362  52.881  41.064  1.00  0.00           O
ATOM   1769  N   ASP A 119      40.455  52.127  40.108  1.00  0.00           N
ATOM   1770  H   ASP A 119      39.817  52.265  39.346  1.00  0.00           H
ATOM   1771  CA  ASP A 119      40.508  50.842  40.767  1.00  0.00           C
ATOM   1772  HA  ASP A 119      41.459  50.892  41.313  1.00  0.00           H
ATOM   1773  CB  ASP A 119      39.497  50.764  41.869  1.00  0.00           C
ATOM   1774  HB1 ASP A 119      39.790  49.888  42.450  1.00  0.00           H
ATOM   1775  HB2 ASP A 119      38.518  50.517  41.442  1.00  0.00           H
ATOM   1776  CG  ASP A 119      39.432  51.873  42.952  1.00  0.00           C
ATOM   1777  OD1 ASP A 119      38.343  52.426  43.071  1.00  0.00           O
ATOM   1778  OD2 ASP A 119      40.370  52.150  43.689  1.00  0.00           O
ATOM   1779  C   ASP A 119      40.501  49.612  39.824  1.00  0.00           C
ATOM   1780  O   ASP A 119      39.972  49.728  38.735  1.00  0.00           O
ATOM   1781  N   GLY A 120      41.099  48.464  40.240  1.00  0.00           N
ATOM   1782  H   GLY A 120      41.624  48.442  41.103  1.00  0.00           H
ATOM   1783  CA  GLY A 120      41.008  47.277  39.338  1.00  0.00           C
ATOM   1784  HA1 GLY A 120      41.658  46.469  39.680  1.00  0.00           H
ATOM   1785  HA2 GLY A 120      41.409  47.462  38.344  1.00  0.00           H
ATOM   1786  C   GLY A 120      39.580  46.651  39.255  1.00  0.00           C
ATOM   1787  O   GLY A 120      39.272  46.021  38.261  1.00  0.00           O
ATOM   1788  N   THR A 121      38.735  46.926  40.310  1.00  0.00           N
ATOM   1789  H   THR A 121      39.128  47.507  41.045  1.00  0.00           H
ATOM   1790  CA  THR A 121      37.312  46.582  40.476  1.00  0.00           C
ATOM   1791  HA  THR A 121      37.149  45.567  40.084  1.00  0.00           H
ATOM   1792  CB  THR A 121      36.751  46.758  41.896  1.00  0.00           C
ATOM   1793  HB  THR A 121      35.668  46.833  41.842  1.00  0.00           H
ATOM   1794  CG2 THR A 121      37.160  45.642  42.759  1.00  0.00           C
ATOM   1795 1HG2 THR A 121      36.729  45.981  43.704  1.00  0.00           H
ATOM   1796 2HG2 THR A 121      36.676  44.703  42.504  1.00  0.00           H
ATOM   1797 3HG2 THR A 121      38.243  45.751  42.854  1.00  0.00           H
ATOM   1798  OG1 THR A 121      37.238  48.019  42.364  1.00  0.00           O
ATOM   1799  HG1 THR A 121      36.615  48.371  43.018  1.00  0.00           H
ATOM   1800  C   THR A 121      36.493  47.448  39.535  1.00  0.00           C
ATOM   1801  O   THR A 121      35.324  47.224  39.578  1.00  0.00           O
ATOM   1802  N   ASP A 122      37.045  48.373  38.695  1.00  0.00           N
ATOM   1803  H   ASP A 122      38.007  48.637  38.805  1.00  0.00           H
ATOM   1804  CA  ASP A 122      36.364  48.955  37.477  1.00  0.00           C
ATOM   1805  HA  ASP A 122      35.289  48.773  37.511  1.00  0.00           H
ATOM   1806  CB  ASP A 122      36.544  50.494  37.577  1.00  0.00           C
ATOM   1807  HB1 ASP A 122      36.381  50.871  36.573  1.00  0.00           H
ATOM   1808  HB2 ASP A 122      37.512  50.810  37.959  1.00  0.00           H
ATOM   1809  CG  ASP A 122      35.369  51.109  38.462  1.00  0.00           C
ATOM   1810  OD1 ASP A 122      34.160  50.842  38.268  1.00  0.00           O
ATOM   1811  OD2 ASP A 122      35.699  52.029  39.232  1.00  0.00           O
ATOM   1812  C   ASP A 122      36.895  48.382  36.151  1.00  0.00           C
ATOM   1813  O   ASP A 122      36.164  48.584  35.200  1.00  0.00           O
ATOM   1814  N   VAL A 123      38.049  47.759  35.951  1.00  0.00           N
ATOM   1815  H   VAL A 123      38.529  47.511  36.802  1.00  0.00           H
ATOM   1816  CA  VAL A 123      38.630  47.283  34.680  1.00  0.00           C
ATOM   1817  HA  VAL A 123      38.264  47.880  33.845  1.00  0.00           H
ATOM   1818  CB  VAL A 123      40.210  47.349  34.825  1.00  0.00           C
ATOM   1819  HB  VAL A 123      40.524  46.642  35.589  1.00  0.00           H
ATOM   1820  CG1 VAL A 123      40.895  46.892  33.524  1.00  0.00           C
ATOM   1821 1HG1 VAL A 123      40.720  45.827  33.375  1.00  0.00           H
ATOM   1822 2HG1 VAL A 123      40.530  47.521  32.714  1.00  0.00           H
ATOM   1823 3HG1 VAL A 123      41.963  47.067  33.591  1.00  0.00           H
ATOM   1824  CG2 VAL A 123      40.822  48.669  35.320  1.00  0.00           C
ATOM   1825 1HG2 VAL A 123      40.423  48.960  36.288  1.00  0.00           H
ATOM   1826 2HG2 VAL A 123      41.915  48.596  35.370  1.00  0.00           H
ATOM   1827 3HG2 VAL A 123      40.481  49.402  34.590  1.00  0.00           H
ATOM   1828  C   VAL A 123      38.237  45.885  34.289  1.00  0.00           C
ATOM   1829  O   VAL A 123      38.553  44.937  35.008  1.00  0.00           O
ATOM   1830  N   LEU A 124      37.565  45.705  33.076  1.00  0.00           N
ATOM   1831  H   LEU A 124      37.260  46.531  32.580  1.00  0.00           H
ATOM   1832  CA  LEU A 124      37.138  44.444  32.532  1.00  0.00           C
ATOM   1833  HA  LEU A 124      37.530  43.603  33.109  1.00  0.00           H
ATOM   1834  CB  LEU A 124      35.641  44.376  32.312  1.00  0.00           C
ATOM   1835  HB1 LEU A 124      35.501  43.365  31.927  1.00  0.00           H
ATOM   1836  HB2 LEU A 124      35.457  45.151  31.565  1.00  0.00           H
ATOM   1837  CG  LEU A 124      34.794  44.689  33.572  1.00  0.00           C
ATOM   1838  HG  LEU A 124      35.016  45.649  34.030  1.00  0.00           H
ATOM   1839  CD1 LEU A 124      33.346  44.775  33.200  1.00  0.00           C
ATOM   1840 1HD1 LEU A 124      32.674  44.933  34.041  1.00  0.00           H
ATOM   1841 2HD1 LEU A 124      33.255  45.711  32.647  1.00  0.00           H
ATOM   1842 3HD1 LEU A 124      32.975  43.849  32.746  1.00  0.00           H
ATOM   1843  CD2 LEU A 124      34.836  43.576  34.668  1.00  0.00           C
ATOM   1844 1HD2 LEU A 124      34.087  43.825  35.414  1.00  0.00           H
ATOM   1845 2HD2 LEU A 124      34.775  42.611  34.167  1.00  0.00           H
ATOM   1846 3HD2 LEU A 124      35.782  43.584  35.198  1.00  0.00           H
ATOM   1847  C   LEU A 124      37.892  44.231  31.198  1.00  0.00           C
ATOM   1848  O   LEU A 124      38.172  45.122  30.463  1.00  0.00           O
ATOM   1849  N   PHE A 125      38.404  43.042  31.026  1.00  0.00           N
ATOM   1850  H   PHE A 125      38.128  42.356  31.704  1.00  0.00           H
ATOM   1851  CA  PHE A 125      39.165  42.668  29.816  1.00  0.00           C
ATOM   1852  HA  PHE A 125      39.175  43.480  29.091  1.00  0.00           H
ATOM   1853  CB  PHE A 125      40.715  42.529  30.193  1.00  0.00           C
ATOM   1854  HB1 PHE A 125      40.895  41.944  31.096  1.00  0.00           H
ATOM   1855  HB2 PHE A 125      41.097  43.541  30.242  1.00  0.00           H
ATOM   1856  CG  PHE A 125      41.507  42.089  28.930  1.00  0.00           C
ATOM   1857  CD1 PHE A 125      41.707  42.964  27.861  1.00  0.00           C
ATOM   1858  HD1 PHE A 125      41.390  44.000  27.795  1.00  0.00           H
ATOM   1859  CE1 PHE A 125      42.443  42.461  26.765  1.00  0.00           C
ATOM   1860  HE1 PHE A 125      42.698  43.118  25.942  1.00  0.00           H
ATOM   1861  CZ  PHE A 125      43.013  41.149  26.730  1.00  0.00           C
ATOM   1862  HZ  PHE A 125      43.532  40.859  25.824  1.00  0.00           H
ATOM   1863  CE2 PHE A 125      42.789  40.303  27.817  1.00  0.00           C
ATOM   1864  HE2 PHE A 125      43.225  39.316  27.918  1.00  0.00           H
ATOM   1865  CD2 PHE A 125      42.074  40.824  28.922  1.00  0.00           C
ATOM   1866  HD2 PHE A 125      41.888  40.145  29.741  1.00  0.00           H
ATOM   1867  C   PHE A 125      38.615  41.417  29.174  1.00  0.00           C
ATOM   1868  O   PHE A 125      38.595  40.296  29.742  1.00  0.00           O
ATOM   1869  N   THR A 126      38.164  41.556  27.922  1.00  0.00           N
ATOM   1870  H   THR A 126      38.384  42.479  27.564  1.00  0.00           H
ATOM   1871  CA  THR A 126      37.475  40.620  27.108  1.00  0.00           C
ATOM   1872  HA  THR A 126      36.861  40.044  27.803  1.00  0.00           H
ATOM   1873  CB  THR A 126      36.667  41.356  26.013  1.00  0.00           C
ATOM   1874  HB  THR A 126      36.127  40.593  25.442  1.00  0.00           H
ATOM   1875  CG2 THR A 126      35.665  42.394  26.513  1.00  0.00           C
ATOM   1876 1HG2 THR A 126      35.072  42.679  25.645  1.00  0.00           H
ATOM   1877 2HG2 THR A 126      34.903  41.921  27.140  1.00  0.00           H
ATOM   1878 3HG2 THR A 126      36.142  43.271  26.956  1.00  0.00           H
ATOM   1879  OG1 THR A 126      37.465  42.007  25.151  1.00  0.00           O
ATOM   1880  HG1 THR A 126      36.990  42.446  24.452  1.00  0.00           H
ATOM   1881  C   THR A 126      38.425  39.499  26.554  1.00  0.00           C
ATOM   1882  O   THR A 126      37.967  38.417  26.206  1.00  0.00           O
ATOM   1883  N   GLY A 127      39.724  39.806  26.477  1.00  0.00           N
ATOM   1884  H   GLY A 127      40.157  40.433  27.140  1.00  0.00           H
ATOM   1885  CA  GLY A 127      40.617  39.023  25.534  1.00  0.00           C
ATOM   1886  HA1 GLY A 127      40.104  38.111  25.245  1.00  0.00           H
ATOM   1887  HA2 GLY A 127      41.575  38.646  25.917  1.00  0.00           H
ATOM   1888  C   GLY A 127      40.893  39.789  24.257  1.00  0.00           C
ATOM   1889  O   GLY A 127      41.720  39.374  23.458  1.00  0.00           O
ATOM   1890  N   ARG A 128      40.087  40.858  24.002  1.00  0.00           N
ATOM   1891  H   ARG A 128      39.370  41.057  24.681  1.00  0.00           H
ATOM   1892  CA  ARG A 128      40.148  41.662  22.761  1.00  0.00           C
ATOM   1893  HA  ARG A 128      41.115  41.549  22.267  1.00  0.00           H
ATOM   1894  CB  ARG A 128      38.990  41.233  21.785  1.00  0.00           C
ATOM   1895  HB1 ARG A 128      38.063  41.126  22.358  1.00  0.00           H
ATOM   1896  HB2 ARG A 128      39.251  40.266  21.363  1.00  0.00           H
ATOM   1897  CG  ARG A 128      38.670  42.215  20.641  1.00  0.00           C
ATOM   1898  HG1 ARG A 128      39.433  42.005  19.899  1.00  0.00           H
ATOM   1899  HG2 ARG A 128      38.663  43.251  20.997  1.00  0.00           H
ATOM   1900  CD  ARG A 128      37.258  41.990  20.146  1.00  0.00           C
ATOM   1901  HD1 ARG A 128      36.548  42.634  20.668  1.00  0.00           H
ATOM   1902  HD2 ARG A 128      37.009  40.943  20.296  1.00  0.00           H
ATOM   1903  NE  ARG A 128      37.202  42.237  18.697  1.00  0.00           N
ATOM   1904  HE  ARG A 128      37.649  41.617  18.031  1.00  0.00           H
ATOM   1905  CZ  ARG A 128      36.852  43.355  18.128  1.00  0.00           C
ATOM   1906  NH1 ARG A 128      36.792  43.562  16.858  1.00  0.00           N
ATOM   1907 1HH1 ARG A 128      36.886  42.768  16.242  1.00  0.00           H
ATOM   1908 2HH1 ARG A 128      36.574  44.483  16.494  1.00  0.00           H
ATOM   1909  NH2 ARG A 128      36.383  44.364  18.794  1.00  0.00           N
ATOM   1910 1HH2 ARG A 128      36.422  44.428  19.794  1.00  0.00           H
ATOM   1911 2HH2 ARG A 128      35.971  45.188  18.366  1.00  0.00           H
ATOM   1912  C   ARG A 128      40.187  43.174  23.061  1.00  0.00           C
ATOM   1913  O   ARG A 128      40.963  43.857  22.412  1.00  0.00           O
ATOM   1914  N   GLU A 129      39.379  43.615  23.968  1.00  0.00           N
ATOM   1915  H   GLU A 129      38.955  42.917  24.556  1.00  0.00           H
ATOM   1916  CA  GLU A 129      39.309  45.002  24.429  1.00  0.00           C
ATOM   1917  HA  GLU A 129      40.240  45.510  24.187  1.00  0.00           H
ATOM   1918  CB  GLU A 129      38.195  45.867  23.701  1.00  0.00           C
ATOM   1919  HB1 GLU A 129      38.430  45.963  22.634  1.00  0.00           H
ATOM   1920  HB2 GLU A 129      38.079  46.816  24.213  1.00  0.00           H
ATOM   1921  CG  GLU A 129      36.814  45.350  23.864  1.00  0.00           C
ATOM   1922  HG1 GLU A 129      36.033  46.111  23.831  1.00  0.00           H
ATOM   1923  HG2 GLU A 129      36.722  44.879  24.850  1.00  0.00           H
ATOM   1924  CD  GLU A 129      36.294  44.340  22.826  1.00  0.00           C
ATOM   1925  OE1 GLU A 129      36.116  43.163  23.184  1.00  0.00           O
ATOM   1926  OE2 GLU A 129      36.065  44.767  21.669  1.00  0.00           O
ATOM   1927  C   GLU A 129      39.154  45.125  25.946  1.00  0.00           C
ATOM   1928  O   GLU A 129      39.002  44.082  26.596  1.00  0.00           O
ATOM   1929  N   PHE A 130      39.151  46.350  26.418  1.00  0.00           N
ATOM   1930  H   PHE A 130      39.160  47.161  25.814  1.00  0.00           H
ATOM   1931  CA  PHE A 130      38.906  46.711  27.756  1.00  0.00           C
ATOM   1932  HA  PHE A 130      38.693  45.818  28.340  1.00  0.00           H
ATOM   1933  CB  PHE A 130      40.040  47.491  28.354  1.00  0.00           C
ATOM   1934  HB1 PHE A 130      39.788  47.723  29.394  1.00  0.00           H
ATOM   1935  HB2 PHE A 130      40.157  48.462  27.863  1.00  0.00           H
ATOM   1936  CG  PHE A 130      41.375  46.824  28.485  1.00  0.00           C
ATOM   1937  CD1 PHE A 130      42.269  46.819  27.392  1.00  0.00           C
ATOM   1938  HD1 PHE A 130      42.018  47.273  26.439  1.00  0.00           H
ATOM   1939  CE1 PHE A 130      43.503  46.164  27.553  1.00  0.00           C
ATOM   1940  HE1 PHE A 130      44.294  46.263  26.834  1.00  0.00           H
ATOM   1941  CZ  PHE A 130      43.978  45.796  28.866  1.00  0.00           C
ATOM   1942  HZ  PHE A 130      45.006  45.504  28.980  1.00  0.00           H
ATOM   1943  CE2 PHE A 130      43.091  45.860  29.960  1.00  0.00           C
ATOM   1944  HE2 PHE A 130      43.484  45.678  30.952  1.00  0.00           H
ATOM   1945  CD2 PHE A 130      41.803  46.302  29.739  1.00  0.00           C
ATOM   1946  HD2 PHE A 130      41.147  46.403  30.586  1.00  0.00           H
ATOM   1947  C   PHE A 130      37.646  47.493  27.861  1.00  0.00           C
ATOM   1948  O   PHE A 130      37.394  48.461  27.090  1.00  0.00           O
ATOM   1949  N   PHE A 131      36.942  47.260  29.015  1.00  0.00           N
ATOM   1950  H   PHE A 131      37.194  46.489  29.617  1.00  0.00           H
ATOM   1951  CA  PHE A 131      35.894  48.197  29.436  1.00  0.00           C
ATOM   1952  HA  PHE A 131      35.859  49.064  28.776  1.00  0.00           H
ATOM   1953  CB  PHE A 131      34.479  47.509  29.405  1.00  0.00           C
ATOM   1954  HB1 PHE A 131      33.727  48.298  29.476  1.00  0.00           H
ATOM   1955  HB2 PHE A 131      34.535  46.871  30.290  1.00  0.00           H
ATOM   1956  CG  PHE A 131      34.117  46.670  28.199  1.00  0.00           C
ATOM   1957  CD1 PHE A 131      33.771  45.299  28.336  1.00  0.00           C
ATOM   1958  HD1 PHE A 131      33.883  44.781  29.282  1.00  0.00           H
ATOM   1959  CE1 PHE A 131      33.397  44.576  27.179  1.00  0.00           C
ATOM   1960  HE1 PHE A 131      33.102  43.550  27.370  1.00  0.00           H
ATOM   1961  CZ  PHE A 131      33.306  45.229  25.954  1.00  0.00           C
ATOM   1962  HZ  PHE A 131      32.985  44.690  25.082  1.00  0.00           H
ATOM   1963  CE2 PHE A 131      33.764  46.538  25.751  1.00  0.00           C
ATOM   1964  HE2 PHE A 131      33.828  47.022  24.784  1.00  0.00           H
ATOM   1965  CD2 PHE A 131      34.192  47.265  26.911  1.00  0.00           C
ATOM   1966  HD2 PHE A 131      34.506  48.281  26.765  1.00  0.00           H
ATOM   1967  C   PHE A 131      36.155  48.621  30.865  1.00  0.00           C
ATOM   1968  O   PHE A 131      36.356  47.758  31.751  1.00  0.00           O
ATOM   1969  N   VAL A 132      36.118  49.964  31.107  1.00  0.00           N
ATOM   1970  H   VAL A 132      35.891  50.541  30.312  1.00  0.00           H
ATOM   1971  CA  VAL A 132      36.598  50.544  32.308  1.00  0.00           C
ATOM   1972  HA  VAL A 132      36.693  49.713  33.009  1.00  0.00           H
ATOM   1973  CB  VAL A 132      37.919  51.195  32.197  1.00  0.00           C
ATOM   1974  HB  VAL A 132      37.806  52.084  31.582  1.00  0.00           H
ATOM   1975  CG1 VAL A 132      38.366  51.547  33.638  1.00  0.00           C
ATOM   1976 1HG1 VAL A 132      38.238  50.709  34.321  1.00  0.00           H
ATOM   1977 2HG1 VAL A 132      39.359  51.993  33.626  1.00  0.00           H
ATOM   1978 3HG1 VAL A 132      37.715  52.381  33.908  1.00  0.00           H
ATOM   1979  CG2 VAL A 132      38.880  50.276  31.508  1.00  0.00           C
ATOM   1980 1HG2 VAL A 132      39.881  50.722  31.456  1.00  0.00           H
ATOM   1981 2HG2 VAL A 132      38.893  49.333  32.051  1.00  0.00           H
ATOM   1982 3HG2 VAL A 132      38.569  50.087  30.480  1.00  0.00           H
ATOM   1983  C   VAL A 132      35.493  51.444  32.913  1.00  0.00           C
ATOM   1984  O   VAL A 132      35.142  52.462  32.271  1.00  0.00           O
ATOM   1985  N   GLY A 133      35.049  51.150  34.112  1.00  0.00           N
ATOM   1986  H   GLY A 133      35.465  50.352  34.570  1.00  0.00           H
ATOM   1987  CA  GLY A 133      33.889  51.739  34.832  1.00  0.00           C
ATOM   1988  HA1 GLY A 133      33.573  51.040  35.607  1.00  0.00           H
ATOM   1989  HA2 GLY A 133      33.178  51.883  34.022  1.00  0.00           H
ATOM   1990  C   GLY A 133      34.177  53.090  35.356  1.00  0.00           C
ATOM   1991  O   GLY A 133      35.278  53.329  35.814  1.00  0.00           O
ATOM   1992  N   LEU A 134      33.235  54.062  35.296  1.00  0.00           N
ATOM   1993  H   LEU A 134      32.429  53.739  34.779  1.00  0.00           H
ATOM   1994  CA  LEU A 134      33.380  55.476  35.891  1.00  0.00           C
ATOM   1995  HA  LEU A 134      34.433  55.512  36.158  1.00  0.00           H
ATOM   1996  CB  LEU A 134      33.057  56.671  34.894  1.00  0.00           C
ATOM   1997  HB1 LEU A 134      33.477  57.543  35.388  1.00  0.00           H
ATOM   1998  HB2 LEU A 134      31.972  56.799  34.874  1.00  0.00           H
ATOM   1999  CG  LEU A 134      33.561  56.458  33.501  1.00  0.00           C
ATOM   2000  HG  LEU A 134      32.962  55.655  33.076  1.00  0.00           H
ATOM   2001  CD1 LEU A 134      33.238  57.643  32.685  1.00  0.00           C
ATOM   2002 1HD1 LEU A 134      33.730  57.479  31.728  1.00  0.00           H
ATOM   2003 2HD1 LEU A 134      32.170  57.806  32.487  1.00  0.00           H
ATOM   2004 3HD1 LEU A 134      33.610  58.608  33.013  1.00  0.00           H
ATOM   2005  CD2 LEU A 134      35.126  56.257  33.440  1.00  0.00           C
ATOM   2006 1HD2 LEU A 134      35.546  56.768  34.297  1.00  0.00           H
ATOM   2007 2HD2 LEU A 134      35.341  55.189  33.533  1.00  0.00           H
ATOM   2008 3HD2 LEU A 134      35.484  56.578  32.454  1.00  0.00           H
ATOM   2009  C   LEU A 134      32.593  55.602  37.224  1.00  0.00           C
ATOM   2010  O   LEU A 134      31.950  56.632  37.405  1.00  0.00           O
ATOM   2011  N   SER A 135      32.557  54.547  38.042  1.00  0.00           N
ATOM   2012  H   SER A 135      33.111  53.813  37.632  1.00  0.00           H
ATOM   2013  CA  SER A 135      31.368  54.075  38.816  1.00  0.00           C
ATOM   2014  HA  SER A 135      30.440  54.183  38.263  1.00  0.00           H
ATOM   2015  CB  SER A 135      31.415  52.631  39.122  1.00  0.00           C
ATOM   2016  HB1 SER A 135      30.543  52.276  39.674  1.00  0.00           H
ATOM   2017  HB2 SER A 135      32.264  52.514  39.786  1.00  0.00           H
ATOM   2018  OG  SER A 135      31.660  51.892  37.950  1.00  0.00           O
ATOM   2019  HG  SER A 135      32.567  51.575  38.009  1.00  0.00           H
ATOM   2020  C   SER A 135      31.206  54.927  40.093  1.00  0.00           C
ATOM   2021  O   SER A 135      30.039  55.060  40.464  1.00  0.00           O
ATOM   2022  N   LYS A 136      32.289  55.449  40.641  1.00  0.00           N
ATOM   2023  H   LYS A 136      33.189  55.234  40.256  1.00  0.00           H
ATOM   2024  CA  LYS A 136      32.237  56.394  41.770  1.00  0.00           C
ATOM   2025  HA  LYS A 136      31.413  57.082  41.620  1.00  0.00           H
ATOM   2026  CB  LYS A 136      31.974  55.717  43.115  1.00  0.00           C
ATOM   2027  HB1 LYS A 136      32.717  54.916  43.227  1.00  0.00           H
ATOM   2028  HB2 LYS A 136      30.986  55.257  43.070  1.00  0.00           H
ATOM   2029  CG  LYS A 136      31.820  56.606  44.345  1.00  0.00           C
ATOM   2030  HG1 LYS A 136      32.790  57.058  44.584  1.00  0.00           H
ATOM   2031  HG2 LYS A 136      31.502  55.893  45.105  1.00  0.00           H
ATOM   2032  CD  LYS A 136      30.733  57.614  44.113  1.00  0.00           C
ATOM   2033  HD1 LYS A 136      29.883  57.101  43.647  1.00  0.00           H
ATOM   2034  HD2 LYS A 136      31.047  58.396  43.427  1.00  0.00           H
ATOM   2035  CE  LYS A 136      30.260  58.333  45.307  1.00  0.00           C
ATOM   2036  HE1 LYS A 136      29.726  59.211  44.942  1.00  0.00           H
ATOM   2037  HE2 LYS A 136      31.150  58.779  45.748  1.00  0.00           H
ATOM   2038  NZ  LYS A 136      29.447  57.543  46.212  1.00  0.00           N
ATOM   2039  HZ1 LYS A 136      29.836  56.632  46.387  1.00  0.00           H
ATOM   2040  HZ2 LYS A 136      29.325  57.997  47.097  1.00  0.00           H
ATOM   2041  HZ3 LYS A 136      28.508  57.435  45.846  1.00  0.00           H
ATOM   2042  C   LYS A 136      33.605  57.217  41.916  1.00  0.00           C
ATOM   2043  O   LYS A 136      33.553  58.384  42.206  1.00  0.00           O
ATOM   2044  N   TRP A 137      34.779  56.606  41.875  1.00  0.00           N
ATOM   2045  H   TRP A 137      34.709  55.602  41.978  1.00  0.00           H
ATOM   2046  CA  TRP A 137      36.148  57.148  42.102  1.00  0.00           C
ATOM   2047  HA  TRP A 137      36.096  58.201  42.371  1.00  0.00           H
ATOM   2048  CB  TRP A 137      36.846  56.291  43.170  1.00  0.00           C
ATOM   2049  HB1 TRP A 137      37.903  56.531  43.221  1.00  0.00           H
ATOM   2050  HB2 TRP A 137      36.715  55.239  42.938  1.00  0.00           H
ATOM   2051  CG  TRP A 137      36.345  56.538  44.534  1.00  0.00           C
ATOM   2052  CD1 TRP A 137      36.812  57.406  45.410  1.00  0.00           C
ATOM   2053  HD1 TRP A 137      37.497  58.179  45.093  1.00  0.00           H
ATOM   2054  NE1 TRP A 137      36.205  57.311  46.657  1.00  0.00           N
ATOM   2055  HE1 TRP A 137      36.495  57.886  47.437  1.00  0.00           H
ATOM   2056  CE2 TRP A 137      35.315  56.265  46.626  1.00  0.00           C
ATOM   2057  CZ2 TRP A 137      34.459  55.666  47.611  1.00  0.00           C
ATOM   2058  HZ2 TRP A 137      34.346  56.047  48.623  1.00  0.00           H
ATOM   2059  CH2 TRP A 137      33.729  54.493  47.258  1.00  0.00           C
ATOM   2060  HH2 TRP A 137      32.991  54.166  47.967  1.00  0.00           H
ATOM   2061  CZ3 TRP A 137      33.897  53.900  46.062  1.00  0.00           C
ATOM   2062  HZ3 TRP A 137      33.376  52.993  45.784  1.00  0.00           H
ATOM   2063  CE3 TRP A 137      34.786  54.485  45.072  1.00  0.00           C
ATOM   2064  HE3 TRP A 137      34.897  54.033  44.094  1.00  0.00           H
ATOM   2065  CD2 TRP A 137      35.408  55.690  45.293  1.00  0.00           C
ATOM   2066  C   TRP A 137      36.954  57.033  40.770  1.00  0.00           C
ATOM   2067  O   TRP A 137      37.576  57.990  40.344  1.00  0.00           O
ATOM   2068  N   THR A 138      36.862  55.968  39.988  1.00  0.00           N
ATOM   2069  H   THR A 138      36.311  55.160  40.224  1.00  0.00           H
ATOM   2070  CA  THR A 138      37.613  55.881  38.798  1.00  0.00           C
ATOM   2071  HA  THR A 138      38.666  56.096  38.978  1.00  0.00           H
ATOM   2072  CB  THR A 138      37.477  54.445  38.274  1.00  0.00           C
ATOM   2073  HB  THR A 138      36.422  54.227  38.057  1.00  0.00           H
ATOM   2074  CG2 THR A 138      38.219  54.165  36.986  1.00  0.00           C
ATOM   2075 1HG2 THR A 138      38.151  53.084  36.850  1.00  0.00           H
ATOM   2076 2HG2 THR A 138      37.670  54.649  36.166  1.00  0.00           H
ATOM   2077 3HG2 THR A 138      39.244  54.506  37.047  1.00  0.00           H
ATOM   2078  OG1 THR A 138      38.011  53.535  39.210  1.00  0.00           O
ATOM   2079  HG1 THR A 138      37.324  52.860  39.217  1.00  0.00           H
ATOM   2080  C   THR A 138      37.143  56.813  37.689  1.00  0.00           C
ATOM   2081  O   THR A 138      35.913  56.912  37.449  1.00  0.00           O
ATOM   2082  N   ASN A 139      38.054  57.501  36.991  1.00  0.00           N
ATOM   2083  H   ASN A 139      39.012  57.244  37.178  1.00  0.00           H
ATOM   2084  CA  ASN A 139      37.787  58.693  36.216  1.00  0.00           C
ATOM   2085  HA  ASN A 139      36.713  58.811  36.124  1.00  0.00           H
ATOM   2086  CB  ASN A 139      38.303  59.977  36.939  1.00  0.00           C
ATOM   2087  HB1 ASN A 139      38.104  59.873  38.008  1.00  0.00           H
ATOM   2088  HB2 ASN A 139      37.702  60.786  36.550  1.00  0.00           H
ATOM   2089  CG  ASN A 139      39.765  60.372  36.672  1.00  0.00           C
ATOM   2090  OD1 ASN A 139      40.540  59.529  36.379  1.00  0.00           O
ATOM   2091  ND2 ASN A 139      40.177  61.628  36.731  1.00  0.00           N
ATOM   2092 1HD2 ASN A 139      39.557  62.418  36.837  1.00  0.00           H
ATOM   2093 2HD2 ASN A 139      41.150  61.873  36.671  1.00  0.00           H
ATOM   2094  C   ASN A 139      38.361  58.576  34.810  1.00  0.00           C
ATOM   2095  O   ASN A 139      39.171  57.688  34.524  1.00  0.00           O
ATOM   2096  N   HIS A 140      37.966  59.416  33.850  1.00  0.00           N
ATOM   2097  H   HIS A 140      37.347  60.212  33.963  1.00  0.00           H
ATOM   2098  CA  HIS A 140      38.327  59.230  32.411  1.00  0.00           C
ATOM   2099  HA  HIS A 140      38.024  58.238  32.072  1.00  0.00           H
ATOM   2100  CB  HIS A 140      37.777  60.277  31.467  1.00  0.00           C
ATOM   2101  HB1 HIS A 140      38.250  60.064  30.514  1.00  0.00           H
ATOM   2102  HB2 HIS A 140      38.087  61.220  31.914  1.00  0.00           H
ATOM   2103  CG  HIS A 140      36.325  60.172  31.099  1.00  0.00           C
ATOM   2104  ND1 HIS A 140      35.284  60.961  31.712  1.00  0.00           N
ATOM   2105  CE1 HIS A 140      34.119  60.561  31.110  1.00  0.00           C
ATOM   2106  HE1 HIS A 140      33.151  61.001  31.337  1.00  0.00           H
ATOM   2107  NE2 HIS A 140      34.380  59.665  30.150  1.00  0.00           N
ATOM   2108  HE2 HIS A 140      33.667  59.278  29.542  1.00  0.00           H
ATOM   2109  CD2 HIS A 140      35.768  59.407  30.135  1.00  0.00           C
ATOM   2110  HD2 HIS A 140      36.213  58.792  29.372  1.00  0.00           H
ATOM   2111  C   HIS A 140      39.915  59.206  32.262  1.00  0.00           C
ATOM   2112  O   HIS A 140      40.490  58.533  31.426  1.00  0.00           O
ATOM   2113  N   ARG A 141      40.612  59.973  33.101  1.00  0.00           N
ATOM   2114  H   ARG A 141      40.067  60.437  33.808  1.00  0.00           H
ATOM   2115  CA  ARG A 141      42.096  59.961  33.193  1.00  0.00           C
ATOM   2116  HA  ARG A 141      42.544  60.231  32.240  1.00  0.00           H
ATOM   2117  CB  ARG A 141      42.428  61.211  34.050  1.00  0.00           C
ATOM   2118  HB1 ARG A 141      42.201  60.890  35.071  1.00  0.00           H
ATOM   2119  HB2 ARG A 141      41.895  62.102  33.700  1.00  0.00           H
ATOM   2120  CG  ARG A 141      43.909  61.561  34.149  1.00  0.00           C
ATOM   2121  HG1 ARG A 141      44.329  60.879  34.891  1.00  0.00           H
ATOM   2122  HG2 ARG A 141      43.847  62.584  34.525  1.00  0.00           H
ATOM   2123  CD  ARG A 141      44.788  61.601  32.860  1.00  0.00           C
ATOM   2124  HD1 ARG A 141      44.202  62.320  32.294  1.00  0.00           H
ATOM   2125  HD2 ARG A 141      44.753  60.626  32.364  1.00  0.00           H
ATOM   2126  NE  ARG A 141      46.150  61.868  33.179  1.00  0.00           N
ATOM   2127  HE  ARG A 141      46.266  62.447  33.992  1.00  0.00           H
ATOM   2128  CZ  ARG A 141      47.223  61.348  32.570  1.00  0.00           C
ATOM   2129  NH1 ARG A 141      47.144  60.934  31.294  1.00  0.00           N
ATOM   2130 1HH1 ARG A 141      46.332  61.049  30.707  1.00  0.00           H
ATOM   2131 2HH1 ARG A 141      48.016  60.652  30.877  1.00  0.00           H
ATOM   2132  NH2 ARG A 141      48.399  61.369  33.086  1.00  0.00           N
ATOM   2133 1HH2 ARG A 141      48.538  62.152  33.706  1.00  0.00           H
ATOM   2134 2HH2 ARG A 141      49.165  60.872  32.643  1.00  0.00           H
ATOM   2135  C   ARG A 141      42.813  58.710  33.749  1.00  0.00           C
ATOM   2136  O   ARG A 141      43.812  58.362  33.147  1.00  0.00           O
ATOM   2137  N   GLY A 142      42.264  57.997  34.751  1.00  0.00           N
ATOM   2138  H   GLY A 142      41.371  58.265  35.129  1.00  0.00           H
ATOM   2139  CA  GLY A 142      42.750  56.676  35.093  1.00  0.00           C
ATOM   2140  HA1 GLY A 142      42.179  56.341  35.959  1.00  0.00           H
ATOM   2141  HA2 GLY A 142      43.834  56.710  35.198  1.00  0.00           H
ATOM   2142  C   GLY A 142      42.422  55.663  34.045  1.00  0.00           C
ATOM   2143  O   GLY A 142      43.295  54.803  33.926  1.00  0.00           O
ATOM   2144  N   ALA A 143      41.321  55.819  33.249  1.00  0.00           N
ATOM   2145  H   ALA A 143      40.819  56.678  33.399  1.00  0.00           H
ATOM   2146  CA  ALA A 143      41.133  54.998  32.177  1.00  0.00           C
ATOM   2147  HA  ALA A 143      41.455  54.015  32.515  1.00  0.00           H
ATOM   2148  CB  ALA A 143      39.661  55.093  31.866  1.00  0.00           C
ATOM   2149  HB1 ALA A 143      39.062  54.895  32.751  1.00  0.00           H
ATOM   2150  HB2 ALA A 143      39.406  56.060  31.428  1.00  0.00           H
ATOM   2151  HB3 ALA A 143      39.457  54.268  31.184  1.00  0.00           H
ATOM   2152  C   ALA A 143      42.138  55.320  30.986  1.00  0.00           C
ATOM   2153  O   ALA A 143      42.568  54.414  30.250  1.00  0.00           O
ATOM   2154  N   GLU A 144      42.566  56.648  30.863  1.00  0.00           N
ATOM   2155  H   GLU A 144      42.097  57.332  31.450  1.00  0.00           H
ATOM   2156  CA  GLU A 144      43.575  57.150  29.967  1.00  0.00           C
ATOM   2157  HA  GLU A 144      43.233  56.755  29.014  1.00  0.00           H
ATOM   2158  CB  GLU A 144      43.585  58.675  30.008  1.00  0.00           C
ATOM   2159  HB1 GLU A 144      44.242  58.984  30.834  1.00  0.00           H
ATOM   2160  HB2 GLU A 144      42.563  59.039  30.121  1.00  0.00           H
ATOM   2161  CG  GLU A 144      43.995  59.358  28.745  1.00  0.00           C
ATOM   2162  HG1 GLU A 144      43.394  59.025  27.905  1.00  0.00           H
ATOM   2163  HG2 GLU A 144      44.995  59.002  28.481  1.00  0.00           H
ATOM   2164  CD  GLU A 144      44.034  60.831  28.892  1.00  0.00           C
ATOM   2165  OE1 GLU A 144      45.010  61.369  29.428  1.00  0.00           O
ATOM   2166  OE2 GLU A 144      43.162  61.532  28.459  1.00  0.00           O
ATOM   2167  C   GLU A 144      44.933  56.481  30.256  1.00  0.00           C
ATOM   2168  O   GLU A 144      45.792  56.588  29.362  1.00  0.00           O
ATOM   2169  N   ILE A 145      45.242  55.952  31.477  1.00  0.00           N
ATOM   2170  H   ILE A 145      44.638  56.170  32.244  1.00  0.00           H
ATOM   2171  CA  ILE A 145      46.503  55.152  31.733  1.00  0.00           C
ATOM   2172  HA  ILE A 145      47.214  55.661  31.082  1.00  0.00           H
ATOM   2173  CB  ILE A 145      47.120  55.161  33.166  1.00  0.00           C
ATOM   2174  HB  ILE A 145      46.644  54.313  33.652  1.00  0.00           H
ATOM   2175  CG2 ILE A 145      48.627  54.926  33.102  1.00  0.00           C
ATOM   2176 1HG2 ILE A 145      49.138  55.525  32.348  1.00  0.00           H
ATOM   2177 2HG2 ILE A 145      49.154  55.098  34.051  1.00  0.00           H
ATOM   2178 3HG2 ILE A 145      48.910  53.942  32.731  1.00  0.00           H
ATOM   2179  CG1 ILE A 145      46.917  56.577  33.858  1.00  0.00           C
ATOM   2180 1HG1 ILE A 145      47.429  56.576  34.825  1.00  0.00           H
ATOM   2181 2HG1 ILE A 145      45.853  56.714  34.027  1.00  0.00           H
ATOM   2182  CD  ILE A 145      47.402  57.811  33.053  1.00  0.00           C
ATOM   2183  HD1 ILE A 145      47.389  58.665  33.725  1.00  0.00           H
ATOM   2184  HD2 ILE A 145      48.434  57.532  32.812  1.00  0.00           H
ATOM   2185  HD3 ILE A 145      46.722  57.921  32.214  1.00  0.00           H
ATOM   2186  C   ILE A 145      46.394  53.722  31.199  1.00  0.00           C
ATOM   2187  O   ILE A 145      47.389  53.217  30.627  1.00  0.00           O
ATOM   2188  N   VAL A 146      45.265  53.009  31.470  1.00  0.00           N
ATOM   2189  H   VAL A 146      44.495  53.527  31.856  1.00  0.00           H
ATOM   2190  CA  VAL A 146      45.109  51.661  30.861  1.00  0.00           C
ATOM   2191  HA  VAL A 146      45.881  50.944  31.149  1.00  0.00           H
ATOM   2192  CB  VAL A 146      43.794  50.954  31.230  1.00  0.00           C
ATOM   2193  HB  VAL A 146      43.052  51.714  30.994  1.00  0.00           H
ATOM   2194  CG1 VAL A 146      43.383  49.674  30.529  1.00  0.00           C
ATOM   2195 1HG1 VAL A 146      42.318  49.476  30.641  1.00  0.00           H
ATOM   2196 2HG1 VAL A 146      43.625  49.712  29.471  1.00  0.00           H
ATOM   2197 3HG1 VAL A 146      43.962  48.887  30.996  1.00  0.00           H
ATOM   2198  CG2 VAL A 146      43.717  50.699  32.758  1.00  0.00           C
ATOM   2199 1HG2 VAL A 146      42.653  50.640  32.975  1.00  0.00           H
ATOM   2200 2HG2 VAL A 146      44.249  49.808  33.108  1.00  0.00           H
ATOM   2201 3HG2 VAL A 146      44.135  51.530  33.340  1.00  0.00           H
ATOM   2202  C   VAL A 146      45.237  51.706  29.295  1.00  0.00           C
ATOM   2203  O   VAL A 146      45.899  50.868  28.681  1.00  0.00           O
ATOM   2204  N   ALA A 147      44.711  52.744  28.725  1.00  0.00           N
ATOM   2205  H   ALA A 147      44.147  53.342  29.319  1.00  0.00           H
ATOM   2206  CA  ALA A 147      44.870  53.056  27.284  1.00  0.00           C
ATOM   2207  HA  ALA A 147      44.683  52.092  26.798  1.00  0.00           H
ATOM   2208  CB  ALA A 147      43.762  54.091  26.979  1.00  0.00           C
ATOM   2209  HB1 ALA A 147      42.823  53.706  27.380  1.00  0.00           H
ATOM   2210  HB2 ALA A 147      43.856  55.077  27.431  1.00  0.00           H
ATOM   2211  HB3 ALA A 147      43.569  54.194  25.909  1.00  0.00           H
ATOM   2212  C   ALA A 147      46.332  53.457  26.866  1.00  0.00           C
ATOM   2213  O   ALA A 147      46.615  53.300  25.691  1.00  0.00           O
ATOM   2214  N   ASP A 148      47.208  53.865  27.830  1.00  0.00           N
ATOM   2215  H   ASP A 148      46.943  54.040  28.788  1.00  0.00           H
ATOM   2216  CA  ASP A 148      48.645  54.104  27.660  1.00  0.00           C
ATOM   2217  HA  ASP A 148      48.856  54.330  26.617  1.00  0.00           H
ATOM   2218  CB  ASP A 148      49.007  55.385  28.500  1.00  0.00           C
ATOM   2219  HB1 ASP A 148      48.659  55.336  29.528  1.00  0.00           H
ATOM   2220  HB2 ASP A 148      48.388  56.218  28.171  1.00  0.00           H
ATOM   2221  CG  ASP A 148      50.456  55.785  28.388  1.00  0.00           C
ATOM   2222  OD1 ASP A 148      50.913  55.826  27.260  1.00  0.00           O
ATOM   2223  OD2 ASP A 148      51.151  55.969  29.450  1.00  0.00           O
ATOM   2224  C   ASP A 148      49.464  52.865  27.953  1.00  0.00           C
ATOM   2225  O   ASP A 148      50.549  52.687  27.473  1.00  0.00           O
ATOM   2226  N   THR A 149      49.013  51.952  28.810  1.00  0.00           N
ATOM   2227  H   THR A 149      48.146  52.070  29.313  1.00  0.00           H
ATOM   2228  CA  THR A 149      49.848  50.812  29.254  1.00  0.00           C
ATOM   2229  HA  THR A 149      50.883  51.146  29.281  1.00  0.00           H
ATOM   2230  CB  THR A 149      49.449  50.481  30.743  1.00  0.00           C
ATOM   2231  HB  THR A 149      48.425  50.129  30.704  1.00  0.00           H
ATOM   2232  CG2 THR A 149      50.321  49.299  31.232  1.00  0.00           C
ATOM   2233 1HG2 THR A 149      51.360  49.513  30.964  1.00  0.00           H
ATOM   2234 2HG2 THR A 149      50.210  49.336  32.314  1.00  0.00           H
ATOM   2235 3HG2 THR A 149      49.959  48.365  30.797  1.00  0.00           H
ATOM   2236  OG1 THR A 149      49.649  51.609  31.603  1.00  0.00           O
ATOM   2237  HG1 THR A 149      49.031  52.261  31.270  1.00  0.00           H
ATOM   2238  C   THR A 149      49.685  49.563  28.321  1.00  0.00           C
ATOM   2239  O   THR A 149      50.679  48.794  28.148  1.00  0.00           O
ATOM   2240  N   PHE A 150      48.550  49.429  27.686  1.00  0.00           N
ATOM   2241  H   PHE A 150      47.766  50.000  27.974  1.00  0.00           H
ATOM   2242  CA  PHE A 150      48.167  48.236  26.972  1.00  0.00           C
ATOM   2243  HA  PHE A 150      48.995  47.546  26.819  1.00  0.00           H
ATOM   2244  CB  PHE A 150      47.018  47.498  27.731  1.00  0.00           C
ATOM   2245  HB1 PHE A 150      46.619  46.626  27.208  1.00  0.00           H
ATOM   2246  HB2 PHE A 150      46.227  48.237  27.904  1.00  0.00           H
ATOM   2247  CG  PHE A 150      47.501  47.023  29.148  1.00  0.00           C
ATOM   2248  CD1 PHE A 150      46.756  47.406  30.255  1.00  0.00           C
ATOM   2249  HD1 PHE A 150      45.892  48.028  30.101  1.00  0.00           H
ATOM   2250  CE1 PHE A 150      47.094  47.024  31.572  1.00  0.00           C
ATOM   2251  HE1 PHE A 150      46.564  47.335  32.461  1.00  0.00           H
ATOM   2252  CZ  PHE A 150      48.261  46.200  31.635  1.00  0.00           C
ATOM   2253  HZ  PHE A 150      48.595  45.774  32.566  1.00  0.00           H
ATOM   2254  CE2 PHE A 150      49.034  45.793  30.531  1.00  0.00           C
ATOM   2255  HE2 PHE A 150      49.855  45.084  30.621  1.00  0.00           H
ATOM   2256  CD2 PHE A 150      48.616  46.215  29.231  1.00  0.00           C
ATOM   2257  HD2 PHE A 150      49.171  45.914  28.356  1.00  0.00           H
ATOM   2258  C   PHE A 150      47.715  48.603  25.538  1.00  0.00           C
ATOM   2259  O   PHE A 150      46.543  48.539  25.191  1.00  0.00           O
ATOM   2260  N   ARG A 151      48.636  49.338  24.839  1.00  0.00           N
ATOM   2261  H   ARG A 151      49.474  49.384  25.403  1.00  0.00           H
ATOM   2262  CA  ARG A 151      48.258  50.179  23.677  1.00  0.00           C
ATOM   2263  HA  ARG A 151      47.492  50.906  23.975  1.00  0.00           H
ATOM   2264  CB  ARG A 151      49.560  50.834  23.234  1.00  0.00           C
ATOM   2265  HB1 ARG A 151      49.380  51.513  22.397  1.00  0.00           H
ATOM   2266  HB2 ARG A 151      50.300  50.076  22.965  1.00  0.00           H
ATOM   2267  CG  ARG A 151      50.252  51.624  24.384  1.00  0.00           C
ATOM   2268  HG1 ARG A 151      50.851  50.900  24.953  1.00  0.00           H
ATOM   2269  HG2 ARG A 151      49.453  52.123  24.922  1.00  0.00           H
ATOM   2270  CD  ARG A 151      51.229  52.689  23.805  1.00  0.00           C
ATOM   2271  HD1 ARG A 151      50.708  53.153  22.959  1.00  0.00           H
ATOM   2272  HD2 ARG A 151      52.087  52.164  23.387  1.00  0.00           H
ATOM   2273  NE  ARG A 151      51.658  53.653  24.828  1.00  0.00           N
ATOM   2274  HE  ARG A 151      50.989  53.825  25.563  1.00  0.00           H
ATOM   2275  CZ  ARG A 151      52.868  54.227  24.904  1.00  0.00           C
ATOM   2276  NH1 ARG A 151      52.985  55.235  25.718  1.00  0.00           N
ATOM   2277 1HH1 ARG A 151      52.229  55.415  26.366  1.00  0.00           H
ATOM   2278 2HH1 ARG A 151      53.905  55.653  25.755  1.00  0.00           H
ATOM   2279  NH2 ARG A 151      53.785  53.959  24.125  1.00  0.00           N
ATOM   2280 1HH2 ARG A 151      53.676  53.200  23.480  1.00  0.00           H
ATOM   2281 2HH2 ARG A 151      54.592  54.569  24.131  1.00  0.00           H
ATOM   2282  C   ARG A 151      47.746  49.457  22.404  1.00  0.00           C
ATOM   2283  O   ARG A 151      47.020  50.078  21.649  1.00  0.00           O
ATOM   2284  N   ASP A 152      47.931  48.158  22.276  1.00  0.00           N
ATOM   2285  H   ASP A 152      48.474  47.719  23.017  1.00  0.00           H
ATOM   2286  CA  ASP A 152      47.433  47.405  21.147  1.00  0.00           C
ATOM   2287  HA  ASP A 152      47.553  47.975  20.218  1.00  0.00           H
ATOM   2288  CB  ASP A 152      48.249  46.170  20.907  1.00  0.00           C
ATOM   2289  HB1 ASP A 152      47.948  45.862  19.913  1.00  0.00           H
ATOM   2290  HB2 ASP A 152      47.899  45.485  21.687  1.00  0.00           H
ATOM   2291  CG  ASP A 152      49.751  46.247  20.960  1.00  0.00           C
ATOM   2292  OD1 ASP A 152      50.385  45.199  21.114  1.00  0.00           O
ATOM   2293  OD2 ASP A 152      50.339  47.284  20.588  1.00  0.00           O
ATOM   2294  C   ASP A 152      45.952  46.975  21.367  1.00  0.00           C
ATOM   2295  O   ASP A 152      45.346  46.555  20.417  1.00  0.00           O
ATOM   2296  N   PHE A 153      45.429  47.150  22.584  1.00  0.00           N
ATOM   2297  H   PHE A 153      45.912  47.645  23.327  1.00  0.00           H
ATOM   2298  CA  PHE A 153      44.028  46.690  22.886  1.00  0.00           C
ATOM   2299  HA  PHE A 153      43.621  46.031  22.114  1.00  0.00           H
ATOM   2300  CB  PHE A 153      44.143  45.768  24.139  1.00  0.00           C
ATOM   2301  HB1 PHE A 153      43.203  45.632  24.685  1.00  0.00           H
ATOM   2302  HB2 PHE A 153      44.752  46.258  24.896  1.00  0.00           H
ATOM   2303  CG  PHE A 153      44.806  44.453  23.777  1.00  0.00           C
ATOM   2304  CD1 PHE A 153      44.068  43.280  23.622  1.00  0.00           C
ATOM   2305  HD1 PHE A 153      42.997  43.301  23.719  1.00  0.00           H
ATOM   2306  CE1 PHE A 153      44.714  42.043  23.579  1.00  0.00           C
ATOM   2307  HE1 PHE A 153      44.151  41.130  23.550  1.00  0.00           H
ATOM   2308  CZ  PHE A 153      46.116  41.898  23.717  1.00  0.00           C
ATOM   2309  HZ  PHE A 153      46.652  40.968  23.769  1.00  0.00           H
ATOM   2310  CE2 PHE A 153      46.829  43.054  23.849  1.00  0.00           C
ATOM   2311  HE2 PHE A 153      47.905  42.977  23.852  1.00  0.00           H
ATOM   2312  CD2 PHE A 153      46.215  44.335  23.890  1.00  0.00           C
ATOM   2313  HD2 PHE A 153      46.794  45.191  24.204  1.00  0.00           H
ATOM   2314  C   PHE A 153      43.093  47.926  23.035  1.00  0.00           C
ATOM   2315  O   PHE A 153      43.538  48.843  23.725  1.00  0.00           O
ATOM   2316  N   ALA A 154      41.907  47.921  22.441  1.00  0.00           N
ATOM   2317  H   ALA A 154      41.618  47.090  21.947  1.00  0.00           H
ATOM   2318  CA  ALA A 154      40.969  49.105  22.542  1.00  0.00           C
ATOM   2319  HA  ALA A 154      41.584  49.978  22.347  1.00  0.00           H
ATOM   2320  CB  ALA A 154      39.832  48.976  21.531  1.00  0.00           C
ATOM   2321  HB1 ALA A 154      39.175  48.112  21.644  1.00  0.00           H
ATOM   2322  HB2 ALA A 154      39.302  49.919  21.507  1.00  0.00           H
ATOM   2323  HB3 ALA A 154      40.282  48.888  20.541  1.00  0.00           H
ATOM   2324  C   ALA A 154      40.440  49.283  23.995  1.00  0.00           C
ATOM   2325  O   ALA A 154      40.010  48.337  24.639  1.00  0.00           O
ATOM   2326  N   VAL A 155      40.342  50.536  24.496  1.00  0.00           N
ATOM   2327  H   VAL A 155      40.333  51.319  23.852  1.00  0.00           H
ATOM   2328  CA  VAL A 155      39.786  50.863  25.825  1.00  0.00           C
ATOM   2329  HA  VAL A 155      39.387  49.905  26.170  1.00  0.00           H
ATOM   2330  CB  VAL A 155      40.852  51.434  26.797  1.00  0.00           C
ATOM   2331  HB  VAL A 155      41.125  52.447  26.500  1.00  0.00           H
ATOM   2332  CG1 VAL A 155      40.337  51.584  28.206  1.00  0.00           C
ATOM   2333 1HG1 VAL A 155      40.012  50.603  28.561  1.00  0.00           H
ATOM   2334 2HG1 VAL A 155      41.186  51.904  28.812  1.00  0.00           H
ATOM   2335 3HG1 VAL A 155      39.554  52.337  28.286  1.00  0.00           H
ATOM   2336  CG2 VAL A 155      42.207  50.664  26.907  1.00  0.00           C
ATOM   2337 1HG2 VAL A 155      42.054  49.649  27.295  1.00  0.00           H
ATOM   2338 2HG2 VAL A 155      42.755  50.715  25.957  1.00  0.00           H
ATOM   2339 3HG2 VAL A 155      42.870  51.183  27.593  1.00  0.00           H
ATOM   2340  C   VAL A 155      38.705  51.896  25.690  1.00  0.00           C
ATOM   2341  O   VAL A 155      38.872  53.010  25.069  1.00  0.00           O
ATOM   2342  N   SER A 156      37.544  51.539  26.190  1.00  0.00           N
ATOM   2343  H   SER A 156      37.512  50.646  26.669  1.00  0.00           H
ATOM   2344  CA  SER A 156      36.345  52.390  26.148  1.00  0.00           C
ATOM   2345  HA  SER A 156      36.688  53.384  25.885  1.00  0.00           H
ATOM   2346  CB  SER A 156      35.274  51.880  25.204  1.00  0.00           C
ATOM   2347  HB1 SER A 156      34.529  52.664  25.106  1.00  0.00           H
ATOM   2348  HB2 SER A 156      34.861  50.949  25.594  1.00  0.00           H
ATOM   2349  OG  SER A 156      35.824  51.657  23.906  1.00  0.00           O
ATOM   2350  HG  SER A 156      35.916  52.482  23.423  1.00  0.00           H
ATOM   2351  C   SER A 156      35.721  52.430  27.507  1.00  0.00           C
ATOM   2352  O   SER A 156      35.712  51.376  28.188  1.00  0.00           O
ATOM   2353  N   THR A 157      35.097  53.565  27.913  1.00  0.00           N
ATOM   2354  H   THR A 157      35.225  54.443  27.420  1.00  0.00           H
ATOM   2355  CA  THR A 157      34.614  53.698  29.280  1.00  0.00           C
ATOM   2356  HA  THR A 157      35.111  52.965  29.923  1.00  0.00           H
ATOM   2357  CB  THR A 157      34.935  55.038  29.889  1.00  0.00           C
ATOM   2358  HB  THR A 157      34.545  55.209  30.893  1.00  0.00           H
ATOM   2359  CG2 THR A 157      36.411  55.092  30.071  1.00  0.00           C
ATOM   2360 1HG2 THR A 157      36.613  54.259  30.733  1.00  0.00           H
ATOM   2361 2HG2 THR A 157      36.992  55.138  29.147  1.00  0.00           H
ATOM   2362 3HG2 THR A 157      36.646  56.033  30.583  1.00  0.00           H
ATOM   2363  OG1 THR A 157      34.639  56.157  29.007  1.00  0.00           O
ATOM   2364  HG1 THR A 157      35.299  56.173  28.323  1.00  0.00           H
ATOM   2365  C   THR A 157      33.096  53.481  29.548  1.00  0.00           C
ATOM   2366  O   THR A 157      32.261  53.857  28.766  1.00  0.00           O
ATOM   2367  N   VAL A 158      32.747  52.927  30.705  1.00  0.00           N
ATOM   2368  H   VAL A 158      33.434  52.581  31.362  1.00  0.00           H
ATOM   2369  CA  VAL A 158      31.363  52.647  30.996  1.00  0.00           C
ATOM   2370  HA  VAL A 158      30.772  52.771  30.080  1.00  0.00           H
ATOM   2371  CB  VAL A 158      31.142  51.261  31.606  1.00  0.00           C
ATOM   2372  HB  VAL A 158      31.474  51.249  32.645  1.00  0.00           H
ATOM   2373  CG1 VAL A 158      29.683  50.895  31.437  1.00  0.00           C
ATOM   2374 1HG1 VAL A 158      29.393  50.734  30.395  1.00  0.00           H
ATOM   2375 2HG1 VAL A 158      29.599  50.046  32.111  1.00  0.00           H
ATOM   2376 3HG1 VAL A 158      28.987  51.671  31.750  1.00  0.00           H
ATOM   2377  CG2 VAL A 158      31.996  50.185  30.999  1.00  0.00           C
ATOM   2378 1HG2 VAL A 158      31.614  49.244  31.407  1.00  0.00           H
ATOM   2379 2HG2 VAL A 158      32.070  50.294  29.916  1.00  0.00           H
ATOM   2380 3HG2 VAL A 158      32.988  50.350  31.402  1.00  0.00           H
ATOM   2381  C   VAL A 158      30.867  53.640  32.010  1.00  0.00           C
ATOM   2382  O   VAL A 158      31.206  53.565  33.209  1.00  0.00           O
ATOM   2383  N   PRO A 159      29.813  54.444  31.725  1.00  0.00           N
ATOM   2384  CD  PRO A 159      28.997  54.334  30.523  1.00  0.00           C
ATOM   2385  HD1 PRO A 159      28.614  53.330  30.415  1.00  0.00           H
ATOM   2386  HD2 PRO A 159      29.501  54.648  29.604  1.00  0.00           H
ATOM   2387  CG  PRO A 159      27.853  55.231  30.765  1.00  0.00           C
ATOM   2388  HG1 PRO A 159      27.089  54.712  31.352  1.00  0.00           H
ATOM   2389  HG2 PRO A 159      27.470  55.626  29.827  1.00  0.00           H
ATOM   2390  CB  PRO A 159      28.523  56.344  31.588  1.00  0.00           C
ATOM   2391  HB1 PRO A 159      27.734  56.944  32.038  1.00  0.00           H
ATOM   2392  HB2 PRO A 159      29.244  56.975  31.084  1.00  0.00           H
ATOM   2393  CA  PRO A 159      29.356  55.516  32.533  1.00  0.00           C
ATOM   2394  HA  PRO A 159      30.089  56.192  32.969  1.00  0.00           H
ATOM   2395  C   PRO A 159      28.558  55.035  33.767  1.00  0.00           C
ATOM   2396  O   PRO A 159      28.455  53.817  34.058  1.00  0.00           O
ATOM   2397  N   VAL A 160      28.031  55.967  34.586  1.00  0.00           N
ATOM   2398  H   VAL A 160      28.439  56.875  34.415  1.00  0.00           H
ATOM   2399  CA  VAL A 160      27.533  55.579  35.965  1.00  0.00           C
ATOM   2400  HA  VAL A 160      28.394  55.177  36.488  1.00  0.00           H
ATOM   2401  CB  VAL A 160      27.247  56.891  36.719  1.00  0.00           C
ATOM   2402  HB  VAL A 160      26.818  56.594  37.679  1.00  0.00           H
ATOM   2403  CG1 VAL A 160      28.618  57.392  37.206  1.00  0.00           C
ATOM   2404 1HG1 VAL A 160      28.438  58.325  37.740  1.00  0.00           H
ATOM   2405 2HG1 VAL A 160      29.023  56.636  37.881  1.00  0.00           H
ATOM   2406 3HG1 VAL A 160      29.369  57.610  36.456  1.00  0.00           H
ATOM   2407  CG2 VAL A 160      26.417  57.946  36.042  1.00  0.00           C
ATOM   2408 1HG2 VAL A 160      26.034  58.665  36.773  1.00  0.00           H
ATOM   2409 2HG2 VAL A 160      27.130  58.528  35.447  1.00  0.00           H
ATOM   2410 3HG2 VAL A 160      25.630  57.596  35.373  1.00  0.00           H
ATOM   2411  C   VAL A 160      26.350  54.612  35.932  1.00  0.00           C
ATOM   2412  O   VAL A 160      25.211  54.963  35.636  1.00  0.00           O
ATOM   2413  N   SER A 161      26.583  53.402  36.410  1.00  0.00           N
ATOM   2414  H   SER A 161      27.547  53.105  36.525  1.00  0.00           H
ATOM   2415  CA  SER A 161      25.620  52.293  36.469  1.00  0.00           C
ATOM   2416  HA  SER A 161      24.980  52.516  35.608  1.00  0.00           H
ATOM   2417  CB  SER A 161      26.317  50.950  36.153  1.00  0.00           C
ATOM   2418  HB1 SER A 161      25.601  50.140  36.042  1.00  0.00           H
ATOM   2419  HB2 SER A 161      26.919  50.667  37.018  1.00  0.00           H
ATOM   2420  OG  SER A 161      27.116  51.104  35.027  1.00  0.00           O
ATOM   2421  HG  SER A 161      27.882  51.548  35.392  1.00  0.00           H
ATOM   2422  C   SER A 161      24.838  52.117  37.783  1.00  0.00           C
ATOM   2423  O   SER A 161      23.721  51.563  37.863  1.00  0.00           O
ATOM   2424  N   GLY A 162      25.411  52.736  38.779  1.00  0.00           N
ATOM   2425  H   GLY A 162      26.305  53.173  38.630  1.00  0.00           H
ATOM   2426  CA  GLY A 162      24.711  53.082  40.019  1.00  0.00           C
ATOM   2427  HA1 GLY A 162      23.710  52.642  40.078  1.00  0.00           H
ATOM   2428  HA2 GLY A 162      24.538  54.154  39.956  1.00  0.00           H
ATOM   2429  C   GLY A 162      25.530  52.747  41.283  1.00  0.00           C
ATOM   2430  O   GLY A 162      26.025  53.706  41.958  1.00  0.00           O
ATOM   2431  N   PRO A 163      25.771  51.420  41.729  1.00  0.00           N
ATOM   2432  CD  PRO A 163      24.894  50.299  41.244  1.00  0.00           C
ATOM   2433  HD1 PRO A 163      25.173  50.070  40.225  1.00  0.00           H
ATOM   2434  HD2 PRO A 163      23.828  50.542  41.269  1.00  0.00           H
ATOM   2435  CG  PRO A 163      25.257  49.134  42.129  1.00  0.00           C
ATOM   2436  HG1 PRO A 163      25.180  48.133  41.715  1.00  0.00           H
ATOM   2437  HG2 PRO A 163      24.482  49.238  42.884  1.00  0.00           H
ATOM   2438  CB  PRO A 163      26.700  49.429  42.639  1.00  0.00           C
ATOM   2439  HB1 PRO A 163      27.440  49.010  41.961  1.00  0.00           H
ATOM   2440  HB2 PRO A 163      26.885  49.023  43.626  1.00  0.00           H
ATOM   2441  CA  PRO A 163      26.806  50.944  42.636  1.00  0.00           C
ATOM   2442  HA  PRO A 163      26.536  51.341  43.616  1.00  0.00           H
ATOM   2443  C   PRO A 163      28.141  51.558  42.224  1.00  0.00           C
ATOM   2444  O   PRO A 163      28.418  51.805  41.075  1.00  0.00           O
ATOM   2445  N   SER A 164      28.940  51.807  43.229  1.00  0.00           N
ATOM   2446  H   SER A 164      28.664  51.517  44.164  1.00  0.00           H
ATOM   2447  CA  SER A 164      30.169  52.646  43.208  1.00  0.00           C
ATOM   2448  HA  SER A 164      29.769  53.491  42.641  1.00  0.00           H
ATOM   2449  CB  SER A 164      30.670  52.883  44.660  1.00  0.00           C
ATOM   2450  HB1 SER A 164      31.597  53.436  44.566  1.00  0.00           H
ATOM   2451  HB2 SER A 164      30.871  51.913  45.095  1.00  0.00           H
ATOM   2452  OG  SER A 164      29.648  53.533  45.416  1.00  0.00           O
ATOM   2453  HG  SER A 164      29.525  52.942  46.164  1.00  0.00           H
ATOM   2454  C   SER A 164      31.338  52.006  42.384  1.00  0.00           C
ATOM   2455  O   SER A 164      32.234  52.742  42.018  1.00  0.00           O
ATOM   2456  N   HIS A 165      31.243  50.714  42.049  1.00  0.00           N
ATOM   2457  H   HIS A 165      30.443  50.242  42.441  1.00  0.00           H
ATOM   2458  CA  HIS A 165      32.230  50.019  41.190  1.00  0.00           C
ATOM   2459  HA  HIS A 165      32.736  50.741  40.543  1.00  0.00           H
ATOM   2460  CB  HIS A 165      33.136  49.239  42.164  1.00  0.00           C
ATOM   2461  HB1 HIS A 165      33.640  48.467  41.582  1.00  0.00           H
ATOM   2462  HB2 HIS A 165      32.522  48.823  42.973  1.00  0.00           H
ATOM   2463  CG  HIS A 165      34.168  50.090  42.833  1.00  0.00           C
ATOM   2464  ND1 HIS A 165      34.186  50.453  44.241  1.00  0.00           N
ATOM   2465  CE1 HIS A 165      35.174  51.278  44.330  1.00  0.00           C
ATOM   2466  HE1 HIS A 165      35.582  51.584  45.284  1.00  0.00           H
ATOM   2467  NE2 HIS A 165      35.778  51.520  43.115  1.00  0.00           N
ATOM   2468  HE2 HIS A 165      36.613  52.068  42.971  1.00  0.00           H
ATOM   2469  CD2 HIS A 165      35.096  50.800  42.168  1.00  0.00           C
ATOM   2470  HD2 HIS A 165      35.312  50.693  41.118  1.00  0.00           H
ATOM   2471  C   HIS A 165      31.558  48.979  40.198  1.00  0.00           C
ATOM   2472  O   HIS A 165      30.666  48.259  40.616  1.00  0.00           O
ATOM   2473  N   LEU A 166      32.131  48.762  38.998  1.00  0.00           N
ATOM   2474  H   LEU A 166      32.901  49.340  38.691  1.00  0.00           H
ATOM   2475  CA  LEU A 166      31.567  47.891  37.939  1.00  0.00           C
ATOM   2476  HA  LEU A 166      30.513  48.117  38.109  1.00  0.00           H
ATOM   2477  CB  LEU A 166      31.991  48.465  36.635  1.00  0.00           C
ATOM   2478  HB1 LEU A 166      33.054  48.683  36.533  1.00  0.00           H
ATOM   2479  HB2 LEU A 166      31.533  49.450  36.565  1.00  0.00           H
ATOM   2480  CG  LEU A 166      31.806  47.689  35.233  1.00  0.00           C
ATOM   2481  HG  LEU A 166      32.331  46.733  35.295  1.00  0.00           H
ATOM   2482  CD1 LEU A 166      30.305  47.525  34.963  1.00  0.00           C
ATOM   2483 1HD1 LEU A 166      29.815  48.491  35.099  1.00  0.00           H
ATOM   2484 2HD1 LEU A 166      30.087  47.201  33.946  1.00  0.00           H
ATOM   2485 3HD1 LEU A 166      29.899  46.794  35.671  1.00  0.00           H
ATOM   2486  CD2 LEU A 166      32.205  48.576  34.115  1.00  0.00           C
ATOM   2487 1HD2 LEU A 166      32.233  48.029  33.176  1.00  0.00           H
ATOM   2488 2HD2 LEU A 166      31.587  49.477  34.151  1.00  0.00           H
ATOM   2489 3HD2 LEU A 166      33.204  48.961  34.354  1.00  0.00           H
ATOM   2490  C   LEU A 166      31.812  46.394  38.026  1.00  0.00           C
ATOM   2491  O   LEU A 166      31.019  45.610  37.493  1.00  0.00           O
ATOM   2492  N   ARG A 167      32.781  45.888  38.782  1.00  0.00           N
ATOM   2493  H   ARG A 167      33.440  46.512  39.219  1.00  0.00           H
ATOM   2494  CA  ARG A 167      32.967  44.412  39.058  1.00  0.00           C
ATOM   2495  HA  ARG A 167      32.984  43.887  38.102  1.00  0.00           H
ATOM   2496  CB  ARG A 167      34.310  44.026  39.663  1.00  0.00           C
ATOM   2497  HB1 ARG A 167      34.327  44.320  40.706  1.00  0.00           H
ATOM   2498  HB2 ARG A 167      35.063  44.536  39.072  1.00  0.00           H
ATOM   2499  CG  ARG A 167      34.564  42.526  39.618  1.00  0.00           C
ATOM   2500  HG1 ARG A 167      34.770  42.330  38.568  1.00  0.00           H
ATOM   2501  HG2 ARG A 167      33.840  41.876  40.100  1.00  0.00           H
ATOM   2502  CD  ARG A 167      35.849  42.088  40.301  1.00  0.00           C
ATOM   2503  HD1 ARG A 167      35.908  41.005  40.217  1.00  0.00           H
ATOM   2504  HD2 ARG A 167      35.801  42.481  41.321  1.00  0.00           H
ATOM   2505  NE  ARG A 167      37.119  42.652  39.729  1.00  0.00           N
ATOM   2506  HE  ARG A 167      37.102  43.124  38.836  1.00  0.00           H
ATOM   2507  CZ  ARG A 167      38.291  42.623  40.447  1.00  0.00           C
ATOM   2508  NH1 ARG A 167      39.404  43.052  39.984  1.00  0.00           N
ATOM   2509 1HH1 ARG A 167      39.374  43.426  39.045  1.00  0.00           H
ATOM   2510 2HH1 ARG A 167      40.243  43.190  40.523  1.00  0.00           H
ATOM   2511  NH2 ARG A 167      38.416  42.010  41.579  1.00  0.00           N
ATOM   2512 1HH2 ARG A 167      37.586  41.682  42.050  1.00  0.00           H
ATOM   2513 2HH2 ARG A 167      39.343  41.824  41.947  1.00  0.00           H
ATOM   2514  C   ARG A 167      31.873  43.833  39.965  1.00  0.00           C
ATOM   2515  O   ARG A 167      31.599  42.601  39.880  1.00  0.00           O
ATOM   2516  N   GLY A 168      31.208  44.657  40.842  1.00  0.00           N
ATOM   2517  H   GLY A 168      31.457  45.628  40.823  1.00  0.00           H
ATOM   2518  CA  GLY A 168      30.038  44.210  41.566  1.00  0.00           C
ATOM   2519  HA1 GLY A 168      29.806  44.988  42.306  1.00  0.00           H
ATOM   2520  HA2 GLY A 168      30.147  43.272  42.104  1.00  0.00           H
ATOM   2521  C   GLY A 168      28.810  44.011  40.614  1.00  0.00           C
ATOM   2522  O   GLY A 168      27.761  43.801  41.172  1.00  0.00           O
ATOM   2523  N   LEU A 169      28.932  44.211  39.300  1.00  0.00           N
ATOM   2524  H   LEU A 169      29.895  44.316  39.017  1.00  0.00           H
ATOM   2525  CA  LEU A 169      27.891  44.216  38.255  1.00  0.00           C
ATOM   2526  HA  LEU A 169      26.956  43.850  38.679  1.00  0.00           H
ATOM   2527  CB  LEU A 169      27.656  45.693  37.839  1.00  0.00           C
ATOM   2528  HB1 LEU A 169      27.000  45.710  36.971  1.00  0.00           H
ATOM   2529  HB2 LEU A 169      28.610  46.116  37.509  1.00  0.00           H
ATOM   2530  CG  LEU A 169      27.040  46.481  38.953  1.00  0.00           C
ATOM   2531  HG  LEU A 169      27.576  46.574  39.901  1.00  0.00           H
ATOM   2532  CD1 LEU A 169      27.054  47.935  38.392  1.00  0.00           C
ATOM   2533 1HD1 LEU A 169      26.196  48.120  37.750  1.00  0.00           H
ATOM   2534 2HD1 LEU A 169      26.874  48.632  39.221  1.00  0.00           H
ATOM   2535 3HD1 LEU A 169      28.002  48.186  37.919  1.00  0.00           H
ATOM   2536  CD2 LEU A 169      25.611  46.041  39.281  1.00  0.00           C
ATOM   2537 1HD2 LEU A 169      25.088  46.874  39.761  1.00  0.00           H
ATOM   2538 2HD2 LEU A 169      25.083  45.785  38.365  1.00  0.00           H
ATOM   2539 3HD2 LEU A 169      25.571  45.242  40.025  1.00  0.00           H
ATOM   2540  C   LEU A 169      28.137  43.251  37.077  1.00  0.00           C
ATOM   2541  O   LEU A 169      27.190  42.522  36.769  1.00  0.00           O
ATOM   2542  N   CYS A 170      29.363  43.256  36.474  1.00  0.00           N
ATOM   2543  H   CYS A 170      30.036  43.834  36.948  1.00  0.00           H
ATOM   2544  CA  CYS A 170      29.764  42.465  35.272  1.00  0.00           C
ATOM   2545  HA  CYS A 170      28.900  41.856  35.008  1.00  0.00           H
ATOM   2546  CB  CYS A 170      29.919  43.541  34.155  1.00  0.00           C
ATOM   2547  HB1 CYS A 170      30.177  43.072  33.213  1.00  0.00           H
ATOM   2548  HB2 CYS A 170      30.613  44.279  34.556  1.00  0.00           H
ATOM   2549  SG  CYS A 170      28.331  44.442  33.844  1.00  0.00           S
ATOM   2550  HG  CYS A 170      28.186  44.917  35.084  1.00  0.00           H
ATOM   2551  C   CYS A 170      30.952  41.540  35.419  1.00  0.00           C
ATOM   2552  O   CYS A 170      31.693  41.609  36.374  1.00  0.00           O
ATOM   2553  N   GLY A 171      31.202  40.765  34.356  1.00  0.00           N
ATOM   2554  H   GLY A 171      30.458  40.628  33.684  1.00  0.00           H
ATOM   2555  CA  GLY A 171      32.371  39.950  34.027  1.00  0.00           C
ATOM   2556  HA1 GLY A 171      32.460  39.325  34.922  1.00  0.00           H
ATOM   2557  HA2 GLY A 171      33.258  40.582  33.937  1.00  0.00           H
ATOM   2558  C   GLY A 171      32.308  39.078  32.718  1.00  0.00           C
ATOM   2559  O   GLY A 171      31.279  39.093  31.993  1.00  0.00           O
ATOM   2560  N   MET A 172      33.394  38.452  32.317  1.00  0.00           N
ATOM   2561  H   MET A 172      34.250  38.544  32.840  1.00  0.00           H
ATOM   2562  CA  MET A 172      33.505  37.590  31.201  1.00  0.00           C
ATOM   2563  HA  MET A 172      32.878  37.948  30.380  1.00  0.00           H
ATOM   2564  CB  MET A 172      34.977  37.575  30.635  1.00  0.00           C
ATOM   2565  HB1 MET A 172      35.066  36.756  29.922  1.00  0.00           H
ATOM   2566  HB2 MET A 172      35.751  37.338  31.372  1.00  0.00           H
ATOM   2567  CG  MET A 172      35.337  38.895  29.970  1.00  0.00           C
ATOM   2568  HG1 MET A 172      36.287  38.676  29.476  1.00  0.00           H
ATOM   2569  HG2 MET A 172      35.502  39.735  30.645  1.00  0.00           H
ATOM   2570  SD  MET A 172      34.125  39.307  28.665  1.00  0.00           S
ATOM   2571  CE  MET A 172      34.494  38.173  27.311  1.00  0.00           C
ATOM   2572  HE1 MET A 172      33.675  38.287  26.606  1.00  0.00           H
ATOM   2573  HE2 MET A 172      35.464  38.347  26.848  1.00  0.00           H
ATOM   2574  HE3 MET A 172      34.452  37.149  27.666  1.00  0.00           H
ATOM   2575  C   MET A 172      33.047  36.164  31.571  1.00  0.00           C
ATOM   2576  O   MET A 172      33.601  35.501  32.491  1.00  0.00           O
ATOM   2577  N   GLY A 173      32.005  35.712  30.786  1.00  0.00           N
ATOM   2578  H   GLY A 173      31.554  36.273  30.086  1.00  0.00           H
ATOM   2579  CA  GLY A 173      31.369  34.421  31.024  1.00  0.00           C
ATOM   2580  HA1 GLY A 173      30.319  34.408  30.750  1.00  0.00           H
ATOM   2581  HA2 GLY A 173      31.391  34.140  32.070  1.00  0.00           H
ATOM   2582  C   GLY A 173      32.076  33.241  30.262  1.00  0.00           C
ATOM   2583  O   GLY A 173      31.436  32.479  29.531  1.00  0.00           O
ATOM   2584  N   GLY A 174      33.408  33.229  30.387  1.00  0.00           N
ATOM   2585  H   GLY A 174      33.803  33.894  31.035  1.00  0.00           H
ATOM   2586  CA  GLY A 174      34.302  32.676  29.367  1.00  0.00           C
ATOM   2587  HA1 GLY A 174      33.870  31.749  28.987  1.00  0.00           H
ATOM   2588  HA2 GLY A 174      35.248  32.469  29.869  1.00  0.00           H
ATOM   2589  C   GLY A 174      34.623  33.602  28.211  1.00  0.00           C
ATOM   2590  O   GLY A 174      34.046  34.718  28.177  1.00  0.00           O
ATOM   2591  N   PRO A 175      35.533  33.293  27.350  1.00  0.00           N
ATOM   2592  CD  PRO A 175      36.282  32.057  27.292  1.00  0.00           C
ATOM   2593  HD1 PRO A 175      35.669  31.186  27.524  1.00  0.00           H
ATOM   2594  HD2 PRO A 175      37.153  32.092  27.942  1.00  0.00           H
ATOM   2595  CG  PRO A 175      36.659  31.857  25.824  1.00  0.00           C
ATOM   2596  HG1 PRO A 175      35.834  31.426  25.270  1.00  0.00           H
ATOM   2597  HG2 PRO A 175      37.524  31.209  25.683  1.00  0.00           H
ATOM   2598  CB  PRO A 175      36.898  33.289  25.331  1.00  0.00           C
ATOM   2599  HB1 PRO A 175      36.738  33.398  24.265  1.00  0.00           H
ATOM   2600  HB2 PRO A 175      37.862  33.795  25.432  1.00  0.00           H
ATOM   2601  CA  PRO A 175      35.774  33.981  26.104  1.00  0.00           C
ATOM   2602  HA  PRO A 175      36.180  34.957  26.352  1.00  0.00           H
ATOM   2603  C   PRO A 175      34.458  33.993  25.182  1.00  0.00           C
ATOM   2604  O   PRO A 175      33.578  33.139  25.317  1.00  0.00           O
ATOM   2605  N   ARG A 176      34.361  35.065  24.368  1.00  0.00           N
ATOM   2606  H   ARG A 176      35.149  35.699  24.435  1.00  0.00           H
ATOM   2607  CA  ARG A 176      33.230  35.440  23.520  1.00  0.00           C
ATOM   2608  HA  ARG A 176      33.426  36.500  23.352  1.00  0.00           H
ATOM   2609  CB  ARG A 176      33.334  34.766  22.177  1.00  0.00           C
ATOM   2610  HB1 ARG A 176      32.472  35.062  21.573  1.00  0.00           H
ATOM   2611  HB2 ARG A 176      33.379  33.710  22.415  1.00  0.00           H
ATOM   2612  CG  ARG A 176      34.619  35.075  21.464  1.00  0.00           C
ATOM   2613  HG1 ARG A 176      35.483  34.481  21.793  1.00  0.00           H
ATOM   2614  HG2 ARG A 176      34.800  36.155  21.454  1.00  0.00           H
ATOM   2615  CD  ARG A 176      34.562  34.593  20.017  1.00  0.00           C
ATOM   2616  HD1 ARG A 176      33.694  35.006  19.513  1.00  0.00           H
ATOM   2617  HD2 ARG A 176      34.547  33.504  20.027  1.00  0.00           H
ATOM   2618  NE  ARG A 176      35.613  35.127  19.169  1.00  0.00           N
ATOM   2619  HE  ARG A 176      36.101  35.905  19.602  1.00  0.00           H
ATOM   2620  CZ  ARG A 176      36.124  34.593  18.063  1.00  0.00           C
ATOM   2621  NH1 ARG A 176      37.189  35.107  17.494  1.00  0.00           N
ATOM   2622 1HH1 ARG A 176      37.763  35.887  17.768  1.00  0.00           H
ATOM   2623 2HH1 ARG A 176      37.546  34.546  16.737  1.00  0.00           H
ATOM   2624  NH2 ARG A 176      35.604  33.593  17.440  1.00  0.00           N
ATOM   2625 1HH2 ARG A 176      34.754  33.175  17.793  1.00  0.00           H
ATOM   2626 2HH2 ARG A 176      36.016  33.269  16.578  1.00  0.00           H
ATOM   2627  C   ARG A 176      31.856  35.601  24.225  1.00  0.00           C
ATOM   2628  O   ARG A 176      30.846  35.510  23.509  1.00  0.00           O
ATOM   2629  N   THR A 177      31.861  35.718  25.541  1.00  0.00           N
ATOM   2630  H   THR A 177      32.733  35.759  26.040  1.00  0.00           H
ATOM   2631  CA  THR A 177      30.673  35.625  26.374  1.00  0.00           C
ATOM   2632  HA  THR A 177      29.810  35.981  25.812  1.00  0.00           H
ATOM   2633  CB  THR A 177      30.439  34.187  26.911  1.00  0.00           C
ATOM   2634  HB  THR A 177      31.205  34.062  27.672  1.00  0.00           H
ATOM   2635  CG2 THR A 177      29.016  33.917  27.503  1.00  0.00           C
ATOM   2636 1HG2 THR A 177      28.916  32.945  27.980  1.00  0.00           H
ATOM   2637 2HG2 THR A 177      28.696  34.689  28.207  1.00  0.00           H
ATOM   2638 3HG2 THR A 177      28.284  34.076  26.708  1.00  0.00           H
ATOM   2639  OG1 THR A 177      30.586  33.252  25.906  1.00  0.00           O
ATOM   2640  HG1 THR A 177      31.002  32.472  26.282  1.00  0.00           H
ATOM   2641  C   THR A 177      30.849  36.606  27.588  1.00  0.00           C
ATOM   2642  O   THR A 177      31.898  36.700  28.230  1.00  0.00           O
ATOM   2643  N   VAL A 178      29.730  37.158  28.057  1.00  0.00           N
ATOM   2644  H   VAL A 178      28.971  37.127  27.390  1.00  0.00           H
ATOM   2645  CA  VAL A 178      29.623  38.174  29.173  1.00  0.00           C
ATOM   2646  HA  VAL A 178      30.601  38.239  29.650  1.00  0.00           H
ATOM   2647  CB  VAL A 178      29.297  39.607  28.621  1.00  0.00           C
ATOM   2648  HB  VAL A 178      28.367  39.622  28.056  1.00  0.00           H
ATOM   2649  CG1 VAL A 178      29.317  40.680  29.671  1.00  0.00           C
ATOM   2650 1HG1 VAL A 178      28.471  40.511  30.339  1.00  0.00           H
ATOM   2651 2HG1 VAL A 178      30.189  40.640  30.332  1.00  0.00           H
ATOM   2652 3HG1 VAL A 178      29.192  41.655  29.208  1.00  0.00           H
ATOM   2653  CG2 VAL A 178      30.451  39.916  27.594  1.00  0.00           C
ATOM   2654 1HG2 VAL A 178      30.236  39.368  26.676  1.00  0.00           H
ATOM   2655 2HG2 VAL A 178      30.563  40.971  27.336  1.00  0.00           H
ATOM   2656 3HG2 VAL A 178      31.381  39.717  28.119  1.00  0.00           H
ATOM   2657  C   VAL A 178      28.591  37.720  30.162  1.00  0.00           C
ATOM   2658  O   VAL A 178      27.585  37.120  29.777  1.00  0.00           O
ATOM   2659  N   VAL A 179      28.809  38.118  31.448  1.00  0.00           N
ATOM   2660  H   VAL A 179      29.661  38.594  31.708  1.00  0.00           H
ATOM   2661  CA  VAL A 179      27.823  37.644  32.555  1.00  0.00           C
ATOM   2662  HA  VAL A 179      26.864  37.466  32.079  1.00  0.00           H
ATOM   2663  CB  VAL A 179      28.304  36.343  33.117  1.00  0.00           C
ATOM   2664  HB  VAL A 179      28.554  35.657  32.308  1.00  0.00           H
ATOM   2665  CG1 VAL A 179      29.644  36.572  33.909  1.00  0.00           C
ATOM   2666 1HG1 VAL A 179      29.976  35.549  34.121  1.00  0.00           H
ATOM   2667 2HG1 VAL A 179      30.310  37.057  33.206  1.00  0.00           H
ATOM   2668 3HG1 VAL A 179      29.555  37.135  34.841  1.00  0.00           H
ATOM   2669  CG2 VAL A 179      27.258  35.577  33.966  1.00  0.00           C
ATOM   2670 1HG2 VAL A 179      26.598  35.140  33.223  1.00  0.00           H
ATOM   2671 2HG2 VAL A 179      27.691  34.772  34.560  1.00  0.00           H
ATOM   2672 3HG2 VAL A 179      26.606  36.182  34.592  1.00  0.00           H
ATOM   2673  C   VAL A 179      27.659  38.807  33.458  1.00  0.00           C
ATOM   2674  O   VAL A 179      28.631  39.568  33.736  1.00  0.00           O
ATOM   2675  N   ALA A 180      26.407  39.073  33.899  1.00  0.00           N
ATOM   2676  H   ALA A 180      25.736  38.410  33.524  1.00  0.00           H
ATOM   2677  CA  ALA A 180      26.032  40.175  34.777  1.00  0.00           C
ATOM   2678  HA  ALA A 180      26.934  40.287  35.383  1.00  0.00           H
ATOM   2679  CB  ALA A 180      25.726  41.343  33.841  1.00  0.00           C
ATOM   2680  HB1 ALA A 180      25.924  42.275  34.366  1.00  0.00           H
ATOM   2681  HB2 ALA A 180      26.441  41.502  33.041  1.00  0.00           H
ATOM   2682  HB3 ALA A 180      24.710  41.227  33.466  1.00  0.00           H
ATOM   2683  C   ALA A 180      24.807  39.870  35.665  1.00  0.00           C
ATOM   2684  O   ALA A 180      24.308  38.748  35.607  1.00  0.00           O
ATOM   2685  N   GLY A 181      24.334  40.837  36.473  1.00  0.00           N
ATOM   2686  H   GLY A 181      24.836  41.716  36.553  1.00  0.00           H
ATOM   2687  CA  GLY A 181      23.129  40.634  37.337  1.00  0.00           C
ATOM   2688  HA1 GLY A 181      23.135  41.250  38.237  1.00  0.00           H
ATOM   2689  HA2 GLY A 181      23.150  39.567  37.561  1.00  0.00           H
ATOM   2690  C   GLY A 181      21.764  40.877  36.566  1.00  0.00           C
ATOM   2691  O   GLY A 181      21.795  41.247  35.424  1.00  0.00           O
ATOM   2692  N   SER A 182      20.646  40.664  37.201  1.00  0.00           N
ATOM   2693  H   SER A 182      20.606  40.339  38.162  1.00  0.00           H
ATOM   2694  CA  SER A 182      19.272  40.919  36.661  1.00  0.00           C
ATOM   2695  HA  SER A 182      19.334  41.039  35.583  1.00  0.00           H
ATOM   2696  CB  SER A 182      18.293  39.743  36.873  1.00  0.00           C
ATOM   2697  HB1 SER A 182      17.369  39.924  36.323  1.00  0.00           H
ATOM   2698  HB2 SER A 182      18.024  39.671  37.924  1.00  0.00           H
ATOM   2699  OG  SER A 182      18.959  38.523  36.402  1.00  0.00           O
ATOM   2700  HG  SER A 182      19.627  38.186  37.013  1.00  0.00           H
ATOM   2701  C   SER A 182      18.637  42.143  37.257  1.00  0.00           C
ATOM   2702  O   SER A 182      17.562  42.599  36.876  1.00  0.00           O
ATOM   2703  N   SER A 183      19.438  42.780  38.141  1.00  0.00           N
ATOM   2704  H   SER A 183      20.201  42.208  38.478  1.00  0.00           H
ATOM   2705  CA  SER A 183      19.200  44.103  38.666  1.00  0.00           C
ATOM   2706  HA  SER A 183      18.167  44.075  39.025  1.00  0.00           H
ATOM   2707  CB  SER A 183      20.049  44.329  39.923  1.00  0.00           C
ATOM   2708  HB1 SER A 183      19.858  43.456  40.552  1.00  0.00           H
ATOM   2709  HB2 SER A 183      19.689  45.165  40.524  1.00  0.00           H
ATOM   2710  OG  SER A 183      21.433  44.429  39.561  1.00  0.00           O
ATOM   2711  HG  SER A 183      21.917  44.162  40.349  1.00  0.00           H
ATOM   2712  C   SER A 183      19.360  45.234  37.634  1.00  0.00           C
ATOM   2713  O   SER A 183      20.155  45.166  36.648  1.00  0.00           O
ATOM   2714  N   ASP A 184      18.629  46.366  37.792  1.00  0.00           N
ATOM   2715  H   ASP A 184      17.964  46.457  38.544  1.00  0.00           H
ATOM   2716  CA  ASP A 184      18.655  47.399  36.743  1.00  0.00           C
ATOM   2717  HA  ASP A 184      18.332  46.847  35.856  1.00  0.00           H
ATOM   2718  CB  ASP A 184      17.619  48.437  37.022  1.00  0.00           C
ATOM   2719  HB1 ASP A 184      17.685  49.137  36.187  1.00  0.00           H
ATOM   2720  HB2 ASP A 184      17.928  48.948  37.934  1.00  0.00           H
ATOM   2721  CG  ASP A 184      16.268  47.879  37.270  1.00  0.00           C
ATOM   2722  OD1 ASP A 184      15.799  47.009  36.515  1.00  0.00           O
ATOM   2723  OD2 ASP A 184      15.622  48.299  38.252  1.00  0.00           O
ATOM   2724  C   ASP A 184      19.975  48.176  36.564  1.00  0.00           C
ATOM   2725  O   ASP A 184      20.347  48.535  35.425  1.00  0.00           O
ATOM   2726  N   ALA A 185      20.771  48.156  37.615  1.00  0.00           N
ATOM   2727  H   ALA A 185      20.404  47.660  38.420  1.00  0.00           H
ATOM   2728  CA  ALA A 185      22.228  48.439  37.471  1.00  0.00           C
ATOM   2729  HA  ALA A 185      22.207  49.439  37.040  1.00  0.00           H
ATOM   2730  CB  ALA A 185      22.909  48.462  38.845  1.00  0.00           C
ATOM   2731  HB1 ALA A 185      22.346  49.034  39.580  1.00  0.00           H
ATOM   2732  HB2 ALA A 185      23.041  47.476  39.289  1.00  0.00           H
ATOM   2733  HB3 ALA A 185      23.880  48.933  38.723  1.00  0.00           H
ATOM   2734  C   ALA A 185      23.141  47.538  36.627  1.00  0.00           C
ATOM   2735  O   ALA A 185      23.971  48.020  35.826  1.00  0.00           O
ATOM   2736  N   ALA A 186      22.829  46.215  36.678  1.00  0.00           N
ATOM   2737  H   ALA A 186      21.928  45.930  37.042  1.00  0.00           H
ATOM   2738  CA  ALA A 186      23.483  45.316  35.748  1.00  0.00           C
ATOM   2739  HA  ALA A 186      24.522  45.660  35.699  1.00  0.00           H
ATOM   2740  CB  ALA A 186      23.268  43.871  36.209  1.00  0.00           C
ATOM   2741  HB1 ALA A 186      23.379  43.764  37.292  1.00  0.00           H
ATOM   2742  HB2 ALA A 186      22.276  43.512  35.946  1.00  0.00           H
ATOM   2743  HB3 ALA A 186      23.880  43.220  35.587  1.00  0.00           H
ATOM   2744  C   ALA A 186      22.943  45.351  34.318  1.00  0.00           C
ATOM   2745  O   ALA A 186      23.730  45.419  33.441  1.00  0.00           O
ATOM   2746  N   GLN A 187      21.598  45.486  34.182  1.00  0.00           N
ATOM   2747  H   GLN A 187      21.025  45.453  35.014  1.00  0.00           H
ATOM   2748  CA  GLN A 187      20.914  45.757  32.887  1.00  0.00           C
ATOM   2749  HA  GLN A 187      21.008  44.948  32.165  1.00  0.00           H
ATOM   2750  CB  GLN A 187      19.433  46.146  33.199  1.00  0.00           C
ATOM   2751  HB1 GLN A 187      19.455  47.120  33.685  1.00  0.00           H
ATOM   2752  HB2 GLN A 187      19.016  45.466  33.944  1.00  0.00           H
ATOM   2753  CG  GLN A 187      18.619  46.383  31.912  1.00  0.00           C
ATOM   2754  HG1 GLN A 187      18.741  45.529  31.237  1.00  0.00           H
ATOM   2755  HG2 GLN A 187      18.812  47.285  31.337  1.00  0.00           H
ATOM   2756  CD  GLN A 187      17.165  46.424  32.360  1.00  0.00           C
ATOM   2757  OE1 GLN A 187      16.434  45.480  32.141  1.00  0.00           O
ATOM   2758  NE2 GLN A 187      16.686  47.555  32.804  1.00  0.00           N
ATOM   2759 1HE2 GLN A 187      17.310  48.342  32.668  1.00  0.00           H
ATOM   2760 2HE2 GLN A 187      15.730  47.697  33.099  1.00  0.00           H
ATOM   2761  C   GLN A 187      21.606  47.018  32.257  1.00  0.00           C
ATOM   2762  O   GLN A 187      21.797  46.963  31.046  1.00  0.00           O
ATOM   2763  N   LYS A 188      21.716  48.065  32.986  1.00  0.00           N
ATOM   2764  H   LYS A 188      21.359  48.113  33.932  1.00  0.00           H
ATOM   2765  CA  LYS A 188      22.282  49.410  32.617  1.00  0.00           C
ATOM   2766  HA  LYS A 188      21.774  49.836  31.749  1.00  0.00           H
ATOM   2767  CB  LYS A 188      22.117  50.327  33.838  1.00  0.00           C
ATOM   2768  HB1 LYS A 188      22.592  49.982  34.761  1.00  0.00           H
ATOM   2769  HB2 LYS A 188      21.048  50.417  34.022  1.00  0.00           H
ATOM   2770  CG  LYS A 188      22.690  51.741  33.569  1.00  0.00           C
ATOM   2771  HG1 LYS A 188      22.516  52.025  32.527  1.00  0.00           H
ATOM   2772  HG2 LYS A 188      23.767  51.668  33.701  1.00  0.00           H
ATOM   2773  CD  LYS A 188      22.036  52.879  34.454  1.00  0.00           C
ATOM   2774  HD1 LYS A 188      22.359  52.821  35.493  1.00  0.00           H
ATOM   2775  HD2 LYS A 188      20.955  52.750  34.350  1.00  0.00           H
ATOM   2776  CE  LYS A 188      22.451  54.263  33.992  1.00  0.00           C
ATOM   2777  HE1 LYS A 188      21.738  54.567  33.229  1.00  0.00           H
ATOM   2778  HE2 LYS A 188      23.468  54.206  33.588  1.00  0.00           H
ATOM   2779  NZ  LYS A 188      22.426  55.337  35.073  1.00  0.00           N
ATOM   2780  HZ1 LYS A 188      22.719  56.231  34.717  1.00  0.00           H
ATOM   2781  HZ2 LYS A 188      21.507  55.420  35.495  1.00  0.00           H
ATOM   2782  HZ3 LYS A 188      23.012  55.022  35.836  1.00  0.00           H
ATOM   2783  C   LYS A 188      23.765  49.268  32.145  1.00  0.00           C
ATOM   2784  O   LYS A 188      24.113  49.617  30.992  1.00  0.00           O
ATOM   2785  N   ALA A 189      24.620  48.631  32.950  1.00  0.00           N
ATOM   2786  H   ALA A 189      24.370  48.438  33.904  1.00  0.00           H
ATOM   2787  CA  ALA A 189      26.060  48.461  32.522  1.00  0.00           C
ATOM   2788  HA  ALA A 189      26.375  49.455  32.209  1.00  0.00           H
ATOM   2789  CB  ALA A 189      26.785  47.914  33.704  1.00  0.00           C
ATOM   2790  HB1 ALA A 189      26.595  48.520  34.599  1.00  0.00           H
ATOM   2791  HB2 ALA A 189      26.361  46.937  33.936  1.00  0.00           H
ATOM   2792  HB3 ALA A 189      27.857  47.891  33.516  1.00  0.00           H
ATOM   2793  C   ALA A 189      26.278  47.516  31.371  1.00  0.00           C
ATOM   2794  O   ALA A 189      27.115  47.772  30.523  1.00  0.00           O
ATOM   2795  N   VAL A 190      25.549  46.368  31.260  1.00  0.00           N
ATOM   2796  H   VAL A 190      24.879  46.045  31.944  1.00  0.00           H
ATOM   2797  CA  VAL A 190      25.768  45.416  30.168  1.00  0.00           C
ATOM   2798  HA  VAL A 190      26.847  45.314  30.033  1.00  0.00           H
ATOM   2799  CB  VAL A 190      25.371  43.951  30.498  1.00  0.00           C
ATOM   2800  HB  VAL A 190      25.613  43.809  31.555  1.00  0.00           H
ATOM   2801  CG1 VAL A 190      23.964  43.494  30.161  1.00  0.00           C
ATOM   2802 1HG1 VAL A 190      23.690  43.469  29.107  1.00  0.00           H
ATOM   2803 2HG1 VAL A 190      23.755  42.542  30.649  1.00  0.00           H
ATOM   2804 3HG1 VAL A 190      23.267  44.250  30.519  1.00  0.00           H
ATOM   2805  CG2 VAL A 190      26.354  42.927  29.922  1.00  0.00           C
ATOM   2806 1HG2 VAL A 190      26.305  42.754  28.845  1.00  0.00           H
ATOM   2807 2HG2 VAL A 190      27.350  43.169  30.298  1.00  0.00           H
ATOM   2808 3HG2 VAL A 190      26.109  41.952  30.354  1.00  0.00           H
ATOM   2809  C   VAL A 190      25.147  45.922  28.848  1.00  0.00           C
ATOM   2810  O   VAL A 190      25.747  45.797  27.764  1.00  0.00           O
ATOM   2811  N   ARG A 191      23.965  46.592  28.880  1.00  0.00           N
ATOM   2812  H   ARG A 191      23.496  46.735  29.760  1.00  0.00           H
ATOM   2813  CA  ARG A 191      23.361  47.316  27.703  1.00  0.00           C
ATOM   2814  HA  ARG A 191      23.336  46.590  26.886  1.00  0.00           H
ATOM   2815  CB  ARG A 191      21.882  47.812  27.817  1.00  0.00           C
ATOM   2816  HB1 ARG A 191      21.618  48.270  26.862  1.00  0.00           H
ATOM   2817  HB2 ARG A 191      21.914  48.616  28.553  1.00  0.00           H
ATOM   2818  CG  ARG A 191      20.850  46.760  28.154  1.00  0.00           C
ATOM   2819  HG1 ARG A 191      21.195  46.086  28.938  1.00  0.00           H
ATOM   2820  HG2 ARG A 191      20.933  46.041  27.343  1.00  0.00           H
ATOM   2821  CD  ARG A 191      19.437  47.356  28.438  1.00  0.00           C
ATOM   2822  HD1 ARG A 191      19.195  47.975  27.568  1.00  0.00           H
ATOM   2823  HD2 ARG A 191      19.591  47.874  29.377  1.00  0.00           H
ATOM   2824  NE  ARG A 191      18.473  46.290  28.554  1.00  0.00           N
ATOM   2825  HE  ARG A 191      18.879  45.385  28.376  1.00  0.00           H
ATOM   2826  CZ  ARG A 191      17.226  46.260  28.983  1.00  0.00           C
ATOM   2827  NH1 ARG A 191      16.514  45.163  28.959  1.00  0.00           N
ATOM   2828 1HH1 ARG A 191      16.867  44.346  28.474  1.00  0.00           H
ATOM   2829 2HH1 ARG A 191      15.708  45.004  29.559  1.00  0.00           H
ATOM   2830  NH2 ARG A 191      16.606  47.333  29.481  1.00  0.00           N
ATOM   2831 1HH2 ARG A 191      17.041  48.246  29.422  1.00  0.00           H
ATOM   2832 2HH2 ARG A 191      15.643  47.308  29.762  1.00  0.00           H
ATOM   2833  C   ARG A 191      24.334  48.393  27.246  1.00  0.00           C
ATOM   2834  O   ARG A 191      24.473  48.627  26.033  1.00  0.00           O
ATOM   2835  N   ALA A 192      25.104  49.044  28.081  1.00  0.00           N
ATOM   2836  H   ALA A 192      24.869  48.859  29.053  1.00  0.00           H
ATOM   2837  CA  ALA A 192      26.077  50.112  27.805  1.00  0.00           C
ATOM   2838  HA  ALA A 192      25.623  50.804  27.098  1.00  0.00           H
ATOM   2839  CB  ALA A 192      26.436  50.768  29.061  1.00  0.00           C
ATOM   2840  HB1 ALA A 192      26.839  51.742  28.768  1.00  0.00           H
ATOM   2841  HB2 ALA A 192      25.511  50.829  29.635  1.00  0.00           H
ATOM   2842  HB3 ALA A 192      27.156  50.251  29.688  1.00  0.00           H
ATOM   2843  C   ALA A 192      27.374  49.662  27.171  1.00  0.00           C
ATOM   2844  O   ALA A 192      27.676  50.217  26.099  1.00  0.00           O
ATOM   2845  N   MET A 193      28.045  48.645  27.704  1.00  0.00           N
ATOM   2846  H   MET A 193      27.775  48.294  28.611  1.00  0.00           H
ATOM   2847  CA  MET A 193      29.185  47.834  27.137  1.00  0.00           C
ATOM   2848  HA  MET A 193      30.054  48.463  26.933  1.00  0.00           H
ATOM   2849  CB  MET A 193      29.651  46.783  28.150  1.00  0.00           C
ATOM   2850  HB1 MET A 193      30.409  46.208  27.629  1.00  0.00           H
ATOM   2851  HB2 MET A 193      28.735  46.269  28.460  1.00  0.00           H
ATOM   2852  CG  MET A 193      30.391  47.377  29.264  1.00  0.00           C
ATOM   2853  HG1 MET A 193      29.756  48.151  29.691  1.00  0.00           H
ATOM   2854  HG2 MET A 193      31.176  47.917  28.724  1.00  0.00           H
ATOM   2855  SD  MET A 193      31.125  46.288  30.486  1.00  0.00           S
ATOM   2856  CE  MET A 193      29.699  45.305  30.962  1.00  0.00           C
ATOM   2857  HE1 MET A 193      29.459  44.631  30.129  1.00  0.00           H
ATOM   2858  HE2 MET A 193      30.007  44.615  31.752  1.00  0.00           H
ATOM   2859  HE3 MET A 193      28.804  45.852  31.259  1.00  0.00           H
ATOM   2860  C   MET A 193      28.879  47.096  25.758  1.00  0.00           C
ATOM   2861  O   MET A 193      29.785  47.004  24.949  1.00  0.00           O
ATOM   2862  N   ALA A 194      27.590  46.728  25.543  1.00  0.00           N
ATOM   2863  H   ALA A 194      26.883  46.844  26.251  1.00  0.00           H
ATOM   2864  CA  ALA A 194      27.266  46.111  24.261  1.00  0.00           C
ATOM   2865  HA  ALA A 194      27.843  45.217  24.051  1.00  0.00           H
ATOM   2866  CB  ALA A 194      25.772  45.696  24.297  1.00  0.00           C
ATOM   2867  HB1 ALA A 194      25.579  44.952  23.518  1.00  0.00           H
ATOM   2868  HB2 ALA A 194      25.480  45.067  25.128  1.00  0.00           H
ATOM   2869  HB3 ALA A 194      25.118  46.557  24.201  1.00  0.00           H
ATOM   2870  C   ALA A 194      27.546  46.954  22.957  1.00  0.00           C
ATOM   2871  O   ALA A 194      27.829  46.437  21.867  1.00  0.00           O
ATOM   2872  N   VAL A 195      27.435  48.306  22.963  1.00  0.00           N
ATOM   2873  H   VAL A 195      27.028  48.772  23.756  1.00  0.00           H
ATOM   2874  CA  VAL A 195      27.766  49.171  21.793  1.00  0.00           C
ATOM   2875  HA  VAL A 195      27.720  48.600  20.872  1.00  0.00           H
ATOM   2876  CB  VAL A 195      26.616  50.173  21.561  1.00  0.00           C
ATOM   2877  HB  VAL A 195      26.833  50.726  20.648  1.00  0.00           H
ATOM   2878  CG1 VAL A 195      25.256  49.477  21.623  1.00  0.00           C
ATOM   2879 1HG1 VAL A 195      25.261  48.734  20.817  1.00  0.00           H
ATOM   2880 2HG1 VAL A 195      25.030  48.923  22.540  1.00  0.00           H
ATOM   2881 3HG1 VAL A 195      24.408  50.109  21.366  1.00  0.00           H
ATOM   2882  CG2 VAL A 195      26.517  51.120  22.775  1.00  0.00           C
ATOM   2883 1HG2 VAL A 195      27.466  51.660  22.703  1.00  0.00           H
ATOM   2884 2HG2 VAL A 195      25.788  51.897  22.588  1.00  0.00           H
ATOM   2885 3HG2 VAL A 195      26.318  50.632  23.723  1.00  0.00           H
ATOM   2886  C   VAL A 195      29.130  49.842  21.818  1.00  0.00           C
ATOM   2887  O   VAL A 195      29.643  50.519  20.971  1.00  0.00           O
ATOM   2888  N   LEU A 196      29.874  49.630  22.922  1.00  0.00           N
ATOM   2889  H   LEU A 196      29.490  49.179  23.744  1.00  0.00           H
ATOM   2890  CA  LEU A 196      31.282  50.089  23.017  1.00  0.00           C
ATOM   2891  HA  LEU A 196      31.228  51.105  22.629  1.00  0.00           H
ATOM   2892  CB  LEU A 196      31.866  50.075  24.462  1.00  0.00           C
ATOM   2893  HB1 LEU A 196      32.883  50.445  24.460  1.00  0.00           H
ATOM   2894  HB2 LEU A 196      31.921  49.036  24.803  1.00  0.00           H
ATOM   2895  CG  LEU A 196      31.182  50.953  25.507  1.00  0.00           C
ATOM   2896  HG  LEU A 196      30.149  50.633  25.654  1.00  0.00           H
ATOM   2897  CD1 LEU A 196      31.942  50.719  26.800  1.00  0.00           C
ATOM   2898 1HD1 LEU A 196      31.477  51.207  27.661  1.00  0.00           H
ATOM   2899 2HD1 LEU A 196      32.122  49.664  27.020  1.00  0.00           H
ATOM   2900 3HD1 LEU A 196      32.879  51.274  26.703  1.00  0.00           H
ATOM   2901  CD2 LEU A 196      31.281  52.454  25.160  1.00  0.00           C
ATOM   2902 1HD2 LEU A 196      32.277  52.614  24.731  1.00  0.00           H
ATOM   2903 2HD2 LEU A 196      30.503  52.591  24.403  1.00  0.00           H
ATOM   2904 3HD2 LEU A 196      31.050  53.150  25.970  1.00  0.00           H
ATOM   2905  C   LEU A 196      32.227  49.202  22.117  1.00  0.00           C
ATOM   2906  O   LEU A 196      33.235  49.694  21.681  1.00  0.00           O
ATOM   2907  N   THR A 197      32.047  47.918  22.077  1.00  0.00           N
ATOM   2908  H   THR A 197      31.208  47.505  22.464  1.00  0.00           H
ATOM   2909  CA  THR A 197      32.629  46.984  21.133  1.00  0.00           C
ATOM   2910  HA  THR A 197      33.614  47.411  20.928  1.00  0.00           H
ATOM   2911  CB  THR A 197      32.905  45.590  21.697  1.00  0.00           C
ATOM   2912  HB  THR A 197      33.529  45.798  22.575  1.00  0.00           H
ATOM   2913  CG2 THR A 197      31.672  44.917  22.107  1.00  0.00           C
ATOM   2914 1HG2 THR A 197      30.882  44.985  21.358  1.00  0.00           H
ATOM   2915 2HG2 THR A 197      31.803  43.925  22.544  1.00  0.00           H
ATOM   2916 3HG2 THR A 197      31.402  45.592  22.915  1.00  0.00           H
ATOM   2917  OG1 THR A 197      33.679  44.901  20.796  1.00  0.00           O
ATOM   2918  HG1 THR A 197      34.520  44.768  21.236  1.00  0.00           H
ATOM   2919  C   THR A 197      31.957  47.001  19.751  1.00  0.00           C
ATOM   2920  O   THR A 197      30.767  47.200  19.698  1.00  0.00           O
ATOM   2921  N   ASP A 198      32.762  46.852  18.673  1.00  0.00           N
ATOM   2922  H   ASP A 198      33.741  46.803  18.917  1.00  0.00           H
ATOM   2923  CA  ASP A 198      32.306  46.577  17.354  1.00  0.00           C
ATOM   2924  HA  ASP A 198      31.506  47.247  17.043  1.00  0.00           H
ATOM   2925  CB  ASP A 198      33.377  46.912  16.328  1.00  0.00           C
ATOM   2926  HB1 ASP A 198      33.566  47.984  16.337  1.00  0.00           H
ATOM   2927  HB2 ASP A 198      32.994  46.637  15.344  1.00  0.00           H
ATOM   2928  CG  ASP A 198      34.773  46.325  16.502  1.00  0.00           C
ATOM   2929  OD1 ASP A 198      35.119  45.426  15.691  1.00  0.00           O
ATOM   2930  OD2 ASP A 198      35.445  46.653  17.483  1.00  0.00           O
ATOM   2931  C   ASP A 198      31.786  45.102  17.231  1.00  0.00           C
ATOM   2932  O   ASP A 198      31.003  44.746  16.289  1.00  0.00           O
ATOM   2933  N   HIS A 199      32.289  44.207  18.119  1.00  0.00           N
ATOM   2934  H   HIS A 199      32.923  44.588  18.807  1.00  0.00           H
ATOM   2935  CA  HIS A 199      32.250  42.738  18.100  1.00  0.00           C
ATOM   2936  HA  HIS A 199      32.292  42.366  17.076  1.00  0.00           H
ATOM   2937  CB  HIS A 199      33.573  42.080  18.636  1.00  0.00           C
ATOM   2938  HB1 HIS A 199      33.637  42.429  19.665  1.00  0.00           H
ATOM   2939  HB2 HIS A 199      34.446  42.415  18.074  1.00  0.00           H
ATOM   2940  CG  HIS A 199      33.628  40.590  18.371  1.00  0.00           C
ATOM   2941  ND1 HIS A 199      34.086  40.000  17.228  1.00  0.00           N
ATOM   2942  CE1 HIS A 199      33.739  38.717  17.302  1.00  0.00           C
ATOM   2943  HE1 HIS A 199      33.951  37.965  16.555  1.00  0.00           H
ATOM   2944  NE2 HIS A 199      33.064  38.508  18.431  1.00  0.00           N
ATOM   2945  HE2 HIS A 199      32.733  37.583  18.686  1.00  0.00           H
ATOM   2946  CD2 HIS A 199      32.984  39.679  19.079  1.00  0.00           C
ATOM   2947  HD2 HIS A 199      32.562  39.700  20.070  1.00  0.00           H
ATOM   2948  C   HIS A 199      31.031  42.273  18.885  1.00  0.00           C
ATOM   2949  O   HIS A 199      30.860  42.658  20.048  1.00  0.00           O
ATOM   2950  N   PRO A 200      30.187  41.349  18.452  1.00  0.00           N
ATOM   2951  CD  PRO A 200      30.304  40.635  17.208  1.00  0.00           C
ATOM   2952  HD1 PRO A 200      31.214  40.045  17.144  1.00  0.00           H
ATOM   2953  HD2 PRO A 200      30.337  41.396  16.419  1.00  0.00           H
ATOM   2954  CG  PRO A 200      29.110  39.737  17.130  1.00  0.00           C
ATOM   2955  HG1 PRO A 200      29.348  38.693  17.307  1.00  0.00           H
ATOM   2956  HG2 PRO A 200      28.698  39.801  16.123  1.00  0.00           H
ATOM   2957  CB  PRO A 200      28.107  40.243  18.180  1.00  0.00           C
ATOM   2958  HB1 PRO A 200      27.475  39.423  18.490  1.00  0.00           H
ATOM   2959  HB2 PRO A 200      27.548  41.058  17.700  1.00  0.00           H
ATOM   2960  CA  PRO A 200      29.044  40.800  19.273  1.00  0.00           C
ATOM   2961  HA  PRO A 200      28.596  41.623  19.831  1.00  0.00           H
ATOM   2962  C   PRO A 200      29.333  39.690  20.294  1.00  0.00           C
ATOM   2963  O   PRO A 200      29.613  38.593  19.835  1.00  0.00           O
ATOM   2964  N   TYR A 201      29.080  39.830  21.638  1.00  0.00           N
ATOM   2965  H   TYR A 201      28.763  40.725  21.971  1.00  0.00           H
ATOM   2966  CA  TYR A 201      29.205  38.756  22.622  1.00  0.00           C
ATOM   2967  HA  TYR A 201      29.537  37.841  22.132  1.00  0.00           H
ATOM   2968  CB  TYR A 201      30.186  39.082  23.829  1.00  0.00           C
ATOM   2969  HB1 TYR A 201      30.378  38.213  24.470  1.00  0.00           H
ATOM   2970  HB2 TYR A 201      29.723  39.842  24.456  1.00  0.00           H
ATOM   2971  CG  TYR A 201      31.536  39.610  23.369  1.00  0.00           C
ATOM   2972  CD1 TYR A 201      32.366  38.711  22.601  1.00  0.00           C
ATOM   2973  HD1 TYR A 201      31.977  37.734  22.338  1.00  0.00           H
ATOM   2974  CE1 TYR A 201      33.677  39.138  22.299  1.00  0.00           C
ATOM   2975  HE1 TYR A 201      34.405  38.537  21.766  1.00  0.00           H
ATOM   2976  CZ  TYR A 201      34.035  40.430  22.667  1.00  0.00           C
ATOM   2977  OH  TYR A 201      35.316  40.816  22.404  1.00  0.00           O
ATOM   2978  HH  TYR A 201      35.504  41.650  22.829  1.00  0.00           H
ATOM   2979  CE2 TYR A 201      33.189  41.343  23.306  1.00  0.00           C
ATOM   2980  HE2 TYR A 201      33.477  42.374  23.442  1.00  0.00           H
ATOM   2981  CD2 TYR A 201      31.942  40.856  23.716  1.00  0.00           C
ATOM   2982  HD2 TYR A 201      31.251  41.586  24.108  1.00  0.00           H
ATOM   2983  C   TYR A 201      27.825  38.263  23.148  1.00  0.00           C
ATOM   2984  O   TYR A 201      26.944  39.076  23.335  1.00  0.00           O
ATOM   2985  N   ALA A 202      27.757  36.944  23.216  1.00  0.00           N
ATOM   2986  H   ALA A 202      28.499  36.321  22.925  1.00  0.00           H
ATOM   2987  CA  ALA A 202      26.696  36.344  23.952  1.00  0.00           C
ATOM   2988  HA  ALA A 202      25.761  36.669  23.505  1.00  0.00           H
ATOM   2989  CB  ALA A 202      26.704  34.818  23.777  1.00  0.00           C
ATOM   2990  HB1 ALA A 202      25.768  34.446  24.194  1.00  0.00           H
ATOM   2991  HB2 ALA A 202      26.825  34.470  22.748  1.00  0.00           H
ATOM   2992  HB3 ALA A 202      27.536  34.459  24.373  1.00  0.00           H
ATOM   2993  C   ALA A 202      26.649  36.857  25.438  1.00  0.00           C
ATOM   2994  O   ALA A 202      27.666  37.184  26.029  1.00  0.00           O
ATOM   2995  N   SER A 203      25.388  36.896  26.034  1.00  0.00           N
ATOM   2996  H   SER A 203      24.563  36.497  25.626  1.00  0.00           H
ATOM   2997  CA  SER A 203      25.333  37.291  27.411  1.00  0.00           C
ATOM   2998  HA  SER A 203      26.315  37.209  27.856  1.00  0.00           H
ATOM   2999  CB  SER A 203      24.935  38.784  27.507  1.00  0.00           C
ATOM   3000  HB1 SER A 203      25.550  39.300  26.771  1.00  0.00           H
ATOM   3001  HB2 SER A 203      25.228  38.969  28.542  1.00  0.00           H
ATOM   3002  OG  SER A 203      23.569  39.061  27.410  1.00  0.00           O
ATOM   3003  HG  SER A 203      23.249  38.955  26.510  1.00  0.00           H
ATOM   3004  C   SER A 203      24.520  36.383  28.324  1.00  0.00           C
ATOM   3005  O   SER A 203      23.628  35.743  27.707  1.00  0.00           O
ATOM   3006  N   LEU A 204      24.723  36.346  29.627  1.00  0.00           N
ATOM   3007  H   LEU A 204      25.615  36.723  29.928  1.00  0.00           H
ATOM   3008  CA  LEU A 204      23.778  35.795  30.609  1.00  0.00           C
ATOM   3009  HA  LEU A 204      22.805  35.723  30.138  1.00  0.00           H
ATOM   3010  CB  LEU A 204      24.223  34.443  31.062  1.00  0.00           C
ATOM   3011  HB1 LEU A 204      23.571  34.155  31.886  1.00  0.00           H
ATOM   3012  HB2 LEU A 204      25.217  34.537  31.513  1.00  0.00           H
ATOM   3013  CG  LEU A 204      24.183  33.272  30.006  1.00  0.00           C
ATOM   3014  HG  LEU A 204      23.348  33.325  29.304  1.00  0.00           H
ATOM   3015  CD1 LEU A 204      25.509  33.123  29.297  1.00  0.00           C
ATOM   3016 1HD1 LEU A 204      26.326  33.254  30.017  1.00  0.00           H
ATOM   3017 2HD1 LEU A 204      25.643  32.189  28.757  1.00  0.00           H
ATOM   3018 3HD1 LEU A 204      25.630  33.866  28.498  1.00  0.00           H
ATOM   3019  CD2 LEU A 204      23.971  32.052  30.856  1.00  0.00           C
ATOM   3020 1HD2 LEU A 204      23.932  31.095  30.332  1.00  0.00           H
ATOM   3021 2HD2 LEU A 204      24.744  32.057  31.638  1.00  0.00           H
ATOM   3022 3HD2 LEU A 204      23.003  32.160  31.343  1.00  0.00           H
ATOM   3023  C   LEU A 204      23.600  36.707  31.850  1.00  0.00           C
ATOM   3024  O   LEU A 204      24.523  37.196  32.447  1.00  0.00           O
ATOM   3025  N   THR A 205      22.309  36.877  32.299  1.00  0.00           N
ATOM   3026  H   THR A 205      21.501  36.537  31.797  1.00  0.00           H
ATOM   3027  CA  THR A 205      21.938  37.556  33.567  1.00  0.00           C
ATOM   3028  HA  THR A 205      22.767  38.216  33.831  1.00  0.00           H
ATOM   3029  CB  THR A 205      20.701  38.474  33.339  1.00  0.00           C
ATOM   3030  HB  THR A 205      20.518  38.965  34.293  1.00  0.00           H
ATOM   3031  CG2 THR A 205      20.854  39.557  32.284  1.00  0.00           C
ATOM   3032 1HG2 THR A 205      20.831  39.125  31.280  1.00  0.00           H
ATOM   3033 2HG2 THR A 205      20.067  40.306  32.380  1.00  0.00           H
ATOM   3034 3HG2 THR A 205      21.832  40.041  32.348  1.00  0.00           H
ATOM   3035  OG1 THR A 205      19.520  37.746  33.048  1.00  0.00           O
ATOM   3036  HG1 THR A 205      19.193  37.359  33.860  1.00  0.00           H
ATOM   3037  C   THR A 205      21.782  36.587  34.697  1.00  0.00           C
ATOM   3038  O   THR A 205      21.182  35.500  34.438  1.00  0.00           O
ATOM   3039  N   LEU A 206      22.297  36.971  35.889  1.00  0.00           N
ATOM   3040  H   LEU A 206      22.954  37.729  35.920  1.00  0.00           H
ATOM   3041  CA  LEU A 206      22.293  36.076  37.134  1.00  0.00           C
ATOM   3042  HA  LEU A 206      22.029  35.079  36.780  1.00  0.00           H
ATOM   3043  CB  LEU A 206      23.645  36.054  37.809  1.00  0.00           C
ATOM   3044  HB1 LEU A 206      23.585  35.589  38.799  1.00  0.00           H
ATOM   3045  HB2 LEU A 206      23.798  37.060  38.196  1.00  0.00           H
ATOM   3046  CG  LEU A 206      24.740  35.535  36.891  1.00  0.00           C
ATOM   3047  HG  LEU A 206      24.739  36.117  35.968  1.00  0.00           H
ATOM   3048  CD1 LEU A 206      26.076  35.874  37.563  1.00  0.00           C
ATOM   3049 1HD1 LEU A 206      26.120  35.248  38.452  1.00  0.00           H
ATOM   3050 2HD1 LEU A 206      26.848  35.619  36.845  1.00  0.00           H
ATOM   3051 3HD1 LEU A 206      26.047  36.931  37.838  1.00  0.00           H
ATOM   3052  CD2 LEU A 206      24.789  33.989  36.662  1.00  0.00           C
ATOM   3053 1HD2 LEU A 206      23.925  33.741  36.035  1.00  0.00           H
ATOM   3054 2HD2 LEU A 206      25.693  33.597  36.190  1.00  0.00           H
ATOM   3055 3HD2 LEU A 206      24.767  33.403  37.578  1.00  0.00           H
ATOM   3056  C   LEU A 206      21.202  36.569  38.140  1.00  0.00           C
ATOM   3057  O   LEU A 206      20.839  37.744  38.106  1.00  0.00           O
ATOM   3058  N   PRO A 207      20.738  35.736  39.141  1.00  0.00           N
ATOM   3059  CD  PRO A 207      20.905  34.268  39.214  1.00  0.00           C
ATOM   3060  HD1 PRO A 207      21.857  34.071  39.708  1.00  0.00           H
ATOM   3061  HD2 PRO A 207      20.826  33.816  38.222  1.00  0.00           H
ATOM   3062  CG  PRO A 207      19.847  33.773  40.097  1.00  0.00           C
ATOM   3063  HG1 PRO A 207      20.042  32.744  40.411  1.00  0.00           H
ATOM   3064  HG2 PRO A 207      18.873  33.785  39.593  1.00  0.00           H
ATOM   3065  CB  PRO A 207      19.708  34.877  41.154  1.00  0.00           C
ATOM   3066  HB1 PRO A 207      20.508  34.742  41.880  1.00  0.00           H
ATOM   3067  HB2 PRO A 207      18.735  34.868  41.635  1.00  0.00           H
ATOM   3068  CA  PRO A 207      19.900  36.117  40.290  1.00  0.00           C
ATOM   3069  HA  PRO A 207      18.929  36.369  39.844  1.00  0.00           H
ATOM   3070  C   PRO A 207      20.435  37.331  41.017  1.00  0.00           C
ATOM   3071  O   PRO A 207      19.703  38.255  41.368  1.00  0.00           O
ATOM   3072  N   ASP A 208      21.761  37.282  41.256  1.00  0.00           N
ATOM   3073  H   ASP A 208      22.351  36.594  40.828  1.00  0.00           H
ATOM   3074  CA  ASP A 208      22.592  38.329  41.836  1.00  0.00           C
ATOM   3075  HA  ASP A 208      22.010  39.231  42.040  1.00  0.00           H
ATOM   3076  CB  ASP A 208      23.113  37.767  43.204  1.00  0.00           C
ATOM   3077  HB1 ASP A 208      23.326  38.594  43.883  1.00  0.00           H
ATOM   3078  HB2 ASP A 208      23.986  37.142  43.068  1.00  0.00           H
ATOM   3079  CG  ASP A 208      21.978  36.914  43.860  1.00  0.00           C
ATOM   3080  OD1 ASP A 208      22.152  35.701  43.885  1.00  0.00           O
ATOM   3081  OD2 ASP A 208      21.034  37.504  44.419  1.00  0.00           O
ATOM   3082  C   ASP A 208      23.714  38.831  40.952  1.00  0.00           C
ATOM   3083  O   ASP A 208      24.608  38.109  40.434  1.00  0.00           O
ATOM   3084  N   ASP A 209      23.742  40.179  40.825  1.00  0.00           N
ATOM   3085  H   ASP A 209      23.001  40.748  41.203  1.00  0.00           H
ATOM   3086  CA  ASP A 209      24.988  40.911  40.430  1.00  0.00           C
ATOM   3087  HA  ASP A 209      25.233  40.541  39.430  1.00  0.00           H
ATOM   3088  CB  ASP A 209      24.666  42.451  40.342  1.00  0.00           C
ATOM   3089  HB1 ASP A 209      24.059  42.583  39.448  1.00  0.00           H
ATOM   3090  HB2 ASP A 209      25.556  43.030  40.098  1.00  0.00           H
ATOM   3091  CG  ASP A 209      24.038  43.086  41.655  1.00  0.00           C
ATOM   3092  OD1 ASP A 209      24.514  42.958  42.801  1.00  0.00           O
ATOM   3093  OD2 ASP A 209      22.910  43.667  41.557  1.00  0.00           O
ATOM   3094  C   ASP A 209      26.257  40.581  41.207  1.00  0.00           C
ATOM   3095  O   ASP A 209      27.373  40.531  40.625  1.00  0.00           O
ATOM   3096  N   ALA A 210      26.113  40.319  42.510  1.00  0.00           N
ATOM   3097  H   ALA A 210      25.207  40.471  42.924  1.00  0.00           H
ATOM   3098  CA  ALA A 210      27.280  39.881  43.289  1.00  0.00           C
ATOM   3099  HA  ALA A 210      28.029  40.652  43.468  1.00  0.00           H
ATOM   3100  CB  ALA A 210      26.758  39.695  44.749  1.00  0.00           C
ATOM   3101  HB1 ALA A 210      25.974  38.956  44.930  1.00  0.00           H
ATOM   3102  HB2 ALA A 210      27.608  39.241  45.265  1.00  0.00           H
ATOM   3103  HB3 ALA A 210      26.618  40.710  45.115  1.00  0.00           H
ATOM   3104  C   ALA A 210      27.948  38.581  42.766  1.00  0.00           C
ATOM   3105  O   ALA A 210      29.100  38.389  43.150  1.00  0.00           O
ATOM   3106  N   ALA A 211      27.296  37.745  41.915  1.00  0.00           N
ATOM   3107  H   ALA A 211      26.359  38.011  41.638  1.00  0.00           H
ATOM   3108  CA  ALA A 211      27.930  36.543  41.366  1.00  0.00           C
ATOM   3109  HA  ALA A 211      28.697  36.207  42.070  1.00  0.00           H
ATOM   3110  CB  ALA A 211      26.886  35.405  41.355  1.00  0.00           C
ATOM   3111  HB1 ALA A 211      27.370  34.545  40.903  1.00  0.00           H
ATOM   3112  HB2 ALA A 211      26.587  35.086  42.357  1.00  0.00           H
ATOM   3113  HB3 ALA A 211      26.029  35.810  40.816  1.00  0.00           H
ATOM   3114  C   ALA A 211      28.568  36.771  39.987  1.00  0.00           C
ATOM   3115  O   ALA A 211      29.135  35.839  39.440  1.00  0.00           O
ATOM   3116  N   ALA A 212      28.614  37.996  39.446  1.00  0.00           N
ATOM   3117  H   ALA A 212      28.258  38.830  39.903  1.00  0.00           H
ATOM   3118  CA  ALA A 212      29.212  38.213  38.133  1.00  0.00           C
ATOM   3119  HA  ALA A 212      29.051  37.367  37.465  1.00  0.00           H
ATOM   3120  CB  ALA A 212      28.548  39.399  37.495  1.00  0.00           C
ATOM   3121  HB1 ALA A 212      27.483  39.276  37.317  1.00  0.00           H
ATOM   3122  HB2 ALA A 212      28.857  40.322  37.986  1.00  0.00           H
ATOM   3123  HB3 ALA A 212      29.003  39.428  36.509  1.00  0.00           H
ATOM   3124  C   ALA A 212      30.736  38.395  38.200  1.00  0.00           C
ATOM   3125  O   ALA A 212      31.459  38.143  37.222  1.00  0.00           O
ATOM   3126  N   ASP A 213      31.354  38.780  39.377  1.00  0.00           N
ATOM   3127  H   ASP A 213      30.735  38.986  40.156  1.00  0.00           H
ATOM   3128  CA  ASP A 213      32.731  38.521  39.735  1.00  0.00           C
ATOM   3129  HA  ASP A 213      33.374  39.196  39.164  1.00  0.00           H
ATOM   3130  CB  ASP A 213      32.960  38.983  41.163  1.00  0.00           C
ATOM   3131  HB1 ASP A 213      32.451  38.304  41.866  1.00  0.00           H
ATOM   3132  HB2 ASP A 213      32.553  39.994  41.197  1.00  0.00           H
ATOM   3133  CG  ASP A 213      34.442  38.901  41.607  1.00  0.00           C
ATOM   3134  OD1 ASP A 213      35.305  38.658  40.721  1.00  0.00           O
ATOM   3135  OD2 ASP A 213      34.757  38.967  42.807  1.00  0.00           O
ATOM   3136  C   ASP A 213      33.228  37.061  39.386  1.00  0.00           C
ATOM   3137  O   ASP A 213      32.952  36.136  40.111  1.00  0.00           O
ATOM   3138  N   CYS A 214      33.876  36.942  38.224  1.00  0.00           N
ATOM   3139  H   CYS A 214      33.920  37.794  37.686  1.00  0.00           H
ATOM   3140  CA  CYS A 214      34.528  35.710  37.765  1.00  0.00           C
ATOM   3141  HA  CYS A 214      34.720  35.113  38.663  1.00  0.00           H
ATOM   3142  CB  CYS A 214      33.543  34.806  36.910  1.00  0.00           C
ATOM   3143  HB1 CYS A 214      32.733  34.485  37.570  1.00  0.00           H
ATOM   3144  HB2 CYS A 214      34.051  33.946  36.495  1.00  0.00           H
ATOM   3145  SG  CYS A 214      32.853  35.841  35.556  1.00  0.00           S
ATOM   3146  HG  CYS A 214      31.835  36.395  36.222  1.00  0.00           H
ATOM   3147  C   CYS A 214      35.925  35.877  37.146  1.00  0.00           C
ATOM   3148  O   CYS A 214      36.120  36.967  36.529  1.00  0.00           O
ATOM   3149  N   LEU A 215      36.764  34.810  37.156  1.00  0.00           N
ATOM   3150  H   LEU A 215      36.344  33.910  37.362  1.00  0.00           H
ATOM   3151  CA  LEU A 215      38.072  34.799  36.529  1.00  0.00           C
ATOM   3152  HA  LEU A 215      38.161  35.682  35.892  1.00  0.00           H
ATOM   3153  CB  LEU A 215      39.171  34.818  37.600  1.00  0.00           C
ATOM   3154  HB1 LEU A 215      39.060  33.938  38.237  1.00  0.00           H
ATOM   3155  HB2 LEU A 215      38.968  35.681  38.236  1.00  0.00           H
ATOM   3156  CG  LEU A 215      40.640  34.902  37.161  1.00  0.00           C
ATOM   3157  HG  LEU A 215      40.899  34.110  36.455  1.00  0.00           H
ATOM   3158  CD1 LEU A 215      40.812  36.257  36.386  1.00  0.00           C
ATOM   3159 1HD1 LEU A 215      40.491  37.125  36.968  1.00  0.00           H
ATOM   3160 2HD1 LEU A 215      41.839  36.205  36.017  1.00  0.00           H
ATOM   3161 3HD1 LEU A 215      40.111  36.188  35.544  1.00  0.00           H
ATOM   3162  CD2 LEU A 215      41.556  34.970  38.399  1.00  0.00           C
ATOM   3163 1HD2 LEU A 215      42.609  35.094  38.167  1.00  0.00           H
ATOM   3164 2HD2 LEU A 215      41.308  35.842  39.007  1.00  0.00           H
ATOM   3165 3HD2 LEU A 215      41.493  34.026  38.940  1.00  0.00           H
ATOM   3166  C   LEU A 215      38.205  33.529  35.615  1.00  0.00           C
ATOM   3167  O   LEU A 215      37.873  32.404  36.002  1.00  0.00           O
ATOM   3168  N   PHE A 216      38.715  33.605  34.357  1.00  0.00           N
ATOM   3169  H   PHE A 216      39.136  34.470  34.035  1.00  0.00           H
ATOM   3170  CA  PHE A 216      38.851  32.489  33.376  1.00  0.00           C
ATOM   3171  HA  PHE A 216      38.235  31.628  33.640  1.00  0.00           H
ATOM   3172  CB  PHE A 216      38.295  33.052  32.066  1.00  0.00           C
ATOM   3173  HB1 PHE A 216      38.931  33.897  31.786  1.00  0.00           H
ATOM   3174  HB2 PHE A 216      37.251  33.342  32.153  1.00  0.00           H
ATOM   3175  CG  PHE A 216      38.338  32.056  30.968  1.00  0.00           C
ATOM   3176  CD1 PHE A 216      37.594  30.873  31.101  1.00  0.00           C
ATOM   3177  HD1 PHE A 216      37.047  30.726  32.015  1.00  0.00           H
ATOM   3178  CE1 PHE A 216      37.670  29.914  30.061  1.00  0.00           C
ATOM   3179  HE1 PHE A 216      37.091  29.001  30.113  1.00  0.00           H
ATOM   3180  CZ  PHE A 216      38.627  30.041  29.057  1.00  0.00           C
ATOM   3181  HZ  PHE A 216      38.674  29.359  28.232  1.00  0.00           H
ATOM   3182  CE2 PHE A 216      39.441  31.201  28.987  1.00  0.00           C
ATOM   3183  HE2 PHE A 216      40.237  31.222  28.254  1.00  0.00           H
ATOM   3184  CD2 PHE A 216      39.234  32.215  29.905  1.00  0.00           C
ATOM   3185  HD2 PHE A 216      39.866  33.088  29.854  1.00  0.00           H
ATOM   3186  C   PHE A 216      40.417  32.150  33.156  1.00  0.00           C
ATOM   3187  O   PHE A 216      41.273  32.965  32.952  1.00  0.00           O
ATOM   3188  N   LEU A 217      40.753  30.889  33.081  1.00  0.00           N
ATOM   3189  H   LEU A 217      40.015  30.228  33.296  1.00  0.00           H
ATOM   3190  CA  LEU A 217      42.075  30.378  32.789  1.00  0.00           C
ATOM   3191  HA  LEU A 217      42.502  30.934  31.950  1.00  0.00           H
ATOM   3192  CB  LEU A 217      42.996  30.482  34.035  1.00  0.00           C
ATOM   3193  HB1 LEU A 217      42.860  31.475  34.458  1.00  0.00           H
ATOM   3194  HB2 LEU A 217      44.018  30.420  33.675  1.00  0.00           H
ATOM   3195  CG  LEU A 217      42.748  29.504  35.145  1.00  0.00           C
ATOM   3196  HG  LEU A 217      42.799  28.532  34.648  1.00  0.00           H
ATOM   3197  CD1 LEU A 217      43.865  29.479  36.237  1.00  0.00           C
ATOM   3198 1HD1 LEU A 217      43.451  30.121  37.013  1.00  0.00           H
ATOM   3199 2HD1 LEU A 217      44.037  28.447  36.544  1.00  0.00           H
ATOM   3200 3HD1 LEU A 217      44.794  29.800  35.760  1.00  0.00           H
ATOM   3201  CD2 LEU A 217      41.380  29.652  35.795  1.00  0.00           C
ATOM   3202 1HD2 LEU A 217      41.369  29.049  36.698  1.00  0.00           H
ATOM   3203 2HD2 LEU A 217      41.132  30.674  36.103  1.00  0.00           H
ATOM   3204 3HD2 LEU A 217      40.570  29.416  35.111  1.00  0.00           H
ATOM   3205  C   LEU A 217      42.065  28.973  32.115  1.00  0.00           C
ATOM   3206  O   LEU A 217      41.450  28.002  32.553  1.00  0.00           O
ATOM   3207  N   ARG A 218      42.968  28.797  31.113  1.00  0.00           N
ATOM   3208  H   ARG A 218      43.530  29.622  30.980  1.00  0.00           H
ATOM   3209  CA  ARG A 218      43.360  27.596  30.464  1.00  0.00           C
ATOM   3210  HA  ARG A 218      42.528  26.902  30.508  1.00  0.00           H
ATOM   3211  CB  ARG A 218      43.834  27.790  29.029  1.00  0.00           C
ATOM   3212  HB1 ARG A 218      44.323  26.934  28.561  1.00  0.00           H
ATOM   3213  HB2 ARG A 218      44.598  28.562  29.060  1.00  0.00           H
ATOM   3214  CG  ARG A 218      42.633  28.147  28.153  1.00  0.00           C
ATOM   3215  HG1 ARG A 218      42.316  29.183  28.246  1.00  0.00           H
ATOM   3216  HG2 ARG A 218      41.826  27.409  28.178  1.00  0.00           H
ATOM   3217  CD  ARG A 218      43.157  28.087  26.678  1.00  0.00           C
ATOM   3218  HD1 ARG A 218      43.291  27.049  26.373  1.00  0.00           H
ATOM   3219  HD2 ARG A 218      44.040  28.703  26.536  1.00  0.00           H
ATOM   3220  NE  ARG A 218      42.183  28.588  25.622  1.00  0.00           N
ATOM   3221  HE  ARG A 218      41.277  28.943  25.874  1.00  0.00           H
ATOM   3222  CZ  ARG A 218      42.512  28.589  24.320  1.00  0.00           C
ATOM   3223  NH1 ARG A 218      41.858  29.177  23.371  1.00  0.00           N
ATOM   3224 1HH1 ARG A 218      41.106  29.811  23.576  1.00  0.00           H
ATOM   3225 2HH1 ARG A 218      42.133  29.086  22.407  1.00  0.00           H
ATOM   3226  NH2 ARG A 218      43.527  27.964  23.967  1.00  0.00           N
ATOM   3227 1HH2 ARG A 218      44.064  27.354  24.565  1.00  0.00           H
ATOM   3228 2HH2 ARG A 218      43.839  28.076  23.008  1.00  0.00           H
ATOM   3229  C   ARG A 218      44.437  26.898  31.358  1.00  0.00           C
ATOM   3230  O   ARG A 218      45.339  27.665  31.692  1.00  0.00           O
ATOM   3231  N   PRO A 219      44.369  25.607  31.759  1.00  0.00           N
ATOM   3232  CD  PRO A 219      43.305  24.659  31.549  1.00  0.00           C
ATOM   3233  HD1 PRO A 219      43.149  24.610  30.472  1.00  0.00           H
ATOM   3234  HD2 PRO A 219      42.419  24.862  32.154  1.00  0.00           H
ATOM   3235  CG  PRO A 219      43.897  23.326  32.032  1.00  0.00           C
ATOM   3236  HG1 PRO A 219      44.466  22.952  31.178  1.00  0.00           H
ATOM   3237  HG2 PRO A 219      43.132  22.606  32.313  1.00  0.00           H
ATOM   3238  CB  PRO A 219      44.862  23.762  33.146  1.00  0.00           C
ATOM   3239  HB1 PRO A 219      45.716  23.090  33.173  1.00  0.00           H
ATOM   3240  HB2 PRO A 219      44.288  23.930  34.057  1.00  0.00           H
ATOM   3241  CA  PRO A 219      45.395  25.152  32.716  1.00  0.00           C
ATOM   3242  HA  PRO A 219      45.347  25.871  33.536  1.00  0.00           H
ATOM   3243  C   PRO A 219      46.739  25.111  32.044  1.00  0.00           C
ATOM   3244  O   PRO A 219      46.936  24.918  30.846  1.00  0.00           O
ATOM   3245  N   GLY A 220      47.724  25.297  32.880  1.00  0.00           N
ATOM   3246  H   GLY A 220      47.532  25.396  33.867  1.00  0.00           H
ATOM   3247  CA  GLY A 220      49.144  25.561  32.492  1.00  0.00           C
ATOM   3248  HA1 GLY A 220      49.727  25.683  33.410  1.00  0.00           H
ATOM   3249  HA2 GLY A 220      49.223  26.520  31.977  1.00  0.00           H
ATOM   3250  C   GLY A 220      49.730  24.448  31.649  1.00  0.00           C
ATOM   3251  O   GLY A 220      50.608  24.669  30.800  1.00  0.00           O
ATOM   3252  N   LEU A 221      49.177  23.224  31.832  1.00  0.00           N
ATOM   3253  H   LEU A 221      48.455  23.108  32.517  1.00  0.00           H
ATOM   3254  CA  LEU A 221      49.336  22.179  30.907  1.00  0.00           C
ATOM   3255  HA  LEU A 221      50.046  22.480  30.131  1.00  0.00           H
ATOM   3256  CB  LEU A 221      49.980  20.994  31.613  1.00  0.00           C
ATOM   3257  HB1 LEU A 221      50.039  20.203  30.867  1.00  0.00           H
ATOM   3258  HB2 LEU A 221      49.406  20.646  32.464  1.00  0.00           H
ATOM   3259  CG  LEU A 221      51.497  21.243  31.928  1.00  0.00           C
ATOM   3260  HG  LEU A 221      51.689  22.155  32.484  1.00  0.00           H
ATOM   3261  CD1 LEU A 221      52.089  20.065  32.834  1.00  0.00           C
ATOM   3262 1HD1 LEU A 221      51.465  19.971  33.726  1.00  0.00           H
ATOM   3263 2HD1 LEU A 221      51.879  19.093  32.372  1.00  0.00           H
ATOM   3264 3HD1 LEU A 221      53.125  20.377  32.973  1.00  0.00           H
ATOM   3265  CD2 LEU A 221      52.347  21.284  30.588  1.00  0.00           C
ATOM   3266 1HD2 LEU A 221      52.260  22.167  29.948  1.00  0.00           H
ATOM   3267 2HD2 LEU A 221      53.418  21.181  30.773  1.00  0.00           H
ATOM   3268 3HD2 LEU A 221      52.053  20.438  29.975  1.00  0.00           H
ATOM   3269  C   LEU A 221      48.055  21.806  30.085  1.00  0.00           C
ATOM   3270  O   LEU A 221      46.971  21.825  30.676  1.00  0.00           O
ATOM   3271  N   PRO A 222      48.131  21.491  28.795  1.00  0.00           N
ATOM   3272  CD  PRO A 222      49.365  21.188  28.058  1.00  0.00           C
ATOM   3273  HD1 PRO A 222      49.599  20.145  28.221  1.00  0.00           H
ATOM   3274  HD2 PRO A 222      50.257  21.706  28.397  1.00  0.00           H
ATOM   3275  CG  PRO A 222      49.065  21.394  26.596  1.00  0.00           C
ATOM   3276  HG1 PRO A 222      49.618  20.772  25.892  1.00  0.00           H
ATOM   3277  HG2 PRO A 222      49.182  22.455  26.359  1.00  0.00           H
ATOM   3278  CB  PRO A 222      47.529  21.228  26.505  1.00  0.00           C
ATOM   3279  HB1 PRO A 222      47.335  20.191  26.229  1.00  0.00           H
ATOM   3280  HB2 PRO A 222      47.153  21.849  25.691  1.00  0.00           H
ATOM   3281  CA  PRO A 222      46.929  21.462  27.920  1.00  0.00           C
ATOM   3282  HA  PRO A 222      46.463  22.452  28.019  1.00  0.00           H
ATOM   3283  C   PRO A 222      45.765  20.476  28.270  1.00  0.00           C
ATOM   3284  O   PRO A 222      45.936  19.429  28.908  1.00  0.00           O
ATOM   3285  N   GLY A 223      44.561  20.847  27.833  1.00  0.00           N
ATOM   3286  H   GLY A 223      44.576  21.749  27.375  1.00  0.00           H
ATOM   3287  CA  GLY A 223      43.329  20.028  27.706  1.00  0.00           C
ATOM   3288  HA1 GLY A 223      43.184  19.407  28.589  1.00  0.00           H
ATOM   3289  HA2 GLY A 223      43.321  19.388  26.813  1.00  0.00           H
ATOM   3290  C   GLY A 223      42.079  20.942  27.656  1.00  0.00           C
ATOM   3291  O   GLY A 223      42.013  22.134  27.953  1.00  0.00           O
ATOM   3292  N   VAL A 224      40.927  20.344  27.354  1.00  0.00           N
ATOM   3293  H   VAL A 224      40.873  19.346  27.225  1.00  0.00           H
ATOM   3294  CA  VAL A 224      39.549  20.987  27.396  1.00  0.00           C
ATOM   3295  HA  VAL A 224      39.610  21.931  27.941  1.00  0.00           H
ATOM   3296  CB  VAL A 224      38.996  21.333  25.967  1.00  0.00           C
ATOM   3297  HB  VAL A 224      37.939  21.488  26.171  1.00  0.00           H
ATOM   3298  CG1 VAL A 224      39.653  22.553  25.362  1.00  0.00           C
ATOM   3299 1HG1 VAL A 224      39.705  22.520  24.271  1.00  0.00           H
ATOM   3300 2HG1 VAL A 224      39.097  23.457  25.639  1.00  0.00           H
ATOM   3301 3HG1 VAL A 224      40.655  22.701  25.752  1.00  0.00           H
ATOM   3302  CG2 VAL A 224      39.017  20.083  24.997  1.00  0.00           C
ATOM   3303 1HG2 VAL A 224      39.970  19.700  24.643  1.00  0.00           H
ATOM   3304 2HG2 VAL A 224      38.321  19.324  25.356  1.00  0.00           H
ATOM   3305 3HG2 VAL A 224      38.473  20.506  24.150  1.00  0.00           H
ATOM   3306  C   VAL A 224      38.582  20.179  28.190  1.00  0.00           C
ATOM   3307  O   VAL A 224      38.607  18.959  28.095  1.00  0.00           O
ATOM   3308  N   PRO A 225      37.607  20.730  28.946  1.00  0.00           N
ATOM   3309  CD  PRO A 225      36.435  19.880  29.247  1.00  0.00           C
ATOM   3310  HD1 PRO A 225      36.520  19.289  30.154  1.00  0.00           H
ATOM   3311  HD2 PRO A 225      36.167  19.189  28.445  1.00  0.00           H
ATOM   3312  CG  PRO A 225      35.265  20.824  29.479  1.00  0.00           C
ATOM   3313  HG1 PRO A 225      34.575  20.568  30.280  1.00  0.00           H
ATOM   3314  HG2 PRO A 225      34.632  20.768  28.591  1.00  0.00           H
ATOM   3315  CB  PRO A 225      35.849  22.234  29.582  1.00  0.00           C
ATOM   3316  HB1 PRO A 225      35.848  22.561  30.627  1.00  0.00           H
ATOM   3317  HB2 PRO A 225      35.218  22.915  29.015  1.00  0.00           H
ATOM   3318  CA  PRO A 225      37.292  22.181  29.092  1.00  0.00           C
ATOM   3319  HA  PRO A 225      37.370  22.510  28.058  1.00  0.00           H
ATOM   3320  C   PRO A 225      38.220  23.103  29.954  1.00  0.00           C
ATOM   3321  O   PRO A 225      38.855  22.594  30.876  1.00  0.00           O
ATOM   3322  N   PRO A 226      38.289  24.471  29.737  1.00  0.00           N
ATOM   3323  CD  PRO A 226      37.644  25.145  28.594  1.00  0.00           C
ATOM   3324  HD1 PRO A 226      36.584  25.230  28.834  1.00  0.00           H
ATOM   3325  HD2 PRO A 226      37.768  24.611  27.659  1.00  0.00           H
ATOM   3326  CG  PRO A 226      38.344  26.487  28.516  1.00  0.00           C
ATOM   3327  HG1 PRO A 226      37.643  27.263  28.816  1.00  0.00           H
ATOM   3328  HG2 PRO A 226      38.687  26.784  27.527  1.00  0.00           H
ATOM   3329  CB  PRO A 226      39.541  26.404  29.515  1.00  0.00           C
ATOM   3330  HB1 PRO A 226      39.757  27.414  29.865  1.00  0.00           H
ATOM   3331  HB2 PRO A 226      40.304  25.821  29.000  1.00  0.00           H
ATOM   3332  CA  PRO A 226      39.046  25.410  30.526  1.00  0.00           C
ATOM   3333  HA  PRO A 226      39.873  24.948  31.065  1.00  0.00           H
ATOM   3334  C   PRO A 226      38.329  25.970  31.716  1.00  0.00           C
ATOM   3335  O   PRO A 226      37.111  25.993  31.739  1.00  0.00           O
ATOM   3336  N   PHE A 227      39.012  26.454  32.747  1.00  0.00           N
ATOM   3337  H   PHE A 227      39.985  26.713  32.634  1.00  0.00           H
ATOM   3338  CA  PHE A 227      38.355  26.774  34.029  1.00  0.00           C
ATOM   3339  HA  PHE A 227      37.504  26.108  34.104  1.00  0.00           H
ATOM   3340  CB  PHE A 227      39.251  26.636  35.248  1.00  0.00           C
ATOM   3341  HB1 PHE A 227      38.748  27.035  36.124  1.00  0.00           H
ATOM   3342  HB2 PHE A 227      40.158  27.219  35.118  1.00  0.00           H
ATOM   3343  CG  PHE A 227      39.567  25.177  35.598  1.00  0.00           C
ATOM   3344  CD1 PHE A 227      39.002  24.632  36.736  1.00  0.00           C
ATOM   3345  HD1 PHE A 227      38.308  25.195  37.338  1.00  0.00           H
ATOM   3346  CE1 PHE A 227      39.206  23.253  36.913  1.00  0.00           C
ATOM   3347  HE1 PHE A 227      38.771  22.744  37.765  1.00  0.00           H
ATOM   3348  CZ  PHE A 227      40.138  22.499  36.139  1.00  0.00           C
ATOM   3349  HZ  PHE A 227      40.253  21.455  36.398  1.00  0.00           H
ATOM   3350  CE2 PHE A 227      40.720  23.135  35.052  1.00  0.00           C
ATOM   3351  HE2 PHE A 227      41.464  22.486  34.623  1.00  0.00           H
ATOM   3352  CD2 PHE A 227      40.464  24.449  34.740  1.00  0.00           C
ATOM   3353  HD2 PHE A 227      40.985  24.980  33.963  1.00  0.00           H
ATOM   3354  C   PHE A 227      37.787  28.240  34.118  1.00  0.00           C
ATOM   3355  O   PHE A 227      38.460  29.145  33.610  1.00  0.00           O
ATOM   3356  N   LEU A 228      36.601  28.371  34.745  1.00  0.00           N
ATOM   3357  H   LEU A 228      36.130  27.561  35.118  1.00  0.00           H
ATOM   3358  CA  LEU A 228      35.973  29.620  35.159  1.00  0.00           C
ATOM   3359  HA  LEU A 228      36.643  30.419  34.849  1.00  0.00           H
ATOM   3360  CB  LEU A 228      34.621  29.764  34.446  1.00  0.00           C
ATOM   3361  HB1 LEU A 228      33.944  29.081  34.976  1.00  0.00           H
ATOM   3362  HB2 LEU A 228      34.663  29.483  33.397  1.00  0.00           H
ATOM   3363  CG  LEU A 228      33.975  31.156  34.476  1.00  0.00           C
ATOM   3364  HG  LEU A 228      34.030  31.466  35.514  1.00  0.00           H
ATOM   3365  CD1 LEU A 228      34.670  32.169  33.581  1.00  0.00           C
ATOM   3366 1HD1 LEU A 228      34.670  31.741  32.584  1.00  0.00           H
ATOM   3367 2HD1 LEU A 228      34.146  33.129  33.647  1.00  0.00           H
ATOM   3368 3HD1 LEU A 228      35.687  32.284  33.957  1.00  0.00           H
ATOM   3369  CD2 LEU A 228      32.572  31.144  34.036  1.00  0.00           C
ATOM   3370 1HD2 LEU A 228      32.590  30.842  32.994  1.00  0.00           H
ATOM   3371 2HD2 LEU A 228      31.967  30.504  34.678  1.00  0.00           H
ATOM   3372 3HD2 LEU A 228      32.196  32.164  34.164  1.00  0.00           H
ATOM   3373  C   LEU A 228      35.826  29.611  36.697  1.00  0.00           C
ATOM   3374  O   LEU A 228      35.093  28.775  37.299  1.00  0.00           O
ATOM   3375  N   LEU A 229      36.574  30.516  37.344  1.00  0.00           N
ATOM   3376  H   LEU A 229      37.096  31.214  36.848  1.00  0.00           H
ATOM   3377  CA  LEU A 229      36.573  30.659  38.784  1.00  0.00           C
ATOM   3378  HA  LEU A 229      36.537  29.711  39.338  1.00  0.00           H
ATOM   3379  CB  LEU A 229      37.927  31.251  39.223  1.00  0.00           C
ATOM   3380  HB1 LEU A 229      37.998  31.458  40.295  1.00  0.00           H
ATOM   3381  HB2 LEU A 229      37.936  32.198  38.687  1.00  0.00           H
ATOM   3382  CG  LEU A 229      39.119  30.413  38.884  1.00  0.00           C
ATOM   3383  HG  LEU A 229      38.993  29.980  37.895  1.00  0.00           H
ATOM   3384  CD1 LEU A 229      40.356  31.195  39.030  1.00  0.00           C
ATOM   3385 1HD1 LEU A 229      40.518  31.499  40.059  1.00  0.00           H
ATOM   3386 2HD1 LEU A 229      41.248  30.613  38.762  1.00  0.00           H
ATOM   3387 3HD1 LEU A 229      40.387  31.998  38.297  1.00  0.00           H
ATOM   3388  CD2 LEU A 229      39.159  29.318  39.951  1.00  0.00           C
ATOM   3389 1HD2 LEU A 229      39.352  29.659  40.971  1.00  0.00           H
ATOM   3390 2HD2 LEU A 229      38.317  28.636  39.946  1.00  0.00           H
ATOM   3391 3HD2 LEU A 229      39.913  28.637  39.562  1.00  0.00           H
ATOM   3392  C   LEU A 229      35.392  31.541  39.190  1.00  0.00           C
ATOM   3393  O   LEU A 229      35.244  32.615  38.606  1.00  0.00           O
ATOM   3394  N   HIS A 230      34.720  31.252  40.269  1.00  0.00           N
ATOM   3395  H   HIS A 230      34.925  30.359  40.677  1.00  0.00           H
ATOM   3396  CA  HIS A 230      33.390  31.881  40.593  1.00  0.00           C
ATOM   3397  HA  HIS A 230      33.639  32.919  40.344  1.00  0.00           H
ATOM   3398  CB  HIS A 230      32.326  31.268  39.724  1.00  0.00           C
ATOM   3399  HB1 HIS A 230      32.624  31.081  38.693  1.00  0.00           H
ATOM   3400  HB2 HIS A 230      31.421  31.854  39.552  1.00  0.00           H
ATOM   3401  CG  HIS A 230      31.883  29.936  40.237  1.00  0.00           C
ATOM   3402  ND1 HIS A 230      30.863  29.584  41.084  1.00  0.00           N
ATOM   3403  HD1 HIS A 230      30.173  30.182  41.536  1.00  0.00           H
ATOM   3404  CE1 HIS A 230      30.897  28.267  41.350  1.00  0.00           C
ATOM   3405  HE1 HIS A 230      30.176  27.792  41.998  1.00  0.00           H
ATOM   3406  NE2 HIS A 230      31.871  27.696  40.638  1.00  0.00           N
ATOM   3407  CD2 HIS A 230      32.556  28.742  40.020  1.00  0.00           C
ATOM   3408  HD2 HIS A 230      33.385  28.617  39.342  1.00  0.00           H
ATOM   3409  C   HIS A 230      32.983  31.778  42.099  1.00  0.00           C
ATOM   3410  O   HIS A 230      33.705  31.194  42.903  1.00  0.00           O
ATOM   3411  N   ARG A 231      31.779  32.325  42.478  1.00  0.00           N
ATOM   3412  H   ARG A 231      31.285  32.893  41.817  1.00  0.00           H
ATOM   3413  CA  ARG A 231      31.233  32.331  43.883  1.00  0.00           C
ATOM   3414  HA  ARG A 231      32.007  32.352  44.650  1.00  0.00           H
ATOM   3415  CB  ARG A 231      30.406  33.562  44.180  1.00  0.00           C
ATOM   3416  HB1 ARG A 231      29.835  33.481  45.106  1.00  0.00           H
ATOM   3417  HB2 ARG A 231      29.598  33.595  43.451  1.00  0.00           H
ATOM   3418  CG  ARG A 231      31.020  34.867  44.078  1.00  0.00           C
ATOM   3419  HG1 ARG A 231      30.312  35.604  44.454  1.00  0.00           H
ATOM   3420  HG2 ARG A 231      31.350  35.099  43.067  1.00  0.00           H
ATOM   3421  CD  ARG A 231      32.301  35.075  44.935  1.00  0.00           C
ATOM   3422  HD1 ARG A 231      32.765  36.041  44.748  1.00  0.00           H
ATOM   3423  HD2 ARG A 231      33.093  34.372  44.667  1.00  0.00           H
ATOM   3424  NE  ARG A 231      31.980  34.803  46.377  1.00  0.00           N
ATOM   3425  HE  ARG A 231      32.045  33.828  46.636  1.00  0.00           H
ATOM   3426  CZ  ARG A 231      31.844  35.673  47.397  1.00  0.00           C
ATOM   3427  NH1 ARG A 231      31.960  36.904  47.185  1.00  0.00           N
ATOM   3428 1HH1 ARG A 231      31.892  37.229  46.227  1.00  0.00           H
ATOM   3429 2HH1 ARG A 231      31.701  37.531  47.926  1.00  0.00           H
ATOM   3430  NH2 ARG A 231      31.451  35.285  48.549  1.00  0.00           N
ATOM   3431 1HH2 ARG A 231      31.253  34.316  48.746  1.00  0.00           H
ATOM   3432 2HH2 ARG A 231      31.407  35.971  49.291  1.00  0.00           H
ATOM   3433  C   ARG A 231      30.475  31.079  44.236  1.00  0.00           C
ATOM   3434  O   ARG A 231      29.436  30.725  43.591  1.00  0.00           O
ATOM   3435  N   GLY A 232      30.853  30.421  45.281  1.00  0.00           N
ATOM   3436  H   GLY A 232      31.698  30.788  45.689  1.00  0.00           H
ATOM   3437  CA  GLY A 232      30.265  29.115  45.645  1.00  0.00           C
ATOM   3438  HA1 GLY A 232      30.777  28.556  46.428  1.00  0.00           H
ATOM   3439  HA2 GLY A 232      30.177  28.630  44.669  1.00  0.00           H
ATOM   3440  C   GLY A 232      28.882  29.190  46.228  1.00  0.00           C
ATOM   3441  O   GLY A 232      28.466  30.162  46.865  1.00  0.00           O
ATOM   3442  N   GLY A 233      28.109  28.091  46.121  1.00  0.00           N
ATOM   3443  H   GLY A 233      28.512  27.257  45.737  1.00  0.00           H
ATOM   3444  CA  GLY A 233      26.813  28.025  46.852  1.00  0.00           C
ATOM   3445  HA1 GLY A 233      26.384  27.066  46.552  1.00  0.00           H
ATOM   3446  HA2 GLY A 233      26.150  28.752  46.382  1.00  0.00           H
ATOM   3447  C   GLY A 233      26.799  28.155  48.372  1.00  0.00           C
ATOM   3448  O   GLY A 233      25.699  28.140  48.861  1.00  0.00           O
ATOM   3449  N   GLY A 234      27.934  28.164  49.074  1.00  0.00           N
ATOM   3450  H   GLY A 234      28.801  27.998  48.599  1.00  0.00           H
ATOM   3451  CA  GLY A 234      28.044  28.613  50.462  1.00  0.00           C
ATOM   3452  HA1 GLY A 234      29.065  28.503  50.845  1.00  0.00           H
ATOM   3453  HA2 GLY A 234      27.396  28.095  51.165  1.00  0.00           H
ATOM   3454  C   GLY A 234      27.919  30.157  50.598  1.00  0.00           C
ATOM   3455  O   GLY A 234      27.589  30.629  51.679  1.00  0.00           O
ATOM   3456  N   ASP A 235      27.944  30.878  49.538  1.00  0.00           N
ATOM   3457  H   ASP A 235      28.280  30.520  48.649  1.00  0.00           H
ATOM   3458  CA  ASP A 235      27.610  32.335  49.511  1.00  0.00           C
ATOM   3459  HA  ASP A 235      27.448  32.637  50.544  1.00  0.00           H
ATOM   3460  CB  ASP A 235      28.918  33.047  49.031  1.00  0.00           C
ATOM   3461  HB1 ASP A 235      28.884  34.126  49.182  1.00  0.00           H
ATOM   3462  HB2 ASP A 235      28.929  32.968  47.945  1.00  0.00           H
ATOM   3463  CG  ASP A 235      30.215  32.550  49.736  1.00  0.00           C
ATOM   3464  OD1 ASP A 235      30.250  32.259  50.935  1.00  0.00           O
ATOM   3465  OD2 ASP A 235      31.207  32.458  48.956  1.00  0.00           O
ATOM   3466  C   ASP A 235      26.395  32.628  48.704  1.00  0.00           C
ATOM   3467  O   ASP A 235      25.414  33.146  49.264  1.00  0.00           O
ATOM   3468  N   LEU A 236      26.242  32.243  47.426  1.00  0.00           N
ATOM   3469  H   LEU A 236      27.045  31.734  47.081  1.00  0.00           H
ATOM   3470  CA  LEU A 236      25.161  32.637  46.516  1.00  0.00           C
ATOM   3471  HA  LEU A 236      24.296  33.026  47.064  1.00  0.00           H
ATOM   3472  CB  LEU A 236      25.677  33.718  45.532  1.00  0.00           C
ATOM   3473  HB1 LEU A 236      24.905  33.942  44.793  1.00  0.00           H
ATOM   3474  HB2 LEU A 236      26.637  33.413  45.097  1.00  0.00           H
ATOM   3475  CG  LEU A 236      25.954  35.045  46.224  1.00  0.00           C
ATOM   3476  HG  LEU A 236      26.698  34.891  47.000  1.00  0.00           H
ATOM   3477  CD1 LEU A 236      26.661  35.904  45.128  1.00  0.00           C
ATOM   3478 1HD1 LEU A 236      25.960  36.023  44.297  1.00  0.00           H
ATOM   3479 2HD1 LEU A 236      26.933  36.894  45.501  1.00  0.00           H
ATOM   3480 3HD1 LEU A 236      27.539  35.397  44.719  1.00  0.00           H
ATOM   3481  CD2 LEU A 236      24.804  35.851  46.757  1.00  0.00           C
ATOM   3482 1HD2 LEU A 236      25.224  36.817  47.038  1.00  0.00           H
ATOM   3483 2HD2 LEU A 236      24.187  36.045  45.878  1.00  0.00           H
ATOM   3484 3HD2 LEU A 236      24.234  35.359  47.546  1.00  0.00           H
ATOM   3485  C   LEU A 236      24.552  31.451  45.786  1.00  0.00           C
ATOM   3486  O   LEU A 236      24.725  31.369  44.536  1.00  0.00           O
ATOM   3487  N   PRO A 237      23.897  30.524  46.483  1.00  0.00           N
ATOM   3488  CD  PRO A 237      23.582  30.731  47.883  1.00  0.00           C
ATOM   3489  HD1 PRO A 237      23.262  31.710  48.237  1.00  0.00           H
ATOM   3490  HD2 PRO A 237      24.417  30.325  48.452  1.00  0.00           H
ATOM   3491  CG  PRO A 237      22.372  29.935  48.051  1.00  0.00           C
ATOM   3492  HG1 PRO A 237      21.503  30.408  47.588  1.00  0.00           H
ATOM   3493  HG2 PRO A 237      22.216  29.783  49.116  1.00  0.00           H
ATOM   3494  CB  PRO A 237      22.692  28.698  47.229  1.00  0.00           C
ATOM   3495  HB1 PRO A 237      21.836  28.096  46.932  1.00  0.00           H
ATOM   3496  HB2 PRO A 237      23.448  28.134  47.773  1.00  0.00           H
ATOM   3497  CA  PRO A 237      23.418  29.269  45.981  1.00  0.00           C
ATOM   3498  HA  PRO A 237      24.302  28.706  45.672  1.00  0.00           H
ATOM   3499  C   PRO A 237      22.443  29.288  44.822  1.00  0.00           C
ATOM   3500  O   PRO A 237      22.601  28.392  44.034  1.00  0.00           O
ATOM   3501  N   ASN A 238      21.539  30.256  44.680  1.00  0.00           N
ATOM   3502  H   ASN A 238      21.586  31.129  45.196  1.00  0.00           H
ATOM   3503  CA  ASN A 238      20.689  30.278  43.475  1.00  0.00           C
ATOM   3504  HA  ASN A 238      20.338  29.276  43.243  1.00  0.00           H
ATOM   3505  CB  ASN A 238      19.471  31.169  43.812  1.00  0.00           C
ATOM   3506  HB1 ASN A 238      18.755  31.233  42.991  1.00  0.00           H
ATOM   3507  HB2 ASN A 238      19.665  32.216  44.066  1.00  0.00           H
ATOM   3508  CG  ASN A 238      18.774  30.632  45.014  1.00  0.00           C
ATOM   3509  OD1 ASN A 238      18.754  31.114  46.179  1.00  0.00           O
ATOM   3510  ND2 ASN A 238      17.933  29.576  44.866  1.00  0.00           N
ATOM   3511 1HD2 ASN A 238      17.701  29.143  43.983  1.00  0.00           H
ATOM   3512 2HD2 ASN A 238      17.450  29.304  45.719  1.00  0.00           H
ATOM   3513  C   ASN A 238      21.404  30.916  42.303  1.00  0.00           C
ATOM   3514  O   ASN A 238      21.298  30.337  41.238  1.00  0.00           O
ATOM   3515  N   SER A 239      22.286  31.901  42.454  1.00  0.00           N
ATOM   3516  H   SER A 239      22.214  32.271  43.391  1.00  0.00           H
ATOM   3517  CA  SER A 239      23.265  32.264  41.404  1.00  0.00           C
ATOM   3518  HA  SER A 239      22.697  32.499  40.509  1.00  0.00           H
ATOM   3519  CB  SER A 239      24.128  33.470  41.725  1.00  0.00           C
ATOM   3520  HB1 SER A 239      24.932  33.450  40.987  1.00  0.00           H
ATOM   3521  HB2 SER A 239      24.328  33.319  42.782  1.00  0.00           H
ATOM   3522  OG  SER A 239      23.372  34.604  41.659  1.00  0.00           O
ATOM   3523  HG  SER A 239      22.992  34.949  42.473  1.00  0.00           H
ATOM   3524  C   SER A 239      24.216  31.066  41.048  1.00  0.00           C
ATOM   3525  O   SER A 239      24.742  30.934  39.900  1.00  0.00           O
ATOM   3526  N   GLN A 240      24.516  30.127  41.947  1.00  0.00           N
ATOM   3527  H   GLN A 240      24.304  30.325  42.917  1.00  0.00           H
ATOM   3528  CA  GLN A 240      25.334  28.924  41.640  1.00  0.00           C
ATOM   3529  HA  GLN A 240      26.238  29.244  41.126  1.00  0.00           H
ATOM   3530  CB  GLN A 240      25.721  28.060  42.873  1.00  0.00           C
ATOM   3531  HB1 GLN A 240      24.870  27.626  43.398  1.00  0.00           H
ATOM   3532  HB2 GLN A 240      26.313  28.658  43.567  1.00  0.00           H
ATOM   3533  CG  GLN A 240      26.584  26.831  42.397  1.00  0.00           C
ATOM   3534  HG1 GLN A 240      27.513  27.125  41.903  1.00  0.00           H
ATOM   3535  HG2 GLN A 240      25.997  26.083  41.859  1.00  0.00           H
ATOM   3536  CD  GLN A 240      27.098  26.016  43.625  1.00  0.00           C
ATOM   3537  OE1 GLN A 240      28.311  25.985  43.770  1.00  0.00           O
ATOM   3538  NE2 GLN A 240      26.310  25.333  44.368  1.00  0.00           N
ATOM   3539 1HE2 GLN A 240      25.315  25.306  44.179  1.00  0.00           H
ATOM   3540 2HE2 GLN A 240      26.731  25.112  45.258  1.00  0.00           H
ATOM   3541  C   GLN A 240      24.652  27.974  40.559  1.00  0.00           C
ATOM   3542  O   GLN A 240      25.277  27.532  39.597  1.00  0.00           O
ATOM   3543  N   GLU A 241      23.347  27.737  40.643  1.00  0.00           N
ATOM   3544  H   GLU A 241      22.908  28.065  41.492  1.00  0.00           H
ATOM   3545  CA  GLU A 241      22.533  27.104  39.598  1.00  0.00           C
ATOM   3546  HA  GLU A 241      22.989  26.148  39.339  1.00  0.00           H
ATOM   3547  CB  GLU A 241      21.137  26.922  40.178  1.00  0.00           C
ATOM   3548  HB1 GLU A 241      20.437  26.573  39.418  1.00  0.00           H
ATOM   3549  HB2 GLU A 241      20.753  27.809  40.686  1.00  0.00           H
ATOM   3550  CG  GLU A 241      21.169  25.771  41.215  1.00  0.00           C
ATOM   3551  HG1 GLU A 241      21.705  26.114  42.095  1.00  0.00           H
ATOM   3552  HG2 GLU A 241      21.656  24.883  40.813  1.00  0.00           H
ATOM   3553  CD  GLU A 241      19.731  25.527  41.693  1.00  0.00           C
ATOM   3554  OE1 GLU A 241      19.292  26.114  42.731  1.00  0.00           O
ATOM   3555  OE2 GLU A 241      19.037  24.835  40.949  1.00  0.00           O
ATOM   3556  C   GLU A 241      22.586  27.923  38.346  1.00  0.00           C
ATOM   3557  O   GLU A 241      22.564  27.338  37.235  1.00  0.00           O
ATOM   3558  N   ALA A 242      22.687  29.278  38.493  1.00  0.00           N
ATOM   3559  H   ALA A 242      22.567  29.702  39.391  1.00  0.00           H
ATOM   3560  CA  ALA A 242      22.621  30.137  37.302  1.00  0.00           C
ATOM   3561  HA  ALA A 242      21.852  29.802  36.605  1.00  0.00           H
ATOM   3562  CB  ALA A 242      22.122  31.477  37.621  1.00  0.00           C
ATOM   3563  HB1 ALA A 242      22.077  32.063  36.700  1.00  0.00           H
ATOM   3564  HB2 ALA A 242      21.216  31.394  38.210  1.00  0.00           H
ATOM   3565  HB3 ALA A 242      22.909  32.071  38.093  1.00  0.00           H
ATOM   3566  C   ALA A 242      23.942  30.204  36.486  1.00  0.00           C
ATOM   3567  O   ALA A 242      23.935  30.197  35.275  1.00  0.00           O
ATOM   3568  N   LEU A 243      25.022  30.130  37.189  1.00  0.00           N
ATOM   3569  H   LEU A 243      24.870  29.988  38.178  1.00  0.00           H
ATOM   3570  CA  LEU A 243      26.355  29.993  36.666  1.00  0.00           C
ATOM   3571  HA  LEU A 243      26.556  30.780  35.938  1.00  0.00           H
ATOM   3572  CB  LEU A 243      27.312  30.191  37.867  1.00  0.00           C
ATOM   3573  HB1 LEU A 243      28.233  29.666  37.600  1.00  0.00           H
ATOM   3574  HB2 LEU A 243      26.707  29.880  38.717  1.00  0.00           H
ATOM   3575  CG  LEU A 243      27.587  31.687  37.990  1.00  0.00           C
ATOM   3576  HG  LEU A 243      26.637  32.226  37.998  1.00  0.00           H
ATOM   3577  CD1 LEU A 243      28.262  31.921  39.408  1.00  0.00           C
ATOM   3578 1HD1 LEU A 243      29.194  31.383  39.536  1.00  0.00           H
ATOM   3579 2HD1 LEU A 243      28.503  32.982  39.526  1.00  0.00           H
ATOM   3580 3HD1 LEU A 243      27.465  31.699  40.115  1.00  0.00           H
ATOM   3581  CD2 LEU A 243      28.462  32.166  36.788  1.00  0.00           C
ATOM   3582 1HD2 LEU A 243      28.918  33.056  37.209  1.00  0.00           H
ATOM   3583 2HD2 LEU A 243      29.152  31.360  36.528  1.00  0.00           H
ATOM   3584 3HD2 LEU A 243      27.886  32.372  35.879  1.00  0.00           H
ATOM   3585  C   LEU A 243      26.599  28.620  36.091  1.00  0.00           C
ATOM   3586  O   LEU A 243      27.303  28.582  35.117  1.00  0.00           O
ATOM   3587  N   GLN A 244      25.974  27.565  36.656  1.00  0.00           N
ATOM   3588  H   GLN A 244      25.410  27.891  37.430  1.00  0.00           H
ATOM   3589  CA  GLN A 244      25.976  26.173  36.062  1.00  0.00           C
ATOM   3590  HA  GLN A 244      27.008  25.869  35.895  1.00  0.00           H
ATOM   3591  CB  GLN A 244      25.412  25.160  37.112  1.00  0.00           C
ATOM   3592  HB1 GLN A 244      25.116  24.232  36.623  1.00  0.00           H
ATOM   3593  HB2 GLN A 244      24.449  25.534  37.462  1.00  0.00           H
ATOM   3594  CG  GLN A 244      26.380  24.780  38.238  1.00  0.00           C
ATOM   3595  HG1 GLN A 244      26.603  25.761  38.651  1.00  0.00           H
ATOM   3596  HG2 GLN A 244      27.309  24.299  37.932  1.00  0.00           H
ATOM   3597  CD  GLN A 244      25.791  23.893  39.342  1.00  0.00           C
ATOM   3598  OE1 GLN A 244      24.633  23.454  39.263  1.00  0.00           O
ATOM   3599  NE2 GLN A 244      26.434  23.688  40.505  1.00  0.00           N
ATOM   3600 1HE2 GLN A 244      27.275  24.243  40.541  1.00  0.00           H
ATOM   3601 2HE2 GLN A 244      25.865  23.395  41.283  1.00  0.00           H
ATOM   3602  C   GLN A 244      25.223  25.940  34.732  1.00  0.00           C
ATOM   3603  O   GLN A 244      25.381  24.884  34.108  1.00  0.00           O
ATOM   3604  N   LYS A 245      24.538  26.968  34.325  1.00  0.00           N
ATOM   3605  H   LYS A 245      24.549  27.776  34.941  1.00  0.00           H
ATOM   3606  CA  LYS A 245      24.066  27.101  32.975  1.00  0.00           C
ATOM   3607  HA  LYS A 245      23.439  26.257  32.656  1.00  0.00           H
ATOM   3608  CB  LYS A 245      23.204  28.398  32.784  1.00  0.00           C
ATOM   3609  HB1 LYS A 245      23.089  28.475  31.700  1.00  0.00           H
ATOM   3610  HB2 LYS A 245      23.793  29.277  33.050  1.00  0.00           H
ATOM   3611  CG  LYS A 245      21.893  28.629  33.500  1.00  0.00           C
ATOM   3612  HG1 LYS A 245      22.136  28.655  34.558  1.00  0.00           H
ATOM   3613  HG2 LYS A 245      21.111  27.881  33.371  1.00  0.00           H
ATOM   3614  CD  LYS A 245      21.271  29.942  33.011  1.00  0.00           C
ATOM   3615  HD1 LYS A 245      21.034  29.852  31.954  1.00  0.00           H
ATOM   3616  HD2 LYS A 245      21.955  30.765  33.195  1.00  0.00           H
ATOM   3617  CE  LYS A 245      19.954  30.238  33.726  1.00  0.00           C
ATOM   3618  HE1 LYS A 245      20.115  30.573  34.742  1.00  0.00           H
ATOM   3619  HE2 LYS A 245      19.348  29.329  33.765  1.00  0.00           H
ATOM   3620  NZ  LYS A 245      19.157  31.314  33.001  1.00  0.00           N
ATOM   3621  HZ1 LYS A 245      18.893  30.865  32.136  1.00  0.00           H
ATOM   3622  HZ2 LYS A 245      18.362  31.607  33.556  1.00  0.00           H
ATOM   3623  HZ3 LYS A 245      19.740  32.088  32.736  1.00  0.00           H
ATOM   3624  C   LYS A 245      25.288  27.110  31.958  1.00  0.00           C
ATOM   3625  O   LYS A 245      25.111  26.455  30.915  1.00  0.00           O
ATOM   3626  N   LEU A 246      26.411  27.622  32.364  1.00  0.00           N
ATOM   3627  H   LEU A 246      26.494  28.011  33.290  1.00  0.00           H
ATOM   3628  CA  LEU A 246      27.529  27.604  31.436  1.00  0.00           C
ATOM   3629  HA  LEU A 246      27.127  27.892  30.461  1.00  0.00           H
ATOM   3630  CB  LEU A 246      28.580  28.652  31.868  1.00  0.00           C
ATOM   3631  HB1 LEU A 246      29.489  28.364  31.333  1.00  0.00           H
ATOM   3632  HB2 LEU A 246      28.748  28.689  32.940  1.00  0.00           H
ATOM   3633  CG  LEU A 246      28.302  30.133  31.363  1.00  0.00           C
ATOM   3634  HG  LEU A 246      28.040  30.176  30.300  1.00  0.00           H
ATOM   3635  CD1 LEU A 246      27.248  30.917  32.153  1.00  0.00           C
ATOM   3636 1HD1 LEU A 246      26.344  30.308  32.213  1.00  0.00           H
ATOM   3637 2HD1 LEU A 246      27.543  31.088  33.186  1.00  0.00           H
ATOM   3638 3HD1 LEU A 246      26.991  31.877  31.707  1.00  0.00           H
ATOM   3639  CD2 LEU A 246      29.622  30.857  31.520  1.00  0.00           C
ATOM   3640 1HD2 LEU A 246      30.256  30.651  30.660  1.00  0.00           H
ATOM   3641 2HD2 LEU A 246      29.479  31.935  31.514  1.00  0.00           H
ATOM   3642 3HD2 LEU A 246      30.058  30.706  32.505  1.00  0.00           H
ATOM   3643  C   LEU A 246      28.155  26.173  31.509  1.00  0.00           C
ATOM   3644  O   LEU A 246      28.587  25.689  32.583  1.00  0.00           O
ATOM   3645  N   SER A 247      28.354  25.485  30.364  1.00  0.00           N
ATOM   3646  H   SER A 247      27.930  25.921  29.557  1.00  0.00           H
ATOM   3647  CA  SER A 247      28.870  24.147  30.280  1.00  0.00           C
ATOM   3648  HA  SER A 247      29.230  23.814  31.260  1.00  0.00           H
ATOM   3649  CB  SER A 247      27.814  23.181  29.831  1.00  0.00           C
ATOM   3650  HB1 SER A 247      27.029  23.024  30.560  1.00  0.00           H
ATOM   3651  HB2 SER A 247      28.371  22.265  29.643  1.00  0.00           H
ATOM   3652  OG  SER A 247      27.252  23.558  28.588  1.00  0.00           O
ATOM   3653  HG  SER A 247      26.299  23.463  28.598  1.00  0.00           H
ATOM   3654  C   SER A 247      30.192  24.040  29.469  1.00  0.00           C
ATOM   3655  O   SER A 247      30.887  23.073  29.544  1.00  0.00           O
ATOM   3656  N   ASP A 248      30.652  25.170  28.795  1.00  0.00           N
ATOM   3657  H   ASP A 248      30.072  25.986  28.661  1.00  0.00           H
ATOM   3658  CA  ASP A 248      31.891  25.304  28.013  1.00  0.00           C
ATOM   3659  HA  ASP A 248      32.092  24.338  27.545  1.00  0.00           H
ATOM   3660  CB  ASP A 248      31.788  26.120  26.809  1.00  0.00           C
ATOM   3661  HB1 ASP A 248      30.956  25.762  26.194  1.00  0.00           H
ATOM   3662  HB2 ASP A 248      32.681  26.031  26.185  1.00  0.00           H
ATOM   3663  CG  ASP A 248      31.332  27.533  27.088  1.00  0.00           C
ATOM   3664  OD1 ASP A 248      32.072  28.597  26.858  1.00  0.00           O
ATOM   3665  OD2 ASP A 248      30.158  27.666  27.500  1.00  0.00           O
ATOM   3666  C   ASP A 248      33.049  25.593  28.950  1.00  0.00           C
ATOM   3667  O   ASP A 248      34.180  25.791  28.497  1.00  0.00           O
ATOM   3668  N   VAL A 249      32.883  25.569  30.237  1.00  0.00           N
ATOM   3669  H   VAL A 249      31.993  25.289  30.635  1.00  0.00           H
ATOM   3670  CA  VAL A 249      33.874  25.859  31.288  1.00  0.00           C
ATOM   3671  HA  VAL A 249      34.854  25.891  30.813  1.00  0.00           H
ATOM   3672  CB  VAL A 249      33.577  27.217  31.950  1.00  0.00           C
ATOM   3673  HB  VAL A 249      34.279  27.339  32.772  1.00  0.00           H
ATOM   3674  CG1 VAL A 249      33.760  28.452  30.998  1.00  0.00           C
ATOM   3675 1HG1 VAL A 249      32.921  28.474  30.295  1.00  0.00           H
ATOM   3676 2HG1 VAL A 249      33.650  29.410  31.501  1.00  0.00           H
ATOM   3677 3HG1 VAL A 249      34.724  28.469  30.498  1.00  0.00           H
ATOM   3678  CG2 VAL A 249      32.194  27.189  32.647  1.00  0.00           C
ATOM   3679 1HG2 VAL A 249      32.017  28.184  33.048  1.00  0.00           H
ATOM   3680 2HG2 VAL A 249      31.378  26.990  31.945  1.00  0.00           H
ATOM   3681 3HG2 VAL A 249      32.162  26.535  33.517  1.00  0.00           H
ATOM   3682  C   VAL A 249      33.822  24.728  32.318  1.00  0.00           C
ATOM   3683  O   VAL A 249      32.764  24.138  32.541  1.00  0.00           O
ATOM   3684  N   THR A 250      34.925  24.463  33.010  1.00  0.00           N
ATOM   3685  H   THR A 250      35.812  24.869  32.756  1.00  0.00           H
ATOM   3686  CA  THR A 250      34.888  23.814  34.274  1.00  0.00           C
ATOM   3687  HA  THR A 250      34.038  23.128  34.339  1.00  0.00           H
ATOM   3688  CB  THR A 250      36.072  22.820  34.546  1.00  0.00           C
ATOM   3689  HB  THR A 250      37.062  23.265  34.431  1.00  0.00           H
ATOM   3690  CG2 THR A 250      35.993  22.064  35.895  1.00  0.00           C
ATOM   3691 1HG2 THR A 250      35.001  21.658  36.096  1.00  0.00           H
ATOM   3692 2HG2 THR A 250      36.598  21.163  35.886  1.00  0.00           H
ATOM   3693 3HG2 THR A 250      36.314  22.745  36.684  1.00  0.00           H
ATOM   3694  OG1 THR A 250      35.893  21.899  33.586  1.00  0.00           O
ATOM   3695  HG1 THR A 250      36.791  21.676  33.314  1.00  0.00           H
ATOM   3696  C   THR A 250      34.682  24.832  35.388  1.00  0.00           C
ATOM   3697  O   THR A 250      35.462  25.789  35.416  1.00  0.00           O
ATOM   3698  N   LEU A 251      33.675  24.673  36.227  1.00  0.00           N
ATOM   3699  H   LEU A 251      33.062  23.877  36.170  1.00  0.00           H
ATOM   3700  CA  LEU A 251      33.499  25.617  37.280  1.00  0.00           C
ATOM   3701  HA  LEU A 251      33.880  26.613  37.064  1.00  0.00           H
ATOM   3702  CB  LEU A 251      32.013  25.842  37.615  1.00  0.00           C
ATOM   3703  HB1 LEU A 251      31.936  26.431  38.536  1.00  0.00           H
ATOM   3704  HB2 LEU A 251      31.630  24.833  37.816  1.00  0.00           H
ATOM   3705  CG  LEU A 251      31.206  26.452  36.429  1.00  0.00           C
ATOM   3706  HG  LEU A 251      31.513  26.061  35.466  1.00  0.00           H
ATOM   3707  CD1 LEU A 251      29.736  26.061  36.707  1.00  0.00           C
ATOM   3708 1HD1 LEU A 251      29.076  26.662  36.093  1.00  0.00           H
ATOM   3709 2HD1 LEU A 251      29.471  25.015  36.502  1.00  0.00           H
ATOM   3710 3HD1 LEU A 251      29.492  26.198  37.761  1.00  0.00           H
ATOM   3711  CD2 LEU A 251      31.330  27.980  36.518  1.00  0.00           C
ATOM   3712 1HD2 LEU A 251      30.722  28.288  37.368  1.00  0.00           H
ATOM   3713 2HD2 LEU A 251      32.328  28.405  36.565  1.00  0.00           H
ATOM   3714 3HD2 LEU A 251      30.839  28.431  35.653  1.00  0.00           H
ATOM   3715  C   LEU A 251      34.326  25.169  38.483  1.00  0.00           C
ATOM   3716  O   LEU A 251      34.355  23.971  38.885  1.00  0.00           O
ATOM   3717  N   VAL A 252      35.031  26.170  39.106  1.00  0.00           N
ATOM   3718  H   VAL A 252      34.985  27.102  38.710  1.00  0.00           H
ATOM   3719  CA  VAL A 252      35.655  25.959  40.397  1.00  0.00           C
ATOM   3720  HA  VAL A 252      35.233  25.056  40.844  1.00  0.00           H
ATOM   3721  CB  VAL A 252      37.170  25.830  40.215  1.00  0.00           C
ATOM   3722  HB  VAL A 252      37.511  26.453  39.396  1.00  0.00           H
ATOM   3723  CG1 VAL A 252      38.141  26.109  41.423  1.00  0.00           C
ATOM   3724 1HG1 VAL A 252      37.857  26.870  42.158  1.00  0.00           H
ATOM   3725 2HG1 VAL A 252      38.383  25.193  41.952  1.00  0.00           H
ATOM   3726 3HG1 VAL A 252      39.089  26.460  41.023  1.00  0.00           H
ATOM   3727  CG2 VAL A 252      37.412  24.379  39.892  1.00  0.00           C
ATOM   3728 1HG2 VAL A 252      38.464  24.313  39.611  1.00  0.00           H
ATOM   3729 2HG2 VAL A 252      37.346  23.773  40.792  1.00  0.00           H
ATOM   3730 3HG2 VAL A 252      36.779  23.953  39.110  1.00  0.00           H
ATOM   3731  C   VAL A 252      35.475  27.226  41.267  1.00  0.00           C
ATOM   3732  O   VAL A 252      35.638  28.349  40.798  1.00  0.00           O
ATOM   3733  N   PRO A 253      35.177  27.074  42.549  1.00  0.00           N
ATOM   3734  CD  PRO A 253      35.020  25.783  43.255  1.00  0.00           C
ATOM   3735  HD1 PRO A 253      35.990  25.441  43.605  1.00  0.00           H
ATOM   3736  HD2 PRO A 253      34.567  25.006  42.643  1.00  0.00           H
ATOM   3737  CG  PRO A 253      34.246  26.073  44.525  1.00  0.00           C
ATOM   3738  HG1 PRO A 253      34.886  25.957  45.401  1.00  0.00           H
ATOM   3739  HG2 PRO A 253      33.380  25.414  44.530  1.00  0.00           H
ATOM   3740  CB  PRO A 253      33.755  27.478  44.258  1.00  0.00           C
ATOM   3741  HB1 PRO A 253      33.659  28.073  45.164  1.00  0.00           H
ATOM   3742  HB2 PRO A 253      32.832  27.526  43.677  1.00  0.00           H
ATOM   3743  CA  PRO A 253      34.791  28.124  43.421  1.00  0.00           C
ATOM   3744  HA  PRO A 253      34.203  28.856  42.857  1.00  0.00           H
ATOM   3745  C   PRO A 253      35.848  28.795  44.282  1.00  0.00           C
ATOM   3746  O   PRO A 253      36.683  28.037  44.755  1.00  0.00           O
ATOM   3747  N   VAL A 254      35.881  30.122  44.370  1.00  0.00           N
ATOM   3748  H   VAL A 254      35.150  30.625  43.889  1.00  0.00           H
ATOM   3749  CA  VAL A 254      36.907  30.752  45.269  1.00  0.00           C
ATOM   3750  HA  VAL A 254      37.701  30.005  45.382  1.00  0.00           H
ATOM   3751  CB  VAL A 254      37.414  32.081  44.658  1.00  0.00           C
ATOM   3752  HB  VAL A 254      36.647  32.839  44.506  1.00  0.00           H
ATOM   3753  CG1 VAL A 254      38.518  32.641  45.607  1.00  0.00           C
ATOM   3754 1HG1 VAL A 254      39.366  31.981  45.811  1.00  0.00           H
ATOM   3755 2HG1 VAL A 254      38.878  33.585  45.200  1.00  0.00           H
ATOM   3756 3HG1 VAL A 254      38.164  32.886  46.609  1.00  0.00           H
ATOM   3757  CG2 VAL A 254      38.202  31.813  43.353  1.00  0.00           C
ATOM   3758 1HG2 VAL A 254      39.137  31.261  43.478  1.00  0.00           H
ATOM   3759 2HG2 VAL A 254      37.543  31.199  42.736  1.00  0.00           H
ATOM   3760 3HG2 VAL A 254      38.454  32.793  42.942  1.00  0.00           H
ATOM   3761  C   VAL A 254      36.313  30.918  46.716  1.00  0.00           C
ATOM   3762  O   VAL A 254      35.528  31.822  47.024  1.00  0.00           O
ATOM   3763  N   SER A 255      36.596  29.948  47.604  1.00  0.00           N
ATOM   3764  H   SER A 255      37.230  29.278  47.221  1.00  0.00           H
ATOM   3765  CA  SER A 255      35.921  29.615  48.892  1.00  0.00           C
ATOM   3766  HA  SER A 255      34.849  29.790  48.817  1.00  0.00           H
ATOM   3767  CB  SER A 255      36.009  28.082  49.004  1.00  0.00           C
ATOM   3768  HB1 SER A 255      35.686  27.753  49.992  1.00  0.00           H
ATOM   3769  HB2 SER A 255      37.086  27.906  48.934  1.00  0.00           H
ATOM   3770  OG  SER A 255      35.275  27.389  47.988  1.00  0.00           O
ATOM   3771  HG  SER A 255      35.730  26.550  47.999  1.00  0.00           H
ATOM   3772  C   SER A 255      36.393  30.360  50.098  1.00  0.00           C
ATOM   3773  O   SER A 255      36.071  30.049  51.229  1.00  0.00           O
ATOM   3774  N   CYS A 256      37.319  31.330  49.991  1.00  0.00           N
ATOM   3775  H   CYS A 256      37.681  31.506  49.063  1.00  0.00           H
ATOM   3776  CA  CYS A 256      37.969  31.961  51.125  1.00  0.00           C
ATOM   3777  HA  CYS A 256      38.240  31.255  51.920  1.00  0.00           H
ATOM   3778  CB  CYS A 256      39.347  32.524  50.830  1.00  0.00           C
ATOM   3779  HB1 CYS A 256      39.908  32.611  51.754  1.00  0.00           H
ATOM   3780  HB2 CYS A 256      39.309  33.561  50.475  1.00  0.00           H
ATOM   3781  SG  CYS A 256      40.299  31.525  49.747  1.00  0.00           S
ATOM   3782  HG  CYS A 256      41.418  32.251  49.797  1.00  0.00           H
ATOM   3783  C   CYS A 256      36.974  33.014  51.624  1.00  0.00           C
ATOM   3784  O   CYS A 256      37.308  34.124  51.951  1.00  0.00           O
ATOM   3785  N   SER A 257      35.665  32.705  51.705  1.00  0.00           N
ATOM   3786  H   SER A 257      35.333  31.816  51.359  1.00  0.00           H
ATOM   3787  CA  SER A 257      34.571  33.573  51.912  1.00  0.00           C
ATOM   3788  HA  SER A 257      34.628  34.432  51.233  1.00  0.00           H
ATOM   3789  CB  SER A 257      33.357  32.842  51.587  1.00  0.00           C
ATOM   3790  HB1 SER A 257      32.493  33.505  51.556  1.00  0.00           H
ATOM   3791  HB2 SER A 257      33.300  32.111  52.394  1.00  0.00           H
ATOM   3792  OG  SER A 257      33.432  32.299  50.255  1.00  0.00           O
ATOM   3793  HG  SER A 257      32.521  32.122  50.011  1.00  0.00           H
ATOM   3794  C   SER A 257      34.466  34.151  53.310  1.00  0.00           C
ATOM   3795  O   SER A 257      33.757  35.111  53.533  1.00  0.00           O
ATOM   3796  N   GLU A 258      35.301  33.722  54.270  1.00  0.00           N
ATOM   3797  H   GLU A 258      35.622  32.773  54.128  1.00  0.00           H
ATOM   3798  CA  GLU A 258      35.521  34.412  55.556  1.00  0.00           C
ATOM   3799  HA  GLU A 258      34.512  34.732  55.799  1.00  0.00           H
ATOM   3800  CB  GLU A 258      36.023  33.443  56.666  1.00  0.00           C
ATOM   3801  HB1 GLU A 258      36.657  33.927  57.398  1.00  0.00           H
ATOM   3802  HB2 GLU A 258      36.533  32.645  56.118  1.00  0.00           H
ATOM   3803  CG  GLU A 258      34.889  32.779  57.492  1.00  0.00           C
ATOM   3804  HG1 GLU A 258      34.235  33.551  57.895  1.00  0.00           H
ATOM   3805  HG2 GLU A 258      35.382  32.308  58.348  1.00  0.00           H
ATOM   3806  CD  GLU A 258      33.955  31.783  56.749  1.00  0.00           C
ATOM   3807  OE1 GLU A 258      33.097  32.268  55.981  1.00  0.00           O
ATOM   3808  OE2 GLU A 258      34.083  30.530  56.893  1.00  0.00           O
ATOM   3809  C   GLU A 258      36.421  35.667  55.393  1.00  0.00           C
ATOM   3810  O   GLU A 258      36.075  36.707  55.963  1.00  0.00           O
ATOM   3811  N   LEU A 259      37.154  35.752  54.310  1.00  0.00           N
ATOM   3812  H   LEU A 259      37.290  34.904  53.774  1.00  0.00           H
ATOM   3813  CA  LEU A 259      37.982  36.896  53.827  1.00  0.00           C
ATOM   3814  HA  LEU A 259      38.401  37.266  54.766  1.00  0.00           H
ATOM   3815  CB  LEU A 259      39.194  36.381  52.904  1.00  0.00           C
ATOM   3816  HB1 LEU A 259      39.780  37.297  52.782  1.00  0.00           H
ATOM   3817  HB2 LEU A 259      38.879  36.024  51.928  1.00  0.00           H
ATOM   3818  CG  LEU A 259      40.059  35.202  53.470  1.00  0.00           C
ATOM   3819  HG  LEU A 259      39.525  34.257  53.345  1.00  0.00           H
ATOM   3820  CD1 LEU A 259      41.449  35.210  52.777  1.00  0.00           C
ATOM   3821 1HD1 LEU A 259      41.282  35.296  51.705  1.00  0.00           H
ATOM   3822 2HD1 LEU A 259      42.113  36.030  53.058  1.00  0.00           H
ATOM   3823 3HD1 LEU A 259      41.988  34.274  52.926  1.00  0.00           H
ATOM   3824  CD2 LEU A 259      40.327  35.238  54.980  1.00  0.00           C
ATOM   3825 1HD2 LEU A 259      40.994  34.410  55.231  1.00  0.00           H
ATOM   3826 2HD2 LEU A 259      40.748  36.118  55.481  1.00  0.00           H
ATOM   3827 3HD2 LEU A 259      39.363  34.973  55.428  1.00  0.00           H
ATOM   3828  C   LEU A 259      37.172  38.043  53.148  1.00  0.00           C
ATOM   3829  O   LEU A 259      37.593  39.177  53.272  1.00  0.00           O
ATOM   3830  N   GLU A 260      35.904  37.812  52.812  1.00  0.00           N
ATOM   3831  H   GLU A 260      35.634  36.850  52.839  1.00  0.00           H
ATOM   3832  CA  GLU A 260      34.918  38.891  52.480  1.00  0.00           C
ATOM   3833  HA  GLU A 260      35.297  39.767  51.956  1.00  0.00           H
ATOM   3834  CB  GLU A 260      33.854  38.306  51.506  1.00  0.00           C
ATOM   3835  HB1 GLU A 260      33.468  37.395  51.955  1.00  0.00           H
ATOM   3836  HB2 GLU A 260      34.336  37.890  50.621  1.00  0.00           H
ATOM   3837  CG  GLU A 260      32.720  39.266  51.071  1.00  0.00           C
ATOM   3838  HG1 GLU A 260      33.290  40.118  50.702  1.00  0.00           H
ATOM   3839  HG2 GLU A 260      32.149  39.549  51.950  1.00  0.00           H
ATOM   3840  CD  GLU A 260      31.771  38.548  50.078  1.00  0.00           C
ATOM   3841  OE1 GLU A 260      31.397  37.377  50.311  1.00  0.00           O
ATOM   3842  OE2 GLU A 260      31.639  39.134  48.969  1.00  0.00           O
ATOM   3843  C   GLU A 260      34.219  39.438  53.745  1.00  0.00           C
ATOM   3844  O   GLU A 260      33.996  40.702  53.802  1.00  0.00           O
ATOM   3845  N   LYS A 261      33.885  38.592  54.767  1.00  0.00           N
ATOM   3846  H   LYS A 261      34.074  37.604  54.716  1.00  0.00           H
ATOM   3847  CA  LYS A 261      33.367  39.013  56.050  1.00  0.00           C
ATOM   3848  HA  LYS A 261      32.542  39.723  55.947  1.00  0.00           H
ATOM   3849  CB  LYS A 261      32.892  37.724  56.690  1.00  0.00           C
ATOM   3850  HB1 LYS A 261      32.360  37.981  57.599  1.00  0.00           H
ATOM   3851  HB2 LYS A 261      33.714  37.055  56.970  1.00  0.00           H
ATOM   3852  CG  LYS A 261      31.844  36.945  55.775  1.00  0.00           C
ATOM   3853  HG1 LYS A 261      32.407  36.508  54.950  1.00  0.00           H
ATOM   3854  HG2 LYS A 261      31.060  37.611  55.413  1.00  0.00           H
ATOM   3855  CD  LYS A 261      31.258  35.758  56.514  1.00  0.00           C
ATOM   3856  HD1 LYS A 261      30.567  36.157  57.256  1.00  0.00           H
ATOM   3857  HD2 LYS A 261      31.997  35.218  57.118  1.00  0.00           H
ATOM   3858  CE  LYS A 261      30.339  34.866  55.666  1.00  0.00           C
ATOM   3859  HE1 LYS A 261      29.698  35.422  54.982  1.00  0.00           H
ATOM   3860  HE2 LYS A 261      29.769  34.248  56.365  1.00  0.00           H
ATOM   3861  NZ  LYS A 261      31.204  34.025  54.790  1.00  0.00           N
ATOM   3862  HZ1 LYS A 261      31.682  34.533  54.066  1.00  0.00           H
ATOM   3863  HZ2 LYS A 261      31.838  33.491  55.350  1.00  0.00           H
ATOM   3864  HZ3 LYS A 261      30.732  33.351  54.199  1.00  0.00           H
ATOM   3865  C   LYS A 261      34.351  39.682  56.922  1.00  0.00           C
ATOM   3866  O   LYS A 261      33.929  40.234  57.921  1.00  0.00           O
ATOM   3867  N   ALA A 262      35.657  39.789  56.498  1.00  0.00           N
ATOM   3868  H   ALA A 262      35.938  39.248  55.694  1.00  0.00           H
ATOM   3869  CA  ALA A 262      36.696  40.593  57.155  1.00  0.00           C
ATOM   3870  HA  ALA A 262      36.109  41.213  57.826  1.00  0.00           H
ATOM   3871  CB  ALA A 262      37.584  39.779  58.080  1.00  0.00           C
ATOM   3872  HB1 ALA A 262      38.244  39.156  57.495  1.00  0.00           H
ATOM   3873  HB2 ALA A 262      38.244  40.461  58.626  1.00  0.00           H
ATOM   3874  HB3 ALA A 262      36.906  39.278  58.772  1.00  0.00           H
ATOM   3875  C   ALA A 262      37.454  41.535  56.233  1.00  0.00           C
ATOM   3876  O   ALA A 262      38.550  41.961  56.530  1.00  0.00           O
ATOM   3877  N   GLY A 263      36.794  41.855  55.105  1.00  0.00           N
ATOM   3878  H   GLY A 263      35.882  41.517  54.867  1.00  0.00           H
ATOM   3879  CA  GLY A 263      37.349  42.719  54.012  1.00  0.00           C
ATOM   3880  HA1 GLY A 263      38.273  42.341  53.578  1.00  0.00           H
ATOM   3881  HA2 GLY A 263      37.702  43.651  54.450  1.00  0.00           H
ATOM   3882  C   GLY A 263      36.477  42.952  52.775  1.00  0.00           C
ATOM   3883  O   GLY A 263      35.450  43.657  52.835  1.00  0.00           O
ATOM   3884  N   ALA A 264      36.875  42.338  51.660  1.00  0.00           N
ATOM   3885  H   ALA A 264      37.710  41.772  51.678  1.00  0.00           H
ATOM   3886  CA  ALA A 264      36.116  42.288  50.479  1.00  0.00           C
ATOM   3887  HA  ALA A 264      35.049  42.405  50.625  1.00  0.00           H
ATOM   3888  CB  ALA A 264      36.546  43.441  49.644  1.00  0.00           C
ATOM   3889  HB1 ALA A 264      35.838  43.608  48.826  1.00  0.00           H
ATOM   3890  HB2 ALA A 264      36.590  44.336  50.260  1.00  0.00           H
ATOM   3891  HB3 ALA A 264      37.503  43.282  49.151  1.00  0.00           H
ATOM   3892  C   ALA A 264      36.369  40.941  49.668  1.00  0.00           C
ATOM   3893  O   ALA A 264      37.118  40.093  50.138  1.00  0.00           O
ATOM   3894  N   GLY A 265      35.471  40.712  48.738  1.00  0.00           N
ATOM   3895  H   GLY A 265      34.916  41.510  48.443  1.00  0.00           H
ATOM   3896  CA  GLY A 265      35.324  39.486  47.929  1.00  0.00           C
ATOM   3897  HA1 GLY A 265      34.363  39.010  48.107  1.00  0.00           H
ATOM   3898  HA2 GLY A 265      36.153  38.811  48.161  1.00  0.00           H
ATOM   3899  C   GLY A 265      35.380  39.648  46.365  1.00  0.00           C
ATOM   3900  O   GLY A 265      35.171  40.725  45.826  1.00  0.00           O
ATOM   3901  N   LEU A 266      35.631  38.521  45.643  1.00  0.00           N
ATOM   3902  H   LEU A 266      35.389  38.602  44.666  1.00  0.00           H
ATOM   3903  CA  LEU A 266      36.356  37.323  46.139  1.00  0.00           C
ATOM   3904  HA  LEU A 266      37.280  37.653  46.621  1.00  0.00           H
ATOM   3905  CB  LEU A 266      35.502  36.365  46.929  1.00  0.00           C
ATOM   3906  HB1 LEU A 266      34.932  35.718  46.262  1.00  0.00           H
ATOM   3907  HB2 LEU A 266      34.774  37.028  47.382  1.00  0.00           H
ATOM   3908  CG  LEU A 266      36.092  35.484  47.951  1.00  0.00           C
ATOM   3909  HG  LEU A 266      36.863  34.893  47.456  1.00  0.00           H
ATOM   3910  CD1 LEU A 266      36.813  36.251  49.105  1.00  0.00           C
ATOM   3911 1HD1 LEU A 266      37.640  36.863  48.735  1.00  0.00           H
ATOM   3912 2HD1 LEU A 266      36.072  36.810  49.663  1.00  0.00           H
ATOM   3913 3HD1 LEU A 266      37.303  35.561  49.791  1.00  0.00           H
ATOM   3914  CD2 LEU A 266      34.997  34.636  48.692  1.00  0.00           C
ATOM   3915 1HD2 LEU A 266      34.452  34.118  47.910  1.00  0.00           H
ATOM   3916 2HD2 LEU A 266      35.430  33.893  49.365  1.00  0.00           H
ATOM   3917 3HD2 LEU A 266      34.282  35.228  49.257  1.00  0.00           H
ATOM   3918  C   LEU A 266      36.952  36.481  45.021  1.00  0.00           C
ATOM   3919  O   LEU A 266      38.191  36.181  44.983  1.00  0.00           O
ATOM   3920  N   SER A 267      36.138  36.318  43.944  1.00  0.00           N
ATOM   3921  H   SER A 267      35.158  36.516  44.116  1.00  0.00           H
ATOM   3922  CA  SER A 267      36.535  35.561  42.754  1.00  0.00           C
ATOM   3923  HA  SER A 267      36.713  34.522  43.012  1.00  0.00           H
ATOM   3924  CB  SER A 267      35.325  35.410  41.798  1.00  0.00           C
ATOM   3925  HB1 SER A 267      35.527  34.748  40.963  1.00  0.00           H
ATOM   3926  HB2 SER A 267      35.098  36.386  41.387  1.00  0.00           H
ATOM   3927  OG  SER A 267      34.088  34.989  42.442  1.00  0.00           O
ATOM   3928  HG  SER A 267      33.427  35.245  41.793  1.00  0.00           H
ATOM   3929  C   SER A 267      37.738  36.156  41.951  1.00  0.00           C
ATOM   3930  O   SER A 267      38.685  35.434  41.678  1.00  0.00           O
ATOM   3931  N   SER A 268      37.746  37.440  41.563  1.00  0.00           N
ATOM   3932  H   SER A 268      36.942  38.019  41.769  1.00  0.00           H
ATOM   3933  CA  SER A 268      38.922  38.117  40.866  1.00  0.00           C
ATOM   3934  HA  SER A 268      39.530  37.372  40.353  1.00  0.00           H
ATOM   3935  CB  SER A 268      38.336  39.152  39.844  1.00  0.00           C
ATOM   3936  HB1 SER A 268      39.136  39.567  39.223  1.00  0.00           H
ATOM   3937  HB2 SER A 268      37.789  39.954  40.353  1.00  0.00           H
ATOM   3938  OG  SER A 268      37.376  38.465  39.090  1.00  0.00           O
ATOM   3939  HG  SER A 268      36.627  38.306  39.670  1.00  0.00           H
ATOM   3940  C   SER A 268      39.806  38.857  41.877  1.00  0.00           C
ATOM   3941  O   SER A 268      40.419  39.811  41.453  1.00  0.00           O
ATOM   3942  N   LEU A 269      39.881  38.366  43.109  1.00  0.00           N
ATOM   3943  H   LEU A 269      39.239  37.655  43.407  1.00  0.00           H
ATOM   3944  CA  LEU A 269      40.558  39.119  44.188  1.00  0.00           C
ATOM   3945  HA  LEU A 269      41.153  39.947  43.809  1.00  0.00           H
ATOM   3946  CB  LEU A 269      39.443  39.603  45.059  1.00  0.00           C
ATOM   3947  HB1 LEU A 269      38.946  38.771  45.560  1.00  0.00           H
ATOM   3948  HB2 LEU A 269      38.738  40.066  44.370  1.00  0.00           H
ATOM   3949  CG  LEU A 269      39.668  40.648  46.146  1.00  0.00           C
ATOM   3950  HG  LEU A 269      40.254  40.184  46.930  1.00  0.00           H
ATOM   3951  CD1 LEU A 269      40.437  41.976  45.725  1.00  0.00           C
ATOM   3952 1HD1 LEU A 269      40.506  42.691  46.532  1.00  0.00           H
ATOM   3953 2HD1 LEU A 269      41.475  41.702  45.505  1.00  0.00           H
ATOM   3954 3HD1 LEU A 269      40.023  42.405  44.815  1.00  0.00           H
ATOM   3955  CD2 LEU A 269      38.394  41.138  46.781  1.00  0.00           C
ATOM   3956 1HD2 LEU A 269      38.494  42.078  47.311  1.00  0.00           H
ATOM   3957 2HD2 LEU A 269      37.599  41.283  46.045  1.00  0.00           H
ATOM   3958 3HD2 LEU A 269      38.093  40.413  47.548  1.00  0.00           H
ATOM   3959  C   LEU A 269      41.569  38.309  45.002  1.00  0.00           C
ATOM   3960  O   LEU A 269      42.579  38.822  45.553  1.00  0.00           O
ATOM   3961  N   CYS A 270      41.354  37.000  45.094  1.00  0.00           N
ATOM   3962  H   CYS A 270      40.454  36.627  44.804  1.00  0.00           H
ATOM   3963  CA  CYS A 270      42.410  36.242  45.856  1.00  0.00           C
ATOM   3964  HA  CYS A 270      42.585  36.836  46.754  1.00  0.00           H
ATOM   3965  CB  CYS A 270      41.768  34.911  46.329  1.00  0.00           C
ATOM   3966  HB1 CYS A 270      42.461  34.215  46.782  1.00  0.00           H
ATOM   3967  HB2 CYS A 270      41.277  34.442  45.485  1.00  0.00           H
ATOM   3968  SG  CYS A 270      40.533  35.340  47.594  1.00  0.00           S
ATOM   3969  HG  CYS A 270      39.484  35.410  46.759  1.00  0.00           H
ATOM   3970  C   CYS A 270      43.695  35.950  45.116  1.00  0.00           C
ATOM   3971  O   CYS A 270      44.676  35.485  45.810  1.00  0.00           O
ATOM   3972  N   LEU A 271      43.764  36.077  43.780  1.00  0.00           N
ATOM   3973  H   LEU A 271      42.950  36.512  43.355  1.00  0.00           H
ATOM   3974  CA  LEU A 271      44.943  35.755  42.933  1.00  0.00           C
ATOM   3975  HA  LEU A 271      45.767  36.034  43.591  1.00  0.00           H
ATOM   3976  CB  LEU A 271      44.908  34.298  42.559  1.00  0.00           C
ATOM   3977  HB1 LEU A 271      44.821  33.701  43.468  1.00  0.00           H
ATOM   3978  HB2 LEU A 271      45.845  33.989  42.117  1.00  0.00           H
ATOM   3979  CG  LEU A 271      43.696  33.804  41.660  1.00  0.00           C
ATOM   3980  HG  LEU A 271      43.756  34.269  40.670  1.00  0.00           H
ATOM   3981  CD1 LEU A 271      43.763  32.285  41.471  1.00  0.00           C
ATOM   3982 1HD1 LEU A 271      43.024  31.842  40.810  1.00  0.00           H
ATOM   3983 2HD1 LEU A 271      44.755  32.093  41.054  1.00  0.00           H
ATOM   3984 3HD1 LEU A 271      43.702  31.814  42.453  1.00  0.00           H
ATOM   3985  CD2 LEU A 271      42.224  34.082  42.106  1.00  0.00           C
ATOM   3986 1HD2 LEU A 271      42.118  33.931  43.190  1.00  0.00           H
ATOM   3987 2HD2 LEU A 271      41.851  35.074  41.847  1.00  0.00           H
ATOM   3988 3HD2 LEU A 271      41.545  33.305  41.750  1.00  0.00           H
ATOM   3989  C   LEU A 271      44.948  36.527  41.634  1.00  0.00           C
ATOM   3990  O   LEU A 271      43.917  36.972  41.123  1.00  0.00           O
ATOM   3991  N   VAL A 272      46.171  36.616  41.052  1.00  0.00           N
ATOM   3992  H   VAL A 272      46.945  36.237  41.592  1.00  0.00           H
ATOM   3993  CA  VAL A 272      46.390  37.096  39.749  1.00  0.00           C
ATOM   3994  HA  VAL A 272      45.441  37.247  39.229  1.00  0.00           H
ATOM   3995  CB  VAL A 272      46.997  38.520  39.837  1.00  0.00           C
ATOM   3996  HB  VAL A 272      47.331  38.788  38.835  1.00  0.00           H
ATOM   3997  CG1 VAL A 272      46.013  39.566  40.301  1.00  0.00           C
ATOM   3998 1HG1 VAL A 272      46.526  40.521  40.434  1.00  0.00           H
ATOM   3999 2HG1 VAL A 272      45.239  39.733  39.545  1.00  0.00           H
ATOM   4000 3HG1 VAL A 272      45.538  39.126  41.179  1.00  0.00           H
ATOM   4001  CG2 VAL A 272      48.253  38.618  40.886  1.00  0.00           C
ATOM   4002 1HG2 VAL A 272      49.030  37.982  40.468  1.00  0.00           H
ATOM   4003 2HG2 VAL A 272      48.566  39.661  40.916  1.00  0.00           H
ATOM   4004 3HG2 VAL A 272      47.978  38.416  41.916  1.00  0.00           H
ATOM   4005  C   VAL A 272      47.226  36.096  38.988  1.00  0.00           C
ATOM   4006  O   VAL A 272      48.013  35.356  39.585  1.00  0.00           O
ATOM   4007  N   LEU A 273      47.063  36.129  37.670  1.00  0.00           N
ATOM   4008  H   LEU A 273      46.376  36.753  37.278  1.00  0.00           H
ATOM   4009  CA  LEU A 273      47.537  35.145  36.664  1.00  0.00           C
ATOM   4010  HA  LEU A 273      48.142  34.430  37.224  1.00  0.00           H
ATOM   4011  CB  LEU A 273      46.361  34.405  35.971  1.00  0.00           C
ATOM   4012  HB1 LEU A 273      46.757  33.722  35.207  1.00  0.00           H
ATOM   4013  HB2 LEU A 273      45.766  35.122  35.408  1.00  0.00           H
ATOM   4014  CG  LEU A 273      45.480  33.680  37.040  1.00  0.00           C
ATOM   4015  HG  LEU A 273      44.913  34.475  37.519  1.00  0.00           H
ATOM   4016  CD1 LEU A 273      44.476  32.868  36.228  1.00  0.00           C
ATOM   4017 1HD1 LEU A 273      44.927  32.006  35.742  1.00  0.00           H
ATOM   4018 2HD1 LEU A 273      43.812  32.428  36.971  1.00  0.00           H
ATOM   4019 3HD1 LEU A 273      43.913  33.446  35.502  1.00  0.00           H
ATOM   4020  CD2 LEU A 273      46.206  32.700  38.038  1.00  0.00           C
ATOM   4021 1HD2 LEU A 273      46.952  32.143  37.463  1.00  0.00           H
ATOM   4022 2HD2 LEU A 273      46.797  33.280  38.746  1.00  0.00           H
ATOM   4023 3HD2 LEU A 273      45.440  32.111  38.538  1.00  0.00           H
ATOM   4024  C   LEU A 273      48.396  35.905  35.620  1.00  0.00           C
ATOM   4025  O   LEU A 273      47.947  36.863  35.055  1.00  0.00           O
ATOM   4026  N   SER A 274      49.602  35.329  35.412  1.00  0.00           N
ATOM   4027  H   SER A 274      49.864  34.534  35.993  1.00  0.00           H
ATOM   4028  CA  SER A 274      50.579  35.816  34.414  1.00  0.00           C
ATOM   4029  HA  SER A 274      50.000  36.243  33.594  1.00  0.00           H
ATOM   4030  CB  SER A 274      51.460  36.878  34.962  1.00  0.00           C
ATOM   4031  HB1 SER A 274      50.878  37.661  35.453  1.00  0.00           H
ATOM   4032  HB2 SER A 274      52.070  37.265  34.152  1.00  0.00           H
ATOM   4033  OG  SER A 274      52.414  36.376  35.836  1.00  0.00           O
ATOM   4034  HG  SER A 274      51.921  36.147  36.628  1.00  0.00           H
ATOM   4035  C   SER A 274      51.379  34.634  33.760  1.00  0.00           C
ATOM   4036  O   SER A 274      51.303  33.465  34.164  1.00  0.00           O
ATOM   4037  N   THR A 275      52.210  34.983  32.808  1.00  0.00           N
ATOM   4038  H   THR A 275      52.256  35.961  32.584  1.00  0.00           H
ATOM   4039  CA  THR A 275      53.182  34.042  32.136  1.00  0.00           C
ATOM   4040  HA  THR A 275      53.065  33.042  32.572  1.00  0.00           H
ATOM   4041  CB  THR A 275      53.039  33.837  30.609  1.00  0.00           C
ATOM   4042  HB  THR A 275      53.102  34.811  30.122  1.00  0.00           H
ATOM   4043  CG2 THR A 275      54.017  32.898  29.987  1.00  0.00           C
ATOM   4044 1HG2 THR A 275      53.827  32.746  28.925  1.00  0.00           H
ATOM   4045 2HG2 THR A 275      55.010  33.328  29.990  1.00  0.00           H
ATOM   4046 3HG2 THR A 275      53.968  31.956  30.538  1.00  0.00           H
ATOM   4047  OG1 THR A 275      51.772  33.204  30.233  1.00  0.00           O
ATOM   4048  HG1 THR A 275      51.643  33.381  29.304  1.00  0.00           H
ATOM   4049  C   THR A 275      54.565  34.587  32.373  1.00  0.00           C
ATOM   4050  O   THR A 275      54.870  35.757  32.097  1.00  0.00           O
ATOM   4051  N   ARG A 276      55.437  33.740  32.918  1.00  0.00           N
ATOM   4052  H   ARG A 276      55.091  32.811  33.126  1.00  0.00           H
ATOM   4053  CA  ARG A 276      56.909  33.894  33.002  1.00  0.00           C
ATOM   4054  HA  ARG A 276      56.977  34.974  33.139  1.00  0.00           H
ATOM   4055  CB  ARG A 276      57.358  33.044  34.176  1.00  0.00           C
ATOM   4056  HB1 ARG A 276      57.448  31.992  33.954  1.00  0.00           H
ATOM   4057  HB2 ARG A 276      56.588  33.147  34.944  1.00  0.00           H
ATOM   4058  CG  ARG A 276      58.699  33.500  34.574  1.00  0.00           C
ATOM   4059  HG1 ARG A 276      58.765  34.552  34.868  1.00  0.00           H
ATOM   4060  HG2 ARG A 276      59.385  33.499  33.729  1.00  0.00           H
ATOM   4061  CD  ARG A 276      59.139  32.708  35.792  1.00  0.00           C
ATOM   4062  HD1 ARG A 276      59.487  31.717  35.510  1.00  0.00           H
ATOM   4063  HD2 ARG A 276      58.309  32.698  36.493  1.00  0.00           H
ATOM   4064  NE  ARG A 276      60.228  33.408  36.424  1.00  0.00           N
ATOM   4065  HE  ARG A 276      60.628  34.155  35.863  1.00  0.00           H
ATOM   4066  CZ  ARG A 276      60.704  33.418  37.638  1.00  0.00           C
ATOM   4067  NH1 ARG A 276      61.578  34.265  38.040  1.00  0.00           N
ATOM   4068 1HH1 ARG A 276      61.851  35.020  37.435  1.00  0.00           H
ATOM   4069 2HH1 ARG A 276      61.918  34.230  38.992  1.00  0.00           H
ATOM   4070  NH2 ARG A 276      60.308  32.541  38.522  1.00  0.00           N
ATOM   4071 1HH2 ARG A 276      59.464  32.047  38.303  1.00  0.00           H
ATOM   4072 2HH2 ARG A 276      60.795  32.430  39.401  1.00  0.00           H
ATOM   4073  C   ARG A 276      57.555  33.639  31.705  1.00  0.00           C
ATOM   4074  OC1 ARG A 276      57.471  32.488  31.194  1.00  0.00           O
ATOM   4075  OC2 ARG A 276      57.956  34.629  31.014  1.00  0.00           O
ATOM   4076  H01 UNK B 277      38.461  48.517  46.636  1.00  0.00            
ATOM   4077  H06 UNK B 277      37.796  54.508  45.290  1.00  0.00            
ATOM   4078  H04 UNK B 277      39.383  54.848  45.027  1.00  0.00            
ATOM   4079  H03 UNK B 277      39.733  47.478  46.844  1.00  0.00            
ATOM   4080  H05 UNK B 277      38.862  53.485  44.451  1.00  0.00            
ATOM   4081  H02 UNK B 277      39.935  48.995  46.150  1.00  0.00            
ATOM   4082  O   UNK B 277      38.482  47.337  49.461  1.00  0.00            
ATOM   4083  O1  UNK B 277      39.124  49.043  50.600  1.00  0.00            
ATOM   4084  N   UNK B 277      39.459  48.469  46.903  1.00  0.00            
ATOM   4085  N1  UNK B 277      38.054  53.154  47.107  1.00  0.00            
ATOM   4086  N2  UNK B 277      40.334  54.031  47.007  1.00  0.00            
ATOM   4087  N3  UNK B 277      38.733  54.092  45.272  1.00  0.00            
ATOM   4088  C   UNK B 277      39.470  50.663  48.210  1.00  0.00            
ATOM   4089  C1  UNK B 277      38.087  51.251  48.604  1.00  0.00            
ATOM   4090  C2  UNK B 277      39.700  49.148  48.302  1.00  0.00            
ATOM   4091  C3  UNK B 277      38.103  52.792  48.484  1.00  0.00            
ATOM   4092  C4  UNK B 277      38.991  48.464  49.552  1.00  0.00            
ATOM   4093  C5  UNK B 277      39.078  53.585  46.548  1.00  0.00            
ATOM   4094  C6  UNK B 277      40.468  55.218  47.811  1.00  0.00            
ATOM   4095  C7  UNK B 277      41.633  53.429  46.424  1.00  0.00            
ATOM   4096  H   UNK B 277      40.325  51.088  48.753  1.00  0.00            
ATOM   4097  H1  UNK B 277      39.755  51.008  47.215  1.00  0.00            
ATOM   4098  H2  UNK B 277      37.330  50.851  47.922  1.00  0.00            
ATOM   4099  H3  UNK B 277      37.889  50.976  49.647  1.00  0.00            
ATOM   4100  H4  UNK B 277      40.766  49.005  48.509  1.00  0.00            
ATOM   4101  H5  UNK B 277      37.273  53.064  49.141  1.00  0.00            
ATOM   4102  H6  UNK B 277      39.006  53.174  48.977  1.00  0.00            
ATOM   4103  H7  UNK B 277      40.492  54.810  48.834  1.00  0.00            
ATOM   4104  H8  UNK B 277      39.637  55.922  47.687  1.00  0.00            
ATOM   4105  H9  UNK B 277      41.483  55.610  47.698  1.00  0.00            
ATOM   4106  H10 UNK B 277      41.717  53.627  45.343  1.00  0.00            
ATOM   4107  H11 UNK B 277      41.569  52.343  46.610  1.00  0.00            
ATOM   4108  H12 UNK B 277      42.514  53.909  46.863  1.00  0.00            
END
