# Supplementary material for: A multicentric consortium study demonstrates that dimethylarginine dimethylaminohydrolase 2 is not a dimethylarginine dimethylaminohydrolase
Source: Nat Commun. 2023 Jun 9;14:3392. doi: 10.1038/s41467-023-38467-9 (PMC10256801; doi:10.1038/s41467-023-38467-9)
Supplement: Supplementary file 9 — Source Data [file 41467_2023_38467_MOESM9_ESM.zip › Source Data/File 14.6_DDAH2-ModelA-MDS-final-3.pdb]

CRYST1   80.303   80.303   80.303  90.00  90.00  90.00 P 1           1
ATOM      1  N   GLY A   1      42.779  36.519  23.405  1.00  0.00           N
ATOM      2  H1  GLY A   1      41.809  36.777  23.498  1.00  0.00           H
ATOM      3  H2  GLY A   1      43.429  37.247  23.678  1.00  0.00           H
ATOM      4  H3  GLY A   1      42.850  36.307  22.419  1.00  0.00           H
ATOM      5  CA  GLY A   1      43.018  35.312  24.183  1.00  0.00           C
ATOM      6  HA1 GLY A   1      44.093  35.127  24.127  1.00  0.00           H
ATOM      7  HA2 GLY A   1      42.385  34.510  23.822  1.00  0.00           H
ATOM      8  C   GLY A   1      42.625  35.501  25.675  1.00  0.00           C
ATOM      9  O   GLY A   1      43.471  35.928  26.452  1.00  0.00           O
ATOM     10  N   LEU A   2      41.401  35.169  26.102  1.00  0.00           N
ATOM     11  H   LEU A   2      40.752  34.799  25.417  1.00  0.00           H
ATOM     12  CA  LEU A   2      40.891  35.302  27.440  1.00  0.00           C
ATOM     13  HA  LEU A   2      41.015  36.292  27.887  1.00  0.00           H
ATOM     14  CB  LEU A   2      39.399  34.967  27.398  1.00  0.00           C
ATOM     15  HB1 LEU A   2      39.284  34.024  26.868  1.00  0.00           H
ATOM     16  HB2 LEU A   2      38.988  35.742  26.747  1.00  0.00           H
ATOM     17  CG  LEU A   2      38.630  35.000  28.685  1.00  0.00           C
ATOM     18  HG  LEU A   2      39.070  34.305  29.400  1.00  0.00           H
ATOM     19  CD1 LEU A   2      38.579  36.375  29.377  1.00  0.00           C
ATOM     20 1HD1 LEU A   2      38.100  36.271  30.352  1.00  0.00           H
ATOM     21 2HD1 LEU A   2      39.616  36.645  29.578  1.00  0.00           H
ATOM     22 3HD1 LEU A   2      38.180  37.128  28.687  1.00  0.00           H
ATOM     23  CD2 LEU A   2      37.181  34.536  28.531  1.00  0.00           C
ATOM     24 1HD2 LEU A   2      36.838  34.352  29.549  1.00  0.00           H
ATOM     25 2HD2 LEU A   2      36.565  35.337  28.116  1.00  0.00           H
ATOM     26 3HD2 LEU A   2      37.091  33.715  27.822  1.00  0.00           H
ATOM     27  C   LEU A   2      41.606  34.363  28.419  1.00  0.00           C
ATOM     28  O   LEU A   2      41.426  33.147  28.266  1.00  0.00           O
ATOM     29  N   GLY A   3      42.369  34.925  29.383  1.00  0.00           N
ATOM     30  H   GLY A   3      42.374  35.930  29.409  1.00  0.00           H
ATOM     31  CA  GLY A   3      42.920  34.174  30.489  1.00  0.00           C
ATOM     32  HA1 GLY A   3      42.040  33.672  30.879  1.00  0.00           H
ATOM     33  HA2 GLY A   3      43.352  34.799  31.272  1.00  0.00           H
ATOM     34  C   GLY A   3      43.975  33.165  30.093  1.00  0.00           C
ATOM     35  O   GLY A   3      43.832  31.987  30.503  1.00  0.00           O
ATOM     36  N   ARG A   4      45.017  33.563  29.399  1.00  0.00           N
ATOM     37  H   ARG A   4      44.829  34.446  28.950  1.00  0.00           H
ATOM     38  CA  ARG A   4      46.297  32.832  29.171  1.00  0.00           C
ATOM     39  HA  ARG A   4      46.106  31.752  29.148  1.00  0.00           H
ATOM     40  CB  ARG A   4      46.979  33.246  27.818  1.00  0.00           C
ATOM     41  HB1 ARG A   4      47.716  34.041  27.960  1.00  0.00           H
ATOM     42  HB2 ARG A   4      46.206  33.732  27.223  1.00  0.00           H
ATOM     43  CG  ARG A   4      47.567  32.158  26.905  1.00  0.00           C
ATOM     44  HG1 ARG A   4      47.972  32.551  25.969  1.00  0.00           H
ATOM     45  HG2 ARG A   4      46.730  31.499  26.691  1.00  0.00           H
ATOM     46  CD  ARG A   4      48.529  31.256  27.583  1.00  0.00           C
ATOM     47  HD1 ARG A   4      48.539  30.359  26.958  1.00  0.00           H
ATOM     48  HD2 ARG A   4      48.289  30.962  28.605  1.00  0.00           H
ATOM     49  NE  ARG A   4      49.850  31.737  27.365  1.00  0.00           N
ATOM     50  HE  ARG A   4      50.029  32.491  26.711  1.00  0.00           H
ATOM     51  CZ  ARG A   4      50.977  31.237  27.885  1.00  0.00           C
ATOM     52  NH1 ARG A   4      52.105  31.505  27.415  1.00  0.00           N
ATOM     53 1HH1 ARG A   4      52.191  32.101  26.605  1.00  0.00           H
ATOM     54 2HH1 ARG A   4      52.866  31.189  27.995  1.00  0.00           H
ATOM     55  NH2 ARG A   4      50.999  30.441  28.952  1.00  0.00           N
ATOM     56 1HH2 ARG A   4      50.116  30.171  29.378  1.00  0.00           H
ATOM     57 2HH2 ARG A   4      51.780  30.153  29.522  1.00  0.00           H
ATOM     58  C   ARG A   4      47.327  33.005  30.302  1.00  0.00           C
ATOM     59  O   ARG A   4      48.551  32.834  30.139  1.00  0.00           O
ATOM     60  N   CYS A   5      46.733  33.360  31.470  1.00  0.00           N
ATOM     61  H   CYS A   5      45.732  33.258  31.531  1.00  0.00           H
ATOM     62  CA  CYS A   5      47.423  33.607  32.714  1.00  0.00           C
ATOM     63  HA  CYS A   5      48.371  34.133  32.570  1.00  0.00           H
ATOM     64  CB  CYS A   5      46.553  34.386  33.576  1.00  0.00           C
ATOM     65  HB1 CYS A   5      46.880  34.205  34.608  1.00  0.00           H
ATOM     66  HB2 CYS A   5      45.540  33.982  33.586  1.00  0.00           H
ATOM     67  SG  CYS A   5      46.530  36.192  33.197  1.00  0.00           S
ATOM     68  HG  CYS A   5      46.262  35.998  31.910  1.00  0.00           H
ATOM     69  C   CYS A   5      47.777  32.264  33.345  1.00  0.00           C
ATOM     70  O   CYS A   5      46.967  31.414  33.474  1.00  0.00           O
ATOM     71  N   SER A   6      48.953  32.081  33.854  1.00  0.00           N
ATOM     72  H   SER A   6      49.632  32.823  33.756  1.00  0.00           H
ATOM     73  CA  SER A   6      49.471  30.703  34.191  1.00  0.00           C
ATOM     74  HA  SER A   6      48.628  30.094  34.517  1.00  0.00           H
ATOM     75  CB  SER A   6      50.182  30.045  32.962  1.00  0.00           C
ATOM     76  HB1 SER A   6      49.488  29.665  32.211  1.00  0.00           H
ATOM     77  HB2 SER A   6      50.881  29.252  33.247  1.00  0.00           H
ATOM     78  OG  SER A   6      50.942  31.076  32.200  1.00  0.00           O
ATOM     79  HG  SER A   6      51.725  30.712  31.775  1.00  0.00           H
ATOM     80  C   SER A   6      50.422  30.695  35.382  1.00  0.00           C
ATOM     81  O   SER A   6      50.784  29.649  35.922  1.00  0.00           O
ATOM     82  N   HIS A   7      50.812  31.867  35.944  1.00  0.00           N
ATOM     83  H   HIS A   7      50.560  32.725  35.483  1.00  0.00           H
ATOM     84  CA  HIS A   7      51.492  32.047  37.249  1.00  0.00           C
ATOM     85  HA  HIS A   7      51.502  31.091  37.785  1.00  0.00           H
ATOM     86  CB  HIS A   7      53.021  32.491  37.050  1.00  0.00           C
ATOM     87  HB1 HIS A   7      53.032  33.555  36.805  1.00  0.00           H
ATOM     88  HB2 HIS A   7      53.416  32.081  36.125  1.00  0.00           H
ATOM     89  CG  HIS A   7      54.039  32.213  38.161  1.00  0.00           C
ATOM     90  ND1 HIS A   7      54.017  32.593  39.459  1.00  0.00           N
ATOM     91  CE1 HIS A   7      55.213  32.168  39.990  1.00  0.00           C
ATOM     92  HE1 HIS A   7      55.531  32.259  41.016  1.00  0.00           H
ATOM     93  NE2 HIS A   7      55.888  31.524  39.069  1.00  0.00           N
ATOM     94  HE2 HIS A   7      56.742  31.015  39.245  1.00  0.00           H
ATOM     95  CD2 HIS A   7      55.175  31.472  37.871  1.00  0.00           C
ATOM     96  HD2 HIS A   7      55.471  31.010  36.940  1.00  0.00           H
ATOM     97  C   HIS A   7      50.652  33.015  38.130  1.00  0.00           C
ATOM     98  O   HIS A   7      50.055  33.994  37.674  1.00  0.00           O
ATOM     99  N   ALA A   8      50.735  32.897  39.495  1.00  0.00           N
ATOM    100  H   ALA A   8      51.237  32.125  39.899  1.00  0.00           H
ATOM    101  CA  ALA A   8      50.102  33.673  40.563  1.00  0.00           C
ATOM    102  HA  ALA A   8      49.536  34.489  40.112  1.00  0.00           H
ATOM    103  CB  ALA A   8      49.008  32.825  41.157  1.00  0.00           C
ATOM    104  HB1 ALA A   8      48.309  32.436  40.419  1.00  0.00           H
ATOM    105  HB2 ALA A   8      49.555  31.946  41.494  1.00  0.00           H
ATOM    106  HB3 ALA A   8      48.445  33.255  41.987  1.00  0.00           H
ATOM    107  C   ALA A   8      50.931  34.323  41.618  1.00  0.00           C
ATOM    108  O   ALA A   8      51.993  33.805  42.036  1.00  0.00           O
ATOM    109  N   LEU A   9      50.417  35.471  42.126  1.00  0.00           N
ATOM    110  H   LEU A   9      49.606  35.896  41.694  1.00  0.00           H
ATOM    111  CA  LEU A   9      50.840  36.112  43.361  1.00  0.00           C
ATOM    112  HA  LEU A   9      51.767  35.747  43.791  1.00  0.00           H
ATOM    113  CB  LEU A   9      51.209  37.571  42.918  1.00  0.00           C
ATOM    114  HB1 LEU A   9      50.828  38.293  43.648  1.00  0.00           H
ATOM    115  HB2 LEU A   9      50.696  37.772  41.980  1.00  0.00           H
ATOM    116  CG  LEU A   9      52.753  37.827  42.834  1.00  0.00           C
ATOM    117  HG  LEU A   9      53.166  37.454  43.765  1.00  0.00           H
ATOM    118  CD1 LEU A   9      53.440  37.253  41.673  1.00  0.00           C
ATOM    119 1HD1 LEU A   9      53.263  36.184  41.677  1.00  0.00           H
ATOM    120 2HD1 LEU A   9      53.136  37.697  40.722  1.00  0.00           H
ATOM    121 3HD1 LEU A   9      54.528  37.380  41.647  1.00  0.00           H
ATOM    122  CD2 LEU A   9      52.988  39.315  42.882  1.00  0.00           C
ATOM    123 1HD2 LEU A   9      52.391  39.749  42.087  1.00  0.00           H
ATOM    124 2HD2 LEU A   9      52.669  39.719  43.847  1.00  0.00           H
ATOM    125 3HD2 LEU A   9      53.971  39.660  42.552  1.00  0.00           H
ATOM    126  C   LEU A   9      49.704  35.946  44.382  1.00  0.00           C
ATOM    127  O   LEU A   9      48.563  36.232  44.035  1.00  0.00           O
ATOM    128  N   ILE A  10      49.947  35.425  45.542  1.00  0.00           N
ATOM    129  H   ILE A  10      50.929  35.266  45.701  1.00  0.00           H
ATOM    130  CA  ILE A  10      48.987  35.004  46.609  1.00  0.00           C
ATOM    131  HA  ILE A  10      48.194  35.754  46.572  1.00  0.00           H
ATOM    132  CB  ILE A  10      48.478  33.562  46.339  1.00  0.00           C
ATOM    133  HB  ILE A  10      48.297  33.498  45.267  1.00  0.00           H
ATOM    134  CG2 ILE A  10      49.411  32.420  46.694  1.00  0.00           C
ATOM    135 1HG2 ILE A  10      49.407  32.218  47.767  1.00  0.00           H
ATOM    136 2HG2 ILE A  10      49.168  31.507  46.150  1.00  0.00           H
ATOM    137 3HG2 ILE A  10      50.436  32.693  46.421  1.00  0.00           H
ATOM    138  CG1 ILE A  10      47.152  33.261  47.096  1.00  0.00           C
ATOM    139 1HG1 ILE A  10      46.491  34.070  46.794  1.00  0.00           H
ATOM    140 2HG1 ILE A  10      47.264  33.511  48.148  1.00  0.00           H
ATOM    141  CD  ILE A  10      46.535  31.870  46.869  1.00  0.00           C
ATOM    142  HD1 ILE A  10      47.213  31.102  47.242  1.00  0.00           H
ATOM    143  HD2 ILE A  10      45.657  31.808  47.507  1.00  0.00           H
ATOM    144  HD3 ILE A  10      46.062  31.755  45.898  1.00  0.00           H
ATOM    145  C   ILE A  10      49.736  35.159  47.946  1.00  0.00           C
ATOM    146  O   ILE A  10      50.929  35.111  48.056  1.00  0.00           O
ATOM    147  N   ARG A  11      49.053  35.409  49.069  1.00  0.00           N
ATOM    148  H   ARG A  11      48.041  35.444  49.013  1.00  0.00           H
ATOM    149  CA  ARG A  11      49.666  35.499  50.484  1.00  0.00           C
ATOM    150  HA  ARG A  11      50.526  34.859  50.656  1.00  0.00           H
ATOM    151  CB  ARG A  11      50.225  36.845  50.717  1.00  0.00           C
ATOM    152  HB1 ARG A  11      50.987  36.963  49.948  1.00  0.00           H
ATOM    153  HB2 ARG A  11      50.794  36.820  51.641  1.00  0.00           H
ATOM    154  CG  ARG A  11      49.318  38.104  50.863  1.00  0.00           C
ATOM    155  HG1 ARG A  11      48.662  38.081  51.736  1.00  0.00           H
ATOM    156  HG2 ARG A  11      48.689  38.165  49.970  1.00  0.00           H
ATOM    157  CD  ARG A  11      50.123  39.436  51.008  1.00  0.00           C
ATOM    158  HD1 ARG A  11      49.415  40.248  51.219  1.00  0.00           H
ATOM    159  HD2 ARG A  11      50.683  39.595  50.094  1.00  0.00           H
ATOM    160  NE  ARG A  11      51.065  39.326  52.158  1.00  0.00           N
ATOM    161  HE  ARG A  11      50.865  38.750  52.957  1.00  0.00           H
ATOM    162  CZ  ARG A  11      52.077  40.141  52.375  1.00  0.00           C
ATOM    163  NH1 ARG A  11      52.446  41.107  51.628  1.00  0.00           N
ATOM    164 1HH1 ARG A  11      51.859  41.410  50.860  1.00  0.00           H
ATOM    165 2HH1 ARG A  11      53.277  41.608  51.910  1.00  0.00           H
ATOM    166  NH2 ARG A  11      52.835  39.861  53.370  1.00  0.00           N
ATOM    167 1HH2 ARG A  11      52.778  38.959  53.828  1.00  0.00           H
ATOM    168 2HH2 ARG A  11      53.683  40.387  53.544  1.00  0.00           H
ATOM    169  C   ARG A  11      48.605  35.106  51.523  1.00  0.00           C
ATOM    170  O   ARG A  11      47.444  35.428  51.287  1.00  0.00           O
ATOM    171  N   GLY A  12      49.005  34.324  52.514  1.00  0.00           N
ATOM    172  H   GLY A  12      49.991  34.099  52.536  1.00  0.00           H
ATOM    173  CA  GLY A  12      48.167  33.648  53.496  1.00  0.00           C
ATOM    174  HA1 GLY A  12      48.596  32.755  53.958  1.00  0.00           H
ATOM    175  HA2 GLY A  12      47.325  33.278  52.918  1.00  0.00           H
ATOM    176  C   GLY A  12      47.597  34.641  54.578  1.00  0.00           C
ATOM    177  O   GLY A  12      48.140  35.733  54.673  1.00  0.00           O
ATOM    178  N   VAL A  13      46.595  34.182  55.319  1.00  0.00           N
ATOM    179  H   VAL A  13      46.325  33.224  55.135  1.00  0.00           H
ATOM    180  CA  VAL A  13      45.808  34.996  56.229  1.00  0.00           C
ATOM    181  HA  VAL A  13      45.539  35.860  55.620  1.00  0.00           H
ATOM    182  CB  VAL A  13      44.388  34.417  56.562  1.00  0.00           C
ATOM    183  HB  VAL A  13      44.555  33.390  56.886  1.00  0.00           H
ATOM    184  CG1 VAL A  13      43.636  35.115  57.700  1.00  0.00           C
ATOM    185 1HG1 VAL A  13      42.628  34.724  57.808  1.00  0.00           H
ATOM    186 2HG1 VAL A  13      44.193  34.951  58.628  1.00  0.00           H
ATOM    187 3HG1 VAL A  13      43.621  36.184  57.491  1.00  0.00           H
ATOM    188  CG2 VAL A  13      43.555  34.591  55.235  1.00  0.00           C
ATOM    189 1HG2 VAL A  13      43.088  35.575  55.239  1.00  0.00           H
ATOM    190 2HG2 VAL A  13      44.210  34.393  54.384  1.00  0.00           H
ATOM    191 3HG2 VAL A  13      42.801  33.801  55.215  1.00  0.00           H
ATOM    192  C   VAL A  13      46.536  35.322  57.533  1.00  0.00           C
ATOM    193  O   VAL A  13      46.874  34.376  58.275  1.00  0.00           O
ATOM    194  N   PRO A  14      46.834  36.615  57.884  1.00  0.00           N
ATOM    195  CD  PRO A  14      46.496  37.823  57.155  1.00  0.00           C
ATOM    196  HD1 PRO A  14      45.492  37.764  56.749  1.00  0.00           H
ATOM    197  HD2 PRO A  14      47.214  37.881  56.330  1.00  0.00           H
ATOM    198  CG  PRO A  14      46.683  39.032  57.997  1.00  0.00           C
ATOM    199  HG1 PRO A  14      45.760  39.133  58.579  1.00  0.00           H
ATOM    200  HG2 PRO A  14      46.840  39.900  57.366  1.00  0.00           H
ATOM    201  CB  PRO A  14      47.805  38.496  58.877  1.00  0.00           C
ATOM    202  HB1 PRO A  14      47.874  39.076  59.795  1.00  0.00           H
ATOM    203  HB2 PRO A  14      48.762  38.535  58.357  1.00  0.00           H
ATOM    204  CA  PRO A  14      47.479  37.068  59.152  1.00  0.00           C
ATOM    205  HA  PRO A  14      48.441  36.567  59.252  1.00  0.00           H
ATOM    206  C   PRO A  14      46.684  36.913  60.473  1.00  0.00           C
ATOM    207  O   PRO A  14      45.445  36.748  60.452  1.00  0.00           O
ATOM    208  N   GLU A  15      47.364  36.776  61.620  1.00  0.00           N
ATOM    209  H   GLU A  15      48.380  36.738  61.595  1.00  0.00           H
ATOM    210  CA  GLU A  15      46.742  36.323  62.876  1.00  0.00           C
ATOM    211  HA  GLU A  15      45.947  35.628  62.619  1.00  0.00           H
ATOM    212  CB  GLU A  15      47.718  35.447  63.736  1.00  0.00           C
ATOM    213  HB1 GLU A  15      47.256  35.230  64.701  1.00  0.00           H
ATOM    214  HB2 GLU A  15      48.635  35.998  63.954  1.00  0.00           H
ATOM    215  CG  GLU A  15      48.238  34.156  63.179  1.00  0.00           C
ATOM    216  HG1 GLU A  15      48.949  34.307  62.369  1.00  0.00           H
ATOM    217  HG2 GLU A  15      47.345  33.628  62.827  1.00  0.00           H
ATOM    218  CD  GLU A  15      48.922  33.446  64.320  1.00  0.00           C
ATOM    219  OE1 GLU A  15      48.253  32.635  65.016  1.00  0.00           O
ATOM    220  OE2 GLU A  15      50.152  33.672  64.603  1.00  0.00           O
ATOM    221  C   GLU A  15      46.217  37.620  63.624  1.00  0.00           C
ATOM    222  O   GLU A  15      45.489  37.386  64.577  1.00  0.00           O
ATOM    223  N   SER A  16      46.616  38.850  63.289  1.00  0.00           N
ATOM    224  H   SER A  16      47.206  38.940  62.471  1.00  0.00           H
ATOM    225  CA  SER A  16      46.127  40.125  63.797  1.00  0.00           C
ATOM    226  HA  SER A  16      46.171  40.221  64.881  1.00  0.00           H
ATOM    227  CB  SER A  16      46.932  41.271  63.236  1.00  0.00           C
ATOM    228  HB1 SER A  16      47.789  41.302  63.916  1.00  0.00           H
ATOM    229  HB2 SER A  16      46.477  42.248  63.335  1.00  0.00           H
ATOM    230  OG  SER A  16      47.226  40.985  61.882  1.00  0.00           O
ATOM    231  HG  SER A  16      47.831  41.686  61.597  1.00  0.00           H
ATOM    232  C   SER A  16      44.630  40.303  63.481  1.00  0.00           C
ATOM    233  O   SER A  16      43.891  40.924  64.187  1.00  0.00           O
ATOM    234  N   LEU A  17      44.194  39.520  62.475  1.00  0.00           N
ATOM    235  H   LEU A  17      44.832  38.983  61.909  1.00  0.00           H
ATOM    236  CA  LEU A  17      42.809  39.412  62.013  1.00  0.00           C
ATOM    237  HA  LEU A  17      42.354  40.389  61.865  1.00  0.00           H
ATOM    238  CB  LEU A  17      42.894  38.830  60.593  1.00  0.00           C
ATOM    239  HB1 LEU A  17      43.131  37.782  60.771  1.00  0.00           H
ATOM    240  HB2 LEU A  17      43.700  39.355  60.096  1.00  0.00           H
ATOM    241  CG  LEU A  17      41.549  38.916  59.766  1.00  0.00           C
ATOM    242  HG  LEU A  17      40.725  38.381  60.228  1.00  0.00           H
ATOM    243  CD1 LEU A  17      41.092  40.377  59.377  1.00  0.00           C
ATOM    244 1HD1 LEU A  17      40.737  40.823  60.305  1.00  0.00           H
ATOM    245 2HD1 LEU A  17      41.848  40.997  58.894  1.00  0.00           H
ATOM    246 3HD1 LEU A  17      40.194  40.241  58.773  1.00  0.00           H
ATOM    247  CD2 LEU A  17      41.828  38.190  58.428  1.00  0.00           C
ATOM    248 1HD2 LEU A  17      42.518  38.771  57.821  1.00  0.00           H
ATOM    249 2HD2 LEU A  17      42.149  37.177  58.675  1.00  0.00           H
ATOM    250 3HD2 LEU A  17      40.863  38.114  57.925  1.00  0.00           H
ATOM    251  C   LEU A  17      41.877  38.694  62.997  1.00  0.00           C
ATOM    252  O   LEU A  17      40.745  39.207  63.094  1.00  0.00           O
ATOM    253  N   ALA A  18      42.384  37.954  64.013  1.00  0.00           N
ATOM    254  H   ALA A  18      43.288  37.502  63.940  1.00  0.00           H
ATOM    255  CA  ALA A  18      41.595  37.705  65.230  1.00  0.00           C
ATOM    256  HA  ALA A  18      40.763  37.045  65.003  1.00  0.00           H
ATOM    257  CB  ALA A  18      42.530  36.978  66.224  1.00  0.00           C
ATOM    258  HB1 ALA A  18      42.644  35.978  65.804  1.00  0.00           H
ATOM    259  HB2 ALA A  18      43.505  37.367  66.523  1.00  0.00           H
ATOM    260  HB3 ALA A  18      42.049  36.803  67.187  1.00  0.00           H
ATOM    261  C   ALA A  18      41.084  38.988  65.894  1.00  0.00           C
ATOM    262  O   ALA A  18      40.072  38.840  66.597  1.00  0.00           O
ATOM    263  N   SER A  19      41.675  40.174  65.932  1.00  0.00           N
ATOM    264  H   SER A  19      42.522  40.192  65.377  1.00  0.00           H
ATOM    265  CA  SER A  19      41.196  41.470  66.457  1.00  0.00           C
ATOM    266  HA  SER A  19      40.690  41.216  67.388  1.00  0.00           H
ATOM    267  CB  SER A  19      42.279  42.494  66.796  1.00  0.00           C
ATOM    268  HB1 SER A  19      41.860  43.380  67.256  1.00  0.00           H
ATOM    269  HB2 SER A  19      42.687  42.816  65.836  1.00  0.00           H
ATOM    270  OG  SER A  19      43.327  41.979  67.545  1.00  0.00           O
ATOM    271  HG  SER A  19      44.066  42.464  67.170  1.00  0.00           H
ATOM    272  C   SER A  19      40.172  42.207  65.530  1.00  0.00           C
ATOM    273  O   SER A  19      39.802  43.347  65.900  1.00  0.00           O
ATOM    274  N   GLY A  20      39.717  41.623  64.423  1.00  0.00           N
ATOM    275  H   GLY A  20      40.185  40.779  64.141  1.00  0.00           H
ATOM    276  CA  GLY A  20      38.585  41.992  63.604  1.00  0.00           C
ATOM    277  HA1 GLY A  20      38.721  41.395  62.695  1.00  0.00           H
ATOM    278  HA2 GLY A  20      38.703  43.050  63.417  1.00  0.00           H
ATOM    279  C   GLY A  20      37.223  41.527  64.166  1.00  0.00           C
ATOM    280  O   GLY A  20      37.094  40.396  64.525  1.00  0.00           O
ATOM    281  N   GLU A  21      36.281  42.425  64.271  1.00  0.00           N
ATOM    282  H   GLU A  21      36.562  43.322  63.903  1.00  0.00           H
ATOM    283  CA  GLU A  21      35.071  42.376  65.006  1.00  0.00           C
ATOM    284  HA  GLU A  21      34.987  41.363  65.410  1.00  0.00           H
ATOM    285  CB  GLU A  21      35.172  43.394  66.169  1.00  0.00           C
ATOM    286  HB1 GLU A  21      34.164  43.535  66.570  1.00  0.00           H
ATOM    287  HB2 GLU A  21      35.624  44.360  65.928  1.00  0.00           H
ATOM    288  CG  GLU A  21      36.117  42.789  67.247  1.00  0.00           C
ATOM    289  HG1 GLU A  21      37.116  42.589  66.861  1.00  0.00           H
ATOM    290  HG2 GLU A  21      35.534  41.916  67.543  1.00  0.00           H
ATOM    291  CD  GLU A  21      36.315  43.631  68.483  1.00  0.00           C
ATOM    292  OE1 GLU A  21      35.354  44.215  69.021  1.00  0.00           O
ATOM    293  OE2 GLU A  21      37.447  43.612  68.981  1.00  0.00           O
ATOM    294  C   GLU A  21      33.816  42.675  64.203  1.00  0.00           C
ATOM    295  O   GLU A  21      32.711  42.158  64.481  1.00  0.00           O
ATOM    296  N   GLY A  22      33.905  43.565  63.204  1.00  0.00           N
ATOM    297  H   GLY A  22      34.794  44.026  63.066  1.00  0.00           H
ATOM    298  CA  GLY A  22      32.788  43.999  62.265  1.00  0.00           C
ATOM    299  HA1 GLY A  22      31.908  44.227  62.861  1.00  0.00           H
ATOM    300  HA2 GLY A  22      32.536  43.125  61.671  1.00  0.00           H
ATOM    301  C   GLY A  22      33.130  45.119  61.298  1.00  0.00           C
ATOM    302  O   GLY A  22      34.134  45.840  61.407  1.00  0.00           O
ATOM    303  N   ALA A  23      32.227  45.332  60.319  1.00  0.00           N
ATOM    304  H   ALA A  23      31.343  44.872  60.510  1.00  0.00           H
ATOM    305  CA  ALA A  23      32.360  46.357  59.288  1.00  0.00           C
ATOM    306  HA  ALA A  23      33.253  46.228  58.676  1.00  0.00           H
ATOM    307  CB  ALA A  23      31.176  46.227  58.424  1.00  0.00           C
ATOM    308  HB1 ALA A  23      31.131  46.923  57.579  1.00  0.00           H
ATOM    309  HB2 ALA A  23      31.186  45.180  58.122  1.00  0.00           H
ATOM    310  HB3 ALA A  23      30.232  46.298  58.971  1.00  0.00           H
ATOM    311  C   ALA A  23      32.531  47.698  59.825  1.00  0.00           C
ATOM    312  O   ALA A  23      33.321  48.457  59.359  1.00  0.00           O
ATOM    313  N   GLY A  24      31.704  48.036  60.797  1.00  0.00           N
ATOM    314  H   GLY A  24      31.055  47.405  61.249  1.00  0.00           H
ATOM    315  CA  GLY A  24      31.816  49.326  61.475  1.00  0.00           C
ATOM    316  HA1 GLY A  24      30.917  49.386  62.090  1.00  0.00           H
ATOM    317  HA2 GLY A  24      31.755  50.097  60.717  1.00  0.00           H
ATOM    318  C   GLY A  24      32.981  49.603  62.450  1.00  0.00           C
ATOM    319  O   GLY A  24      33.209  50.763  62.846  1.00  0.00           O
ATOM    320  N   ALA A  25      33.765  48.608  62.903  1.00  0.00           N
ATOM    321  H   ALA A  25      33.463  47.698  62.578  1.00  0.00           H
ATOM    322  CA  ALA A  25      34.832  48.644  63.936  1.00  0.00           C
ATOM    323  HA  ALA A  25      34.598  49.501  64.571  1.00  0.00           H
ATOM    324  CB  ALA A  25      34.770  47.426  64.808  1.00  0.00           C
ATOM    325  HB1 ALA A  25      33.723  47.437  65.116  1.00  0.00           H
ATOM    326  HB2 ALA A  25      34.901  46.529  64.201  1.00  0.00           H
ATOM    327  HB3 ALA A  25      35.456  47.558  65.641  1.00  0.00           H
ATOM    328  C   ALA A  25      36.188  48.771  63.185  1.00  0.00           C
ATOM    329  O   ALA A  25      36.301  49.092  62.036  1.00  0.00           O
ATOM    330  N   GLY A  26      37.269  48.587  63.975  1.00  0.00           N
ATOM    331  H   GLY A  26      37.224  48.517  64.980  1.00  0.00           H
ATOM    332  CA  GLY A  26      38.595  48.532  63.383  1.00  0.00           C
ATOM    333  HA1 GLY A  26      39.205  48.199  64.228  1.00  0.00           H
ATOM    334  HA2 GLY A  26      38.984  49.490  63.039  1.00  0.00           H
ATOM    335  C   GLY A  26      38.765  47.688  62.120  1.00  0.00           C
ATOM    336  O   GLY A  26      39.247  48.182  61.114  1.00  0.00           O
ATOM    337  N   LEU A  27      38.389  46.395  62.154  1.00  0.00           N
ATOM    338  H   LEU A  27      38.128  46.008  63.041  1.00  0.00           H
ATOM    339  CA  LEU A  27      38.799  45.420  61.152  1.00  0.00           C
ATOM    340  HA  LEU A  27      38.884  45.848  60.151  1.00  0.00           H
ATOM    341  CB  LEU A  27      40.095  44.688  61.497  1.00  0.00           C
ATOM    342  HB1 LEU A  27      40.190  43.785  60.908  1.00  0.00           H
ATOM    343  HB2 LEU A  27      39.954  44.407  62.536  1.00  0.00           H
ATOM    344  CG  LEU A  27      41.444  45.404  61.445  1.00  0.00           C
ATOM    345  HG  LEU A  27      41.330  46.394  61.887  1.00  0.00           H
ATOM    346  CD1 LEU A  27      42.429  44.562  62.178  1.00  0.00           C
ATOM    347 1HD1 LEU A  27      42.216  44.277  63.209  1.00  0.00           H
ATOM    348 2HD1 LEU A  27      42.605  43.710  61.516  1.00  0.00           H
ATOM    349 3HD1 LEU A  27      43.353  45.136  62.180  1.00  0.00           H
ATOM    350  CD2 LEU A  27      41.819  45.730  59.987  1.00  0.00           C
ATOM    351 1HD2 LEU A  27      42.813  46.173  59.887  1.00  0.00           H
ATOM    352 2HD2 LEU A  27      41.717  44.776  59.463  1.00  0.00           H
ATOM    353 3HD2 LEU A  27      41.125  46.468  59.589  1.00  0.00           H
ATOM    354  C   LEU A  27      37.624  44.332  61.047  1.00  0.00           C
ATOM    355  O   LEU A  27      36.768  44.177  61.952  1.00  0.00           O
ATOM    356  N   PRO A  28      37.484  43.650  59.918  1.00  0.00           N
ATOM    357  CD  PRO A  28      38.248  43.820  58.668  1.00  0.00           C
ATOM    358  HD1 PRO A  28      39.300  43.583  58.802  1.00  0.00           H
ATOM    359  HD2 PRO A  28      38.120  44.876  58.414  1.00  0.00           H
ATOM    360  CG  PRO A  28      37.555  42.908  57.645  1.00  0.00           C
ATOM    361  HG1 PRO A  28      37.948  41.905  57.789  1.00  0.00           H
ATOM    362  HG2 PRO A  28      37.731  43.196  56.609  1.00  0.00           H
ATOM    363  CB  PRO A  28      36.114  42.832  58.215  1.00  0.00           C
ATOM    364  HB1 PRO A  28      35.551  41.955  57.898  1.00  0.00           H
ATOM    365  HB2 PRO A  28      35.610  43.747  57.890  1.00  0.00           H
ATOM    366  CA  PRO A  28      36.293  42.840  59.701  1.00  0.00           C
ATOM    367  HA  PRO A  28      35.441  43.390  60.105  1.00  0.00           H
ATOM    368  C   PRO A  28      36.430  41.475  60.305  1.00  0.00           C
ATOM    369  O   PRO A  28      37.516  40.966  60.499  1.00  0.00           O
ATOM    370  N   ALA A  29      35.271  40.800  60.553  1.00  0.00           N
ATOM    371  H   ALA A  29      34.360  41.160  60.293  1.00  0.00           H
ATOM    372  CA  ALA A  29      35.194  39.457  61.287  1.00  0.00           C
ATOM    373  HA  ALA A  29      36.135  39.305  61.812  1.00  0.00           H
ATOM    374  CB  ALA A  29      34.065  39.581  62.284  1.00  0.00           C
ATOM    375  HB1 ALA A  29      33.192  40.114  61.906  1.00  0.00           H
ATOM    376  HB2 ALA A  29      33.833  38.568  62.616  1.00  0.00           H
ATOM    377  HB3 ALA A  29      34.542  40.053  63.144  1.00  0.00           H
ATOM    378  C   ALA A  29      35.071  38.202  60.447  1.00  0.00           C
ATOM    379  O   ALA A  29      34.297  38.144  59.513  1.00  0.00           O
ATOM    380  N   LEU A  30      35.743  37.170  60.999  1.00  0.00           N
ATOM    381  H   LEU A  30      36.352  37.237  61.803  1.00  0.00           H
ATOM    382  CA  LEU A  30      35.611  35.766  60.464  1.00  0.00           C
ATOM    383  HA  LEU A  30      34.572  35.516  60.253  1.00  0.00           H
ATOM    384  CB  LEU A  30      36.465  35.715  59.169  1.00  0.00           C
ATOM    385  HB1 LEU A  30      35.825  36.340  58.541  1.00  0.00           H
ATOM    386  HB2 LEU A  30      36.439  34.717  58.717  1.00  0.00           H
ATOM    387  CG  LEU A  30      37.918  36.381  59.087  1.00  0.00           C
ATOM    388  HG  LEU A  30      37.938  37.360  59.553  1.00  0.00           H
ATOM    389  CD1 LEU A  30      38.953  35.390  59.683  1.00  0.00           C
ATOM    390 1HD1 LEU A  30      38.922  34.477  59.090  1.00  0.00           H
ATOM    391 2HD1 LEU A  30      39.947  35.838  59.717  1.00  0.00           H
ATOM    392 3HD1 LEU A  30      38.713  35.207  60.728  1.00  0.00           H
ATOM    393  CD2 LEU A  30      38.167  36.446  57.612  1.00  0.00           C
ATOM    394 1HD2 LEU A  30      37.518  37.020  56.956  1.00  0.00           H
ATOM    395 2HD2 LEU A  30      39.140  36.896  57.377  1.00  0.00           H
ATOM    396 3HD2 LEU A  30      38.175  35.427  57.234  1.00  0.00           H
ATOM    397  C   LEU A  30      36.028  34.650  61.423  1.00  0.00           C
ATOM    398  O   LEU A  30      36.519  34.868  62.498  1.00  0.00           O
ATOM    399  N   ASP A  31      35.855  33.406  61.065  1.00  0.00           N
ATOM    400  H   ASP A  31      35.665  33.236  60.087  1.00  0.00           H
ATOM    401  CA  ASP A  31      36.681  32.384  61.698  1.00  0.00           C
ATOM    402  HA  ASP A  31      36.866  32.647  62.736  1.00  0.00           H
ATOM    403  CB  ASP A  31      35.875  31.045  61.621  1.00  0.00           C
ATOM    404  HB1 ASP A  31      35.807  30.731  60.581  1.00  0.00           H
ATOM    405  HB2 ASP A  31      34.910  31.324  62.058  1.00  0.00           H
ATOM    406  CG  ASP A  31      36.653  29.888  62.299  1.00  0.00           C
ATOM    407  OD1 ASP A  31      35.973  28.886  62.698  1.00  0.00           O
ATOM    408  OD2 ASP A  31      37.890  29.877  62.444  1.00  0.00           O
ATOM    409  C   ASP A  31      38.037  32.314  61.035  1.00  0.00           C
ATOM    410  O   ASP A  31      38.179  32.027  59.846  1.00  0.00           O
ATOM    411  N   LEU A  32      39.069  32.447  61.885  1.00  0.00           N
ATOM    412  H   LEU A  32      38.901  32.628  62.863  1.00  0.00           H
ATOM    413  CA  LEU A  32      40.412  32.643  61.342  1.00  0.00           C
ATOM    414  HA  LEU A  32      40.410  33.367  60.532  1.00  0.00           H
ATOM    415  CB  LEU A  32      41.190  33.280  62.478  1.00  0.00           C
ATOM    416  HB1 LEU A  32      40.889  32.747  63.383  1.00  0.00           H
ATOM    417  HB2 LEU A  32      40.833  34.309  62.583  1.00  0.00           H
ATOM    418  CG  LEU A  32      42.701  33.322  62.486  1.00  0.00           C
ATOM    419  HG  LEU A  32      43.128  32.325  62.335  1.00  0.00           H
ATOM    420  CD1 LEU A  32      43.243  34.195  61.273  1.00  0.00           C
ATOM    421 1HD1 LEU A  32      43.034  33.647  60.358  1.00  0.00           H
ATOM    422 2HD1 LEU A  32      42.662  35.103  61.110  1.00  0.00           H
ATOM    423 3HD1 LEU A  32      44.318  34.326  61.354  1.00  0.00           H
ATOM    424  CD2 LEU A  32      43.190  33.998  63.733  1.00  0.00           C
ATOM    425 1HD2 LEU A  32      43.113  35.077  63.666  1.00  0.00           H
ATOM    426 2HD2 LEU A  32      42.833  33.427  64.599  1.00  0.00           H
ATOM    427 3HD2 LEU A  32      44.239  33.715  63.690  1.00  0.00           H
ATOM    428  C   LEU A  32      41.163  31.337  60.893  1.00  0.00           C
ATOM    429  O   LEU A  32      41.931  31.295  59.897  1.00  0.00           O
ATOM    430  N   ALA A  33      40.865  30.242  61.559  1.00  0.00           N
ATOM    431  H   ALA A  33      40.066  30.263  62.180  1.00  0.00           H
ATOM    432  CA  ALA A  33      41.311  28.936  61.240  1.00  0.00           C
ATOM    433  HA  ALA A  33      42.357  28.976  60.944  1.00  0.00           H
ATOM    434  CB  ALA A  33      41.186  28.106  62.425  1.00  0.00           C
ATOM    435  HB1 ALA A  33      41.757  28.579  63.227  1.00  0.00           H
ATOM    436  HB2 ALA A  33      40.105  27.974  62.582  1.00  0.00           H
ATOM    437  HB3 ALA A  33      41.634  27.146  62.197  1.00  0.00           H
ATOM    438  C   ALA A  33      40.482  28.332  60.063  1.00  0.00           C
ATOM    439  O   ALA A  33      41.059  27.494  59.369  1.00  0.00           O
ATOM    440  N   LYS A  34      39.243  28.741  59.832  1.00  0.00           N
ATOM    441  H   LYS A  34      38.740  29.184  60.599  1.00  0.00           H
ATOM    442  CA  LYS A  34      38.432  28.447  58.670  1.00  0.00           C
ATOM    443  HA  LYS A  34      38.556  27.420  58.323  1.00  0.00           H
ATOM    444  CB  LYS A  34      36.961  28.734  58.923  1.00  0.00           C
ATOM    445  HB1 LYS A  34      36.652  29.781  58.826  1.00  0.00           H
ATOM    446  HB2 LYS A  34      36.793  28.434  59.954  1.00  0.00           H
ATOM    447  CG  LYS A  34      35.983  27.911  58.030  1.00  0.00           C
ATOM    448  HG1 LYS A  34      34.958  28.121  58.318  1.00  0.00           H
ATOM    449  HG2 LYS A  34      36.201  26.854  58.194  1.00  0.00           H
ATOM    450  CD  LYS A  34      36.039  28.031  56.473  1.00  0.00           C
ATOM    451  HD1 LYS A  34      36.835  27.357  56.140  1.00  0.00           H
ATOM    452  HD2 LYS A  34      36.228  29.069  56.207  1.00  0.00           H
ATOM    453  CE  LYS A  34      34.688  27.584  55.903  1.00  0.00           C
ATOM    454  HE1 LYS A  34      33.982  28.368  56.191  1.00  0.00           H
ATOM    455  HE2 LYS A  34      34.310  26.658  56.352  1.00  0.00           H
ATOM    456  NZ  LYS A  34      34.820  27.390  54.496  1.00  0.00           N
ATOM    457  HZ1 LYS A  34      35.323  26.545  54.263  1.00  0.00           H
ATOM    458  HZ2 LYS A  34      33.934  27.348  54.009  1.00  0.00           H
ATOM    459  HZ3 LYS A  34      35.210  28.258  54.151  1.00  0.00           H
ATOM    460  C   LYS A  34      39.024  29.216  57.465  1.00  0.00           C
ATOM    461  O   LYS A  34      39.593  28.594  56.620  1.00  0.00           O
ATOM    462  N   ALA A  35      39.089  30.557  57.475  1.00  0.00           N
ATOM    463  H   ALA A  35      38.811  31.014  58.330  1.00  0.00           H
ATOM    464  CA  ALA A  35      39.766  31.395  56.451  1.00  0.00           C
ATOM    465  HA  ALA A  35      39.178  31.302  55.537  1.00  0.00           H
ATOM    466  CB  ALA A  35      39.844  32.838  56.801  1.00  0.00           C
ATOM    467  HB1 ALA A  35      38.847  33.260  56.942  1.00  0.00           H
ATOM    468  HB2 ALA A  35      40.373  32.867  57.744  1.00  0.00           H
ATOM    469  HB3 ALA A  35      40.337  33.471  56.058  1.00  0.00           H
ATOM    470  C   ALA A  35      41.157  30.838  56.024  1.00  0.00           C
ATOM    471  O   ALA A  35      41.392  30.816  54.880  1.00  0.00           O
ATOM    472  N   GLN A  36      42.070  30.481  56.920  1.00  0.00           N
ATOM    473  H   GLN A  36      41.893  30.713  57.891  1.00  0.00           H
ATOM    474  CA  GLN A  36      43.351  29.817  56.591  1.00  0.00           C
ATOM    475  HA  GLN A  36      43.883  30.490  55.918  1.00  0.00           H
ATOM    476  CB  GLN A  36      44.198  29.692  57.912  1.00  0.00           C
ATOM    477  HB1 GLN A  36      45.060  29.057  57.703  1.00  0.00           H
ATOM    478  HB2 GLN A  36      43.670  29.337  58.797  1.00  0.00           H
ATOM    479  CG  GLN A  36      44.775  31.006  58.415  1.00  0.00           C
ATOM    480  HG1 GLN A  36      44.034  31.788  58.542  1.00  0.00           H
ATOM    481  HG2 GLN A  36      45.454  31.351  57.633  1.00  0.00           H
ATOM    482  CD  GLN A  36      45.622  30.941  59.724  1.00  0.00           C
ATOM    483  OE1 GLN A  36      45.586  29.916  60.451  1.00  0.00           O
ATOM    484  NE2 GLN A  36      46.430  31.901  60.133  1.00  0.00           N
ATOM    485 1HE2 GLN A  36      46.529  32.704  59.530  1.00  0.00           H
ATOM    486 2HE2 GLN A  36      46.849  31.797  61.041  1.00  0.00           H
ATOM    487  C   GLN A  36      43.233  28.609  55.704  1.00  0.00           C
ATOM    488  O   GLN A  36      44.127  28.272  54.889  1.00  0.00           O
ATOM    489  N   ARG A  37      42.148  27.846  55.893  1.00  0.00           N
ATOM    490  H   ARG A  37      41.426  28.299  56.422  1.00  0.00           H
ATOM    491  CA  ARG A  37      41.962  26.593  55.263  1.00  0.00           C
ATOM    492  HA  ARG A  37      42.921  26.103  55.106  1.00  0.00           H
ATOM    493  CB  ARG A  37      41.194  25.625  56.085  1.00  0.00           C
ATOM    494  HB1 ARG A  37      40.898  24.774  55.467  1.00  0.00           H
ATOM    495  HB2 ARG A  37      40.257  26.126  56.330  1.00  0.00           H
ATOM    496  CG  ARG A  37      41.790  24.886  57.348  1.00  0.00           C
ATOM    497  HG1 ARG A  37      42.326  25.616  57.957  1.00  0.00           H
ATOM    498  HG2 ARG A  37      42.504  24.196  56.899  1.00  0.00           H
ATOM    499  CD  ARG A  37      40.745  24.153  58.175  1.00  0.00           C
ATOM    500  HD1 ARG A  37      40.386  23.386  57.500  1.00  0.00           H
ATOM    501  HD2 ARG A  37      39.963  24.835  58.512  1.00  0.00           H
ATOM    502  NE  ARG A  37      41.343  23.431  59.347  1.00  0.00           N
ATOM    503  HE  ARG A  37      41.670  22.519  59.067  1.00  0.00           H
ATOM    504  CZ  ARG A  37      41.323  23.720  60.621  1.00  0.00           C
ATOM    505  NH1 ARG A  37      40.605  24.732  61.062  1.00  0.00           N
ATOM    506 1HH1 ARG A  37      40.142  25.330  60.391  1.00  0.00           H
ATOM    507 2HH1 ARG A  37      40.348  24.870  62.028  1.00  0.00           H
ATOM    508  NH2 ARG A  37      41.818  22.934  61.442  1.00  0.00           N
ATOM    509 1HH2 ARG A  37      42.337  22.116  61.168  1.00  0.00           H
ATOM    510 2HH2 ARG A  37      41.911  23.123  62.424  1.00  0.00           H
ATOM    511  C   ARG A  37      41.290  26.762  53.900  1.00  0.00           C
ATOM    512  O   ARG A  37      41.758  26.206  52.972  1.00  0.00           O
ATOM    513  N   GLU A  38      40.156  27.507  53.742  1.00  0.00           N
ATOM    514  H   GLU A  38      39.786  27.941  54.577  1.00  0.00           H
ATOM    515  CA  GLU A  38      39.695  27.831  52.455  1.00  0.00           C
ATOM    516  HA  GLU A  38      39.640  26.853  51.963  1.00  0.00           H
ATOM    517  CB  GLU A  38      38.300  28.476  52.538  1.00  0.00           C
ATOM    518  HB1 GLU A  38      37.538  27.759  52.823  1.00  0.00           H
ATOM    519  HB2 GLU A  38      38.045  28.701  51.505  1.00  0.00           H
ATOM    520  CG  GLU A  38      38.049  29.712  53.352  1.00  0.00           C
ATOM    521  HG1 GLU A  38      38.820  30.476  53.253  1.00  0.00           H
ATOM    522  HG2 GLU A  38      38.191  29.478  54.408  1.00  0.00           H
ATOM    523  CD  GLU A  38      36.630  30.330  53.167  1.00  0.00           C
ATOM    524  OE1 GLU A  38      35.677  29.475  53.100  1.00  0.00           O
ATOM    525  OE2 GLU A  38      36.450  31.578  53.355  1.00  0.00           O
ATOM    526  C   GLU A  38      40.682  28.567  51.556  1.00  0.00           C
ATOM    527  O   GLU A  38      40.869  28.138  50.422  1.00  0.00           O
ATOM    528  N   HIS A  39      41.324  29.691  51.958  1.00  0.00           N
ATOM    529  H   HIS A  39      41.056  30.108  52.842  1.00  0.00           H
ATOM    530  CA  HIS A  39      42.510  30.201  51.372  1.00  0.00           C
ATOM    531  HA  HIS A  39      42.223  30.632  50.412  1.00  0.00           H
ATOM    532  CB  HIS A  39      43.160  31.270  52.206  1.00  0.00           C
ATOM    533  HB1 HIS A  39      43.511  30.903  53.168  1.00  0.00           H
ATOM    534  HB2 HIS A  39      42.364  31.989  52.416  1.00  0.00           H
ATOM    535  CG  HIS A  39      44.290  32.061  51.493  1.00  0.00           C
ATOM    536  ND1 HIS A  39      45.577  31.517  51.464  1.00  0.00           N
ATOM    537  CE1 HIS A  39      46.320  32.348  50.665  1.00  0.00           C
ATOM    538  HE1 HIS A  39      47.363  32.249  50.414  1.00  0.00           H
ATOM    539  NE2 HIS A  39      45.544  33.439  50.387  1.00  0.00           N
ATOM    540  HE2 HIS A  39      45.866  34.247  49.875  1.00  0.00           H
ATOM    541  CD2 HIS A  39      44.282  33.297  50.947  1.00  0.00           C
ATOM    542  HD2 HIS A  39      43.497  34.036  50.906  1.00  0.00           H
ATOM    543  C   HIS A  39      43.616  29.156  50.950  1.00  0.00           C
ATOM    544  O   HIS A  39      44.097  29.323  49.785  1.00  0.00           O
ATOM    545  N   GLY A  40      43.832  28.142  51.752  1.00  0.00           N
ATOM    546  H   GLY A  40      43.441  28.130  52.683  1.00  0.00           H
ATOM    547  CA  GLY A  40      44.772  27.103  51.357  1.00  0.00           C
ATOM    548  HA1 GLY A  40      45.014  26.460  52.204  1.00  0.00           H
ATOM    549  HA2 GLY A  40      45.638  27.658  50.997  1.00  0.00           H
ATOM    550  C   GLY A  40      44.210  26.208  50.279  1.00  0.00           C
ATOM    551  O   GLY A  40      44.886  25.894  49.315  1.00  0.00           O
ATOM    552  N   VAL A  41      42.905  25.861  50.345  1.00  0.00           N
ATOM    553  H   VAL A  41      42.311  26.141  51.122  1.00  0.00           H
ATOM    554  CA  VAL A  41      42.234  25.162  49.166  1.00  0.00           C
ATOM    555  HA  VAL A  41      42.874  24.342  48.843  1.00  0.00           H
ATOM    556  CB  VAL A  41      40.937  24.448  49.639  1.00  0.00           C
ATOM    557  HB  VAL A  41      40.148  25.101  49.991  1.00  0.00           H
ATOM    558  CG1 VAL A  41      40.215  23.736  48.519  1.00  0.00           C
ATOM    559 1HG1 VAL A  41      39.357  23.223  48.953  1.00  0.00           H
ATOM    560 2HG1 VAL A  41      39.763  24.390  47.765  1.00  0.00           H
ATOM    561 3HG1 VAL A  41      40.840  23.039  47.959  1.00  0.00           H
ATOM    562  CG2 VAL A  41      41.518  23.370  50.650  1.00  0.00           C
ATOM    563 1HG2 VAL A  41      42.492  22.935  50.398  1.00  0.00           H
ATOM    564 2HG2 VAL A  41      41.598  23.771  51.651  1.00  0.00           H
ATOM    565 3HG2 VAL A  41      40.776  22.570  50.656  1.00  0.00           H
ATOM    566  C   VAL A  41      42.004  26.092  47.946  1.00  0.00           C
ATOM    567  O   VAL A  41      41.820  25.575  46.828  1.00  0.00           O
ATOM    568  N   LEU A  42      42.112  27.355  48.124  1.00  0.00           N
ATOM    569  H   LEU A  42      42.192  27.703  49.069  1.00  0.00           H
ATOM    570  CA  LEU A  42      42.097  28.330  47.032  1.00  0.00           C
ATOM    571  HA  LEU A  42      41.290  28.053  46.348  1.00  0.00           H
ATOM    572  CB  LEU A  42      41.759  29.750  47.432  1.00  0.00           C
ATOM    573  HB1 LEU A  42      42.675  30.140  47.884  1.00  0.00           H
ATOM    574  HB2 LEU A  42      41.048  29.600  48.243  1.00  0.00           H
ATOM    575  CG  LEU A  42      41.219  30.680  46.333  1.00  0.00           C
ATOM    576  HG  LEU A  42      40.728  31.514  46.839  1.00  0.00           H
ATOM    577  CD1 LEU A  42      42.323  31.266  45.430  1.00  0.00           C
ATOM    578 1HD1 LEU A  42      42.021  32.112  44.804  1.00  0.00           H
ATOM    579 2HD1 LEU A  42      43.148  31.698  46.006  1.00  0.00           H
ATOM    580 3HD1 LEU A  42      42.763  30.511  44.782  1.00  0.00           H
ATOM    581  CD2 LEU A  42      40.107  30.031  45.452  1.00  0.00           C
ATOM    582 1HD2 LEU A  42      39.480  30.812  45.020  1.00  0.00           H
ATOM    583 2HD2 LEU A  42      40.468  29.339  44.699  1.00  0.00           H
ATOM    584 3HD2 LEU A  42      39.369  29.504  46.061  1.00  0.00           H
ATOM    585  C   LEU A  42      43.396  28.169  46.229  1.00  0.00           C
ATOM    586  O   LEU A  42      43.388  27.864  45.014  1.00  0.00           O
ATOM    587  N   GLY A  43      44.545  28.343  46.809  1.00  0.00           N
ATOM    588  H   GLY A  43      44.542  28.610  47.784  1.00  0.00           H
ATOM    589  CA  GLY A  43      45.860  28.157  46.199  1.00  0.00           C
ATOM    590  HA1 GLY A  43      46.637  28.507  46.876  1.00  0.00           H
ATOM    591  HA2 GLY A  43      45.861  28.705  45.253  1.00  0.00           H
ATOM    592  C   GLY A  43      46.145  26.704  45.859  1.00  0.00           C
ATOM    593  O   GLY A  43      46.776  26.431  44.817  1.00  0.00           O
ATOM    594  N   GLY A  44      45.519  25.719  46.565  1.00  0.00           N
ATOM    595  H   GLY A  44      45.212  25.901  47.512  1.00  0.00           H
ATOM    596  CA  GLY A  44      45.552  24.310  46.295  1.00  0.00           C
ATOM    597  HA1 GLY A  44      44.902  23.943  47.095  1.00  0.00           H
ATOM    598  HA2 GLY A  44      46.608  24.020  46.337  1.00  0.00           H
ATOM    599  C   GLY A  44      44.955  23.991  44.937  1.00  0.00           C
ATOM    600  O   GLY A  44      45.676  23.467  44.106  1.00  0.00           O
ATOM    601  N   LYS A  45      43.662  24.356  44.744  1.00  0.00           N
ATOM    602  H   LYS A  45      43.293  24.849  45.544  1.00  0.00           H
ATOM    603  CA  LYS A  45      42.962  24.139  43.471  1.00  0.00           C
ATOM    604  HA  LYS A  45      42.954  23.050  43.345  1.00  0.00           H
ATOM    605  CB  LYS A  45      41.498  24.555  43.442  1.00  0.00           C
ATOM    606  HB1 LYS A  45      41.204  24.845  42.429  1.00  0.00           H
ATOM    607  HB2 LYS A  45      41.387  25.431  44.072  1.00  0.00           H
ATOM    608  CG  LYS A  45      40.582  23.533  44.114  1.00  0.00           C
ATOM    609  HG1 LYS A  45      41.019  23.219  45.057  1.00  0.00           H
ATOM    610  HG2 LYS A  45      40.292  22.740  43.427  1.00  0.00           H
ATOM    611  CD  LYS A  45      39.185  24.211  44.523  1.00  0.00           C
ATOM    612  HD1 LYS A  45      38.687  24.390  43.576  1.00  0.00           H
ATOM    613  HD2 LYS A  45      39.348  25.140  45.062  1.00  0.00           H
ATOM    614  CE  LYS A  45      38.568  23.179  45.348  1.00  0.00           C
ATOM    615  HE1 LYS A  45      39.252  23.131  46.191  1.00  0.00           H
ATOM    616  HE2 LYS A  45      38.517  22.249  44.786  1.00  0.00           H
ATOM    617  NZ  LYS A  45      37.308  23.637  45.854  1.00  0.00           N
ATOM    618  HZ1 LYS A  45      37.432  24.433  46.478  1.00  0.00           H
ATOM    619  HZ2 LYS A  45      36.772  23.997  45.084  1.00  0.00           H
ATOM    620  HZ3 LYS A  45      36.779  22.990  46.414  1.00  0.00           H
ATOM    621  C   LYS A  45      43.727  24.691  42.234  1.00  0.00           C
ATOM    622  O   LYS A  45      43.849  24.021  41.221  1.00  0.00           O
ATOM    623  N   LEU A  46      44.317  25.868  42.295  1.00  0.00           N
ATOM    624  H   LEU A  46      44.113  26.397  43.125  1.00  0.00           H
ATOM    625  CA  LEU A  46      45.130  26.502  41.225  1.00  0.00           C
ATOM    626  HA  LEU A  46      44.619  26.420  40.261  1.00  0.00           H
ATOM    627  CB  LEU A  46      45.423  27.999  41.658  1.00  0.00           C
ATOM    628  HB1 LEU A  46      46.199  28.432  41.030  1.00  0.00           H
ATOM    629  HB2 LEU A  46      45.873  28.007  42.651  1.00  0.00           H
ATOM    630  CG  LEU A  46      44.153  28.895  41.759  1.00  0.00           C
ATOM    631  HG  LEU A  46      43.352  28.474  42.356  1.00  0.00           H
ATOM    632  CD1 LEU A  46      44.494  30.226  42.413  1.00  0.00           C
ATOM    633 1HD1 LEU A  46      44.872  29.968  43.407  1.00  0.00           H
ATOM    634 2HD1 LEU A  46      45.173  30.786  41.766  1.00  0.00           H
ATOM    635 3HD1 LEU A  46      43.565  30.764  42.599  1.00  0.00           H
ATOM    636  CD2 LEU A  46      43.617  29.070  40.329  1.00  0.00           C
ATOM    637 1HD2 LEU A  46      43.241  28.124  39.929  1.00  0.00           H
ATOM    638 2HD2 LEU A  46      42.819  29.813  40.373  1.00  0.00           H
ATOM    639 3HD2 LEU A  46      44.316  29.496  39.616  1.00  0.00           H
ATOM    640  C   LEU A  46      46.434  25.788  40.974  1.00  0.00           C
ATOM    641  O   LEU A  46      46.709  25.490  39.786  1.00  0.00           O
ATOM    642  N   ARG A  47      47.211  25.416  41.982  1.00  0.00           N
ATOM    643  H   ARG A  47      47.007  25.848  42.879  1.00  0.00           H
ATOM    644  CA  ARG A  47      48.491  24.735  41.743  1.00  0.00           C
ATOM    645  HA  ARG A  47      49.011  25.264  40.941  1.00  0.00           H
ATOM    646  CB  ARG A  47      49.410  24.722  42.984  1.00  0.00           C
ATOM    647  HB1 ARG A  47      48.960  24.002  43.672  1.00  0.00           H
ATOM    648  HB2 ARG A  47      49.309  25.711  43.431  1.00  0.00           H
ATOM    649  CG  ARG A  47      50.915  24.524  42.759  1.00  0.00           C
ATOM    650  HG1 ARG A  47      51.395  25.444  42.404  1.00  0.00           H
ATOM    651  HG2 ARG A  47      51.033  23.869  41.892  1.00  0.00           H
ATOM    652  CD  ARG A  47      51.633  23.996  44.018  1.00  0.00           C
ATOM    653  HD1 ARG A  47      52.719  24.040  43.937  1.00  0.00           H
ATOM    654  HD2 ARG A  47      51.398  22.935  44.129  1.00  0.00           H
ATOM    655  NE  ARG A  47      51.189  24.581  45.259  1.00  0.00           N
ATOM    656  HE  ARG A  47      50.683  24.099  45.988  1.00  0.00           H
ATOM    657  CZ  ARG A  47      51.676  25.721  45.705  1.00  0.00           C
ATOM    658  NH1 ARG A  47      51.227  26.134  46.903  1.00  0.00           N
ATOM    659 1HH1 ARG A  47      50.522  25.527  47.305  1.00  0.00           H
ATOM    660 2HH1 ARG A  47      51.457  27.005  47.363  1.00  0.00           H
ATOM    661  NH2 ARG A  47      52.555  26.518  45.117  1.00  0.00           N
ATOM    662 1HH2 ARG A  47      53.181  26.306  44.369  1.00  0.00           H
ATOM    663 2HH2 ARG A  47      52.734  27.327  45.692  1.00  0.00           H
ATOM    664  C   ARG A  47      48.305  23.279  41.313  1.00  0.00           C
ATOM    665  O   ARG A  47      48.997  22.787  40.463  1.00  0.00           O
ATOM    666  N   GLN A  48      47.276  22.615  41.865  1.00  0.00           N
ATOM    667  H   GLN A  48      46.725  23.070  42.577  1.00  0.00           H
ATOM    668  CA  GLN A  48      46.963  21.206  41.598  1.00  0.00           C
ATOM    669  HA  GLN A  48      47.920  20.733  41.365  1.00  0.00           H
ATOM    670  CB  GLN A  48      46.244  20.671  42.879  1.00  0.00           C
ATOM    671  HB1 GLN A  48      45.969  19.650  42.585  1.00  0.00           H
ATOM    672  HB2 GLN A  48      45.329  21.220  43.091  1.00  0.00           H
ATOM    673  CG  GLN A  48      47.140  20.712  44.176  1.00  0.00           C
ATOM    674  HG1 GLN A  48      47.601  21.691  44.288  1.00  0.00           H
ATOM    675  HG2 GLN A  48      47.939  19.979  44.154  1.00  0.00           H
ATOM    676  CD  GLN A  48      46.282  20.501  45.450  1.00  0.00           C
ATOM    677  OE1 GLN A  48      45.072  20.203  45.447  1.00  0.00           O
ATOM    678  NE2 GLN A  48      46.849  20.666  46.643  1.00  0.00           N
ATOM    679 1HE2 GLN A  48      47.823  20.935  46.674  1.00  0.00           H
ATOM    680 2HE2 GLN A  48      46.284  20.655  47.471  1.00  0.00           H
ATOM    681  C   GLN A  48      46.132  21.202  40.358  1.00  0.00           C
ATOM    682  O   GLN A  48      46.620  20.819  39.276  1.00  0.00           O
ATOM    683  N   ARG A  49      44.810  21.589  40.437  1.00  0.00           N
ATOM    684  H   ARG A  49      44.484  22.010  41.294  1.00  0.00           H
ATOM    685  CA  ARG A  49      43.879  21.111  39.456  1.00  0.00           C
ATOM    686  HA  ARG A  49      44.131  20.060  39.325  1.00  0.00           H
ATOM    687  CB  ARG A  49      42.518  21.282  40.089  1.00  0.00           C
ATOM    688  HB1 ARG A  49      42.193  22.311  40.280  1.00  0.00           H
ATOM    689  HB2 ARG A  49      42.610  20.725  41.023  1.00  0.00           H
ATOM    690  CG  ARG A  49      41.387  20.567  39.318  1.00  0.00           C
ATOM    691  HG1 ARG A  49      40.608  20.370  40.050  1.00  0.00           H
ATOM    692  HG2 ARG A  49      41.785  19.644  38.891  1.00  0.00           H
ATOM    693  CD  ARG A  49      40.766  21.391  38.124  1.00  0.00           C
ATOM    694  HD1 ARG A  49      41.494  21.898  37.498  1.00  0.00           H
ATOM    695  HD2 ARG A  49      40.077  22.118  38.549  1.00  0.00           H
ATOM    696  NE  ARG A  49      39.852  20.488  37.378  1.00  0.00           N
ATOM    697  HE  ARG A  49      38.927  20.340  37.736  1.00  0.00           H
ATOM    698  CZ  ARG A  49      40.242  19.606  36.430  1.00  0.00           C
ATOM    699  NH1 ARG A  49      39.318  18.851  35.835  1.00  0.00           N
ATOM    700 1HH1 ARG A  49      38.405  19.014  36.245  1.00  0.00           H
ATOM    701 2HH1 ARG A  49      39.536  18.271  35.042  1.00  0.00           H
ATOM    702  NH2 ARG A  49      41.466  19.415  36.000  1.00  0.00           N
ATOM    703 1HH2 ARG A  49      42.237  19.945  36.379  1.00  0.00           H
ATOM    704 2HH2 ARG A  49      41.699  18.650  35.388  1.00  0.00           H
ATOM    705  C   ARG A  49      43.966  21.808  38.111  1.00  0.00           C
ATOM    706  O   ARG A  49      43.732  21.338  37.063  1.00  0.00           O
ATOM    707  N   LEU A  50      44.401  23.060  38.226  1.00  0.00           N
ATOM    708  H   LEU A  50      44.640  23.315  39.170  1.00  0.00           H
ATOM    709  CA  LEU A  50      44.479  23.966  37.088  1.00  0.00           C
ATOM    710  HA  LEU A  50      43.783  23.518  36.370  1.00  0.00           H
ATOM    711  CB  LEU A  50      43.979  25.474  37.324  1.00  0.00           C
ATOM    712  HB1 LEU A  50      44.521  25.950  36.510  1.00  0.00           H
ATOM    713  HB2 LEU A  50      44.367  25.906  38.239  1.00  0.00           H
ATOM    714  CG  LEU A  50      42.468  25.591  37.238  1.00  0.00           C
ATOM    715  HG  LEU A  50      42.008  25.068  36.402  1.00  0.00           H
ATOM    716  CD1 LEU A  50      41.844  25.294  38.640  1.00  0.00           C
ATOM    717 1HD1 LEU A  50      42.475  25.770  39.402  1.00  0.00           H
ATOM    718 2HD1 LEU A  50      40.960  25.926  38.737  1.00  0.00           H
ATOM    719 3HD1 LEU A  50      41.592  24.245  38.759  1.00  0.00           H
ATOM    720  CD2 LEU A  50      42.306  27.040  36.925  1.00  0.00           C
ATOM    721 1HD2 LEU A  50      42.702  27.560  37.793  1.00  0.00           H
ATOM    722 2HD2 LEU A  50      42.804  27.315  35.998  1.00  0.00           H
ATOM    723 3HD2 LEU A  50      41.285  27.370  36.698  1.00  0.00           H
ATOM    724  C   LEU A  50      45.902  23.946  36.570  1.00  0.00           C
ATOM    725  O   LEU A  50      46.090  24.369  35.418  1.00  0.00           O
ATOM    726  N   GLY A  51      46.920  23.503  37.290  1.00  0.00           N
ATOM    727  H   GLY A  51      46.696  23.021  38.157  1.00  0.00           H
ATOM    728  CA  GLY A  51      48.294  23.333  36.975  1.00  0.00           C
ATOM    729  HA1 GLY A  51      48.374  22.967  35.950  1.00  0.00           H
ATOM    730  HA2 GLY A  51      48.734  22.638  37.689  1.00  0.00           H
ATOM    731  C   GLY A  51      49.165  24.693  36.952  1.00  0.00           C
ATOM    732  O   GLY A  51      50.166  24.661  36.220  1.00  0.00           O
ATOM    733  N   LEU A  52      48.788  25.776  37.660  1.00  0.00           N
ATOM    734  H   LEU A  52      48.089  25.601  38.364  1.00  0.00           H
ATOM    735  CA  LEU A  52      49.511  27.029  37.655  1.00  0.00           C
ATOM    736  HA  LEU A  52      49.630  27.373  36.626  1.00  0.00           H
ATOM    737  CB  LEU A  52      48.671  28.152  38.369  1.00  0.00           C
ATOM    738  HB1 LEU A  52      49.417  28.855  38.751  1.00  0.00           H
ATOM    739  HB2 LEU A  52      48.239  27.761  39.296  1.00  0.00           H
ATOM    740  CG  LEU A  52      47.632  28.870  37.416  1.00  0.00           C
ATOM    741  HG  LEU A  52      47.972  29.237  36.445  1.00  0.00           H
ATOM    742  CD1 LEU A  52      46.559  27.803  37.039  1.00  0.00           C
ATOM    743 1HD1 LEU A  52      47.007  27.135  36.298  1.00  0.00           H
ATOM    744 2HD1 LEU A  52      46.315  27.255  37.949  1.00  0.00           H
ATOM    745 3HD1 LEU A  52      45.616  28.254  36.717  1.00  0.00           H
ATOM    746  CD2 LEU A  52      46.926  29.980  38.109  1.00  0.00           C
ATOM    747 1HD2 LEU A  52      46.624  29.701  39.117  1.00  0.00           H
ATOM    748 2HD2 LEU A  52      47.600  30.829  38.182  1.00  0.00           H
ATOM    749 3HD2 LEU A  52      45.997  30.325  37.658  1.00  0.00           H
ATOM    750  C   LEU A  52      50.872  26.920  38.407  1.00  0.00           C
ATOM    751  O   LEU A  52      51.124  25.910  39.124  1.00  0.00           O
ATOM    752  N   GLN A  53      51.781  27.933  38.330  1.00  0.00           N
ATOM    753  H   GLN A  53      51.648  28.653  37.641  1.00  0.00           H
ATOM    754  CA  GLN A  53      52.819  28.203  39.368  1.00  0.00           C
ATOM    755  HA  GLN A  53      52.842  27.289  39.965  1.00  0.00           H
ATOM    756  CB  GLN A  53      54.189  28.492  38.678  1.00  0.00           C
ATOM    757  HB1 GLN A  53      54.690  29.186  39.337  1.00  0.00           H
ATOM    758  HB2 GLN A  53      53.967  29.010  37.741  1.00  0.00           H
ATOM    759  CG  GLN A  53      55.041  27.222  38.358  1.00  0.00           C
ATOM    760  HG1 GLN A  53      54.570  26.661  37.550  1.00  0.00           H
ATOM    761  HG2 GLN A  53      55.145  26.696  39.308  1.00  0.00           H
ATOM    762  CD  GLN A  53      56.462  27.646  37.900  1.00  0.00           C
ATOM    763  OE1 GLN A  53      56.662  28.757  37.439  1.00  0.00           O
ATOM    764  NE2 GLN A  53      57.510  26.837  38.033  1.00  0.00           N
ATOM    765 1HE2 GLN A  53      57.276  25.960  38.490  1.00  0.00           H
ATOM    766 2HE2 GLN A  53      58.380  27.181  37.659  1.00  0.00           H
ATOM    767  C   GLN A  53      52.503  29.370  40.314  1.00  0.00           C
ATOM    768  O   GLN A  53      51.923  30.388  39.883  1.00  0.00           O
ATOM    769  N   LEU A  54      52.655  29.215  41.644  1.00  0.00           N
ATOM    770  H   LEU A  54      53.128  28.404  42.019  1.00  0.00           H
ATOM    771  CA  LEU A  54      52.203  30.106  42.713  1.00  0.00           C
ATOM    772  HA  LEU A  54      51.569  30.921  42.351  1.00  0.00           H
ATOM    773  CB  LEU A  54      51.311  29.389  43.799  1.00  0.00           C
ATOM    774  HB1 LEU A  54      51.413  29.838  44.789  1.00  0.00           H
ATOM    775  HB2 LEU A  54      51.479  28.309  43.776  1.00  0.00           H
ATOM    776  CG  LEU A  54      49.772  29.537  43.426  1.00  0.00           C
ATOM    777  HG  LEU A  54      49.581  30.593  43.271  1.00  0.00           H
ATOM    778  CD1 LEU A  54      49.465  28.832  42.077  1.00  0.00           C
ATOM    779 1HD1 LEU A  54      49.808  27.805  41.990  1.00  0.00           H
ATOM    780 2HD1 LEU A  54      48.379  28.832  42.014  1.00  0.00           H
ATOM    781 3HD1 LEU A  54      49.744  29.367  41.172  1.00  0.00           H
ATOM    782  CD2 LEU A  54      48.837  28.995  44.523  1.00  0.00           C
ATOM    783 1HD2 LEU A  54      49.191  29.292  45.511  1.00  0.00           H
ATOM    784 2HD2 LEU A  54      47.799  29.278  44.338  1.00  0.00           H
ATOM    785 3HD2 LEU A  54      48.763  27.915  44.464  1.00  0.00           H
ATOM    786  C   LEU A  54      53.384  30.919  43.270  1.00  0.00           C
ATOM    787  O   LEU A  54      54.517  30.468  43.229  1.00  0.00           O
ATOM    788  N   LEU A  55      53.152  32.019  43.972  1.00  0.00           N
ATOM    789  H   LEU A  55      52.205  32.380  43.932  1.00  0.00           H
ATOM    790  CA  LEU A  55      54.118  32.835  44.659  1.00  0.00           C
ATOM    791  HA  LEU A  55      54.882  32.128  44.990  1.00  0.00           H
ATOM    792  CB  LEU A  55      54.678  33.938  43.751  1.00  0.00           C
ATOM    793  HB1 LEU A  55      53.971  34.746  43.582  1.00  0.00           H
ATOM    794  HB2 LEU A  55      54.789  33.412  42.799  1.00  0.00           H
ATOM    795  CG  LEU A  55      56.107  34.552  44.128  1.00  0.00           C
ATOM    796  HG  LEU A  55      56.732  33.738  44.471  1.00  0.00           H
ATOM    797  CD1 LEU A  55      56.776  35.121  42.850  1.00  0.00           C
ATOM    798 1HD1 LEU A  55      56.366  36.091  42.590  1.00  0.00           H
ATOM    799 2HD1 LEU A  55      57.865  35.163  42.978  1.00  0.00           H
ATOM    800 3HD1 LEU A  55      56.681  34.300  42.132  1.00  0.00           H
ATOM    801  CD2 LEU A  55      55.906  35.699  45.083  1.00  0.00           C
ATOM    802 1HD2 LEU A  55      55.245  36.454  44.657  1.00  0.00           H
ATOM    803 2HD2 LEU A  55      55.480  35.267  45.985  1.00  0.00           H
ATOM    804 3HD2 LEU A  55      56.904  36.139  45.171  1.00  0.00           H
ATOM    805  C   LEU A  55      53.537  33.293  45.944  1.00  0.00           C
ATOM    806  O   LEU A  55      52.519  33.921  45.907  1.00  0.00           O
ATOM    807  N   GLU A  56      54.186  33.007  47.083  1.00  0.00           N
ATOM    808  H   GLU A  56      55.080  32.535  46.971  1.00  0.00           H
ATOM    809  CA  GLU A  56      53.395  32.889  48.313  1.00  0.00           C
ATOM    810  HA  GLU A  56      52.389  33.239  48.089  1.00  0.00           H
ATOM    811  CB  GLU A  56      53.293  31.355  48.700  1.00  0.00           C
ATOM    812  HB1 GLU A  56      53.171  31.285  49.776  1.00  0.00           H
ATOM    813  HB2 GLU A  56      54.287  30.951  48.483  1.00  0.00           H
ATOM    814  CG  GLU A  56      52.109  30.705  47.900  1.00  0.00           C
ATOM    815  HG1 GLU A  56      52.298  31.084  46.892  1.00  0.00           H
ATOM    816  HG2 GLU A  56      51.151  31.062  48.266  1.00  0.00           H
ATOM    817  CD  GLU A  56      52.302  29.184  47.951  1.00  0.00           C
ATOM    818  OE1 GLU A  56      51.329  28.538  48.341  1.00  0.00           O
ATOM    819  OE2 GLU A  56      53.196  28.692  47.303  1.00  0.00           O
ATOM    820  C   GLU A  56      54.161  33.804  49.300  1.00  0.00           C
ATOM    821  O   GLU A  56      55.252  33.458  49.828  1.00  0.00           O
ATOM    822  N   LEU A  57      53.715  35.092  49.441  1.00  0.00           N
ATOM    823  H   LEU A  57      52.939  35.441  48.913  1.00  0.00           H
ATOM    824  CA  LEU A  57      54.257  36.063  50.350  1.00  0.00           C
ATOM    825  HA  LEU A  57      55.344  36.069  50.323  1.00  0.00           H
ATOM    826  CB  LEU A  57      53.955  37.493  50.007  1.00  0.00           C
ATOM    827  HB1 LEU A  57      54.682  38.093  50.553  1.00  0.00           H
ATOM    828  HB2 LEU A  57      52.941  37.624  50.377  1.00  0.00           H
ATOM    829  CG  LEU A  57      54.072  38.063  48.567  1.00  0.00           C
ATOM    830  HG  LEU A  57      53.413  37.474  47.931  1.00  0.00           H
ATOM    831  CD1 LEU A  57      53.624  39.538  48.576  1.00  0.00           C
ATOM    832 1HD1 LEU A  57      52.580  39.629  48.872  1.00  0.00           H
ATOM    833 2HD1 LEU A  57      54.098  40.080  49.393  1.00  0.00           H
ATOM    834 3HD1 LEU A  57      53.783  40.042  47.618  1.00  0.00           H
ATOM    835  CD2 LEU A  57      55.509  37.902  48.086  1.00  0.00           C
ATOM    836 1HD2 LEU A  57      55.523  38.326  47.077  1.00  0.00           H
ATOM    837 2HD2 LEU A  57      56.163  38.335  48.836  1.00  0.00           H
ATOM    838 3HD2 LEU A  57      55.701  36.838  48.018  1.00  0.00           H
ATOM    839  C   LEU A  57      53.950  35.693  51.862  1.00  0.00           C
ATOM    840  O   LEU A  57      52.940  35.066  52.126  1.00  0.00           O
ATOM    841  N   PRO A  58      54.731  36.044  52.861  1.00  0.00           N
ATOM    842  CD  PRO A  58      56.042  36.621  52.783  1.00  0.00           C
ATOM    843  HD1 PRO A  58      56.014  37.711  52.859  1.00  0.00           H
ATOM    844  HD2 PRO A  58      56.508  36.356  51.835  1.00  0.00           H
ATOM    845  CG  PRO A  58      56.802  36.005  53.920  1.00  0.00           C
ATOM    846  HG1 PRO A  58      57.771  36.433  54.178  1.00  0.00           H
ATOM    847  HG2 PRO A  58      57.034  34.936  53.798  1.00  0.00           H
ATOM    848  CB  PRO A  58      55.773  36.094  55.035  1.00  0.00           C
ATOM    849  HB1 PRO A  58      55.664  37.138  55.319  1.00  0.00           H
ATOM    850  HB2 PRO A  58      56.012  35.513  55.929  1.00  0.00           H
ATOM    851  CA  PRO A  58      54.529  35.640  54.254  1.00  0.00           C
ATOM    852  HA  PRO A  58      54.450  34.551  54.231  1.00  0.00           H
ATOM    853  C   PRO A  58      53.261  36.214  54.877  1.00  0.00           C
ATOM    854  O   PRO A  58      52.788  37.275  54.494  1.00  0.00           O
ATOM    855  N   PRO A  59      52.594  35.480  55.763  1.00  0.00           N
ATOM    856  CD  PRO A  59      53.109  34.244  56.403  1.00  0.00           C
ATOM    857  HD1 PRO A  59      54.177  34.250  56.632  1.00  0.00           H
ATOM    858  HD2 PRO A  59      52.791  33.395  55.808  1.00  0.00           H
ATOM    859  CG  PRO A  59      52.300  34.027  57.642  1.00  0.00           C
ATOM    860  HG1 PRO A  59      52.777  34.597  58.435  1.00  0.00           H
ATOM    861  HG2 PRO A  59      52.217  32.967  57.855  1.00  0.00           H
ATOM    862  CB  PRO A  59      51.009  34.658  57.305  1.00  0.00           C
ATOM    863  HB1 PRO A  59      50.314  34.908  58.110  1.00  0.00           H
ATOM    864  HB2 PRO A  59      50.416  34.041  56.624  1.00  0.00           H
ATOM    865  CA  PRO A  59      51.450  36.000  56.580  1.00  0.00           C
ATOM    866  HA  PRO A  59      50.611  36.290  55.960  1.00  0.00           H
ATOM    867  C   PRO A  59      51.783  37.202  57.561  1.00  0.00           C
ATOM    868  O   PRO A  59      51.689  37.104  58.791  1.00  0.00           O
ATOM    869  N   GLU A  60      52.187  38.269  56.932  1.00  0.00           N
ATOM    870  H   GLU A  60      52.127  38.368  55.935  1.00  0.00           H
ATOM    871  CA  GLU A  60      52.562  39.587  57.591  1.00  0.00           C
ATOM    872  HA  GLU A  60      53.403  39.469  58.267  1.00  0.00           H
ATOM    873  CB  GLU A  60      53.048  40.603  56.574  1.00  0.00           C
ATOM    874  HB1 GLU A  60      52.400  40.747  55.714  1.00  0.00           H
ATOM    875  HB2 GLU A  60      53.940  40.197  56.084  1.00  0.00           H
ATOM    876  CG  GLU A  60      53.411  41.979  57.173  1.00  0.00           C
ATOM    877  HG1 GLU A  60      53.435  42.037  58.267  1.00  0.00           H
ATOM    878  HG2 GLU A  60      52.686  42.669  56.744  1.00  0.00           H
ATOM    879  CD  GLU A  60      54.805  42.455  56.695  1.00  0.00           C
ATOM    880  OE1 GLU A  60      54.964  43.488  55.942  1.00  0.00           O
ATOM    881  OE2 GLU A  60      55.800  41.780  57.078  1.00  0.00           O
ATOM    882  C   GLU A  60      51.455  40.115  58.457  1.00  0.00           C
ATOM    883  O   GLU A  60      50.476  40.713  57.942  1.00  0.00           O
ATOM    884  N   GLU A  61      51.618  39.919  59.793  1.00  0.00           N
ATOM    885  H   GLU A  61      52.411  39.338  60.043  1.00  0.00           H
ATOM    886  CA  GLU A  61      50.653  40.331  60.834  1.00  0.00           C
ATOM    887  HA  GLU A  61      49.783  39.752  60.514  1.00  0.00           H
ATOM    888  CB  GLU A  61      51.282  39.937  62.249  1.00  0.00           C
ATOM    889  HB1 GLU A  61      52.064  40.680  62.424  1.00  0.00           H
ATOM    890  HB2 GLU A  61      51.652  38.910  62.238  1.00  0.00           H
ATOM    891  CG  GLU A  61      50.310  40.006  63.504  1.00  0.00           C
ATOM    892  HG1 GLU A  61      49.486  39.344  63.228  1.00  0.00           H
ATOM    893  HG2 GLU A  61      50.064  41.064  63.577  1.00  0.00           H
ATOM    894  CD  GLU A  61      50.998  39.663  64.801  1.00  0.00           C
ATOM    895  OE1 GLU A  61      51.152  38.489  65.198  1.00  0.00           O
ATOM    896  OE2 GLU A  61      51.569  40.591  65.439  1.00  0.00           O
ATOM    897  C   GLU A  61      50.345  41.863  60.796  1.00  0.00           C
ATOM    898  O   GLU A  61      49.290  42.359  61.189  1.00  0.00           O
ATOM    899  N   SER A  62      51.322  42.616  60.348  1.00  0.00           N
ATOM    900  H   SER A  62      52.194  42.152  60.146  1.00  0.00           H
ATOM    901  CA  SER A  62      51.393  44.125  60.311  1.00  0.00           C
ATOM    902  HA  SER A  62      51.090  44.498  61.291  1.00  0.00           H
ATOM    903  CB  SER A  62      52.797  44.561  59.884  1.00  0.00           C
ATOM    904  HB1 SER A  62      52.808  45.641  60.041  1.00  0.00           H
ATOM    905  HB2 SER A  62      52.943  44.330  58.827  1.00  0.00           H
ATOM    906  OG  SER A  62      53.817  43.818  60.623  1.00  0.00           O
ATOM    907  HG  SER A  62      54.662  44.135  60.294  1.00  0.00           H
ATOM    908  C   SER A  62      50.433  44.765  59.329  1.00  0.00           C
ATOM    909  O   SER A  62      50.204  45.973  59.428  1.00  0.00           O
ATOM    910  N   LEU A  63      49.870  43.976  58.409  1.00  0.00           N
ATOM    911  H   LEU A  63      50.041  42.983  58.307  1.00  0.00           H
ATOM    912  CA  LEU A  63      48.932  44.398  57.315  1.00  0.00           C
ATOM    913  HA  LEU A  63      48.675  45.433  57.527  1.00  0.00           H
ATOM    914  CB  LEU A  63      49.636  44.228  55.947  1.00  0.00           C
ATOM    915  HB1 LEU A  63      48.788  44.356  55.275  1.00  0.00           H
ATOM    916  HB2 LEU A  63      49.990  43.215  55.743  1.00  0.00           H
ATOM    917  CG  LEU A  63      50.742  45.277  55.672  1.00  0.00           C
ATOM    918  HG  LEU A  63      51.461  45.326  56.499  1.00  0.00           H
ATOM    919  CD1 LEU A  63      51.486  44.945  54.374  1.00  0.00           C
ATOM    920 1HD1 LEU A  63      52.471  45.395  54.434  1.00  0.00           H
ATOM    921 2HD1 LEU A  63      51.690  43.873  54.377  1.00  0.00           H
ATOM    922 3HD1 LEU A  63      51.069  45.390  53.467  1.00  0.00           H
ATOM    923  CD2 LEU A  63      50.236  46.712  55.799  1.00  0.00           C
ATOM    924 1HD2 LEU A  63      49.200  46.809  55.477  1.00  0.00           H
ATOM    925 2HD2 LEU A  63      50.371  47.118  56.795  1.00  0.00           H
ATOM    926 3HD2 LEU A  63      50.679  47.338  55.024  1.00  0.00           H
ATOM    927  C   LEU A  63      47.727  43.441  57.416  1.00  0.00           C
ATOM    928  O   LEU A  63      47.647  42.465  56.624  1.00  0.00           O
ATOM    929  N   PRO A  64      46.787  43.605  58.331  1.00  0.00           N
ATOM    930  CD  PRO A  64      46.733  44.701  59.325  1.00  0.00           C
ATOM    931  HD1 PRO A  64      46.074  45.477  58.943  1.00  0.00           H
ATOM    932  HD2 PRO A  64      47.698  45.176  59.474  1.00  0.00           H
ATOM    933  CG  PRO A  64      46.095  44.067  60.543  1.00  0.00           C
ATOM    934  HG1 PRO A  64      45.631  44.755  61.247  1.00  0.00           H
ATOM    935  HG2 PRO A  64      46.790  43.456  61.120  1.00  0.00           H
ATOM    936  CB  PRO A  64      45.122  43.154  59.927  1.00  0.00           C
ATOM    937  HB1 PRO A  64      44.256  43.718  59.579  1.00  0.00           H
ATOM    938  HB2 PRO A  64      44.698  42.432  60.624  1.00  0.00           H
ATOM    939  CA  PRO A  64      45.742  42.532  58.643  1.00  0.00           C
ATOM    940  HA  PRO A  64      46.238  41.582  58.848  1.00  0.00           H
ATOM    941  C   PRO A  64      44.758  42.262  57.466  1.00  0.00           C
ATOM    942  O   PRO A  64      44.099  41.229  57.598  1.00  0.00           O
ATOM    943  N   LEU A  65      44.705  42.958  56.336  1.00  0.00           N
ATOM    944  H   LEU A  65      45.233  43.824  56.268  1.00  0.00           H
ATOM    945  CA  LEU A  65      43.994  42.622  55.068  1.00  0.00           C
ATOM    946  HA  LEU A  65      43.541  41.628  55.108  1.00  0.00           H
ATOM    947  CB  LEU A  65      42.897  43.631  54.815  1.00  0.00           C
ATOM    948  HB1 LEU A  65      42.524  43.475  53.805  1.00  0.00           H
ATOM    949  HB2 LEU A  65      43.224  44.671  54.916  1.00  0.00           H
ATOM    950  CG  LEU A  65      41.869  43.528  55.906  1.00  0.00           C
ATOM    951  HG  LEU A  65      42.260  43.731  56.897  1.00  0.00           H
ATOM    952  CD1 LEU A  65      40.709  44.481  55.629  1.00  0.00           C
ATOM    953 1HD1 LEU A  65      41.051  45.475  55.320  1.00  0.00           H
ATOM    954 2HD1 LEU A  65      40.026  44.022  54.916  1.00  0.00           H
ATOM    955 3HD1 LEU A  65      40.171  44.682  56.557  1.00  0.00           H
ATOM    956  CD2 LEU A  65      41.144  42.189  56.035  1.00  0.00           C
ATOM    957 1HD2 LEU A  65      41.902  41.472  56.335  1.00  0.00           H
ATOM    958 2HD2 LEU A  65      40.369  42.193  56.800  1.00  0.00           H
ATOM    959 3HD2 LEU A  65      40.695  41.941  55.073  1.00  0.00           H
ATOM    960  C   LEU A  65      45.047  42.500  53.940  1.00  0.00           C
ATOM    961  O   LEU A  65      44.839  42.685  52.739  1.00  0.00           O
ATOM    962  N   GLY A  66      46.190  41.808  54.172  1.00  0.00           N
ATOM    963  H   GLY A  66      46.363  41.567  55.134  1.00  0.00           H
ATOM    964  CA  GLY A  66      47.183  41.364  53.173  1.00  0.00           C
ATOM    965  HA1 GLY A  66      47.782  40.682  53.776  1.00  0.00           H
ATOM    966  HA2 GLY A  66      47.859  42.105  52.753  1.00  0.00           H
ATOM    967  C   GLY A  66      46.590  40.520  52.022  1.00  0.00           C
ATOM    968  O   GLY A  66      46.908  40.773  50.894  1.00  0.00           O
ATOM    969  N   PRO A  67      45.726  39.509  52.300  1.00  0.00           N
ATOM    970  CD  PRO A  67      45.203  39.070  53.618  1.00  0.00           C
ATOM    971  HD1 PRO A  67      44.229  39.503  53.826  1.00  0.00           H
ATOM    972  HD2 PRO A  67      46.006  39.199  54.348  1.00  0.00           H
ATOM    973  CG  PRO A  67      44.978  37.648  53.464  1.00  0.00           C
ATOM    974  HG1 PRO A  67      44.244  37.182  54.116  1.00  0.00           H
ATOM    975  HG2 PRO A  67      45.845  36.980  53.453  1.00  0.00           H
ATOM    976  CB  PRO A  67      44.324  37.702  52.025  1.00  0.00           C
ATOM    977  HB1 PRO A  67      43.291  38.062  52.038  1.00  0.00           H
ATOM    978  HB2 PRO A  67      44.415  36.760  51.483  1.00  0.00           H
ATOM    979  CA  PRO A  67      45.228  38.640  51.235  1.00  0.00           C
ATOM    980  HA  PRO A  67      46.006  38.004  50.789  1.00  0.00           H
ATOM    981  C   PRO A  67      44.481  39.348  50.171  1.00  0.00           C
ATOM    982  O   PRO A  67      44.437  38.791  49.117  1.00  0.00           O
ATOM    983  N   LEU A  68      44.033  40.619  50.379  1.00  0.00           N
ATOM    984  H   LEU A  68      44.213  40.989  51.297  1.00  0.00           H
ATOM    985  CA  LEU A  68      43.250  41.449  49.512  1.00  0.00           C
ATOM    986  HA  LEU A  68      42.538  40.817  48.979  1.00  0.00           H
ATOM    987  CB  LEU A  68      42.442  42.431  50.321  1.00  0.00           C
ATOM    988  HB1 LEU A  68      41.882  42.882  49.508  1.00  0.00           H
ATOM    989  HB2 LEU A  68      43.106  43.174  50.778  1.00  0.00           H
ATOM    990  CG  LEU A  68      41.267  41.950  51.148  1.00  0.00           C
ATOM    991  HG  LEU A  68      40.561  41.493  50.457  1.00  0.00           H
ATOM    992  CD1 LEU A  68      41.706  40.997  52.208  1.00  0.00           C
ATOM    993 1HD1 LEU A  68      42.528  41.390  52.807  1.00  0.00           H
ATOM    994 2HD1 LEU A  68      40.820  40.732  52.781  1.00  0.00           H
ATOM    995 3HD1 LEU A  68      42.018  40.013  51.846  1.00  0.00           H
ATOM    996  CD2 LEU A  68      40.333  43.027  51.775  1.00  0.00           C
ATOM    997 1HD2 LEU A  68      40.164  43.787  51.004  1.00  0.00           H
ATOM    998 2HD2 LEU A  68      39.360  42.564  51.921  1.00  0.00           H
ATOM    999 3HD2 LEU A  68      40.682  43.513  52.688  1.00  0.00           H
ATOM   1000  C   LEU A  68      44.154  41.953  48.406  1.00  0.00           C
ATOM   1001  O   LEU A  68      43.799  43.018  47.853  1.00  0.00           O
ATOM   1002  N   LEU A  69      45.248  41.341  47.959  1.00  0.00           N
ATOM   1003  H   LEU A  69      45.397  40.428  48.360  1.00  0.00           H
ATOM   1004  CA  LEU A  69      46.195  41.977  46.979  1.00  0.00           C
ATOM   1005  HA  LEU A  69      46.279  42.970  47.413  1.00  0.00           H
ATOM   1006  CB  LEU A  69      47.539  41.265  46.876  1.00  0.00           C
ATOM   1007  HB1 LEU A  69      48.137  41.527  47.753  1.00  0.00           H
ATOM   1008  HB2 LEU A  69      48.147  41.778  46.119  1.00  0.00           H
ATOM   1009  CG  LEU A  69      47.813  39.790  46.742  1.00  0.00           C
ATOM   1010  HG  LEU A  69      47.451  39.333  47.667  1.00  0.00           H
ATOM   1011  CD1 LEU A  69      46.974  39.178  45.614  1.00  0.00           C
ATOM   1012 1HD1 LEU A  69      47.184  38.114  45.559  1.00  0.00           H
ATOM   1013 2HD1 LEU A  69      45.910  39.385  45.753  1.00  0.00           H
ATOM   1014 3HD1 LEU A  69      47.285  39.568  44.646  1.00  0.00           H
ATOM   1015  CD2 LEU A  69      49.275  39.407  46.560  1.00  0.00           C
ATOM   1016 1HD2 LEU A  69      49.253  38.316  46.631  1.00  0.00           H
ATOM   1017 2HD2 LEU A  69      49.680  39.637  45.567  1.00  0.00           H
ATOM   1018 3HD2 LEU A  69      49.974  39.844  47.265  1.00  0.00           H
ATOM   1019  C   LEU A  69      45.698  42.138  45.541  1.00  0.00           C
ATOM   1020  O   LEU A  69      46.401  42.760  44.704  1.00  0.00           O
ATOM   1021  N   GLY A  70      44.596  41.464  45.113  1.00  0.00           N
ATOM   1022  H   GLY A  70      44.136  40.999  45.886  1.00  0.00           H
ATOM   1023  CA  GLY A  70      44.016  41.294  43.781  1.00  0.00           C
ATOM   1024  HA1 GLY A  70      43.079  40.733  43.818  1.00  0.00           H
ATOM   1025  HA2 GLY A  70      44.644  40.636  43.196  1.00  0.00           H
ATOM   1026  C   GLY A  70      43.630  42.618  43.088  1.00  0.00           C
ATOM   1027  O   GLY A  70      43.247  42.608  41.915  1.00  0.00           O
ATOM   1028  N   ASP A  71      43.667  43.764  43.757  1.00  0.00           N
ATOM   1029  H   ASP A  71      43.984  43.731  44.716  1.00  0.00           H
ATOM   1030  CA  ASP A  71      43.456  45.095  43.145  1.00  0.00           C
ATOM   1031  HA  ASP A  71      43.132  44.935  42.121  1.00  0.00           H
ATOM   1032  CB  ASP A  71      42.426  45.935  43.919  1.00  0.00           C
ATOM   1033  HB1 ASP A  71      41.470  45.514  43.598  1.00  0.00           H
ATOM   1034  HB2 ASP A  71      42.489  46.972  43.581  1.00  0.00           H
ATOM   1035  CG  ASP A  71      42.494  45.964  45.426  1.00  0.00           C
ATOM   1036  OD1 ASP A  71      43.473  45.470  46.009  1.00  0.00           O
ATOM   1037  OD2 ASP A  71      41.595  46.596  46.033  1.00  0.00           O
ATOM   1038  C   ASP A  71      44.777  45.944  43.097  1.00  0.00           C
ATOM   1039  O   ASP A  71      44.802  46.995  42.499  1.00  0.00           O
ATOM   1040  N   THR A  72      45.914  45.469  43.768  1.00  0.00           N
ATOM   1041  H   THR A  72      45.866  44.565  44.199  1.00  0.00           H
ATOM   1042  CA  THR A  72      47.135  46.310  43.814  1.00  0.00           C
ATOM   1043  HA  THR A  72      46.887  47.354  44.044  1.00  0.00           H
ATOM   1044  CB  THR A  72      48.171  45.765  44.814  1.00  0.00           C
ATOM   1045  HB  THR A  72      49.114  46.293  44.706  1.00  0.00           H
ATOM   1046  CG2 THR A  72      47.783  45.704  46.347  1.00  0.00           C
ATOM   1047 1HG2 THR A  72      47.523  46.712  46.650  1.00  0.00           H
ATOM   1048 2HG2 THR A  72      46.895  45.093  46.494  1.00  0.00           H
ATOM   1049 3HG2 THR A  72      48.622  45.363  46.955  1.00  0.00           H
ATOM   1050  OG1 THR A  72      48.462  44.432  44.461  1.00  0.00           O
ATOM   1051  HG1 THR A  72      47.793  43.762  44.632  1.00  0.00           H
ATOM   1052  C   THR A  72      47.848  46.399  42.433  1.00  0.00           C
ATOM   1053  O   THR A  72      48.551  47.363  42.156  1.00  0.00           O
ATOM   1054  N   ALA A  73      47.657  45.390  41.561  1.00  0.00           N
ATOM   1055  H   ALA A  73      47.241  44.534  41.896  1.00  0.00           H
ATOM   1056  CA  ALA A  73      48.205  45.443  40.194  1.00  0.00           C
ATOM   1057  HA  ALA A  73      48.548  46.449  39.952  1.00  0.00           H
ATOM   1058  CB  ALA A  73      49.403  44.446  40.173  1.00  0.00           C
ATOM   1059  HB1 ALA A  73      49.834  44.402  39.177  1.00  0.00           H
ATOM   1060  HB2 ALA A  73      50.128  44.653  40.954  1.00  0.00           H
ATOM   1061  HB3 ALA A  73      49.143  43.413  40.430  1.00  0.00           H
ATOM   1062  C   ALA A  73      47.213  44.978  39.132  1.00  0.00           C
ATOM   1063  O   ALA A  73      46.186  44.261  39.359  1.00  0.00           O
ATOM   1064  N   VAL A  74      47.496  45.400  37.900  1.00  0.00           N
ATOM   1065  H   VAL A  74      48.331  45.967  37.790  1.00  0.00           H
ATOM   1066  CA  VAL A  74      46.900  44.886  36.697  1.00  0.00           C
ATOM   1067  HA  VAL A  74      46.307  43.998  36.863  1.00  0.00           H
ATOM   1068  CB  VAL A  74      46.025  45.958  35.954  1.00  0.00           C
ATOM   1069  HB  VAL A  74      46.664  46.678  35.441  1.00  0.00           H
ATOM   1070  CG1 VAL A  74      45.126  45.314  34.890  1.00  0.00           C
ATOM   1071 1HG1 VAL A  74      44.540  44.528  35.366  1.00  0.00           H
ATOM   1072 2HG1 VAL A  74      44.504  46.105  34.467  1.00  0.00           H
ATOM   1073 3HG1 VAL A  74      45.621  44.829  34.049  1.00  0.00           H
ATOM   1074  CG2 VAL A  74      45.105  46.883  36.842  1.00  0.00           C
ATOM   1075 1HG2 VAL A  74      44.594  47.597  36.207  1.00  0.00           H
ATOM   1076 2HG2 VAL A  74      44.467  46.330  37.524  1.00  0.00           H
ATOM   1077 3HG2 VAL A  74      45.797  47.440  37.484  1.00  0.00           H
ATOM   1078  C   VAL A  74      48.010  44.443  35.729  1.00  0.00           C
ATOM   1079  O   VAL A  74      49.058  45.088  35.491  1.00  0.00           O
ATOM   1080  N   ILE A  75      47.923  43.246  35.195  1.00  0.00           N
ATOM   1081  H   ILE A  75      47.117  42.703  35.470  1.00  0.00           H
ATOM   1082  CA  ILE A  75      48.949  42.665  34.336  1.00  0.00           C
ATOM   1083  HA  ILE A  75      49.788  43.342  34.235  1.00  0.00           H
ATOM   1084  CB  ILE A  75      49.564  41.276  34.892  1.00  0.00           C
ATOM   1085  HB  ILE A  75      48.737  40.590  35.065  1.00  0.00           H
ATOM   1086  CG2 ILE A  75      50.516  40.613  33.812  1.00  0.00           C
ATOM   1087 1HG2 ILE A  75      50.978  39.681  34.146  1.00  0.00           H
ATOM   1088 2HG2 ILE A  75      49.931  40.290  32.950  1.00  0.00           H
ATOM   1089 3HG2 ILE A  75      51.332  41.265  33.511  1.00  0.00           H
ATOM   1090  CG1 ILE A  75      50.372  41.386  36.222  1.00  0.00           C
ATOM   1091 1HG1 ILE A  75      51.031  42.262  36.191  1.00  0.00           H
ATOM   1092 2HG1 ILE A  75      50.893  40.456  36.449  1.00  0.00           H
ATOM   1093  CD  ILE A  75      49.498  41.505  37.439  1.00  0.00           C
ATOM   1094  HD1 ILE A  75      50.132  41.302  38.306  1.00  0.00           H
ATOM   1095  HD2 ILE A  75      49.191  42.540  37.553  1.00  0.00           H
ATOM   1096  HD3 ILE A  75      48.597  40.890  37.448  1.00  0.00           H
ATOM   1097  C   ILE A  75      48.352  42.554  32.912  1.00  0.00           C
ATOM   1098  O   ILE A  75      47.205  42.153  32.720  1.00  0.00           O
ATOM   1099  N   GLN A  76      49.186  42.657  31.928  1.00  0.00           N
ATOM   1100  H   GLN A  76      50.025  43.186  32.151  1.00  0.00           H
ATOM   1101  CA  GLN A  76      49.007  42.132  30.596  1.00  0.00           C
ATOM   1102  HA  GLN A  76      48.294  41.312  30.666  1.00  0.00           H
ATOM   1103  CB  GLN A  76      48.472  43.288  29.640  1.00  0.00           C
ATOM   1104  HB1 GLN A  76      49.275  43.729  29.043  1.00  0.00           H
ATOM   1105  HB2 GLN A  76      48.176  44.149  30.240  1.00  0.00           H
ATOM   1106  CG  GLN A  76      47.223  42.766  28.907  1.00  0.00           C
ATOM   1107  HG1 GLN A  76      46.918  43.582  28.259  1.00  0.00           H
ATOM   1108  HG2 GLN A  76      46.456  42.598  29.656  1.00  0.00           H
ATOM   1109  CD  GLN A  76      47.381  41.487  28.095  1.00  0.00           C
ATOM   1110  OE1 GLN A  76      47.974  41.348  27.062  1.00  0.00           O
ATOM   1111  NE2 GLN A  76      46.827  40.389  28.631  1.00  0.00           N
ATOM   1112 1HE2 GLN A  76      46.299  40.606  29.464  1.00  0.00           H
ATOM   1113 2HE2 GLN A  76      46.787  39.492  28.176  1.00  0.00           H
ATOM   1114  C   GLN A  76      50.423  41.626  30.257  1.00  0.00           C
ATOM   1115  O   GLN A  76      51.344  42.454  30.062  1.00  0.00           O
ATOM   1116  N   GLY A  77      50.630  40.325  30.314  1.00  0.00           N
ATOM   1117  H   GLY A  77      49.904  39.833  30.806  1.00  0.00           H
ATOM   1118  CA  GLY A  77      51.799  39.641  29.740  1.00  0.00           C
ATOM   1119  HA1 GLY A  77      51.919  39.893  28.688  1.00  0.00           H
ATOM   1120  HA2 GLY A  77      51.526  38.597  29.657  1.00  0.00           H
ATOM   1121  C   GLY A  77      53.195  39.776  30.398  1.00  0.00           C
ATOM   1122  O   GLY A  77      53.565  39.055  31.337  1.00  0.00           O
ATOM   1123  N   ASP A  78      54.005  40.722  29.889  1.00  0.00           N
ATOM   1124  H   ASP A  78      53.671  41.399  29.211  1.00  0.00           H
ATOM   1125  CA  ASP A  78      55.353  41.067  30.406  1.00  0.00           C
ATOM   1126  HA  ASP A  78      55.599  40.257  31.093  1.00  0.00           H
ATOM   1127  CB  ASP A  78      56.420  41.055  29.306  1.00  0.00           C
ATOM   1128  HB1 ASP A  78      56.282  40.067  28.876  1.00  0.00           H
ATOM   1129  HB2 ASP A  78      57.421  41.284  29.669  1.00  0.00           H
ATOM   1130  CG  ASP A  78      56.103  41.923  28.106  1.00  0.00           C
ATOM   1131  OD1 ASP A  78      55.375  42.955  28.251  1.00  0.00           O
ATOM   1132  OD2 ASP A  78      56.632  41.548  27.059  1.00  0.00           O
ATOM   1133  C   ASP A  78      55.398  42.311  31.296  1.00  0.00           C
ATOM   1134  O   ASP A  78      56.425  42.788  31.659  1.00  0.00           O
ATOM   1135  N   THR A  79      54.254  42.901  31.578  1.00  0.00           N
ATOM   1136  H   THR A  79      53.424  42.477  31.194  1.00  0.00           H
ATOM   1137  CA  THR A  79      54.108  44.307  32.050  1.00  0.00           C
ATOM   1138  HA  THR A  79      54.971  44.616  32.639  1.00  0.00           H
ATOM   1139  CB  THR A  79      53.929  45.316  30.939  1.00  0.00           C
ATOM   1140  HB  THR A  79      52.987  45.198  30.423  1.00  0.00           H
ATOM   1141  CG2 THR A  79      54.040  46.731  31.429  1.00  0.00           C
ATOM   1142 1HG2 THR A  79      55.070  46.924  31.722  1.00  0.00           H
ATOM   1143 2HG2 THR A  79      53.778  47.417  30.625  1.00  0.00           H
ATOM   1144 3HG2 THR A  79      53.486  46.853  32.364  1.00  0.00           H
ATOM   1145  OG1 THR A  79      55.096  45.173  30.023  1.00  0.00           O
ATOM   1146  HG1 THR A  79      55.065  44.373  29.497  1.00  0.00           H
ATOM   1147  C   THR A  79      52.945  44.344  33.064  1.00  0.00           C
ATOM   1148  O   THR A  79      51.803  43.847  32.723  1.00  0.00           O
ATOM   1149  N   ALA A  80      53.273  44.822  34.277  1.00  0.00           N
ATOM   1150  H   ALA A  80      54.186  45.173  34.506  1.00  0.00           H
ATOM   1151  CA  ALA A  80      52.370  45.118  35.308  1.00  0.00           C
ATOM   1152  HA  ALA A  80      51.411  44.660  35.079  1.00  0.00           H
ATOM   1153  CB  ALA A  80      52.887  44.510  36.656  1.00  0.00           C
ATOM   1154  HB1 ALA A  80      53.070  43.445  36.525  1.00  0.00           H
ATOM   1155  HB2 ALA A  80      53.726  45.094  37.024  1.00  0.00           H
ATOM   1156  HB3 ALA A  80      52.082  44.576  37.391  1.00  0.00           H
ATOM   1157  C   ALA A  80      52.234  46.681  35.453  1.00  0.00           C
ATOM   1158  O   ALA A  80      53.291  47.339  35.590  1.00  0.00           O
ATOM   1159  N   LEU A  81      51.023  47.213  35.343  1.00  0.00           N
ATOM   1160  H   LEU A  81      50.294  46.554  35.098  1.00  0.00           H
ATOM   1161  CA  LEU A  81      50.516  48.490  35.815  1.00  0.00           C
ATOM   1162  HA  LEU A  81      51.272  49.228  35.534  1.00  0.00           H
ATOM   1163  CB  LEU A  81      49.225  48.948  35.153  1.00  0.00           C
ATOM   1164  HB1 LEU A  81      48.468  48.187  35.346  1.00  0.00           H
ATOM   1165  HB2 LEU A  81      49.530  48.954  34.097  1.00  0.00           H
ATOM   1166  CG  LEU A  81      48.695  50.326  35.604  1.00  0.00           C
ATOM   1167  HG  LEU A  81      48.586  50.254  36.685  1.00  0.00           H
ATOM   1168  CD1 LEU A  81      49.588  51.513  35.279  1.00  0.00           C
ATOM   1169 1HD1 LEU A  81      49.159  52.437  35.666  1.00  0.00           H
ATOM   1170 2HD1 LEU A  81      50.464  51.390  35.915  1.00  0.00           H
ATOM   1171 3HD1 LEU A  81      49.971  51.433  34.262  1.00  0.00           H
ATOM   1172  CD2 LEU A  81      47.320  50.592  34.971  1.00  0.00           C
ATOM   1173 1HD2 LEU A  81      47.390  50.626  33.887  1.00  0.00           H
ATOM   1174 2HD2 LEU A  81      46.597  49.807  35.170  1.00  0.00           H
ATOM   1175 3HD2 LEU A  81      46.864  51.561  35.137  1.00  0.00           H
ATOM   1176  C   LEU A  81      50.303  48.424  37.361  1.00  0.00           C
ATOM   1177  O   LEU A  81      49.530  47.540  37.751  1.00  0.00           O
ATOM   1178  N   ILE A  82      50.791  49.386  38.186  1.00  0.00           N
ATOM   1179  H   ILE A  82      51.435  50.017  37.725  1.00  0.00           H
ATOM   1180  CA  ILE A  82      50.565  49.269  39.671  1.00  0.00           C
ATOM   1181  HA  ILE A  82      50.211  48.298  40.020  1.00  0.00           H
ATOM   1182  CB  ILE A  82      51.949  49.328  40.435  1.00  0.00           C
ATOM   1183  HB  ILE A  82      52.496  50.191  40.046  1.00  0.00           H
ATOM   1184  CG2 ILE A  82      51.803  49.306  41.948  1.00  0.00           C
ATOM   1185 1HG2 ILE A  82      52.747  49.345  42.507  1.00  0.00           H
ATOM   1186 2HG2 ILE A  82      51.252  50.170  42.328  1.00  0.00           H
ATOM   1187 3HG2 ILE A  82      51.152  48.488  42.233  1.00  0.00           H
ATOM   1188  CG1 ILE A  82      52.860  48.102  40.087  1.00  0.00           C
ATOM   1189 1HG1 ILE A  82      53.832  48.256  40.542  1.00  0.00           H
ATOM   1190 2HG1 ILE A  82      53.277  48.110  39.075  1.00  0.00           H
ATOM   1191  CD  ILE A  82      52.319  46.732  40.347  1.00  0.00           C
ATOM   1192  HD1 ILE A  82      53.038  45.948  40.085  1.00  0.00           H
ATOM   1193  HD2 ILE A  82      52.004  46.556  41.373  1.00  0.00           H
ATOM   1194  HD3 ILE A  82      51.398  46.540  39.798  1.00  0.00           H
ATOM   1195  C   ILE A  82      49.559  50.385  40.100  1.00  0.00           C
ATOM   1196  O   ILE A  82      49.706  51.552  39.654  1.00  0.00           O
ATOM   1197  N   THR A  83      48.657  50.166  41.038  1.00  0.00           N
ATOM   1198  H   THR A  83      48.569  49.211  41.377  1.00  0.00           H
ATOM   1199  CA  THR A  83      47.665  51.120  41.459  1.00  0.00           C
ATOM   1200  HA  THR A  83      47.524  51.805  40.629  1.00  0.00           H
ATOM   1201  CB  THR A  83      46.285  50.590  41.840  1.00  0.00           C
ATOM   1202  HB  THR A  83      45.479  51.306  41.966  1.00  0.00           H
ATOM   1203  CG2 THR A  83      45.800  49.704  40.646  1.00  0.00           C
ATOM   1204 1HG2 THR A  83      44.711  49.729  40.685  1.00  0.00           H
ATOM   1205 2HG2 THR A  83      46.122  50.277  39.775  1.00  0.00           H
ATOM   1206 3HG2 THR A  83      46.184  48.691  40.773  1.00  0.00           H
ATOM   1207  OG1 THR A  83      46.274  49.728  42.968  1.00  0.00           O
ATOM   1208  HG1 THR A  83      45.954  48.861  42.686  1.00  0.00           H
ATOM   1209  C   THR A  83      48.110  52.066  42.562  1.00  0.00           C
ATOM   1210  O   THR A  83      48.660  51.562  43.525  1.00  0.00           O
ATOM   1211  N   ARG A  84      47.788  53.383  42.383  1.00  0.00           N
ATOM   1212  H   ARG A  84      47.179  53.577  41.593  1.00  0.00           H
ATOM   1213  CA  ARG A  84      48.323  54.426  43.330  1.00  0.00           C
ATOM   1214  HA  ARG A  84      49.240  54.145  43.856  1.00  0.00           H
ATOM   1215  CB  ARG A  84      48.519  55.740  42.638  1.00  0.00           C
ATOM   1216  HB1 ARG A  84      47.645  56.200  42.182  1.00  0.00           H
ATOM   1217  HB2 ARG A  84      49.061  55.529  41.720  1.00  0.00           H
ATOM   1218  CG  ARG A  84      49.234  56.740  43.662  1.00  0.00           C
ATOM   1219  HG1 ARG A  84      50.169  56.238  43.932  1.00  0.00           H
ATOM   1220  HG2 ARG A  84      48.723  56.999  44.588  1.00  0.00           H
ATOM   1221  CD  ARG A  84      49.634  58.025  42.935  1.00  0.00           C
ATOM   1222  HD1 ARG A  84      50.117  57.749  42.002  1.00  0.00           H
ATOM   1223  HD2 ARG A  84      50.400  58.494  43.563  1.00  0.00           H
ATOM   1224  NE  ARG A  84      48.454  58.964  42.780  1.00  0.00           N
ATOM   1225  HE  ARG A  84      47.952  59.219  43.611  1.00  0.00           H
ATOM   1226  CZ  ARG A  84      47.794  59.272  41.681  1.00  0.00           C
ATOM   1227  NH1 ARG A  84      48.174  58.995  40.474  1.00  0.00           N
ATOM   1228 1HH1 ARG A  84      48.981  58.409  40.348  1.00  0.00           H
ATOM   1229 2HH1 ARG A  84      47.638  59.364  39.704  1.00  0.00           H
ATOM   1230  NH2 ARG A  84      46.671  59.954  41.762  1.00  0.00           N
ATOM   1231 1HH2 ARG A  84      46.386  60.273  42.677  1.00  0.00           H
ATOM   1232 2HH2 ARG A  84      46.029  59.971  40.987  1.00  0.00           H
ATOM   1233  C   ARG A  84      47.202  54.641  44.369  1.00  0.00           C
ATOM   1234  O   ARG A  84      46.062  54.998  44.033  1.00  0.00           O
ATOM   1235  N   PRO A  85      47.422  54.327  45.642  1.00  0.00           N
ATOM   1236  CD  PRO A  85      48.658  53.851  46.265  1.00  0.00           C
ATOM   1237  HD1 PRO A  85      49.581  54.344  45.965  1.00  0.00           H
ATOM   1238  HD2 PRO A  85      48.710  52.776  46.098  1.00  0.00           H
ATOM   1239  CG  PRO A  85      48.507  53.889  47.780  1.00  0.00           C
ATOM   1240  HG1 PRO A  85      48.576  54.865  48.255  1.00  0.00           H
ATOM   1241  HG2 PRO A  85      49.090  53.114  48.279  1.00  0.00           H
ATOM   1242  CB  PRO A  85      47.011  53.448  47.840  1.00  0.00           C
ATOM   1243  HB1 PRO A  85      46.632  53.578  48.856  1.00  0.00           H
ATOM   1244  HB2 PRO A  85      46.967  52.405  47.520  1.00  0.00           H
ATOM   1245  CA  PRO A  85      46.410  54.239  46.625  1.00  0.00           C
ATOM   1246  HA  PRO A  85      45.712  53.567  46.130  1.00  0.00           H
ATOM   1247  C   PRO A  85      45.814  55.630  47.030  1.00  0.00           C
ATOM   1248  O   PRO A  85      46.278  56.729  46.583  1.00  0.00           O
ATOM   1249  N   TRP A  86      44.924  55.553  48.031  1.00  0.00           N
ATOM   1250  H   TRP A  86      44.579  54.625  48.208  1.00  0.00           H
ATOM   1251  CA  TRP A  86      44.464  56.667  48.858  1.00  0.00           C
ATOM   1252  HA  TRP A  86      45.155  57.497  48.743  1.00  0.00           H
ATOM   1253  CB  TRP A  86      43.073  56.956  48.278  1.00  0.00           C
ATOM   1254  HB1 TRP A  86      43.196  57.300  47.259  1.00  0.00           H
ATOM   1255  HB2 TRP A  86      42.600  57.703  48.909  1.00  0.00           H
ATOM   1256  CG  TRP A  86      42.188  55.695  48.252  1.00  0.00           C
ATOM   1257  CD1 TRP A  86      41.644  55.047  49.300  1.00  0.00           C
ATOM   1258  HD1 TRP A  86      41.640  55.416  50.321  1.00  0.00           H
ATOM   1259  NE1 TRP A  86      41.009  53.861  48.860  1.00  0.00           N
ATOM   1260  HE1 TRP A  86      40.515  53.201  49.448  1.00  0.00           H
ATOM   1261  CE2 TRP A  86      41.200  53.665  47.525  1.00  0.00           C
ATOM   1262  CZ2 TRP A  86      41.023  52.565  46.701  1.00  0.00           C
ATOM   1263  HZ2 TRP A  86      40.496  51.722  47.126  1.00  0.00           H
ATOM   1264  CH2 TRP A  86      41.327  52.701  45.345  1.00  0.00           C
ATOM   1265  HH2 TRP A  86      41.189  51.855  44.682  1.00  0.00           H
ATOM   1266  CZ3 TRP A  86      41.891  53.859  44.838  1.00  0.00           C
ATOM   1267  HZ3 TRP A  86      42.031  53.929  43.774  1.00  0.00           H
ATOM   1268  CE3 TRP A  86      42.121  54.955  45.679  1.00  0.00           C
ATOM   1269  HE3 TRP A  86      42.598  55.790  45.202  1.00  0.00           H
ATOM   1270  CD2 TRP A  86      41.805  54.841  47.053  1.00  0.00           C
ATOM   1271  C   TRP A  86      44.423  56.403  50.340  1.00  0.00           C
ATOM   1272  O   TRP A  86      43.866  57.270  51.046  1.00  0.00           O
ATOM   1273  N   SER A  87      45.040  55.304  50.864  1.00  0.00           N
ATOM   1274  H   SER A  87      45.648  54.778  50.257  1.00  0.00           H
ATOM   1275  CA  SER A  87      45.214  54.990  52.294  1.00  0.00           C
ATOM   1276  HA  SER A  87      44.917  55.889  52.838  1.00  0.00           H
ATOM   1277  CB  SER A  87      44.267  53.854  52.769  1.00  0.00           C
ATOM   1278  HB1 SER A  87      44.527  52.892  52.343  1.00  0.00           H
ATOM   1279  HB2 SER A  87      43.353  54.063  52.219  1.00  0.00           H
ATOM   1280  OG  SER A  87      44.229  53.627  54.182  1.00  0.00           O
ATOM   1281  HG  SER A  87      43.565  54.172  54.605  1.00  0.00           H
ATOM   1282  C   SER A  87      46.653  54.558  52.637  1.00  0.00           C
ATOM   1283  O   SER A  87      47.268  53.844  51.880  1.00  0.00           O
ATOM   1284  N   PRO A  88      47.293  55.107  53.785  1.00  0.00           N
ATOM   1285  CD  PRO A  88      46.793  56.066  54.677  1.00  0.00           C
ATOM   1286  HD1 PRO A  88      46.260  55.435  55.384  1.00  0.00           H
ATOM   1287  HD2 PRO A  88      46.188  56.844  54.200  1.00  0.00           H
ATOM   1288  CG  PRO A  88      48.027  56.779  55.385  1.00  0.00           C
ATOM   1289  HG1 PRO A  88      47.681  57.175  56.342  1.00  0.00           H
ATOM   1290  HG2 PRO A  88      48.290  57.670  54.802  1.00  0.00           H
ATOM   1291  CB  PRO A  88      49.127  55.790  55.368  1.00  0.00           C
ATOM   1292  HB1 PRO A  88      49.291  55.165  56.232  1.00  0.00           H
ATOM   1293  HB2 PRO A  88      50.085  56.274  55.208  1.00  0.00           H
ATOM   1294  CA  PRO A  88      48.756  54.912  54.107  1.00  0.00           C
ATOM   1295  HA  PRO A  88      49.334  55.233  53.241  1.00  0.00           H
ATOM   1296  C   PRO A  88      49.041  53.485  54.481  1.00  0.00           C
ATOM   1297  O   PRO A  88      50.154  53.006  54.137  1.00  0.00           O
ATOM   1298  N   ALA A  89      48.084  52.773  54.985  1.00  0.00           N
ATOM   1299  H   ALA A  89      47.316  53.352  55.282  1.00  0.00           H
ATOM   1300  CA  ALA A  89      47.946  51.380  55.291  1.00  0.00           C
ATOM   1301  HA  ALA A  89      48.744  51.034  55.953  1.00  0.00           H
ATOM   1302  CB  ALA A  89      46.624  51.280  56.060  1.00  0.00           C
ATOM   1303  HB1 ALA A  89      45.785  51.519  55.406  1.00  0.00           H
ATOM   1304  HB2 ALA A  89      46.462  50.251  56.379  1.00  0.00           H
ATOM   1305  HB3 ALA A  89      46.565  51.940  56.930  1.00  0.00           H
ATOM   1306  C   ALA A  89      48.036  50.395  54.124  1.00  0.00           C
ATOM   1307  O   ALA A  89      48.621  49.330  54.396  1.00  0.00           O
ATOM   1308  N   ARG A  90      47.640  50.807  52.927  1.00  0.00           N
ATOM   1309  H   ARG A  90      47.221  51.726  52.884  1.00  0.00           H
ATOM   1310  CA  ARG A  90      47.812  50.033  51.653  1.00  0.00           C
ATOM   1311  HA  ARG A  90      47.845  48.964  51.876  1.00  0.00           H
ATOM   1312  CB  ARG A  90      46.591  50.207  50.787  1.00  0.00           C
ATOM   1313  HB1 ARG A  90      46.681  49.692  49.834  1.00  0.00           H
ATOM   1314  HB2 ARG A  90      46.450  51.277  50.618  1.00  0.00           H
ATOM   1315  CG  ARG A  90      45.249  49.649  51.339  1.00  0.00           C
ATOM   1316  HG1 ARG A  90      44.756  50.417  51.946  1.00  0.00           H
ATOM   1317  HG2 ARG A  90      45.573  48.967  52.111  1.00  0.00           H
ATOM   1318  CD  ARG A  90      44.283  49.022  50.319  1.00  0.00           C
ATOM   1319  HD1 ARG A  90      44.211  49.659  49.432  1.00  0.00           H
ATOM   1320  HD2 ARG A  90      43.327  48.831  50.804  1.00  0.00           H
ATOM   1321  NE  ARG A  90      44.781  47.699  49.906  1.00  0.00           N
ATOM   1322  HE  ARG A  90      45.411  47.267  50.562  1.00  0.00           H
ATOM   1323  CZ  ARG A  90      44.435  47.017  48.835  1.00  0.00           C
ATOM   1324  NH1 ARG A  90      43.837  47.543  47.817  1.00  0.00           N
ATOM   1325 1HH1 ARG A  90      43.667  48.529  47.741  1.00  0.00           H
ATOM   1326 2HH1 ARG A  90      43.521  46.911  47.088  1.00  0.00           H
ATOM   1327  NH2 ARG A  90      44.685  45.744  48.680  1.00  0.00           N
ATOM   1328 1HH2 ARG A  90      45.273  45.297  49.368  1.00  0.00           H
ATOM   1329 2HH2 ARG A  90      44.460  45.280  47.806  1.00  0.00           H
ATOM   1330  C   ARG A  90      49.094  50.237  50.894  1.00  0.00           C
ATOM   1331  O   ARG A  90      49.295  49.660  49.886  1.00  0.00           O
ATOM   1332  N   ARG A  91      50.012  51.127  51.314  1.00  0.00           N
ATOM   1333  H   ARG A  91      49.876  51.514  52.244  1.00  0.00           H
ATOM   1334  CA  ARG A  91      51.228  51.508  50.590  1.00  0.00           C
ATOM   1335  HA  ARG A  91      50.967  51.663  49.537  1.00  0.00           H
ATOM   1336  CB  ARG A  91      51.855  52.866  51.024  1.00  0.00           C
ATOM   1337  HB1 ARG A  91      52.758  53.059  50.453  1.00  0.00           H
ATOM   1338  HB2 ARG A  91      52.176  52.887  52.070  1.00  0.00           H
ATOM   1339  CG  ARG A  91      50.987  54.085  50.737  1.00  0.00           C
ATOM   1340  HG1 ARG A  91      49.994  53.832  51.095  1.00  0.00           H
ATOM   1341  HG2 ARG A  91      50.827  54.322  49.690  1.00  0.00           H
ATOM   1342  CD  ARG A  91      51.600  55.306  51.489  1.00  0.00           C
ATOM   1343  HD1 ARG A  91      52.583  55.599  51.103  1.00  0.00           H
ATOM   1344  HD2 ARG A  91      51.682  54.995  52.530  1.00  0.00           H
ATOM   1345  NE  ARG A  91      50.690  56.465  51.402  1.00  0.00           N
ATOM   1346  HE  ARG A  91      49.953  56.473  50.707  1.00  0.00           H
ATOM   1347  CZ  ARG A  91      50.787  57.570  52.176  1.00  0.00           C
ATOM   1348  NH1 ARG A  91      51.572  57.560  53.215  1.00  0.00           N
ATOM   1349 1HH1 ARG A  91      52.216  56.810  53.426  1.00  0.00           H
ATOM   1350 2HH1 ARG A  91      51.401  58.417  53.729  1.00  0.00           H
ATOM   1351  NH2 ARG A  91      50.048  58.628  51.913  1.00  0.00           N
ATOM   1352 1HH2 ARG A  91      49.416  58.704  51.122  1.00  0.00           H
ATOM   1353 2HH2 ARG A  91      49.878  59.292  52.650  1.00  0.00           H
ATOM   1354  C   ARG A  91      52.204  50.330  50.611  1.00  0.00           C
ATOM   1355  O   ARG A  91      52.894  50.113  49.585  1.00  0.00           O
ATOM   1356  N   PRO A  92      52.368  49.614  51.742  1.00  0.00           N
ATOM   1357  CD  PRO A  92      52.129  50.036  53.092  1.00  0.00           C
ATOM   1358  HD1 PRO A  92      51.120  49.844  53.447  1.00  0.00           H
ATOM   1359  HD2 PRO A  92      52.363  51.087  53.273  1.00  0.00           H
ATOM   1360  CG  PRO A  92      53.006  49.200  54.013  1.00  0.00           C
ATOM   1361  HG1 PRO A  92      52.541  48.893  54.946  1.00  0.00           H
ATOM   1362  HG2 PRO A  92      53.978  49.609  54.281  1.00  0.00           H
ATOM   1363  CB  PRO A  92      53.182  47.922  53.237  1.00  0.00           C
ATOM   1364  HB1 PRO A  92      52.289  47.300  53.353  1.00  0.00           H
ATOM   1365  HB2 PRO A  92      54.084  47.415  53.578  1.00  0.00           H
ATOM   1366  CA  PRO A  92      53.204  48.328  51.776  1.00  0.00           C
ATOM   1367  HA  PRO A  92      54.203  48.550  51.393  1.00  0.00           H
ATOM   1368  C   PRO A  92      52.771  47.168  50.879  1.00  0.00           C
ATOM   1369  O   PRO A  92      53.511  46.208  50.538  1.00  0.00           O
ATOM   1370  N   GLU A  93      51.504  47.241  50.459  1.00  0.00           N
ATOM   1371  H   GLU A  93      51.040  48.113  50.673  1.00  0.00           H
ATOM   1372  CA  GLU A  93      50.894  46.210  49.651  1.00  0.00           C
ATOM   1373  HA  GLU A  93      51.270  45.222  49.893  1.00  0.00           H
ATOM   1374  CB  GLU A  93      49.368  46.166  49.817  1.00  0.00           C
ATOM   1375  HB1 GLU A  93      48.927  45.446  49.127  1.00  0.00           H
ATOM   1376  HB2 GLU A  93      48.997  47.118  49.438  1.00  0.00           H
ATOM   1377  CG  GLU A  93      48.739  46.009  51.178  1.00  0.00           C
ATOM   1378  HG1 GLU A  93      49.034  46.907  51.719  1.00  0.00           H
ATOM   1379  HG2 GLU A  93      49.152  45.095  51.592  1.00  0.00           H
ATOM   1380  CD  GLU A  93      47.211  45.890  51.200  1.00  0.00           C
ATOM   1381  OE1 GLU A  93      46.577  46.645  51.955  1.00  0.00           O
ATOM   1382  OE2 GLU A  93      46.706  45.044  50.497  1.00  0.00           O
ATOM   1383  C   GLU A  93      51.255  46.438  48.233  1.00  0.00           C
ATOM   1384  O   GLU A  93      51.851  45.559  47.563  1.00  0.00           O
ATOM   1385  N   VAL A  94      51.011  47.656  47.736  1.00  0.00           N
ATOM   1386  H   VAL A  94      50.393  48.222  48.293  1.00  0.00           H
ATOM   1387  CA  VAL A  94      51.494  48.047  46.371  1.00  0.00           C
ATOM   1388  HA  VAL A  94      51.146  47.211  45.757  1.00  0.00           H
ATOM   1389  CB  VAL A  94      50.754  49.333  45.742  1.00  0.00           C
ATOM   1390  HB  VAL A  94      51.034  49.573  44.722  1.00  0.00           H
ATOM   1391  CG1 VAL A  94      49.302  48.946  45.746  1.00  0.00           C
ATOM   1392 1HG1 VAL A  94      48.789  49.913  45.706  1.00  0.00           H
ATOM   1393 2HG1 VAL A  94      49.055  48.382  44.849  1.00  0.00           H
ATOM   1394 3HG1 VAL A  94      48.932  48.438  46.642  1.00  0.00           H
ATOM   1395  CG2 VAL A  94      50.904  50.588  46.613  1.00  0.00           C
ATOM   1396 1HG2 VAL A  94      50.379  50.477  47.566  1.00  0.00           H
ATOM   1397 2HG2 VAL A  94      51.951  50.874  46.742  1.00  0.00           H
ATOM   1398 3HG2 VAL A  94      50.386  51.386  46.083  1.00  0.00           H
ATOM   1399  C   VAL A  94      52.974  48.123  46.150  1.00  0.00           C
ATOM   1400  O   VAL A  94      53.554  47.724  45.122  1.00  0.00           O
ATOM   1401  N   ASP A  95      53.760  48.744  47.125  1.00  0.00           N
ATOM   1402  H   ASP A  95      53.331  49.319  47.834  1.00  0.00           H
ATOM   1403  CA  ASP A  95      55.324  48.670  47.129  1.00  0.00           C
ATOM   1404  HA  ASP A  95      55.632  49.019  46.141  1.00  0.00           H
ATOM   1405  CB  ASP A  95      55.804  49.553  48.247  1.00  0.00           C
ATOM   1406  HB1 ASP A  95      55.330  49.297  49.196  1.00  0.00           H
ATOM   1407  HB2 ASP A  95      55.430  50.564  48.094  1.00  0.00           H
ATOM   1408  CG  ASP A  95      57.309  49.616  48.304  1.00  0.00           C
ATOM   1409  OD1 ASP A  95      57.891  50.349  47.449  1.00  0.00           O
ATOM   1410  OD2 ASP A  95      58.003  49.005  49.150  1.00  0.00           O
ATOM   1411  C   ASP A  95      55.936  47.230  47.374  1.00  0.00           C
ATOM   1412  O   ASP A  95      56.993  46.816  46.768  1.00  0.00           O
ATOM   1413  N   GLY A  96      55.182  46.427  48.079  1.00  0.00           N
ATOM   1414  H   GLY A  96      54.364  46.843  48.488  1.00  0.00           H
ATOM   1415  CA  GLY A  96      55.348  44.961  48.222  1.00  0.00           C
ATOM   1416  HA1 GLY A  96      54.574  44.611  48.906  1.00  0.00           H
ATOM   1417  HA2 GLY A  96      56.281  44.820  48.751  1.00  0.00           H
ATOM   1418  C   GLY A  96      55.216  44.162  46.931  1.00  0.00           C
ATOM   1419  O   GLY A  96      56.133  43.524  46.471  1.00  0.00           O
ATOM   1420  N   VAL A  97      54.007  44.272  46.282  1.00  0.00           N
ATOM   1421  H   VAL A  97      53.310  44.851  46.721  1.00  0.00           H
ATOM   1422  CA  VAL A  97      53.650  43.505  45.048  1.00  0.00           C
ATOM   1423  HA  VAL A  97      53.927  42.445  45.015  1.00  0.00           H
ATOM   1424  CB  VAL A  97      52.130  43.524  45.010  1.00  0.00           C
ATOM   1425  HB  VAL A  97      51.745  44.533  45.063  1.00  0.00           H
ATOM   1426  CG1 VAL A  97      51.711  42.880  43.718  1.00  0.00           C
ATOM   1427 1HG1 VAL A  97      52.234  41.952  43.475  1.00  0.00           H
ATOM   1428 2HG1 VAL A  97      50.648  42.622  43.776  1.00  0.00           H
ATOM   1429 3HG1 VAL A  97      51.866  43.653  42.965  1.00  0.00           H
ATOM   1430  CG2 VAL A  97      51.581  42.515  46.081  1.00  0.00           C
ATOM   1431 1HG2 VAL A  97      51.827  41.490  45.818  1.00  0.00           H
ATOM   1432 2HG2 VAL A  97      51.983  42.738  47.066  1.00  0.00           H
ATOM   1433 3HG2 VAL A  97      50.491  42.570  46.109  1.00  0.00           H
ATOM   1434  C   VAL A  97      54.357  44.063  43.851  1.00  0.00           C
ATOM   1435  O   VAL A  97      54.832  43.230  43.063  1.00  0.00           O
ATOM   1436  N   ARG A  98      54.649  45.360  43.736  1.00  0.00           N
ATOM   1437  H   ARG A  98      54.401  45.962  44.511  1.00  0.00           H
ATOM   1438  CA  ARG A  98      55.519  45.992  42.738  1.00  0.00           C
ATOM   1439  HA  ARG A  98      55.022  46.020  41.779  1.00  0.00           H
ATOM   1440  CB  ARG A  98      55.880  47.442  43.138  1.00  0.00           C
ATOM   1441  HB1 ARG A  98      56.082  47.383  44.209  1.00  0.00           H
ATOM   1442  HB2 ARG A  98      54.934  47.972  43.042  1.00  0.00           H
ATOM   1443  CG  ARG A  98      57.020  48.089  42.363  1.00  0.00           C
ATOM   1444  HG1 ARG A  98      56.878  47.852  41.315  1.00  0.00           H
ATOM   1445  HG2 ARG A  98      58.012  47.732  42.627  1.00  0.00           H
ATOM   1446  CD  ARG A  98      56.898  49.651  42.489  1.00  0.00           C
ATOM   1447  HD1 ARG A  98      55.835  49.816  42.326  1.00  0.00           H
ATOM   1448  HD2 ARG A  98      57.452  50.156  41.692  1.00  0.00           H
ATOM   1449  NE  ARG A  98      57.449  50.212  43.749  1.00  0.00           N
ATOM   1450  HE  ARG A  98      57.806  49.543  44.427  1.00  0.00           H
ATOM   1451  CZ  ARG A  98      57.541  51.463  44.124  1.00  0.00           C
ATOM   1452  NH1 ARG A  98      58.192  51.769  45.232  1.00  0.00           N
ATOM   1453 1HH1 ARG A  98      58.500  51.052  45.867  1.00  0.00           H
ATOM   1454 2HH1 ARG A  98      58.169  52.762  45.428  1.00  0.00           H
ATOM   1455  NH2 ARG A  98      57.028  52.459  43.514  1.00  0.00           N
ATOM   1456 1HH2 ARG A  98      56.589  52.383  42.604  1.00  0.00           H
ATOM   1457 2HH2 ARG A  98      56.906  53.359  43.960  1.00  0.00           H
ATOM   1458  C   ARG A  98      56.891  45.137  42.632  1.00  0.00           C
ATOM   1459  O   ARG A  98      57.241  44.775  41.517  1.00  0.00           O
ATOM   1460  N   LYS A  99      57.570  44.828  43.744  1.00  0.00           N
ATOM   1461  H   LYS A  99      57.130  45.227  44.557  1.00  0.00           H
ATOM   1462  CA  LYS A  99      58.753  44.080  43.933  1.00  0.00           C
ATOM   1463  HA  LYS A  99      59.528  44.400  43.237  1.00  0.00           H
ATOM   1464  CB  LYS A  99      59.187  44.126  45.382  1.00  0.00           C
ATOM   1465  HB1 LYS A  99      60.107  43.561  45.568  1.00  0.00           H
ATOM   1466  HB2 LYS A  99      58.338  43.891  46.025  1.00  0.00           H
ATOM   1467  CG  LYS A  99      59.716  45.550  45.764  1.00  0.00           C
ATOM   1468  HG1 LYS A  99      58.973  46.287  45.468  1.00  0.00           H
ATOM   1469  HG2 LYS A  99      60.656  45.763  45.265  1.00  0.00           H
ATOM   1470  CD  LYS A  99      59.991  45.684  47.326  1.00  0.00           C
ATOM   1471  HD1 LYS A  99      60.544  44.816  47.693  1.00  0.00           H
ATOM   1472  HD2 LYS A  99      59.021  45.645  47.819  1.00  0.00           H
ATOM   1473  CE  LYS A  99      60.752  46.880  47.748  1.00  0.00           C
ATOM   1474  HE1 LYS A  99      61.678  46.970  47.177  1.00  0.00           H
ATOM   1475  HE2 LYS A  99      60.961  46.901  48.817  1.00  0.00           H
ATOM   1476  NZ  LYS A  99      60.056  48.172  47.387  1.00  0.00           N
ATOM   1477  HZ1 LYS A  99      59.209  48.364  47.899  1.00  0.00           H
ATOM   1478  HZ2 LYS A  99      60.612  49.002  47.518  1.00  0.00           H
ATOM   1479  HZ3 LYS A  99      59.762  48.151  46.416  1.00  0.00           H
ATOM   1480  C   LYS A  99      58.538  42.560  43.617  1.00  0.00           C
ATOM   1481  O   LYS A  99      59.497  41.936  43.081  1.00  0.00           O
ATOM   1482  N   ALA A 100      57.442  41.887  44.057  1.00  0.00           N
ATOM   1483  H   ALA A 100      56.898  42.430  44.722  1.00  0.00           H
ATOM   1484  CA  ALA A 100      57.231  40.464  43.908  1.00  0.00           C
ATOM   1485  HA  ALA A 100      58.075  39.849  44.177  1.00  0.00           H
ATOM   1486  CB  ALA A 100      55.944  39.991  44.712  1.00  0.00           C
ATOM   1487  HB1 ALA A 100      55.024  40.512  44.446  1.00  0.00           H
ATOM   1488  HB2 ALA A 100      55.857  38.918  44.559  1.00  0.00           H
ATOM   1489  HB3 ALA A 100      56.279  40.280  45.708  1.00  0.00           H
ATOM   1490  C   ALA A 100      57.059  40.281  42.339  1.00  0.00           C
ATOM   1491  O   ALA A 100      57.707  39.392  41.799  1.00  0.00           O
ATOM   1492  N   LEU A 101      56.376  41.124  41.534  1.00  0.00           N
ATOM   1493  H   LEU A 101      55.880  41.904  41.930  1.00  0.00           H
ATOM   1494  CA  LEU A 101      56.327  40.964  40.072  1.00  0.00           C
ATOM   1495  HA  LEU A 101      56.075  39.950  39.777  1.00  0.00           H
ATOM   1496  CB  LEU A 101      55.211  41.908  39.638  1.00  0.00           C
ATOM   1497  HB1 LEU A 101      55.168  41.932  38.554  1.00  0.00           H
ATOM   1498  HB2 LEU A 101      55.562  42.875  40.006  1.00  0.00           H
ATOM   1499  CG  LEU A 101      53.778  41.601  40.226  1.00  0.00           C
ATOM   1500  HG  LEU A 101      53.869  41.238  41.251  1.00  0.00           H
ATOM   1501  CD1 LEU A 101      52.866  42.845  40.252  1.00  0.00           C
ATOM   1502 1HD1 LEU A 101      51.897  42.613  40.698  1.00  0.00           H
ATOM   1503 2HD1 LEU A 101      53.306  43.709  40.753  1.00  0.00           H
ATOM   1504 3HD1 LEU A 101      52.626  43.039  39.211  1.00  0.00           H
ATOM   1505  CD2 LEU A 101      53.176  40.564  39.301  1.00  0.00           C
ATOM   1506 1HD2 LEU A 101      53.137  41.014  38.318  1.00  0.00           H
ATOM   1507 2HD2 LEU A 101      53.639  39.583  39.378  1.00  0.00           H
ATOM   1508 3HD2 LEU A 101      52.134  40.464  39.595  1.00  0.00           H
ATOM   1509  C   LEU A 101      57.593  41.461  39.334  1.00  0.00           C
ATOM   1510  O   LEU A 101      57.907  40.944  38.292  1.00  0.00           O
ATOM   1511  N   GLN A 102      58.217  42.519  39.801  1.00  0.00           N
ATOM   1512  H   GLN A 102      57.778  42.987  40.580  1.00  0.00           H
ATOM   1513  CA  GLN A 102      59.589  42.847  39.356  1.00  0.00           C
ATOM   1514  HA  GLN A 102      59.558  43.183  38.323  1.00  0.00           H
ATOM   1515  CB  GLN A 102      60.073  44.079  40.139  1.00  0.00           C
ATOM   1516  HB1 GLN A 102      60.170  43.950  41.218  1.00  0.00           H
ATOM   1517  HB2 GLN A 102      59.294  44.836  40.039  1.00  0.00           H
ATOM   1518  CG  GLN A 102      61.421  44.699  39.652  1.00  0.00           C
ATOM   1519  HG1 GLN A 102      61.407  44.963  38.599  1.00  0.00           H
ATOM   1520  HG2 GLN A 102      62.229  43.969  39.715  1.00  0.00           H
ATOM   1521  CD  GLN A 102      61.763  45.846  40.505  1.00  0.00           C
ATOM   1522  OE1 GLN A 102      61.732  46.984  39.980  1.00  0.00           O
ATOM   1523  NE2 GLN A 102      61.980  45.654  41.814  1.00  0.00           N
ATOM   1524 1HE2 GLN A 102      62.036  44.708  42.171  1.00  0.00           H
ATOM   1525 2HE2 GLN A 102      62.470  46.373  42.312  1.00  0.00           H
ATOM   1526  C   GLN A 102      60.518  41.597  39.500  1.00  0.00           C
ATOM   1527  O   GLN A 102      61.256  41.271  38.618  1.00  0.00           O
ATOM   1528  N   ASP A 103      60.346  40.795  40.519  1.00  0.00           N
ATOM   1529  H   ASP A 103      59.939  41.162  41.360  1.00  0.00           H
ATOM   1530  CA  ASP A 103      61.299  39.669  40.798  1.00  0.00           C
ATOM   1531  HA  ASP A 103      62.293  40.118  40.853  1.00  0.00           H
ATOM   1532  CB  ASP A 103      60.904  39.099  42.129  1.00  0.00           C
ATOM   1533  HB1 ASP A 103      59.979  38.525  42.127  1.00  0.00           H
ATOM   1534  HB2 ASP A 103      60.881  39.911  42.860  1.00  0.00           H
ATOM   1535  CG  ASP A 103      62.109  38.312  42.687  1.00  0.00           C
ATOM   1536  OD1 ASP A 103      63.244  38.778  42.706  1.00  0.00           O
ATOM   1537  OD2 ASP A 103      61.966  37.193  43.332  1.00  0.00           O
ATOM   1538  C   ASP A 103      61.133  38.483  39.834  1.00  0.00           C
ATOM   1539  O   ASP A 103      62.053  37.589  39.795  1.00  0.00           O
ATOM   1540  N   LEU A 104      59.926  38.355  39.261  1.00  0.00           N
ATOM   1541  H   LEU A 104      59.214  39.009  39.541  1.00  0.00           H
ATOM   1542  CA  LEU A 104      59.580  37.421  38.176  1.00  0.00           C
ATOM   1543  HA  LEU A 104      60.156  36.492  38.286  1.00  0.00           H
ATOM   1544  CB  LEU A 104      58.103  37.148  38.216  1.00  0.00           C
ATOM   1545  HB1 LEU A 104      57.870  36.592  37.301  1.00  0.00           H
ATOM   1546  HB2 LEU A 104      57.541  38.080  38.222  1.00  0.00           H
ATOM   1547  CG  LEU A 104      57.530  36.337  39.400  1.00  0.00           C
ATOM   1548  HG  LEU A 104      57.595  37.025  40.243  1.00  0.00           H
ATOM   1549  CD1 LEU A 104      56.097  35.996  39.072  1.00  0.00           C
ATOM   1550 1HD1 LEU A 104      55.591  36.955  39.117  1.00  0.00           H
ATOM   1551 2HD1 LEU A 104      55.942  35.551  38.085  1.00  0.00           H
ATOM   1552 3HD1 LEU A 104      55.672  35.357  39.838  1.00  0.00           H
ATOM   1553  CD2 LEU A 104      58.358  35.061  39.707  1.00  0.00           C
ATOM   1554 1HD2 LEU A 104      58.554  34.430  38.835  1.00  0.00           H
ATOM   1555 2HD2 LEU A 104      59.314  35.288  40.182  1.00  0.00           H
ATOM   1556 3HD2 LEU A 104      57.786  34.494  40.434  1.00  0.00           H
ATOM   1557  C   LEU A 104      59.955  37.961  36.787  1.00  0.00           C
ATOM   1558  O   LEU A 104      59.687  37.304  35.777  1.00  0.00           O
ATOM   1559  N   GLY A 105      60.555  39.142  36.708  1.00  0.00           N
ATOM   1560  H   GLY A 105      60.770  39.587  37.587  1.00  0.00           H
ATOM   1561  CA  GLY A 105      61.099  39.785  35.526  1.00  0.00           C
ATOM   1562  HA1 GLY A 105      61.326  39.152  34.672  1.00  0.00           H
ATOM   1563  HA2 GLY A 105      61.959  40.396  35.840  1.00  0.00           H
ATOM   1564  C   GLY A 105      60.079  40.731  34.811  1.00  0.00           C
ATOM   1565  O   GLY A 105      60.323  41.273  33.744  1.00  0.00           O
ATOM   1566  N   LEU A 106      58.877  40.924  35.353  1.00  0.00           N
ATOM   1567  H   LEU A 106      58.734  40.600  36.305  1.00  0.00           H
ATOM   1568  CA  LEU A 106      57.857  41.771  34.682  1.00  0.00           C
ATOM   1569  HA  LEU A 106      57.868  41.481  33.636  1.00  0.00           H
ATOM   1570  CB  LEU A 106      56.429  41.682  35.212  1.00  0.00           C
ATOM   1571  HB1 LEU A 106      55.846  42.500  34.793  1.00  0.00           H
ATOM   1572  HB2 LEU A 106      56.497  41.786  36.296  1.00  0.00           H
ATOM   1573  CG  LEU A 106      55.620  40.452  34.836  1.00  0.00           C
ATOM   1574  HG  LEU A 106      55.829  40.225  33.793  1.00  0.00           H
ATOM   1575  CD1 LEU A 106      55.913  39.192  35.666  1.00  0.00           C
ATOM   1576 1HD1 LEU A 106      56.912  38.798  35.479  1.00  0.00           H
ATOM   1577 2HD1 LEU A 106      55.817  39.370  36.742  1.00  0.00           H
ATOM   1578 3HD1 LEU A 106      55.225  38.433  35.277  1.00  0.00           H
ATOM   1579  CD2 LEU A 106      54.118  40.736  34.937  1.00  0.00           C
ATOM   1580 1HD2 LEU A 106      53.596  39.817  34.688  1.00  0.00           H
ATOM   1581 2HD2 LEU A 106      53.860  41.016  35.960  1.00  0.00           H
ATOM   1582 3HD2 LEU A 106      53.747  41.569  34.333  1.00  0.00           H
ATOM   1583  C   LEU A 106      58.202  43.229  34.709  1.00  0.00           C
ATOM   1584  O   LEU A 106      58.870  43.676  35.620  1.00  0.00           O
ATOM   1585  N   ARG A 107      57.885  43.992  33.688  1.00  0.00           N
ATOM   1586  H   ARG A 107      57.341  43.580  32.951  1.00  0.00           H
ATOM   1587  CA  ARG A 107      58.159  45.455  33.684  1.00  0.00           C
ATOM   1588  HA  ARG A 107      59.162  45.702  34.024  1.00  0.00           H
ATOM   1589  CB  ARG A 107      57.876  45.959  32.242  1.00  0.00           C
ATOM   1590  HB1 ARG A 107      57.821  47.047  32.220  1.00  0.00           H
ATOM   1591  HB2 ARG A 107      56.908  45.597  31.883  1.00  0.00           H
ATOM   1592  CG  ARG A 107      58.981  45.407  31.287  1.00  0.00           C
ATOM   1593  HG1 ARG A 107      59.000  44.319  31.238  1.00  0.00           H
ATOM   1594  HG2 ARG A 107      59.937  45.741  31.696  1.00  0.00           H
ATOM   1595  CD  ARG A 107      58.926  46.066  29.957  1.00  0.00           C
ATOM   1596  HD1 ARG A 107      59.873  45.788  29.506  1.00  0.00           H
ATOM   1597  HD2 ARG A 107      58.835  47.147  29.908  1.00  0.00           H
ATOM   1598  NE  ARG A 107      57.952  45.403  29.040  1.00  0.00           N
ATOM   1599  HE  ARG A 107      57.306  44.751  29.458  1.00  0.00           H
ATOM   1600  CZ  ARG A 107      57.786  45.663  27.773  1.00  0.00           C
ATOM   1601  NH1 ARG A 107      56.995  44.939  26.989  1.00  0.00           N
ATOM   1602 1HH1 ARG A 107      56.392  44.210  27.351  1.00  0.00           H
ATOM   1603 2HH1 ARG A 107      56.885  45.235  26.030  1.00  0.00           H
ATOM   1604  NH2 ARG A 107      58.388  46.697  27.257  1.00  0.00           N
ATOM   1605 1HH2 ARG A 107      58.979  47.328  27.771  1.00  0.00           H
ATOM   1606 2HH2 ARG A 107      58.142  46.975  26.320  1.00  0.00           H
ATOM   1607  C   ARG A 107      57.134  46.156  34.521  1.00  0.00           C
ATOM   1608  O   ARG A 107      55.960  45.957  34.277  1.00  0.00           O
ATOM   1609  N   ILE A 108      57.568  47.017  35.461  1.00  0.00           N
ATOM   1610  H   ILE A 108      58.563  47.155  35.537  1.00  0.00           H
ATOM   1611  CA  ILE A 108      56.758  47.863  36.383  1.00  0.00           C
ATOM   1612  HA  ILE A 108      55.794  47.357  36.491  1.00  0.00           H
ATOM   1613  CB  ILE A 108      57.441  47.986  37.775  1.00  0.00           C
ATOM   1614  HB  ILE A 108      58.416  48.460  37.651  1.00  0.00           H
ATOM   1615  CG2 ILE A 108      56.796  48.979  38.705  1.00  0.00           C
ATOM   1616 1HG2 ILE A 108      56.688  50.011  38.386  1.00  0.00           H
ATOM   1617 2HG2 ILE A 108      55.745  48.722  38.812  1.00  0.00           H
ATOM   1618 3HG2 ILE A 108      57.378  49.103  39.623  1.00  0.00           H
ATOM   1619  CG1 ILE A 108      57.590  46.612  38.452  1.00  0.00           C
ATOM   1620 1HG1 ILE A 108      58.104  46.783  39.404  1.00  0.00           H
ATOM   1621 2HG1 ILE A 108      58.324  46.036  37.883  1.00  0.00           H
ATOM   1622  CD  ILE A 108      56.372  45.771  38.706  1.00  0.00           C
ATOM   1623  HD1 ILE A 108      56.627  44.720  38.852  1.00  0.00           H
ATOM   1624  HD2 ILE A 108      55.811  46.063  39.590  1.00  0.00           H
ATOM   1625  HD3 ILE A 108      55.743  45.884  37.824  1.00  0.00           H
ATOM   1626  C   ILE A 108      56.435  49.194  35.770  1.00  0.00           C
ATOM   1627  O   ILE A 108      57.290  49.882  35.160  1.00  0.00           O
ATOM   1628  N   VAL A 109      55.172  49.544  35.775  1.00  0.00           N
ATOM   1629  H   VAL A 109      54.437  48.894  36.035  1.00  0.00           H
ATOM   1630  CA  VAL A 109      54.648  50.847  35.284  1.00  0.00           C
ATOM   1631  HA  VAL A 109      55.414  51.608  35.109  1.00  0.00           H
ATOM   1632  CB  VAL A 109      53.954  50.645  33.908  1.00  0.00           C
ATOM   1633  HB  VAL A 109      53.003  50.140  34.065  1.00  0.00           H
ATOM   1634  CG1 VAL A 109      53.841  52.027  33.258  1.00  0.00           C
ATOM   1635 1HG1 VAL A 109      54.869  52.322  33.028  1.00  0.00           H
ATOM   1636 2HG1 VAL A 109      53.348  51.834  32.307  1.00  0.00           H
ATOM   1637 3HG1 VAL A 109      53.281  52.740  33.854  1.00  0.00           H
ATOM   1638  CG2 VAL A 109      54.796  49.754  32.925  1.00  0.00           C
ATOM   1639 1HG2 VAL A 109      54.516  49.840  31.870  1.00  0.00           H
ATOM   1640 2HG2 VAL A 109      55.883  49.762  32.966  1.00  0.00           H
ATOM   1641 3HG2 VAL A 109      54.581  48.784  33.372  1.00  0.00           H
ATOM   1642  C   VAL A 109      53.699  51.387  36.306  1.00  0.00           C
ATOM   1643  O   VAL A 109      53.036  50.596  36.988  1.00  0.00           O
ATOM   1644  N   GLU A 110      53.541  52.693  36.482  1.00  0.00           N
ATOM   1645  H   GLU A 110      54.104  53.370  35.984  1.00  0.00           H
ATOM   1646  CA  GLU A 110      52.872  53.217  37.711  1.00  0.00           C
ATOM   1647  HA  GLU A 110      52.213  52.509  38.225  1.00  0.00           H
ATOM   1648  CB  GLU A 110      53.928  53.845  38.687  1.00  0.00           C
ATOM   1649  HB1 GLU A 110      53.460  54.080  39.636  1.00  0.00           H
ATOM   1650  HB2 GLU A 110      54.418  54.721  38.248  1.00  0.00           H
ATOM   1651  CG  GLU A 110      55.073  52.876  39.050  1.00  0.00           C
ATOM   1652  HG1 GLU A 110      55.755  52.777  38.208  1.00  0.00           H
ATOM   1653  HG2 GLU A 110      54.684  51.906  39.349  1.00  0.00           H
ATOM   1654  CD  GLU A 110      55.881  53.392  40.226  1.00  0.00           C
ATOM   1655  OE1 GLU A 110      57.021  53.745  39.941  1.00  0.00           O
ATOM   1656  OE2 GLU A 110      55.407  53.356  41.422  1.00  0.00           O
ATOM   1657  C   GLU A 110      51.856  54.273  37.274  1.00  0.00           C
ATOM   1658  O   GLU A 110      51.870  54.651  36.097  1.00  0.00           O
ATOM   1659  N   ILE A 111      51.056  54.828  38.211  1.00  0.00           N
ATOM   1660  H   ILE A 111      50.940  54.348  39.092  1.00  0.00           H
ATOM   1661  CA  ILE A 111      50.117  55.903  37.947  1.00  0.00           C
ATOM   1662  HA  ILE A 111      50.005  56.065  36.876  1.00  0.00           H
ATOM   1663  CB  ILE A 111      48.672  55.501  38.373  1.00  0.00           C
ATOM   1664  HB  ILE A 111      48.645  55.452  39.458  1.00  0.00           H
ATOM   1665  CG2 ILE A 111      47.719  56.674  37.994  1.00  0.00           C
ATOM   1666 1HG2 ILE A 111      47.982  57.613  38.483  1.00  0.00           H
ATOM   1667 2HG2 ILE A 111      47.859  56.854  36.931  1.00  0.00           H
ATOM   1668 3HG2 ILE A 111      46.713  56.472  38.359  1.00  0.00           H
ATOM   1669  CG1 ILE A 111      48.080  54.186  37.821  1.00  0.00           C
ATOM   1670 1HG1 ILE A 111      48.752  53.397  38.163  1.00  0.00           H
ATOM   1671 2HG1 ILE A 111      48.151  54.120  36.736  1.00  0.00           H
ATOM   1672  CD  ILE A 111      46.663  53.801  38.255  1.00  0.00           C
ATOM   1673  HD1 ILE A 111      45.898  54.381  37.746  1.00  0.00           H
ATOM   1674  HD2 ILE A 111      46.475  52.745  38.052  1.00  0.00           H
ATOM   1675  HD3 ILE A 111      46.624  53.964  39.336  1.00  0.00           H
ATOM   1676  C   ILE A 111      50.727  57.072  38.657  1.00  0.00           C
ATOM   1677  O   ILE A 111      50.317  57.418  39.745  1.00  0.00           O
ATOM   1678  N   GLY A 112      51.731  57.715  38.016  1.00  0.00           N
ATOM   1679  H   GLY A 112      51.973  57.559  37.047  1.00  0.00           H
ATOM   1680  CA  GLY A 112      52.445  58.792  38.640  1.00  0.00           C
ATOM   1681  HA1 GLY A 112      53.426  58.901  38.175  1.00  0.00           H
ATOM   1682  HA2 GLY A 112      52.570  58.518  39.693  1.00  0.00           H
ATOM   1683  C   GLY A 112      51.718  60.199  38.619  1.00  0.00           C
ATOM   1684  O   GLY A 112      52.308  61.189  39.058  1.00  0.00           O
ATOM   1685  N   ASP A 113      50.517  60.304  38.122  1.00  0.00           N
ATOM   1686  H   ASP A 113      50.139  59.496  37.646  1.00  0.00           H
ATOM   1687  CA  ASP A 113      49.791  61.557  37.709  1.00  0.00           C
ATOM   1688  HA  ASP A 113      50.494  62.385  37.823  1.00  0.00           H
ATOM   1689  CB  ASP A 113      49.465  61.570  36.196  1.00  0.00           C
ATOM   1690  HB1 ASP A 113      48.779  60.731  36.074  1.00  0.00           H
ATOM   1691  HB2 ASP A 113      50.406  61.370  35.694  1.00  0.00           H
ATOM   1692  CG  ASP A 113      48.636  62.758  35.700  1.00  0.00           C
ATOM   1693  OD1 ASP A 113      48.301  63.696  36.386  1.00  0.00           O
ATOM   1694  OD2 ASP A 113      48.257  62.687  34.503  1.00  0.00           O
ATOM   1695  C   ASP A 113      48.481  61.811  38.563  1.00  0.00           C
ATOM   1696  O   ASP A 113      47.661  60.939  38.608  1.00  0.00           O
ATOM   1697  N   GLU A 114      48.519  63.015  39.155  1.00  0.00           N
ATOM   1698  H   GLU A 114      49.296  63.634  38.962  1.00  0.00           H
ATOM   1699  CA  GLU A 114      47.466  63.540  40.061  1.00  0.00           C
ATOM   1700  HA  GLU A 114      47.422  62.852  40.905  1.00  0.00           H
ATOM   1701  CB  GLU A 114      47.805  64.952  40.471  1.00  0.00           C
ATOM   1702  HB1 GLU A 114      46.874  65.358  40.880  1.00  0.00           H
ATOM   1703  HB2 GLU A 114      48.022  65.554  39.585  1.00  0.00           H
ATOM   1704  CG  GLU A 114      48.902  65.067  41.523  1.00  0.00           C
ATOM   1705  HG1 GLU A 114      49.679  64.376  41.200  1.00  0.00           H
ATOM   1706  HG2 GLU A 114      48.526  64.804  42.513  1.00  0.00           H
ATOM   1707  CD  GLU A 114      49.381  66.517  41.663  1.00  0.00           C
ATOM   1708  OE1 GLU A 114      49.856  67.091  40.604  1.00  0.00           O
ATOM   1709  OE2 GLU A 114      49.238  67.101  42.742  1.00  0.00           O
ATOM   1710  C   GLU A 114      46.016  63.510  39.386  1.00  0.00           C
ATOM   1711  O   GLU A 114      45.019  63.267  40.025  1.00  0.00           O
ATOM   1712  N   ASN A 115      46.012  63.562  38.059  1.00  0.00           N
ATOM   1713  H   ASN A 115      46.886  63.680  37.559  1.00  0.00           H
ATOM   1714  CA  ASN A 115      44.838  63.604  37.269  1.00  0.00           C
ATOM   1715  HA  ASN A 115      44.087  64.093  37.891  1.00  0.00           H
ATOM   1716  CB  ASN A 115      45.154  64.467  36.079  1.00  0.00           C
ATOM   1717  HB1 ASN A 115      44.249  64.564  35.480  1.00  0.00           H
ATOM   1718  HB2 ASN A 115      45.996  64.005  35.568  1.00  0.00           H
ATOM   1719  CG  ASN A 115      45.561  65.874  36.511  1.00  0.00           C
ATOM   1720  OD1 ASN A 115      44.768  66.753  36.966  1.00  0.00           O
ATOM   1721  ND2 ASN A 115      46.813  66.135  36.426  1.00  0.00           N
ATOM   1722 1HD2 ASN A 115      47.412  65.321  36.447  1.00  0.00           H
ATOM   1723 2HD2 ASN A 115      47.098  67.098  36.503  1.00  0.00           H
ATOM   1724  C   ASN A 115      44.264  62.249  37.032  1.00  0.00           C
ATOM   1725  O   ASN A 115      43.102  62.181  36.582  1.00  0.00           O
ATOM   1726  N   ALA A 116      44.990  61.195  37.380  1.00  0.00           N
ATOM   1727  H   ALA A 116      45.908  61.301  37.784  1.00  0.00           H
ATOM   1728  CA  ALA A 116      44.588  59.803  37.113  1.00  0.00           C
ATOM   1729  HA  ALA A 116      43.791  59.794  36.370  1.00  0.00           H
ATOM   1730  CB  ALA A 116      45.898  59.237  36.503  1.00  0.00           C
ATOM   1731  HB1 ALA A 116      45.700  58.272  36.015  1.00  0.00           H
ATOM   1732  HB2 ALA A 116      46.323  59.813  35.681  1.00  0.00           H
ATOM   1733  HB3 ALA A 116      46.703  59.133  37.219  1.00  0.00           H
ATOM   1734  C   ALA A 116      44.214  59.109  38.400  1.00  0.00           C
ATOM   1735  O   ALA A 116      44.938  59.275  39.415  1.00  0.00           O
ATOM   1736  N   THR A 117      43.225  58.197  38.339  1.00  0.00           N
ATOM   1737  H   THR A 117      42.693  58.242  37.486  1.00  0.00           H
ATOM   1738  CA  THR A 117      42.835  57.308  39.454  1.00  0.00           C
ATOM   1739  HA  THR A 117      43.718  57.214  40.075  1.00  0.00           H
ATOM   1740  CB  THR A 117      41.870  57.928  40.429  1.00  0.00           C
ATOM   1741  HB  THR A 117      40.861  57.613  40.135  1.00  0.00           H
ATOM   1742  CG2 THR A 117      42.141  57.433  41.821  1.00  0.00           C
ATOM   1743 1HG2 THR A 117      42.119  56.344  41.914  1.00  0.00           H
ATOM   1744 2HG2 THR A 117      43.161  57.717  42.075  1.00  0.00           H
ATOM   1745 3HG2 THR A 117      41.413  57.921  42.465  1.00  0.00           H
ATOM   1746  OG1 THR A 117      41.829  59.377  40.403  1.00  0.00           O
ATOM   1747  HG1 THR A 117      40.964  59.721  40.622  1.00  0.00           H
ATOM   1748  C   THR A 117      42.306  55.988  38.916  1.00  0.00           C
ATOM   1749  O   THR A 117      41.486  55.914  38.005  1.00  0.00           O
ATOM   1750  N   LEU A 118      42.687  54.862  39.512  1.00  0.00           N
ATOM   1751  H   LEU A 118      43.338  54.944  40.283  1.00  0.00           H
ATOM   1752  CA  LEU A 118      42.285  53.504  39.055  1.00  0.00           C
ATOM   1753  HA  LEU A 118      41.297  53.471  38.586  1.00  0.00           H
ATOM   1754  CB  LEU A 118      43.375  52.983  38.086  1.00  0.00           C
ATOM   1755  HB1 LEU A 118      44.197  52.756  38.771  1.00  0.00           H
ATOM   1756  HB2 LEU A 118      43.681  53.682  37.313  1.00  0.00           H
ATOM   1757  CG  LEU A 118      43.031  51.707  37.278  1.00  0.00           C
ATOM   1758  HG  LEU A 118      42.953  50.886  37.992  1.00  0.00           H
ATOM   1759  CD1 LEU A 118      41.715  51.823  36.525  1.00  0.00           C
ATOM   1760 1HD1 LEU A 118      41.705  50.995  35.822  1.00  0.00           H
ATOM   1761 2HD1 LEU A 118      40.794  51.894  37.118  1.00  0.00           H
ATOM   1762 3HD1 LEU A 118      41.762  52.817  36.073  1.00  0.00           H
ATOM   1763  CD2 LEU A 118      44.202  51.402  36.336  1.00  0.00           C
ATOM   1764 1HD2 LEU A 118      45.112  51.305  36.945  1.00  0.00           H
ATOM   1765 2HD2 LEU A 118      43.922  50.521  35.755  1.00  0.00           H
ATOM   1766 3HD2 LEU A 118      44.368  52.257  35.679  1.00  0.00           H
ATOM   1767  C   LEU A 118      42.156  52.577  40.342  1.00  0.00           C
ATOM   1768  O   LEU A 118      42.981  52.710  41.251  1.00  0.00           O
ATOM   1769  N   ASP A 119      41.280  51.622  40.157  1.00  0.00           N
ATOM   1770  H   ASP A 119      40.704  51.561  39.327  1.00  0.00           H
ATOM   1771  CA  ASP A 119      41.182  50.571  41.149  1.00  0.00           C
ATOM   1772  HA  ASP A 119      42.040  50.613  41.828  1.00  0.00           H
ATOM   1773  CB  ASP A 119      39.830  50.695  41.900  1.00  0.00           C
ATOM   1774  HB1 ASP A 119      39.023  50.468  41.205  1.00  0.00           H
ATOM   1775  HB2 ASP A 119      39.745  51.711  42.306  1.00  0.00           H
ATOM   1776  CG  ASP A 119      39.744  49.693  43.131  1.00  0.00           C
ATOM   1777  OD1 ASP A 119      40.131  48.549  42.976  1.00  0.00           O
ATOM   1778  OD2 ASP A 119      39.284  49.925  44.277  1.00  0.00           O
ATOM   1779  C   ASP A 119      41.257  49.211  40.366  1.00  0.00           C
ATOM   1780  O   ASP A 119      40.646  49.005  39.340  1.00  0.00           O
ATOM   1781  N   GLY A 120      42.084  48.253  40.831  1.00  0.00           N
ATOM   1782  H   GLY A 120      42.575  48.472  41.683  1.00  0.00           H
ATOM   1783  CA  GLY A 120      42.320  47.052  40.137  1.00  0.00           C
ATOM   1784  HA1 GLY A 120      43.108  46.470  40.624  1.00  0.00           H
ATOM   1785  HA2 GLY A 120      42.555  47.285  39.095  1.00  0.00           H
ATOM   1786  C   GLY A 120      41.111  46.038  40.061  1.00  0.00           C
ATOM   1787  O   GLY A 120      41.058  45.069  39.233  1.00  0.00           O
ATOM   1788  N   THR A 121      40.032  46.417  40.745  1.00  0.00           N
ATOM   1789  H   THR A 121      40.147  47.155  41.430  1.00  0.00           H
ATOM   1790  CA  THR A 121      38.720  45.768  40.790  1.00  0.00           C
ATOM   1791  HA  THR A 121      38.765  44.718  40.471  1.00  0.00           H
ATOM   1792  CB  THR A 121      38.120  45.640  42.182  1.00  0.00           C
ATOM   1793  HB  THR A 121      37.667  46.593  42.469  1.00  0.00           H
ATOM   1794  CG2 THR A 121      37.188  44.463  42.426  1.00  0.00           C
ATOM   1795 1HG2 THR A 121      36.272  44.540  41.832  1.00  0.00           H
ATOM   1796 2HG2 THR A 121      37.558  43.486  42.113  1.00  0.00           H
ATOM   1797 3HG2 THR A 121      36.802  44.563  43.433  1.00  0.00           H
ATOM   1798  OG1 THR A 121      39.104  45.327  43.098  1.00  0.00           O
ATOM   1799  HG1 THR A 121      39.595  44.551  42.804  1.00  0.00           H
ATOM   1800  C   THR A 121      37.774  46.477  39.802  1.00  0.00           C
ATOM   1801  O   THR A 121      36.689  46.007  39.523  1.00  0.00           O
ATOM   1802  N   ASP A 122      38.165  47.660  39.302  1.00  0.00           N
ATOM   1803  H   ASP A 122      38.944  48.179  39.678  1.00  0.00           H
ATOM   1804  CA  ASP A 122      37.316  48.400  38.322  1.00  0.00           C
ATOM   1805  HA  ASP A 122      36.320  47.988  38.435  1.00  0.00           H
ATOM   1806  CB  ASP A 122      37.111  49.838  38.712  1.00  0.00           C
ATOM   1807  HB1 ASP A 122      36.724  50.475  37.914  1.00  0.00           H
ATOM   1808  HB2 ASP A 122      38.052  50.300  38.996  1.00  0.00           H
ATOM   1809  CG  ASP A 122      36.290  50.053  39.903  1.00  0.00           C
ATOM   1810  OD1 ASP A 122      35.319  49.321  40.135  1.00  0.00           O
ATOM   1811  OD2 ASP A 122      36.561  51.048  40.579  1.00  0.00           O
ATOM   1812  C   ASP A 122      37.748  48.291  36.889  1.00  0.00           C
ATOM   1813  O   ASP A 122      36.921  48.510  35.995  1.00  0.00           O
ATOM   1814  N   VAL A 123      38.922  47.686  36.581  1.00  0.00           N
ATOM   1815  H   VAL A 123      39.575  47.477  37.327  1.00  0.00           H
ATOM   1816  CA  VAL A 123      39.245  47.148  35.245  1.00  0.00           C
ATOM   1817  HA  VAL A 123      38.833  47.871  34.538  1.00  0.00           H
ATOM   1818  CB  VAL A 123      40.760  47.121  35.050  1.00  0.00           C
ATOM   1819  HB  VAL A 123      41.177  46.471  35.821  1.00  0.00           H
ATOM   1820  CG1 VAL A 123      41.115  46.797  33.599  1.00  0.00           C
ATOM   1821 1HG1 VAL A 123      42.185  46.971  33.458  1.00  0.00           H
ATOM   1822 2HG1 VAL A 123      40.943  45.730  33.409  1.00  0.00           H
ATOM   1823 3HG1 VAL A 123      40.536  47.456  32.952  1.00  0.00           H
ATOM   1824  CG2 VAL A 123      41.327  48.511  35.380  1.00  0.00           C
ATOM   1825 1HG2 VAL A 123      42.382  48.601  35.113  1.00  0.00           H
ATOM   1826 2HG2 VAL A 123      40.729  49.256  34.855  1.00  0.00           H
ATOM   1827 3HG2 VAL A 123      41.307  48.692  36.452  1.00  0.00           H
ATOM   1828  C   VAL A 123      38.778  45.781  34.932  1.00  0.00           C
ATOM   1829  O   VAL A 123      39.034  44.876  35.793  1.00  0.00           O
ATOM   1830  N   LEU A 124      38.243  45.563  33.767  1.00  0.00           N
ATOM   1831  H   LEU A 124      38.124  46.396  33.195  1.00  0.00           H
ATOM   1832  CA  LEU A 124      37.762  44.330  33.239  1.00  0.00           C
ATOM   1833  HA  LEU A 124      38.103  43.573  33.947  1.00  0.00           H
ATOM   1834  CB  LEU A 124      36.306  44.514  33.205  1.00  0.00           C
ATOM   1835  HB1 LEU A 124      36.094  45.196  32.388  1.00  0.00           H
ATOM   1836  HB2 LEU A 124      35.965  45.126  34.037  1.00  0.00           H
ATOM   1837  CG  LEU A 124      35.511  43.301  33.034  1.00  0.00           C
ATOM   1838  HG  LEU A 124      35.980  42.671  32.283  1.00  0.00           H
ATOM   1839  CD1 LEU A 124      35.599  42.497  34.348  1.00  0.00           C
ATOM   1840 1HD1 LEU A 124      35.349  41.456  34.108  1.00  0.00           H
ATOM   1841 2HD1 LEU A 124      36.618  42.352  34.689  1.00  0.00           H
ATOM   1842 3HD1 LEU A 124      35.014  42.988  35.122  1.00  0.00           H
ATOM   1843  CD2 LEU A 124      34.098  43.544  32.510  1.00  0.00           C
ATOM   1844 1HD2 LEU A 124      33.486  42.645  32.573  1.00  0.00           H
ATOM   1845 2HD2 LEU A 124      33.628  44.174  33.261  1.00  0.00           H
ATOM   1846 3HD2 LEU A 124      34.091  43.949  31.488  1.00  0.00           H
ATOM   1847  C   LEU A 124      38.266  44.023  31.792  1.00  0.00           C
ATOM   1848  O   LEU A 124      37.964  44.695  30.796  1.00  0.00           O
ATOM   1849  N   PHE A 125      39.122  43.001  31.673  1.00  0.00           N
ATOM   1850  H   PHE A 125      39.380  42.435  32.468  1.00  0.00           H
ATOM   1851  CA  PHE A 125      39.595  42.600  30.341  1.00  0.00           C
ATOM   1852  HA  PHE A 125      39.612  43.448  29.657  1.00  0.00           H
ATOM   1853  CB  PHE A 125      41.054  42.037  30.461  1.00  0.00           C
ATOM   1854  HB1 PHE A 125      40.991  41.120  31.045  1.00  0.00           H
ATOM   1855  HB2 PHE A 125      41.746  42.785  30.837  1.00  0.00           H
ATOM   1856  CG  PHE A 125      41.678  41.762  29.066  1.00  0.00           C
ATOM   1857  CD1 PHE A 125      41.767  42.699  27.989  1.00  0.00           C
ATOM   1858  HD1 PHE A 125      41.412  43.701  28.172  1.00  0.00           H
ATOM   1859  CE1 PHE A 125      42.432  42.399  26.841  1.00  0.00           C
ATOM   1860  HE1 PHE A 125      42.499  43.149  26.076  1.00  0.00           H
ATOM   1861  CZ  PHE A 125      43.062  41.151  26.587  1.00  0.00           C
ATOM   1862  HZ  PHE A 125      43.559  40.943  25.647  1.00  0.00           H
ATOM   1863  CE2 PHE A 125      43.021  40.198  27.629  1.00  0.00           C
ATOM   1864  HE2 PHE A 125      43.476  39.220  27.508  1.00  0.00           H
ATOM   1865  CD2 PHE A 125      42.311  40.503  28.821  1.00  0.00           C
ATOM   1866  HD2 PHE A 125      42.438  39.820  29.647  1.00  0.00           H
ATOM   1867  C   PHE A 125      38.681  41.550  29.672  1.00  0.00           C
ATOM   1868  O   PHE A 125      38.485  40.493  30.265  1.00  0.00           O
ATOM   1869  N   THR A 126      38.259  41.700  28.386  1.00  0.00           N
ATOM   1870  H   THR A 126      38.670  42.438  27.840  1.00  0.00           H
ATOM   1871  CA  THR A 126      37.469  40.678  27.689  1.00  0.00           C
ATOM   1872  HA  THR A 126      36.750  40.222  28.368  1.00  0.00           H
ATOM   1873  CB  THR A 126      36.613  41.273  26.588  1.00  0.00           C
ATOM   1874  HB  THR A 126      36.049  40.490  26.093  1.00  0.00           H
ATOM   1875  CG2 THR A 126      35.528  42.297  27.034  1.00  0.00           C
ATOM   1876 1HG2 THR A 126      35.135  42.750  26.126  1.00  0.00           H
ATOM   1877 2HG2 THR A 126      34.713  41.763  27.536  1.00  0.00           H
ATOM   1878 3HG2 THR A 126      35.991  43.015  27.701  1.00  0.00           H
ATOM   1879  OG1 THR A 126      37.485  41.878  25.667  1.00  0.00           O
ATOM   1880  HG1 THR A 126      36.939  42.395  25.071  1.00  0.00           H
ATOM   1881  C   THR A 126      38.263  39.543  27.087  1.00  0.00           C
ATOM   1882  O   THR A 126      37.717  38.650  26.380  1.00  0.00           O
ATOM   1883  N   GLY A 127      39.586  39.593  27.166  1.00  0.00           N
ATOM   1884  H   GLY A 127      40.054  40.257  27.764  1.00  0.00           H
ATOM   1885  CA  GLY A 127      40.362  38.712  26.317  1.00  0.00           C
ATOM   1886  HA1 GLY A 127      39.749  37.833  26.125  1.00  0.00           H
ATOM   1887  HA2 GLY A 127      41.237  38.416  26.897  1.00  0.00           H
ATOM   1888  C   GLY A 127      40.761  39.382  24.995  1.00  0.00           C
ATOM   1889  O   GLY A 127      41.361  38.747  24.123  1.00  0.00           O
ATOM   1890  N   ARG A 128      40.401  40.660  24.747  1.00  0.00           N
ATOM   1891  H   ARG A 128      39.925  41.169  25.466  1.00  0.00           H
ATOM   1892  CA  ARG A 128      40.826  41.331  23.501  1.00  0.00           C
ATOM   1893  HA  ARG A 128      41.884  41.094  23.353  1.00  0.00           H
ATOM   1894  CB  ARG A 128      39.896  40.905  22.307  1.00  0.00           C
ATOM   1895  HB1 ARG A 128      38.866  41.202  22.497  1.00  0.00           H
ATOM   1896  HB2 ARG A 128      39.899  39.832  22.087  1.00  0.00           H
ATOM   1897  CG  ARG A 128      40.331  41.511  20.934  1.00  0.00           C
ATOM   1898  HG1 ARG A 128      41.098  40.866  20.493  1.00  0.00           H
ATOM   1899  HG2 ARG A 128      40.726  42.517  21.090  1.00  0.00           H
ATOM   1900  CD  ARG A 128      39.207  41.297  19.849  1.00  0.00           C
ATOM   1901  HD1 ARG A 128      39.021  40.228  19.857  1.00  0.00           H
ATOM   1902  HD2 ARG A 128      39.714  41.459  18.895  1.00  0.00           H
ATOM   1903  NE  ARG A 128      38.100  42.204  20.093  1.00  0.00           N
ATOM   1904  HE  ARG A 128      38.042  42.674  20.984  1.00  0.00           H
ATOM   1905  CZ  ARG A 128      37.082  42.505  19.316  1.00  0.00           C
ATOM   1906  NH1 ARG A 128      36.338  43.417  19.726  1.00  0.00           N
ATOM   1907 1HH1 ARG A 128      36.636  43.894  20.563  1.00  0.00           H
ATOM   1908 2HH1 ARG A 128      35.513  43.670  19.210  1.00  0.00           H
ATOM   1909  NH2 ARG A 128      36.773  41.987  18.172  1.00  0.00           N
ATOM   1910 1HH2 ARG A 128      37.277  41.151  17.916  1.00  0.00           H
ATOM   1911 2HH2 ARG A 128      36.037  42.443  17.658  1.00  0.00           H
ATOM   1912  C   ARG A 128      40.899  42.822  23.809  1.00  0.00           C
ATOM   1913  O   ARG A 128      41.917  43.423  23.407  1.00  0.00           O
ATOM   1914  N   GLU A 129      39.859  43.437  24.430  1.00  0.00           N
ATOM   1915  H   GLU A 129      39.080  42.839  24.657  1.00  0.00           H
ATOM   1916  CA  GLU A 129      39.879  44.835  24.809  1.00  0.00           C
ATOM   1917  HA  GLU A 129      40.860  45.278  24.681  1.00  0.00           H
ATOM   1918  CB  GLU A 129      38.823  45.633  24.099  1.00  0.00           C
ATOM   1919  HB1 GLU A 129      39.071  45.915  23.073  1.00  0.00           H
ATOM   1920  HB2 GLU A 129      38.842  46.603  24.587  1.00  0.00           H
ATOM   1921  CG  GLU A 129      37.378  45.269  24.201  1.00  0.00           C
ATOM   1922  HG1 GLU A 129      36.781  46.145  23.967  1.00  0.00           H
ATOM   1923  HG2 GLU A 129      37.188  45.032  25.243  1.00  0.00           H
ATOM   1924  CD  GLU A 129      36.981  44.163  23.252  1.00  0.00           C
ATOM   1925  OE1 GLU A 129      37.509  44.097  22.140  1.00  0.00           O
ATOM   1926  OE2 GLU A 129      36.184  43.316  23.743  1.00  0.00           O
ATOM   1927  C   GLU A 129      39.551  44.950  26.380  1.00  0.00           C
ATOM   1928  O   GLU A 129      39.103  43.948  27.020  1.00  0.00           O
ATOM   1929  N   PHE A 130      39.902  46.085  26.938  1.00  0.00           N
ATOM   1930  H   PHE A 130      40.338  46.801  26.380  1.00  0.00           H
ATOM   1931  CA  PHE A 130      39.612  46.481  28.302  1.00  0.00           C
ATOM   1932  HA  PHE A 130      39.489  45.591  28.916  1.00  0.00           H
ATOM   1933  CB  PHE A 130      40.812  47.252  28.838  1.00  0.00           C
ATOM   1934  HB1 PHE A 130      40.514  47.684  29.793  1.00  0.00           H
ATOM   1935  HB2 PHE A 130      41.029  48.125  28.234  1.00  0.00           H
ATOM   1936  CG  PHE A 130      42.131  46.512  29.027  1.00  0.00           C
ATOM   1937  CD1 PHE A 130      43.166  46.609  28.066  1.00  0.00           C
ATOM   1938  HD1 PHE A 130      42.985  47.185  27.177  1.00  0.00           H
ATOM   1939  CE1 PHE A 130      44.507  46.142  28.335  1.00  0.00           C
ATOM   1940  HE1 PHE A 130      45.224  46.455  27.590  1.00  0.00           H
ATOM   1941  CZ  PHE A 130      44.711  45.322  29.457  1.00  0.00           C
ATOM   1942  HZ  PHE A 130      45.656  44.836  29.654  1.00  0.00           H
ATOM   1943  CE2 PHE A 130      43.680  45.174  30.415  1.00  0.00           C
ATOM   1944  HE2 PHE A 130      43.753  44.537  31.279  1.00  0.00           H
ATOM   1945  CD2 PHE A 130      42.414  45.788  30.199  1.00  0.00           C
ATOM   1946  HD2 PHE A 130      41.651  45.720  30.958  1.00  0.00           H
ATOM   1947  C   PHE A 130      38.351  47.367  28.398  1.00  0.00           C
ATOM   1948  O   PHE A 130      37.990  48.253  27.601  1.00  0.00           O
ATOM   1949  N   PHE A 131      37.677  47.155  29.547  1.00  0.00           N
ATOM   1950  H   PHE A 131      37.931  46.318  30.052  1.00  0.00           H
ATOM   1951  CA  PHE A 131      36.659  48.124  30.026  1.00  0.00           C
ATOM   1952  HA  PHE A 131      36.735  48.977  29.346  1.00  0.00           H
ATOM   1953  CB  PHE A 131      35.126  47.620  29.936  1.00  0.00           C
ATOM   1954  HB1 PHE A 131      34.474  48.356  30.410  1.00  0.00           H
ATOM   1955  HB2 PHE A 131      35.056  46.724  30.546  1.00  0.00           H
ATOM   1956  CG  PHE A 131      34.549  47.428  28.546  1.00  0.00           C
ATOM   1957  CD1 PHE A 131      34.972  46.312  27.849  1.00  0.00           C
ATOM   1958  HD1 PHE A 131      35.679  45.624  28.286  1.00  0.00           H
ATOM   1959  CE1 PHE A 131      34.597  46.175  26.516  1.00  0.00           C
ATOM   1960  HE1 PHE A 131      34.835  45.261  25.990  1.00  0.00           H
ATOM   1961  CZ  PHE A 131      33.759  47.057  25.888  1.00  0.00           C
ATOM   1962  HZ  PHE A 131      33.429  46.878  24.878  1.00  0.00           H
ATOM   1963  CE2 PHE A 131      33.404  48.229  26.597  1.00  0.00           C
ATOM   1964  HE2 PHE A 131      32.822  48.952  26.042  1.00  0.00           H
ATOM   1965  CD2 PHE A 131      33.752  48.418  27.932  1.00  0.00           C
ATOM   1966  HD2 PHE A 131      33.491  49.324  28.459  1.00  0.00           H
ATOM   1967  C   PHE A 131      36.970  48.622  31.471  1.00  0.00           C
ATOM   1968  O   PHE A 131      37.662  47.878  32.250  1.00  0.00           O
ATOM   1969  N   VAL A 132      36.566  49.836  31.847  1.00  0.00           N
ATOM   1970  H   VAL A 132      36.144  50.377  31.111  1.00  0.00           H
ATOM   1971  CA  VAL A 132      37.027  50.406  33.151  1.00  0.00           C
ATOM   1972  HA  VAL A 132      37.455  49.661  33.828  1.00  0.00           H
ATOM   1973  CB  VAL A 132      38.313  51.253  32.964  1.00  0.00           C
ATOM   1974  HB  VAL A 132      38.044  52.065  32.299  1.00  0.00           H
ATOM   1975  CG1 VAL A 132      38.718  52.000  34.298  1.00  0.00           C
ATOM   1976 1HG1 VAL A 132      39.137  51.213  34.922  1.00  0.00           H
ATOM   1977 2HG1 VAL A 132      39.491  52.739  34.074  1.00  0.00           H
ATOM   1978 3HG1 VAL A 132      37.869  52.443  34.822  1.00  0.00           H
ATOM   1979  CG2 VAL A 132      39.533  50.544  32.387  1.00  0.00           C
ATOM   1980 1HG2 VAL A 132      39.455  50.582  31.298  1.00  0.00           H
ATOM   1981 2HG2 VAL A 132      40.488  51.059  32.507  1.00  0.00           H
ATOM   1982 3HG2 VAL A 132      39.619  49.515  32.729  1.00  0.00           H
ATOM   1983  C   VAL A 132      35.969  51.237  33.894  1.00  0.00           C
ATOM   1984  O   VAL A 132      35.316  52.177  33.332  1.00  0.00           O
ATOM   1985  N   GLY A 133      35.699  50.915  35.155  1.00  0.00           N
ATOM   1986  H   GLY A 133      36.218  50.130  35.506  1.00  0.00           H
ATOM   1987  CA  GLY A 133      34.492  51.366  35.880  1.00  0.00           C
ATOM   1988  HA1 GLY A 133      34.248  50.818  36.791  1.00  0.00           H
ATOM   1989  HA2 GLY A 133      33.615  51.377  35.222  1.00  0.00           H
ATOM   1990  C   GLY A 133      34.573  52.851  36.296  1.00  0.00           C
ATOM   1991  O   GLY A 133      35.623  53.232  36.815  1.00  0.00           O
ATOM   1992  N   LEU A 134      33.556  53.703  36.058  1.00  0.00           N
ATOM   1993  H   LEU A 134      32.728  53.297  35.652  1.00  0.00           H
ATOM   1994  CA  LEU A 134      33.539  55.135  36.445  1.00  0.00           C
ATOM   1995  HA  LEU A 134      34.555  55.526  36.355  1.00  0.00           H
ATOM   1996  CB  LEU A 134      32.571  55.907  35.512  1.00  0.00           C
ATOM   1997  HB1 LEU A 134      32.495  56.913  35.914  1.00  0.00           H
ATOM   1998  HB2 LEU A 134      31.624  55.377  35.544  1.00  0.00           H
ATOM   1999  CG  LEU A 134      33.151  56.005  34.063  1.00  0.00           C
ATOM   2000  HG  LEU A 134      33.628  55.070  33.775  1.00  0.00           H
ATOM   2001  CD1 LEU A 134      32.077  56.313  33.080  1.00  0.00           C
ATOM   2002 1HD1 LEU A 134      31.443  57.151  33.367  1.00  0.00           H
ATOM   2003 2HD1 LEU A 134      32.498  56.421  32.079  1.00  0.00           H
ATOM   2004 3HD1 LEU A 134      31.549  55.385  32.845  1.00  0.00           H
ATOM   2005  CD2 LEU A 134      34.261  57.121  33.943  1.00  0.00           C
ATOM   2006 1HD2 LEU A 134      33.863  58.132  34.013  1.00  0.00           H
ATOM   2007 2HD2 LEU A 134      34.938  56.983  34.789  1.00  0.00           H
ATOM   2008 3HD2 LEU A 134      34.741  57.014  32.967  1.00  0.00           H
ATOM   2009  C   LEU A 134      33.132  55.323  37.888  1.00  0.00           C
ATOM   2010  O   LEU A 134      32.061  55.879  38.211  1.00  0.00           O
ATOM   2011  N   SER A 135      33.848  54.660  38.745  1.00  0.00           N
ATOM   2012  H   SER A 135      34.662  54.185  38.382  1.00  0.00           H
ATOM   2013  CA  SER A 135      33.496  54.430  40.158  1.00  0.00           C
ATOM   2014  HA  SER A 135      32.426  54.265  40.275  1.00  0.00           H
ATOM   2015  CB  SER A 135      34.188  53.205  40.700  1.00  0.00           C
ATOM   2016  HB1 SER A 135      34.016  52.381  40.009  1.00  0.00           H
ATOM   2017  HB2 SER A 135      33.846  52.980  41.706  1.00  0.00           H
ATOM   2018  OG  SER A 135      35.548  53.377  40.896  1.00  0.00           O
ATOM   2019  HG  SER A 135      35.838  52.467  40.880  1.00  0.00           H
ATOM   2020  C   SER A 135      33.841  55.667  41.021  1.00  0.00           C
ATOM   2021  O   SER A 135      34.270  56.718  40.536  1.00  0.00           O
ATOM   2022  N   LYS A 136      33.488  55.685  42.314  1.00  0.00           N
ATOM   2023  H   LYS A 136      33.067  54.818  42.618  1.00  0.00           H
ATOM   2024  CA  LYS A 136      34.010  56.630  43.300  1.00  0.00           C
ATOM   2025  HA  LYS A 136      34.062  57.645  42.900  1.00  0.00           H
ATOM   2026  CB  LYS A 136      33.083  56.715  44.554  1.00  0.00           C
ATOM   2027  HB1 LYS A 136      32.093  57.040  44.233  1.00  0.00           H
ATOM   2028  HB2 LYS A 136      33.542  57.539  45.101  1.00  0.00           H
ATOM   2029  CG  LYS A 136      33.002  55.549  45.447  1.00  0.00           C
ATOM   2030  HG1 LYS A 136      33.972  55.259  45.834  1.00  0.00           H
ATOM   2031  HG2 LYS A 136      32.500  54.702  44.976  1.00  0.00           H
ATOM   2032  CD  LYS A 136      32.220  55.903  46.686  1.00  0.00           C
ATOM   2033  HD1 LYS A 136      31.207  56.109  46.365  1.00  0.00           H
ATOM   2034  HD2 LYS A 136      32.624  56.762  47.228  1.00  0.00           H
ATOM   2035  CE  LYS A 136      32.110  54.658  47.537  1.00  0.00           C
ATOM   2036  HE1 LYS A 136      33.067  54.214  47.818  1.00  0.00           H
ATOM   2037  HE2 LYS A 136      31.578  53.824  47.093  1.00  0.00           H
ATOM   2038  NZ  LYS A 136      31.322  54.843  48.823  1.00  0.00           N
ATOM   2039  HZ1 LYS A 136      30.349  54.949  48.604  1.00  0.00           H
ATOM   2040  HZ2 LYS A 136      31.511  54.034  49.395  1.00  0.00           H
ATOM   2041  HZ3 LYS A 136      31.596  55.595  49.440  1.00  0.00           H
ATOM   2042  C   LYS A 136      35.488  56.357  43.713  1.00  0.00           C
ATOM   2043  O   LYS A 136      35.960  57.179  44.512  1.00  0.00           O
ATOM   2044  N   TRP A 137      36.171  55.346  43.200  1.00  0.00           N
ATOM   2045  H   TRP A 137      35.721  54.835  42.449  1.00  0.00           H
ATOM   2046  CA  TRP A 137      37.606  55.078  43.368  1.00  0.00           C
ATOM   2047  HA  TRP A 137      37.981  55.717  44.168  1.00  0.00           H
ATOM   2048  CB  TRP A 137      37.735  53.671  43.943  1.00  0.00           C
ATOM   2049  HB1 TRP A 137      38.800  53.430  43.970  1.00  0.00           H
ATOM   2050  HB2 TRP A 137      37.404  52.921  43.231  1.00  0.00           H
ATOM   2051  CG  TRP A 137      37.063  53.383  45.201  1.00  0.00           C
ATOM   2052  CD1 TRP A 137      37.758  53.477  46.375  1.00  0.00           C
ATOM   2053  HD1 TRP A 137      38.776  53.833  46.408  1.00  0.00           H
ATOM   2054  NE1 TRP A 137      36.932  53.043  47.398  1.00  0.00           N
ATOM   2055  HE1 TRP A 137      37.300  53.036  48.342  1.00  0.00           H
ATOM   2056  CE2 TRP A 137      35.658  52.725  46.979  1.00  0.00           C
ATOM   2057  CZ2 TRP A 137      34.520  52.201  47.552  1.00  0.00           C
ATOM   2058  HZ2 TRP A 137      34.568  52.066  48.622  1.00  0.00           H
ATOM   2059  CH2 TRP A 137      33.367  51.913  46.851  1.00  0.00           C
ATOM   2060  HH2 TRP A 137      32.500  51.555  47.369  1.00  0.00           H
ATOM   2061  CZ3 TRP A 137      33.379  52.091  45.417  1.00  0.00           C
ATOM   2062  HZ3 TRP A 137      32.535  51.959  44.763  1.00  0.00           H
ATOM   2063  CE3 TRP A 137      34.574  52.446  44.746  1.00  0.00           C
ATOM   2064  HE3 TRP A 137      34.622  52.483  43.662  1.00  0.00           H
ATOM   2065  CD2 TRP A 137      35.707  52.859  45.515  1.00  0.00           C
ATOM   2066  C   TRP A 137      38.451  55.139  42.077  1.00  0.00           C
ATOM   2067  O   TRP A 137      39.685  55.243  42.056  1.00  0.00           O
ATOM   2068  N   THR A 138      37.814  55.192  40.920  1.00  0.00           N
ATOM   2069  H   THR A 138      36.895  54.802  41.028  1.00  0.00           H
ATOM   2070  CA  THR A 138      38.396  55.173  39.570  1.00  0.00           C
ATOM   2071  HA  THR A 138      39.470  55.147  39.750  1.00  0.00           H
ATOM   2072  CB  THR A 138      38.058  53.919  38.814  1.00  0.00           C
ATOM   2073  HB  THR A 138      36.979  53.749  38.780  1.00  0.00           H
ATOM   2074  CG2 THR A 138      38.564  53.792  37.356  1.00  0.00           C
ATOM   2075 1HG2 THR A 138      39.647  53.814  37.476  1.00  0.00           H
ATOM   2076 2HG2 THR A 138      38.229  52.805  37.047  1.00  0.00           H
ATOM   2077 3HG2 THR A 138      38.141  54.642  36.823  1.00  0.00           H
ATOM   2078  OG1 THR A 138      38.694  52.835  39.508  1.00  0.00           O
ATOM   2079  HG1 THR A 138      38.039  52.231  39.874  1.00  0.00           H
ATOM   2080  C   THR A 138      38.040  56.483  38.873  1.00  0.00           C
ATOM   2081  O   THR A 138      37.055  57.054  39.254  1.00  0.00           O
ATOM   2082  N   ASN A 139      38.854  56.878  37.834  1.00  0.00           N
ATOM   2083  H   ASN A 139      39.676  56.300  37.712  1.00  0.00           H
ATOM   2084  CA  ASN A 139      38.428  58.048  36.981  1.00  0.00           C
ATOM   2085  HA  ASN A 139      37.343  58.172  36.985  1.00  0.00           H
ATOM   2086  CB  ASN A 139      38.888  59.402  37.464  1.00  0.00           C
ATOM   2087  HB1 ASN A 139      38.746  59.313  38.550  1.00  0.00           H
ATOM   2088  HB2 ASN A 139      38.089  60.073  37.162  1.00  0.00           H
ATOM   2089  CG  ASN A 139      40.331  59.888  37.107  1.00  0.00           C
ATOM   2090  OD1 ASN A 139      41.159  59.109  36.702  1.00  0.00           O
ATOM   2091  ND2 ASN A 139      40.572  61.126  37.196  1.00  0.00           N
ATOM   2092 1HD2 ASN A 139      39.800  61.668  37.561  1.00  0.00           H
ATOM   2093 2HD2 ASN A 139      41.475  61.491  36.951  1.00  0.00           H
ATOM   2094  C   ASN A 139      38.697  57.820  35.495  1.00  0.00           C
ATOM   2095  O   ASN A 139      39.183  56.720  35.101  1.00  0.00           O
ATOM   2096  N   HIS A 140      38.220  58.662  34.587  1.00  0.00           N
ATOM   2097  H   HIS A 140      37.588  59.362  34.950  1.00  0.00           H
ATOM   2098  CA  HIS A 140      38.370  58.515  33.115  1.00  0.00           C
ATOM   2099  HA  HIS A 140      37.915  57.542  32.900  1.00  0.00           H
ATOM   2100  CB  HIS A 140      37.572  59.703  32.414  1.00  0.00           C
ATOM   2101  HB1 HIS A 140      38.007  60.651  32.728  1.00  0.00           H
ATOM   2102  HB2 HIS A 140      36.508  59.702  32.641  1.00  0.00           H
ATOM   2103  CG  HIS A 140      37.828  59.688  30.946  1.00  0.00           C
ATOM   2104  ND1 HIS A 140      38.819  60.331  30.279  1.00  0.00           N
ATOM   2105  CE1 HIS A 140      38.543  60.035  28.952  1.00  0.00           C
ATOM   2106  HE1 HIS A 140      39.139  60.244  28.076  1.00  0.00           H
ATOM   2107  NE2 HIS A 140      37.489  59.208  28.834  1.00  0.00           N
ATOM   2108  HE2 HIS A 140      37.139  58.854  27.956  1.00  0.00           H
ATOM   2109  CD2 HIS A 140      36.949  59.139  30.084  1.00  0.00           C
ATOM   2110  HD2 HIS A 140      36.077  58.562  30.369  1.00  0.00           H
ATOM   2111  C   HIS A 140      39.856  58.452  32.689  1.00  0.00           C
ATOM   2112  O   HIS A 140      40.279  57.739  31.771  1.00  0.00           O
ATOM   2113  N   ARG A 141      40.683  59.270  33.389  1.00  0.00           N
ATOM   2114  H   ARG A 141      40.248  60.029  33.889  1.00  0.00           H
ATOM   2115  CA  ARG A 141      42.106  59.419  33.107  1.00  0.00           C
ATOM   2116  HA  ARG A 141      42.241  59.478  32.035  1.00  0.00           H
ATOM   2117  CB  ARG A 141      42.659  60.663  33.822  1.00  0.00           C
ATOM   2118  HB1 ARG A 141      42.540  60.521  34.897  1.00  0.00           H
ATOM   2119  HB2 ARG A 141      42.149  61.557  33.467  1.00  0.00           H
ATOM   2120  CG  ARG A 141      44.203  60.923  33.850  1.00  0.00           C
ATOM   2121  HG1 ARG A 141      44.659  60.036  34.298  1.00  0.00           H
ATOM   2122  HG2 ARG A 141      44.404  61.830  34.425  1.00  0.00           H
ATOM   2123  CD  ARG A 141      44.858  61.230  32.532  1.00  0.00           C
ATOM   2124  HD1 ARG A 141      44.507  62.147  32.064  1.00  0.00           H
ATOM   2125  HD2 ARG A 141      44.628  60.353  31.915  1.00  0.00           H
ATOM   2126  NE  ARG A 141      46.319  61.372  32.711  1.00  0.00           N
ATOM   2127  HE  ARG A 141      46.699  61.959  33.442  1.00  0.00           H
ATOM   2128  CZ  ARG A 141      47.222  60.826  31.980  1.00  0.00           C
ATOM   2129  NH1 ARG A 141      46.874  60.027  31.020  1.00  0.00           N
ATOM   2130 1HH1 ARG A 141      45.937  60.124  30.649  1.00  0.00           H
ATOM   2131 2HH1 ARG A 141      47.658  59.719  30.472  1.00  0.00           H
ATOM   2132  NH2 ARG A 141      48.488  60.996  32.211  1.00  0.00           N
ATOM   2133 1HH2 ARG A 141      48.704  61.511  33.056  1.00  0.00           H
ATOM   2134 2HH2 ARG A 141      49.094  60.297  31.817  1.00  0.00           H
ATOM   2135  C   ARG A 141      42.856  58.186  33.586  1.00  0.00           C
ATOM   2136  O   ARG A 141      43.722  57.781  32.774  1.00  0.00           O
ATOM   2137  N   GLY A 142      42.520  57.511  34.653  1.00  0.00           N
ATOM   2138  H   GLY A 142      41.839  57.924  35.273  1.00  0.00           H
ATOM   2139  CA  GLY A 142      42.782  56.082  34.916  1.00  0.00           C
ATOM   2140  HA1 GLY A 142      42.117  55.736  35.703  1.00  0.00           H
ATOM   2141  HA2 GLY A 142      43.803  56.068  35.302  1.00  0.00           H
ATOM   2142  C   GLY A 142      42.556  55.064  33.727  1.00  0.00           C
ATOM   2143  O   GLY A 142      43.364  54.126  33.609  1.00  0.00           O
ATOM   2144  N   ALA A 143      41.613  55.284  32.868  1.00  0.00           N
ATOM   2145  H   ALA A 143      41.014  56.100  32.892  1.00  0.00           H
ATOM   2146  CA  ALA A 143      41.442  54.441  31.664  1.00  0.00           C
ATOM   2147  HA  ALA A 143      41.760  53.406  31.845  1.00  0.00           H
ATOM   2148  CB  ALA A 143      39.975  54.385  31.343  1.00  0.00           C
ATOM   2149  HB1 ALA A 143      39.637  55.417  31.305  1.00  0.00           H
ATOM   2150  HB2 ALA A 143      39.953  53.988  30.323  1.00  0.00           H
ATOM   2151  HB3 ALA A 143      39.464  53.753  32.073  1.00  0.00           H
ATOM   2152  C   ALA A 143      42.264  54.981  30.499  1.00  0.00           C
ATOM   2153  O   ALA A 143      42.447  54.198  29.565  1.00  0.00           O
ATOM   2154  N   GLU A 144      42.790  56.244  30.569  1.00  0.00           N
ATOM   2155  H   GLU A 144      42.889  56.710  31.461  1.00  0.00           H
ATOM   2156  CA  GLU A 144      43.824  56.741  29.567  1.00  0.00           C
ATOM   2157  HA  GLU A 144      43.460  56.535  28.563  1.00  0.00           H
ATOM   2158  CB  GLU A 144      43.862  58.290  29.703  1.00  0.00           C
ATOM   2159  HB1 GLU A 144      44.482  58.439  30.580  1.00  0.00           H
ATOM   2160  HB2 GLU A 144      42.853  58.578  29.983  1.00  0.00           H
ATOM   2161  CG  GLU A 144      44.641  58.954  28.538  1.00  0.00           C
ATOM   2162  HG1 GLU A 144      44.293  58.567  27.581  1.00  0.00           H
ATOM   2163  HG2 GLU A 144      45.702  58.715  28.623  1.00  0.00           H
ATOM   2164  CD  GLU A 144      44.410  60.395  28.673  1.00  0.00           C
ATOM   2165  OE1 GLU A 144      45.249  61.051  29.388  1.00  0.00           O
ATOM   2166  OE2 GLU A 144      43.324  60.792  28.211  1.00  0.00           O
ATOM   2167  C   GLU A 144      45.164  56.102  29.802  1.00  0.00           C
ATOM   2168  O   GLU A 144      45.903  55.884  28.852  1.00  0.00           O
ATOM   2169  N   ILE A 145      45.538  55.967  31.100  1.00  0.00           N
ATOM   2170  H   ILE A 145      45.055  56.584  31.735  1.00  0.00           H
ATOM   2171  CA  ILE A 145      46.739  55.179  31.604  1.00  0.00           C
ATOM   2172  HA  ILE A 145      47.573  55.672  31.103  1.00  0.00           H
ATOM   2173  CB  ILE A 145      46.929  55.158  33.140  1.00  0.00           C
ATOM   2174  HB  ILE A 145      46.054  54.708  33.594  1.00  0.00           H
ATOM   2175  CG2 ILE A 145      48.106  54.353  33.666  1.00  0.00           C
ATOM   2176 1HG2 ILE A 145      47.877  53.303  33.517  1.00  0.00           H
ATOM   2177 2HG2 ILE A 145      48.999  54.699  33.135  1.00  0.00           H
ATOM   2178 3HG2 ILE A 145      48.353  54.561  34.706  1.00  0.00           H
ATOM   2179  CG1 ILE A 145      47.102  56.476  33.888  1.00  0.00           C
ATOM   2180 1HG1 ILE A 145      46.969  56.225  34.936  1.00  0.00           H
ATOM   2181 2HG1 ILE A 145      46.277  57.151  33.644  1.00  0.00           H
ATOM   2182  CD  ILE A 145      48.317  57.339  33.692  1.00  0.00           C
ATOM   2183  HD1 ILE A 145      48.044  58.312  34.113  1.00  0.00           H
ATOM   2184  HD2 ILE A 145      49.153  56.906  34.245  1.00  0.00           H
ATOM   2185  HD3 ILE A 145      48.451  57.499  32.621  1.00  0.00           H
ATOM   2186  C   ILE A 145      46.677  53.708  31.067  1.00  0.00           C
ATOM   2187  O   ILE A 145      47.723  53.220  30.611  1.00  0.00           O
ATOM   2188  N   VAL A 146      45.537  53.024  31.082  1.00  0.00           N
ATOM   2189  H   VAL A 146      44.701  53.402  31.511  1.00  0.00           H
ATOM   2190  CA  VAL A 146      45.400  51.721  30.561  1.00  0.00           C
ATOM   2191  HA  VAL A 146      46.055  51.063  31.136  1.00  0.00           H
ATOM   2192  CB  VAL A 146      44.015  51.078  30.888  1.00  0.00           C
ATOM   2193  HB  VAL A 146      43.281  51.770  30.487  1.00  0.00           H
ATOM   2194  CG1 VAL A 146      43.758  49.684  30.326  1.00  0.00           C
ATOM   2195 1HG1 VAL A 146      44.500  48.982  30.724  1.00  0.00           H
ATOM   2196 2HG1 VAL A 146      42.856  49.171  30.649  1.00  0.00           H
ATOM   2197 3HG1 VAL A 146      43.828  49.618  29.241  1.00  0.00           H
ATOM   2198  CG2 VAL A 146      43.820  50.970  32.414  1.00  0.00           C
ATOM   2199 1HG2 VAL A 146      44.604  50.388  32.892  1.00  0.00           H
ATOM   2200 2HG2 VAL A 146      43.884  51.946  32.902  1.00  0.00           H
ATOM   2201 3HG2 VAL A 146      42.837  50.614  32.722  1.00  0.00           H
ATOM   2202  C   VAL A 146      45.788  51.685  29.117  1.00  0.00           C
ATOM   2203  O   VAL A 146      46.685  50.922  28.757  1.00  0.00           O
ATOM   2204  N   ALA A 147      45.221  52.578  28.310  1.00  0.00           N
ATOM   2205  H   ALA A 147      44.619  53.211  28.815  1.00  0.00           H
ATOM   2206  CA  ALA A 147      45.682  52.708  26.910  1.00  0.00           C
ATOM   2207  HA  ALA A 147      45.541  51.729  26.449  1.00  0.00           H
ATOM   2208  CB  ALA A 147      44.730  53.551  26.015  1.00  0.00           C
ATOM   2209  HB1 ALA A 147      44.945  54.604  26.205  1.00  0.00           H
ATOM   2210  HB2 ALA A 147      44.716  53.342  24.948  1.00  0.00           H
ATOM   2211  HB3 ALA A 147      43.730  53.421  26.422  1.00  0.00           H
ATOM   2212  C   ALA A 147      47.118  53.222  26.757  1.00  0.00           C
ATOM   2213  O   ALA A 147      47.587  53.191  25.631  1.00  0.00           O
ATOM   2214  N   ASP A 148      47.779  53.845  27.773  1.00  0.00           N
ATOM   2215  H   ASP A 148      47.286  54.158  28.589  1.00  0.00           H
ATOM   2216  CA  ASP A 148      49.209  54.301  27.668  1.00  0.00           C
ATOM   2217  HA  ASP A 148      49.402  54.567  26.624  1.00  0.00           H
ATOM   2218  CB  ASP A 148      49.295  55.444  28.638  1.00  0.00           C
ATOM   2219  HB1 ASP A 148      49.113  55.044  29.641  1.00  0.00           H
ATOM   2220  HB2 ASP A 148      48.630  56.264  28.370  1.00  0.00           H
ATOM   2221  CG  ASP A 148      50.657  56.139  28.613  1.00  0.00           C
ATOM   2222  OD1 ASP A 148      51.395  56.153  29.642  1.00  0.00           O
ATOM   2223  OD2 ASP A 148      51.005  56.589  27.460  1.00  0.00           O
ATOM   2224  C   ASP A 148      50.213  53.244  28.056  1.00  0.00           C
ATOM   2225  O   ASP A 148      51.376  53.238  27.600  1.00  0.00           O
ATOM   2226  N   THR A 149      49.783  52.308  28.900  1.00  0.00           N
ATOM   2227  H   THR A 149      48.887  52.441  29.347  1.00  0.00           H
ATOM   2228  CA  THR A 149      50.602  51.202  29.424  1.00  0.00           C
ATOM   2229  HA  THR A 149      51.641  51.537  29.502  1.00  0.00           H
ATOM   2230  CB  THR A 149      50.080  50.825  30.798  1.00  0.00           C
ATOM   2231  HB  THR A 149      49.124  50.302  30.745  1.00  0.00           H
ATOM   2232  CG2 THR A 149      51.080  49.899  31.446  1.00  0.00           C
ATOM   2233 1HG2 THR A 149      51.104  50.066  32.518  1.00  0.00           H
ATOM   2234 2HG2 THR A 149      50.993  48.825  31.270  1.00  0.00           H
ATOM   2235 3HG2 THR A 149      52.115  50.132  31.200  1.00  0.00           H
ATOM   2236  OG1 THR A 149      49.968  51.958  31.576  1.00  0.00           O
ATOM   2237  HG1 THR A 149      49.260  52.531  31.317  1.00  0.00           H
ATOM   2238  C   THR A 149      50.611  50.011  28.474  1.00  0.00           C
ATOM   2239  O   THR A 149      51.705  49.408  28.273  1.00  0.00           O
ATOM   2240  N   PHE A 150      49.498  49.672  27.842  1.00  0.00           N
ATOM   2241  H   PHE A 150      48.647  50.128  28.133  1.00  0.00           H
ATOM   2242  CA  PHE A 150      49.339  48.411  27.042  1.00  0.00           C
ATOM   2243  HA  PHE A 150      50.297  47.904  26.953  1.00  0.00           H
ATOM   2244  CB  PHE A 150      48.332  47.539  27.726  1.00  0.00           C
ATOM   2245  HB1 PHE A 150      48.430  46.513  27.370  1.00  0.00           H
ATOM   2246  HB2 PHE A 150      47.278  47.746  27.615  1.00  0.00           H
ATOM   2247  CG  PHE A 150      48.524  47.540  29.306  1.00  0.00           C
ATOM   2248  CD1 PHE A 150      47.577  48.045  30.182  1.00  0.00           C
ATOM   2249  HD1 PHE A 150      46.636  48.465  29.849  1.00  0.00           H
ATOM   2250  CE1 PHE A 150      47.654  47.847  31.550  1.00  0.00           C
ATOM   2251  HE1 PHE A 150      46.891  48.248  32.211  1.00  0.00           H
ATOM   2252  CZ  PHE A 150      48.705  47.102  32.061  1.00  0.00           C
ATOM   2253  HZ  PHE A 150      48.744  46.917  33.124  1.00  0.00           H
ATOM   2254  CE2 PHE A 150      49.673  46.565  31.186  1.00  0.00           C
ATOM   2255  HE2 PHE A 150      50.539  46.064  31.590  1.00  0.00           H
ATOM   2256  CD2 PHE A 150      49.635  46.851  29.833  1.00  0.00           C
ATOM   2257  HD2 PHE A 150      50.410  46.439  29.200  1.00  0.00           H
ATOM   2258  C   PHE A 150      48.943  48.965  25.589  1.00  0.00           C
ATOM   2259  O   PHE A 150      47.758  49.158  25.331  1.00  0.00           O
ATOM   2260  N   ARG A 151      49.841  49.345  24.632  1.00  0.00           N
ATOM   2261  H   ARG A 151      50.741  48.911  24.773  1.00  0.00           H
ATOM   2262  CA  ARG A 151      49.568  50.139  23.443  1.00  0.00           C
ATOM   2263  HA  ARG A 151      48.868  50.885  23.796  1.00  0.00           H
ATOM   2264  CB  ARG A 151      50.845  50.927  23.026  1.00  0.00           C
ATOM   2265  HB1 ARG A 151      50.696  51.244  21.985  1.00  0.00           H
ATOM   2266  HB2 ARG A 151      51.687  50.231  22.994  1.00  0.00           H
ATOM   2267  CG  ARG A 151      50.994  52.088  24.076  1.00  0.00           C
ATOM   2268  HG1 ARG A 151      51.070  51.707  25.096  1.00  0.00           H
ATOM   2269  HG2 ARG A 151      50.045  52.629  24.015  1.00  0.00           H
ATOM   2270  CD  ARG A 151      52.175  52.920  23.795  1.00  0.00           C
ATOM   2271  HD1 ARG A 151      52.188  53.446  22.832  1.00  0.00           H
ATOM   2272  HD2 ARG A 151      53.112  52.374  23.695  1.00  0.00           H
ATOM   2273  NE  ARG A 151      52.364  53.906  24.847  1.00  0.00           N
ATOM   2274  HE  ARG A 151      51.640  53.924  25.553  1.00  0.00           H
ATOM   2275  CZ  ARG A 151      53.464  54.652  25.031  1.00  0.00           C
ATOM   2276  NH1 ARG A 151      53.537  55.546  26.027  1.00  0.00           N
ATOM   2277 1HH1 ARG A 151      52.808  55.753  26.682  1.00  0.00           H
ATOM   2278 2HH1 ARG A 151      54.317  56.167  26.179  1.00  0.00           H
ATOM   2279  NH2 ARG A 151      54.517  54.643  24.239  1.00  0.00           N
ATOM   2280 1HH2 ARG A 151      54.465  54.262  23.313  1.00  0.00           H
ATOM   2281 2HH2 ARG A 151      55.355  55.115  24.563  1.00  0.00           H
ATOM   2282  C   ARG A 151      48.883  49.384  22.338  1.00  0.00           C
ATOM   2283  O   ARG A 151      48.647  49.990  21.332  1.00  0.00           O
ATOM   2284  N   ASP A 152      48.582  48.083  22.592  1.00  0.00           N
ATOM   2285  H   ASP A 152      48.749  47.762  23.534  1.00  0.00           H
ATOM   2286  CA  ASP A 152      48.072  47.118  21.633  1.00  0.00           C
ATOM   2287  HA  ASP A 152      47.924  47.762  20.773  1.00  0.00           H
ATOM   2288  CB  ASP A 152      49.091  46.009  21.455  1.00  0.00           C
ATOM   2289  HB1 ASP A 152      48.808  45.302  20.675  1.00  0.00           H
ATOM   2290  HB2 ASP A 152      48.935  45.382  22.332  1.00  0.00           H
ATOM   2291  CG  ASP A 152      50.499  46.514  21.272  1.00  0.00           C
ATOM   2292  OD1 ASP A 152      50.701  46.935  20.079  1.00  0.00           O
ATOM   2293  OD2 ASP A 152      51.314  46.690  22.241  1.00  0.00           O
ATOM   2294  C   ASP A 152      46.592  46.670  21.841  1.00  0.00           C
ATOM   2295  O   ASP A 152      46.145  45.826  21.053  1.00  0.00           O
ATOM   2296  N   PHE A 153      45.856  47.337  22.702  1.00  0.00           N
ATOM   2297  H   PHE A 153      46.325  48.069  23.222  1.00  0.00           H
ATOM   2298  CA  PHE A 153      44.561  46.913  23.165  1.00  0.00           C
ATOM   2299  HA  PHE A 153      44.101  46.175  22.507  1.00  0.00           H
ATOM   2300  CB  PHE A 153      44.685  46.118  24.505  1.00  0.00           C
ATOM   2301  HB1 PHE A 153      43.706  45.698  24.721  1.00  0.00           H
ATOM   2302  HB2 PHE A 153      45.051  46.807  25.277  1.00  0.00           H
ATOM   2303  CG  PHE A 153      45.696  45.025  24.465  1.00  0.00           C
ATOM   2304  CD1 PHE A 153      45.421  43.782  23.879  1.00  0.00           C
ATOM   2305  HD1 PHE A 153      44.471  43.624  23.379  1.00  0.00           H
ATOM   2306  CE1 PHE A 153      46.393  42.712  23.825  1.00  0.00           C
ATOM   2307  HE1 PHE A 153      46.205  41.757  23.354  1.00  0.00           H
ATOM   2308  CZ  PHE A 153      47.679  43.020  24.293  1.00  0.00           C
ATOM   2309  HZ  PHE A 153      48.505  42.334  24.225  1.00  0.00           H
ATOM   2310  CE2 PHE A 153      48.006  44.240  24.920  1.00  0.00           C
ATOM   2311  HE2 PHE A 153      48.973  44.335  25.378  1.00  0.00           H
ATOM   2312  CD2 PHE A 153      47.020  45.261  24.958  1.00  0.00           C
ATOM   2313  HD2 PHE A 153      47.334  46.213  25.367  1.00  0.00           H
ATOM   2314  C   PHE A 153      43.548  48.031  23.329  1.00  0.00           C
ATOM   2315  O   PHE A 153      43.849  49.053  23.990  1.00  0.00           O
ATOM   2316  N   ALA A 154      42.297  47.921  22.867  1.00  0.00           N
ATOM   2317  H   ALA A 154      41.879  47.024  22.644  1.00  0.00           H
ATOM   2318  CA  ALA A 154      41.408  49.076  22.981  1.00  0.00           C
ATOM   2319  HA  ALA A 154      42.028  49.961  22.824  1.00  0.00           H
ATOM   2320  CB  ALA A 154      40.165  48.776  22.011  1.00  0.00           C
ATOM   2321  HB1 ALA A 154      40.513  48.919  20.990  1.00  0.00           H
ATOM   2322  HB2 ALA A 154      39.856  47.739  22.058  1.00  0.00           H
ATOM   2323  HB3 ALA A 154      39.279  49.390  22.176  1.00  0.00           H
ATOM   2324  C   ALA A 154      40.882  49.185  24.471  1.00  0.00           C
ATOM   2325  O   ALA A 154      40.830  48.195  25.295  1.00  0.00           O
ATOM   2326  N   VAL A 155      40.455  50.393  24.892  1.00  0.00           N
ATOM   2327  H   VAL A 155      40.437  51.205  24.281  1.00  0.00           H
ATOM   2328  CA  VAL A 155      39.780  50.650  26.234  1.00  0.00           C
ATOM   2329  HA  VAL A 155      39.597  49.742  26.800  1.00  0.00           H
ATOM   2330  CB  VAL A 155      40.776  51.360  27.117  1.00  0.00           C
ATOM   2331  HB  VAL A 155      40.810  52.356  26.683  1.00  0.00           H
ATOM   2332  CG1 VAL A 155      40.299  51.454  28.572  1.00  0.00           C
ATOM   2333 1HG1 VAL A 155      40.100  50.462  28.989  1.00  0.00           H
ATOM   2334 2HG1 VAL A 155      41.024  51.928  29.231  1.00  0.00           H
ATOM   2335 3HG1 VAL A 155      39.347  51.981  28.647  1.00  0.00           H
ATOM   2336  CG2 VAL A 155      42.218  50.792  27.067  1.00  0.00           C
ATOM   2337 1HG2 VAL A 155      42.235  49.748  27.387  1.00  0.00           H
ATOM   2338 2HG2 VAL A 155      42.540  50.787  26.025  1.00  0.00           H
ATOM   2339 3HG2 VAL A 155      42.876  51.323  27.760  1.00  0.00           H
ATOM   2340  C   VAL A 155      38.490  51.396  26.032  1.00  0.00           C
ATOM   2341  O   VAL A 155      38.523  52.381  25.284  1.00  0.00           O
ATOM   2342  N   SER A 156      37.465  51.153  26.863  1.00  0.00           N
ATOM   2343  H   SER A 156      37.361  50.222  27.233  1.00  0.00           H
ATOM   2344  CA  SER A 156      36.324  52.045  27.135  1.00  0.00           C
ATOM   2345  HA  SER A 156      36.552  53.069  26.838  1.00  0.00           H
ATOM   2346  CB  SER A 156      35.090  51.697  26.260  1.00  0.00           C
ATOM   2347  HB1 SER A 156      34.671  50.806  26.731  1.00  0.00           H
ATOM   2348  HB2 SER A 156      35.401  51.353  25.266  1.00  0.00           H
ATOM   2349  OG  SER A 156      34.044  52.644  26.351  1.00  0.00           O
ATOM   2350  HG  SER A 156      34.223  53.235  25.618  1.00  0.00           H
ATOM   2351  C   SER A 156      35.916  52.113  28.600  1.00  0.00           C
ATOM   2352  O   SER A 156      35.960  51.092  29.331  1.00  0.00           O
ATOM   2353  N   THR A 157      35.626  53.301  29.098  1.00  0.00           N
ATOM   2354  H   THR A 157      35.561  54.035  28.408  1.00  0.00           H
ATOM   2355  CA  THR A 157      35.017  53.532  30.418  1.00  0.00           C
ATOM   2356  HA  THR A 157      35.469  52.867  31.150  1.00  0.00           H
ATOM   2357  CB  THR A 157      35.283  54.982  30.875  1.00  0.00           C
ATOM   2358  HB  THR A 157      34.464  55.139  31.585  1.00  0.00           H
ATOM   2359  CG2 THR A 157      36.631  55.134  31.591  1.00  0.00           C
ATOM   2360 1HG2 THR A 157      37.424  55.453  30.931  1.00  0.00           H
ATOM   2361 2HG2 THR A 157      36.538  55.912  32.346  1.00  0.00           H
ATOM   2362 3HG2 THR A 157      36.872  54.198  32.113  1.00  0.00           H
ATOM   2363  OG1 THR A 157      35.272  55.964  29.949  1.00  0.00           O
ATOM   2364  HG1 THR A 157      36.167  55.864  29.604  1.00  0.00           H
ATOM   2365  C   THR A 157      33.544  53.165  30.377  1.00  0.00           C
ATOM   2366  O   THR A 157      32.793  53.316  29.422  1.00  0.00           O
ATOM   2367  N   VAL A 158      33.101  52.592  31.498  1.00  0.00           N
ATOM   2368  H   VAL A 158      33.748  52.423  32.248  1.00  0.00           H
ATOM   2369  CA  VAL A 158      31.695  52.179  31.736  1.00  0.00           C
ATOM   2370  HA  VAL A 158      31.187  52.705  30.920  1.00  0.00           H
ATOM   2371  CB  VAL A 158      31.385  50.654  31.613  1.00  0.00           C
ATOM   2372  HB  VAL A 158      30.433  50.463  32.107  1.00  0.00           H
ATOM   2373  CG1 VAL A 158      31.285  50.418  30.131  1.00  0.00           C
ATOM   2374 1HG1 VAL A 158      30.314  50.801  29.812  1.00  0.00           H
ATOM   2375 2HG1 VAL A 158      32.221  50.681  29.634  1.00  0.00           H
ATOM   2376 3HG1 VAL A 158      31.105  49.354  29.991  1.00  0.00           H
ATOM   2377  CG2 VAL A 158      32.298  49.708  32.337  1.00  0.00           C
ATOM   2378 1HG2 VAL A 158      33.313  49.758  31.956  1.00  0.00           H
ATOM   2379 2HG2 VAL A 158      32.162  49.949  33.389  1.00  0.00           H
ATOM   2380 3HG2 VAL A 158      31.954  48.679  32.222  1.00  0.00           H
ATOM   2381  C   VAL A 158      31.136  52.626  33.044  1.00  0.00           C
ATOM   2382  O   VAL A 158      31.832  52.922  33.996  1.00  0.00           O
ATOM   2383  N   PRO A 159      29.805  52.864  33.116  1.00  0.00           N
ATOM   2384  CD  PRO A 159      28.811  52.689  32.056  1.00  0.00           C
ATOM   2385  HD1 PRO A 159      28.753  51.676  31.655  1.00  0.00           H
ATOM   2386  HD2 PRO A 159      28.946  53.391  31.234  1.00  0.00           H
ATOM   2387  CG  PRO A 159      27.481  52.960  32.753  1.00  0.00           C
ATOM   2388  HG1 PRO A 159      27.165  51.965  33.093  1.00  0.00           H
ATOM   2389  HG2 PRO A 159      26.845  53.522  32.078  1.00  0.00           H
ATOM   2390  CB  PRO A 159      27.740  53.786  33.980  1.00  0.00           C
ATOM   2391  HB1 PRO A 159      26.962  53.689  34.735  1.00  0.00           H
ATOM   2392  HB2 PRO A 159      27.863  54.841  33.736  1.00  0.00           H
ATOM   2393  CA  PRO A 159      29.116  53.150  34.376  1.00  0.00           C
ATOM   2394  HA  PRO A 159      29.668  53.954  34.866  1.00  0.00           H
ATOM   2395  C   PRO A 159      29.012  51.925  35.257  1.00  0.00           C
ATOM   2396  O   PRO A 159      28.895  50.754  34.817  1.00  0.00           O
ATOM   2397  N   VAL A 160      28.804  52.171  36.546  1.00  0.00           N
ATOM   2398  H   VAL A 160      28.841  53.132  36.824  1.00  0.00           H
ATOM   2399  CA  VAL A 160      28.840  51.225  37.672  1.00  0.00           C
ATOM   2400  HA  VAL A 160      28.537  50.243  37.292  1.00  0.00           H
ATOM   2401  CB  VAL A 160      30.264  51.053  38.248  1.00  0.00           C
ATOM   2402  HB  VAL A 160      30.208  50.499  39.176  1.00  0.00           H
ATOM   2403  CG1 VAL A 160      31.075  50.362  37.182  1.00  0.00           C
ATOM   2404 1HG1 VAL A 160      31.472  51.033  36.419  1.00  0.00           H
ATOM   2405 2HG1 VAL A 160      31.934  49.987  37.746  1.00  0.00           H
ATOM   2406 3HG1 VAL A 160      30.578  49.523  36.697  1.00  0.00           H
ATOM   2407  CG2 VAL A 160      30.890  52.399  38.615  1.00  0.00           C
ATOM   2408 1HG2 VAL A 160      31.837  52.215  39.115  1.00  0.00           H
ATOM   2409 2HG2 VAL A 160      31.081  53.127  37.832  1.00  0.00           H
ATOM   2410 3HG2 VAL A 160      30.223  52.825  39.373  1.00  0.00           H
ATOM   2411  C   VAL A 160      27.863  51.448  38.729  1.00  0.00           C
ATOM   2412  O   VAL A 160      27.671  50.611  39.578  1.00  0.00           O
ATOM   2413  N   SER A 161      27.250  52.621  38.874  1.00  0.00           N
ATOM   2414  H   SER A 161      27.437  53.311  38.159  1.00  0.00           H
ATOM   2415  CA  SER A 161      25.884  52.837  39.397  1.00  0.00           C
ATOM   2416  HA  SER A 161      25.711  53.902  39.256  1.00  0.00           H
ATOM   2417  CB  SER A 161      24.770  52.369  38.519  1.00  0.00           C
ATOM   2418  HB1 SER A 161      23.792  52.810  38.672  1.00  0.00           H
ATOM   2419  HB2 SER A 161      24.672  51.282  38.505  1.00  0.00           H
ATOM   2420  OG  SER A 161      25.126  52.591  37.182  1.00  0.00           O
ATOM   2421  HG  SER A 161      25.509  51.810  36.785  1.00  0.00           H
ATOM   2422  C   SER A 161      25.712  52.528  40.966  1.00  0.00           C
ATOM   2423  O   SER A 161      24.720  51.965  41.366  1.00  0.00           O
ATOM   2424  N   GLY A 162      26.666  52.800  41.878  1.00  0.00           N
ATOM   2425  H   GLY A 162      27.594  53.041  41.575  1.00  0.00           H
ATOM   2426  CA  GLY A 162      26.543  52.371  43.299  1.00  0.00           C
ATOM   2427  HA1 GLY A 162      25.868  51.518  43.384  1.00  0.00           H
ATOM   2428  HA2 GLY A 162      25.980  53.151  43.807  1.00  0.00           H
ATOM   2429  C   GLY A 162      27.891  52.158  43.957  1.00  0.00           C
ATOM   2430  O   GLY A 162      28.881  52.686  43.423  1.00  0.00           O
ATOM   2431  N   PRO A 163      28.079  51.462  45.132  1.00  0.00           N
ATOM   2432  CD  PRO A 163      27.048  50.948  45.965  1.00  0.00           C
ATOM   2433  HD1 PRO A 163      26.753  49.993  45.525  1.00  0.00           H
ATOM   2434  HD2 PRO A 163      26.193  51.609  46.092  1.00  0.00           H
ATOM   2435  CG  PRO A 163      27.760  50.614  47.284  1.00  0.00           C
ATOM   2436  HG1 PRO A 163      27.901  49.536  47.252  1.00  0.00           H
ATOM   2437  HG2 PRO A 163      27.252  50.902  48.209  1.00  0.00           H
ATOM   2438  CB  PRO A 163      29.187  51.283  47.238  1.00  0.00           C
ATOM   2439  HB1 PRO A 163      29.947  50.693  47.739  1.00  0.00           H
ATOM   2440  HB2 PRO A 163      29.221  52.279  47.663  1.00  0.00           H
ATOM   2441  CA  PRO A 163      29.440  51.247  45.750  1.00  0.00           C
ATOM   2442  HA  PRO A 163      30.063  52.108  45.490  1.00  0.00           H
ATOM   2443  C   PRO A 163      30.231  49.977  45.282  1.00  0.00           C
ATOM   2444  O   PRO A 163      31.363  49.797  45.768  1.00  0.00           O
ATOM   2445  N   SER A 164      29.797  49.068  44.397  1.00  0.00           N
ATOM   2446  H   SER A 164      28.989  49.359  43.863  1.00  0.00           H
ATOM   2447  CA  SER A 164      30.463  47.822  44.036  1.00  0.00           C
ATOM   2448  HA  SER A 164      31.155  47.550  44.829  1.00  0.00           H
ATOM   2449  CB  SER A 164      29.462  46.664  44.069  1.00  0.00           C
ATOM   2450  HB1 SER A 164      29.878  45.694  43.778  1.00  0.00           H
ATOM   2451  HB2 SER A 164      28.665  46.979  43.394  1.00  0.00           H
ATOM   2452  OG  SER A 164      28.947  46.587  45.418  1.00  0.00           O
ATOM   2453  HG  SER A 164      29.579  46.131  45.972  1.00  0.00           H
ATOM   2454  C   SER A 164      31.182  47.871  42.674  1.00  0.00           C
ATOM   2455  O   SER A 164      30.645  48.322  41.637  1.00  0.00           O
ATOM   2456  N   HIS A 165      32.432  47.372  42.675  1.00  0.00           N
ATOM   2457  H   HIS A 165      32.665  46.829  43.483  1.00  0.00           H
ATOM   2458  CA  HIS A 165      33.394  47.402  41.627  1.00  0.00           C
ATOM   2459  HA  HIS A 165      33.634  48.403  41.291  1.00  0.00           H
ATOM   2460  CB  HIS A 165      34.752  47.039  42.313  1.00  0.00           C
ATOM   2461  HB1 HIS A 165      35.526  46.924  41.548  1.00  0.00           H
ATOM   2462  HB2 HIS A 165      34.554  46.111  42.852  1.00  0.00           H
ATOM   2463  CG  HIS A 165      35.257  48.093  43.219  1.00  0.00           C
ATOM   2464  ND1 HIS A 165      34.688  48.526  44.375  1.00  0.00           N
ATOM   2465  CE1 HIS A 165      35.461  49.453  44.923  1.00  0.00           C
ATOM   2466  HE1 HIS A 165      35.212  49.941  45.854  1.00  0.00           H
ATOM   2467  NE2 HIS A 165      36.483  49.609  44.171  1.00  0.00           N
ATOM   2468  HE2 HIS A 165      37.304  50.185  44.258  1.00  0.00           H
ATOM   2469  CD2 HIS A 165      36.385  48.834  43.053  1.00  0.00           C
ATOM   2470  HD2 HIS A 165      37.096  48.874  42.242  1.00  0.00           H
ATOM   2471  C   HIS A 165      33.089  46.511  40.434  1.00  0.00           C
ATOM   2472  O   HIS A 165      32.563  45.467  40.588  1.00  0.00           O
ATOM   2473  N   LEU A 166      33.593  46.897  39.270  1.00  0.00           N
ATOM   2474  H   LEU A 166      34.175  47.719  39.231  1.00  0.00           H
ATOM   2475  CA  LEU A 166      33.202  46.260  37.964  1.00  0.00           C
ATOM   2476  HA  LEU A 166      32.119  46.290  37.877  1.00  0.00           H
ATOM   2477  CB  LEU A 166      33.773  47.065  36.869  1.00  0.00           C
ATOM   2478  HB1 LEU A 166      34.854  47.002  36.868  1.00  0.00           H
ATOM   2479  HB2 LEU A 166      33.590  48.131  37.023  1.00  0.00           H
ATOM   2480  CG  LEU A 166      33.486  46.686  35.424  1.00  0.00           C
ATOM   2481  HG  LEU A 166      33.677  45.620  35.289  1.00  0.00           H
ATOM   2482  CD1 LEU A 166      31.991  47.031  35.030  1.00  0.00           C
ATOM   2483 1HD1 LEU A 166      31.791  48.104  35.058  1.00  0.00           H
ATOM   2484 2HD1 LEU A 166      31.767  46.632  34.033  1.00  0.00           H
ATOM   2485 3HD1 LEU A 166      31.314  46.501  35.698  1.00  0.00           H
ATOM   2486  CD2 LEU A 166      34.266  47.462  34.327  1.00  0.00           C
ATOM   2487 1HD2 LEU A 166      35.334  47.312  34.364  1.00  0.00           H
ATOM   2488 2HD2 LEU A 166      33.843  47.152  33.362  1.00  0.00           H
ATOM   2489 3HD2 LEU A 166      33.956  48.506  34.409  1.00  0.00           H
ATOM   2490  C   LEU A 166      33.620  44.742  37.791  1.00  0.00           C
ATOM   2491  O   LEU A 166      32.781  44.040  37.221  1.00  0.00           O
ATOM   2492  N   ARG A 167      34.536  44.212  38.639  1.00  0.00           N
ATOM   2493  H   ARG A 167      34.922  44.865  39.300  1.00  0.00           H
ATOM   2494  CA  ARG A 167      34.789  42.770  38.817  1.00  0.00           C
ATOM   2495  HA  ARG A 167      34.584  42.232  37.888  1.00  0.00           H
ATOM   2496  CB  ARG A 167      36.325  42.536  39.046  1.00  0.00           C
ATOM   2497  HB1 ARG A 167      36.545  41.501  39.276  1.00  0.00           H
ATOM   2498  HB2 ARG A 167      36.451  43.091  39.970  1.00  0.00           H
ATOM   2499  CG  ARG A 167      37.268  43.005  37.888  1.00  0.00           C
ATOM   2500  HG1 ARG A 167      37.388  44.090  37.902  1.00  0.00           H
ATOM   2501  HG2 ARG A 167      36.891  42.760  36.890  1.00  0.00           H
ATOM   2502  CD  ARG A 167      38.654  42.319  38.021  1.00  0.00           C
ATOM   2503  HD1 ARG A 167      39.254  42.659  38.864  1.00  0.00           H
ATOM   2504  HD2 ARG A 167      39.182  42.632  37.124  1.00  0.00           H
ATOM   2505  NE  ARG A 167      38.582  40.807  37.991  1.00  0.00           N
ATOM   2506  HE  ARG A 167      37.726  40.294  37.889  1.00  0.00           H
ATOM   2507  CZ  ARG A 167      39.592  39.980  38.344  1.00  0.00           C
ATOM   2508  NH1 ARG A 167      39.438  38.722  38.479  1.00  0.00           N
ATOM   2509 1HH1 ARG A 167      38.481  38.397  38.585  1.00  0.00           H
ATOM   2510 2HH1 ARG A 167      40.221  38.121  38.712  1.00  0.00           H
ATOM   2511  NH2 ARG A 167      40.762  40.441  38.614  1.00  0.00           N
ATOM   2512 1HH2 ARG A 167      41.034  41.419  38.530  1.00  0.00           H
ATOM   2513 2HH2 ARG A 167      41.464  39.747  38.841  1.00  0.00           H
ATOM   2514  C   ARG A 167      33.898  42.060  39.813  1.00  0.00           C
ATOM   2515  O   ARG A 167      33.886  40.817  39.868  1.00  0.00           O
ATOM   2516  N   GLY A 168      33.193  42.823  40.626  1.00  0.00           N
ATOM   2517  H   GLY A 168      33.337  43.810  40.505  1.00  0.00           H
ATOM   2518  CA  GLY A 168      32.080  42.388  41.501  1.00  0.00           C
ATOM   2519  HA1 GLY A 168      32.037  43.173  42.264  1.00  0.00           H
ATOM   2520  HA2 GLY A 168      32.304  41.410  41.931  1.00  0.00           H
ATOM   2521  C   GLY A 168      30.729  42.458  40.777  1.00  0.00           C
ATOM   2522  O   GLY A 168      29.804  41.685  41.087  1.00  0.00           O
ATOM   2523  N   LEU A 169      30.517  43.405  39.816  1.00  0.00           N
ATOM   2524  H   LEU A 169      31.196  44.150  39.807  1.00  0.00           H
ATOM   2525  CA  LEU A 169      29.344  43.401  38.880  1.00  0.00           C
ATOM   2526  HA  LEU A 169      28.473  43.157  39.479  1.00  0.00           H
ATOM   2527  CB  LEU A 169      29.082  44.703  38.148  1.00  0.00           C
ATOM   2528  HB1 LEU A 169      28.184  44.577  37.543  1.00  0.00           H
ATOM   2529  HB2 LEU A 169      30.040  44.976  37.695  1.00  0.00           H
ATOM   2530  CG  LEU A 169      28.898  45.899  39.107  1.00  0.00           C
ATOM   2531  HG  LEU A 169      29.851  46.096  39.606  1.00  0.00           H
ATOM   2532  CD1 LEU A 169      28.523  47.035  38.250  1.00  0.00           C
ATOM   2533 1HD1 LEU A 169      28.575  47.974  38.789  1.00  0.00           H
ATOM   2534 2HD1 LEU A 169      29.216  47.125  37.415  1.00  0.00           H
ATOM   2535 3HD1 LEU A 169      27.477  46.973  37.943  1.00  0.00           H
ATOM   2536  CD2 LEU A 169      27.933  45.691  40.232  1.00  0.00           C
ATOM   2537 1HD2 LEU A 169      27.798  46.599  40.830  1.00  0.00           H
ATOM   2538 2HD2 LEU A 169      26.988  45.424  39.763  1.00  0.00           H
ATOM   2539 3HD2 LEU A 169      28.436  44.989  40.894  1.00  0.00           H
ATOM   2540  C   LEU A 169      29.377  42.169  37.941  1.00  0.00           C
ATOM   2541  O   LEU A 169      28.429  41.474  37.849  1.00  0.00           O
ATOM   2542  N   CYS A 170      30.517  42.144  37.173  1.00  0.00           N
ATOM   2543  H   CYS A 170      31.191  42.883  37.289  1.00  0.00           H
ATOM   2544  CA  CYS A 170      30.631  41.376  35.961  1.00  0.00           C
ATOM   2545  HA  CYS A 170      29.798  40.667  36.013  1.00  0.00           H
ATOM   2546  CB  CYS A 170      30.519  42.264  34.693  1.00  0.00           C
ATOM   2547  HB1 CYS A 170      30.772  41.727  33.782  1.00  0.00           H
ATOM   2548  HB2 CYS A 170      31.158  43.129  34.850  1.00  0.00           H
ATOM   2549  SG  CYS A 170      28.910  42.857  34.492  1.00  0.00           S
ATOM   2550  HG  CYS A 170      28.633  41.991  33.508  1.00  0.00           H
ATOM   2551  C   CYS A 170      31.934  40.499  35.900  1.00  0.00           C
ATOM   2552  O   CYS A 170      32.998  40.741  36.500  1.00  0.00           O
ATOM   2553  N   GLY A 171      31.773  39.430  35.124  1.00  0.00           N
ATOM   2554  H   GLY A 171      30.882  39.279  34.673  1.00  0.00           H
ATOM   2555  CA  GLY A 171      32.867  38.558  34.732  1.00  0.00           C
ATOM   2556  HA1 GLY A 171      32.871  37.855  35.563  1.00  0.00           H
ATOM   2557  HA2 GLY A 171      33.814  39.085  34.879  1.00  0.00           H
ATOM   2558  C   GLY A 171      32.830  37.918  33.328  1.00  0.00           C
ATOM   2559  O   GLY A 171      32.010  38.371  32.532  1.00  0.00           O
ATOM   2560  N   MET A 172      33.641  36.942  32.997  1.00  0.00           N
ATOM   2561  H   MET A 172      34.272  36.633  33.720  1.00  0.00           H
ATOM   2562  CA  MET A 172      33.715  36.333  31.627  1.00  0.00           C
ATOM   2563  HA  MET A 172      32.925  36.781  31.029  1.00  0.00           H
ATOM   2564  CB  MET A 172      35.166  36.642  31.120  1.00  0.00           C
ATOM   2565  HB1 MET A 172      35.332  36.230  30.119  1.00  0.00           H
ATOM   2566  HB2 MET A 172      35.951  36.298  31.800  1.00  0.00           H
ATOM   2567  CG  MET A 172      35.441  38.109  30.959  1.00  0.00           C
ATOM   2568  HG1 MET A 172      36.495  38.189  30.693  1.00  0.00           H
ATOM   2569  HG2 MET A 172      35.316  38.626  31.907  1.00  0.00           H
ATOM   2570  SD  MET A 172      34.459  39.001  29.700  1.00  0.00           S
ATOM   2571  CE  MET A 172      34.838  40.631  30.392  1.00  0.00           C
ATOM   2572  HE1 MET A 172      35.923  40.621  30.478  1.00  0.00           H
ATOM   2573  HE2 MET A 172      34.495  41.408  29.697  1.00  0.00           H
ATOM   2574  HE3 MET A 172      34.333  40.799  31.348  1.00  0.00           H
ATOM   2575  C   MET A 172      33.437  34.822  31.678  1.00  0.00           C
ATOM   2576  O   MET A 172      34.224  34.134  32.298  1.00  0.00           O
ATOM   2577  N   GLY A 173      32.387  34.427  31.025  1.00  0.00           N
ATOM   2578  H   GLY A 173      31.990  35.059  30.344  1.00  0.00           H
ATOM   2579  CA  GLY A 173      31.914  33.048  30.927  1.00  0.00           C
ATOM   2580  HA1 GLY A 173      30.835  32.916  30.837  1.00  0.00           H
ATOM   2581  HA2 GLY A 173      32.186  32.597  31.884  1.00  0.00           H
ATOM   2582  C   GLY A 173      32.592  32.323  29.737  1.00  0.00           C
ATOM   2583  O   GLY A 173      32.433  31.136  29.574  1.00  0.00           O
ATOM   2584  N   GLY A 174      33.371  33.051  28.941  1.00  0.00           N
ATOM   2585  H   GLY A 174      33.455  34.036  29.151  1.00  0.00           H
ATOM   2586  CA  GLY A 174      34.199  32.658  27.824  1.00  0.00           C
ATOM   2587  HA1 GLY A 174      33.824  31.721  27.423  1.00  0.00           H
ATOM   2588  HA2 GLY A 174      35.241  32.416  28.052  1.00  0.00           H
ATOM   2589  C   GLY A 174      34.421  33.673  26.726  1.00  0.00           C
ATOM   2590  O   GLY A 174      34.125  34.843  26.992  1.00  0.00           O
ATOM   2591  N   PRO A 175      34.873  33.398  25.483  1.00  0.00           N
ATOM   2592  CD  PRO A 175      35.800  32.309  25.072  1.00  0.00           C
ATOM   2593  HD1 PRO A 175      35.297  31.362  24.891  1.00  0.00           H
ATOM   2594  HD2 PRO A 175      36.493  32.109  25.898  1.00  0.00           H
ATOM   2595  CG  PRO A 175      36.569  32.690  23.832  1.00  0.00           C
ATOM   2596  HG1 PRO A 175      36.697  31.850  23.138  1.00  0.00           H
ATOM   2597  HG2 PRO A 175      37.603  32.978  23.979  1.00  0.00           H
ATOM   2598  CB  PRO A 175      35.673  33.840  23.234  1.00  0.00           C
ATOM   2599  HB1 PRO A 175      34.926  33.369  22.598  1.00  0.00           H
ATOM   2600  HB2 PRO A 175      36.303  34.571  22.747  1.00  0.00           H
ATOM   2601  CA  PRO A 175      35.063  34.420  24.479  1.00  0.00           C
ATOM   2602  HA  PRO A 175      35.836  35.071  24.881  1.00  0.00           H
ATOM   2603  C   PRO A 175      33.793  35.241  24.167  1.00  0.00           C
ATOM   2604  O   PRO A 175      32.693  34.663  24.174  1.00  0.00           O
ATOM   2605  N   ARG A 176      33.948  36.519  24.053  1.00  0.00           N
ATOM   2606  H   ARG A 176      34.892  36.853  24.144  1.00  0.00           H
ATOM   2607  CA  ARG A 176      32.894  37.518  23.891  1.00  0.00           C
ATOM   2608  HA  ARG A 176      33.405  38.411  24.257  1.00  0.00           H
ATOM   2609  CB  ARG A 176      32.557  37.661  22.350  1.00  0.00           C
ATOM   2610  HB1 ARG A 176      33.425  37.916  21.742  1.00  0.00           H
ATOM   2611  HB2 ARG A 176      31.812  38.444  22.223  1.00  0.00           H
ATOM   2612  CG  ARG A 176      31.882  36.409  21.662  1.00  0.00           C
ATOM   2613  HG1 ARG A 176      31.133  35.975  22.322  1.00  0.00           H
ATOM   2614  HG2 ARG A 176      32.645  35.663  21.457  1.00  0.00           H
ATOM   2615  CD  ARG A 176      31.139  36.688  20.403  1.00  0.00           C
ATOM   2616  HD1 ARG A 176      30.721  35.728  20.102  1.00  0.00           H
ATOM   2617  HD2 ARG A 176      31.738  36.996  19.537  1.00  0.00           H
ATOM   2618  NE  ARG A 176      30.078  37.667  20.523  1.00  0.00           N
ATOM   2619  HE  ARG A 176      30.257  38.652  20.406  1.00  0.00           H
ATOM   2620  CZ  ARG A 176      28.780  37.355  20.753  1.00  0.00           C
ATOM   2621  NH1 ARG A 176      27.851  38.296  20.673  1.00  0.00           N
ATOM   2622 1HH1 ARG A 176      27.992  39.247  20.375  1.00  0.00           H
ATOM   2623 2HH1 ARG A 176      26.902  37.999  20.496  1.00  0.00           H
ATOM   2624  NH2 ARG A 176      28.296  36.173  21.064  1.00  0.00           N
ATOM   2625 1HH2 ARG A 176      28.970  35.461  21.305  1.00  0.00           H
ATOM   2626 2HH2 ARG A 176      27.352  36.126  21.410  1.00  0.00           H
ATOM   2627  C   ARG A 176      31.627  37.385  24.709  1.00  0.00           C
ATOM   2628  O   ARG A 176      30.529  37.432  24.228  1.00  0.00           O
ATOM   2629  N   THR A 177      31.794  36.975  25.964  1.00  0.00           N
ATOM   2630  H   THR A 177      32.745  36.885  26.294  1.00  0.00           H
ATOM   2631  CA  THR A 177      30.716  36.325  26.819  1.00  0.00           C
ATOM   2632  HA  THR A 177      29.719  36.672  26.547  1.00  0.00           H
ATOM   2633  CB  THR A 177      30.743  34.805  26.786  1.00  0.00           C
ATOM   2634  HB  THR A 177      31.811  34.659  26.935  1.00  0.00           H
ATOM   2635  CG2 THR A 177      29.851  33.970  27.670  1.00  0.00           C
ATOM   2636 1HG2 THR A 177      30.013  32.923  27.427  1.00  0.00           H
ATOM   2637 2HG2 THR A 177      30.003  34.066  28.745  1.00  0.00           H
ATOM   2638 3HG2 THR A 177      28.811  34.130  27.395  1.00  0.00           H
ATOM   2639  OG1 THR A 177      30.340  34.499  25.432  1.00  0.00           O
ATOM   2640  HG1 THR A 177      31.072  34.635  24.823  1.00  0.00           H
ATOM   2641  C   THR A 177      30.841  36.847  28.201  1.00  0.00           C
ATOM   2642  O   THR A 177      31.856  36.574  28.901  1.00  0.00           O
ATOM   2643  N   VAL A 178      29.973  37.728  28.549  1.00  0.00           N
ATOM   2644  H   VAL A 178      29.257  37.986  27.890  1.00  0.00           H
ATOM   2645  CA  VAL A 178      29.793  38.413  29.848  1.00  0.00           C
ATOM   2646  HA  VAL A 178      30.791  38.344  30.290  1.00  0.00           H
ATOM   2647  CB  VAL A 178      29.416  39.914  29.610  1.00  0.00           C
ATOM   2648  HB  VAL A 178      28.419  39.993  29.168  1.00  0.00           H
ATOM   2649  CG1 VAL A 178      29.365  40.787  30.858  1.00  0.00           C
ATOM   2650 1HG1 VAL A 178      28.492  40.522  31.458  1.00  0.00           H
ATOM   2651 2HG1 VAL A 178      30.268  40.722  31.469  1.00  0.00           H
ATOM   2652 3HG1 VAL A 178      29.378  41.818  30.512  1.00  0.00           H
ATOM   2653  CG2 VAL A 178      30.372  40.660  28.648  1.00  0.00           C
ATOM   2654 1HG2 VAL A 178      31.300  40.821  29.193  1.00  0.00           H
ATOM   2655 2HG2 VAL A 178      30.487  40.134  27.705  1.00  0.00           H
ATOM   2656 3HG2 VAL A 178      29.874  41.586  28.354  1.00  0.00           H
ATOM   2657  C   VAL A 178      28.875  37.694  30.814  1.00  0.00           C
ATOM   2658  O   VAL A 178      27.868  37.184  30.429  1.00  0.00           O
ATOM   2659  N   VAL A 179      29.221  37.803  32.139  1.00  0.00           N
ATOM   2660  H   VAL A 179      30.066  38.346  32.236  1.00  0.00           H
ATOM   2661  CA  VAL A 179      28.388  37.356  33.332  1.00  0.00           C
ATOM   2662  HA  VAL A 179      27.432  36.983  32.978  1.00  0.00           H
ATOM   2663  CB  VAL A 179      29.152  36.200  34.028  1.00  0.00           C
ATOM   2664  HB  VAL A 179      30.047  36.554  34.535  1.00  0.00           H
ATOM   2665  CG1 VAL A 179      28.270  35.480  35.043  1.00  0.00           C
ATOM   2666 1HG1 VAL A 179      28.702  34.734  35.706  1.00  0.00           H
ATOM   2667 2HG1 VAL A 179      27.757  36.219  35.660  1.00  0.00           H
ATOM   2668 3HG1 VAL A 179      27.479  34.927  34.539  1.00  0.00           H
ATOM   2669  CG2 VAL A 179      29.583  35.161  32.992  1.00  0.00           C
ATOM   2670 1HG2 VAL A 179      28.788  35.022  32.259  1.00  0.00           H
ATOM   2671 2HG2 VAL A 179      30.516  35.445  32.508  1.00  0.00           H
ATOM   2672 3HG2 VAL A 179      29.818  34.204  33.461  1.00  0.00           H
ATOM   2673  C   VAL A 179      28.069  38.638  34.135  1.00  0.00           C
ATOM   2674  O   VAL A 179      28.938  39.463  34.312  1.00  0.00           O
ATOM   2675  N   ALA A 180      26.811  38.753  34.605  1.00  0.00           N
ATOM   2676  H   ALA A 180      26.155  38.009  34.412  1.00  0.00           H
ATOM   2677  CA  ALA A 180      26.262  39.876  35.454  1.00  0.00           C
ATOM   2678  HA  ALA A 180      27.104  40.344  35.966  1.00  0.00           H
ATOM   2679  CB  ALA A 180      25.664  40.917  34.507  1.00  0.00           C
ATOM   2680  HB1 ALA A 180      26.464  41.431  33.979  1.00  0.00           H
ATOM   2681  HB2 ALA A 180      25.091  40.386  33.739  1.00  0.00           H
ATOM   2682  HB3 ALA A 180      25.051  41.594  35.095  1.00  0.00           H
ATOM   2683  C   ALA A 180      25.292  39.394  36.491  1.00  0.00           C
ATOM   2684  O   ALA A 180      24.485  38.503  36.318  1.00  0.00           O
ATOM   2685  N   GLY A 181      25.374  40.031  37.627  1.00  0.00           N
ATOM   2686  H   GLY A 181      25.974  40.842  37.580  1.00  0.00           H
ATOM   2687  CA  GLY A 181      24.347  39.928  38.718  1.00  0.00           C
ATOM   2688  HA1 GLY A 181      24.680  40.445  39.617  1.00  0.00           H
ATOM   2689  HA2 GLY A 181      24.264  38.855  38.820  1.00  0.00           H
ATOM   2690  C   GLY A 181      22.957  40.460  38.452  1.00  0.00           C
ATOM   2691  O   GLY A 181      22.701  41.305  37.602  1.00  0.00           O
ATOM   2692  N   SER A 182      22.077  39.964  39.311  1.00  0.00           N
ATOM   2693  H   SER A 182      22.370  39.166  39.863  1.00  0.00           H
ATOM   2694  CA  SER A 182      20.682  40.448  39.359  1.00  0.00           C
ATOM   2695  HA  SER A 182      20.475  40.608  38.302  1.00  0.00           H
ATOM   2696  CB  SER A 182      19.814  39.356  39.873  1.00  0.00           C
ATOM   2697  HB1 SER A 182      18.906  39.829  40.249  1.00  0.00           H
ATOM   2698  HB2 SER A 182      20.289  38.864  40.728  1.00  0.00           H
ATOM   2699  OG  SER A 182      19.422  38.559  38.846  1.00  0.00           O
ATOM   2700  HG  SER A 182      20.115  37.947  38.587  1.00  0.00           H
ATOM   2701  C   SER A 182      20.552  41.839  40.024  1.00  0.00           C
ATOM   2702  O   SER A 182      19.485  42.140  40.523  1.00  0.00           O
ATOM   2703  N   SER A 183      21.593  42.718  39.881  1.00  0.00           N
ATOM   2704  H   SER A 183      22.335  42.500  39.232  1.00  0.00           H
ATOM   2705  CA  SER A 183      21.514  44.117  40.309  1.00  0.00           C
ATOM   2706  HA  SER A 183      20.615  44.286  40.902  1.00  0.00           H
ATOM   2707  CB  SER A 183      22.602  44.491  41.289  1.00  0.00           C
ATOM   2708  HB1 SER A 183      22.670  43.583  41.886  1.00  0.00           H
ATOM   2709  HB2 SER A 183      22.190  45.311  41.868  1.00  0.00           H
ATOM   2710  OG  SER A 183      23.878  44.790  40.657  1.00  0.00           O
ATOM   2711  HG  SER A 183      24.588  44.732  41.286  1.00  0.00           H
ATOM   2712  C   SER A 183      21.364  44.989  39.082  1.00  0.00           C
ATOM   2713  O   SER A 183      21.661  44.630  37.927  1.00  0.00           O
ATOM   2714  N   ASP A 184      20.684  46.120  39.304  1.00  0.00           N
ATOM   2715  H   ASP A 184      20.303  46.267  40.221  1.00  0.00           H
ATOM   2716  CA  ASP A 184      20.448  47.137  38.278  1.00  0.00           C
ATOM   2717  HA  ASP A 184      19.915  46.750  37.401  1.00  0.00           H
ATOM   2718  CB  ASP A 184      19.434  48.172  38.911  1.00  0.00           C
ATOM   2719  HB1 ASP A 184      20.006  48.545  39.757  1.00  0.00           H
ATOM   2720  HB2 ASP A 184      18.468  47.701  39.142  1.00  0.00           H
ATOM   2721  CG  ASP A 184      19.135  49.245  37.883  1.00  0.00           C
ATOM   2722  OD1 ASP A 184      19.237  50.445  38.264  1.00  0.00           O
ATOM   2723  OD2 ASP A 184      18.715  48.948  36.739  1.00  0.00           O
ATOM   2724  C   ASP A 184      21.711  47.710  37.676  1.00  0.00           C
ATOM   2725  O   ASP A 184      21.950  47.675  36.451  1.00  0.00           O
ATOM   2726  N   ALA A 185      22.657  48.052  38.537  1.00  0.00           N
ATOM   2727  H   ALA A 185      22.472  47.923  39.521  1.00  0.00           H
ATOM   2728  CA  ALA A 185      24.062  48.448  38.120  1.00  0.00           C
ATOM   2729  HA  ALA A 185      24.043  49.405  37.611  1.00  0.00           H
ATOM   2730  CB  ALA A 185      24.895  48.645  39.416  1.00  0.00           C
ATOM   2731  HB1 ALA A 185      24.439  49.419  40.027  1.00  0.00           H
ATOM   2732  HB2 ALA A 185      24.890  47.722  40.004  1.00  0.00           H
ATOM   2733  HB3 ALA A 185      25.892  49.001  39.157  1.00  0.00           H
ATOM   2734  C   ALA A 185      24.769  47.341  37.248  1.00  0.00           C
ATOM   2735  O   ALA A 185      25.441  47.702  36.336  1.00  0.00           O
ATOM   2736  N   ALA A 186      24.614  46.073  37.630  1.00  0.00           N
ATOM   2737  H   ALA A 186      24.177  45.882  38.527  1.00  0.00           H
ATOM   2738  CA  ALA A 186      25.150  44.914  36.876  1.00  0.00           C
ATOM   2739  HA  ALA A 186      26.186  45.095  36.575  1.00  0.00           H
ATOM   2740  CB  ALA A 186      25.070  43.595  37.689  1.00  0.00           C
ATOM   2741  HB1 ALA A 186      25.307  42.776  37.008  1.00  0.00           H
ATOM   2742  HB2 ALA A 186      25.869  43.523  38.431  1.00  0.00           H
ATOM   2743  HB3 ALA A 186      24.129  43.433  38.200  1.00  0.00           H
ATOM   2744  C   ALA A 186      24.403  44.891  35.583  1.00  0.00           C
ATOM   2745  O   ALA A 186      25.132  44.920  34.517  1.00  0.00           O
ATOM   2746  N   GLN A 187      23.096  45.029  35.452  1.00  0.00           N
ATOM   2747  H   GLN A 187      22.584  44.690  36.252  1.00  0.00           H
ATOM   2748  CA  GLN A 187      22.440  44.967  34.125  1.00  0.00           C
ATOM   2749  HA  GLN A 187      22.806  44.083  33.602  1.00  0.00           H
ATOM   2750  CB  GLN A 187      20.932  44.773  34.337  1.00  0.00           C
ATOM   2751  HB1 GLN A 187      20.469  44.817  33.351  1.00  0.00           H
ATOM   2752  HB2 GLN A 187      20.622  45.577  35.010  1.00  0.00           H
ATOM   2753  CG  GLN A 187      20.523  43.486  35.001  1.00  0.00           C
ATOM   2754  HG1 GLN A 187      19.456  43.507  35.264  1.00  0.00           H
ATOM   2755  HG2 GLN A 187      21.098  43.420  35.921  1.00  0.00           H
ATOM   2756  CD  GLN A 187      20.687  42.165  34.141  1.00  0.00           C
ATOM   2757  OE1 GLN A 187      20.401  42.187  32.954  1.00  0.00           O
ATOM   2758  NE2 GLN A 187      21.074  41.060  34.768  1.00  0.00           N
ATOM   2759 1HE2 GLN A 187      21.575  41.229  35.626  1.00  0.00           H
ATOM   2760 2HE2 GLN A 187      21.097  40.205  34.226  1.00  0.00           H
ATOM   2761  C   GLN A 187      22.749  46.170  33.164  1.00  0.00           C
ATOM   2762  O   GLN A 187      23.231  46.138  32.042  1.00  0.00           O
ATOM   2763  N   LYS A 188      22.671  47.327  33.846  1.00  0.00           N
ATOM   2764  H   LYS A 188      22.331  47.280  34.797  1.00  0.00           H
ATOM   2765  CA  LYS A 188      23.094  48.624  33.231  1.00  0.00           C
ATOM   2766  HA  LYS A 188      22.398  48.845  32.417  1.00  0.00           H
ATOM   2767  CB  LYS A 188      22.950  49.817  34.203  1.00  0.00           C
ATOM   2768  HB1 LYS A 188      23.451  50.715  33.848  1.00  0.00           H
ATOM   2769  HB2 LYS A 188      23.367  49.484  35.155  1.00  0.00           H
ATOM   2770  CG  LYS A 188      21.457  50.266  34.468  1.00  0.00           C
ATOM   2771  HG1 LYS A 188      20.822  49.405  34.678  1.00  0.00           H
ATOM   2772  HG2 LYS A 188      21.127  50.774  33.563  1.00  0.00           H
ATOM   2773  CD  LYS A 188      21.342  51.164  35.670  1.00  0.00           C
ATOM   2774  HD1 LYS A 188      22.133  51.903  35.505  1.00  0.00           H
ATOM   2775  HD2 LYS A 188      21.509  50.538  36.543  1.00  0.00           H
ATOM   2776  CE  LYS A 188      20.023  52.070  35.650  1.00  0.00           C
ATOM   2777  HE1 LYS A 188      20.161  52.751  34.815  1.00  0.00           H
ATOM   2778  HE2 LYS A 188      19.943  52.682  36.554  1.00  0.00           H
ATOM   2779  NZ  LYS A 188      18.774  51.309  35.529  1.00  0.00           N
ATOM   2780  HZ1 LYS A 188      17.973  51.921  35.551  1.00  0.00           H
ATOM   2781  HZ2 LYS A 188      18.766  50.717  34.714  1.00  0.00           H
ATOM   2782  HZ3 LYS A 188      18.742  50.657  36.300  1.00  0.00           H
ATOM   2783  C   LYS A 188      24.496  48.614  32.668  1.00  0.00           C
ATOM   2784  O   LYS A 188      24.711  49.190  31.627  1.00  0.00           O
ATOM   2785  N   ALA A 189      25.415  47.896  33.335  1.00  0.00           N
ATOM   2786  H   ALA A 189      25.146  47.418  34.180  1.00  0.00           H
ATOM   2787  CA  ALA A 189      26.793  47.885  32.974  1.00  0.00           C
ATOM   2788  HA  ALA A 189      27.180  48.878  32.754  1.00  0.00           H
ATOM   2789  CB  ALA A 189      27.666  47.277  34.066  1.00  0.00           C
ATOM   2790  HB1 ALA A 189      27.626  47.798  35.027  1.00  0.00           H
ATOM   2791  HB2 ALA A 189      27.484  46.213  34.216  1.00  0.00           H
ATOM   2792  HB3 ALA A 189      28.698  47.469  33.777  1.00  0.00           H
ATOM   2793  C   ALA A 189      26.932  46.993  31.704  1.00  0.00           C
ATOM   2794  O   ALA A 189      27.612  47.439  30.677  1.00  0.00           O
ATOM   2795  N   VAL A 190      26.207  45.868  31.655  1.00  0.00           N
ATOM   2796  H   VAL A 190      25.676  45.623  32.487  1.00  0.00           H
ATOM   2797  CA  VAL A 190      26.158  44.936  30.490  1.00  0.00           C
ATOM   2798  HA  VAL A 190      27.161  44.628  30.202  1.00  0.00           H
ATOM   2799  CB  VAL A 190      25.286  43.622  30.681  1.00  0.00           C
ATOM   2800  HB  VAL A 190      24.303  43.891  31.059  1.00  0.00           H
ATOM   2801  CG1 VAL A 190      25.063  42.900  29.346  1.00  0.00           C
ATOM   2802 1HG1 VAL A 190      24.330  43.485  28.788  1.00  0.00           H
ATOM   2803 2HG1 VAL A 190      25.995  42.850  28.794  1.00  0.00           H
ATOM   2804 3HG1 VAL A 190      24.536  41.945  29.457  1.00  0.00           H
ATOM   2805  CG2 VAL A 190      25.878  42.716  31.743  1.00  0.00           C
ATOM   2806 1HG2 VAL A 190      26.909  42.477  31.475  1.00  0.00           H
ATOM   2807 2HG2 VAL A 190      25.774  43.369  32.614  1.00  0.00           H
ATOM   2808 3HG2 VAL A 190      25.383  41.771  31.939  1.00  0.00           H
ATOM   2809  C   VAL A 190      25.554  45.740  29.355  1.00  0.00           C
ATOM   2810  O   VAL A 190      26.038  45.627  28.209  1.00  0.00           O
ATOM   2811  N   ARG A 191      24.556  46.568  29.588  1.00  0.00           N
ATOM   2812  H   ARG A 191      24.291  46.766  30.547  1.00  0.00           H
ATOM   2813  CA  ARG A 191      23.918  47.406  28.492  1.00  0.00           C
ATOM   2814  HA  ARG A 191      23.985  46.884  27.540  1.00  0.00           H
ATOM   2815  CB  ARG A 191      22.448  47.756  28.823  1.00  0.00           C
ATOM   2816  HB1 ARG A 191      22.039  48.241  27.946  1.00  0.00           H
ATOM   2817  HB2 ARG A 191      22.453  48.429  29.684  1.00  0.00           H
ATOM   2818  CG  ARG A 191      21.605  46.522  29.078  1.00  0.00           C
ATOM   2819  HG1 ARG A 191      21.955  45.930  29.928  1.00  0.00           H
ATOM   2820  HG2 ARG A 191      21.798  45.861  28.229  1.00  0.00           H
ATOM   2821  CD  ARG A 191      20.072  46.769  29.216  1.00  0.00           C
ATOM   2822  HD1 ARG A 191      19.580  45.799  29.287  1.00  0.00           H
ATOM   2823  HD2 ARG A 191      19.715  47.331  28.358  1.00  0.00           H
ATOM   2824  NE  ARG A 191      19.777  47.464  30.506  1.00  0.00           N
ATOM   2825  HE  ARG A 191      20.088  48.424  30.569  1.00  0.00           H
ATOM   2826  CZ  ARG A 191      19.173  47.003  31.596  1.00  0.00           C
ATOM   2827  NH1 ARG A 191      18.954  47.692  32.614  1.00  0.00           N
ATOM   2828 1HH1 ARG A 191      19.156  48.675  32.497  1.00  0.00           H
ATOM   2829 2HH1 ARG A 191      18.656  47.236  33.463  1.00  0.00           H
ATOM   2830  NH2 ARG A 191      18.582  45.833  31.715  1.00  0.00           N
ATOM   2831 1HH2 ARG A 191      18.821  45.183  30.978  1.00  0.00           H
ATOM   2832 2HH2 ARG A 191      18.089  45.503  32.528  1.00  0.00           H
ATOM   2833  C   ARG A 191      24.679  48.672  28.088  1.00  0.00           C
ATOM   2834  O   ARG A 191      24.189  49.457  27.254  1.00  0.00           O
ATOM   2835  N   ALA A 192      25.736  49.087  28.749  1.00  0.00           N
ATOM   2836  H   ALA A 192      25.985  48.419  29.459  1.00  0.00           H
ATOM   2837  CA  ALA A 192      26.604  50.079  28.257  1.00  0.00           C
ATOM   2838  HA  ALA A 192      26.147  50.734  27.517  1.00  0.00           H
ATOM   2839  CB  ALA A 192      26.998  51.013  29.463  1.00  0.00           C
ATOM   2840  HB1 ALA A 192      26.244  51.760  29.708  1.00  0.00           H
ATOM   2841  HB2 ALA A 192      27.300  50.385  30.291  1.00  0.00           H
ATOM   2842  HB3 ALA A 192      27.804  51.654  29.100  1.00  0.00           H
ATOM   2843  C   ALA A 192      27.779  49.409  27.535  1.00  0.00           C
ATOM   2844  O   ALA A 192      28.078  49.762  26.350  1.00  0.00           O
ATOM   2845  N   MET A 193      28.394  48.343  28.116  1.00  0.00           N
ATOM   2846  H   MET A 193      28.189  48.236  29.099  1.00  0.00           H
ATOM   2847  CA  MET A 193      29.520  47.681  27.496  1.00  0.00           C
ATOM   2848  HA  MET A 193      30.320  48.423  27.416  1.00  0.00           H
ATOM   2849  CB  MET A 193      29.838  46.515  28.492  1.00  0.00           C
ATOM   2850  HB1 MET A 193      29.093  45.722  28.377  1.00  0.00           H
ATOM   2851  HB2 MET A 193      29.861  46.872  29.522  1.00  0.00           H
ATOM   2852  CG  MET A 193      31.151  45.788  28.170  1.00  0.00           C
ATOM   2853  HG1 MET A 193      31.951  46.419  27.799  1.00  0.00           H
ATOM   2854  HG2 MET A 193      31.005  45.098  27.345  1.00  0.00           H
ATOM   2855  SD  MET A 193      31.926  44.885  29.466  1.00  0.00           S
ATOM   2856  CE  MET A 193      32.162  46.227  30.741  1.00  0.00           C
ATOM   2857  HE1 MET A 193      31.316  46.385  31.420  1.00  0.00           H
ATOM   2858  HE2 MET A 193      33.057  46.010  31.323  1.00  0.00           H
ATOM   2859  HE3 MET A 193      32.283  47.193  30.241  1.00  0.00           H
ATOM   2860  C   MET A 193      29.098  46.996  26.160  1.00  0.00           C
ATOM   2861  O   MET A 193      29.863  47.077  25.223  1.00  0.00           O
ATOM   2862  N   ALA A 194      27.955  46.326  26.010  1.00  0.00           N
ATOM   2863  H   ALA A 194      27.445  46.170  26.865  1.00  0.00           H
ATOM   2864  CA  ALA A 194      27.475  45.750  24.782  1.00  0.00           C
ATOM   2865  HA  ALA A 194      28.175  45.004  24.429  1.00  0.00           H
ATOM   2866  CB  ALA A 194      26.173  45.076  24.989  1.00  0.00           C
ATOM   2867  HB1 ALA A 194      26.240  44.157  25.564  1.00  0.00           H
ATOM   2868  HB2 ALA A 194      25.538  45.802  25.499  1.00  0.00           H
ATOM   2869  HB3 ALA A 194      25.727  44.758  24.047  1.00  0.00           H
ATOM   2870  C   ALA A 194      27.421  46.744  23.564  1.00  0.00           C
ATOM   2871  O   ALA A 194      27.282  46.282  22.413  1.00  0.00           O
ATOM   2872  N   VAL A 195      27.394  48.061  23.798  1.00  0.00           N
ATOM   2873  H   VAL A 195      27.524  48.306  24.774  1.00  0.00           H
ATOM   2874  CA  VAL A 195      27.130  49.071  22.785  1.00  0.00           C
ATOM   2875  HA  VAL A 195      26.746  48.638  21.857  1.00  0.00           H
ATOM   2876  CB  VAL A 195      26.100  50.066  23.415  1.00  0.00           C
ATOM   2877  HB  VAL A 195      26.529  50.346  24.376  1.00  0.00           H
ATOM   2878  CG1 VAL A 195      25.892  51.161  22.364  1.00  0.00           C
ATOM   2879 1HG1 VAL A 195      25.092  51.833  22.665  1.00  0.00           H
ATOM   2880 2HG1 VAL A 195      26.778  51.794  22.252  1.00  0.00           H
ATOM   2881 3HG1 VAL A 195      25.681  50.692  21.405  1.00  0.00           H
ATOM   2882  CG2 VAL A 195      24.735  49.387  23.609  1.00  0.00           C
ATOM   2883 1HG2 VAL A 195      24.835  48.550  24.302  1.00  0.00           H
ATOM   2884 2HG2 VAL A 195      23.994  50.078  24.004  1.00  0.00           H
ATOM   2885 3HG2 VAL A 195      24.385  48.932  22.686  1.00  0.00           H
ATOM   2886  C   VAL A 195      28.451  49.810  22.491  1.00  0.00           C
ATOM   2887  O   VAL A 195      28.713  50.088  21.357  1.00  0.00           O
ATOM   2888  N   LEU A 196      29.267  49.998  23.504  1.00  0.00           N
ATOM   2889  H   LEU A 196      28.838  49.797  24.398  1.00  0.00           H
ATOM   2890  CA  LEU A 196      30.664  50.481  23.505  1.00  0.00           C
ATOM   2891  HA  LEU A 196      30.647  51.353  22.861  1.00  0.00           H
ATOM   2892  CB  LEU A 196      31.025  50.873  24.914  1.00  0.00           C
ATOM   2893  HB1 LEU A 196      32.109  51.012  24.968  1.00  0.00           H
ATOM   2894  HB2 LEU A 196      30.744  49.983  25.461  1.00  0.00           H
ATOM   2895  CG  LEU A 196      30.195  52.060  25.502  1.00  0.00           C
ATOM   2896  HG  LEU A 196      29.132  51.905  25.337  1.00  0.00           H
ATOM   2897  CD1 LEU A 196      30.507  52.149  27.011  1.00  0.00           C
ATOM   2898 1HD1 LEU A 196      29.767  52.754  27.539  1.00  0.00           H
ATOM   2899 2HD1 LEU A 196      30.461  51.154  27.441  1.00  0.00           H
ATOM   2900 3HD1 LEU A 196      31.519  52.492  27.236  1.00  0.00           H
ATOM   2901  CD2 LEU A 196      30.446  53.379  24.805  1.00  0.00           C
ATOM   2902 1HD2 LEU A 196      30.033  53.338  23.804  1.00  0.00           H
ATOM   2903 2HD2 LEU A 196      29.996  54.182  25.379  1.00  0.00           H
ATOM   2904 3HD2 LEU A 196      31.498  53.656  24.697  1.00  0.00           H
ATOM   2905  C   LEU A 196      31.695  49.548  22.932  1.00  0.00           C
ATOM   2906  O   LEU A 196      32.814  49.429  23.424  1.00  0.00           O
ATOM   2907  N   THR A 197      31.309  48.829  21.879  1.00  0.00           N
ATOM   2908  H   THR A 197      30.337  48.833  21.614  1.00  0.00           H
ATOM   2909  CA  THR A 197      32.125  47.840  21.177  1.00  0.00           C
ATOM   2910  HA  THR A 197      33.144  48.215  21.209  1.00  0.00           H
ATOM   2911  CB  THR A 197      32.266  46.541  21.981  1.00  0.00           C
ATOM   2912  HB  THR A 197      32.593  46.841  22.982  1.00  0.00           H
ATOM   2913  CG2 THR A 197      31.014  45.710  22.118  1.00  0.00           C
ATOM   2914 1HG2 THR A 197      30.340  46.057  22.902  1.00  0.00           H
ATOM   2915 2HG2 THR A 197      30.556  45.563  21.139  1.00  0.00           H
ATOM   2916 3HG2 THR A 197      31.386  44.723  22.374  1.00  0.00           H
ATOM   2917  OG1 THR A 197      33.228  45.799  21.252  1.00  0.00           O
ATOM   2918  HG1 THR A 197      33.252  44.938  21.660  1.00  0.00           H
ATOM   2919  C   THR A 197      31.644  47.668  19.751  1.00  0.00           C
ATOM   2920  O   THR A 197      30.473  47.871  19.519  1.00  0.00           O
ATOM   2921  N   ASP A 198      32.493  47.111  18.868  1.00  0.00           N
ATOM   2922  H   ASP A 198      33.355  46.822  19.309  1.00  0.00           H
ATOM   2923  CA  ASP A 198      32.275  46.816  17.411  1.00  0.00           C
ATOM   2924  HA  ASP A 198      31.990  47.704  16.855  1.00  0.00           H
ATOM   2925  CB  ASP A 198      33.581  46.162  16.881  1.00  0.00           C
ATOM   2926  HB1 ASP A 198      34.235  47.039  16.862  1.00  0.00           H
ATOM   2927  HB2 ASP A 198      33.236  45.864  15.889  1.00  0.00           H
ATOM   2928  CG  ASP A 198      34.259  45.046  17.642  1.00  0.00           C
ATOM   2929  OD1 ASP A 198      33.590  44.352  18.517  1.00  0.00           O
ATOM   2930  OD2 ASP A 198      35.410  44.693  17.280  1.00  0.00           O
ATOM   2931  C   ASP A 198      31.139  45.910  17.166  1.00  0.00           C
ATOM   2932  O   ASP A 198      30.470  46.072  16.171  1.00  0.00           O
ATOM   2933  N   HIS A 199      30.848  45.016  18.120  1.00  0.00           N
ATOM   2934  H   HIS A 199      31.557  44.890  18.828  1.00  0.00           H
ATOM   2935  CA  HIS A 199      29.791  44.098  18.014  1.00  0.00           C
ATOM   2936  HA  HIS A 199      28.936  44.524  17.493  1.00  0.00           H
ATOM   2937  CB  HIS A 199      30.234  42.953  17.117  1.00  0.00           C
ATOM   2938  HB1 HIS A 199      31.266  42.692  17.351  1.00  0.00           H
ATOM   2939  HB2 HIS A 199      30.178  43.291  16.075  1.00  0.00           H
ATOM   2940  CG  HIS A 199      29.356  41.664  17.154  1.00  0.00           C
ATOM   2941  ND1 HIS A 199      29.289  40.662  18.153  1.00  0.00           N
ATOM   2942  CE1 HIS A 199      28.373  39.801  17.732  1.00  0.00           C
ATOM   2943  HE1 HIS A 199      28.162  38.831  18.166  1.00  0.00           H
ATOM   2944  NE2 HIS A 199      27.833  40.155  16.528  1.00  0.00           N
ATOM   2945  HE2 HIS A 199      27.339  39.600  15.855  1.00  0.00           H
ATOM   2946  CD2 HIS A 199      28.444  41.346  16.199  1.00  0.00           C
ATOM   2947  HD2 HIS A 199      28.241  41.872  15.276  1.00  0.00           H
ATOM   2948  C   HIS A 199      29.234  43.684  19.394  1.00  0.00           C
ATOM   2949  O   HIS A 199      30.055  43.241  20.189  1.00  0.00           O
ATOM   2950  N   PRO A 200      27.930  43.666  19.663  1.00  0.00           N
ATOM   2951  CD  PRO A 200      26.813  43.786  18.678  1.00  0.00           C
ATOM   2952  HD1 PRO A 200      26.713  42.917  18.029  1.00  0.00           H
ATOM   2953  HD2 PRO A 200      27.014  44.587  17.968  1.00  0.00           H
ATOM   2954  CG  PRO A 200      25.649  44.182  19.616  1.00  0.00           C
ATOM   2955  HG1 PRO A 200      24.822  43.672  19.119  1.00  0.00           H
ATOM   2956  HG2 PRO A 200      25.563  45.274  19.620  1.00  0.00           H
ATOM   2957  CB  PRO A 200      25.971  43.602  21.015  1.00  0.00           C
ATOM   2958  HB1 PRO A 200      25.470  42.633  21.068  1.00  0.00           H
ATOM   2959  HB2 PRO A 200      25.478  44.165  21.800  1.00  0.00           H
ATOM   2960  CA  PRO A 200      27.430  43.398  21.059  1.00  0.00           C
ATOM   2961  HA  PRO A 200      27.695  44.155  21.793  1.00  0.00           H
ATOM   2962  C   PRO A 200      27.771  41.949  21.506  1.00  0.00           C
ATOM   2963  O   PRO A 200      27.590  40.952  20.742  1.00  0.00           O
ATOM   2964  N   TYR A 201      28.165  41.842  22.817  1.00  0.00           N
ATOM   2965  H   TYR A 201      28.305  42.702  23.323  1.00  0.00           H
ATOM   2966  CA  TYR A 201      28.579  40.562  23.374  1.00  0.00           C
ATOM   2967  HA  TYR A 201      29.227  39.980  22.725  1.00  0.00           H
ATOM   2968  CB  TYR A 201      29.221  40.938  24.744  1.00  0.00           C
ATOM   2969  HB1 TYR A 201      29.700  39.992  25.002  1.00  0.00           H
ATOM   2970  HB2 TYR A 201      28.452  41.211  25.463  1.00  0.00           H
ATOM   2971  CG  TYR A 201      30.444  41.901  24.566  1.00  0.00           C
ATOM   2972  CD1 TYR A 201      30.422  43.235  25.010  1.00  0.00           C
ATOM   2973  HD1 TYR A 201      29.484  43.561  25.422  1.00  0.00           H
ATOM   2974  CE1 TYR A 201      31.613  44.033  24.936  1.00  0.00           C
ATOM   2975  HE1 TYR A 201      31.653  45.084  25.202  1.00  0.00           H
ATOM   2976  CZ  TYR A 201      32.738  43.513  24.329  1.00  0.00           C
ATOM   2977  OH  TYR A 201      33.803  44.346  24.085  1.00  0.00           O
ATOM   2978  HH  TYR A 201      34.623  43.954  23.786  1.00  0.00           H
ATOM   2979  CE2 TYR A 201      32.727  42.207  23.746  1.00  0.00           C
ATOM   2980  HE2 TYR A 201      33.580  41.725  23.285  1.00  0.00           H
ATOM   2981  CD2 TYR A 201      31.618  41.426  23.958  1.00  0.00           C
ATOM   2982  HD2 TYR A 201      31.632  40.426  23.542  1.00  0.00           H
ATOM   2983  C   TYR A 201      27.319  39.656  23.671  1.00  0.00           C
ATOM   2984  O   TYR A 201      26.184  40.141  23.814  1.00  0.00           O
ATOM   2985  N   ALA A 202      27.555  38.391  23.959  1.00  0.00           N
ATOM   2986  H   ALA A 202      28.465  38.005  23.772  1.00  0.00           H
ATOM   2987  CA  ALA A 202      26.557  37.616  24.595  1.00  0.00           C
ATOM   2988  HA  ALA A 202      25.585  37.989  24.277  1.00  0.00           H
ATOM   2989  CB  ALA A 202      26.775  36.168  24.232  1.00  0.00           C
ATOM   2990  HB1 ALA A 202      27.821  35.860  24.302  1.00  0.00           H
ATOM   2991  HB2 ALA A 202      26.197  35.519  24.895  1.00  0.00           H
ATOM   2992  HB3 ALA A 202      26.489  36.034  23.190  1.00  0.00           H
ATOM   2993  C   ALA A 202      26.544  37.843  26.099  1.00  0.00           C
ATOM   2994  O   ALA A 202      27.449  38.468  26.637  1.00  0.00           O
ATOM   2995  N   SER A 203      25.574  37.237  26.756  1.00  0.00           N
ATOM   2996  H   SER A 203      24.843  36.750  26.268  1.00  0.00           H
ATOM   2997  CA  SER A 203      25.432  37.423  28.213  1.00  0.00           C
ATOM   2998  HA  SER A 203      26.452  37.560  28.589  1.00  0.00           H
ATOM   2999  CB  SER A 203      24.618  38.728  28.492  1.00  0.00           C
ATOM   3000  HB1 SER A 203      25.193  39.602  28.178  1.00  0.00           H
ATOM   3001  HB2 SER A 203      24.586  38.871  29.569  1.00  0.00           H
ATOM   3002  OG  SER A 203      23.323  38.832  28.008  1.00  0.00           O
ATOM   3003  HG  SER A 203      23.413  38.951  27.060  1.00  0.00           H
ATOM   3004  C   SER A 203      24.805  36.270  28.998  1.00  0.00           C
ATOM   3005  O   SER A 203      24.090  35.398  28.443  1.00  0.00           O
ATOM   3006  N   LEU A 204      25.016  36.431  30.312  1.00  0.00           N
ATOM   3007  H   LEU A 204      25.569  37.236  30.556  1.00  0.00           H
ATOM   3008  CA  LEU A 204      24.445  35.519  31.227  1.00  0.00           C
ATOM   3009  HA  LEU A 204      23.512  35.142  30.806  1.00  0.00           H
ATOM   3010  CB  LEU A 204      25.407  34.342  31.512  1.00  0.00           C
ATOM   3011  HB1 LEU A 204      26.347  34.842  31.740  1.00  0.00           H
ATOM   3012  HB2 LEU A 204      25.590  33.770  30.602  1.00  0.00           H
ATOM   3013  CG  LEU A 204      25.095  33.325  32.654  1.00  0.00           C
ATOM   3014  HG  LEU A 204      24.938  33.934  33.540  1.00  0.00           H
ATOM   3015  CD1 LEU A 204      23.826  32.589  32.331  1.00  0.00           C
ATOM   3016 1HD1 LEU A 204      23.809  32.301  31.277  1.00  0.00           H
ATOM   3017 2HD1 LEU A 204      23.642  31.725  32.976  1.00  0.00           H
ATOM   3018 3HD1 LEU A 204      22.987  33.276  32.395  1.00  0.00           H
ATOM   3019  CD2 LEU A 204      26.332  32.471  32.793  1.00  0.00           C
ATOM   3020 1HD2 LEU A 204      26.639  31.979  31.867  1.00  0.00           H
ATOM   3021 2HD2 LEU A 204      27.035  33.150  33.252  1.00  0.00           H
ATOM   3022 3HD2 LEU A 204      26.126  31.618  33.438  1.00  0.00           H
ATOM   3023  C   LEU A 204      24.064  36.361  32.493  1.00  0.00           C
ATOM   3024  O   LEU A 204      24.918  36.622  33.411  1.00  0.00           O
ATOM   3025  N   THR A 205      22.775  36.678  32.633  1.00  0.00           N
ATOM   3026  H   THR A 205      22.134  36.495  31.879  1.00  0.00           H
ATOM   3027  CA  THR A 205      22.189  37.066  33.899  1.00  0.00           C
ATOM   3028  HA  THR A 205      22.695  37.913  34.356  1.00  0.00           H
ATOM   3029  CB  THR A 205      20.728  37.557  33.723  1.00  0.00           C
ATOM   3030  HB  THR A 205      20.142  36.824  33.172  1.00  0.00           H
ATOM   3031  CG2 THR A 205      19.924  37.971  34.929  1.00  0.00           C
ATOM   3032 1HG2 THR A 205      19.447  37.082  35.329  1.00  0.00           H
ATOM   3033 2HG2 THR A 205      20.515  38.451  35.722  1.00  0.00           H
ATOM   3034 3HG2 THR A 205      19.148  38.637  34.560  1.00  0.00           H
ATOM   3035  OG1 THR A 205      20.800  38.728  32.969  1.00  0.00           O
ATOM   3036  HG1 THR A 205      20.760  38.536  32.027  1.00  0.00           H
ATOM   3037  C   THR A 205      22.287  35.999  34.904  1.00  0.00           C
ATOM   3038  O   THR A 205      21.623  34.960  34.870  1.00  0.00           O
ATOM   3039  N   LEU A 206      22.950  36.246  36.073  1.00  0.00           N
ATOM   3040  H   LEU A 206      23.447  37.119  36.122  1.00  0.00           H
ATOM   3041  CA  LEU A 206      22.972  35.354  37.273  1.00  0.00           C
ATOM   3042  HA  LEU A 206      22.903  34.323  36.944  1.00  0.00           H
ATOM   3043  CB  LEU A 206      24.349  35.532  37.975  1.00  0.00           C
ATOM   3044  HB1 LEU A 206      24.188  34.998  38.911  1.00  0.00           H
ATOM   3045  HB2 LEU A 206      24.517  36.555  38.322  1.00  0.00           H
ATOM   3046  CG  LEU A 206      25.495  34.881  37.144  1.00  0.00           C
ATOM   3047  HG  LEU A 206      25.643  35.468  36.237  1.00  0.00           H
ATOM   3048  CD1 LEU A 206      26.763  34.895  38.044  1.00  0.00           C
ATOM   3049 1HD1 LEU A 206      26.987  35.938  38.252  1.00  0.00           H
ATOM   3050 2HD1 LEU A 206      26.513  34.378  38.980  1.00  0.00           H
ATOM   3051 3HD1 LEU A 206      27.607  34.403  37.566  1.00  0.00           H
ATOM   3052  CD2 LEU A 206      25.320  33.453  36.686  1.00  0.00           C
ATOM   3053 1HD2 LEU A 206      25.164  32.712  37.474  1.00  0.00           H
ATOM   3054 2HD2 LEU A 206      24.548  33.361  35.919  1.00  0.00           H
ATOM   3055 3HD2 LEU A 206      26.242  33.234  36.149  1.00  0.00           H
ATOM   3056  C   LEU A 206      21.797  35.660  38.206  1.00  0.00           C
ATOM   3057  O   LEU A 206      21.502  36.831  38.248  1.00  0.00           O
ATOM   3058  N   PRO A 207      21.053  34.711  38.804  1.00  0.00           N
ATOM   3059  CD  PRO A 207      20.836  33.411  38.166  1.00  0.00           C
ATOM   3060  HD1 PRO A 207      21.663  32.757  38.455  1.00  0.00           H
ATOM   3061  HD2 PRO A 207      20.951  33.502  37.094  1.00  0.00           H
ATOM   3062  CG  PRO A 207      19.401  32.914  38.519  1.00  0.00           C
ATOM   3063  HG1 PRO A 207      19.406  31.832  38.599  1.00  0.00           H
ATOM   3064  HG2 PRO A 207      18.683  33.250  37.773  1.00  0.00           H
ATOM   3065  CB  PRO A 207      19.265  33.639  39.898  1.00  0.00           C
ATOM   3066  HB1 PRO A 207      19.813  33.046  40.627  1.00  0.00           H
ATOM   3067  HB2 PRO A 207      18.238  33.819  40.209  1.00  0.00           H
ATOM   3068  CA  PRO A 207      19.919  34.980  39.648  1.00  0.00           C
ATOM   3069  HA  PRO A 207      19.240  35.610  39.074  1.00  0.00           H
ATOM   3070  C   PRO A 207      20.273  35.751  40.963  1.00  0.00           C
ATOM   3071  O   PRO A 207      19.459  36.140  41.749  1.00  0.00           O
ATOM   3072  N   ASP A 208      21.554  36.003  41.254  1.00  0.00           N
ATOM   3073  H   ASP A 208      22.234  35.788  40.546  1.00  0.00           H
ATOM   3074  CA  ASP A 208      22.072  36.853  42.387  1.00  0.00           C
ATOM   3075  HA  ASP A 208      21.182  37.374  42.743  1.00  0.00           H
ATOM   3076  CB  ASP A 208      22.690  35.886  43.492  1.00  0.00           C
ATOM   3077  HB1 ASP A 208      22.931  36.382  44.436  1.00  0.00           H
ATOM   3078  HB2 ASP A 208      23.597  35.451  43.061  1.00  0.00           H
ATOM   3079  CG  ASP A 208      21.738  34.690  43.701  1.00  0.00           C
ATOM   3080  OD1 ASP A 208      20.757  34.802  44.457  1.00  0.00           O
ATOM   3081  OD2 ASP A 208      22.052  33.665  43.036  1.00  0.00           O
ATOM   3082  C   ASP A 208      23.114  37.931  41.909  1.00  0.00           C
ATOM   3083  O   ASP A 208      23.618  37.957  40.777  1.00  0.00           O
ATOM   3084  N   ASP A 209      23.532  38.761  42.801  1.00  0.00           N
ATOM   3085  H   ASP A 209      23.123  38.589  43.707  1.00  0.00           H
ATOM   3086  CA  ASP A 209      24.541  39.899  42.765  1.00  0.00           C
ATOM   3087  HA  ASP A 209      24.718  40.146  41.717  1.00  0.00           H
ATOM   3088  CB  ASP A 209      23.966  41.222  43.271  1.00  0.00           C
ATOM   3089  HB1 ASP A 209      23.289  41.563  42.493  1.00  0.00           H
ATOM   3090  HB2 ASP A 209      24.619  42.092  43.342  1.00  0.00           H
ATOM   3091  CG  ASP A 209      23.227  41.144  44.620  1.00  0.00           C
ATOM   3092  OD1 ASP A 209      23.078  40.182  45.425  1.00  0.00           O
ATOM   3093  OD2 ASP A 209      22.669  42.240  45.005  1.00  0.00           O
ATOM   3094  C   ASP A 209      25.877  39.549  43.494  1.00  0.00           C
ATOM   3095  O   ASP A 209      26.594  40.496  43.881  1.00  0.00           O
ATOM   3096  N   ALA A 210      26.153  38.277  43.684  1.00  0.00           N
ATOM   3097  H   ALA A 210      25.374  37.664  43.487  1.00  0.00           H
ATOM   3098  CA  ALA A 210      27.217  37.798  44.615  1.00  0.00           C
ATOM   3099  HA  ALA A 210      27.991  38.558  44.704  1.00  0.00           H
ATOM   3100  CB  ALA A 210      26.615  37.588  45.996  1.00  0.00           C
ATOM   3101  HB1 ALA A 210      27.368  37.451  46.771  1.00  0.00           H
ATOM   3102  HB2 ALA A 210      25.958  38.372  46.383  1.00  0.00           H
ATOM   3103  HB3 ALA A 210      26.004  36.685  45.948  1.00  0.00           H
ATOM   3104  C   ALA A 210      27.901  36.544  44.088  1.00  0.00           C
ATOM   3105  O   ALA A 210      28.651  35.844  44.817  1.00  0.00           O
ATOM   3106  N   ALA A 211      27.709  36.084  42.852  1.00  0.00           N
ATOM   3107  H   ALA A 211      27.093  36.566  42.212  1.00  0.00           H
ATOM   3108  CA  ALA A 211      28.595  35.078  42.137  1.00  0.00           C
ATOM   3109  HA  ALA A 211      29.494  35.013  42.762  1.00  0.00           H
ATOM   3110  CB  ALA A 211      27.760  33.713  42.120  1.00  0.00           C
ATOM   3111  HB1 ALA A 211      27.042  33.694  42.935  1.00  0.00           H
ATOM   3112  HB2 ALA A 211      27.166  33.761  41.209  1.00  0.00           H
ATOM   3113  HB3 ALA A 211      28.476  32.916  42.328  1.00  0.00           H
ATOM   3114  C   ALA A 211      29.173  35.470  40.759  1.00  0.00           C
ATOM   3115  O   ALA A 211      29.807  34.629  40.136  1.00  0.00           O
ATOM   3116  N   ALA A 212      29.030  36.718  40.212  1.00  0.00           N
ATOM   3117  H   ALA A 212      28.350  37.333  40.609  1.00  0.00           H
ATOM   3118  CA  ALA A 212      29.656  37.149  38.921  1.00  0.00           C
ATOM   3119  HA  ALA A 212      29.396  36.391  38.174  1.00  0.00           H
ATOM   3120  CB  ALA A 212      28.971  38.457  38.465  1.00  0.00           C
ATOM   3121  HB1 ALA A 212      29.416  38.746  37.520  1.00  0.00           H
ATOM   3122  HB2 ALA A 212      27.892  38.335  38.375  1.00  0.00           H
ATOM   3123  HB3 ALA A 212      29.165  39.231  39.212  1.00  0.00           H
ATOM   3124  C   ALA A 212      31.146  37.253  38.940  1.00  0.00           C
ATOM   3125  O   ALA A 212      31.835  37.238  37.961  1.00  0.00           O
ATOM   3126  N   ASP A 213      31.653  37.416  40.197  1.00  0.00           N
ATOM   3127  H   ASP A 213      31.046  37.746  40.936  1.00  0.00           H
ATOM   3128  CA  ASP A 213      33.072  37.385  40.507  1.00  0.00           C
ATOM   3129  HA  ASP A 213      33.603  37.986  39.779  1.00  0.00           H
ATOM   3130  CB  ASP A 213      33.371  37.943  41.915  1.00  0.00           C
ATOM   3131  HB1 ASP A 213      33.012  37.248  42.669  1.00  0.00           H
ATOM   3132  HB2 ASP A 213      32.897  38.912  42.022  1.00  0.00           H
ATOM   3133  CG  ASP A 213      34.847  38.205  42.121  1.00  0.00           C
ATOM   3134  OD1 ASP A 213      35.189  38.934  43.061  1.00  0.00           O
ATOM   3135  OD2 ASP A 213      35.745  37.600  41.391  1.00  0.00           O
ATOM   3136  C   ASP A 213      33.699  35.945  40.220  1.00  0.00           C
ATOM   3137  O   ASP A 213      34.031  35.134  41.078  1.00  0.00           O
ATOM   3138  N   CYS A 214      33.910  35.728  38.908  1.00  0.00           N
ATOM   3139  H   CYS A 214      33.668  36.490  38.285  1.00  0.00           H
ATOM   3140  CA  CYS A 214      34.361  34.471  38.274  1.00  0.00           C
ATOM   3141  HA  CYS A 214      34.673  33.738  39.008  1.00  0.00           H
ATOM   3142  CB  CYS A 214      33.183  33.792  37.537  1.00  0.00           C
ATOM   3143  HB1 CYS A 214      32.347  33.749  38.232  1.00  0.00           H
ATOM   3144  HB2 CYS A 214      33.490  32.757  37.401  1.00  0.00           H
ATOM   3145  SG  CYS A 214      32.761  34.657  36.011  1.00  0.00           S
ATOM   3146  HG  CYS A 214      32.664  35.861  36.580  1.00  0.00           H
ATOM   3147  C   CYS A 214      35.625  34.726  37.491  1.00  0.00           C
ATOM   3148  O   CYS A 214      35.917  35.870  37.342  1.00  0.00           O
ATOM   3149  N   LEU A 215      36.393  33.717  36.991  1.00  0.00           N
ATOM   3150  H   LEU A 215      36.034  32.775  37.030  1.00  0.00           H
ATOM   3151  CA  LEU A 215      37.674  33.815  36.344  1.00  0.00           C
ATOM   3152  HA  LEU A 215      37.694  34.757  35.782  1.00  0.00           H
ATOM   3153  CB  LEU A 215      38.789  33.939  37.432  1.00  0.00           C
ATOM   3154  HB1 LEU A 215      38.607  33.095  38.098  1.00  0.00           H
ATOM   3155  HB2 LEU A 215      38.753  34.848  38.025  1.00  0.00           H
ATOM   3156  CG  LEU A 215      40.220  33.960  36.967  1.00  0.00           C
ATOM   3157  HG  LEU A 215      40.377  33.195  36.203  1.00  0.00           H
ATOM   3158  CD1 LEU A 215      40.596  35.228  36.263  1.00  0.00           C
ATOM   3159 1HD1 LEU A 215      40.659  36.090  36.929  1.00  0.00           H
ATOM   3160 2HD1 LEU A 215      41.527  35.118  35.721  1.00  0.00           H
ATOM   3161 3HD1 LEU A 215      39.843  35.516  35.522  1.00  0.00           H
ATOM   3162  CD2 LEU A 215      41.238  33.841  38.046  1.00  0.00           C
ATOM   3163 1HD2 LEU A 215      41.310  34.854  38.452  1.00  0.00           H
ATOM   3164 2HD2 LEU A 215      40.913  33.061  38.727  1.00  0.00           H
ATOM   3165 3HD2 LEU A 215      42.244  33.621  37.678  1.00  0.00           H
ATOM   3166  C   LEU A 215      37.942  32.709  35.288  1.00  0.00           C
ATOM   3167  O   LEU A 215      38.337  31.572  35.621  1.00  0.00           O
ATOM   3168  N   PHE A 216      37.579  32.974  34.007  1.00  0.00           N
ATOM   3169  H   PHE A 216      37.227  33.889  33.741  1.00  0.00           H
ATOM   3170  CA  PHE A 216      37.949  32.120  32.925  1.00  0.00           C
ATOM   3171  HA  PHE A 216      37.640  31.086  33.061  1.00  0.00           H
ATOM   3172  CB  PHE A 216      37.356  32.623  31.559  1.00  0.00           C
ATOM   3173  HB1 PHE A 216      37.782  33.604  31.376  1.00  0.00           H
ATOM   3174  HB2 PHE A 216      36.292  32.790  31.709  1.00  0.00           H
ATOM   3175  CG  PHE A 216      37.391  31.624  30.418  1.00  0.00           C
ATOM   3176  CD1 PHE A 216      38.611  31.474  29.722  1.00  0.00           C
ATOM   3177  HD1 PHE A 216      39.539  31.946  30.001  1.00  0.00           H
ATOM   3178  CE1 PHE A 216      38.617  30.865  28.464  1.00  0.00           C
ATOM   3179  HE1 PHE A 216      39.517  30.927  27.872  1.00  0.00           H
ATOM   3180  CZ  PHE A 216      37.469  30.183  27.992  1.00  0.00           C
ATOM   3181  HZ  PHE A 216      37.527  29.770  27.000  1.00  0.00           H
ATOM   3182  CE2 PHE A 216      36.316  30.221  28.800  1.00  0.00           C
ATOM   3183  HE2 PHE A 216      35.489  29.665  28.381  1.00  0.00           H
ATOM   3184  CD2 PHE A 216      36.254  30.963  29.985  1.00  0.00           C
ATOM   3185  HD2 PHE A 216      35.363  31.071  30.585  1.00  0.00           H
ATOM   3186  C   PHE A 216      39.505  32.040  32.754  1.00  0.00           C
ATOM   3187  O   PHE A 216      40.156  33.089  32.761  1.00  0.00           O
ATOM   3188  N   LEU A 217      40.119  30.864  32.542  1.00  0.00           N
ATOM   3189  H   LEU A 217      39.470  30.104  32.458  1.00  0.00           H
ATOM   3190  CA  LEU A 217      41.518  30.625  32.314  1.00  0.00           C
ATOM   3191  HA  LEU A 217      41.883  31.509  31.781  1.00  0.00           H
ATOM   3192  CB  LEU A 217      42.265  30.240  33.694  1.00  0.00           C
ATOM   3193  HB1 LEU A 217      43.277  29.894  33.479  1.00  0.00           H
ATOM   3194  HB2 LEU A 217      41.752  29.353  34.066  1.00  0.00           H
ATOM   3195  CG  LEU A 217      42.415  31.408  34.676  1.00  0.00           C
ATOM   3196  HG  LEU A 217      41.448  31.907  34.791  1.00  0.00           H
ATOM   3197  CD1 LEU A 217      42.853  30.815  35.973  1.00  0.00           C
ATOM   3198 1HD1 LEU A 217      42.064  30.152  36.328  1.00  0.00           H
ATOM   3199 2HD1 LEU A 217      43.688  30.125  35.833  1.00  0.00           H
ATOM   3200 3HD1 LEU A 217      43.184  31.556  36.707  1.00  0.00           H
ATOM   3201  CD2 LEU A 217      43.506  32.379  34.140  1.00  0.00           C
ATOM   3202 1HD2 LEU A 217      43.525  33.255  34.784  1.00  0.00           H
ATOM   3203 2HD2 LEU A 217      44.436  31.808  34.166  1.00  0.00           H
ATOM   3204 3HD2 LEU A 217      43.161  32.603  33.129  1.00  0.00           H
ATOM   3205  C   LEU A 217      41.700  29.373  31.456  1.00  0.00           C
ATOM   3206  O   LEU A 217      41.190  28.249  31.658  1.00  0.00           O
ATOM   3207  N   ARG A 218      42.611  29.581  30.491  1.00  0.00           N
ATOM   3208  H   ARG A 218      42.837  30.537  30.251  1.00  0.00           H
ATOM   3209  CA  ARG A 218      43.324  28.653  29.573  1.00  0.00           C
ATOM   3210  HA  ARG A 218      43.030  27.700  30.014  1.00  0.00           H
ATOM   3211  CB  ARG A 218      42.688  28.865  28.114  1.00  0.00           C
ATOM   3212  HB1 ARG A 218      43.047  29.781  27.652  1.00  0.00           H
ATOM   3213  HB2 ARG A 218      41.614  29.012  28.225  1.00  0.00           H
ATOM   3214  CG  ARG A 218      42.986  27.738  27.100  1.00  0.00           C
ATOM   3215  HG1 ARG A 218      42.295  27.867  26.271  1.00  0.00           H
ATOM   3216  HG2 ARG A 218      42.797  26.766  27.556  1.00  0.00           H
ATOM   3217  CD  ARG A 218      44.408  27.753  26.460  1.00  0.00           C
ATOM   3218  HD1 ARG A 218      44.354  26.996  25.678  1.00  0.00           H
ATOM   3219  HD2 ARG A 218      45.133  27.558  27.237  1.00  0.00           H
ATOM   3220  NE  ARG A 218      44.533  29.022  25.747  1.00  0.00           N
ATOM   3221  HE  ARG A 218      43.737  29.635  25.800  1.00  0.00           H
ATOM   3222  CZ  ARG A 218      45.533  29.453  25.051  1.00  0.00           C
ATOM   3223  NH1 ARG A 218      45.511  30.642  24.556  1.00  0.00           N
ATOM   3224 1HH1 ARG A 218      44.603  31.100  24.508  1.00  0.00           H
ATOM   3225 2HH1 ARG A 218      46.215  30.868  23.872  1.00  0.00           H
ATOM   3226  NH2 ARG A 218      46.654  28.808  24.892  1.00  0.00           N
ATOM   3227 1HH2 ARG A 218      46.796  27.864  25.218  1.00  0.00           H
ATOM   3228 2HH2 ARG A 218      47.471  29.266  24.500  1.00  0.00           H
ATOM   3229  C   ARG A 218      44.853  28.797  29.707  1.00  0.00           C
ATOM   3230  O   ARG A 218      45.470  29.352  28.756  1.00  0.00           O
ATOM   3231  N   PRO A 219      45.437  28.377  30.855  1.00  0.00           N
ATOM   3232  CD  PRO A 219      44.766  27.826  32.056  1.00  0.00           C
ATOM   3233  HD1 PRO A 219      44.488  26.779  31.897  1.00  0.00           H
ATOM   3234  HD2 PRO A 219      43.843  28.374  32.250  1.00  0.00           H
ATOM   3235  CG  PRO A 219      45.794  28.038  33.132  1.00  0.00           C
ATOM   3236  HG1 PRO A 219      45.738  27.474  34.061  1.00  0.00           H
ATOM   3237  HG2 PRO A 219      45.602  29.051  33.479  1.00  0.00           H
ATOM   3238  CB  PRO A 219      47.221  28.052  32.479  1.00  0.00           C
ATOM   3239  HB1 PRO A 219      47.385  26.978  32.334  1.00  0.00           H
ATOM   3240  HB2 PRO A 219      47.855  28.673  33.105  1.00  0.00           H
ATOM   3241  CA  PRO A 219      46.899  28.684  31.158  1.00  0.00           C
ATOM   3242  HA  PRO A 219      46.978  29.774  31.203  1.00  0.00           H
ATOM   3243  C   PRO A 219      47.810  28.165  30.076  1.00  0.00           C
ATOM   3244  O   PRO A 219      48.963  28.635  29.997  1.00  0.00           O
ATOM   3245  N   GLY A 220      47.438  27.153  29.272  1.00  0.00           N
ATOM   3246  H   GLY A 220      46.554  26.693  29.440  1.00  0.00           H
ATOM   3247  CA  GLY A 220      48.209  26.822  28.071  1.00  0.00           C
ATOM   3248  HA1 GLY A 220      49.134  26.427  28.502  1.00  0.00           H
ATOM   3249  HA2 GLY A 220      48.504  27.721  27.528  1.00  0.00           H
ATOM   3250  C   GLY A 220      47.404  25.931  27.070  1.00  0.00           C
ATOM   3251  O   GLY A 220      47.481  26.192  25.883  1.00  0.00           O
ATOM   3252  N   LEU A 221      46.859  24.766  27.456  1.00  0.00           N
ATOM   3253  H   LEU A 221      46.824  24.514  28.432  1.00  0.00           H
ATOM   3254  CA  LEU A 221      46.305  23.864  26.464  1.00  0.00           C
ATOM   3255  HA  LEU A 221      46.970  23.946  25.598  1.00  0.00           H
ATOM   3256  CB  LEU A 221      46.520  22.433  27.130  1.00  0.00           C
ATOM   3257  HB1 LEU A 221      45.705  22.430  27.859  1.00  0.00           H
ATOM   3258  HB2 LEU A 221      47.464  22.311  27.654  1.00  0.00           H
ATOM   3259  CG  LEU A 221      46.306  21.298  26.057  1.00  0.00           C
ATOM   3260  HG  LEU A 221      45.403  21.525  25.480  1.00  0.00           H
ATOM   3261  CD1 LEU A 221      47.458  21.193  25.081  1.00  0.00           C
ATOM   3262 1HD1 LEU A 221      48.395  20.941  25.597  1.00  0.00           H
ATOM   3263 2HD1 LEU A 221      47.219  20.366  24.413  1.00  0.00           H
ATOM   3264 3HD1 LEU A 221      47.689  22.075  24.481  1.00  0.00           H
ATOM   3265  CD2 LEU A 221      46.214  19.999  26.843  1.00  0.00           C
ATOM   3266 1HD2 LEU A 221      46.068  19.211  26.106  1.00  0.00           H
ATOM   3267 2HD2 LEU A 221      47.062  19.870  27.515  1.00  0.00           H
ATOM   3268 3HD2 LEU A 221      45.333  20.017  27.481  1.00  0.00           H
ATOM   3269  C   LEU A 221      44.820  24.183  26.210  1.00  0.00           C
ATOM   3270  O   LEU A 221      44.079  24.322  27.171  1.00  0.00           O
ATOM   3271  N   PRO A 222      44.362  24.287  24.953  1.00  0.00           N
ATOM   3272  CD  PRO A 222      45.234  24.497  23.684  1.00  0.00           C
ATOM   3273  HD1 PRO A 222      46.077  23.813  23.718  1.00  0.00           H
ATOM   3274  HD2 PRO A 222      45.543  25.544  23.659  1.00  0.00           H
ATOM   3275  CG  PRO A 222      44.224  24.243  22.587  1.00  0.00           C
ATOM   3276  HG1 PRO A 222      44.282  23.185  22.362  1.00  0.00           H
ATOM   3277  HG2 PRO A 222      44.550  24.919  21.793  1.00  0.00           H
ATOM   3278  CB  PRO A 222      42.885  24.718  23.111  1.00  0.00           C
ATOM   3279  HB1 PRO A 222      42.071  24.265  22.541  1.00  0.00           H
ATOM   3280  HB2 PRO A 222      42.844  25.804  23.026  1.00  0.00           H
ATOM   3281  CA  PRO A 222      42.904  24.329  24.606  1.00  0.00           C
ATOM   3282  HA  PRO A 222      42.421  25.058  25.264  1.00  0.00           H
ATOM   3283  C   PRO A 222      42.140  22.914  24.742  1.00  0.00           C
ATOM   3284  O   PRO A 222      42.812  21.895  24.570  1.00  0.00           O
ATOM   3285  N   GLY A 223      40.822  22.942  24.884  1.00  0.00           N
ATOM   3286  H   GLY A 223      40.378  23.837  24.976  1.00  0.00           H
ATOM   3287  CA  GLY A 223      40.020  21.756  24.895  1.00  0.00           C
ATOM   3288  HA1 GLY A 223      40.294  21.188  24.008  1.00  0.00           H
ATOM   3289  HA2 GLY A 223      38.951  21.942  24.736  1.00  0.00           H
ATOM   3290  C   GLY A 223      40.149  20.855  26.110  1.00  0.00           C
ATOM   3291  O   GLY A 223      39.984  19.599  25.972  1.00  0.00           O
ATOM   3292  N   VAL A 224      40.492  21.440  27.261  1.00  0.00           N
ATOM   3293  H   VAL A 224      40.645  22.443  27.314  1.00  0.00           H
ATOM   3294  CA  VAL A 224      40.435  20.729  28.558  1.00  0.00           C
ATOM   3295  HA  VAL A 224      40.767  19.727  28.308  1.00  0.00           H
ATOM   3296  CB  VAL A 224      41.405  21.196  29.598  1.00  0.00           C
ATOM   3297  HB  VAL A 224      41.240  22.260  29.765  1.00  0.00           H
ATOM   3298  CG1 VAL A 224      41.226  20.474  30.877  1.00  0.00           C
ATOM   3299 1HG1 VAL A 224      40.319  20.753  31.430  1.00  0.00           H
ATOM   3300 2HG1 VAL A 224      41.262  19.418  30.629  1.00  0.00           H
ATOM   3301 3HG1 VAL A 224      42.091  20.694  31.509  1.00  0.00           H
ATOM   3302  CG2 VAL A 224      42.853  21.003  29.100  1.00  0.00           C
ATOM   3303 1HG2 VAL A 224      43.682  21.217  29.773  1.00  0.00           H
ATOM   3304 2HG2 VAL A 224      43.004  19.930  28.951  1.00  0.00           H
ATOM   3305 3HG2 VAL A 224      42.965  21.531  28.154  1.00  0.00           H
ATOM   3306  C   VAL A 224      38.966  20.422  29.074  1.00  0.00           C
ATOM   3307  O   VAL A 224      38.789  19.334  29.669  1.00  0.00           O
ATOM   3308  N   PRO A 225      37.859  21.172  28.858  1.00  0.00           N
ATOM   3309  CD  PRO A 225      36.564  20.577  29.040  1.00  0.00           C
ATOM   3310  HD1 PRO A 225      36.325  20.395  30.085  1.00  0.00           H
ATOM   3311  HD2 PRO A 225      36.512  19.675  28.424  1.00  0.00           H
ATOM   3312  CG  PRO A 225      35.574  21.561  28.355  1.00  0.00           C
ATOM   3313  HG1 PRO A 225      34.693  21.730  28.984  1.00  0.00           H
ATOM   3314  HG2 PRO A 225      35.332  21.204  27.356  1.00  0.00           H
ATOM   3315  CB  PRO A 225      36.367  22.898  28.315  1.00  0.00           C
ATOM   3316  HB1 PRO A 225      36.084  23.457  29.208  1.00  0.00           H
ATOM   3317  HB2 PRO A 225      36.086  23.401  27.397  1.00  0.00           H
ATOM   3318  CA  PRO A 225      37.822  22.543  28.361  1.00  0.00           C
ATOM   3319  HA  PRO A 225      38.288  22.598  27.370  1.00  0.00           H
ATOM   3320  C   PRO A 225      38.473  23.624  29.239  1.00  0.00           C
ATOM   3321  O   PRO A 225      38.896  23.216  30.333  1.00  0.00           O
ATOM   3322  N   PRO A 226      38.516  24.903  28.879  1.00  0.00           N
ATOM   3323  CD  PRO A 226      38.194  25.323  27.512  1.00  0.00           C
ATOM   3324  HD1 PRO A 226      37.114  25.454  27.480  1.00  0.00           H
ATOM   3325  HD2 PRO A 226      38.642  24.752  26.705  1.00  0.00           H
ATOM   3326  CG  PRO A 226      38.779  26.695  27.431  1.00  0.00           C
ATOM   3327  HG1 PRO A 226      38.167  27.327  26.790  1.00  0.00           H
ATOM   3328  HG2 PRO A 226      39.767  26.634  26.973  1.00  0.00           H
ATOM   3329  CB  PRO A 226      38.829  27.235  28.861  1.00  0.00           C
ATOM   3330  HB1 PRO A 226      37.808  27.579  28.991  1.00  0.00           H
ATOM   3331  HB2 PRO A 226      39.512  28.041  29.141  1.00  0.00           H
ATOM   3332  CA  PRO A 226      39.110  25.996  29.685  1.00  0.00           C
ATOM   3333  HA  PRO A 226      40.198  25.965  29.758  1.00  0.00           H
ATOM   3334  C   PRO A 226      38.444  26.033  31.044  1.00  0.00           C
ATOM   3335  O   PRO A 226      37.231  25.770  31.187  1.00  0.00           O
ATOM   3336  N   PHE A 227      39.190  26.299  32.126  1.00  0.00           N
ATOM   3337  H   PHE A 227      40.128  26.655  31.975  1.00  0.00           H
ATOM   3338  CA  PHE A 227      38.628  26.346  33.467  1.00  0.00           C
ATOM   3339  HA  PHE A 227      37.873  25.561  33.580  1.00  0.00           H
ATOM   3340  CB  PHE A 227      39.730  26.270  34.526  1.00  0.00           C
ATOM   3341  HB1 PHE A 227      39.198  26.169  35.461  1.00  0.00           H
ATOM   3342  HB2 PHE A 227      40.347  27.169  34.472  1.00  0.00           H
ATOM   3343  CG  PHE A 227      40.713  25.053  34.321  1.00  0.00           C
ATOM   3344  CD1 PHE A 227      42.034  25.316  33.900  1.00  0.00           C
ATOM   3345  HD1 PHE A 227      42.312  26.351  33.746  1.00  0.00           H
ATOM   3346  CE1 PHE A 227      42.908  24.240  33.716  1.00  0.00           C
ATOM   3347  HE1 PHE A 227      43.910  24.340  33.319  1.00  0.00           H
ATOM   3348  CZ  PHE A 227      42.403  22.925  33.948  1.00  0.00           C
ATOM   3349  HZ  PHE A 227      43.086  22.090  33.849  1.00  0.00           H
ATOM   3350  CE2 PHE A 227      41.067  22.692  34.309  1.00  0.00           C
ATOM   3351  HE2 PHE A 227      40.681  21.708  34.506  1.00  0.00           H
ATOM   3352  CD2 PHE A 227      40.241  23.746  34.547  1.00  0.00           C
ATOM   3353  HD2 PHE A 227      39.212  23.532  34.778  1.00  0.00           H
ATOM   3354  C   PHE A 227      37.945  27.658  33.692  1.00  0.00           C
ATOM   3355  O   PHE A 227      38.339  28.671  33.189  1.00  0.00           O
ATOM   3356  N   LEU A 228      36.967  27.645  34.591  1.00  0.00           N
ATOM   3357  H   LEU A 228      36.738  26.723  34.933  1.00  0.00           H
ATOM   3358  CA  LEU A 228      36.308  28.884  35.082  1.00  0.00           C
ATOM   3359  HA  LEU A 228      36.851  29.815  34.897  1.00  0.00           H
ATOM   3360  CB  LEU A 228      34.996  29.037  34.239  1.00  0.00           C
ATOM   3361  HB1 LEU A 228      34.414  28.114  34.277  1.00  0.00           H
ATOM   3362  HB2 LEU A 228      35.318  29.243  33.221  1.00  0.00           H
ATOM   3363  CG  LEU A 228      33.982  30.111  34.593  1.00  0.00           C
ATOM   3364  HG  LEU A 228      33.472  29.857  35.515  1.00  0.00           H
ATOM   3365  CD1 LEU A 228      34.625  31.419  34.528  1.00  0.00           C
ATOM   3366 1HD1 LEU A 228      35.099  31.604  35.488  1.00  0.00           H
ATOM   3367 2HD1 LEU A 228      35.372  31.416  33.732  1.00  0.00           H
ATOM   3368 3HD1 LEU A 228      33.842  32.177  34.464  1.00  0.00           H
ATOM   3369  CD2 LEU A 228      32.808  30.086  33.614  1.00  0.00           C
ATOM   3370 1HD2 LEU A 228      32.006  30.703  34.038  1.00  0.00           H
ATOM   3371 2HD2 LEU A 228      33.077  30.296  32.577  1.00  0.00           H
ATOM   3372 3HD2 LEU A 228      32.451  29.063  33.628  1.00  0.00           H
ATOM   3373  C   LEU A 228      36.048  28.742  36.618  1.00  0.00           C
ATOM   3374  O   LEU A 228      35.132  27.974  37.080  1.00  0.00           O
ATOM   3375  N   LEU A 229      36.762  29.511  37.373  1.00  0.00           N
ATOM   3376  H   LEU A 229      37.351  30.187  36.906  1.00  0.00           H
ATOM   3377  CA  LEU A 229      36.536  29.605  38.860  1.00  0.00           C
ATOM   3378  HA  LEU A 229      36.547  28.606  39.295  1.00  0.00           H
ATOM   3379  CB  LEU A 229      37.547  30.538  39.569  1.00  0.00           C
ATOM   3380  HB1 LEU A 229      37.085  30.694  40.548  1.00  0.00           H
ATOM   3381  HB2 LEU A 229      37.687  31.525  39.126  1.00  0.00           H
ATOM   3382  CG  LEU A 229      38.897  29.863  39.922  1.00  0.00           C
ATOM   3383  HG  LEU A 229      38.737  28.911  40.431  1.00  0.00           H
ATOM   3384  CD1 LEU A 229      39.666  29.619  38.633  1.00  0.00           C
ATOM   3385 1HD1 LEU A 229      39.203  28.748  38.177  1.00  0.00           H
ATOM   3386 2HD1 LEU A 229      39.444  30.457  37.967  1.00  0.00           H
ATOM   3387 3HD1 LEU A 229      40.740  29.533  38.802  1.00  0.00           H
ATOM   3388  CD2 LEU A 229      39.741  30.845  40.759  1.00  0.00           C
ATOM   3389 1HD2 LEU A 229      40.550  30.301  41.236  1.00  0.00           H
ATOM   3390 2HD2 LEU A 229      40.038  31.659  40.103  1.00  0.00           H
ATOM   3391 3HD2 LEU A 229      39.207  31.244  41.630  1.00  0.00           H
ATOM   3392  C   LEU A 229      35.135  30.092  39.258  1.00  0.00           C
ATOM   3393  O   LEU A 229      34.759  31.128  38.692  1.00  0.00           O
ATOM   3394  N   HIS A 230      34.395  29.516  40.191  1.00  0.00           N
ATOM   3395  H   HIS A 230      34.748  28.679  40.647  1.00  0.00           H
ATOM   3396  CA  HIS A 230      32.985  29.880  40.504  1.00  0.00           C
ATOM   3397  HA  HIS A 230      32.937  30.928  40.211  1.00  0.00           H
ATOM   3398  CB  HIS A 230      32.008  29.237  39.578  1.00  0.00           C
ATOM   3399  HB1 HIS A 230      32.473  29.383  38.611  1.00  0.00           H
ATOM   3400  HB2 HIS A 230      31.057  29.764  39.652  1.00  0.00           H
ATOM   3401  CG  HIS A 230      31.671  27.781  39.882  1.00  0.00           C
ATOM   3402  ND1 HIS A 230      30.551  27.356  40.447  1.00  0.00           N
ATOM   3403  HD1 HIS A 230      29.852  27.963  40.854  1.00  0.00           H
ATOM   3404  CE1 HIS A 230      30.623  26.009  40.604  1.00  0.00           C
ATOM   3405  HE1 HIS A 230      29.838  25.410  41.046  1.00  0.00           H
ATOM   3406  NE2 HIS A 230      31.756  25.589  40.016  1.00  0.00           N
ATOM   3407  CD2 HIS A 230      32.420  26.710  39.559  1.00  0.00           C
ATOM   3408  HD2 HIS A 230      33.411  26.790  39.122  1.00  0.00           H
ATOM   3409  C   HIS A 230      32.589  29.614  41.905  1.00  0.00           C
ATOM   3410  O   HIS A 230      33.098  28.682  42.606  1.00  0.00           O
ATOM   3411  N   ARG A 231      31.648  30.389  42.489  1.00  0.00           N
ATOM   3412  H   ARG A 231      31.469  31.272  42.036  1.00  0.00           H
ATOM   3413  CA  ARG A 231      31.044  30.055  43.759  1.00  0.00           C
ATOM   3414  HA  ARG A 231      31.829  29.874  44.495  1.00  0.00           H
ATOM   3415  CB  ARG A 231      30.260  31.298  44.313  1.00  0.00           C
ATOM   3416  HB1 ARG A 231      29.489  31.640  43.615  1.00  0.00           H
ATOM   3417  HB2 ARG A 231      31.008  32.072  44.437  1.00  0.00           H
ATOM   3418  CG  ARG A 231      29.617  31.231  45.648  1.00  0.00           C
ATOM   3419  HG1 ARG A 231      30.298  31.364  46.494  1.00  0.00           H
ATOM   3420  HG2 ARG A 231      29.026  30.324  45.824  1.00  0.00           H
ATOM   3421  CD  ARG A 231      28.774  32.457  45.885  1.00  0.00           C
ATOM   3422  HD1 ARG A 231      27.878  32.451  45.258  1.00  0.00           H
ATOM   3423  HD2 ARG A 231      29.401  33.318  45.635  1.00  0.00           H
ATOM   3424  NE  ARG A 231      28.307  32.618  47.257  1.00  0.00           N
ATOM   3425  HE  ARG A 231      27.912  31.805  47.716  1.00  0.00           H
ATOM   3426  CZ  ARG A 231      28.382  33.683  47.997  1.00  0.00           C
ATOM   3427  NH1 ARG A 231      28.733  34.820  47.517  1.00  0.00           N
ATOM   3428 1HH1 ARG A 231      28.916  34.718  46.532  1.00  0.00           H
ATOM   3429 2HH1 ARG A 231      28.960  35.663  48.023  1.00  0.00           H
ATOM   3430  NH2 ARG A 231      28.218  33.652  49.251  1.00  0.00           N
ATOM   3431 1HH2 ARG A 231      27.779  32.852  49.687  1.00  0.00           H
ATOM   3432 2HH2 ARG A 231      28.413  34.489  49.784  1.00  0.00           H
ATOM   3433  C   ARG A 231      30.171  28.767  43.559  1.00  0.00           C
ATOM   3434  O   ARG A 231      29.450  28.693  42.577  1.00  0.00           O
ATOM   3435  N   GLY A 232      30.248  27.872  44.532  1.00  0.00           N
ATOM   3436  H   GLY A 232      30.805  28.174  45.318  1.00  0.00           H
ATOM   3437  CA  GLY A 232      29.518  26.640  44.563  1.00  0.00           C
ATOM   3438  HA1 GLY A 232      30.055  25.965  45.219  1.00  0.00           H
ATOM   3439  HA2 GLY A 232      29.534  26.162  43.591  1.00  0.00           H
ATOM   3440  C   GLY A 232      28.109  26.868  44.997  1.00  0.00           C
ATOM   3441  O   GLY A 232      27.719  27.898  45.621  1.00  0.00           O
ATOM   3442  N   GLY A 233      27.203  25.980  44.671  1.00  0.00           N
ATOM   3443  H   GLY A 233      27.537  25.236  44.076  1.00  0.00           H
ATOM   3444  CA  GLY A 233      25.763  26.101  44.885  1.00  0.00           C
ATOM   3445  HA1 GLY A 233      25.310  25.248  44.379  1.00  0.00           H
ATOM   3446  HA2 GLY A 233      25.406  27.051  44.465  1.00  0.00           H
ATOM   3447  C   GLY A 233      25.314  25.952  46.358  1.00  0.00           C
ATOM   3448  O   GLY A 233      24.092  25.844  46.562  1.00  0.00           O
ATOM   3449  N   GLY A 234      26.234  26.039  47.308  1.00  0.00           N
ATOM   3450  H   GLY A 234      27.191  26.248  47.046  1.00  0.00           H
ATOM   3451  CA  GLY A 234      25.929  25.684  48.708  1.00  0.00           C
ATOM   3452  HA1 GLY A 234      26.857  25.855  49.253  1.00  0.00           H
ATOM   3453  HA2 GLY A 234      25.685  24.637  48.890  1.00  0.00           H
ATOM   3454  C   GLY A 234      24.982  26.664  49.375  1.00  0.00           C
ATOM   3455  O   GLY A 234      23.946  26.270  49.921  1.00  0.00           O
ATOM   3456  N   ASP A 235      25.375  27.892  49.276  1.00  0.00           N
ATOM   3457  H   ASP A 235      26.227  28.061  48.765  1.00  0.00           H
ATOM   3458  CA  ASP A 235      24.449  28.988  49.621  1.00  0.00           C
ATOM   3459  HA  ASP A 235      23.697  28.565  50.294  1.00  0.00           H
ATOM   3460  CB  ASP A 235      25.309  30.096  50.350  1.00  0.00           C
ATOM   3461  HB1 ASP A 235      25.662  29.648  51.289  1.00  0.00           H
ATOM   3462  HB2 ASP A 235      24.636  30.943  50.512  1.00  0.00           H
ATOM   3463  CG  ASP A 235      26.633  30.580  49.662  1.00  0.00           C
ATOM   3464  OD1 ASP A 235      26.923  30.252  48.511  1.00  0.00           O
ATOM   3465  OD2 ASP A 235      27.240  31.405  50.304  1.00  0.00           O
ATOM   3466  C   ASP A 235      23.750  29.627  48.420  1.00  0.00           C
ATOM   3467  O   ASP A 235      22.649  30.192  48.636  1.00  0.00           O
ATOM   3468  N   LEU A 236      24.385  29.599  47.222  1.00  0.00           N
ATOM   3469  H   LEU A 236      25.308  29.207  47.174  1.00  0.00           H
ATOM   3470  CA  LEU A 236      23.793  30.289  46.024  1.00  0.00           C
ATOM   3471  HA  LEU A 236      22.854  30.704  46.371  1.00  0.00           H
ATOM   3472  CB  LEU A 236      24.737  31.536  45.518  1.00  0.00           C
ATOM   3473  HB1 LEU A 236      24.831  31.488  44.432  1.00  0.00           H
ATOM   3474  HB2 LEU A 236      25.723  31.427  45.966  1.00  0.00           H
ATOM   3475  CG  LEU A 236      24.263  32.939  45.986  1.00  0.00           C
ATOM   3476  HG  LEU A 236      23.296  33.096  45.519  1.00  0.00           H
ATOM   3477  CD1 LEU A 236      24.113  33.087  47.479  1.00  0.00           C
ATOM   3478 1HD1 LEU A 236      23.140  32.689  47.771  1.00  0.00           H
ATOM   3479 2HD1 LEU A 236      24.977  32.608  47.963  1.00  0.00           H
ATOM   3480 3HD1 LEU A 236      23.972  34.159  47.624  1.00  0.00           H
ATOM   3481  CD2 LEU A 236      25.158  34.079  45.470  1.00  0.00           C
ATOM   3482 1HD2 LEU A 236      24.567  34.990  45.378  1.00  0.00           H
ATOM   3483 2HD2 LEU A 236      25.988  34.214  46.164  1.00  0.00           H
ATOM   3484 3HD2 LEU A 236      25.527  33.790  44.492  1.00  0.00           H
ATOM   3485  C   LEU A 236      23.473  29.284  44.960  1.00  0.00           C
ATOM   3486  O   LEU A 236      24.180  29.165  43.926  1.00  0.00           O
ATOM   3487  N   PRO A 237      22.475  28.441  45.115  1.00  0.00           N
ATOM   3488  CD  PRO A 237      21.439  28.228  46.188  1.00  0.00           C
ATOM   3489  HD1 PRO A 237      21.049  29.197  46.510  1.00  0.00           H
ATOM   3490  HD2 PRO A 237      21.922  27.776  47.050  1.00  0.00           H
ATOM   3491  CG  PRO A 237      20.340  27.281  45.734  1.00  0.00           C
ATOM   3492  HG1 PRO A 237      19.487  27.833  45.346  1.00  0.00           H
ATOM   3493  HG2 PRO A 237      20.122  26.545  46.508  1.00  0.00           H
ATOM   3494  CB  PRO A 237      21.108  26.454  44.677  1.00  0.00           C
ATOM   3495  HB1 PRO A 237      20.430  26.102  43.906  1.00  0.00           H
ATOM   3496  HB2 PRO A 237      21.629  25.644  45.195  1.00  0.00           H
ATOM   3497  CA  PRO A 237      22.150  27.378  44.120  1.00  0.00           C
ATOM   3498  HA  PRO A 237      23.101  26.888  43.924  1.00  0.00           H
ATOM   3499  C   PRO A 237      21.603  27.910  42.821  1.00  0.00           C
ATOM   3500  O   PRO A 237      21.908  27.383  41.739  1.00  0.00           O
ATOM   3501  N   ASN A 238      20.816  28.984  42.861  1.00  0.00           N
ATOM   3502  H   ASN A 238      20.484  29.336  43.743  1.00  0.00           H
ATOM   3503  CA  ASN A 238      20.210  29.614  41.648  1.00  0.00           C
ATOM   3504  HA  ASN A 238      19.740  28.868  40.994  1.00  0.00           H
ATOM   3505  CB  ASN A 238      19.155  30.580  42.234  1.00  0.00           C
ATOM   3506  HB1 ASN A 238      18.687  30.999  41.341  1.00  0.00           H
ATOM   3507  HB2 ASN A 238      19.560  31.401  42.831  1.00  0.00           H
ATOM   3508  CG  ASN A 238      18.040  29.962  43.030  1.00  0.00           C
ATOM   3509  OD1 ASN A 238      18.106  30.112  44.282  1.00  0.00           O
ATOM   3510  ND2 ASN A 238      17.071  29.214  42.547  1.00  0.00           N
ATOM   3511 1HD2 ASN A 238      16.856  29.186  41.559  1.00  0.00           H
ATOM   3512 2HD2 ASN A 238      16.359  29.009  43.234  1.00  0.00           H
ATOM   3513  C   ASN A 238      21.322  30.292  40.831  1.00  0.00           C
ATOM   3514  O   ASN A 238      21.478  30.024  39.624  1.00  0.00           O
ATOM   3515  N   SER A 239      22.402  30.924  41.427  1.00  0.00           N
ATOM   3516  H   SER A 239      22.473  31.125  42.408  1.00  0.00           H
ATOM   3517  CA  SER A 239      23.614  31.364  40.637  1.00  0.00           C
ATOM   3518  HA  SER A 239      23.377  31.862  39.697  1.00  0.00           H
ATOM   3519  CB  SER A 239      24.483  32.322  41.417  1.00  0.00           C
ATOM   3520  HB1 SER A 239      25.482  32.230  40.987  1.00  0.00           H
ATOM   3521  HB2 SER A 239      24.566  31.971  42.446  1.00  0.00           H
ATOM   3522  OG  SER A 239      24.103  33.636  41.302  1.00  0.00           O
ATOM   3523  HG  SER A 239      23.277  33.664  41.779  1.00  0.00           H
ATOM   3524  C   SER A 239      24.458  30.086  40.098  1.00  0.00           C
ATOM   3525  O   SER A 239      24.940  30.165  38.999  1.00  0.00           O
ATOM   3526  N   GLN A 240      24.655  28.962  40.864  1.00  0.00           N
ATOM   3527  H   GLN A 240      24.256  28.910  41.788  1.00  0.00           H
ATOM   3528  CA  GLN A 240      25.337  27.789  40.316  1.00  0.00           C
ATOM   3529  HA  GLN A 240      26.280  28.032  39.838  1.00  0.00           H
ATOM   3530  CB  GLN A 240      25.671  26.655  41.405  1.00  0.00           C
ATOM   3531  HB1 GLN A 240      24.767  26.237  41.863  1.00  0.00           H
ATOM   3532  HB2 GLN A 240      26.427  26.918  42.148  1.00  0.00           H
ATOM   3533  CG  GLN A 240      26.353  25.525  40.668  1.00  0.00           C
ATOM   3534  HG1 GLN A 240      27.198  25.821  40.049  1.00  0.00           H
ATOM   3535  HG2 GLN A 240      25.504  24.970  40.249  1.00  0.00           H
ATOM   3536  CD  GLN A 240      26.941  24.465  41.620  1.00  0.00           C
ATOM   3537  OE1 GLN A 240      28.023  24.652  42.155  1.00  0.00           O
ATOM   3538  NE2 GLN A 240      26.251  23.397  41.833  1.00  0.00           N
ATOM   3539 1HE2 GLN A 240      25.564  23.149  41.135  1.00  0.00           H
ATOM   3540 2HE2 GLN A 240      26.696  22.801  42.513  1.00  0.00           H
ATOM   3541  C   GLN A 240      24.534  27.173  39.148  1.00  0.00           C
ATOM   3542  O   GLN A 240      25.147  26.743  38.171  1.00  0.00           O
ATOM   3543  N   GLU A 241      23.224  27.185  39.151  1.00  0.00           N
ATOM   3544  H   GLU A 241      22.862  27.549  40.015  1.00  0.00           H
ATOM   3545  CA  GLU A 241      22.318  26.671  38.069  1.00  0.00           C
ATOM   3546  HA  GLU A 241      22.620  25.680  37.756  1.00  0.00           H
ATOM   3547  CB  GLU A 241      20.871  26.623  38.575  1.00  0.00           C
ATOM   3548  HB1 GLU A 241      20.464  27.635  38.650  1.00  0.00           H
ATOM   3549  HB2 GLU A 241      20.939  26.151  39.555  1.00  0.00           H
ATOM   3550  CG  GLU A 241      19.920  25.653  37.814  1.00  0.00           C
ATOM   3551  HG1 GLU A 241      19.990  24.712  38.354  1.00  0.00           H
ATOM   3552  HG2 GLU A 241      20.217  25.509  36.772  1.00  0.00           H
ATOM   3553  CD  GLU A 241      18.538  26.185  37.856  1.00  0.00           C
ATOM   3554  OE1 GLU A 241      17.976  26.547  36.831  1.00  0.00           O
ATOM   3555  OE2 GLU A 241      17.863  26.312  38.930  1.00  0.00           O
ATOM   3556  C   GLU A 241      22.411  27.594  36.890  1.00  0.00           C
ATOM   3557  O   GLU A 241      22.370  27.076  35.790  1.00  0.00           O
ATOM   3558  N   ALA A 242      22.645  28.915  37.038  1.00  0.00           N
ATOM   3559  H   ALA A 242      22.497  29.274  37.974  1.00  0.00           H
ATOM   3560  CA  ALA A 242      22.761  29.795  35.825  1.00  0.00           C
ATOM   3561  HA  ALA A 242      22.096  29.442  35.036  1.00  0.00           H
ATOM   3562  CB  ALA A 242      22.293  31.166  36.222  1.00  0.00           C
ATOM   3563  HB1 ALA A 242      22.208  31.866  35.386  1.00  0.00           H
ATOM   3564  HB2 ALA A 242      21.451  31.052  36.897  1.00  0.00           H
ATOM   3565  HB3 ALA A 242      23.150  31.700  36.637  1.00  0.00           H
ATOM   3566  C   ALA A 242      24.207  29.729  35.228  1.00  0.00           C
ATOM   3567  O   ALA A 242      24.259  29.761  34.019  1.00  0.00           O
ATOM   3568  N   LEU A 243      25.320  29.600  35.959  1.00  0.00           N
ATOM   3569  H   LEU A 243      25.158  29.540  36.954  1.00  0.00           H
ATOM   3570  CA  LEU A 243      26.619  29.229  35.445  1.00  0.00           C
ATOM   3571  HA  LEU A 243      26.964  30.039  34.798  1.00  0.00           H
ATOM   3572  CB  LEU A 243      27.516  29.127  36.707  1.00  0.00           C
ATOM   3573  HB1 LEU A 243      28.442  28.653  36.366  1.00  0.00           H
ATOM   3574  HB2 LEU A 243      27.151  28.412  37.453  1.00  0.00           H
ATOM   3575  CG  LEU A 243      27.820  30.544  37.156  1.00  0.00           C
ATOM   3576  HG  LEU A 243      26.901  31.126  37.193  1.00  0.00           H
ATOM   3577  CD1 LEU A 243      28.433  30.571  38.538  1.00  0.00           C
ATOM   3578 1HD1 LEU A 243      27.781  30.174  39.318  1.00  0.00           H
ATOM   3579 2HD1 LEU A 243      29.296  29.912  38.451  1.00  0.00           H
ATOM   3580 3HD1 LEU A 243      28.603  31.629  38.750  1.00  0.00           H
ATOM   3581  CD2 LEU A 243      28.903  31.189  36.198  1.00  0.00           C
ATOM   3582 1HD2 LEU A 243      29.828  30.625  36.125  1.00  0.00           H
ATOM   3583 2HD2 LEU A 243      28.558  31.211  35.163  1.00  0.00           H
ATOM   3584 3HD2 LEU A 243      29.098  32.217  36.487  1.00  0.00           H
ATOM   3585  C   LEU A 243      26.601  27.896  34.652  1.00  0.00           C
ATOM   3586  O   LEU A 243      27.312  27.869  33.674  1.00  0.00           O
ATOM   3587  N   GLN A 244      25.786  26.885  35.029  1.00  0.00           N
ATOM   3588  H   GLN A 244      25.167  27.086  35.795  1.00  0.00           H
ATOM   3589  CA  GLN A 244      25.647  25.557  34.375  1.00  0.00           C
ATOM   3590  HA  GLN A 244      26.636  25.191  34.093  1.00  0.00           H
ATOM   3591  CB  GLN A 244      25.084  24.642  35.509  1.00  0.00           C
ATOM   3592  HB1 GLN A 244      24.524  23.793  35.123  1.00  0.00           H
ATOM   3593  HB2 GLN A 244      24.354  25.160  36.143  1.00  0.00           H
ATOM   3594  CG  GLN A 244      26.148  24.052  36.417  1.00  0.00           C
ATOM   3595  HG1 GLN A 244      26.798  24.843  36.791  1.00  0.00           H
ATOM   3596  HG2 GLN A 244      26.805  23.363  35.874  1.00  0.00           H
ATOM   3597  CD  GLN A 244      25.541  23.202  37.584  1.00  0.00           C
ATOM   3598  OE1 GLN A 244      24.321  23.010  37.698  1.00  0.00           O
ATOM   3599  NE2 GLN A 244      26.281  22.761  38.509  1.00  0.00           N
ATOM   3600 1HE2 GLN A 244      27.284  22.731  38.412  1.00  0.00           H
ATOM   3601 2HE2 GLN A 244      25.823  22.109  39.123  1.00  0.00           H
ATOM   3602  C   GLN A 244      24.925  25.610  33.025  1.00  0.00           C
ATOM   3603  O   GLN A 244      24.886  24.555  32.379  1.00  0.00           O
ATOM   3604  N   LYS A 245      24.335  26.771  32.611  1.00  0.00           N
ATOM   3605  H   LYS A 245      24.311  27.559  33.231  1.00  0.00           H
ATOM   3606  CA  LYS A 245      23.819  27.026  31.228  1.00  0.00           C
ATOM   3607  HA  LYS A 245      23.118  26.223  30.979  1.00  0.00           H
ATOM   3608  CB  LYS A 245      23.195  28.380  31.088  1.00  0.00           C
ATOM   3609  HB1 LYS A 245      22.915  28.577  30.056  1.00  0.00           H
ATOM   3610  HB2 LYS A 245      23.921  29.160  31.324  1.00  0.00           H
ATOM   3611  CG  LYS A 245      21.952  28.520  31.987  1.00  0.00           C
ATOM   3612  HG1 LYS A 245      22.131  28.463  33.058  1.00  0.00           H
ATOM   3613  HG2 LYS A 245      21.221  27.740  31.742  1.00  0.00           H
ATOM   3614  CD  LYS A 245      21.280  29.899  31.882  1.00  0.00           C
ATOM   3615  HD1 LYS A 245      22.080  30.645  31.913  1.00  0.00           H
ATOM   3616  HD2 LYS A 245      20.621  29.997  32.746  1.00  0.00           H
ATOM   3617  CE  LYS A 245      20.440  30.048  30.681  1.00  0.00           C
ATOM   3618  HE1 LYS A 245      19.699  29.254  30.576  1.00  0.00           H
ATOM   3619  HE2 LYS A 245      21.008  29.925  29.751  1.00  0.00           H
ATOM   3620  NZ  LYS A 245      19.702  31.326  30.643  1.00  0.00           N
ATOM   3621  HZ1 LYS A 245      19.189  31.328  29.770  1.00  0.00           H
ATOM   3622  HZ2 LYS A 245      19.023  31.351  31.394  1.00  0.00           H
ATOM   3623  HZ3 LYS A 245      20.164  32.215  30.777  1.00  0.00           H
ATOM   3624  C   LYS A 245      24.936  26.761  30.191  1.00  0.00           C
ATOM   3625  O   LYS A 245      24.598  26.435  28.994  1.00  0.00           O
ATOM   3626  N   LEU A 246      26.145  27.163  30.553  1.00  0.00           N
ATOM   3627  H   LEU A 246      26.211  27.552  31.483  1.00  0.00           H
ATOM   3628  CA  LEU A 246      27.306  27.053  29.729  1.00  0.00           C
ATOM   3629  HA  LEU A 246      27.034  27.351  28.716  1.00  0.00           H
ATOM   3630  CB  LEU A 246      28.398  27.982  30.242  1.00  0.00           C
ATOM   3631  HB1 LEU A 246      29.251  27.804  29.582  1.00  0.00           H
ATOM   3632  HB2 LEU A 246      28.596  27.661  31.270  1.00  0.00           H
ATOM   3633  CG  LEU A 246      28.086  29.475  30.228  1.00  0.00           C
ATOM   3634  HG  LEU A 246      27.371  29.646  31.031  1.00  0.00           H
ATOM   3635  CD1 LEU A 246      29.271  30.334  30.694  1.00  0.00           C
ATOM   3636 1HD1 LEU A 246      29.033  31.384  30.830  1.00  0.00           H
ATOM   3637 2HD1 LEU A 246      29.552  29.984  31.691  1.00  0.00           H
ATOM   3638 3HD1 LEU A 246      29.989  30.083  29.911  1.00  0.00           H
ATOM   3639  CD2 LEU A 246      27.470  29.981  28.907  1.00  0.00           C
ATOM   3640 1HD2 LEU A 246      28.211  29.839  28.125  1.00  0.00           H
ATOM   3641 2HD2 LEU A 246      26.514  29.494  28.709  1.00  0.00           H
ATOM   3642 3HD2 LEU A 246      27.378  31.058  29.015  1.00  0.00           H
ATOM   3643  C   LEU A 246      27.717  25.564  29.538  1.00  0.00           C
ATOM   3644  O   LEU A 246      27.539  24.726  30.370  1.00  0.00           O
ATOM   3645  N   SER A 247      28.239  25.315  28.339  1.00  0.00           N
ATOM   3646  H   SER A 247      28.429  26.037  27.668  1.00  0.00           H
ATOM   3647  CA  SER A 247      28.500  23.949  27.843  1.00  0.00           C
ATOM   3648  HA  SER A 247      28.207  23.177  28.565  1.00  0.00           H
ATOM   3649  CB  SER A 247      27.562  23.635  26.677  1.00  0.00           C
ATOM   3650  HB1 SER A 247      26.553  23.454  27.055  1.00  0.00           H
ATOM   3651  HB2 SER A 247      27.916  22.771  26.127  1.00  0.00           H
ATOM   3652  OG  SER A 247      27.516  24.577  25.689  1.00  0.00           O
ATOM   3653  HG  SER A 247      26.873  25.254  25.924  1.00  0.00           H
ATOM   3654  C   SER A 247      29.958  23.708  27.441  1.00  0.00           C
ATOM   3655  O   SER A 247      30.328  22.573  27.205  1.00  0.00           O
ATOM   3656  N   ASP A 248      30.794  24.767  27.322  1.00  0.00           N
ATOM   3657  H   ASP A 248      30.367  25.653  27.496  1.00  0.00           H
ATOM   3658  CA  ASP A 248      32.247  24.728  26.935  1.00  0.00           C
ATOM   3659  HA  ASP A 248      32.502  23.668  26.835  1.00  0.00           H
ATOM   3660  CB  ASP A 248      32.636  25.336  25.517  1.00  0.00           C
ATOM   3661  HB1 ASP A 248      33.670  25.030  25.359  1.00  0.00           H
ATOM   3662  HB2 ASP A 248      32.681  26.428  25.535  1.00  0.00           H
ATOM   3663  CG  ASP A 248      31.727  25.038  24.292  1.00  0.00           C
ATOM   3664  OD1 ASP A 248      31.578  23.863  23.946  1.00  0.00           O
ATOM   3665  OD2 ASP A 248      31.237  25.999  23.603  1.00  0.00           O
ATOM   3666  C   ASP A 248      33.316  25.258  28.004  1.00  0.00           C
ATOM   3667  O   ASP A 248      34.255  25.977  27.620  1.00  0.00           O
ATOM   3668  N   VAL A 249      33.096  24.839  29.227  1.00  0.00           N
ATOM   3669  H   VAL A 249      32.251  24.359  29.499  1.00  0.00           H
ATOM   3670  CA  VAL A 249      33.931  25.350  30.323  1.00  0.00           C
ATOM   3671  HA  VAL A 249      34.920  25.561  29.922  1.00  0.00           H
ATOM   3672  CB  VAL A 249      33.355  26.669  30.986  1.00  0.00           C
ATOM   3673  HB  VAL A 249      33.827  26.774  31.958  1.00  0.00           H
ATOM   3674  CG1 VAL A 249      33.646  27.880  30.168  1.00  0.00           C
ATOM   3675 1HG1 VAL A 249      33.135  27.908  29.205  1.00  0.00           H
ATOM   3676 2HG1 VAL A 249      33.376  28.691  30.854  1.00  0.00           H
ATOM   3677 3HG1 VAL A 249      34.724  27.992  30.013  1.00  0.00           H
ATOM   3678  CG2 VAL A 249      31.859  26.667  31.250  1.00  0.00           C
ATOM   3679 1HG2 VAL A 249      31.762  27.503  31.940  1.00  0.00           H
ATOM   3680 2HG2 VAL A 249      31.328  26.828  30.308  1.00  0.00           H
ATOM   3681 3HG2 VAL A 249      31.531  25.802  31.832  1.00  0.00           H
ATOM   3682  C   VAL A 249      34.118  24.340  31.452  1.00  0.00           C
ATOM   3683  O   VAL A 249      33.167  23.632  31.809  1.00  0.00           O
ATOM   3684  N   THR A 250      35.266  24.252  32.020  1.00  0.00           N
ATOM   3685  H   THR A 250      36.091  24.742  31.703  1.00  0.00           H
ATOM   3686  CA  THR A 250      35.445  23.407  33.210  1.00  0.00           C
ATOM   3687  HA  THR A 250      34.741  22.571  33.142  1.00  0.00           H
ATOM   3688  CB  THR A 250      36.887  22.887  33.105  1.00  0.00           C
ATOM   3689  HB  THR A 250      37.638  23.684  33.049  1.00  0.00           H
ATOM   3690  CG2 THR A 250      37.298  21.919  34.245  1.00  0.00           C
ATOM   3691 1HG2 THR A 250      36.567  21.159  34.537  1.00  0.00           H
ATOM   3692 2HG2 THR A 250      38.132  21.274  33.961  1.00  0.00           H
ATOM   3693 3HG2 THR A 250      37.436  22.473  35.174  1.00  0.00           H
ATOM   3694  OG1 THR A 250      36.881  21.984  32.019  1.00  0.00           O
ATOM   3695  HG1 THR A 250      37.430  22.292  31.301  1.00  0.00           H
ATOM   3696  C   THR A 250      35.173  24.211  34.523  1.00  0.00           C
ATOM   3697  O   THR A 250      36.056  24.947  35.038  1.00  0.00           O
ATOM   3698  N   LEU A 251      33.932  24.263  34.950  1.00  0.00           N
ATOM   3699  H   LEU A 251      33.351  23.582  34.464  1.00  0.00           H
ATOM   3700  CA  LEU A 251      33.460  24.982  36.195  1.00  0.00           C
ATOM   3701  HA  LEU A 251      33.752  26.027  36.089  1.00  0.00           H
ATOM   3702  CB  LEU A 251      31.922  24.697  36.320  1.00  0.00           C
ATOM   3703  HB1 LEU A 251      31.583  24.764  37.361  1.00  0.00           H
ATOM   3704  HB2 LEU A 251      31.618  23.743  35.885  1.00  0.00           H
ATOM   3705  CG  LEU A 251      31.090  25.732  35.468  1.00  0.00           C
ATOM   3706  HG  LEU A 251      31.296  25.735  34.394  1.00  0.00           H
ATOM   3707  CD1 LEU A 251      29.595  25.272  35.604  1.00  0.00           C
ATOM   3708 1HD1 LEU A 251      29.556  24.322  35.071  1.00  0.00           H
ATOM   3709 2HD1 LEU A 251      29.349  25.060  36.641  1.00  0.00           H
ATOM   3710 3HD1 LEU A 251      28.918  26.051  35.253  1.00  0.00           H
ATOM   3711  CD2 LEU A 251      31.199  27.138  36.003  1.00  0.00           C
ATOM   3712 1HD2 LEU A 251      32.229  27.427  36.185  1.00  0.00           H
ATOM   3713 2HD2 LEU A 251      30.788  27.798  35.240  1.00  0.00           H
ATOM   3714 3HD2 LEU A 251      30.698  27.196  36.967  1.00  0.00           H
ATOM   3715  C   LEU A 251      34.236  24.457  37.413  1.00  0.00           C
ATOM   3716  O   LEU A 251      33.934  23.366  37.892  1.00  0.00           O
ATOM   3717  N   VAL A 252      35.239  25.186  38.014  1.00  0.00           N
ATOM   3718  H   VAL A 252      35.320  26.165  37.768  1.00  0.00           H
ATOM   3719  CA  VAL A 252      35.993  24.714  39.222  1.00  0.00           C
ATOM   3720  HA  VAL A 252      35.781  23.664  39.399  1.00  0.00           H
ATOM   3721  CB  VAL A 252      37.561  24.886  39.114  1.00  0.00           C
ATOM   3722  HB  VAL A 252      37.854  25.943  39.053  1.00  0.00           H
ATOM   3723  CG1 VAL A 252      38.370  24.533  40.429  1.00  0.00           C
ATOM   3724 1HG1 VAL A 252      39.407  24.787  40.206  1.00  0.00           H
ATOM   3725 2HG1 VAL A 252      38.099  25.179  41.260  1.00  0.00           H
ATOM   3726 3HG1 VAL A 252      38.381  23.467  40.674  1.00  0.00           H
ATOM   3727  CG2 VAL A 252      38.077  24.147  37.959  1.00  0.00           C
ATOM   3728 1HG2 VAL A 252      37.445  23.264  37.866  1.00  0.00           H
ATOM   3729 2HG2 VAL A 252      37.973  24.786  37.077  1.00  0.00           H
ATOM   3730 3HG2 VAL A 252      39.137  23.900  38.090  1.00  0.00           H
ATOM   3731  C   VAL A 252      35.417  25.431  40.462  1.00  0.00           C
ATOM   3732  O   VAL A 252      35.498  26.679  40.452  1.00  0.00           O
ATOM   3733  N   PRO A 253      34.780  24.749  41.466  1.00  0.00           N
ATOM   3734  CD  PRO A 253      34.613  23.383  41.619  1.00  0.00           C
ATOM   3735  HD1 PRO A 253      35.544  22.872  41.365  1.00  0.00           H
ATOM   3736  HD2 PRO A 253      33.814  23.036  40.965  1.00  0.00           H
ATOM   3737  CG  PRO A 253      34.169  23.182  43.045  1.00  0.00           C
ATOM   3738  HG1 PRO A 253      34.994  23.147  43.763  1.00  0.00           H
ATOM   3739  HG2 PRO A 253      33.499  22.342  43.205  1.00  0.00           H
ATOM   3740  CB  PRO A 253      33.299  24.510  43.251  1.00  0.00           C
ATOM   3741  HB1 PRO A 253      33.282  24.781  44.311  1.00  0.00           H
ATOM   3742  HB2 PRO A 253      32.338  24.374  42.768  1.00  0.00           H
ATOM   3743  CA  PRO A 253      34.198  25.542  42.565  1.00  0.00           C
ATOM   3744  HA  PRO A 253      33.618  26.404  42.233  1.00  0.00           H
ATOM   3745  C   PRO A 253      35.234  25.991  43.538  1.00  0.00           C
ATOM   3746  O   PRO A 253      36.223  25.286  43.891  1.00  0.00           O
ATOM   3747  N   VAL A 254      35.032  27.165  44.126  1.00  0.00           N
ATOM   3748  H   VAL A 254      34.229  27.684  43.802  1.00  0.00           H
ATOM   3749  CA  VAL A 254      35.966  27.781  45.039  1.00  0.00           C
ATOM   3750  HA  VAL A 254      36.770  27.132  45.395  1.00  0.00           H
ATOM   3751  CB  VAL A 254      36.695  28.877  44.337  1.00  0.00           C
ATOM   3752  HB  VAL A 254      37.340  29.410  45.048  1.00  0.00           H
ATOM   3753  CG1 VAL A 254      37.624  28.404  43.192  1.00  0.00           C
ATOM   3754 1HG1 VAL A 254      38.310  29.221  42.979  1.00  0.00           H
ATOM   3755 2HG1 VAL A 254      38.124  27.500  43.529  1.00  0.00           H
ATOM   3756 3HG1 VAL A 254      37.009  28.204  42.313  1.00  0.00           H
ATOM   3757  CG2 VAL A 254      35.731  29.950  43.662  1.00  0.00           C
ATOM   3758 1HG2 VAL A 254      34.891  30.187  44.316  1.00  0.00           H
ATOM   3759 2HG2 VAL A 254      36.321  30.860  43.576  1.00  0.00           H
ATOM   3760 3HG2 VAL A 254      35.523  29.679  42.625  1.00  0.00           H
ATOM   3761  C   VAL A 254      35.240  28.321  46.308  1.00  0.00           C
ATOM   3762  O   VAL A 254      34.028  28.523  46.242  1.00  0.00           O
ATOM   3763  N   SER A 255      35.933  28.344  47.471  1.00  0.00           N
ATOM   3764  H   SER A 255      36.882  28.000  47.422  1.00  0.00           H
ATOM   3765  CA  SER A 255      35.294  28.637  48.762  1.00  0.00           C
ATOM   3766  HA  SER A 255      34.234  28.833  48.620  1.00  0.00           H
ATOM   3767  CB  SER A 255      35.453  27.441  49.670  1.00  0.00           C
ATOM   3768  HB1 SER A 255      34.709  27.494  50.464  1.00  0.00           H
ATOM   3769  HB2 SER A 255      36.454  27.521  50.088  1.00  0.00           H
ATOM   3770  OG  SER A 255      35.247  26.175  49.161  1.00  0.00           O
ATOM   3771  HG  SER A 255      34.800  25.655  49.838  1.00  0.00           H
ATOM   3772  C   SER A 255      35.770  29.829  49.516  1.00  0.00           C
ATOM   3773  O   SER A 255      36.935  30.012  49.563  1.00  0.00           O
ATOM   3774  N   CYS A 256      34.809  30.670  49.932  1.00  0.00           N
ATOM   3775  H   CYS A 256      33.845  30.369  49.884  1.00  0.00           H
ATOM   3776  CA  CYS A 256      34.978  31.984  50.560  1.00  0.00           C
ATOM   3777  HA  CYS A 256      35.909  32.034  51.113  1.00  0.00           H
ATOM   3778  CB  CYS A 256      35.063  33.028  49.385  1.00  0.00           C
ATOM   3779  HB1 CYS A 256      34.895  33.975  49.887  1.00  0.00           H
ATOM   3780  HB2 CYS A 256      34.199  32.978  48.720  1.00  0.00           H
ATOM   3781  SG  CYS A 256      36.671  33.011  48.563  1.00  0.00           S
ATOM   3782  HG  CYS A 256      36.674  31.680  48.442  1.00  0.00           H
ATOM   3783  C   CYS A 256      33.915  32.253  51.570  1.00  0.00           C
ATOM   3784  O   CYS A 256      33.365  33.328  51.660  1.00  0.00           O
ATOM   3785  N   SER A 257      33.475  31.236  52.385  1.00  0.00           N
ATOM   3786  H   SER A 257      33.997  30.368  52.422  1.00  0.00           H
ATOM   3787  CA  SER A 257      32.475  31.451  53.442  1.00  0.00           C
ATOM   3788  HA  SER A 257      31.500  31.577  52.967  1.00  0.00           H
ATOM   3789  CB  SER A 257      32.498  30.185  54.316  1.00  0.00           C
ATOM   3790  HB1 SER A 257      31.558  30.195  54.861  1.00  0.00           H
ATOM   3791  HB2 SER A 257      33.418  30.056  54.885  1.00  0.00           H
ATOM   3792  OG  SER A 257      32.386  29.058  53.449  1.00  0.00           O
ATOM   3793  HG  SER A 257      31.541  29.124  52.998  1.00  0.00           H
ATOM   3794  C   SER A 257      32.868  32.566  54.382  1.00  0.00           C
ATOM   3795  O   SER A 257      31.992  33.263  54.910  1.00  0.00           O
ATOM   3796  N   GLU A 258      34.136  32.709  54.690  1.00  0.00           N
ATOM   3797  H   GLU A 258      34.877  32.120  54.341  1.00  0.00           H
ATOM   3798  CA  GLU A 258      34.839  33.663  55.519  1.00  0.00           C
ATOM   3799  HA  GLU A 258      34.089  34.162  56.141  1.00  0.00           H
ATOM   3800  CB  GLU A 258      35.813  32.923  56.527  1.00  0.00           C
ATOM   3801  HB1 GLU A 258      36.319  33.723  57.062  1.00  0.00           H
ATOM   3802  HB2 GLU A 258      36.556  32.357  55.975  1.00  0.00           H
ATOM   3803  CG  GLU A 258      35.221  31.877  57.563  1.00  0.00           C
ATOM   3804  HG1 GLU A 258      35.924  31.837  58.397  1.00  0.00           H
ATOM   3805  HG2 GLU A 258      35.128  30.884  57.111  1.00  0.00           H
ATOM   3806  CD  GLU A 258      33.877  32.295  58.156  1.00  0.00           C
ATOM   3807  OE1 GLU A 258      33.801  33.331  58.825  1.00  0.00           O
ATOM   3808  OE2 GLU A 258      32.874  31.483  58.024  1.00  0.00           O
ATOM   3809  C   GLU A 258      35.552  34.832  54.815  1.00  0.00           C
ATOM   3810  O   GLU A 258      35.234  35.957  55.181  1.00  0.00           O
ATOM   3811  N   LEU A 259      36.188  34.555  53.693  1.00  0.00           N
ATOM   3812  H   LEU A 259      36.301  33.566  53.541  1.00  0.00           H
ATOM   3813  CA  LEU A 259      36.828  35.543  52.834  1.00  0.00           C
ATOM   3814  HA  LEU A 259      37.466  36.203  53.414  1.00  0.00           H
ATOM   3815  CB  LEU A 259      37.751  34.853  51.768  1.00  0.00           C
ATOM   3816  HB1 LEU A 259      37.908  35.552  50.946  1.00  0.00           H
ATOM   3817  HB2 LEU A 259      37.350  33.928  51.358  1.00  0.00           H
ATOM   3818  CG  LEU A 259      39.106  34.457  52.387  1.00  0.00           C
ATOM   3819  HG  LEU A 259      38.916  34.119  53.406  1.00  0.00           H
ATOM   3820  CD1 LEU A 259      39.772  33.345  51.547  1.00  0.00           C
ATOM   3821 1HD1 LEU A 259      40.710  33.040  52.006  1.00  0.00           H
ATOM   3822 2HD1 LEU A 259      39.107  32.491  51.358  1.00  0.00           H
ATOM   3823 3HD1 LEU A 259      39.982  33.866  50.619  1.00  0.00           H
ATOM   3824  CD2 LEU A 259      39.946  35.720  52.368  1.00  0.00           C
ATOM   3825 1HD2 LEU A 259      40.966  35.534  52.698  1.00  0.00           H
ATOM   3826 2HD2 LEU A 259      39.993  36.010  51.320  1.00  0.00           H
ATOM   3827 3HD2 LEU A 259      39.573  36.519  53.006  1.00  0.00           H
ATOM   3828  C   LEU A 259      35.808  36.501  52.185  1.00  0.00           C
ATOM   3829  O   LEU A 259      36.207  37.634  51.961  1.00  0.00           O
ATOM   3830  N   GLU A 260      34.515  36.063  51.977  1.00  0.00           N
ATOM   3831  H   GLU A 260      34.287  35.152  52.364  1.00  0.00           H
ATOM   3832  CA  GLU A 260      33.494  37.069  51.564  1.00  0.00           C
ATOM   3833  HA  GLU A 260      33.796  37.675  50.714  1.00  0.00           H
ATOM   3834  CB  GLU A 260      32.183  36.312  51.116  1.00  0.00           C
ATOM   3835  HB1 GLU A 260      31.868  35.603  51.871  1.00  0.00           H
ATOM   3836  HB2 GLU A 260      32.510  35.799  50.213  1.00  0.00           H
ATOM   3837  CG  GLU A 260      31.043  37.352  50.773  1.00  0.00           C
ATOM   3838  HG1 GLU A 260      31.463  38.136  50.145  1.00  0.00           H
ATOM   3839  HG2 GLU A 260      30.646  37.682  51.732  1.00  0.00           H
ATOM   3840  CD  GLU A 260      29.952  36.635  50.016  1.00  0.00           C
ATOM   3841  OE1 GLU A 260      29.258  35.740  50.567  1.00  0.00           O
ATOM   3842  OE2 GLU A 260      29.820  36.985  48.844  1.00  0.00           O
ATOM   3843  C   GLU A 260      33.136  37.965  52.685  1.00  0.00           C
ATOM   3844  O   GLU A 260      32.896  39.131  52.432  1.00  0.00           O
ATOM   3845  N   LYS A 261      33.122  37.602  53.996  1.00  0.00           N
ATOM   3846  H   LYS A 261      33.561  36.708  54.208  1.00  0.00           H
ATOM   3847  CA  LYS A 261      32.892  38.527  55.144  1.00  0.00           C
ATOM   3848  HA  LYS A 261      31.990  39.100  54.948  1.00  0.00           H
ATOM   3849  CB  LYS A 261      32.787  37.782  56.487  1.00  0.00           C
ATOM   3850  HB1 LYS A 261      32.571  38.492  57.280  1.00  0.00           H
ATOM   3851  HB2 LYS A 261      33.777  37.457  56.808  1.00  0.00           H
ATOM   3852  CG  LYS A 261      31.769  36.647  56.572  1.00  0.00           C
ATOM   3853  HG1 LYS A 261      32.020  35.925  55.807  1.00  0.00           H
ATOM   3854  HG2 LYS A 261      30.752  37.022  56.455  1.00  0.00           H
ATOM   3855  CD  LYS A 261      31.805  36.133  57.969  1.00  0.00           C
ATOM   3856  HD1 LYS A 261      31.724  36.939  58.696  1.00  0.00           H
ATOM   3857  HD2 LYS A 261      32.747  35.603  58.056  1.00  0.00           H
ATOM   3858  CE  LYS A 261      30.719  35.038  58.157  1.00  0.00           C
ATOM   3859  HE1 LYS A 261      29.723  35.343  57.849  1.00  0.00           H
ATOM   3860  HE2 LYS A 261      30.643  34.832  59.220  1.00  0.00           H
ATOM   3861  NZ  LYS A 261      31.062  33.827  57.454  1.00  0.00           N
ATOM   3862  HZ1 LYS A 261      31.968  33.583  57.839  1.00  0.00           H
ATOM   3863  HZ2 LYS A 261      30.367  33.109  57.605  1.00  0.00           H
ATOM   3864  HZ3 LYS A 261      31.235  33.867  56.463  1.00  0.00           H
ATOM   3865  C   LYS A 261      34.028  39.577  55.222  1.00  0.00           C
ATOM   3866  O   LYS A 261      33.832  40.714  55.628  1.00  0.00           O
ATOM   3867  N   ALA A 262      35.254  39.258  54.868  1.00  0.00           N
ATOM   3868  H   ALA A 262      35.349  38.313  54.513  1.00  0.00           H
ATOM   3869  CA  ALA A 262      36.304  40.297  54.710  1.00  0.00           C
ATOM   3870  HA  ALA A 262      36.151  41.002  55.516  1.00  0.00           H
ATOM   3871  CB  ALA A 262      37.592  39.514  55.003  1.00  0.00           C
ATOM   3872  HB1 ALA A 262      37.977  38.899  54.193  1.00  0.00           H
ATOM   3873  HB2 ALA A 262      38.386  40.253  55.115  1.00  0.00           H
ATOM   3874  HB3 ALA A 262      37.627  38.922  55.920  1.00  0.00           H
ATOM   3875  C   ALA A 262      36.296  41.031  53.345  1.00  0.00           C
ATOM   3876  O   ALA A 262      37.250  41.718  52.931  1.00  0.00           O
ATOM   3877  N   GLY A 263      35.182  40.889  52.602  1.00  0.00           N
ATOM   3878  H   GLY A 263      34.483  40.344  53.091  1.00  0.00           H
ATOM   3879  CA  GLY A 263      34.949  41.403  51.258  1.00  0.00           C
ATOM   3880  HA1 GLY A 263      35.005  42.484  51.304  1.00  0.00           H
ATOM   3881  HA2 GLY A 263      34.019  40.957  50.903  1.00  0.00           H
ATOM   3882  C   GLY A 263      35.877  40.982  50.169  1.00  0.00           C
ATOM   3883  O   GLY A 263      35.936  41.571  49.105  1.00  0.00           O
ATOM   3884  N   ALA A 264      36.658  39.939  50.400  1.00  0.00           N
ATOM   3885  H   ALA A 264      36.561  39.529  51.328  1.00  0.00           H
ATOM   3886  CA  ALA A 264      37.682  39.390  49.620  1.00  0.00           C
ATOM   3887  HA  ALA A 264      37.974  40.205  48.954  1.00  0.00           H
ATOM   3888  CB  ALA A 264      38.854  39.172  50.532  1.00  0.00           C
ATOM   3889  HB1 ALA A 264      38.646  38.245  51.054  1.00  0.00           H
ATOM   3890  HB2 ALA A 264      39.797  39.111  49.984  1.00  0.00           H
ATOM   3891  HB3 ALA A 264      38.896  40.008  51.231  1.00  0.00           H
ATOM   3892  C   ALA A 264      37.262  38.069  48.759  1.00  0.00           C
ATOM   3893  O   ALA A 264      38.096  37.607  47.962  1.00  0.00           O
ATOM   3894  N   GLY A 265      35.999  37.689  48.848  1.00  0.00           N
ATOM   3895  H   GLY A 265      35.425  38.243  49.472  1.00  0.00           H
ATOM   3896  CA  GLY A 265      35.330  36.758  47.902  1.00  0.00           C
ATOM   3897  HA1 GLY A 265      34.302  36.556  48.200  1.00  0.00           H
ATOM   3898  HA2 GLY A 265      35.873  35.816  47.861  1.00  0.00           H
ATOM   3899  C   GLY A 265      35.234  37.468  46.502  1.00  0.00           C
ATOM   3900  O   GLY A 265      34.902  38.662  46.508  1.00  0.00           O
ATOM   3901  N   LEU A 266      35.354  36.822  45.322  1.00  0.00           N
ATOM   3902  H   LEU A 266      35.161  37.474  44.573  1.00  0.00           H
ATOM   3903  CA  LEU A 266      35.503  35.415  45.083  1.00  0.00           C
ATOM   3904  HA  LEU A 266      35.759  34.986  46.047  1.00  0.00           H
ATOM   3905  CB  LEU A 266      34.203  34.727  44.642  1.00  0.00           C
ATOM   3906  HB1 LEU A 266      34.458  33.765  44.207  1.00  0.00           H
ATOM   3907  HB2 LEU A 266      33.888  35.315  43.774  1.00  0.00           H
ATOM   3908  CG  LEU A 266      33.148  34.619  45.791  1.00  0.00           C
ATOM   3909  HG  LEU A 266      33.467  35.293  46.585  1.00  0.00           H
ATOM   3910  CD1 LEU A 266      31.808  35.045  45.242  1.00  0.00           C
ATOM   3911 1HD1 LEU A 266      31.925  36.022  44.754  1.00  0.00           H
ATOM   3912 2HD1 LEU A 266      31.497  34.264  44.554  1.00  0.00           H
ATOM   3913 3HD1 LEU A 266      31.036  35.129  45.994  1.00  0.00           H
ATOM   3914  CD2 LEU A 266      33.235  33.157  46.385  1.00  0.00           C
ATOM   3915 1HD2 LEU A 266      32.545  33.046  47.230  1.00  0.00           H
ATOM   3916 2HD2 LEU A 266      33.057  32.411  45.621  1.00  0.00           H
ATOM   3917 3HD2 LEU A 266      34.262  33.101  46.746  1.00  0.00           H
ATOM   3918  C   LEU A 266      36.612  35.014  44.149  1.00  0.00           C
ATOM   3919  O   LEU A 266      37.180  33.949  44.363  1.00  0.00           O
ATOM   3920  N   SER A 267      37.112  35.937  43.359  1.00  0.00           N
ATOM   3921  H   SER A 267      36.629  36.782  43.091  1.00  0.00           H
ATOM   3922  CA  SER A 267      38.381  35.783  42.672  1.00  0.00           C
ATOM   3923  HA  SER A 267      39.094  35.116  43.162  1.00  0.00           H
ATOM   3924  CB  SER A 267      38.129  35.091  41.296  1.00  0.00           C
ATOM   3925  HB1 SER A 267      37.536  34.207  41.530  1.00  0.00           H
ATOM   3926  HB2 SER A 267      39.142  34.851  40.970  1.00  0.00           H
ATOM   3927  OG  SER A 267      37.547  35.910  40.340  1.00  0.00           O
ATOM   3928  HG  SER A 267      36.731  36.351  40.614  1.00  0.00           H
ATOM   3929  C   SER A 267      39.121  37.126  42.435  1.00  0.00           C
ATOM   3930  O   SER A 267      40.340  37.050  42.399  1.00  0.00           O
ATOM   3931  N   SER A 268      38.472  38.242  42.318  1.00  0.00           N
ATOM   3932  H   SER A 268      37.484  38.193  42.485  1.00  0.00           H
ATOM   3933  CA  SER A 268      39.037  39.580  42.046  1.00  0.00           C
ATOM   3934  HA  SER A 268      39.546  39.411  41.099  1.00  0.00           H
ATOM   3935  CB  SER A 268      37.864  40.607  41.820  1.00  0.00           C
ATOM   3936  HB1 SER A 268      37.165  40.218  41.082  1.00  0.00           H
ATOM   3937  HB2 SER A 268      38.242  41.599  41.560  1.00  0.00           H
ATOM   3938  OG  SER A 268      37.064  40.751  43.067  1.00  0.00           O
ATOM   3939  HG  SER A 268      36.368  40.113  42.929  1.00  0.00           H
ATOM   3940  C   SER A 268      40.067  39.974  43.155  1.00  0.00           C
ATOM   3941  O   SER A 268      41.077  40.536  42.768  1.00  0.00           O
ATOM   3942  N   LEU A 269      39.813  39.791  44.442  1.00  0.00           N
ATOM   3943  H   LEU A 269      38.943  39.331  44.637  1.00  0.00           H
ATOM   3944  CA  LEU A 269      40.561  40.392  45.593  1.00  0.00           C
ATOM   3945  HA  LEU A 269      41.006  41.217  45.030  1.00  0.00           H
ATOM   3946  CB  LEU A 269      39.693  40.891  46.764  1.00  0.00           C
ATOM   3947  HB1 LEU A 269      40.178  40.622  47.705  1.00  0.00           H
ATOM   3948  HB2 LEU A 269      38.889  40.160  46.858  1.00  0.00           H
ATOM   3949  CG  LEU A 269      39.120  42.330  46.868  1.00  0.00           C
ATOM   3950  HG  LEU A 269      38.660  42.555  47.835  1.00  0.00           H
ATOM   3951  CD1 LEU A 269      40.252  43.429  46.636  1.00  0.00           C
ATOM   3952 1HD1 LEU A 269      40.533  43.407  45.581  1.00  0.00           H
ATOM   3953 2HD1 LEU A 269      39.906  44.378  47.049  1.00  0.00           H
ATOM   3954 3HD1 LEU A 269      41.105  43.198  47.272  1.00  0.00           H
ATOM   3955  CD2 LEU A 269      37.980  42.490  45.806  1.00  0.00           C
ATOM   3956 1HD2 LEU A 269      37.240  41.728  46.034  1.00  0.00           H
ATOM   3957 2HD2 LEU A 269      37.524  43.461  46.038  1.00  0.00           H
ATOM   3958 3HD2 LEU A 269      38.362  42.400  44.789  1.00  0.00           H
ATOM   3959  C   LEU A 269      41.698  39.438  46.071  1.00  0.00           C
ATOM   3960  O   LEU A 269      42.718  39.938  46.506  1.00  0.00           O
ATOM   3961  N   CYS A 270      41.605  38.137  45.976  1.00  0.00           N
ATOM   3962  H   CYS A 270      40.696  37.783  45.710  1.00  0.00           H
ATOM   3963  CA  CYS A 270      42.597  37.227  46.515  1.00  0.00           C
ATOM   3964  HA  CYS A 270      43.066  37.701  47.380  1.00  0.00           H
ATOM   3965  CB  CYS A 270      41.831  36.006  47.034  1.00  0.00           C
ATOM   3966  HB1 CYS A 270      42.576  35.226  47.206  1.00  0.00           H
ATOM   3967  HB2 CYS A 270      41.105  35.621  46.309  1.00  0.00           H
ATOM   3968  SG  CYS A 270      40.979  36.547  48.566  1.00  0.00           S
ATOM   3969  HG  CYS A 270      39.836  36.855  47.964  1.00  0.00           H
ATOM   3970  C   CYS A 270      43.715  36.814  45.533  1.00  0.00           C
ATOM   3971  O   CYS A 270      44.634  36.139  45.988  1.00  0.00           O
ATOM   3972  N   LEU A 271      43.616  37.076  44.221  1.00  0.00           N
ATOM   3973  H   LEU A 271      42.863  37.705  43.996  1.00  0.00           H
ATOM   3974  CA  LEU A 271      44.532  36.667  43.149  1.00  0.00           C
ATOM   3975  HA  LEU A 271      45.428  36.245  43.617  1.00  0.00           H
ATOM   3976  CB  LEU A 271      43.901  35.557  42.339  1.00  0.00           C
ATOM   3977  HB1 LEU A 271      44.520  35.301  41.471  1.00  0.00           H
ATOM   3978  HB2 LEU A 271      42.976  35.953  41.930  1.00  0.00           H
ATOM   3979  CG  LEU A 271      43.460  34.315  43.042  1.00  0.00           C
ATOM   3980  HG  LEU A 271      42.736  34.497  43.849  1.00  0.00           H
ATOM   3981  CD1 LEU A 271      42.803  33.313  42.111  1.00  0.00           C
ATOM   3982 1HD1 LEU A 271      42.274  32.514  42.637  1.00  0.00           H
ATOM   3983 2HD1 LEU A 271      42.046  33.828  41.519  1.00  0.00           H
ATOM   3984 3HD1 LEU A 271      43.587  32.901  41.473  1.00  0.00           H
ATOM   3985  CD2 LEU A 271      44.592  33.620  43.748  1.00  0.00           C
ATOM   3986 1HD2 LEU A 271      45.490  33.551  43.133  1.00  0.00           H
ATOM   3987 2HD2 LEU A 271      44.876  34.200  44.626  1.00  0.00           H
ATOM   3988 3HD2 LEU A 271      44.179  32.641  44.003  1.00  0.00           H
ATOM   3989  C   LEU A 271      45.062  37.833  42.212  1.00  0.00           C
ATOM   3990  O   LEU A 271      44.162  38.513  41.658  1.00  0.00           O
ATOM   3991  N   VAL A 272      46.363  37.973  41.957  1.00  0.00           N
ATOM   3992  H   VAL A 272      47.099  37.465  42.436  1.00  0.00           H
ATOM   3993  CA  VAL A 272      46.900  38.686  40.745  1.00  0.00           C
ATOM   3994  HA  VAL A 272      46.074  38.913  40.074  1.00  0.00           H
ATOM   3995  CB  VAL A 272      47.568  40.042  40.969  1.00  0.00           C
ATOM   3996  HB  VAL A 272      47.482  40.353  39.919  1.00  0.00           H
ATOM   3997  CG1 VAL A 272      46.800  41.060  41.714  1.00  0.00           C
ATOM   3998 1HG1 VAL A 272      45.765  41.066  41.369  1.00  0.00           H
ATOM   3999 2HG1 VAL A 272      46.732  40.681  42.739  1.00  0.00           H
ATOM   4000 3HG1 VAL A 272      47.305  42.030  41.693  1.00  0.00           H
ATOM   4001  CG2 VAL A 272      49.015  40.032  41.601  1.00  0.00           C
ATOM   4002 1HG2 VAL A 272      49.367  41.050  41.712  1.00  0.00           H
ATOM   4003 2HG2 VAL A 272      48.876  39.557  42.571  1.00  0.00           H
ATOM   4004 3HG2 VAL A 272      49.806  39.648  40.949  1.00  0.00           H
ATOM   4005  C   VAL A 272      47.687  37.667  39.990  1.00  0.00           C
ATOM   4006  O   VAL A 272      48.465  36.878  40.570  1.00  0.00           O
ATOM   4007  N   LEU A 273      47.560  37.598  38.646  1.00  0.00           N
ATOM   4008  H   LEU A 273      46.868  38.259  38.335  1.00  0.00           H
ATOM   4009  CA  LEU A 273      48.101  36.547  37.812  1.00  0.00           C
ATOM   4010  HA  LEU A 273      48.622  35.843  38.464  1.00  0.00           H
ATOM   4011  CB  LEU A 273      47.089  35.559  37.248  1.00  0.00           C
ATOM   4012  HB1 LEU A 273      47.719  34.776  36.829  1.00  0.00           H
ATOM   4013  HB2 LEU A 273      46.526  36.019  36.425  1.00  0.00           H
ATOM   4014  CG  LEU A 273      46.111  34.818  38.299  1.00  0.00           C
ATOM   4015  HG  LEU A 273      46.652  34.573  39.212  1.00  0.00           H
ATOM   4016  CD1 LEU A 273      44.876  35.651  38.416  1.00  0.00           C
ATOM   4017 1HD1 LEU A 273      45.099  36.451  39.125  1.00  0.00           H
ATOM   4018 2HD1 LEU A 273      44.437  35.945  37.451  1.00  0.00           H
ATOM   4019 3HD1 LEU A 273      44.060  35.053  38.817  1.00  0.00           H
ATOM   4020  CD2 LEU A 273      45.677  33.557  37.692  1.00  0.00           C
ATOM   4021 1HD2 LEU A 273      44.849  33.034  38.189  1.00  0.00           H
ATOM   4022 2HD2 LEU A 273      45.339  33.760  36.677  1.00  0.00           H
ATOM   4023 3HD2 LEU A 273      46.581  32.948  37.719  1.00  0.00           H
ATOM   4024  C   LEU A 273      49.098  37.188  36.818  1.00  0.00           C
ATOM   4025  O   LEU A 273      49.034  38.418  36.522  1.00  0.00           O
ATOM   4026  N   SER A 274      49.998  36.356  36.209  1.00  0.00           N
ATOM   4027  H   SER A 274      50.036  35.401  36.553  1.00  0.00           H
ATOM   4028  CA  SER A 274      50.781  36.736  34.996  1.00  0.00           C
ATOM   4029  HA  SER A 274      50.220  37.498  34.453  1.00  0.00           H
ATOM   4030  CB  SER A 274      52.150  37.277  35.425  1.00  0.00           C
ATOM   4031  HB1 SER A 274      51.939  38.045  36.171  1.00  0.00           H
ATOM   4032  HB2 SER A 274      52.622  37.726  34.545  1.00  0.00           H
ATOM   4033  OG  SER A 274      53.012  36.306  35.895  1.00  0.00           O
ATOM   4034  HG  SER A 274      52.609  35.773  36.572  1.00  0.00           H
ATOM   4035  C   SER A 274      50.759  35.606  33.972  1.00  0.00           C
ATOM   4036  O   SER A 274      50.736  34.405  34.312  1.00  0.00           O
ATOM   4037  N   THR A 275      50.754  35.961  32.671  1.00  0.00           N
ATOM   4038  H   THR A 275      50.690  36.931  32.407  1.00  0.00           H
ATOM   4039  CA  THR A 275      50.963  35.060  31.612  1.00  0.00           C
ATOM   4040  HA  THR A 275      50.352  34.161  31.675  1.00  0.00           H
ATOM   4041  CB  THR A 275      50.589  35.716  30.249  1.00  0.00           C
ATOM   4042  HB  THR A 275      51.154  36.650  30.220  1.00  0.00           H
ATOM   4043  CG2 THR A 275      51.052  34.936  28.953  1.00  0.00           C
ATOM   4044 1HG2 THR A 275      50.818  33.886  29.086  1.00  0.00           H
ATOM   4045 2HG2 THR A 275      50.647  35.349  28.030  1.00  0.00           H
ATOM   4046 3HG2 THR A 275      52.150  34.963  28.989  1.00  0.00           H
ATOM   4047  OG1 THR A 275      49.200  35.951  30.383  1.00  0.00           O
ATOM   4048  HG1 THR A 275      48.797  35.516  29.620  1.00  0.00           H
ATOM   4049  C   THR A 275      52.427  34.643  31.596  1.00  0.00           C
ATOM   4050  O   THR A 275      53.356  35.377  31.619  1.00  0.00           O
ATOM   4051  N   ARG A 276      52.617  33.346  31.460  1.00  0.00           N
ATOM   4052  H   ARG A 276      51.768  32.812  31.354  1.00  0.00           H
ATOM   4053  CA  ARG A 276      53.810  32.607  31.376  1.00  0.00           C
ATOM   4054  HA  ARG A 276      54.533  33.261  30.887  1.00  0.00           H
ATOM   4055  CB  ARG A 276      54.315  32.276  32.843  1.00  0.00           C
ATOM   4056  HB1 ARG A 276      53.728  31.522  33.376  1.00  0.00           H
ATOM   4057  HB2 ARG A 276      54.293  33.194  33.440  1.00  0.00           H
ATOM   4058  CG  ARG A 276      55.741  31.838  32.734  1.00  0.00           C
ATOM   4059  HG1 ARG A 276      56.351  32.486  32.111  1.00  0.00           H
ATOM   4060  HG2 ARG A 276      55.768  30.920  32.146  1.00  0.00           H
ATOM   4061  CD  ARG A 276      56.369  31.524  34.129  1.00  0.00           C
ATOM   4062  HD1 ARG A 276      57.235  30.882  33.996  1.00  0.00           H
ATOM   4063  HD2 ARG A 276      55.686  30.973  34.766  1.00  0.00           H
ATOM   4064  NE  ARG A 276      56.696  32.797  34.834  1.00  0.00           N
ATOM   4065  HE  ARG A 276      56.056  33.560  34.967  1.00  0.00           H
ATOM   4066  CZ  ARG A 276      57.865  33.107  35.361  1.00  0.00           C
ATOM   4067  NH1 ARG A 276      58.023  34.286  35.837  1.00  0.00           N
ATOM   4068 1HH1 ARG A 276      57.222  34.899  35.881  1.00  0.00           H
ATOM   4069 2HH1 ARG A 276      58.908  34.428  36.302  1.00  0.00           H
ATOM   4070  NH2 ARG A 276      58.954  32.351  35.362  1.00  0.00           N
ATOM   4071 1HH2 ARG A 276      58.953  31.386  35.066  1.00  0.00           H
ATOM   4072 2HH2 ARG A 276      59.822  32.852  35.447  1.00  0.00           H
ATOM   4073  C   ARG A 276      53.690  31.383  30.557  1.00  0.00           C
ATOM   4074  OC1 ARG A 276      52.924  30.415  30.865  1.00  0.00           O
ATOM   4075  OC2 ARG A 276      54.286  31.485  29.524  1.00  0.00           O
ATOM   4076  H01 UNK B 277      33.712  48.100  47.761  1.00  0.00            
ATOM   4077  H06 UNK B 277      39.146  48.159  44.558  1.00  0.00            
ATOM   4078  H04 UNK B 277      40.000  47.173  45.691  1.00  0.00            
ATOM   4079  H03 UNK B 277      32.597  48.610  46.699  1.00  0.00            
ATOM   4080  H05 UNK B 277      38.880  46.416  44.590  1.00  0.00            
ATOM   4081  H02 UNK B 277      33.969  48.045  46.014  1.00  0.00            
ATOM   4082  O   UNK B 277      31.528  46.970  48.795  1.00  0.00            
ATOM   4083  O1  UNK B 277      30.547  45.730  47.443  1.00  0.00            
ATOM   4084  N   UNK B 277      33.339  47.898  46.829  1.00  0.00            
ATOM   4085  N1  UNK B 277      37.259  46.457  45.765  1.00  0.00            
ATOM   4086  N2  UNK B 277      38.322  48.082  47.111  1.00  0.00            
ATOM   4087  N3  UNK B 277      39.171  47.272  45.087  1.00  0.00            
ATOM   4088  C   UNK B 277      33.782  45.395  47.274  1.00  0.00            
ATOM   4089  C1  UNK B 277      35.139  45.374  46.331  1.00  0.00            
ATOM   4090  C2  UNK B 277      32.744  46.463  46.836  1.00  0.00            
ATOM   4091  C3  UNK B 277      36.342  46.234  46.855  1.00  0.00            
ATOM   4092  C4  UNK B 277      31.499  46.383  47.778  1.00  0.00            
ATOM   4093  C5  UNK B 277      38.057  47.449  45.921  1.00  0.00            
ATOM   4094  C6  UNK B 277      39.120  47.428  48.129  1.00  0.00            
ATOM   4095  C7  UNK B 277      37.834  49.461  47.418  1.00  0.00            
ATOM   4096  H   UNK B 277      34.100  45.646  48.290  1.00  0.00            
ATOM   4097  H1  UNK B 277      33.310  44.404  47.345  1.00  0.00            
ATOM   4098  H2  UNK B 277      35.463  44.329  46.231  1.00  0.00            
ATOM   4099  H3  UNK B 277      35.027  45.597  45.271  1.00  0.00            
ATOM   4100  H4  UNK B 277      32.380  46.256  45.832  1.00  0.00            
ATOM   4101  H5  UNK B 277      35.959  47.223  47.163  1.00  0.00            
ATOM   4102  H6  UNK B 277      36.870  45.829  47.729  1.00  0.00            
ATOM   4103  H7  UNK B 277      38.873  47.886  49.092  1.00  0.00            
ATOM   4104  H8  UNK B 277      40.181  47.488  47.881  1.00  0.00            
ATOM   4105  H9  UNK B 277      38.844  46.373  48.292  1.00  0.00            
ATOM   4106  H10 UNK B 277      36.801  49.372  47.775  1.00  0.00            
ATOM   4107  H11 UNK B 277      37.993  50.026  46.494  1.00  0.00            
ATOM   4108  H12 UNK B 277      38.241  50.010  48.280  1.00  0.00            
END
