# Supplementary material for: A multicentric consortium study demonstrates that dimethylarginine dimethylaminohydrolase 2 is not a dimethylarginine dimethylaminohydrolase
Source: Nat Commun. 2023 Jun 9;14:3392. doi: 10.1038/s41467-023-38467-9 (PMC10256801; doi:10.1038/s41467-023-38467-9)
Supplement: Supplementary file 9 — Source Data [file 41467_2023_38467_MOESM9_ESM.zip › Source Data/File 14.8_DDAH2-ModelA-MDS-final-4.pdb]

CRYST1   80.330   80.330   80.330  90.00  90.00  90.00 P 1           1
ATOM      1  N   GLY A   1      40.518  31.808  19.058  1.00  0.00           N
ATOM      2  H1  GLY A   1      40.047  31.080  19.585  1.00  0.00           H
ATOM      3  H2  GLY A   1      39.849  32.426  18.622  1.00  0.00           H
ATOM      4  H3  GLY A   1      41.027  31.347  18.316  1.00  0.00           H
ATOM      5  CA  GLY A   1      41.483  32.540  19.881  1.00  0.00           C
ATOM      6  HA1 GLY A   1      41.787  33.427  19.329  1.00  0.00           H
ATOM      7  HA2 GLY A   1      42.329  31.901  20.149  1.00  0.00           H
ATOM      8  C   GLY A   1      40.953  33.042  21.184  1.00  0.00           C
ATOM      9  O   GLY A   1      39.980  33.804  21.167  1.00  0.00           O
ATOM     10  N   LEU A   2      41.594  32.716  22.329  1.00  0.00           N
ATOM     11  H   LEU A   2      42.341  32.068  22.178  1.00  0.00           H
ATOM     12  CA  LEU A   2      41.202  32.965  23.733  1.00  0.00           C
ATOM     13  HA  LEU A   2      40.494  33.790  23.722  1.00  0.00           H
ATOM     14  CB  LEU A   2      40.546  31.684  24.376  1.00  0.00           C
ATOM     15  HB1 LEU A   2      40.311  31.981  25.395  1.00  0.00           H
ATOM     16  HB2 LEU A   2      41.284  30.877  24.425  1.00  0.00           H
ATOM     17  CG  LEU A   2      39.258  31.172  23.651  1.00  0.00           C
ATOM     18  HG  LEU A   2      39.487  30.888  22.631  1.00  0.00           H
ATOM     19  CD1 LEU A   2      38.806  29.927  24.390  1.00  0.00           C
ATOM     20 1HD1 LEU A   2      39.560  29.147  24.311  1.00  0.00           H
ATOM     21 2HD1 LEU A   2      38.693  30.277  25.420  1.00  0.00           H
ATOM     22 3HD1 LEU A   2      37.894  29.553  23.917  1.00  0.00           H
ATOM     23  CD2 LEU A   2      38.127  32.176  23.567  1.00  0.00           C
ATOM     24 1HD2 LEU A   2      37.845  32.504  24.562  1.00  0.00           H
ATOM     25 2HD2 LEU A   2      38.380  32.939  22.838  1.00  0.00           H
ATOM     26 3HD2 LEU A   2      37.310  31.782  22.960  1.00  0.00           H
ATOM     27  C   LEU A   2      42.473  33.387  24.527  1.00  0.00           C
ATOM     28  O   LEU A   2      43.435  32.658  24.481  1.00  0.00           O
ATOM     29  N   GLY A   3      42.421  34.502  25.290  1.00  0.00           N
ATOM     30  H   GLY A   3      41.529  34.985  25.249  1.00  0.00           H
ATOM     31  CA  GLY A   3      43.530  34.932  26.115  1.00  0.00           C
ATOM     32  HA1 GLY A   3      43.216  35.906  26.491  1.00  0.00           H
ATOM     33  HA2 GLY A   3      44.399  35.137  25.487  1.00  0.00           H
ATOM     34  C   GLY A   3      44.014  33.969  27.154  1.00  0.00           C
ATOM     35  O   GLY A   3      43.203  33.264  27.793  1.00  0.00           O
ATOM     36  N   ARG A   4      45.324  33.871  27.385  1.00  0.00           N
ATOM     37  H   ARG A   4      45.905  34.515  26.873  1.00  0.00           H
ATOM     38  CA  ARG A   4      45.954  32.788  28.243  1.00  0.00           C
ATOM     39  HA  ARG A   4      45.230  31.985  28.380  1.00  0.00           H
ATOM     40  CB  ARG A   4      47.103  32.226  27.323  1.00  0.00           C
ATOM     41  HB1 ARG A   4      47.867  32.976  27.502  1.00  0.00           H
ATOM     42  HB2 ARG A   4      46.677  32.253  26.318  1.00  0.00           H
ATOM     43  CG  ARG A   4      47.593  30.804  27.456  1.00  0.00           C
ATOM     44  HG1 ARG A   4      46.816  30.175  27.029  1.00  0.00           H
ATOM     45  HG2 ARG A   4      47.720  30.497  28.492  1.00  0.00           H
ATOM     46  CD  ARG A   4      48.909  30.710  26.791  1.00  0.00           C
ATOM     47  HD1 ARG A   4      48.918  31.241  25.842  1.00  0.00           H
ATOM     48  HD2 ARG A   4      49.008  29.658  26.541  1.00  0.00           H
ATOM     49  NE  ARG A   4      50.026  31.231  27.641  1.00  0.00           N
ATOM     50  HE  ARG A   4      50.056  32.223  27.845  1.00  0.00           H
ATOM     51  CZ  ARG A   4      50.979  30.615  28.240  1.00  0.00           C
ATOM     52  NH1 ARG A   4      51.663  31.263  29.172  1.00  0.00           N
ATOM     53 1HH1 ARG A   4      51.220  32.136  29.430  1.00  0.00           H
ATOM     54 2HH1 ARG A   4      52.047  30.765  29.971  1.00  0.00           H
ATOM     55  NH2 ARG A   4      51.410  29.393  28.007  1.00  0.00           N
ATOM     56 1HH2 ARG A   4      50.810  28.718  27.555  1.00  0.00           H
ATOM     57 2HH2 ARG A   4      52.336  29.146  28.298  1.00  0.00           H
ATOM     58  C   ARG A   4      46.474  33.239  29.611  1.00  0.00           C
ATOM     59  O   ARG A   4      46.515  34.403  29.915  1.00  0.00           O
ATOM     60  N   CYS A   5      46.970  32.274  30.386  1.00  0.00           N
ATOM     61  H   CYS A   5      46.775  31.343  30.050  1.00  0.00           H
ATOM     62  CA  CYS A   5      47.671  32.388  31.739  1.00  0.00           C
ATOM     63  HA  CYS A   5      48.288  33.279  31.822  1.00  0.00           H
ATOM     64  CB  CYS A   5      46.452  32.320  32.662  1.00  0.00           C
ATOM     65  HB1 CYS A   5      46.043  31.322  32.526  1.00  0.00           H
ATOM     66  HB2 CYS A   5      45.676  33.043  32.407  1.00  0.00           H
ATOM     67  SG  CYS A   5      46.878  32.452  34.394  1.00  0.00           S
ATOM     68  HG  CYS A   5      47.460  33.644  34.363  1.00  0.00           H
ATOM     69  C   CYS A   5      48.663  31.218  32.024  1.00  0.00           C
ATOM     70  O   CYS A   5      48.732  30.207  31.344  1.00  0.00           O
ATOM     71  N   SER A   6      49.513  31.358  33.137  1.00  0.00           N
ATOM     72  H   SER A   6      49.684  32.275  33.499  1.00  0.00           H
ATOM     73  CA  SER A   6      50.336  30.263  33.784  1.00  0.00           C
ATOM     74  HA  SER A   6      49.794  29.330  33.627  1.00  0.00           H
ATOM     75  CB  SER A   6      51.685  30.214  33.069  1.00  0.00           C
ATOM     76  HB1 SER A   6      52.319  29.481  33.556  1.00  0.00           H
ATOM     77  HB2 SER A   6      52.188  31.186  33.129  1.00  0.00           H
ATOM     78  OG  SER A   6      51.471  29.872  31.687  1.00  0.00           O
ATOM     79  HG  SER A   6      50.549  29.984  31.460  1.00  0.00           H
ATOM     80  C   SER A   6      50.658  30.448  35.272  1.00  0.00           C
ATOM     81  O   SER A   6      51.082  29.532  35.893  1.00  0.00           O
ATOM     82  N   HIS A   7      50.482  31.651  35.823  1.00  0.00           N
ATOM     83  H   HIS A   7      50.127  32.365  35.204  1.00  0.00           H
ATOM     84  CA  HIS A   7      51.019  32.104  37.160  1.00  0.00           C
ATOM     85  HA  HIS A   7      51.363  31.257  37.736  1.00  0.00           H
ATOM     86  CB  HIS A   7      52.212  33.075  36.899  1.00  0.00           C
ATOM     87  HB1 HIS A   7      52.612  33.489  37.821  1.00  0.00           H
ATOM     88  HB2 HIS A   7      51.770  33.917  36.355  1.00  0.00           H
ATOM     89  CG  HIS A   7      53.369  32.633  36.039  1.00  0.00           C
ATOM     90  ND1 HIS A   7      53.469  32.934  34.685  1.00  0.00           N
ATOM     91  CE1 HIS A   7      54.559  32.303  34.262  1.00  0.00           C
ATOM     92  HE1 HIS A   7      54.874  32.232  33.240  1.00  0.00           H
ATOM     93  NE2 HIS A   7      55.150  31.590  35.222  1.00  0.00           N
ATOM     94  HE2 HIS A   7      55.819  30.857  35.074  1.00  0.00           H
ATOM     95  CD2 HIS A   7      54.402  31.748  36.363  1.00  0.00           C
ATOM     96  HD2 HIS A   7      54.489  31.174  37.275  1.00  0.00           H
ATOM     97  C   HIS A   7      49.878  32.726  37.991  1.00  0.00           C
ATOM     98  O   HIS A   7      49.066  33.438  37.438  1.00  0.00           O
ATOM     99  N   ALA A   8      50.017  32.515  39.285  1.00  0.00           N
ATOM    100  H   ALA A   8      50.647  31.804  39.620  1.00  0.00           H
ATOM    101  CA  ALA A   8      49.066  33.097  40.264  1.00  0.00           C
ATOM    102  HA  ALA A   8      48.493  33.941  39.886  1.00  0.00           H
ATOM    103  CB  ALA A   8      48.002  32.012  40.540  1.00  0.00           C
ATOM    104  HB1 ALA A   8      47.237  32.475  41.175  1.00  0.00           H
ATOM    105  HB2 ALA A   8      47.657  31.632  39.585  1.00  0.00           H
ATOM    106  HB3 ALA A   8      48.550  31.204  41.019  1.00  0.00           H
ATOM    107  C   ALA A   8      49.759  33.557  41.522  1.00  0.00           C
ATOM    108  O   ALA A   8      50.868  33.110  41.891  1.00  0.00           O
ATOM    109  N   LEU A   9      49.105  34.458  42.254  1.00  0.00           N
ATOM    110  H   LEU A   9      48.254  34.843  41.844  1.00  0.00           H
ATOM    111  CA  LEU A   9      49.508  35.167  43.453  1.00  0.00           C
ATOM    112  HA  LEU A   9      50.327  34.573  43.842  1.00  0.00           H
ATOM    113  CB  LEU A   9      50.092  36.556  43.122  1.00  0.00           C
ATOM    114  HB1 LEU A   9      49.303  37.181  42.700  1.00  0.00           H
ATOM    115  HB2 LEU A   9      50.721  36.350  42.249  1.00  0.00           H
ATOM    116  CG  LEU A   9      51.006  37.278  44.128  1.00  0.00           C
ATOM    117  HG  LEU A   9      50.473  37.365  45.077  1.00  0.00           H
ATOM    118  CD1 LEU A   9      52.271  36.427  44.344  1.00  0.00           C
ATOM    119 1HD1 LEU A   9      52.706  36.123  43.402  1.00  0.00           H
ATOM    120 2HD1 LEU A   9      53.022  36.952  44.927  1.00  0.00           H
ATOM    121 3HD1 LEU A   9      51.952  35.601  44.986  1.00  0.00           H
ATOM    122  CD2 LEU A   9      51.298  38.628  43.502  1.00  0.00           C
ATOM    123 1HD2 LEU A   9      51.837  39.197  44.248  1.00  0.00           H
ATOM    124 2HD2 LEU A   9      52.039  38.487  42.708  1.00  0.00           H
ATOM    125 3HD2 LEU A   9      50.443  39.175  43.109  1.00  0.00           H
ATOM    126  C   LEU A   9      48.451  35.059  44.547  1.00  0.00           C
ATOM    127  O   LEU A   9      47.398  35.662  44.354  1.00  0.00           O
ATOM    128  N   ILE A  10      48.830  34.550  45.712  1.00  0.00           N
ATOM    129  H   ILE A  10      49.783  34.231  45.800  1.00  0.00           H
ATOM    130  CA  ILE A  10      47.984  34.610  46.936  1.00  0.00           C
ATOM    131  HA  ILE A  10      47.259  35.418  46.801  1.00  0.00           H
ATOM    132  CB  ILE A  10      47.012  33.393  47.159  1.00  0.00           C
ATOM    133  HB  ILE A  10      46.292  33.701  47.925  1.00  0.00           H
ATOM    134  CG2 ILE A  10      46.118  33.167  45.955  1.00  0.00           C
ATOM    135 1HG2 ILE A  10      45.823  34.153  45.609  1.00  0.00           H
ATOM    136 2HG2 ILE A  10      46.684  32.719  45.139  1.00  0.00           H
ATOM    137 3HG2 ILE A  10      45.286  32.559  46.312  1.00  0.00           H
ATOM    138  CG1 ILE A  10      47.703  32.233  47.735  1.00  0.00           C
ATOM    139 1HG1 ILE A  10      48.239  32.469  48.644  1.00  0.00           H
ATOM    140 2HG1 ILE A  10      48.531  31.877  47.130  1.00  0.00           H
ATOM    141  CD  ILE A  10      46.827  31.001  47.957  1.00  0.00           C
ATOM    142  HD1 ILE A  10      47.450  30.192  48.326  1.00  0.00           H
ATOM    143  HD2 ILE A  10      45.996  31.077  48.662  1.00  0.00           H
ATOM    144  HD3 ILE A  10      46.261  30.688  47.084  1.00  0.00           H
ATOM    145  C   ILE A  10      48.823  35.049  48.174  1.00  0.00           C
ATOM    146  O   ILE A  10      50.000  34.849  48.132  1.00  0.00           O
ATOM    147  N   ARG A  11      48.269  35.674  49.222  1.00  0.00           N
ATOM    148  H   ARG A  11      47.282  35.842  49.083  1.00  0.00           H
ATOM    149  CA  ARG A  11      48.903  36.064  50.482  1.00  0.00           C
ATOM    150  HA  ARG A  11      49.916  35.677  50.578  1.00  0.00           H
ATOM    151  CB  ARG A  11      48.904  37.590  50.576  1.00  0.00           C
ATOM    152  HB1 ARG A  11      47.890  37.967  50.630  1.00  0.00           H
ATOM    153  HB2 ARG A  11      49.428  38.039  49.732  1.00  0.00           H
ATOM    154  CG  ARG A  11      49.614  37.952  51.915  1.00  0.00           C
ATOM    155  HG1 ARG A  11      50.610  37.508  51.878  1.00  0.00           H
ATOM    156  HG2 ARG A  11      49.035  37.488  52.708  1.00  0.00           H
ATOM    157  CD  ARG A  11      49.741  39.434  52.094  1.00  0.00           C
ATOM    158  HD1 ARG A  11      48.776  39.805  52.445  1.00  0.00           H
ATOM    159  HD2 ARG A  11      49.997  39.906  51.151  1.00  0.00           H
ATOM    160  NE  ARG A  11      50.811  39.744  53.052  1.00  0.00           N
ATOM    161  HE  ARG A  11      50.958  39.079  53.798  1.00  0.00           H
ATOM    162  CZ  ARG A  11      51.553  40.815  53.172  1.00  0.00           C
ATOM    163  NH1 ARG A  11      51.365  41.950  52.588  1.00  0.00           N
ATOM    164 1HH1 ARG A  11      50.506  42.094  52.087  1.00  0.00           H
ATOM    165 2HH1 ARG A  11      52.195  42.525  52.603  1.00  0.00           H
ATOM    166  NH2 ARG A  11      52.582  40.758  53.846  1.00  0.00           N
ATOM    167 1HH2 ARG A  11      52.907  39.909  54.306  1.00  0.00           H
ATOM    168 2HH2 ARG A  11      52.980  41.623  54.163  1.00  0.00           H
ATOM    169  C   ARG A  11      48.044  35.477  51.600  1.00  0.00           C
ATOM    170  O   ARG A  11      46.855  35.781  51.750  1.00  0.00           O
ATOM    171  N   GLY A  12      48.697  34.701  52.430  1.00  0.00           N
ATOM    172  H   GLY A  12      49.699  34.626  52.308  1.00  0.00           H
ATOM    173  CA  GLY A  12      48.131  33.886  53.532  1.00  0.00           C
ATOM    174  HA1 GLY A  12      48.899  33.295  54.031  1.00  0.00           H
ATOM    175  HA2 GLY A  12      47.385  33.249  53.062  1.00  0.00           H
ATOM    176  C   GLY A  12      47.416  34.812  54.608  1.00  0.00           C
ATOM    177  O   GLY A  12      47.812  35.957  54.895  1.00  0.00           O
ATOM    178  N   VAL A  13      46.370  34.280  55.244  1.00  0.00           N
ATOM    179  H   VAL A  13      46.252  33.285  55.157  1.00  0.00           H
ATOM    180  CA  VAL A  13      45.469  35.088  56.097  1.00  0.00           C
ATOM    181  HA  VAL A  13      45.326  35.984  55.491  1.00  0.00           H
ATOM    182  CB  VAL A  13      44.094  34.311  56.293  1.00  0.00           C
ATOM    183  HB  VAL A  13      44.263  33.475  56.972  1.00  0.00           H
ATOM    184  CG1 VAL A  13      43.072  35.205  56.955  1.00  0.00           C
ATOM    185 1HG1 VAL A  13      43.079  36.206  56.545  1.00  0.00           H
ATOM    186 2HG1 VAL A  13      42.079  34.738  56.984  1.00  0.00           H
ATOM    187 3HG1 VAL A  13      43.353  35.302  58.003  1.00  0.00           H
ATOM    188  CG2 VAL A  13      43.516  33.842  55.012  1.00  0.00           C
ATOM    189 1HG2 VAL A  13      44.167  33.158  54.461  1.00  0.00           H
ATOM    190 2HG2 VAL A  13      42.569  33.339  55.248  1.00  0.00           H
ATOM    191 3HG2 VAL A  13      43.426  34.604  54.245  1.00  0.00           H
ATOM    192  C   VAL A  13      46.095  35.504  57.454  1.00  0.00           C
ATOM    193  O   VAL A  13      46.538  34.602  58.119  1.00  0.00           O
ATOM    194  N   PRO A  14      46.235  36.786  57.815  1.00  0.00           N
ATOM    195  CD  PRO A  14      45.994  37.957  56.993  1.00  0.00           C
ATOM    196  HD1 PRO A  14      44.917  38.041  56.850  1.00  0.00           H
ATOM    197  HD2 PRO A  14      46.604  38.040  56.093  1.00  0.00           H
ATOM    198  CG  PRO A  14      46.521  39.088  57.872  1.00  0.00           C
ATOM    199  HG1 PRO A  14      45.694  39.375  58.531  1.00  0.00           H
ATOM    200  HG2 PRO A  14      46.910  39.940  57.317  1.00  0.00           H
ATOM    201  CB  PRO A  14      47.538  38.482  58.791  1.00  0.00           C
ATOM    202  HB1 PRO A  14      47.505  38.943  59.776  1.00  0.00           H
ATOM    203  HB2 PRO A  14      48.580  38.322  58.499  1.00  0.00           H
ATOM    204  CA  PRO A  14      46.980  37.059  59.021  1.00  0.00           C
ATOM    205  HA  PRO A  14      47.852  36.399  59.070  1.00  0.00           H
ATOM    206  C   PRO A  14      46.151  37.009  60.351  1.00  0.00           C
ATOM    207  O   PRO A  14      45.122  37.644  60.465  1.00  0.00           O
ATOM    208  N   GLU A  15      46.762  36.493  61.444  1.00  0.00           N
ATOM    209  H   GLU A  15      47.572  35.920  61.255  1.00  0.00           H
ATOM    210  CA  GLU A  15      46.259  36.533  62.836  1.00  0.00           C
ATOM    211  HA  GLU A  15      45.373  35.926  62.978  1.00  0.00           H
ATOM    212  CB  GLU A  15      47.255  35.882  63.767  1.00  0.00           C
ATOM    213  HB1 GLU A  15      47.607  34.969  63.277  1.00  0.00           H
ATOM    214  HB2 GLU A  15      46.915  35.744  64.797  1.00  0.00           H
ATOM    215  CG  GLU A  15      48.527  36.758  64.011  1.00  0.00           C
ATOM    216  HG1 GLU A  15      48.223  37.639  64.570  1.00  0.00           H
ATOM    217  HG2 GLU A  15      48.799  37.202  63.047  1.00  0.00           H
ATOM    218  CD  GLU A  15      49.541  35.998  64.777  1.00  0.00           C
ATOM    219  OE1 GLU A  15      50.423  35.445  64.100  1.00  0.00           O
ATOM    220  OE2 GLU A  15      49.428  35.860  66.018  1.00  0.00           O
ATOM    221  C   GLU A  15      45.676  37.880  63.353  1.00  0.00           C
ATOM    222  O   GLU A  15      44.827  37.897  64.241  1.00  0.00           O
ATOM    223  N   SER A  16      46.060  39.032  62.807  1.00  0.00           N
ATOM    224  H   SER A  16      46.634  39.010  61.978  1.00  0.00           H
ATOM    225  CA  SER A  16      45.504  40.333  63.203  1.00  0.00           C
ATOM    226  HA  SER A  16      45.283  40.480  64.263  1.00  0.00           H
ATOM    227  CB  SER A  16      46.575  41.364  62.794  1.00  0.00           C
ATOM    228  HB1 SER A  16      47.506  41.225  63.341  1.00  0.00           H
ATOM    229  HB2 SER A  16      46.218  42.377  62.972  1.00  0.00           H
ATOM    230  OG  SER A  16      46.777  41.288  61.425  1.00  0.00           O
ATOM    231  HG  SER A  16      47.239  42.067  61.123  1.00  0.00           H
ATOM    232  C   SER A  16      44.132  40.632  62.505  1.00  0.00           C
ATOM    233  O   SER A  16      43.236  41.254  63.121  1.00  0.00           O
ATOM    234  N   LEU A  17      43.890  40.041  61.292  1.00  0.00           N
ATOM    235  H   LEU A  17      44.591  39.388  60.970  1.00  0.00           H
ATOM    236  CA  LEU A  17      42.577  40.011  60.719  1.00  0.00           C
ATOM    237  HA  LEU A  17      42.207  41.030  60.653  1.00  0.00           H
ATOM    238  CB  LEU A  17      42.568  39.424  59.239  1.00  0.00           C
ATOM    239  HB1 LEU A  17      42.751  38.353  59.264  1.00  0.00           H
ATOM    240  HB2 LEU A  17      43.314  39.989  58.672  1.00  0.00           H
ATOM    241  CG  LEU A  17      41.269  39.594  58.405  1.00  0.00           C
ATOM    242  HG  LEU A  17      40.455  39.140  58.977  1.00  0.00           H
ATOM    243  CD1 LEU A  17      40.986  41.045  58.257  1.00  0.00           C
ATOM    244 1HD1 LEU A  17      40.097  41.174  57.627  1.00  0.00           H
ATOM    245 2HD1 LEU A  17      40.543  41.522  59.136  1.00  0.00           H
ATOM    246 3HD1 LEU A  17      41.788  41.529  57.715  1.00  0.00           H
ATOM    247  CD2 LEU A  17      41.415  38.909  57.095  1.00  0.00           C
ATOM    248 1HD2 LEU A  17      41.871  37.926  57.159  1.00  0.00           H
ATOM    249 2HD2 LEU A  17      40.402  38.882  56.700  1.00  0.00           H
ATOM    250 3HD2 LEU A  17      41.894  39.618  56.413  1.00  0.00           H
ATOM    251  C   LEU A  17      41.616  39.272  61.656  1.00  0.00           C
ATOM    252  O   LEU A  17      40.442  39.572  61.688  1.00  0.00           O
ATOM    253  N   ALA A  18      42.119  38.358  62.491  1.00  0.00           N
ATOM    254  H   ALA A  18      43.089  38.089  62.455  1.00  0.00           H
ATOM    255  CA  ALA A  18      41.320  37.591  63.528  1.00  0.00           C
ATOM    256  HA  ALA A  18      40.225  37.642  63.425  1.00  0.00           H
ATOM    257  CB  ALA A  18      41.712  36.118  63.424  1.00  0.00           C
ATOM    258  HB1 ALA A  18      41.305  35.687  62.510  1.00  0.00           H
ATOM    259  HB2 ALA A  18      42.789  35.955  63.501  1.00  0.00           H
ATOM    260  HB3 ALA A  18      41.198  35.614  64.236  1.00  0.00           H
ATOM    261  C   ALA A  18      41.520  38.071  64.940  1.00  0.00           C
ATOM    262  O   ALA A  18      40.956  37.558  65.889  1.00  0.00           O
ATOM    263  N   SER A  19      42.389  39.040  65.221  1.00  0.00           N
ATOM    264  H   SER A  19      42.869  39.499  64.459  1.00  0.00           H
ATOM    265  CA  SER A  19      42.363  39.764  66.515  1.00  0.00           C
ATOM    266  HA  SER A  19      42.207  39.043  67.314  1.00  0.00           H
ATOM    267  CB  SER A  19      43.706  40.468  66.704  1.00  0.00           C
ATOM    268  HB1 SER A  19      43.810  40.866  67.720  1.00  0.00           H
ATOM    269  HB2 SER A  19      43.856  41.275  65.981  1.00  0.00           H
ATOM    270  OG  SER A  19      44.756  39.530  66.564  1.00  0.00           O
ATOM    271  HG  SER A  19      44.462  38.911  65.889  1.00  0.00           H
ATOM    272  C   SER A  19      41.219  40.842  66.503  1.00  0.00           C
ATOM    273  O   SER A  19      40.962  41.424  65.445  1.00  0.00           O
ATOM    274  N   GLY A  20      40.515  41.138  67.627  1.00  0.00           N
ATOM    275  H   GLY A  20      40.867  40.677  68.449  1.00  0.00           H
ATOM    276  CA  GLY A  20      39.425  42.073  67.751  1.00  0.00           C
ATOM    277  HA1 GLY A  20      38.881  41.824  68.653  1.00  0.00           H
ATOM    278  HA2 GLY A  20      38.820  41.866  66.872  1.00  0.00           H
ATOM    279  C   GLY A  20      39.847  43.550  67.696  1.00  0.00           C
ATOM    280  O   GLY A  20      39.506  44.338  68.570  1.00  0.00           O
ATOM    281  N   GLU A  21      40.676  43.886  66.693  1.00  0.00           N
ATOM    282  H   GLU A  21      40.944  43.243  65.961  1.00  0.00           H
ATOM    283  CA  GLU A  21      41.149  45.253  66.471  1.00  0.00           C
ATOM    284  HA  GLU A  21      41.058  45.863  67.377  1.00  0.00           H
ATOM    285  CB  GLU A  21      42.653  45.154  66.148  1.00  0.00           C
ATOM    286  HB1 GLU A  21      43.109  45.991  65.616  1.00  0.00           H
ATOM    287  HB2 GLU A  21      42.723  44.299  65.475  1.00  0.00           H
ATOM    288  CG  GLU A  21      43.424  44.734  67.449  1.00  0.00           C
ATOM    289  HG1 GLU A  21      43.027  43.909  68.055  1.00  0.00           H
ATOM    290  HG2 GLU A  21      43.313  45.644  68.032  1.00  0.00           H
ATOM    291  CD  GLU A  21      44.874  44.385  67.149  1.00  0.00           C
ATOM    292  OE1 GLU A  21      45.360  43.319  67.678  1.00  0.00           O
ATOM    293  OE2 GLU A  21      45.569  45.227  66.504  1.00  0.00           O
ATOM    294  C   GLU A  21      40.454  45.926  65.318  1.00  0.00           C
ATOM    295  O   GLU A  21      40.645  47.151  65.134  1.00  0.00           O
ATOM    296  N   GLY A  22      39.504  45.301  64.658  1.00  0.00           N
ATOM    297  H   GLY A  22      39.322  44.350  64.955  1.00  0.00           H
ATOM    298  CA  GLY A  22      38.591  45.825  63.677  1.00  0.00           C
ATOM    299  HA1 GLY A  22      38.278  46.842  63.925  1.00  0.00           H
ATOM    300  HA2 GLY A  22      37.674  45.225  63.638  1.00  0.00           H
ATOM    301  C   GLY A  22      39.139  46.085  62.262  1.00  0.00           C
ATOM    302  O   GLY A  22      38.466  46.719  61.461  1.00  0.00           O
ATOM    303  N   ALA A  23      40.339  45.691  61.932  1.00  0.00           N
ATOM    304  H   ALA A  23      40.889  45.241  62.647  1.00  0.00           H
ATOM    305  CA  ALA A  23      41.106  46.101  60.762  1.00  0.00           C
ATOM    306  HA  ALA A  23      42.148  45.828  60.923  1.00  0.00           H
ATOM    307  CB  ALA A  23      40.682  45.137  59.630  1.00  0.00           C
ATOM    308  HB1 ALA A  23      41.012  44.118  59.859  1.00  0.00           H
ATOM    309  HB2 ALA A  23      39.611  45.077  59.485  1.00  0.00           H
ATOM    310  HB3 ALA A  23      41.173  45.430  58.702  1.00  0.00           H
ATOM    311  C   ALA A  23      41.056  47.602  60.343  1.00  0.00           C
ATOM    312  O   ALA A  23      40.926  47.996  59.168  1.00  0.00           O
ATOM    313  N   GLY A  24      40.899  48.553  61.293  1.00  0.00           N
ATOM    314  H   GLY A  24      40.814  48.329  62.279  1.00  0.00           H
ATOM    315  CA  GLY A  24      40.765  49.993  60.849  1.00  0.00           C
ATOM    316  HA1 GLY A  24      41.446  50.257  60.043  1.00  0.00           H
ATOM    317  HA2 GLY A  24      40.967  50.638  61.701  1.00  0.00           H
ATOM    318  C   GLY A  24      39.382  50.329  60.393  1.00  0.00           C
ATOM    319  O   GLY A  24      39.132  51.412  59.896  1.00  0.00           O
ATOM    320  N   ALA A  25      38.467  49.363  60.378  1.00  0.00           N
ATOM    321  H   ALA A  25      38.655  48.467  60.797  1.00  0.00           H
ATOM    322  CA  ALA A  25      37.173  49.461  59.667  1.00  0.00           C
ATOM    323  HA  ALA A  25      36.879  50.486  59.432  1.00  0.00           H
ATOM    324  CB  ALA A  25      37.260  48.713  58.299  1.00  0.00           C
ATOM    325  HB1 ALA A  25      36.355  48.834  57.712  1.00  0.00           H
ATOM    326  HB2 ALA A  25      38.212  49.034  57.859  1.00  0.00           H
ATOM    327  HB3 ALA A  25      37.360  47.652  58.524  1.00  0.00           H
ATOM    328  C   ALA A  25      35.972  49.052  60.532  1.00  0.00           C
ATOM    329  O   ALA A  25      34.811  49.033  60.129  1.00  0.00           O
ATOM    330  N   GLY A  26      36.194  48.673  61.766  1.00  0.00           N
ATOM    331  H   GLY A  26      37.176  48.536  61.965  1.00  0.00           H
ATOM    332  CA  GLY A  26      35.182  48.095  62.628  1.00  0.00           C
ATOM    333  HA1 GLY A  26      34.430  48.810  62.941  1.00  0.00           H
ATOM    334  HA2 GLY A  26      35.725  47.889  63.551  1.00  0.00           H
ATOM    335  C   GLY A  26      34.567  46.708  62.149  1.00  0.00           C
ATOM    336  O   GLY A  26      33.402  46.409  62.388  1.00  0.00           O
ATOM    337  N   LEU A  27      35.253  45.869  61.327  1.00  0.00           N
ATOM    338  H   LEU A  27      36.227  46.049  61.125  1.00  0.00           H
ATOM    339  CA  LEU A  27      34.720  44.606  60.831  1.00  0.00           C
ATOM    340  HA  LEU A  27      33.756  44.810  60.343  1.00  0.00           H
ATOM    341  CB  LEU A  27      35.687  43.963  59.763  1.00  0.00           C
ATOM    342  HB1 LEU A  27      35.242  43.044  59.370  1.00  0.00           H
ATOM    343  HB2 LEU A  27      36.614  43.672  60.237  1.00  0.00           H
ATOM    344  CG  LEU A  27      36.054  44.856  58.539  1.00  0.00           C
ATOM    345  HG  LEU A  27      36.726  45.589  58.976  1.00  0.00           H
ATOM    346  CD1 LEU A  27      36.853  44.043  57.472  1.00  0.00           C
ATOM    347 1HD1 LEU A  27      37.055  44.528  56.513  1.00  0.00           H
ATOM    348 2HD1 LEU A  27      37.816  43.663  57.812  1.00  0.00           H
ATOM    349 3HD1 LEU A  27      36.182  43.214  57.279  1.00  0.00           H
ATOM    350  CD2 LEU A  27      34.795  45.581  57.965  1.00  0.00           C
ATOM    351 1HD2 LEU A  27      34.379  46.313  58.663  1.00  0.00           H
ATOM    352 2HD2 LEU A  27      35.165  46.210  57.151  1.00  0.00           H
ATOM    353 3HD2 LEU A  27      34.055  44.913  57.536  1.00  0.00           H
ATOM    354  C   LEU A  27      34.468  43.668  62.055  1.00  0.00           C
ATOM    355  O   LEU A  27      35.164  43.687  63.034  1.00  0.00           O
ATOM    356  N   PRO A  28      33.561  42.682  61.930  1.00  0.00           N
ATOM    357  CD  PRO A  28      32.639  42.450  60.763  1.00  0.00           C
ATOM    358  HD1 PRO A  28      33.137  42.122  59.847  1.00  0.00           H
ATOM    359  HD2 PRO A  28      32.048  43.328  60.516  1.00  0.00           H
ATOM    360  CG  PRO A  28      31.738  41.280  61.168  1.00  0.00           C
ATOM    361  HG1 PRO A  28      32.098  40.283  60.927  1.00  0.00           H
ATOM    362  HG2 PRO A  28      30.723  41.475  60.817  1.00  0.00           H
ATOM    363  CB  PRO A  28      31.810  41.334  62.666  1.00  0.00           C
ATOM    364  HB1 PRO A  28      31.485  40.392  63.109  1.00  0.00           H
ATOM    365  HB2 PRO A  28      31.077  42.063  63.022  1.00  0.00           H
ATOM    366  CA  PRO A  28      33.271  41.706  62.945  1.00  0.00           C
ATOM    367  HA  PRO A  28      33.365  42.084  63.960  1.00  0.00           H
ATOM    368  C   PRO A  28      34.140  40.404  62.781  1.00  0.00           C
ATOM    369  O   PRO A  28      34.816  40.153  61.778  1.00  0.00           O
ATOM    370  N   ALA A  29      34.112  39.502  63.821  1.00  0.00           N
ATOM    371  H   ALA A  29      33.469  39.664  64.590  1.00  0.00           H
ATOM    372  CA  ALA A  29      35.089  38.470  63.989  1.00  0.00           C
ATOM    373  HA  ALA A  29      36.026  39.040  63.984  1.00  0.00           H
ATOM    374  CB  ALA A  29      34.851  37.770  65.380  1.00  0.00           C
ATOM    375  HB1 ALA A  29      35.762  37.752  65.966  1.00  0.00           H
ATOM    376  HB2 ALA A  29      33.968  38.152  65.897  1.00  0.00           H
ATOM    377  HB3 ALA A  29      34.683  36.733  65.090  1.00  0.00           H
ATOM    378  C   ALA A  29      35.240  37.367  62.865  1.00  0.00           C
ATOM    379  O   ALA A  29      34.224  36.932  62.375  1.00  0.00           O
ATOM    380  N   LEU A  30      36.505  37.052  62.630  1.00  0.00           N
ATOM    381  H   LEU A  30      37.092  37.529  63.296  1.00  0.00           H
ATOM    382  CA  LEU A  30      37.043  36.147  61.722  1.00  0.00           C
ATOM    383  HA  LEU A  30      36.304  35.679  61.072  1.00  0.00           H
ATOM    384  CB  LEU A  30      38.084  36.732  60.823  1.00  0.00           C
ATOM    385  HB1 LEU A  30      38.927  36.979  61.466  1.00  0.00           H
ATOM    386  HB2 LEU A  30      37.782  37.735  60.508  1.00  0.00           H
ATOM    387  CG  LEU A  30      38.489  35.998  59.499  1.00  0.00           C
ATOM    388  HG  LEU A  30      37.956  35.067  59.327  1.00  0.00           H
ATOM    389  CD1 LEU A  30      38.128  36.838  58.279  1.00  0.00           C
ATOM    390 1HD1 LEU A  30      37.045  36.995  58.284  1.00  0.00           H
ATOM    391 2HD1 LEU A  30      38.699  37.764  58.201  1.00  0.00           H
ATOM    392 3HD1 LEU A  30      38.479  36.189  57.481  1.00  0.00           H
ATOM    393  CD2 LEU A  30      39.983  35.615  59.530  1.00  0.00           C
ATOM    394 1HD2 LEU A  30      40.172  35.044  58.616  1.00  0.00           H
ATOM    395 2HD2 LEU A  30      40.602  36.510  59.475  1.00  0.00           H
ATOM    396 3HD2 LEU A  30      40.144  34.885  60.325  1.00  0.00           H
ATOM    397  C   LEU A  30      37.460  34.913  62.457  1.00  0.00           C
ATOM    398  O   LEU A  30      38.046  35.026  63.543  1.00  0.00           O
ATOM    399  N   ASP A  31      37.350  33.705  61.835  1.00  0.00           N
ATOM    400  H   ASP A  31      36.881  33.706  60.936  1.00  0.00           H
ATOM    401  CA  ASP A  31      37.855  32.449  62.326  1.00  0.00           C
ATOM    402  HA  ASP A  31      38.168  32.641  63.354  1.00  0.00           H
ATOM    403  CB  ASP A  31      36.803  31.372  62.359  1.00  0.00           C
ATOM    404  HB1 ASP A  31      36.403  31.270  61.350  1.00  0.00           H
ATOM    405  HB2 ASP A  31      35.903  31.717  62.883  1.00  0.00           H
ATOM    406  CG  ASP A  31      37.176  29.952  62.843  1.00  0.00           C
ATOM    407  OD1 ASP A  31      36.319  29.021  62.850  1.00  0.00           O
ATOM    408  OD2 ASP A  31      38.381  29.745  63.153  1.00  0.00           O
ATOM    409  C   ASP A  31      39.055  31.990  61.442  1.00  0.00           C
ATOM    410  O   ASP A  31      38.922  31.241  60.482  1.00  0.00           O
ATOM    411  N   LEU A  32      40.235  32.398  61.861  1.00  0.00           N
ATOM    412  H   LEU A  32      40.237  32.946  62.714  1.00  0.00           H
ATOM    413  CA  LEU A  32      41.526  32.146  61.190  1.00  0.00           C
ATOM    414  HA  LEU A  32      41.455  32.727  60.280  1.00  0.00           H
ATOM    415  CB  LEU A  32      42.597  32.651  62.165  1.00  0.00           C
ATOM    416  HB1 LEU A  32      42.597  31.998  63.036  1.00  0.00           H
ATOM    417  HB2 LEU A  32      42.297  33.643  62.518  1.00  0.00           H
ATOM    418  CG  LEU A  32      43.999  32.832  61.604  1.00  0.00           C
ATOM    419  HG  LEU A  32      44.328  31.899  61.153  1.00  0.00           H
ATOM    420  CD1 LEU A  32      44.067  33.917  60.534  1.00  0.00           C
ATOM    421 1HD1 LEU A  32      43.645  34.863  60.862  1.00  0.00           H
ATOM    422 2HD1 LEU A  32      45.122  34.069  60.341  1.00  0.00           H
ATOM    423 3HD1 LEU A  32      43.578  33.656  59.590  1.00  0.00           H
ATOM    424  CD2 LEU A  32      44.866  33.048  62.766  1.00  0.00           C
ATOM    425 1HD2 LEU A  32      44.917  32.276  63.530  1.00  0.00           H
ATOM    426 2HD2 LEU A  32      45.919  33.189  62.498  1.00  0.00           H
ATOM    427 3HD2 LEU A  32      44.482  33.959  63.225  1.00  0.00           H
ATOM    428  C   LEU A  32      41.739  30.666  60.802  1.00  0.00           C
ATOM    429  O   LEU A  32      42.353  30.388  59.743  1.00  0.00           O
ATOM    430  N   ALA A  33      41.170  29.729  61.548  1.00  0.00           N
ATOM    431  H   ALA A  33      40.498  30.066  62.217  1.00  0.00           H
ATOM    432  CA  ALA A  33      41.299  28.348  61.129  1.00  0.00           C
ATOM    433  HA  ALA A  33      42.321  28.097  60.851  1.00  0.00           H
ATOM    434  CB  ALA A  33      41.010  27.535  62.363  1.00  0.00           C
ATOM    435  HB1 ALA A  33      41.077  26.462  62.166  1.00  0.00           H
ATOM    436  HB2 ALA A  33      41.783  27.730  63.108  1.00  0.00           H
ATOM    437  HB3 ALA A  33      40.016  27.732  62.770  1.00  0.00           H
ATOM    438  C   ALA A  33      40.360  28.006  59.890  1.00  0.00           C
ATOM    439  O   ALA A  33      40.812  27.406  58.933  1.00  0.00           O
ATOM    440  N   LYS A  34      39.093  28.415  59.926  1.00  0.00           N
ATOM    441  H   LYS A  34      38.792  29.119  60.585  1.00  0.00           H
ATOM    442  CA  LYS A  34      38.266  28.318  58.676  1.00  0.00           C
ATOM    443  HA  LYS A  34      38.177  27.396  58.102  1.00  0.00           H
ATOM    444  CB  LYS A  34      36.897  28.830  59.016  1.00  0.00           C
ATOM    445  HB1 LYS A  34      36.954  29.886  59.279  1.00  0.00           H
ATOM    446  HB2 LYS A  34      36.666  28.202  59.874  1.00  0.00           H
ATOM    447  CG  LYS A  34      35.934  28.760  57.859  1.00  0.00           C
ATOM    448  HG1 LYS A  34      36.011  27.750  57.435  1.00  0.00           H
ATOM    449  HG2 LYS A  34      36.125  29.462  57.051  1.00  0.00           H
ATOM    450  CD  LYS A  34      34.517  29.079  58.347  1.00  0.00           C
ATOM    451  HD1 LYS A  34      34.373  29.833  59.116  1.00  0.00           H
ATOM    452  HD2 LYS A  34      33.987  28.220  58.771  1.00  0.00           H
ATOM    453  CE  LYS A  34      33.690  29.317  57.059  1.00  0.00           C
ATOM    454  HE1 LYS A  34      33.042  28.484  56.779  1.00  0.00           H
ATOM    455  HE2 LYS A  34      34.308  29.555  56.197  1.00  0.00           H
ATOM    456  NZ  LYS A  34      32.788  30.480  57.326  1.00  0.00           N
ATOM    457  HZ1 LYS A  34      32.243  30.371  58.174  1.00  0.00           H
ATOM    458  HZ2 LYS A  34      33.219  31.389  57.368  1.00  0.00           H
ATOM    459  HZ3 LYS A  34      32.050  30.508  56.631  1.00  0.00           H
ATOM    460  C   LYS A  34      38.821  29.125  57.548  1.00  0.00           C
ATOM    461  O   LYS A  34      38.957  28.630  56.453  1.00  0.00           O
ATOM    462  N   ALA A  35      39.328  30.369  57.712  1.00  0.00           N
ATOM    463  H   ALA A  35      39.289  30.779  58.637  1.00  0.00           H
ATOM    464  CA  ALA A  35      39.987  31.143  56.653  1.00  0.00           C
ATOM    465  HA  ALA A  35      39.262  31.389  55.884  1.00  0.00           H
ATOM    466  CB  ALA A  35      40.276  32.541  57.231  1.00  0.00           C
ATOM    467  HB1 ALA A  35      40.110  33.278  56.447  1.00  0.00           H
ATOM    468  HB2 ALA A  35      39.487  32.818  57.923  1.00  0.00           H
ATOM    469  HB3 ALA A  35      41.229  32.655  57.758  1.00  0.00           H
ATOM    470  C   ALA A  35      41.218  30.417  56.021  1.00  0.00           C
ATOM    471  O   ALA A  35      41.174  30.359  54.783  1.00  0.00           O
ATOM    472  N   GLN A  36      42.210  29.956  56.780  1.00  0.00           N
ATOM    473  H   GLN A  36      42.092  30.036  57.786  1.00  0.00           H
ATOM    474  CA  GLN A  36      43.186  29.120  56.278  1.00  0.00           C
ATOM    475  HA  GLN A  36      43.648  29.731  55.498  1.00  0.00           H
ATOM    476  CB  GLN A  36      44.159  28.643  57.355  1.00  0.00           C
ATOM    477  HB1 GLN A  36      44.702  27.826  56.880  1.00  0.00           H
ATOM    478  HB2 GLN A  36      43.590  28.278  58.214  1.00  0.00           H
ATOM    479  CG  GLN A  36      45.162  29.717  57.818  1.00  0.00           C
ATOM    480  HG1 GLN A  36      44.936  30.740  57.533  1.00  0.00           H
ATOM    481  HG2 GLN A  36      46.041  29.425  57.240  1.00  0.00           H
ATOM    482  CD  GLN A  36      45.562  29.701  59.292  1.00  0.00           C
ATOM    483  OE1 GLN A  36      45.124  28.885  60.126  1.00  0.00           O
ATOM    484  NE2 GLN A  36      46.390  30.594  59.749  1.00  0.00           N
ATOM    485 1HE2 GLN A  36      46.944  31.200  59.158  1.00  0.00           H
ATOM    486 2HE2 GLN A  36      46.485  30.594  60.759  1.00  0.00           H
ATOM    487  C   GLN A  36      42.580  27.934  55.562  1.00  0.00           C
ATOM    488  O   GLN A  36      43.184  27.629  54.561  1.00  0.00           O
ATOM    489  N   ARG A  37      41.475  27.330  55.974  1.00  0.00           N
ATOM    490  H   ARG A  37      40.933  27.666  56.748  1.00  0.00           H
ATOM    491  CA  ARG A  37      40.979  26.113  55.211  1.00  0.00           C
ATOM    492  HA  ARG A  37      41.804  25.436  55.014  1.00  0.00           H
ATOM    493  CB  ARG A  37      40.063  25.266  56.130  1.00  0.00           C
ATOM    494  HB1 ARG A  37      39.438  24.673  55.460  1.00  0.00           H
ATOM    495  HB2 ARG A  37      39.434  26.043  56.574  1.00  0.00           H
ATOM    496  CG  ARG A  37      40.733  24.435  57.230  1.00  0.00           C
ATOM    497  HG1 ARG A  37      41.611  24.957  57.591  1.00  0.00           H
ATOM    498  HG2 ARG A  37      41.007  23.469  56.812  1.00  0.00           H
ATOM    499  CD  ARG A  37      39.848  24.257  58.466  1.00  0.00           C
ATOM    500  HD1 ARG A  37      38.972  23.653  58.231  1.00  0.00           H
ATOM    501  HD2 ARG A  37      39.466  25.199  58.869  1.00  0.00           H
ATOM    502  NE  ARG A  37      40.524  23.619  59.604  1.00  0.00           N
ATOM    503  HE  ARG A  37      41.433  23.206  59.436  1.00  0.00           H
ATOM    504  CZ  ARG A  37      40.165  23.433  60.839  1.00  0.00           C
ATOM    505  NH1 ARG A  37      39.045  23.987  61.298  1.00  0.00           N
ATOM    506 1HH1 ARG A  37      38.449  24.552  60.713  1.00  0.00           H
ATOM    507 2HH1 ARG A  37      38.715  23.722  62.218  1.00  0.00           H
ATOM    508  NH2 ARG A  37      40.856  22.762  61.699  1.00  0.00           N
ATOM    509 1HH2 ARG A  37      41.761  22.410  61.434  1.00  0.00           H
ATOM    510 2HH2 ARG A  37      40.520  22.692  62.651  1.00  0.00           H
ATOM    511  C   ARG A  37      40.235  26.474  53.906  1.00  0.00           C
ATOM    512  O   ARG A  37      40.284  25.750  52.975  1.00  0.00           O
ATOM    513  N   GLU A  38      39.715  27.699  53.826  1.00  0.00           N
ATOM    514  H   GLU A  38      39.607  28.233  54.683  1.00  0.00           H
ATOM    515  CA  GLU A  38      39.226  28.281  52.627  1.00  0.00           C
ATOM    516  HA  GLU A  38      38.693  27.536  52.035  1.00  0.00           H
ATOM    517  CB  GLU A  38      38.184  29.388  53.004  1.00  0.00           C
ATOM    518  HB1 GLU A  38      38.063  30.092  52.189  1.00  0.00           H
ATOM    519  HB2 GLU A  38      38.587  30.001  53.805  1.00  0.00           H
ATOM    520  CG  GLU A  38      36.737  28.866  53.308  1.00  0.00           C
ATOM    521  HG1 GLU A  38      36.696  28.288  54.229  1.00  0.00           H
ATOM    522  HG2 GLU A  38      36.433  28.165  52.527  1.00  0.00           H
ATOM    523  CD  GLU A  38      35.729  30.032  53.516  1.00  0.00           C
ATOM    524  OE1 GLU A  38      36.155  30.970  54.205  1.00  0.00           O
ATOM    525  OE2 GLU A  38      34.578  29.929  53.046  1.00  0.00           O
ATOM    526  C   GLU A  38      40.356  28.681  51.637  1.00  0.00           C
ATOM    527  O   GLU A  38      40.253  28.327  50.494  1.00  0.00           O
ATOM    528  N   HIS A  39      41.396  29.383  52.089  1.00  0.00           N
ATOM    529  H   HIS A  39      41.444  29.783  53.014  1.00  0.00           H
ATOM    530  CA  HIS A  39      42.532  29.740  51.211  1.00  0.00           C
ATOM    531  HA  HIS A  39      42.216  30.232  50.285  1.00  0.00           H
ATOM    532  CB  HIS A  39      43.533  30.604  52.045  1.00  0.00           C
ATOM    533  HB1 HIS A  39      44.600  30.355  52.030  1.00  0.00           H
ATOM    534  HB2 HIS A  39      43.261  30.481  53.088  1.00  0.00           H
ATOM    535  CG  HIS A  39      43.524  32.017  51.648  1.00  0.00           C
ATOM    536  ND1 HIS A  39      42.638  32.663  50.797  1.00  0.00           N
ATOM    537  CE1 HIS A  39      43.246  33.774  50.397  1.00  0.00           C
ATOM    538  HE1 HIS A  39      42.867  34.312  49.539  1.00  0.00           H
ATOM    539  NE2 HIS A  39      44.463  33.899  50.991  1.00  0.00           N
ATOM    540  HE2 HIS A  39      45.050  34.711  50.886  1.00  0.00           H
ATOM    541  CD2 HIS A  39      44.644  32.796  51.760  1.00  0.00           C
ATOM    542  HD2 HIS A  39      45.569  32.611  52.280  1.00  0.00           H
ATOM    543  C   HIS A  39      43.238  28.480  50.729  1.00  0.00           C
ATOM    544  O   HIS A  39      43.670  28.407  49.580  1.00  0.00           O
ATOM    545  N   GLY A  40      43.103  27.447  51.607  1.00  0.00           N
ATOM    546  H   GLY A  40      42.800  27.697  52.545  1.00  0.00           H
ATOM    547  CA  GLY A  40      43.535  26.103  51.265  1.00  0.00           C
ATOM    548  HA1 GLY A  40      43.205  25.443  52.073  1.00  0.00           H
ATOM    549  HA2 GLY A  40      44.619  25.989  51.178  1.00  0.00           H
ATOM    550  C   GLY A  40      42.808  25.471  50.086  1.00  0.00           C
ATOM    551  O   GLY A  40      43.462  24.881  49.267  1.00  0.00           O
ATOM    552  N   VAL A  41      41.538  25.678  50.018  1.00  0.00           N
ATOM    553  H   VAL A  41      41.053  26.013  50.836  1.00  0.00           H
ATOM    554  CA  VAL A  41      40.744  25.275  48.794  1.00  0.00           C
ATOM    555  HA  VAL A  41      41.068  24.260  48.585  1.00  0.00           H
ATOM    556  CB  VAL A  41      39.161  25.231  49.003  1.00  0.00           C
ATOM    557  HB  VAL A  41      38.870  26.099  49.595  1.00  0.00           H
ATOM    558  CG1 VAL A  41      38.328  25.372  47.704  1.00  0.00           C
ATOM    559 1HG1 VAL A  41      38.643  24.565  47.038  1.00  0.00           H
ATOM    560 2HG1 VAL A  41      37.281  25.219  47.927  1.00  0.00           H
ATOM    561 3HG1 VAL A  41      38.434  26.372  47.276  1.00  0.00           H
ATOM    562  CG2 VAL A  41      38.690  24.051  49.763  1.00  0.00           C
ATOM    563 1HG2 VAL A  41      39.074  23.146  49.292  1.00  0.00           H
ATOM    564 2HG2 VAL A  41      39.063  24.137  50.788  1.00  0.00           H
ATOM    565 3HG2 VAL A  41      37.597  24.068  49.738  1.00  0.00           H
ATOM    566  C   VAL A  41      41.124  26.159  47.636  1.00  0.00           C
ATOM    567  O   VAL A  41      41.369  25.636  46.571  1.00  0.00           O
ATOM    568  N   LEU A  42      41.168  27.496  47.737  1.00  0.00           N
ATOM    569  H   LEU A  42      41.044  27.931  48.644  1.00  0.00           H
ATOM    570  CA  LEU A  42      41.405  28.403  46.608  1.00  0.00           C
ATOM    571  HA  LEU A  42      40.654  28.059  45.889  1.00  0.00           H
ATOM    572  CB  LEU A  42      41.316  29.807  47.183  1.00  0.00           C
ATOM    573  HB1 LEU A  42      41.974  29.977  48.029  1.00  0.00           H
ATOM    574  HB2 LEU A  42      40.329  30.057  47.560  1.00  0.00           H
ATOM    575  CG  LEU A  42      41.531  30.910  46.250  1.00  0.00           C
ATOM    576  HG  LEU A  42      42.526  30.876  45.791  1.00  0.00           H
ATOM    577  CD1 LEU A  42      40.455  31.006  45.223  1.00  0.00           C
ATOM    578 1HD1 LEU A  42      40.576  31.884  44.602  1.00  0.00           H
ATOM    579 2HD1 LEU A  42      40.443  30.201  44.489  1.00  0.00           H
ATOM    580 3HD1 LEU A  42      39.522  31.094  45.774  1.00  0.00           H
ATOM    581  CD2 LEU A  42      41.539  32.298  46.970  1.00  0.00           C
ATOM    582 1HD2 LEU A  42      40.573  32.396  47.464  1.00  0.00           H
ATOM    583 2HD2 LEU A  42      42.260  32.290  47.790  1.00  0.00           H
ATOM    584 3HD2 LEU A  42      41.591  33.168  46.324  1.00  0.00           H
ATOM    585  C   LEU A  42      42.785  28.198  46.009  1.00  0.00           C
ATOM    586  O   LEU A  42      42.928  28.107  44.805  1.00  0.00           O
ATOM    587  N   GLY A  43      43.825  28.072  46.869  1.00  0.00           N
ATOM    588  H   GLY A  43      43.723  28.189  47.867  1.00  0.00           H
ATOM    589  CA  GLY A  43      45.157  27.885  46.318  1.00  0.00           C
ATOM    590  HA1 GLY A  43      45.844  27.975  47.166  1.00  0.00           H
ATOM    591  HA2 GLY A  43      45.375  28.593  45.519  1.00  0.00           H
ATOM    592  C   GLY A  43      45.400  26.450  45.779  1.00  0.00           C
ATOM    593  O   GLY A  43      46.094  26.281  44.766  1.00  0.00           O
ATOM    594  N   GLY A  44      44.724  25.509  46.379  1.00  0.00           N
ATOM    595  H   GLY A  44      44.265  25.686  47.258  1.00  0.00           H
ATOM    596  CA  GLY A  44      44.532  24.226  45.950  1.00  0.00           C
ATOM    597  HA1 GLY A  44      43.774  23.697  46.533  1.00  0.00           H
ATOM    598  HA2 GLY A  44      45.469  23.659  45.976  1.00  0.00           H
ATOM    599  C   GLY A  44      44.063  24.014  44.531  1.00  0.00           C
ATOM    600  O   GLY A  44      44.753  23.575  43.639  1.00  0.00           O
ATOM    601  N   LYS A  45      42.846  24.508  44.272  1.00  0.00           N
ATOM    602  H   LYS A  45      42.342  24.776  45.107  1.00  0.00           H
ATOM    603  CA  LYS A  45      42.289  24.603  42.883  1.00  0.00           C
ATOM    604  HA  LYS A  45      42.163  23.621  42.422  1.00  0.00           H
ATOM    605  CB  LYS A  45      40.920  25.350  42.878  1.00  0.00           C
ATOM    606  HB1 LYS A  45      40.570  25.444  41.854  1.00  0.00           H
ATOM    607  HB2 LYS A  45      41.054  26.339  43.311  1.00  0.00           H
ATOM    608  CG  LYS A  45      39.829  24.658  43.707  1.00  0.00           C
ATOM    609  HG1 LYS A  45      38.891  25.213  43.606  1.00  0.00           H
ATOM    610  HG2 LYS A  45      39.993  24.649  44.781  1.00  0.00           H
ATOM    611  CD  LYS A  45      39.558  23.191  43.245  1.00  0.00           C
ATOM    612  HD1 LYS A  45      40.400  22.527  43.409  1.00  0.00           H
ATOM    613  HD2 LYS A  45      39.224  23.257  42.201  1.00  0.00           H
ATOM    614  CE  LYS A  45      38.441  22.596  44.134  1.00  0.00           C
ATOM    615  HE1 LYS A  45      37.541  23.185  43.938  1.00  0.00           H
ATOM    616  HE2 LYS A  45      38.714  22.773  45.171  1.00  0.00           H
ATOM    617  NZ  LYS A  45      38.186  21.166  43.935  1.00  0.00           N
ATOM    618  HZ1 LYS A  45      38.029  20.961  42.960  1.00  0.00           H
ATOM    619  HZ2 LYS A  45      39.019  20.633  44.118  1.00  0.00           H
ATOM    620  HZ3 LYS A  45      37.413  20.878  44.516  1.00  0.00           H
ATOM    621  C   LYS A  45      43.264  25.279  41.949  1.00  0.00           C
ATOM    622  O   LYS A  45      43.408  24.743  40.874  1.00  0.00           O
ATOM    623  N   LEU A  46      43.869  26.419  42.296  1.00  0.00           N
ATOM    624  H   LEU A  46      43.598  26.770  43.201  1.00  0.00           H
ATOM    625  CA  LEU A  46      44.804  27.115  41.395  1.00  0.00           C
ATOM    626  HA  LEU A  46      44.265  27.290  40.459  1.00  0.00           H
ATOM    627  CB  LEU A  46      45.335  28.434  42.180  1.00  0.00           C
ATOM    628  HB1 LEU A  46      46.186  28.916  41.697  1.00  0.00           H
ATOM    629  HB2 LEU A  46      45.757  28.113  43.132  1.00  0.00           H
ATOM    630  CG  LEU A  46      44.309  29.560  42.217  1.00  0.00           C
ATOM    631  HG  LEU A  46      43.351  29.156  42.528  1.00  0.00           H
ATOM    632  CD1 LEU A  46      44.807  30.689  43.165  1.00  0.00           C
ATOM    633 1HD1 LEU A  46      44.000  31.423  43.178  1.00  0.00           H
ATOM    634 2HD1 LEU A  46      44.858  30.326  44.194  1.00  0.00           H
ATOM    635 3HD1 LEU A  46      45.739  31.152  42.857  1.00  0.00           H
ATOM    636  CD2 LEU A  46      44.130  30.233  40.872  1.00  0.00           C
ATOM    637 1HD2 LEU A  46      43.365  31.001  40.891  1.00  0.00           H
ATOM    638 2HD2 LEU A  46      45.004  30.534  40.301  1.00  0.00           H
ATOM    639 3HD2 LEU A  46      43.707  29.463  40.219  1.00  0.00           H
ATOM    640  C   LEU A  46      46.034  26.234  40.982  1.00  0.00           C
ATOM    641  O   LEU A  46      46.230  26.065  39.781  1.00  0.00           O
ATOM    642  N   ARG A  47      46.701  25.582  41.936  1.00  0.00           N
ATOM    643  H   ARG A  47      46.325  25.578  42.872  1.00  0.00           H
ATOM    644  CA  ARG A  47      47.879  24.778  41.712  1.00  0.00           C
ATOM    645  HA  ARG A  47      48.506  25.392  41.077  1.00  0.00           H
ATOM    646  CB  ARG A  47      48.693  24.581  43.049  1.00  0.00           C
ATOM    647  HB1 ARG A  47      48.044  24.319  43.886  1.00  0.00           H
ATOM    648  HB2 ARG A  47      49.149  25.574  43.065  1.00  0.00           H
ATOM    649  CG  ARG A  47      49.880  23.528  43.001  1.00  0.00           C
ATOM    650  HG1 ARG A  47      50.459  23.667  42.096  1.00  0.00           H
ATOM    651  HG2 ARG A  47      49.323  22.592  42.975  1.00  0.00           H
ATOM    652  CD  ARG A  47      50.785  23.664  44.251  1.00  0.00           C
ATOM    653  HD1 ARG A  47      51.604  22.948  44.114  1.00  0.00           H
ATOM    654  HD2 ARG A  47      50.218  23.518  45.176  1.00  0.00           H
ATOM    655  NE  ARG A  47      51.514  24.926  44.340  1.00  0.00           N
ATOM    656  HE  ARG A  47      52.034  25.200  43.519  1.00  0.00           H
ATOM    657  CZ  ARG A  47      51.727  25.716  45.355  1.00  0.00           C
ATOM    658  NH1 ARG A  47      52.452  26.722  45.177  1.00  0.00           N
ATOM    659 1HH1 ARG A  47      53.093  26.805  44.399  1.00  0.00           H
ATOM    660 2HH1 ARG A  47      52.617  27.287  46.001  1.00  0.00           H
ATOM    661  NH2 ARG A  47      51.048  25.511  46.458  1.00  0.00           N
ATOM    662 1HH2 ARG A  47      50.171  25.001  46.442  1.00  0.00           H
ATOM    663 2HH2 ARG A  47      51.269  26.052  47.278  1.00  0.00           H
ATOM    664  C   ARG A  47      47.529  23.429  41.065  1.00  0.00           C
ATOM    665  O   ARG A  47      48.178  23.212  40.063  1.00  0.00           O
ATOM    666  N   GLN A  48      46.589  22.679  41.602  1.00  0.00           N
ATOM    667  H   GLN A  48      46.180  23.064  42.440  1.00  0.00           H
ATOM    668  CA  GLN A  48      46.319  21.224  41.215  1.00  0.00           C
ATOM    669  HA  GLN A  48      47.260  20.692  41.048  1.00  0.00           H
ATOM    670  CB  GLN A  48      45.671  20.485  42.383  1.00  0.00           C
ATOM    671  HB1 GLN A  48      45.536  19.428  42.129  1.00  0.00           H
ATOM    672  HB2 GLN A  48      44.662  20.882  42.507  1.00  0.00           H
ATOM    673  CG  GLN A  48      46.417  20.606  43.715  1.00  0.00           C
ATOM    674  HG1 GLN A  48      45.889  19.967  44.429  1.00  0.00           H
ATOM    675  HG2 GLN A  48      46.528  21.632  44.033  1.00  0.00           H
ATOM    676  CD  GLN A  48      47.825  20.013  43.655  1.00  0.00           C
ATOM    677  OE1 GLN A  48      48.146  19.411  42.685  1.00  0.00           O
ATOM    678  NE2 GLN A  48      48.604  20.144  44.689  1.00  0.00           N
ATOM    679 1HE2 GLN A  48      48.372  20.648  45.529  1.00  0.00           H
ATOM    680 2HE2 GLN A  48      49.441  19.573  44.601  1.00  0.00           H
ATOM    681  C   GLN A  48      45.312  21.100  40.082  1.00  0.00           C
ATOM    682  O   GLN A  48      45.564  20.276  39.154  1.00  0.00           O
ATOM    683  N   ARG A  49      44.196  21.842  40.176  1.00  0.00           N
ATOM    684  H   ARG A  49      44.186  22.638  40.798  1.00  0.00           H
ATOM    685  CA  ARG A  49      43.009  21.616  39.319  1.00  0.00           C
ATOM    686  HA  ARG A  49      43.181  20.570  39.070  1.00  0.00           H
ATOM    687  CB  ARG A  49      41.632  21.773  40.067  1.00  0.00           C
ATOM    688  HB1 ARG A  49      40.843  21.479  39.371  1.00  0.00           H
ATOM    689  HB2 ARG A  49      41.343  22.799  40.303  1.00  0.00           H
ATOM    690  CG  ARG A  49      41.559  20.888  41.302  1.00  0.00           C
ATOM    691  HG1 ARG A  49      40.550  20.986  41.713  1.00  0.00           H
ATOM    692  HG2 ARG A  49      42.309  21.330  41.956  1.00  0.00           H
ATOM    693  CD  ARG A  49      41.774  19.340  40.923  1.00  0.00           C
ATOM    694  HD1 ARG A  49      41.691  18.665  41.779  1.00  0.00           H
ATOM    695  HD2 ARG A  49      42.838  19.195  40.730  1.00  0.00           H
ATOM    696  NE  ARG A  49      41.020  18.893  39.764  1.00  0.00           N
ATOM    697  HE  ARG A  49      40.149  19.361  39.561  1.00  0.00           H
ATOM    698  CZ  ARG A  49      40.972  17.723  39.172  1.00  0.00           C
ATOM    699  NH1 ARG A  49      40.119  17.415  38.247  1.00  0.00           N
ATOM    700 1HH1 ARG A  49      39.451  18.095  37.916  1.00  0.00           H
ATOM    701 2HH1 ARG A  49      40.077  16.488  37.824  1.00  0.00           H
ATOM    702  NH2 ARG A  49      41.887  16.859  39.346  1.00  0.00           N
ATOM    703 1HH2 ARG A  49      42.581  16.980  40.069  1.00  0.00           H
ATOM    704 2HH2 ARG A  49      41.895  15.986  38.829  1.00  0.00           H
ATOM    705  C   ARG A  49      43.101  22.477  38.073  1.00  0.00           C
ATOM    706  O   ARG A  49      42.831  21.986  36.998  1.00  0.00           O
ATOM    707  N   LEU A  50      43.453  23.769  38.162  1.00  0.00           N
ATOM    708  H   LEU A  50      43.658  24.082  39.106  1.00  0.00           H
ATOM    709  CA  LEU A  50      43.802  24.741  37.113  1.00  0.00           C
ATOM    710  HA  LEU A  50      43.221  24.497  36.224  1.00  0.00           H
ATOM    711  CB  LEU A  50      43.606  26.206  37.555  1.00  0.00           C
ATOM    712  HB1 LEU A  50      44.132  26.826  36.825  1.00  0.00           H
ATOM    713  HB2 LEU A  50      44.175  26.319  38.479  1.00  0.00           H
ATOM    714  CG  LEU A  50      42.113  26.518  37.671  1.00  0.00           C
ATOM    715  HG  LEU A  50      41.579  25.605  37.956  1.00  0.00           H
ATOM    716  CD1 LEU A  50      41.904  27.565  38.680  1.00  0.00           C
ATOM    717 1HD1 LEU A  50      42.491  28.416  38.359  1.00  0.00           H
ATOM    718 2HD1 LEU A  50      40.836  27.791  38.646  1.00  0.00           H
ATOM    719 3HD1 LEU A  50      42.074  27.211  39.702  1.00  0.00           H
ATOM    720  CD2 LEU A  50      41.618  26.988  36.307  1.00  0.00           C
ATOM    721 1HD2 LEU A  50      42.097  27.930  36.014  1.00  0.00           H
ATOM    722 2HD2 LEU A  50      41.766  26.284  35.498  1.00  0.00           H
ATOM    723 3HD2 LEU A  50      40.580  27.305  36.436  1.00  0.00           H
ATOM    724  C   LEU A  50      45.261  24.613  36.445  1.00  0.00           C
ATOM    725  O   LEU A  50      45.457  24.948  35.266  1.00  0.00           O
ATOM    726  N   GLY A  51      46.187  24.155  37.254  1.00  0.00           N
ATOM    727  H   GLY A  51      45.901  23.713  38.110  1.00  0.00           H
ATOM    728  CA  GLY A  51      47.470  23.804  36.663  1.00  0.00           C
ATOM    729  HA1 GLY A  51      47.356  23.513  35.618  1.00  0.00           H
ATOM    730  HA2 GLY A  51      47.891  22.939  37.167  1.00  0.00           H
ATOM    731  C   GLY A  51      48.489  24.834  36.727  1.00  0.00           C
ATOM    732  O   GLY A  51      49.471  24.766  36.013  1.00  0.00           O
ATOM    733  N   LEU A  52      48.311  25.849  37.473  1.00  0.00           N
ATOM    734  H   LEU A  52      47.519  25.836  38.099  1.00  0.00           H
ATOM    735  CA  LEU A  52      49.226  27.061  37.488  1.00  0.00           C
ATOM    736  HA  LEU A  52      49.503  27.177  36.434  1.00  0.00           H
ATOM    737  CB  LEU A  52      48.513  28.409  37.901  1.00  0.00           C
ATOM    738  HB1 LEU A  52      49.184  29.250  37.751  1.00  0.00           H
ATOM    739  HB2 LEU A  52      48.296  28.357  38.966  1.00  0.00           H
ATOM    740  CG  LEU A  52      47.240  28.731  37.088  1.00  0.00           C
ATOM    741  HG  LEU A  52      46.788  27.749  36.976  1.00  0.00           H
ATOM    742  CD1 LEU A  52      46.411  29.738  37.825  1.00  0.00           C
ATOM    743 1HD1 LEU A  52      46.064  29.549  38.841  1.00  0.00           H
ATOM    744 2HD1 LEU A  52      46.771  30.764  37.757  1.00  0.00           H
ATOM    745 3HD1 LEU A  52      45.429  29.622  37.367  1.00  0.00           H
ATOM    746  CD2 LEU A  52      47.496  29.206  35.636  1.00  0.00           C
ATOM    747 1HD2 LEU A  52      46.589  29.222  35.026  1.00  0.00           H
ATOM    748 2HD2 LEU A  52      47.837  30.242  35.697  1.00  0.00           H
ATOM    749 3HD2 LEU A  52      48.323  28.616  35.230  1.00  0.00           H
ATOM    750  C   LEU A  52      50.486  26.836  38.322  1.00  0.00           C
ATOM    751  O   LEU A  52      50.602  25.932  39.157  1.00  0.00           O
ATOM    752  N   GLN A  53      51.437  27.742  38.193  1.00  0.00           N
ATOM    753  H   GLN A  53      51.582  28.248  37.331  1.00  0.00           H
ATOM    754  CA  GLN A  53      52.538  28.009  39.039  1.00  0.00           C
ATOM    755  HA  GLN A  53      52.826  27.178  39.678  1.00  0.00           H
ATOM    756  CB  GLN A  53      53.711  28.408  38.132  1.00  0.00           C
ATOM    757  HB1 GLN A  53      53.444  29.367  37.681  1.00  0.00           H
ATOM    758  HB2 GLN A  53      53.876  27.601  37.416  1.00  0.00           H
ATOM    759  CG  GLN A  53      55.066  28.539  38.803  1.00  0.00           C
ATOM    760  HG1 GLN A  53      55.199  27.596  39.327  1.00  0.00           H
ATOM    761  HG2 GLN A  53      54.927  29.232  39.623  1.00  0.00           H
ATOM    762  CD  GLN A  53      56.192  28.861  37.771  1.00  0.00           C
ATOM    763  OE1 GLN A  53      55.914  29.164  36.652  1.00  0.00           O
ATOM    764  NE2 GLN A  53      57.499  28.849  38.179  1.00  0.00           N
ATOM    765 1HE2 GLN A  53      57.678  28.584  39.147  1.00  0.00           H
ATOM    766 2HE2 GLN A  53      58.236  29.018  37.515  1.00  0.00           H
ATOM    767  C   GLN A  53      52.099  29.096  40.018  1.00  0.00           C
ATOM    768  O   GLN A  53      52.009  30.281  39.715  1.00  0.00           O
ATOM    769  N   LEU A  54      51.838  28.701  41.288  1.00  0.00           N
ATOM    770  H   LEU A  54      52.070  27.730  41.487  1.00  0.00           H
ATOM    771  CA  LEU A  54      51.232  29.479  42.367  1.00  0.00           C
ATOM    772  HA  LEU A  54      50.702  30.340  41.988  1.00  0.00           H
ATOM    773  CB  LEU A  54      50.245  28.613  43.140  1.00  0.00           C
ATOM    774  HB1 LEU A  54      50.782  27.675  43.292  1.00  0.00           H
ATOM    775  HB2 LEU A  54      49.399  28.357  42.501  1.00  0.00           H
ATOM    776  CG  LEU A  54      49.767  29.207  44.505  1.00  0.00           C
ATOM    777  HG  LEU A  54      50.559  29.551  45.161  1.00  0.00           H
ATOM    778  CD1 LEU A  54      48.924  30.452  44.203  1.00  0.00           C
ATOM    779 1HD1 LEU A  54      49.592  31.204  43.767  1.00  0.00           H
ATOM    780 2HD1 LEU A  54      48.124  30.229  43.500  1.00  0.00           H
ATOM    781 3HD1 LEU A  54      48.556  30.867  45.138  1.00  0.00           H
ATOM    782  CD2 LEU A  54      48.874  28.233  45.228  1.00  0.00           C
ATOM    783 1HD2 LEU A  54      49.252  27.216  45.279  1.00  0.00           H
ATOM    784 2HD2 LEU A  54      48.602  28.581  46.224  1.00  0.00           H
ATOM    785 3HD2 LEU A  54      47.931  28.151  44.676  1.00  0.00           H
ATOM    786  C   LEU A  54      52.388  30.009  43.219  1.00  0.00           C
ATOM    787  O   LEU A  54      53.098  29.224  43.882  1.00  0.00           O
ATOM    788  N   LEU A  55      52.410  31.302  43.456  1.00  0.00           N
ATOM    789  H   LEU A  55      51.941  31.919  42.813  1.00  0.00           H
ATOM    790  CA  LEU A  55      53.211  31.989  44.542  1.00  0.00           C
ATOM    791  HA  LEU A  55      53.804  31.178  44.980  1.00  0.00           H
ATOM    792  CB  LEU A  55      54.033  33.189  44.036  1.00  0.00           C
ATOM    793  HB1 LEU A  55      54.580  33.619  44.869  1.00  0.00           H
ATOM    794  HB2 LEU A  55      53.374  33.953  43.618  1.00  0.00           H
ATOM    795  CG  LEU A  55      55.044  32.778  42.900  1.00  0.00           C
ATOM    796  HG  LEU A  55      55.510  31.827  43.164  1.00  0.00           H
ATOM    797  CD1 LEU A  55      54.503  32.633  41.467  1.00  0.00           C
ATOM    798 1HD1 LEU A  55      53.668  33.308  41.308  1.00  0.00           H
ATOM    799 2HD1 LEU A  55      55.278  32.886  40.738  1.00  0.00           H
ATOM    800 3HD1 LEU A  55      54.166  31.601  41.369  1.00  0.00           H
ATOM    801  CD2 LEU A  55      56.215  33.761  42.893  1.00  0.00           C
ATOM    802 1HD2 LEU A  55      56.807  33.427  42.042  1.00  0.00           H
ATOM    803 2HD2 LEU A  55      55.990  34.801  42.670  1.00  0.00           H
ATOM    804 3HD2 LEU A  55      56.783  33.547  43.796  1.00  0.00           H
ATOM    805  C   LEU A  55      52.349  32.462  45.732  1.00  0.00           C
ATOM    806  O   LEU A  55      51.228  32.998  45.589  1.00  0.00           O
ATOM    807  N   GLU A  56      52.864  32.159  46.922  1.00  0.00           N
ATOM    808  H   GLU A  56      53.850  31.930  46.957  1.00  0.00           H
ATOM    809  CA  GLU A  56      52.148  32.213  48.218  1.00  0.00           C
ATOM    810  HA  GLU A  56      51.173  32.683  48.057  1.00  0.00           H
ATOM    811  CB  GLU A  56      51.998  30.829  48.840  1.00  0.00           C
ATOM    812  HB1 GLU A  56      51.433  30.960  49.756  1.00  0.00           H
ATOM    813  HB2 GLU A  56      52.994  30.466  49.094  1.00  0.00           H
ATOM    814  CG  GLU A  56      51.193  29.807  48.009  1.00  0.00           C
ATOM    815  HG1 GLU A  56      51.274  30.001  46.933  1.00  0.00           H
ATOM    816  HG2 GLU A  56      50.125  29.913  48.216  1.00  0.00           H
ATOM    817  CD  GLU A  56      51.615  28.384  48.282  1.00  0.00           C
ATOM    818  OE1 GLU A  56      50.934  27.598  49.005  1.00  0.00           O
ATOM    819  OE2 GLU A  56      52.607  27.994  47.666  1.00  0.00           O
ATOM    820  C   GLU A  56      52.904  33.211  49.179  1.00  0.00           C
ATOM    821  O   GLU A  56      53.930  32.759  49.640  1.00  0.00           O
ATOM    822  N   LEU A  57      52.503  34.522  49.304  1.00  0.00           N
ATOM    823  H   LEU A  57      51.661  34.744  48.806  1.00  0.00           H
ATOM    824  CA  LEU A  57      53.199  35.498  50.072  1.00  0.00           C
ATOM    825  HA  LEU A  57      54.278  35.339  50.057  1.00  0.00           H
ATOM    826  CB  LEU A  57      52.981  36.908  49.447  1.00  0.00           C
ATOM    827  HB1 LEU A  57      53.688  37.612  49.901  1.00  0.00           H
ATOM    828  HB2 LEU A  57      51.943  37.165  49.650  1.00  0.00           H
ATOM    829  CG  LEU A  57      53.144  37.056  47.923  1.00  0.00           C
ATOM    830  HG  LEU A  57      52.423  36.410  47.433  1.00  0.00           H
ATOM    831  CD1 LEU A  57      53.055  38.530  47.540  1.00  0.00           C
ATOM    832 1HD1 LEU A  57      53.857  39.092  48.021  1.00  0.00           H
ATOM    833 2HD1 LEU A  57      53.286  38.604  46.484  1.00  0.00           H
ATOM    834 3HD1 LEU A  57      52.081  38.978  47.701  1.00  0.00           H
ATOM    835  CD2 LEU A  57      54.540  36.584  47.615  1.00  0.00           C
ATOM    836 1HD2 LEU A  57      54.825  37.060  46.682  1.00  0.00           H
ATOM    837 2HD2 LEU A  57      55.184  37.007  48.388  1.00  0.00           H
ATOM    838 3HD2 LEU A  57      54.722  35.506  47.699  1.00  0.00           H
ATOM    839  C   LEU A  57      52.817  35.381  51.576  1.00  0.00           C
ATOM    840  O   LEU A  57      51.903  34.626  52.002  1.00  0.00           O
ATOM    841  N   PRO A  58      53.588  35.931  52.548  1.00  0.00           N
ATOM    842  CD  PRO A  58      54.952  36.528  52.357  1.00  0.00           C
ATOM    843  HD1 PRO A  58      54.764  37.590  52.506  1.00  0.00           H
ATOM    844  HD2 PRO A  58      55.436  36.447  51.381  1.00  0.00           H
ATOM    845  CG  PRO A  58      55.740  36.004  53.481  1.00  0.00           C
ATOM    846  HG1 PRO A  58      56.610  36.656  53.591  1.00  0.00           H
ATOM    847  HG2 PRO A  58      56.025  34.986  53.210  1.00  0.00           H
ATOM    848  CB  PRO A  58      54.665  35.984  54.599  1.00  0.00           C
ATOM    849  HB1 PRO A  58      54.766  36.970  55.047  1.00  0.00           H
ATOM    850  HB2 PRO A  58      54.816  35.196  55.338  1.00  0.00           H
ATOM    851  CA  PRO A  58      53.361  35.623  54.003  1.00  0.00           C
ATOM    852  HA  PRO A  58      53.114  34.562  54.091  1.00  0.00           H
ATOM    853  C   PRO A  58      52.208  36.482  54.583  1.00  0.00           C
ATOM    854  O   PRO A  58      52.029  37.625  54.195  1.00  0.00           O
ATOM    855  N   PRO A  59      51.520  35.999  55.664  1.00  0.00           N
ATOM    856  CD  PRO A  59      51.473  34.645  56.088  1.00  0.00           C
ATOM    857  HD1 PRO A  59      52.443  34.424  56.545  1.00  0.00           H
ATOM    858  HD2 PRO A  59      51.177  34.229  55.124  1.00  0.00           H
ATOM    859  CG  PRO A  59      50.395  34.436  57.076  1.00  0.00           C
ATOM    860  HG1 PRO A  59      50.660  33.846  57.953  1.00  0.00           H
ATOM    861  HG2 PRO A  59      49.609  33.876  56.564  1.00  0.00           H
ATOM    862  CB  PRO A  59      49.959  35.893  57.406  1.00  0.00           C
ATOM    863  HB1 PRO A  59      50.219  36.215  58.415  1.00  0.00           H
ATOM    864  HB2 PRO A  59      48.884  36.007  57.253  1.00  0.00           H
ATOM    865  CA  PRO A  59      50.712  36.826  56.483  1.00  0.00           C
ATOM    866  HA  PRO A  59      49.948  37.348  55.914  1.00  0.00           H
ATOM    867  C   PRO A  59      51.555  37.765  57.269  1.00  0.00           C
ATOM    868  O   PRO A  59      52.592  37.403  57.731  1.00  0.00           O
ATOM    869  N   GLU A  60      51.064  38.955  57.560  1.00  0.00           N
ATOM    870  H   GLU A  60      50.178  39.158  57.109  1.00  0.00           H
ATOM    871  CA  GLU A  60      51.748  39.914  58.451  1.00  0.00           C
ATOM    872  HA  GLU A  60      52.521  39.456  59.064  1.00  0.00           H
ATOM    873  CB  GLU A  60      52.710  40.857  57.698  1.00  0.00           C
ATOM    874  HB1 GLU A  60      52.129  41.532  57.083  1.00  0.00           H
ATOM    875  HB2 GLU A  60      53.242  40.190  57.010  1.00  0.00           H
ATOM    876  CG  GLU A  60      53.692  41.694  58.605  1.00  0.00           C
ATOM    877  HG1 GLU A  60      53.079  42.126  59.400  1.00  0.00           H
ATOM    878  HG2 GLU A  60      54.057  42.510  57.981  1.00  0.00           H
ATOM    879  CD  GLU A  60      54.849  40.879  59.227  1.00  0.00           C
ATOM    880  OE1 GLU A  60      54.923  40.960  60.490  1.00  0.00           O
ATOM    881  OE2 GLU A  60      55.567  40.197  58.490  1.00  0.00           O
ATOM    882  C   GLU A  60      50.750  40.557  59.396  1.00  0.00           C
ATOM    883  O   GLU A  60      49.773  41.153  58.881  1.00  0.00           O
ATOM    884  N   GLU A  61      50.992  40.588  60.741  1.00  0.00           N
ATOM    885  H   GLU A  61      51.739  40.090  61.197  1.00  0.00           H
ATOM    886  CA  GLU A  61      50.037  41.134  61.687  1.00  0.00           C
ATOM    887  HA  GLU A  61      49.109  40.586  61.501  1.00  0.00           H
ATOM    888  CB  GLU A  61      50.589  40.829  63.076  1.00  0.00           C
ATOM    889  HB1 GLU A  61      50.796  39.759  63.148  1.00  0.00           H
ATOM    890  HB2 GLU A  61      49.898  40.882  63.922  1.00  0.00           H
ATOM    891  CG  GLU A  61      51.823  41.627  63.372  1.00  0.00           C
ATOM    892  HG1 GLU A  61      51.386  42.560  63.711  1.00  0.00           H
ATOM    893  HG2 GLU A  61      52.458  41.787  62.506  1.00  0.00           H
ATOM    894  CD  GLU A  61      52.636  41.013  64.548  1.00  0.00           C
ATOM    895  OE1 GLU A  61      52.144  40.901  65.656  1.00  0.00           O
ATOM    896  OE2 GLU A  61      53.780  40.622  64.399  1.00  0.00           O
ATOM    897  C   GLU A  61      49.858  42.699  61.493  1.00  0.00           C
ATOM    898  O   GLU A  61      48.864  43.302  61.987  1.00  0.00           O
ATOM    899  N   SER A  62      50.784  43.331  60.774  1.00  0.00           N
ATOM    900  H   SER A  62      51.632  42.853  60.493  1.00  0.00           H
ATOM    901  CA  SER A  62      50.711  44.767  60.396  1.00  0.00           C
ATOM    902  HA  SER A  62      50.347  45.371  61.236  1.00  0.00           H
ATOM    903  CB  SER A  62      52.103  45.294  60.182  1.00  0.00           C
ATOM    904  HB1 SER A  62      51.967  46.348  59.962  1.00  0.00           H
ATOM    905  HB2 SER A  62      52.451  44.740  59.310  1.00  0.00           H
ATOM    906  OG  SER A  62      52.894  44.984  61.338  1.00  0.00           O
ATOM    907  HG  SER A  62      53.742  44.813  60.938  1.00  0.00           H
ATOM    908  C   SER A  62      49.834  45.254  59.220  1.00  0.00           C
ATOM    909  O   SER A  62      49.453  46.417  59.225  1.00  0.00           O
ATOM    910  N   LEU A  63      49.517  44.327  58.301  1.00  0.00           N
ATOM    911  H   LEU A  63      49.712  43.377  58.588  1.00  0.00           H
ATOM    912  CA  LEU A  63      48.610  44.606  57.158  1.00  0.00           C
ATOM    913  HA  LEU A  63      48.104  45.564  57.269  1.00  0.00           H
ATOM    914  CB  LEU A  63      49.444  44.814  55.843  1.00  0.00           C
ATOM    915  HB1 LEU A  63      50.123  43.960  55.842  1.00  0.00           H
ATOM    916  HB2 LEU A  63      50.052  45.696  56.046  1.00  0.00           H
ATOM    917  CG  LEU A  63      48.730  45.012  54.442  1.00  0.00           C
ATOM    918  HG  LEU A  63      48.412  44.041  54.069  1.00  0.00           H
ATOM    919  CD1 LEU A  63      47.415  45.774  54.489  1.00  0.00           C
ATOM    920 1HD1 LEU A  63      46.657  45.329  55.125  1.00  0.00           H
ATOM    921 2HD1 LEU A  63      47.604  46.744  54.950  1.00  0.00           H
ATOM    922 3HD1 LEU A  63      47.097  45.933  53.454  1.00  0.00           H
ATOM    923  CD2 LEU A  63      49.655  45.554  53.311  1.00  0.00           C
ATOM    924 1HD2 LEU A  63      49.165  45.310  52.374  1.00  0.00           H
ATOM    925 2HD2 LEU A  63      49.721  46.633  53.384  1.00  0.00           H
ATOM    926 3HD2 LEU A  63      50.590  44.981  53.296  1.00  0.00           H
ATOM    927  C   LEU A  63      47.385  43.611  57.022  1.00  0.00           C
ATOM    928  O   LEU A  63      47.367  42.659  56.247  1.00  0.00           O
ATOM    929  N   PRO A  64      46.393  43.784  57.898  1.00  0.00           N
ATOM    930  CD  PRO A  64      46.369  44.778  58.971  1.00  0.00           C
ATOM    931  HD1 PRO A  64      45.918  45.708  58.628  1.00  0.00           H
ATOM    932  HD2 PRO A  64      47.362  44.955  59.394  1.00  0.00           H
ATOM    933  CG  PRO A  64      45.393  44.208  60.052  1.00  0.00           C
ATOM    934  HG1 PRO A  64      44.820  45.000  60.548  1.00  0.00           H
ATOM    935  HG2 PRO A  64      45.978  43.609  60.754  1.00  0.00           H
ATOM    936  CB  PRO A  64      44.470  43.302  59.244  1.00  0.00           C
ATOM    937  HB1 PRO A  64      43.655  43.966  58.956  1.00  0.00           H
ATOM    938  HB2 PRO A  64      44.131  42.500  59.897  1.00  0.00           H
ATOM    939  CA  PRO A  64      45.314  42.845  58.000  1.00  0.00           C
ATOM    940  HA  PRO A  64      45.797  41.897  58.234  1.00  0.00           H
ATOM    941  C   PRO A  64      44.471  42.476  56.831  1.00  0.00           C
ATOM    942  O   PRO A  64      44.285  41.333  56.502  1.00  0.00           O
ATOM    943  N   LEU A  65      44.021  43.472  56.038  1.00  0.00           N
ATOM    944  H   LEU A  65      43.987  44.384  56.464  1.00  0.00           H
ATOM    945  CA  LEU A  65      43.407  43.261  54.725  1.00  0.00           C
ATOM    946  HA  LEU A  65      42.682  42.468  54.881  1.00  0.00           H
ATOM    947  CB  LEU A  65      42.741  44.558  54.333  1.00  0.00           C
ATOM    948  HB1 LEU A  65      42.379  44.447  53.311  1.00  0.00           H
ATOM    949  HB2 LEU A  65      43.498  45.341  54.279  1.00  0.00           H
ATOM    950  CG  LEU A  65      41.595  45.007  55.265  1.00  0.00           C
ATOM    951  HG  LEU A  65      41.934  45.140  56.289  1.00  0.00           H
ATOM    952  CD1 LEU A  65      41.035  46.295  54.719  1.00  0.00           C
ATOM    953 1HD1 LEU A  65      40.206  46.702  55.308  1.00  0.00           H
ATOM    954 2HD1 LEU A  65      41.780  47.054  54.486  1.00  0.00           H
ATOM    955 3HD1 LEU A  65      40.584  46.077  53.746  1.00  0.00           H
ATOM    956  CD2 LEU A  65      40.484  43.994  55.211  1.00  0.00           C
ATOM    957 1HD2 LEU A  65      40.340  43.581  54.206  1.00  0.00           H
ATOM    958 2HD2 LEU A  65      40.591  43.093  55.823  1.00  0.00           H
ATOM    959 3HD2 LEU A  65      39.557  44.494  55.495  1.00  0.00           H
ATOM    960  C   LEU A  65      44.443  42.795  53.618  1.00  0.00           C
ATOM    961  O   LEU A  65      44.039  42.727  52.431  1.00  0.00           O
ATOM    962  N   GLY A  66      45.693  42.343  53.918  1.00  0.00           N
ATOM    963  H   GLY A  66      45.875  42.459  54.900  1.00  0.00           H
ATOM    964  CA  GLY A  66      46.621  41.515  53.072  1.00  0.00           C
ATOM    965  HA1 GLY A  66      47.284  40.957  53.728  1.00  0.00           H
ATOM    966  HA2 GLY A  66      47.160  42.197  52.407  1.00  0.00           H
ATOM    967  C   GLY A  66      45.999  40.540  52.048  1.00  0.00           C
ATOM    968  O   GLY A  66      46.458  40.610  50.899  1.00  0.00           O
ATOM    969  N   PRO A  67      45.017  39.719  52.477  1.00  0.00           N
ATOM    970  CD  PRO A  67      44.591  39.568  53.875  1.00  0.00           C
ATOM    971  HD1 PRO A  67      43.756  40.217  54.130  1.00  0.00           H
ATOM    972  HD2 PRO A  67      45.405  39.676  54.597  1.00  0.00           H
ATOM    973  CG  PRO A  67      44.161  38.085  53.913  1.00  0.00           C
ATOM    974  HG1 PRO A  67      43.316  37.926  54.585  1.00  0.00           H
ATOM    975  HG2 PRO A  67      45.076  37.515  54.039  1.00  0.00           H
ATOM    976  CB  PRO A  67      43.618  37.920  52.510  1.00  0.00           C
ATOM    977  HB1 PRO A  67      42.612  38.340  52.513  1.00  0.00           H
ATOM    978  HB2 PRO A  67      43.594  36.867  52.232  1.00  0.00           H
ATOM    979  CA  PRO A  67      44.514  38.688  51.580  1.00  0.00           C
ATOM    980  HA  PRO A  67      45.319  38.063  51.205  1.00  0.00           H
ATOM    981  C   PRO A  67      43.756  39.215  50.341  1.00  0.00           C
ATOM    982  O   PRO A  67      43.671  38.541  49.280  1.00  0.00           O
ATOM    983  N   LEU A  68      43.278  40.496  50.316  1.00  0.00           N
ATOM    984  H   LEU A  68      43.555  41.112  51.067  1.00  0.00           H
ATOM    985  CA  LEU A  68      42.627  41.203  49.269  1.00  0.00           C
ATOM    986  HA  LEU A  68      42.046  40.494  48.685  1.00  0.00           H
ATOM    987  CB  LEU A  68      41.562  42.151  49.785  1.00  0.00           C
ATOM    988  HB1 LEU A  68      41.212  42.723  48.926  1.00  0.00           H
ATOM    989  HB2 LEU A  68      42.150  42.836  50.396  1.00  0.00           H
ATOM    990  CG  LEU A  68      40.409  41.637  50.640  1.00  0.00           C
ATOM    991  HG  LEU A  68      39.572  42.335  50.700  1.00  0.00           H
ATOM    992  CD1 LEU A  68      39.836  40.206  50.326  1.00  0.00           C
ATOM    993 1HD1 LEU A  68      39.170  40.358  49.483  1.00  0.00           H
ATOM    994 2HD1 LEU A  68      40.660  39.613  49.911  1.00  0.00           H
ATOM    995 3HD1 LEU A  68      39.370  39.746  51.195  1.00  0.00           H
ATOM    996  CD2 LEU A  68      40.954  41.446  52.042  1.00  0.00           C
ATOM    997 1HD2 LEU A  68      40.138  41.362  52.768  1.00  0.00           H
ATOM    998 2HD2 LEU A  68      41.535  40.529  52.101  1.00  0.00           H
ATOM    999 3HD2 LEU A  68      41.497  42.355  52.296  1.00  0.00           H
ATOM   1000  C   LEU A  68      43.667  41.885  48.351  1.00  0.00           C
ATOM   1001  O   LEU A  68      43.755  43.122  48.330  1.00  0.00           O
ATOM   1002  N   LEU A  69      44.282  41.123  47.411  1.00  0.00           N
ATOM   1003  H   LEU A  69      44.117  40.138  47.576  1.00  0.00           H
ATOM   1004  CA  LEU A  69      45.344  41.570  46.513  1.00  0.00           C
ATOM   1005  HA  LEU A  69      45.993  42.219  47.122  1.00  0.00           H
ATOM   1006  CB  LEU A  69      46.223  40.280  46.183  1.00  0.00           C
ATOM   1007  HB1 LEU A  69      46.823  40.533  45.312  1.00  0.00           H
ATOM   1008  HB2 LEU A  69      45.635  39.411  45.900  1.00  0.00           H
ATOM   1009  CG  LEU A  69      47.094  39.908  47.326  1.00  0.00           C
ATOM   1010  HG  LEU A  69      46.477  39.694  48.191  1.00  0.00           H
ATOM   1011  CD1 LEU A  69      47.715  38.613  46.946  1.00  0.00           C
ATOM   1012 1HD1 LEU A  69      48.354  38.845  46.088  1.00  0.00           H
ATOM   1013 2HD1 LEU A  69      48.226  38.193  47.814  1.00  0.00           H
ATOM   1014 3HD1 LEU A  69      46.949  37.893  46.657  1.00  0.00           H
ATOM   1015  CD2 LEU A  69      48.276  40.888  47.687  1.00  0.00           C
ATOM   1016 1HD2 LEU A  69      49.048  40.362  48.254  1.00  0.00           H
ATOM   1017 2HD2 LEU A  69      48.750  41.269  46.784  1.00  0.00           H
ATOM   1018 3HD2 LEU A  69      47.869  41.721  48.259  1.00  0.00           H
ATOM   1019  C   LEU A  69      44.913  42.253  45.202  1.00  0.00           C
ATOM   1020  O   LEU A  69      45.640  43.034  44.530  1.00  0.00           O
ATOM   1021  N   GLY A  70      43.666  41.952  44.755  1.00  0.00           N
ATOM   1022  H   GLY A  70      42.973  41.407  45.260  1.00  0.00           H
ATOM   1023  CA  GLY A  70      43.251  42.070  43.334  1.00  0.00           C
ATOM   1024  HA1 GLY A  70      42.189  41.819  43.290  1.00  0.00           H
ATOM   1025  HA2 GLY A  70      43.770  41.363  42.676  1.00  0.00           H
ATOM   1026  C   GLY A  70      43.342  43.436  42.651  1.00  0.00           C
ATOM   1027  O   GLY A  70      43.103  43.485  41.426  1.00  0.00           O
ATOM   1028  N   ASP A  71      43.452  44.485  43.458  1.00  0.00           N
ATOM   1029  H   ASP A  71      43.982  44.293  44.303  1.00  0.00           H
ATOM   1030  CA  ASP A  71      43.307  45.903  43.060  1.00  0.00           C
ATOM   1031  HA  ASP A  71      42.823  45.934  42.089  1.00  0.00           H
ATOM   1032  CB  ASP A  71      42.470  46.737  44.115  1.00  0.00           C
ATOM   1033  HB1 ASP A  71      41.434  46.405  43.973  1.00  0.00           H
ATOM   1034  HB2 ASP A  71      42.449  47.766  43.765  1.00  0.00           H
ATOM   1035  CG  ASP A  71      42.793  46.612  45.644  1.00  0.00           C
ATOM   1036  OD1 ASP A  71      43.892  46.140  46.024  1.00  0.00           O
ATOM   1037  OD2 ASP A  71      41.845  47.000  46.389  1.00  0.00           O
ATOM   1038  C   ASP A  71      44.722  46.569  42.882  1.00  0.00           C
ATOM   1039  O   ASP A  71      44.765  47.622  42.194  1.00  0.00           O
ATOM   1040  N   THR A  72      45.791  45.876  43.367  1.00  0.00           N
ATOM   1041  H   THR A  72      45.650  45.079  43.971  1.00  0.00           H
ATOM   1042  CA  THR A  72      47.210  46.361  43.482  1.00  0.00           C
ATOM   1043  HA  THR A  72      47.214  47.397  43.807  1.00  0.00           H
ATOM   1044  CB  THR A  72      48.093  45.441  44.420  1.00  0.00           C
ATOM   1045  HB  THR A  72      49.146  45.722  44.323  1.00  0.00           H
ATOM   1046  CG2 THR A  72      47.632  45.467  45.867  1.00  0.00           C
ATOM   1047 1HG2 THR A  72      47.984  46.403  46.317  1.00  0.00           H
ATOM   1048 2HG2 THR A  72      46.548  45.381  45.904  1.00  0.00           H
ATOM   1049 3HG2 THR A  72      48.013  44.582  46.394  1.00  0.00           H
ATOM   1050  OG1 THR A  72      48.039  44.143  43.973  1.00  0.00           O
ATOM   1051  HG1 THR A  72      47.209  43.773  44.265  1.00  0.00           H
ATOM   1052  C   THR A  72      47.910  46.513  42.162  1.00  0.00           C
ATOM   1053  O   THR A  72      48.818  47.274  42.063  1.00  0.00           O
ATOM   1054  N   ALA A  73      47.480  45.836  41.155  1.00  0.00           N
ATOM   1055  H   ALA A  73      46.698  45.210  41.294  1.00  0.00           H
ATOM   1056  CA  ALA A  73      48.032  45.761  39.755  1.00  0.00           C
ATOM   1057  HA  ALA A  73      48.508  46.684  39.446  1.00  0.00           H
ATOM   1058  CB  ALA A  73      49.222  44.805  39.889  1.00  0.00           C
ATOM   1059  HB1 ALA A  73      48.933  43.929  40.477  1.00  0.00           H
ATOM   1060  HB2 ALA A  73      49.610  44.619  38.884  1.00  0.00           H
ATOM   1061  HB3 ALA A  73      50.115  45.245  40.337  1.00  0.00           H
ATOM   1062  C   ALA A  73      47.090  45.392  38.604  1.00  0.00           C
ATOM   1063  O   ALA A  73      46.031  44.692  38.757  1.00  0.00           O
ATOM   1064  N   VAL A  74      47.412  45.904  37.384  1.00  0.00           N
ATOM   1065  H   VAL A  74      48.267  46.437  37.357  1.00  0.00           H
ATOM   1066  CA  VAL A  74      46.738  45.587  36.095  1.00  0.00           C
ATOM   1067  HA  VAL A  74      45.948  44.841  36.173  1.00  0.00           H
ATOM   1068  CB  VAL A  74      46.058  46.852  35.527  1.00  0.00           C
ATOM   1069  HB  VAL A  74      46.847  47.583  35.341  1.00  0.00           H
ATOM   1070  CG1 VAL A  74      45.318  46.535  34.208  1.00  0.00           C
ATOM   1071 1HG1 VAL A  74      44.775  47.440  33.957  1.00  0.00           H
ATOM   1072 2HG1 VAL A  74      46.053  46.453  33.410  1.00  0.00           H
ATOM   1073 3HG1 VAL A  74      44.646  45.677  34.296  1.00  0.00           H
ATOM   1074  CG2 VAL A  74      44.970  47.452  36.478  1.00  0.00           C
ATOM   1075 1HG2 VAL A  74      44.127  46.768  36.446  1.00  0.00           H
ATOM   1076 2HG2 VAL A  74      45.398  47.646  37.456  1.00  0.00           H
ATOM   1077 3HG2 VAL A  74      44.562  48.405  36.121  1.00  0.00           H
ATOM   1078  C   VAL A  74      47.808  45.035  35.204  1.00  0.00           C
ATOM   1079  O   VAL A  74      48.929  45.662  35.172  1.00  0.00           O
ATOM   1080  N   ILE A  75      47.616  43.923  34.518  1.00  0.00           N
ATOM   1081  H   ILE A  75      46.746  43.410  34.624  1.00  0.00           H
ATOM   1082  CA  ILE A  75      48.668  43.088  33.905  1.00  0.00           C
ATOM   1083  HA  ILE A  75      49.599  43.650  33.803  1.00  0.00           H
ATOM   1084  CB  ILE A  75      48.941  41.759  34.718  1.00  0.00           C
ATOM   1085  HB  ILE A  75      48.167  41.001  34.613  1.00  0.00           H
ATOM   1086  CG2 ILE A  75      50.197  41.101  34.054  1.00  0.00           C
ATOM   1087 1HG2 ILE A  75      51.077  41.738  34.141  1.00  0.00           H
ATOM   1088 2HG2 ILE A  75      50.325  40.077  34.403  1.00  0.00           H
ATOM   1089 3HG2 ILE A  75      50.019  40.920  32.989  1.00  0.00           H
ATOM   1090  CG1 ILE A  75      49.155  41.994  36.269  1.00  0.00           C
ATOM   1091 1HG1 ILE A  75      48.270  42.450  36.719  1.00  0.00           H
ATOM   1092 2HG1 ILE A  75      50.033  42.648  36.318  1.00  0.00           H
ATOM   1093  CD  ILE A  75      49.616  40.720  37.032  1.00  0.00           C
ATOM   1094  HD1 ILE A  75      49.619  40.800  38.111  1.00  0.00           H
ATOM   1095  HD2 ILE A  75      48.887  39.961  36.740  1.00  0.00           H
ATOM   1096  HD3 ILE A  75      50.629  40.433  36.747  1.00  0.00           H
ATOM   1097  C   ILE A  75      48.306  42.749  32.481  1.00  0.00           C
ATOM   1098  O   ILE A  75      47.293  42.088  32.186  1.00  0.00           O
ATOM   1099  N   GLN A  76      49.295  42.941  31.581  1.00  0.00           N
ATOM   1100  H   GLN A  76      50.078  43.545  31.765  1.00  0.00           H
ATOM   1101  CA  GLN A  76      49.102  42.596  30.112  1.00  0.00           C
ATOM   1102  HA  GLN A  76      48.564  41.653  30.035  1.00  0.00           H
ATOM   1103  CB  GLN A  76      48.386  43.703  29.406  1.00  0.00           C
ATOM   1104  HB1 GLN A  76      49.142  44.490  29.385  1.00  0.00           H
ATOM   1105  HB2 GLN A  76      47.672  44.172  30.096  1.00  0.00           H
ATOM   1106  CG  GLN A  76      47.784  43.516  27.956  1.00  0.00           C
ATOM   1107  HG1 GLN A  76      47.051  44.296  27.755  1.00  0.00           H
ATOM   1108  HG2 GLN A  76      47.302  42.537  27.946  1.00  0.00           H
ATOM   1109  CD  GLN A  76      48.912  43.479  26.935  1.00  0.00           C
ATOM   1110  OE1 GLN A  76      49.763  44.334  26.740  1.00  0.00           O
ATOM   1111  NE2 GLN A  76      49.132  42.348  26.276  1.00  0.00           N
ATOM   1112 1HE2 GLN A  76      48.483  41.582  26.403  1.00  0.00           H
ATOM   1113 2HE2 GLN A  76      49.730  42.408  25.467  1.00  0.00           H
ATOM   1114  C   GLN A  76      50.460  42.276  29.525  1.00  0.00           C
ATOM   1115  O   GLN A  76      51.456  43.010  29.737  1.00  0.00           O
ATOM   1116  N   GLY A  77      50.545  41.112  28.808  1.00  0.00           N
ATOM   1117  H   GLY A  77      49.672  40.630  28.657  1.00  0.00           H
ATOM   1118  CA  GLY A  77      51.742  40.606  28.143  1.00  0.00           C
ATOM   1119  HA1 GLY A  77      52.067  41.381  27.448  1.00  0.00           H
ATOM   1120  HA2 GLY A  77      51.509  39.736  27.533  1.00  0.00           H
ATOM   1121  C   GLY A  77      52.879  40.388  29.161  1.00  0.00           C
ATOM   1122  O   GLY A  77      52.771  39.651  30.137  1.00  0.00           O
ATOM   1123  N   ASP A  78      53.963  41.116  28.966  1.00  0.00           N
ATOM   1124  H   ASP A  78      53.884  41.795  28.231  1.00  0.00           H
ATOM   1125  CA  ASP A  78      55.122  41.044  29.815  1.00  0.00           C
ATOM   1126  HA  ASP A  78      55.075  40.123  30.407  1.00  0.00           H
ATOM   1127  CB  ASP A  78      56.397  40.819  28.939  1.00  0.00           C
ATOM   1128  HB1 ASP A  78      56.229  39.842  28.482  1.00  0.00           H
ATOM   1129  HB2 ASP A  78      57.287  40.759  29.570  1.00  0.00           H
ATOM   1130  CG  ASP A  78      56.703  41.894  27.875  1.00  0.00           C
ATOM   1131  OD1 ASP A  78      56.209  43.021  28.007  1.00  0.00           O
ATOM   1132  OD2 ASP A  78      57.414  41.544  26.889  1.00  0.00           O
ATOM   1133  C   ASP A  78      55.225  42.177  30.791  1.00  0.00           C
ATOM   1134  O   ASP A  78      56.311  42.372  31.451  1.00  0.00           O
ATOM   1135  N   THR A  79      54.124  42.951  31.016  1.00  0.00           N
ATOM   1136  H   THR A  79      53.267  42.643  30.578  1.00  0.00           H
ATOM   1137  CA  THR A  79      54.159  44.183  31.751  1.00  0.00           C
ATOM   1138  HA  THR A  79      55.077  44.216  32.352  1.00  0.00           H
ATOM   1139  CB  THR A  79      54.352  45.356  30.771  1.00  0.00           C
ATOM   1140  HB  THR A  79      53.496  45.374  30.083  1.00  0.00           H
ATOM   1141  CG2 THR A  79      54.523  46.721  31.454  1.00  0.00           C
ATOM   1142 1HG2 THR A  79      54.998  46.648  32.430  1.00  0.00           H
ATOM   1143 2HG2 THR A  79      55.223  47.256  30.813  1.00  0.00           H
ATOM   1144 3HG2 THR A  79      53.600  47.279  31.593  1.00  0.00           H
ATOM   1145  OG1 THR A  79      55.496  45.287  29.968  1.00  0.00           O
ATOM   1146  HG1 THR A  79      55.606  44.351  29.800  1.00  0.00           H
ATOM   1147  C   THR A  79      52.940  44.407  32.717  1.00  0.00           C
ATOM   1148  O   THR A  79      51.766  44.300  32.393  1.00  0.00           O
ATOM   1149  N   ALA A  80      53.250  44.638  33.971  1.00  0.00           N
ATOM   1150  H   ALA A  80      54.193  44.840  34.282  1.00  0.00           H
ATOM   1151  CA  ALA A  80      52.338  44.935  35.000  1.00  0.00           C
ATOM   1152  HA  ALA A  80      51.284  44.710  34.844  1.00  0.00           H
ATOM   1153  CB  ALA A  80      52.818  44.139  36.236  1.00  0.00           C
ATOM   1154  HB1 ALA A  80      52.102  44.155  37.059  1.00  0.00           H
ATOM   1155  HB2 ALA A  80      53.010  43.079  36.096  1.00  0.00           H
ATOM   1156  HB3 ALA A  80      53.724  44.526  36.707  1.00  0.00           H
ATOM   1157  C   ALA A  80      52.416  46.427  35.332  1.00  0.00           C
ATOM   1158  O   ALA A  80      53.430  46.990  35.692  1.00  0.00           O
ATOM   1159  N   LEU A  81      51.277  47.128  35.099  1.00  0.00           N
ATOM   1160  H   LEU A  81      50.414  46.620  34.952  1.00  0.00           H
ATOM   1161  CA  LEU A  81      50.993  48.534  35.495  1.00  0.00           C
ATOM   1162  HA  LEU A  81      51.885  49.156  35.436  1.00  0.00           H
ATOM   1163  CB  LEU A  81      49.849  48.968  34.604  1.00  0.00           C
ATOM   1164  HB1 LEU A  81      49.048  48.226  34.584  1.00  0.00           H
ATOM   1165  HB2 LEU A  81      50.300  49.057  33.610  1.00  0.00           H
ATOM   1166  CG  LEU A  81      49.196  50.322  35.102  1.00  0.00           C
ATOM   1167  HG  LEU A  81      48.623  50.360  36.039  1.00  0.00           H
ATOM   1168  CD1 LEU A  81      50.187  51.497  35.177  1.00  0.00           C
ATOM   1169 1HD1 LEU A  81      50.795  51.681  34.291  1.00  0.00           H
ATOM   1170 2HD1 LEU A  81      49.720  52.467  35.370  1.00  0.00           H
ATOM   1171 3HD1 LEU A  81      50.950  51.248  35.920  1.00  0.00           H
ATOM   1172  CD2 LEU A  81      48.288  50.800  34.054  1.00  0.00           C
ATOM   1173 1HD2 LEU A  81      47.779  51.728  34.300  1.00  0.00           H
ATOM   1174 2HD2 LEU A  81      48.736  50.834  33.068  1.00  0.00           H
ATOM   1175 3HD2 LEU A  81      47.431  50.126  34.082  1.00  0.00           H
ATOM   1176  C   LEU A  81      50.522  48.489  36.957  1.00  0.00           C
ATOM   1177  O   LEU A  81      49.488  47.893  37.270  1.00  0.00           O
ATOM   1178  N   ILE A  82      51.358  49.013  37.876  1.00  0.00           N
ATOM   1179  H   ILE A  82      52.177  49.505  37.562  1.00  0.00           H
ATOM   1180  CA  ILE A  82      51.055  49.064  39.306  1.00  0.00           C
ATOM   1181  HA  ILE A  82      50.619  48.132  39.657  1.00  0.00           H
ATOM   1182  CB  ILE A  82      52.256  49.176  40.182  1.00  0.00           C
ATOM   1183  HB  ILE A  82      52.639  50.171  39.946  1.00  0.00           H
ATOM   1184  CG2 ILE A  82      51.969  49.140  41.666  1.00  0.00           C
ATOM   1185 1HG2 ILE A  82      51.284  48.369  42.024  1.00  0.00           H
ATOM   1186 2HG2 ILE A  82      52.918  49.200  42.200  1.00  0.00           H
ATOM   1187 3HG2 ILE A  82      51.464  50.053  42.005  1.00  0.00           H
ATOM   1188  CG1 ILE A  82      53.290  48.048  39.950  1.00  0.00           C
ATOM   1189 1HG1 ILE A  82      54.127  48.494  40.488  1.00  0.00           H
ATOM   1190 2HG1 ILE A  82      53.564  47.979  38.899  1.00  0.00           H
ATOM   1191  CD  ILE A  82      52.924  46.704  40.504  1.00  0.00           C
ATOM   1192  HD1 ILE A  82      52.966  46.632  41.592  1.00  0.00           H
ATOM   1193  HD2 ILE A  82      51.953  46.320  40.182  1.00  0.00           H
ATOM   1194  HD3 ILE A  82      53.599  45.952  40.100  1.00  0.00           H
ATOM   1195  C   ILE A  82      50.083  50.227  39.614  1.00  0.00           C
ATOM   1196  O   ILE A  82      50.199  51.307  39.067  1.00  0.00           O
ATOM   1197  N   THR A  83      49.057  50.085  40.491  1.00  0.00           N
ATOM   1198  H   THR A  83      49.068  49.313  41.147  1.00  0.00           H
ATOM   1199  CA  THR A  83      47.856  50.916  40.480  1.00  0.00           C
ATOM   1200  HA  THR A  83      47.794  51.339  39.469  1.00  0.00           H
ATOM   1201  CB  THR A  83      46.541  50.174  40.752  1.00  0.00           C
ATOM   1202  HB  THR A  83      45.766  50.888  40.477  1.00  0.00           H
ATOM   1203  CG2 THR A  83      46.298  49.003  39.801  1.00  0.00           C
ATOM   1204 1HG2 THR A  83      46.926  48.187  40.159  1.00  0.00           H
ATOM   1205 2HG2 THR A  83      45.224  48.823  39.797  1.00  0.00           H
ATOM   1206 3HG2 THR A  83      46.645  49.193  38.785  1.00  0.00           H
ATOM   1207  OG1 THR A  83      46.386  49.770  42.140  1.00  0.00           O
ATOM   1208  HG1 THR A  83      45.878  48.953  42.202  1.00  0.00           H
ATOM   1209  C   THR A  83      48.045  52.136  41.392  1.00  0.00           C
ATOM   1210  O   THR A  83      48.971  52.057  42.205  1.00  0.00           O
ATOM   1211  N   ARG A  84      47.312  53.264  41.352  1.00  0.00           N
ATOM   1212  H   ARG A  84      46.493  53.137  40.785  1.00  0.00           H
ATOM   1213  CA  ARG A  84      47.292  54.348  42.349  1.00  0.00           C
ATOM   1214  HA  ARG A  84      48.126  54.260  43.045  1.00  0.00           H
ATOM   1215  CB  ARG A  84      47.521  55.735  41.625  1.00  0.00           C
ATOM   1216  HB1 ARG A  84      46.767  55.860  40.850  1.00  0.00           H
ATOM   1217  HB2 ARG A  84      48.523  55.716  41.203  1.00  0.00           H
ATOM   1218  CG  ARG A  84      47.511  56.925  42.629  1.00  0.00           C
ATOM   1219  HG1 ARG A  84      48.003  56.449  43.489  1.00  0.00           H
ATOM   1220  HG2 ARG A  84      46.484  57.197  42.846  1.00  0.00           H
ATOM   1221  CD  ARG A  84      48.376  58.066  42.136  1.00  0.00           C
ATOM   1222  HD1 ARG A  84      48.062  58.253  41.113  1.00  0.00           H
ATOM   1223  HD2 ARG A  84      49.404  57.705  42.150  1.00  0.00           H
ATOM   1224  NE  ARG A  84      48.302  59.260  42.974  1.00  0.00           N
ATOM   1225  HE  ARG A  84      49.177  59.427  43.449  1.00  0.00           H
ATOM   1226  CZ  ARG A  84      47.401  60.238  43.073  1.00  0.00           C
ATOM   1227  NH1 ARG A  84      46.207  60.141  42.653  1.00  0.00           N
ATOM   1228 1HH1 ARG A  84      45.936  59.365  42.063  1.00  0.00           H
ATOM   1229 2HH1 ARG A  84      45.523  60.843  42.896  1.00  0.00           H
ATOM   1230  NH2 ARG A  84      47.623  61.433  43.664  1.00  0.00           N
ATOM   1231 1HH2 ARG A  84      48.515  61.638  44.086  1.00  0.00           H
ATOM   1232 2HH2 ARG A  84      46.941  62.178  43.555  1.00  0.00           H
ATOM   1233  C   ARG A  84      46.009  54.255  43.069  1.00  0.00           C
ATOM   1234  O   ARG A  84      45.009  54.719  42.504  1.00  0.00           O
ATOM   1235  N   PRO A  85      45.994  53.977  44.392  1.00  0.00           N
ATOM   1236  CD  PRO A  85      46.995  53.123  45.025  1.00  0.00           C
ATOM   1237  HD1 PRO A  85      47.816  53.779  45.300  1.00  0.00           H
ATOM   1238  HD2 PRO A  85      47.433  52.356  44.396  1.00  0.00           H
ATOM   1239  CG  PRO A  85      46.399  52.464  46.281  1.00  0.00           C
ATOM   1240  HG1 PRO A  85      47.118  52.569  47.088  1.00  0.00           H
ATOM   1241  HG2 PRO A  85      46.050  51.459  46.032  1.00  0.00           H
ATOM   1242  CB  PRO A  85      45.221  53.422  46.603  1.00  0.00           C
ATOM   1243  HB1 PRO A  85      45.578  54.238  47.224  1.00  0.00           H
ATOM   1244  HB2 PRO A  85      44.368  52.956  47.093  1.00  0.00           H
ATOM   1245  CA  PRO A  85      44.837  54.079  45.303  1.00  0.00           C
ATOM   1246  HA  PRO A  85      44.060  53.457  44.864  1.00  0.00           H
ATOM   1247  C   PRO A  85      44.202  55.458  45.550  1.00  0.00           C
ATOM   1248  O   PRO A  85      44.783  56.466  45.847  1.00  0.00           O
ATOM   1249  N   TRP A  86      42.841  55.529  45.540  1.00  0.00           N
ATOM   1250  H   TRP A  86      42.327  54.701  45.281  1.00  0.00           H
ATOM   1251  CA  TRP A  86      42.116  56.805  45.867  1.00  0.00           C
ATOM   1252  HA  TRP A  86      42.391  57.625  45.201  1.00  0.00           H
ATOM   1253  CB  TRP A  86      40.607  56.650  45.731  1.00  0.00           C
ATOM   1254  HB1 TRP A  86      40.274  55.835  46.386  1.00  0.00           H
ATOM   1255  HB2 TRP A  86      40.542  56.364  44.687  1.00  0.00           H
ATOM   1256  CG  TRP A  86      39.743  57.763  46.021  1.00  0.00           C
ATOM   1257  CD1 TRP A  86      39.638  58.915  45.272  1.00  0.00           C
ATOM   1258  HD1 TRP A  86      40.219  59.119  44.380  1.00  0.00           H
ATOM   1259  NE1 TRP A  86      38.792  59.818  45.925  1.00  0.00           N
ATOM   1260  HE1 TRP A  86      38.428  60.708  45.593  1.00  0.00           H
ATOM   1261  CE2 TRP A  86      38.353  59.334  47.084  1.00  0.00           C
ATOM   1262  CZ2 TRP A  86      37.535  59.851  48.084  1.00  0.00           C
ATOM   1263  HZ2 TRP A  86      37.132  60.849  47.970  1.00  0.00           H
ATOM   1264  CH2 TRP A  86      37.114  59.039  49.113  1.00  0.00           C
ATOM   1265  HH2 TRP A  86      36.512  59.389  49.940  1.00  0.00           H
ATOM   1266  CZ3 TRP A  86      37.550  57.718  49.191  1.00  0.00           C
ATOM   1267  HZ3 TRP A  86      37.276  57.137  50.063  1.00  0.00           H
ATOM   1268  CE3 TRP A  86      38.339  57.155  48.172  1.00  0.00           C
ATOM   1269  HE3 TRP A  86      38.653  56.120  48.233  1.00  0.00           H
ATOM   1270  CD2 TRP A  86      38.839  57.962  47.146  1.00  0.00           C
ATOM   1271  C   TRP A  86      42.589  57.309  47.260  1.00  0.00           C
ATOM   1272  O   TRP A  86      42.824  58.540  47.372  1.00  0.00           O
ATOM   1273  N   SER A  87      42.636  56.449  48.279  1.00  0.00           N
ATOM   1274  H   SER A  87      42.308  55.511  48.113  1.00  0.00           H
ATOM   1275  CA  SER A  87      42.974  56.799  49.630  1.00  0.00           C
ATOM   1276  HA  SER A  87      42.561  57.722  50.040  1.00  0.00           H
ATOM   1277  CB  SER A  87      42.513  55.647  50.556  1.00  0.00           C
ATOM   1278  HB1 SER A  87      43.054  54.737  50.303  1.00  0.00           H
ATOM   1279  HB2 SER A  87      41.453  55.486  50.382  1.00  0.00           H
ATOM   1280  OG  SER A  87      42.785  55.994  51.970  1.00  0.00           O
ATOM   1281  HG  SER A  87      42.254  55.413  52.509  1.00  0.00           H
ATOM   1282  C   SER A  87      44.565  56.831  49.748  1.00  0.00           C
ATOM   1283  O   SER A  87      45.224  55.845  49.481  1.00  0.00           O
ATOM   1284  N   PRO A  88      45.262  57.928  50.229  1.00  0.00           N
ATOM   1285  CD  PRO A  88      44.647  59.219  50.506  1.00  0.00           C
ATOM   1286  HD1 PRO A  88      44.431  59.278  51.581  1.00  0.00           H
ATOM   1287  HD2 PRO A  88      43.675  59.410  50.059  1.00  0.00           H
ATOM   1288  CG  PRO A  88      45.819  60.322  50.257  1.00  0.00           C
ATOM   1289  HG1 PRO A  88      45.722  61.256  50.803  1.00  0.00           H
ATOM   1290  HG2 PRO A  88      45.764  60.556  49.202  1.00  0.00           H
ATOM   1291  CB  PRO A  88      47.030  59.480  50.696  1.00  0.00           C
ATOM   1292  HB1 PRO A  88      47.180  59.535  51.768  1.00  0.00           H
ATOM   1293  HB2 PRO A  88      47.878  59.881  50.139  1.00  0.00           H
ATOM   1294  CA  PRO A  88      46.764  58.093  50.184  1.00  0.00           C
ATOM   1295  HA  PRO A  88      47.065  57.913  49.146  1.00  0.00           H
ATOM   1296  C   PRO A  88      47.483  57.072  50.998  1.00  0.00           C
ATOM   1297  O   PRO A  88      48.602  56.595  50.649  1.00  0.00           O
ATOM   1298  N   ALA A  89      46.802  56.675  52.116  1.00  0.00           N
ATOM   1299  H   ALA A  89      45.838  56.942  52.229  1.00  0.00           H
ATOM   1300  CA  ALA A  89      47.207  55.645  53.074  1.00  0.00           C
ATOM   1301  HA  ALA A  89      48.101  55.888  53.652  1.00  0.00           H
ATOM   1302  CB  ALA A  89      46.050  55.556  54.101  1.00  0.00           C
ATOM   1303  HB1 ALA A  89      45.127  55.690  53.551  1.00  0.00           H
ATOM   1304  HB2 ALA A  89      46.140  54.592  54.594  1.00  0.00           H
ATOM   1305  HB3 ALA A  89      46.035  56.339  54.865  1.00  0.00           H
ATOM   1306  C   ALA A  89      47.563  54.343  52.389  1.00  0.00           C
ATOM   1307  O   ALA A  89      48.314  53.583  52.892  1.00  0.00           O
ATOM   1308  N   ARG A  90      46.955  54.002  51.227  1.00  0.00           N
ATOM   1309  H   ARG A  90      46.290  54.723  50.960  1.00  0.00           H
ATOM   1310  CA  ARG A  90      47.084  52.678  50.508  1.00  0.00           C
ATOM   1311  HA  ARG A  90      47.278  51.806  51.131  1.00  0.00           H
ATOM   1312  CB  ARG A  90      45.720  52.272  49.770  1.00  0.00           C
ATOM   1313  HB1 ARG A  90      45.937  51.425  49.113  1.00  0.00           H
ATOM   1314  HB2 ARG A  90      45.195  52.970  49.103  1.00  0.00           H
ATOM   1315  CG  ARG A  90      44.720  51.871  50.865  1.00  0.00           C
ATOM   1316  HG1 ARG A  90      44.285  52.770  51.281  1.00  0.00           H
ATOM   1317  HG2 ARG A  90      45.261  51.327  51.646  1.00  0.00           H
ATOM   1318  CD  ARG A  90      43.620  50.974  50.251  1.00  0.00           C
ATOM   1319  HD1 ARG A  90      43.106  51.495  49.443  1.00  0.00           H
ATOM   1320  HD2 ARG A  90      42.902  50.721  51.025  1.00  0.00           H
ATOM   1321  NE  ARG A  90      44.201  49.741  49.723  1.00  0.00           N
ATOM   1322  HE  ARG A  90      45.032  49.385  50.177  1.00  0.00           H
ATOM   1323  CZ  ARG A  90      43.676  48.868  48.919  1.00  0.00           C
ATOM   1324  NH1 ARG A  90      42.521  49.030  48.310  1.00  0.00           N
ATOM   1325 1HH1 ARG A  90      42.102  49.941  48.174  1.00  0.00           H
ATOM   1326 2HH1 ARG A  90      42.285  48.278  47.675  1.00  0.00           H
ATOM   1327  NH2 ARG A  90      44.302  47.747  48.663  1.00  0.00           N
ATOM   1328 1HH2 ARG A  90      45.247  47.674  49.038  1.00  0.00           H
ATOM   1329 2HH2 ARG A  90      43.967  47.147  47.920  1.00  0.00           H
ATOM   1330  C   ARG A  90      48.155  52.676  49.466  1.00  0.00           C
ATOM   1331  O   ARG A  90      48.382  51.689  48.769  1.00  0.00           O
ATOM   1332  N   ARG A  91      48.853  53.804  49.249  1.00  0.00           N
ATOM   1333  H   ARG A  91      48.712  54.597  49.858  1.00  0.00           H
ATOM   1334  CA  ARG A  91      49.892  53.959  48.215  1.00  0.00           C
ATOM   1335  HA  ARG A  91      49.566  53.322  47.401  1.00  0.00           H
ATOM   1336  CB  ARG A  91      49.934  55.448  47.773  1.00  0.00           C
ATOM   1337  HB1 ARG A  91      50.700  55.505  46.997  1.00  0.00           H
ATOM   1338  HB2 ARG A  91      50.464  56.085  48.480  1.00  0.00           H
ATOM   1339  CG  ARG A  91      48.561  56.016  47.341  1.00  0.00           C
ATOM   1340  HG1 ARG A  91      47.867  56.005  48.174  1.00  0.00           H
ATOM   1341  HG2 ARG A  91      48.096  55.410  46.553  1.00  0.00           H
ATOM   1342  CD  ARG A  91      48.586  57.462  46.919  1.00  0.00           C
ATOM   1343  HD1 ARG A  91      49.118  57.592  45.981  1.00  0.00           H
ATOM   1344  HD2 ARG A  91      48.993  58.078  47.729  1.00  0.00           H
ATOM   1345  NE  ARG A  91      47.157  57.903  46.619  1.00  0.00           N
ATOM   1346  HE  ARG A  91      46.533  57.120  46.561  1.00  0.00           H
ATOM   1347  CZ  ARG A  91      46.742  59.151  46.724  1.00  0.00           C
ATOM   1348  NH1 ARG A  91      47.495  60.184  46.920  1.00  0.00           N
ATOM   1349 1HH1 ARG A  91      48.491  60.104  46.735  1.00  0.00           H
ATOM   1350 2HH1 ARG A  91      47.076  61.090  47.068  1.00  0.00           H
ATOM   1351  NH2 ARG A  91      45.431  59.395  46.650  1.00  0.00           N
ATOM   1352 1HH2 ARG A  91      44.733  58.681  46.478  1.00  0.00           H
ATOM   1353 2HH2 ARG A  91      45.041  60.263  46.990  1.00  0.00           H
ATOM   1354  C   ARG A  91      51.263  53.436  48.589  1.00  0.00           C
ATOM   1355  O   ARG A  91      51.858  52.778  47.726  1.00  0.00           O
ATOM   1356  N   PRO A  92      51.668  53.440  49.863  1.00  0.00           N
ATOM   1357  CD  PRO A  92      51.429  54.476  50.775  1.00  0.00           C
ATOM   1358  HD1 PRO A  92      50.391  54.812  50.773  1.00  0.00           H
ATOM   1359  HD2 PRO A  92      52.046  55.334  50.519  1.00  0.00           H
ATOM   1360  CG  PRO A  92      51.805  53.966  52.156  1.00  0.00           C
ATOM   1361  HG1 PRO A  92      51.057  53.282  52.547  1.00  0.00           H
ATOM   1362  HG2 PRO A  92      51.969  54.815  52.812  1.00  0.00           H
ATOM   1363  CB  PRO A  92      53.014  53.080  51.764  1.00  0.00           C
ATOM   1364  HB1 PRO A  92      53.094  52.332  52.553  1.00  0.00           H
ATOM   1365  HB2 PRO A  92      53.954  53.626  51.686  1.00  0.00           H
ATOM   1366  CA  PRO A  92      52.734  52.560  50.397  1.00  0.00           C
ATOM   1367  HA  PRO A  92      53.606  52.602  49.751  1.00  0.00           H
ATOM   1368  C   PRO A  92      52.475  51.059  50.415  1.00  0.00           C
ATOM   1369  O   PRO A  92      53.387  50.310  50.802  1.00  0.00           O
ATOM   1370  N   GLU A  93      51.272  50.606  49.907  1.00  0.00           N
ATOM   1371  H   GLU A  93      50.542  51.208  49.535  1.00  0.00           H
ATOM   1372  CA  GLU A  93      50.798  49.238  50.174  1.00  0.00           C
ATOM   1373  HA  GLU A  93      51.277  48.888  51.090  1.00  0.00           H
ATOM   1374  CB  GLU A  93      49.321  49.285  50.389  1.00  0.00           C
ATOM   1375  HB1 GLU A  93      48.937  49.397  49.375  1.00  0.00           H
ATOM   1376  HB2 GLU A  93      49.076  50.245  50.843  1.00  0.00           H
ATOM   1377  CG  GLU A  93      48.659  48.176  51.116  1.00  0.00           C
ATOM   1378  HG1 GLU A  93      48.940  48.227  52.167  1.00  0.00           H
ATOM   1379  HG2 GLU A  93      49.181  47.312  50.698  1.00  0.00           H
ATOM   1380  CD  GLU A  93      47.125  48.215  50.850  1.00  0.00           C
ATOM   1381  OE1 GLU A  93      46.339  48.831  51.591  1.00  0.00           O
ATOM   1382  OE2 GLU A  93      46.762  47.714  49.749  1.00  0.00           O
ATOM   1383  C   GLU A  93      51.204  48.167  49.080  1.00  0.00           C
ATOM   1384  O   GLU A  93      51.253  46.989  49.387  1.00  0.00           O
ATOM   1385  N   VAL A  94      51.555  48.644  47.859  1.00  0.00           N
ATOM   1386  H   VAL A  94      51.567  49.654  47.817  1.00  0.00           H
ATOM   1387  CA  VAL A  94      51.826  47.835  46.660  1.00  0.00           C
ATOM   1388  HA  VAL A  94      51.053  47.071  46.568  1.00  0.00           H
ATOM   1389  CB  VAL A  94      51.667  48.621  45.395  1.00  0.00           C
ATOM   1390  HB  VAL A  94      51.815  47.964  44.537  1.00  0.00           H
ATOM   1391  CG1 VAL A  94      50.260  49.271  45.256  1.00  0.00           C
ATOM   1392 1HG1 VAL A  94      50.205  49.898  44.359  1.00  0.00           H
ATOM   1393 2HG1 VAL A  94      49.427  48.591  45.117  1.00  0.00           H
ATOM   1394 3HG1 VAL A  94      50.019  49.916  46.088  1.00  0.00           H
ATOM   1395  CG2 VAL A  94      52.821  49.750  45.383  1.00  0.00           C
ATOM   1396 1HG2 VAL A  94      53.806  49.307  45.486  1.00  0.00           H
ATOM   1397 2HG2 VAL A  94      52.664  50.250  44.433  1.00  0.00           H
ATOM   1398 3HG2 VAL A  94      52.559  50.396  46.224  1.00  0.00           H
ATOM   1399  C   VAL A  94      53.136  47.062  46.709  1.00  0.00           C
ATOM   1400  O   VAL A  94      53.422  46.205  45.891  1.00  0.00           O
ATOM   1401  N   ASP A  95      53.937  47.429  47.715  1.00  0.00           N
ATOM   1402  H   ASP A  95      53.563  48.069  48.402  1.00  0.00           H
ATOM   1403  CA  ASP A  95      55.384  47.108  47.666  1.00  0.00           C
ATOM   1404  HA  ASP A  95      55.864  47.516  46.775  1.00  0.00           H
ATOM   1405  CB  ASP A  95      56.079  47.864  48.831  1.00  0.00           C
ATOM   1406  HB1 ASP A  95      55.640  47.533  49.772  1.00  0.00           H
ATOM   1407  HB2 ASP A  95      55.933  48.946  48.787  1.00  0.00           H
ATOM   1408  CG  ASP A  95      57.619  47.599  48.805  1.00  0.00           C
ATOM   1409  OD1 ASP A  95      58.311  48.212  47.975  1.00  0.00           O
ATOM   1410  OD2 ASP A  95      58.156  46.913  49.678  1.00  0.00           O
ATOM   1411  C   ASP A  95      55.721  45.640  47.651  1.00  0.00           C
ATOM   1412  O   ASP A  95      56.419  45.191  46.770  1.00  0.00           O
ATOM   1413  N   GLY A  96      55.006  44.756  48.487  1.00  0.00           N
ATOM   1414  H   GLY A  96      54.376  45.079  49.210  1.00  0.00           H
ATOM   1415  CA  GLY A  96      55.253  43.325  48.452  1.00  0.00           C
ATOM   1416  HA1 GLY A  96      54.936  42.925  49.420  1.00  0.00           H
ATOM   1417  HA2 GLY A  96      56.294  43.133  48.216  1.00  0.00           H
ATOM   1418  C   GLY A  96      54.616  42.663  47.234  1.00  0.00           C
ATOM   1419  O   GLY A  96      55.087  41.596  46.890  1.00  0.00           O
ATOM   1420  N   VAL A  97      53.714  43.330  46.462  1.00  0.00           N
ATOM   1421  H   VAL A  97      53.338  44.168  46.873  1.00  0.00           H
ATOM   1422  CA  VAL A  97      53.281  42.828  45.131  1.00  0.00           C
ATOM   1423  HA  VAL A  97      53.407  41.741  45.151  1.00  0.00           H
ATOM   1424  CB  VAL A  97      51.792  43.116  44.858  1.00  0.00           C
ATOM   1425  HB  VAL A  97      51.548  44.059  45.350  1.00  0.00           H
ATOM   1426  CG1 VAL A  97      51.402  43.049  43.315  1.00  0.00           C
ATOM   1427 1HG1 VAL A  97      50.358  43.345  43.374  1.00  0.00           H
ATOM   1428 2HG1 VAL A  97      51.937  43.801  42.721  1.00  0.00           H
ATOM   1429 3HG1 VAL A  97      51.699  42.091  42.885  1.00  0.00           H
ATOM   1430  CG2 VAL A  97      51.060  42.036  45.661  1.00  0.00           C
ATOM   1431 1HG2 VAL A  97      51.465  41.923  46.667  1.00  0.00           H
ATOM   1432 2HG2 VAL A  97      49.994  42.252  45.607  1.00  0.00           H
ATOM   1433 3HG2 VAL A  97      51.202  41.092  45.132  1.00  0.00           H
ATOM   1434  C   VAL A  97      54.200  43.433  44.028  1.00  0.00           C
ATOM   1435  O   VAL A  97      54.544  42.751  43.131  1.00  0.00           O
ATOM   1436  N   ARG A  98      54.786  44.626  44.152  1.00  0.00           N
ATOM   1437  H   ARG A  98      54.442  45.156  44.952  1.00  0.00           H
ATOM   1438  CA  ARG A  98      55.728  45.311  43.162  1.00  0.00           C
ATOM   1439  HA  ARG A  98      55.234  45.363  42.200  1.00  0.00           H
ATOM   1440  CB  ARG A  98      55.856  46.706  43.796  1.00  0.00           C
ATOM   1441  HB1 ARG A  98      56.352  46.679  44.761  1.00  0.00           H
ATOM   1442  HB2 ARG A  98      54.865  47.122  43.953  1.00  0.00           H
ATOM   1443  CG  ARG A  98      56.589  47.527  42.748  1.00  0.00           C
ATOM   1444  HG1 ARG A  98      56.044  47.468  41.809  1.00  0.00           H
ATOM   1445  HG2 ARG A  98      57.623  47.220  42.584  1.00  0.00           H
ATOM   1446  CD  ARG A  98      56.787  49.039  43.193  1.00  0.00           C
ATOM   1447  HD1 ARG A  98      55.823  49.523  43.046  1.00  0.00           H
ATOM   1448  HD2 ARG A  98      57.515  49.505  42.529  1.00  0.00           H
ATOM   1449  NE  ARG A  98      57.161  49.203  44.654  1.00  0.00           N
ATOM   1450  HE  ARG A  98      57.875  48.594  45.024  1.00  0.00           H
ATOM   1451  CZ  ARG A  98      56.603  50.077  45.457  1.00  0.00           C
ATOM   1452  NH1 ARG A  98      56.868  50.100  46.681  1.00  0.00           N
ATOM   1453 1HH1 ARG A  98      57.467  49.426  47.141  1.00  0.00           H
ATOM   1454 2HH1 ARG A  98      56.487  50.887  47.178  1.00  0.00           H
ATOM   1455  NH2 ARG A  98      55.818  51.072  45.074  1.00  0.00           N
ATOM   1456 1HH2 ARG A  98      55.730  51.335  44.102  1.00  0.00           H
ATOM   1457 2HH2 ARG A  98      55.647  51.834  45.717  1.00  0.00           H
ATOM   1458  C   ARG A  98      57.012  44.499  43.008  1.00  0.00           C
ATOM   1459  O   ARG A  98      57.656  44.462  41.986  1.00  0.00           O
ATOM   1460  N   LYS A  99      57.404  43.868  44.150  1.00  0.00           N
ATOM   1461  H   LYS A  99      56.790  43.893  44.950  1.00  0.00           H
ATOM   1462  CA  LYS A  99      58.495  42.903  44.182  1.00  0.00           C
ATOM   1463  HA  LYS A  99      59.283  43.263  43.515  1.00  0.00           H
ATOM   1464  CB  LYS A  99      59.171  42.794  45.616  1.00  0.00           C
ATOM   1465  HB1 LYS A  99      59.844  41.944  45.717  1.00  0.00           H
ATOM   1466  HB2 LYS A  99      58.323  42.713  46.298  1.00  0.00           H
ATOM   1467  CG  LYS A  99      59.840  44.111  46.039  1.00  0.00           C
ATOM   1468  HG1 LYS A  99      59.201  44.913  45.668  1.00  0.00           H
ATOM   1469  HG2 LYS A  99      60.861  44.216  45.672  1.00  0.00           H
ATOM   1470  CD  LYS A  99      59.963  44.227  47.564  1.00  0.00           C
ATOM   1471  HD1 LYS A  99      60.343  43.263  47.925  1.00  0.00           H
ATOM   1472  HD2 LYS A  99      58.961  44.343  47.967  1.00  0.00           H
ATOM   1473  CE  LYS A  99      60.794  45.432  48.035  1.00  0.00           C
ATOM   1474  HE1 LYS A  99      60.233  46.247  47.582  1.00  0.00           H
ATOM   1475  HE2 LYS A  99      61.824  45.400  47.707  1.00  0.00           H
ATOM   1476  NZ  LYS A  99      60.626  45.649  49.480  1.00  0.00           N
ATOM   1477  HZ1 LYS A  99      60.688  44.765  49.970  1.00  0.00           H
ATOM   1478  HZ2 LYS A  99      61.316  46.230  49.934  1.00  0.00           H
ATOM   1479  HZ3 LYS A  99      59.741  46.105  49.658  1.00  0.00           H
ATOM   1480  C   LYS A  99      58.027  41.587  43.776  1.00  0.00           C
ATOM   1481  O   LYS A  99      58.634  40.891  42.943  1.00  0.00           O
ATOM   1482  N   ALA A 100      56.885  41.067  44.234  1.00  0.00           N
ATOM   1483  H   ALA A 100      56.322  41.647  44.838  1.00  0.00           H
ATOM   1484  CA  ALA A 100      56.423  39.665  44.023  1.00  0.00           C
ATOM   1485  HA  ALA A 100      57.237  39.011  44.331  1.00  0.00           H
ATOM   1486  CB  ALA A 100      55.192  39.371  44.808  1.00  0.00           C
ATOM   1487  HB1 ALA A 100      55.365  39.519  45.873  1.00  0.00           H
ATOM   1488  HB2 ALA A 100      54.400  40.109  44.644  1.00  0.00           H
ATOM   1489  HB3 ALA A 100      54.949  38.324  44.607  1.00  0.00           H
ATOM   1490  C   ALA A 100      56.190  39.403  42.499  1.00  0.00           C
ATOM   1491  O   ALA A 100      56.648  38.415  41.989  1.00  0.00           O
ATOM   1492  N   LEU A 101      55.557  40.263  41.712  1.00  0.00           N
ATOM   1493  H   LEU A 101      55.287  41.152  42.119  1.00  0.00           H
ATOM   1494  CA  LEU A 101      55.319  40.088  40.265  1.00  0.00           C
ATOM   1495  HA  LEU A 101      54.773  39.145  40.158  1.00  0.00           H
ATOM   1496  CB  LEU A 101      54.501  41.242  39.745  1.00  0.00           C
ATOM   1497  HB1 LEU A 101      54.389  41.264  38.668  1.00  0.00           H
ATOM   1498  HB2 LEU A 101      54.951  42.148  40.140  1.00  0.00           H
ATOM   1499  CG  LEU A 101      53.069  41.227  40.310  1.00  0.00           C
ATOM   1500  HG  LEU A 101      53.166  41.192  41.398  1.00  0.00           H
ATOM   1501  CD1 LEU A 101      52.414  42.578  39.942  1.00  0.00           C
ATOM   1502 1HD1 LEU A 101      51.522  42.745  40.542  1.00  0.00           H
ATOM   1503 2HD1 LEU A 101      53.093  43.428  39.989  1.00  0.00           H
ATOM   1504 3HD1 LEU A 101      52.049  42.580  38.909  1.00  0.00           H
ATOM   1505  CD2 LEU A 101      52.253  40.039  39.862  1.00  0.00           C
ATOM   1506 1HD2 LEU A 101      51.310  40.160  40.397  1.00  0.00           H
ATOM   1507 2HD2 LEU A 101      52.166  40.070  38.772  1.00  0.00           H
ATOM   1508 3HD2 LEU A 101      52.674  39.058  40.099  1.00  0.00           H
ATOM   1509  C   LEU A 101      56.654  39.961  39.424  1.00  0.00           C
ATOM   1510  O   LEU A 101      56.494  39.487  38.252  1.00  0.00           O
ATOM   1511  N   GLN A 102      57.818  40.302  39.960  1.00  0.00           N
ATOM   1512  H   GLN A 102      57.831  40.460  40.965  1.00  0.00           H
ATOM   1513  CA  GLN A 102      59.104  40.143  39.307  1.00  0.00           C
ATOM   1514  HA  GLN A 102      58.866  40.356  38.256  1.00  0.00           H
ATOM   1515  CB  GLN A 102      60.220  41.194  39.764  1.00  0.00           C
ATOM   1516  HB1 GLN A 102      61.119  40.987  39.185  1.00  0.00           H
ATOM   1517  HB2 GLN A 102      60.608  40.924  40.748  1.00  0.00           H
ATOM   1518  CG  GLN A 102      59.800  42.756  39.761  1.00  0.00           C
ATOM   1519  HG1 GLN A 102      58.822  42.954  40.184  1.00  0.00           H
ATOM   1520  HG2 GLN A 102      59.703  43.043  38.707  1.00  0.00           H
ATOM   1521  CD  GLN A 102      60.852  43.590  40.448  1.00  0.00           C
ATOM   1522  OE1 GLN A 102      62.061  43.238  40.384  1.00  0.00           O
ATOM   1523  NE2 GLN A 102      60.405  44.694  41.086  1.00  0.00           N
ATOM   1524 1HE2 GLN A 102      59.407  44.739  41.148  1.00  0.00           H
ATOM   1525 2HE2 GLN A 102      61.055  45.461  41.183  1.00  0.00           H
ATOM   1526  C   GLN A 102      59.665  38.738  39.461  1.00  0.00           C
ATOM   1527  O   GLN A 102      60.376  38.287  38.586  1.00  0.00           O
ATOM   1528  N   ASP A 103      59.213  37.959  40.436  1.00  0.00           N
ATOM   1529  H   ASP A 103      58.578  38.337  41.122  1.00  0.00           H
ATOM   1530  CA  ASP A 103      59.282  36.539  40.449  1.00  0.00           C
ATOM   1531  HA  ASP A 103      60.270  36.226  40.115  1.00  0.00           H
ATOM   1532  CB  ASP A 103      59.114  36.090  41.879  1.00  0.00           C
ATOM   1533  HB1 ASP A 103      59.160  35.006  41.987  1.00  0.00           H
ATOM   1534  HB2 ASP A 103      58.068  36.300  42.100  1.00  0.00           H
ATOM   1535  CG  ASP A 103      59.961  36.815  42.934  1.00  0.00           C
ATOM   1536  OD1 ASP A 103      59.457  37.390  43.920  1.00  0.00           O
ATOM   1537  OD2 ASP A 103      61.219  36.860  42.758  1.00  0.00           O
ATOM   1538  C   ASP A 103      58.334  35.857  39.501  1.00  0.00           C
ATOM   1539  O   ASP A 103      58.508  34.736  39.095  1.00  0.00           O
ATOM   1540  N   LEU A 104      57.225  36.521  39.144  1.00  0.00           N
ATOM   1541  H   LEU A 104      57.057  37.411  39.587  1.00  0.00           H
ATOM   1542  CA  LEU A 104      56.316  36.058  38.043  1.00  0.00           C
ATOM   1543  HA  LEU A 104      56.326  34.979  38.131  1.00  0.00           H
ATOM   1544  CB  LEU A 104      54.837  36.467  38.201  1.00  0.00           C
ATOM   1545  HB1 LEU A 104      54.319  36.257  37.265  1.00  0.00           H
ATOM   1546  HB2 LEU A 104      54.812  37.526  38.453  1.00  0.00           H
ATOM   1547  CG  LEU A 104      54.129  35.674  39.332  1.00  0.00           C
ATOM   1548  HG  LEU A 104      54.423  34.627  39.202  1.00  0.00           H
ATOM   1549  CD1 LEU A 104      54.431  36.212  40.752  1.00  0.00           C
ATOM   1550 1HD1 LEU A 104      53.975  35.516  41.454  1.00  0.00           H
ATOM   1551 2HD1 LEU A 104      55.495  36.289  40.973  1.00  0.00           H
ATOM   1552 3HD1 LEU A 104      54.179  37.264  40.852  1.00  0.00           H
ATOM   1553  CD2 LEU A 104      52.552  35.869  39.306  1.00  0.00           C
ATOM   1554 1HD2 LEU A 104      52.221  36.776  39.800  1.00  0.00           H
ATOM   1555 2HD2 LEU A 104      52.199  35.829  38.269  1.00  0.00           H
ATOM   1556 3HD2 LEU A 104      52.139  35.011  39.827  1.00  0.00           H
ATOM   1557  C   LEU A 104      56.938  36.430  36.652  1.00  0.00           C
ATOM   1558  O   LEU A 104      56.293  36.327  35.588  1.00  0.00           O
ATOM   1559  N   GLY A 105      58.141  36.979  36.600  1.00  0.00           N
ATOM   1560  H   GLY A 105      58.652  37.099  37.466  1.00  0.00           H
ATOM   1561  CA  GLY A 105      58.814  37.549  35.418  1.00  0.00           C
ATOM   1562  HA1 GLY A 105      58.993  36.912  34.552  1.00  0.00           H
ATOM   1563  HA2 GLY A 105      59.818  37.747  35.796  1.00  0.00           H
ATOM   1564  C   GLY A 105      58.268  38.866  34.823  1.00  0.00           C
ATOM   1565  O   GLY A 105      58.643  39.206  33.703  1.00  0.00           O
ATOM   1566  N   LEU A 106      57.303  39.485  35.447  1.00  0.00           N
ATOM   1567  H   LEU A 106      56.961  39.221  36.360  1.00  0.00           H
ATOM   1568  CA  LEU A 106      56.590  40.654  34.946  1.00  0.00           C
ATOM   1569  HA  LEU A 106      56.465  40.516  33.868  1.00  0.00           H
ATOM   1570  CB  LEU A 106      55.122  40.799  35.544  1.00  0.00           C
ATOM   1571  HB1 LEU A 106      54.646  41.632  35.027  1.00  0.00           H
ATOM   1572  HB2 LEU A 106      55.224  41.085  36.595  1.00  0.00           H
ATOM   1573  CG  LEU A 106      54.279  39.497  35.402  1.00  0.00           C
ATOM   1574  HG  LEU A 106      54.881  38.655  35.756  1.00  0.00           H
ATOM   1575  CD1 LEU A 106      53.044  39.666  36.144  1.00  0.00           C
ATOM   1576 1HD1 LEU A 106      53.328  39.651  37.204  1.00  0.00           H
ATOM   1577 2HD1 LEU A 106      52.529  40.583  35.843  1.00  0.00           H
ATOM   1578 3HD1 LEU A 106      52.379  38.825  35.952  1.00  0.00           H
ATOM   1579  CD2 LEU A 106      53.918  39.141  34.017  1.00  0.00           C
ATOM   1580 1HD2 LEU A 106      53.382  38.198  34.041  1.00  0.00           H
ATOM   1581 2HD2 LEU A 106      53.262  39.745  33.389  1.00  0.00           H
ATOM   1582 3HD2 LEU A 106      54.798  39.012  33.388  1.00  0.00           H
ATOM   1583  C   LEU A 106      57.334  41.983  35.187  1.00  0.00           C
ATOM   1584  O   LEU A 106      57.751  42.309  36.309  1.00  0.00           O
ATOM   1585  N   ARG A 107      57.463  42.655  34.019  1.00  0.00           N
ATOM   1586  H   ARG A 107      57.125  42.231  33.177  1.00  0.00           H
ATOM   1587  CA  ARG A 107      58.105  44.027  33.996  1.00  0.00           C
ATOM   1588  HA  ARG A 107      59.041  44.092  34.557  1.00  0.00           H
ATOM   1589  CB  ARG A 107      58.363  44.393  32.589  1.00  0.00           C
ATOM   1590  HB1 ARG A 107      58.817  45.380  32.518  1.00  0.00           H
ATOM   1591  HB2 ARG A 107      57.416  44.559  32.062  1.00  0.00           H
ATOM   1592  CG  ARG A 107      59.288  43.400  31.887  1.00  0.00           C
ATOM   1593  HG1 ARG A 107      58.780  42.442  31.779  1.00  0.00           H
ATOM   1594  HG2 ARG A 107      60.213  43.324  32.462  1.00  0.00           H
ATOM   1595  CD  ARG A 107      59.741  43.899  30.526  1.00  0.00           C
ATOM   1596  HD1 ARG A 107      60.384  43.090  30.198  1.00  0.00           H
ATOM   1597  HD2 ARG A 107      60.414  44.754  30.676  1.00  0.00           H
ATOM   1598  NE  ARG A 107      58.723  44.246  29.531  1.00  0.00           N
ATOM   1599  HE  ARG A 107      57.907  43.660  29.457  1.00  0.00           H
ATOM   1600  CZ  ARG A 107      58.915  45.126  28.553  1.00  0.00           C
ATOM   1601  NH1 ARG A 107      58.112  45.159  27.546  1.00  0.00           N
ATOM   1602 1HH1 ARG A 107      57.377  44.464  27.506  1.00  0.00           H
ATOM   1603 2HH1 ARG A 107      58.250  45.880  26.855  1.00  0.00           H
ATOM   1604  NH2 ARG A 107      59.947  45.899  28.557  1.00  0.00           N
ATOM   1605 1HH2 ARG A 107      60.714  45.758  29.186  1.00  0.00           H
ATOM   1606 2HH2 ARG A 107      60.021  46.422  27.696  1.00  0.00           H
ATOM   1607  C   ARG A 107      57.246  45.121  34.572  1.00  0.00           C
ATOM   1608  O   ARG A 107      55.991  45.095  34.447  1.00  0.00           O
ATOM   1609  N   ILE A 108      57.864  46.066  35.235  1.00  0.00           N
ATOM   1610  H   ILE A 108      58.867  46.007  35.220  1.00  0.00           H
ATOM   1611  CA  ILE A 108      57.160  46.874  36.321  1.00  0.00           C
ATOM   1612  HA  ILE A 108      56.102  46.619  36.345  1.00  0.00           H
ATOM   1613  CB  ILE A 108      57.785  46.719  37.690  1.00  0.00           C
ATOM   1614  HB  ILE A 108      58.851  46.953  37.602  1.00  0.00           H
ATOM   1615  CG2 ILE A 108      57.248  47.570  38.806  1.00  0.00           C
ATOM   1616 1HG2 ILE A 108      57.510  48.631  38.780  1.00  0.00           H
ATOM   1617 2HG2 ILE A 108      56.187  47.368  38.939  1.00  0.00           H
ATOM   1618 3HG2 ILE A 108      57.674  47.217  39.744  1.00  0.00           H
ATOM   1619  CG1 ILE A 108      57.862  45.217  38.177  1.00  0.00           C
ATOM   1620 1HG1 ILE A 108      58.492  45.173  39.068  1.00  0.00           H
ATOM   1621 2HG1 ILE A 108      58.412  44.634  37.433  1.00  0.00           H
ATOM   1622  CD  ILE A 108      56.567  44.472  38.532  1.00  0.00           C
ATOM   1623  HD1 ILE A 108      56.810  43.410  38.552  1.00  0.00           H
ATOM   1624  HD2 ILE A 108      56.151  44.837  39.470  1.00  0.00           H
ATOM   1625  HD3 ILE A 108      55.867  44.636  37.711  1.00  0.00           H
ATOM   1626  C   ILE A 108      57.076  48.381  35.937  1.00  0.00           C
ATOM   1627  O   ILE A 108      58.108  49.046  35.886  1.00  0.00           O
ATOM   1628  N   VAL A 109      55.874  48.927  35.723  1.00  0.00           N
ATOM   1629  H   VAL A 109      55.096  48.298  35.613  1.00  0.00           H
ATOM   1630  CA  VAL A 109      55.660  50.416  35.636  1.00  0.00           C
ATOM   1631  HA  VAL A 109      56.578  50.967  35.870  1.00  0.00           H
ATOM   1632  CB  VAL A 109      55.169  50.919  34.271  1.00  0.00           C
ATOM   1633  HB  VAL A 109      54.655  51.870  34.410  1.00  0.00           H
ATOM   1634  CG1 VAL A 109      56.179  51.146  33.114  1.00  0.00           C
ATOM   1635 1HG1 VAL A 109      57.044  51.726  33.440  1.00  0.00           H
ATOM   1636 2HG1 VAL A 109      56.641  50.202  32.848  1.00  0.00           H
ATOM   1637 3HG1 VAL A 109      55.682  51.629  32.266  1.00  0.00           H
ATOM   1638  CG2 VAL A 109      54.099  49.947  33.793  1.00  0.00           C
ATOM   1639 1HG2 VAL A 109      53.452  50.314  32.998  1.00  0.00           H
ATOM   1640 2HG2 VAL A 109      54.506  48.982  33.488  1.00  0.00           H
ATOM   1641 3HG2 VAL A 109      53.376  49.906  34.614  1.00  0.00           H
ATOM   1642  C   VAL A 109      54.777  50.894  36.821  1.00  0.00           C
ATOM   1643  O   VAL A 109      53.964  50.151  37.303  1.00  0.00           O
ATOM   1644  N   GLU A 110      54.950  52.216  37.145  1.00  0.00           N
ATOM   1645  H   GLU A 110      55.570  52.839  36.645  1.00  0.00           H
ATOM   1646  CA  GLU A 110      54.200  52.953  38.193  1.00  0.00           C
ATOM   1647  HA  GLU A 110      53.440  52.310  38.633  1.00  0.00           H
ATOM   1648  CB  GLU A 110      55.177  53.297  39.394  1.00  0.00           C
ATOM   1649  HB1 GLU A 110      54.688  53.988  40.067  1.00  0.00           H
ATOM   1650  HB2 GLU A 110      56.091  53.809  39.100  1.00  0.00           H
ATOM   1651  CG  GLU A 110      55.449  52.061  40.155  1.00  0.00           C
ATOM   1652  HG1 GLU A 110      55.966  51.282  39.589  1.00  0.00           H
ATOM   1653  HG2 GLU A 110      54.459  51.730  40.468  1.00  0.00           H
ATOM   1654  CD  GLU A 110      56.185  52.210  41.438  1.00  0.00           C
ATOM   1655  OE1 GLU A 110      57.392  52.700  41.436  1.00  0.00           O
ATOM   1656  OE2 GLU A 110      55.678  51.971  42.514  1.00  0.00           O
ATOM   1657  C   GLU A 110      53.595  54.266  37.737  1.00  0.00           C
ATOM   1658  O   GLU A 110      54.176  55.047  36.945  1.00  0.00           O
ATOM   1659  N   ILE A 111      52.498  54.641  38.334  1.00  0.00           N
ATOM   1660  H   ILE A 111      52.075  54.222  39.150  1.00  0.00           H
ATOM   1661  CA  ILE A 111      51.780  55.931  37.933  1.00  0.00           C
ATOM   1662  HA  ILE A 111      52.037  56.077  36.877  1.00  0.00           H
ATOM   1663  CB  ILE A 111      50.256  55.765  38.302  1.00  0.00           C
ATOM   1664  HB  ILE A 111      50.209  55.358  39.307  1.00  0.00           H
ATOM   1665  CG2 ILE A 111      49.548  57.117  38.091  1.00  0.00           C
ATOM   1666 1HG2 ILE A 111      50.075  57.886  38.655  1.00  0.00           H
ATOM   1667 2HG2 ILE A 111      49.417  57.335  37.039  1.00  0.00           H
ATOM   1668 3HG2 ILE A 111      48.577  57.188  38.573  1.00  0.00           H
ATOM   1669  CG1 ILE A 111      49.540  54.770  37.357  1.00  0.00           C
ATOM   1670 1HG1 ILE A 111      50.147  53.891  37.123  1.00  0.00           H
ATOM   1671 2HG1 ILE A 111      49.391  55.232  36.382  1.00  0.00           H
ATOM   1672  CD  ILE A 111      48.163  54.216  37.822  1.00  0.00           C
ATOM   1673  HD1 ILE A 111      48.237  53.491  38.629  1.00  0.00           H
ATOM   1674  HD2 ILE A 111      47.600  55.089  38.153  1.00  0.00           H
ATOM   1675  HD3 ILE A 111      47.632  53.648  37.060  1.00  0.00           H
ATOM   1676  C   ILE A 111      52.500  57.122  38.679  1.00  0.00           C
ATOM   1677  O   ILE A 111      52.402  57.204  39.900  1.00  0.00           O
ATOM   1678  N   GLY A 112      53.184  57.979  37.910  1.00  0.00           N
ATOM   1679  H   GLY A 112      53.121  57.781  36.927  1.00  0.00           H
ATOM   1680  CA  GLY A 112      53.940  59.050  38.408  1.00  0.00           C
ATOM   1681  HA1 GLY A 112      54.687  59.417  37.700  1.00  0.00           H
ATOM   1682  HA2 GLY A 112      54.450  58.880  39.355  1.00  0.00           H
ATOM   1683  C   GLY A 112      53.001  60.250  38.499  1.00  0.00           C
ATOM   1684  O   GLY A 112      53.438  61.257  39.093  1.00  0.00           O
ATOM   1685  N   ASP A 113      51.795  60.221  37.892  1.00  0.00           N
ATOM   1686  H   ASP A 113      51.506  59.466  37.281  1.00  0.00           H
ATOM   1687  CA  ASP A 113      50.853  61.368  37.944  1.00  0.00           C
ATOM   1688  HA  ASP A 113      51.516  62.214  37.797  1.00  0.00           H
ATOM   1689  CB  ASP A 113      49.955  61.283  36.709  1.00  0.00           C
ATOM   1690  HB1 ASP A 113      49.314  60.451  37.001  1.00  0.00           H
ATOM   1691  HB2 ASP A 113      50.441  60.950  35.799  1.00  0.00           H
ATOM   1692  CG  ASP A 113      48.949  62.458  36.497  1.00  0.00           C
ATOM   1693  OD1 ASP A 113      48.086  62.372  35.585  1.00  0.00           O
ATOM   1694  OD2 ASP A 113      49.112  63.488  37.187  1.00  0.00           O
ATOM   1695  C   ASP A 113      50.054  61.434  39.293  1.00  0.00           C
ATOM   1696  O   ASP A 113      49.731  60.434  39.912  1.00  0.00           O
ATOM   1697  N   GLU A 114      49.782  62.666  39.728  1.00  0.00           N
ATOM   1698  H   GLU A 114      50.023  63.450  39.132  1.00  0.00           H
ATOM   1699  CA  GLU A 114      48.931  63.044  40.876  1.00  0.00           C
ATOM   1700  HA  GLU A 114      48.943  62.281  41.653  1.00  0.00           H
ATOM   1701  CB  GLU A 114      49.510  64.313  41.498  1.00  0.00           C
ATOM   1702  HB1 GLU A 114      48.676  64.682  42.100  1.00  0.00           H
ATOM   1703  HB2 GLU A 114      49.708  65.027  40.694  1.00  0.00           H
ATOM   1704  CG  GLU A 114      50.705  64.076  42.374  1.00  0.00           C
ATOM   1705  HG1 GLU A 114      51.538  63.933  41.678  1.00  0.00           H
ATOM   1706  HG2 GLU A 114      50.478  63.159  42.926  1.00  0.00           H
ATOM   1707  CD  GLU A 114      51.215  65.238  43.306  1.00  0.00           C
ATOM   1708  OE1 GLU A 114      50.871  65.237  44.544  1.00  0.00           O
ATOM   1709  OE2 GLU A 114      52.014  66.091  42.818  1.00  0.00           O
ATOM   1710  C   GLU A 114      47.435  63.214  40.496  1.00  0.00           C
ATOM   1711  O   GLU A 114      46.573  63.383  41.298  1.00  0.00           O
ATOM   1712  N   ASN A 115      47.076  63.322  39.224  1.00  0.00           N
ATOM   1713  H   ASN A 115      47.851  63.355  38.576  1.00  0.00           H
ATOM   1714  CA  ASN A 115      45.711  63.466  38.775  1.00  0.00           C
ATOM   1715  HA  ASN A 115      45.056  63.970  39.487  1.00  0.00           H
ATOM   1716  CB  ASN A 115      45.759  64.294  37.423  1.00  0.00           C
ATOM   1717  HB1 ASN A 115      44.728  64.412  37.070  1.00  0.00           H
ATOM   1718  HB2 ASN A 115      46.351  63.738  36.698  1.00  0.00           H
ATOM   1719  CG  ASN A 115      46.364  65.666  37.664  1.00  0.00           C
ATOM   1720  OD1 ASN A 115      45.731  66.553  38.188  1.00  0.00           O
ATOM   1721  ND2 ASN A 115      47.622  65.878  37.469  1.00  0.00           N
ATOM   1722 1HD2 ASN A 115      48.212  65.095  37.200  1.00  0.00           H
ATOM   1723 2HD2 ASN A 115      48.085  66.650  37.913  1.00  0.00           H
ATOM   1724  C   ASN A 115      44.992  62.140  38.534  1.00  0.00           C
ATOM   1725  O   ASN A 115      43.784  62.134  38.147  1.00  0.00           O
ATOM   1726  N   ALA A 116      45.703  61.003  38.733  1.00  0.00           N
ATOM   1727  H   ALA A 116      46.578  61.112  39.237  1.00  0.00           H
ATOM   1728  CA  ALA A 116      45.320  59.664  38.299  1.00  0.00           C
ATOM   1729  HA  ALA A 116      44.476  59.812  37.622  1.00  0.00           H
ATOM   1730  CB  ALA A 116      46.506  58.979  37.594  1.00  0.00           C
ATOM   1731  HB1 ALA A 116      46.769  59.545  36.708  1.00  0.00           H
ATOM   1732  HB2 ALA A 116      47.356  58.989  38.287  1.00  0.00           H
ATOM   1733  HB3 ALA A 116      46.247  57.923  37.437  1.00  0.00           H
ATOM   1734  C   ALA A 116      44.979  58.679  39.451  1.00  0.00           C
ATOM   1735  O   ALA A 116      45.835  58.415  40.363  1.00  0.00           O
ATOM   1736  N   THR A 117      43.876  57.950  39.259  1.00  0.00           N
ATOM   1737  H   THR A 117      43.242  58.223  38.523  1.00  0.00           H
ATOM   1738  CA  THR A 117      43.455  56.859  40.173  1.00  0.00           C
ATOM   1739  HA  THR A 117      44.244  56.607  40.884  1.00  0.00           H
ATOM   1740  CB  THR A 117      42.305  57.138  41.116  1.00  0.00           C
ATOM   1741  HB  THR A 117      41.910  56.199  41.508  1.00  0.00           H
ATOM   1742  CG2 THR A 117      42.827  57.933  42.295  1.00  0.00           C
ATOM   1743 1HG2 THR A 117      43.277  57.247  43.001  1.00  0.00           H
ATOM   1744 2HG2 THR A 117      43.437  58.791  42.008  1.00  0.00           H
ATOM   1745 3HG2 THR A 117      41.973  58.407  42.782  1.00  0.00           H
ATOM   1746  OG1 THR A 117      41.201  57.829  40.499  1.00  0.00           O
ATOM   1747  HG1 THR A 117      40.522  57.902  41.175  1.00  0.00           H
ATOM   1748  C   THR A 117      43.243  55.560  39.374  1.00  0.00           C
ATOM   1749  O   THR A 117      42.698  55.568  38.256  1.00  0.00           O
ATOM   1750  N   LEU A 118      43.651  54.443  39.929  1.00  0.00           N
ATOM   1751  H   LEU A 118      43.890  54.468  40.916  1.00  0.00           H
ATOM   1752  CA  LEU A 118      43.534  53.091  39.344  1.00  0.00           C
ATOM   1753  HA  LEU A 118      42.625  53.048  38.754  1.00  0.00           H
ATOM   1754  CB  LEU A 118      44.857  52.833  38.538  1.00  0.00           C
ATOM   1755  HB1 LEU A 118      45.802  52.649  39.049  1.00  0.00           H
ATOM   1756  HB2 LEU A 118      45.050  53.723  37.951  1.00  0.00           H
ATOM   1757  CG  LEU A 118      44.696  51.607  37.661  1.00  0.00           C
ATOM   1758  HG  LEU A 118      44.546  50.694  38.236  1.00  0.00           H
ATOM   1759  CD1 LEU A 118      43.567  51.633  36.520  1.00  0.00           C
ATOM   1760 1HD1 LEU A 118      43.649  52.565  35.955  1.00  0.00           H
ATOM   1761 2HD1 LEU A 118      43.580  50.836  35.773  1.00  0.00           H
ATOM   1762 3HD1 LEU A 118      42.608  51.415  36.998  1.00  0.00           H
ATOM   1763  CD2 LEU A 118      45.976  51.379  36.761  1.00  0.00           C
ATOM   1764 1HD2 LEU A 118      46.215  52.294  36.215  1.00  0.00           H
ATOM   1765 2HD2 LEU A 118      46.782  51.114  37.434  1.00  0.00           H
ATOM   1766 3HD2 LEU A 118      45.763  50.567  36.068  1.00  0.00           H
ATOM   1767  C   LEU A 118      43.241  52.010  40.382  1.00  0.00           C
ATOM   1768  O   LEU A 118      43.977  51.924  41.322  1.00  0.00           O
ATOM   1769  N   ASP A 119      42.188  51.155  40.142  1.00  0.00           N
ATOM   1770  H   ASP A 119      41.559  51.301  39.365  1.00  0.00           H
ATOM   1771  CA  ASP A 119      41.798  50.015  41.002  1.00  0.00           C
ATOM   1772  HA  ASP A 119      42.730  49.871  41.563  1.00  0.00           H
ATOM   1773  CB  ASP A 119      40.520  50.488  41.778  1.00  0.00           C
ATOM   1774  HB1 ASP A 119      39.766  50.773  41.043  1.00  0.00           H
ATOM   1775  HB2 ASP A 119      40.801  51.328  42.412  1.00  0.00           H
ATOM   1776  CG  ASP A 119      40.059  49.427  42.745  1.00  0.00           C
ATOM   1777  OD1 ASP A 119      39.681  49.744  43.885  1.00  0.00           O
ATOM   1778  OD2 ASP A 119      40.031  48.258  42.369  1.00  0.00           O
ATOM   1779  C   ASP A 119      41.601  48.783  40.085  1.00  0.00           C
ATOM   1780  O   ASP A 119      40.561  48.758  39.352  1.00  0.00           O
ATOM   1781  N   GLY A 120      42.513  47.794  40.142  1.00  0.00           N
ATOM   1782  H   GLY A 120      43.437  47.980  40.501  1.00  0.00           H
ATOM   1783  CA  GLY A 120      42.349  46.599  39.279  1.00  0.00           C
ATOM   1784  HA1 GLY A 120      43.259  46.057  39.557  1.00  0.00           H
ATOM   1785  HA2 GLY A 120      42.272  46.895  38.237  1.00  0.00           H
ATOM   1786  C   GLY A 120      41.132  45.688  39.598  1.00  0.00           C
ATOM   1787  O   GLY A 120      40.974  44.689  38.953  1.00  0.00           O
ATOM   1788  N   THR A 121      40.267  46.116  40.545  1.00  0.00           N
ATOM   1789  H   THR A 121      40.502  46.927  41.105  1.00  0.00           H
ATOM   1790  CA  THR A 121      38.902  45.566  40.733  1.00  0.00           C
ATOM   1791  HA  THR A 121      38.787  44.669  40.139  1.00  0.00           H
ATOM   1792  CB  THR A 121      38.563  45.266  42.186  1.00  0.00           C
ATOM   1793  HB  THR A 121      37.482  45.258  42.119  1.00  0.00           H
ATOM   1794  CG2 THR A 121      39.005  43.896  42.660  1.00  0.00           C
ATOM   1795 1HG2 THR A 121      38.542  43.649  43.608  1.00  0.00           H
ATOM   1796 2HG2 THR A 121      38.586  43.140  41.990  1.00  0.00           H
ATOM   1797 3HG2 THR A 121      40.071  43.870  42.914  1.00  0.00           H
ATOM   1798  OG1 THR A 121      39.022  46.144  43.219  1.00  0.00           O
ATOM   1799  HG1 THR A 121      39.408  46.893  42.766  1.00  0.00           H
ATOM   1800  C   THR A 121      37.746  46.420  40.120  1.00  0.00           C
ATOM   1801  O   THR A 121      36.629  45.903  39.992  1.00  0.00           O
ATOM   1802  N   ASP A 122      38.022  47.656  39.661  1.00  0.00           N
ATOM   1803  H   ASP A 122      38.931  48.082  39.747  1.00  0.00           H
ATOM   1804  CA  ASP A 122      37.133  48.534  38.873  1.00  0.00           C
ATOM   1805  HA  ASP A 122      36.161  48.056  38.920  1.00  0.00           H
ATOM   1806  CB  ASP A 122      37.045  49.944  39.536  1.00  0.00           C
ATOM   1807  HB1 ASP A 122      37.633  50.652  38.967  1.00  0.00           H
ATOM   1808  HB2 ASP A 122      37.517  49.817  40.519  1.00  0.00           H
ATOM   1809  CG  ASP A 122      35.625  50.409  39.811  1.00  0.00           C
ATOM   1810  OD1 ASP A 122      34.666  49.801  39.352  1.00  0.00           O
ATOM   1811  OD2 ASP A 122      35.394  51.432  40.554  1.00  0.00           O
ATOM   1812  C   ASP A 122      37.369  48.485  37.268  1.00  0.00           C
ATOM   1813  O   ASP A 122      36.720  49.205  36.521  1.00  0.00           O
ATOM   1814  N   VAL A 123      38.318  47.608  36.879  1.00  0.00           N
ATOM   1815  H   VAL A 123      38.883  47.165  37.597  1.00  0.00           H
ATOM   1816  CA  VAL A 123      38.701  47.368  35.511  1.00  0.00           C
ATOM   1817  HA  VAL A 123      38.045  47.971  34.882  1.00  0.00           H
ATOM   1818  CB  VAL A 123      40.147  47.748  35.354  1.00  0.00           C
ATOM   1819  HB  VAL A 123      40.747  47.196  36.068  1.00  0.00           H
ATOM   1820  CG1 VAL A 123      40.685  47.439  33.920  1.00  0.00           C
ATOM   1821 1HG1 VAL A 123      40.262  47.925  33.040  1.00  0.00           H
ATOM   1822 2HG1 VAL A 123      41.752  47.628  33.789  1.00  0.00           H
ATOM   1823 3HG1 VAL A 123      40.582  46.358  33.886  1.00  0.00           H
ATOM   1824  CG2 VAL A 123      40.293  49.313  35.623  1.00  0.00           C
ATOM   1825 1HG2 VAL A 123      39.868  49.893  34.815  1.00  0.00           H
ATOM   1826 2HG2 VAL A 123      39.814  49.651  36.550  1.00  0.00           H
ATOM   1827 3HG2 VAL A 123      41.374  49.465  35.622  1.00  0.00           H
ATOM   1828  C   VAL A 123      38.447  45.881  35.341  1.00  0.00           C
ATOM   1829  O   VAL A 123      38.729  45.001  36.190  1.00  0.00           O
ATOM   1830  N   LEU A 124      38.010  45.483  34.103  1.00  0.00           N
ATOM   1831  H   LEU A 124      37.991  46.216  33.406  1.00  0.00           H
ATOM   1832  CA  LEU A 124      37.662  44.108  33.745  1.00  0.00           C
ATOM   1833  HA  LEU A 124      38.070  43.497  34.547  1.00  0.00           H
ATOM   1834  CB  LEU A 124      36.070  43.919  33.665  1.00  0.00           C
ATOM   1835  HB1 LEU A 124      35.729  44.663  32.952  1.00  0.00           H
ATOM   1836  HB2 LEU A 124      35.634  44.136  34.646  1.00  0.00           H
ATOM   1837  CG  LEU A 124      35.471  42.608  33.188  1.00  0.00           C
ATOM   1838  HG  LEU A 124      36.046  41.721  33.478  1.00  0.00           H
ATOM   1839  CD1 LEU A 124      34.093  42.451  33.844  1.00  0.00           C
ATOM   1840 1HD1 LEU A 124      33.690  41.531  33.434  1.00  0.00           H
ATOM   1841 2HD1 LEU A 124      34.100  42.332  34.928  1.00  0.00           H
ATOM   1842 3HD1 LEU A 124      33.418  43.273  33.606  1.00  0.00           H
ATOM   1843  CD2 LEU A 124      35.259  42.552  31.693  1.00  0.00           C
ATOM   1844 1HD2 LEU A 124      34.824  41.611  31.336  1.00  0.00           H
ATOM   1845 2HD2 LEU A 124      34.711  43.432  31.338  1.00  0.00           H
ATOM   1846 3HD2 LEU A 124      36.236  42.584  31.209  1.00  0.00           H
ATOM   1847  C   LEU A 124      38.373  43.850  32.437  1.00  0.00           C
ATOM   1848  O   LEU A 124      38.310  44.660  31.497  1.00  0.00           O
ATOM   1849  N   PHE A 125      39.167  42.755  32.374  1.00  0.00           N
ATOM   1850  H   PHE A 125      39.236  42.238  33.241  1.00  0.00           H
ATOM   1851  CA  PHE A 125      39.868  42.326  31.191  1.00  0.00           C
ATOM   1852  HA  PHE A 125      39.799  43.218  30.566  1.00  0.00           H
ATOM   1853  CB  PHE A 125      41.278  42.164  31.762  1.00  0.00           C
ATOM   1854  HB1 PHE A 125      41.424  41.456  32.590  1.00  0.00           H
ATOM   1855  HB2 PHE A 125      41.522  43.194  32.001  1.00  0.00           H
ATOM   1856  CG  PHE A 125      42.277  41.703  30.635  1.00  0.00           C
ATOM   1857  CD1 PHE A 125      42.604  42.527  29.529  1.00  0.00           C
ATOM   1858  HD1 PHE A 125      42.074  43.467  29.486  1.00  0.00           H
ATOM   1859  CE1 PHE A 125      43.441  42.072  28.479  1.00  0.00           C
ATOM   1860  HE1 PHE A 125      43.734  42.697  27.641  1.00  0.00           H
ATOM   1861  CZ  PHE A 125      43.966  40.799  28.583  1.00  0.00           C
ATOM   1862  HZ  PHE A 125      44.708  40.462  27.874  1.00  0.00           H
ATOM   1863  CE2 PHE A 125      43.671  39.939  29.665  1.00  0.00           C
ATOM   1864  HE2 PHE A 125      44.083  38.942  29.763  1.00  0.00           H
ATOM   1865  CD2 PHE A 125      42.772  40.362  30.672  1.00  0.00           C
ATOM   1866  HD2 PHE A 125      42.480  39.771  31.533  1.00  0.00           H
ATOM   1867  C   PHE A 125      39.283  41.069  30.567  1.00  0.00           C
ATOM   1868  O   PHE A 125      38.694  40.271  31.267  1.00  0.00           O
ATOM   1869  N   THR A 126      39.456  40.917  29.236  1.00  0.00           N
ATOM   1870  H   THR A 126      39.780  41.716  28.714  1.00  0.00           H
ATOM   1871  CA  THR A 126      38.689  39.914  28.427  1.00  0.00           C
ATOM   1872  HA  THR A 126      38.190  39.308  29.186  1.00  0.00           H
ATOM   1873  CB  THR A 126      37.690  40.603  27.451  1.00  0.00           C
ATOM   1874  HB  THR A 126      37.018  39.870  27.015  1.00  0.00           H
ATOM   1875  CG2 THR A 126      36.925  41.719  28.173  1.00  0.00           C
ATOM   1876 1HG2 THR A 126      37.585  42.568  28.375  1.00  0.00           H
ATOM   1877 2HG2 THR A 126      36.226  42.221  27.493  1.00  0.00           H
ATOM   1878 3HG2 THR A 126      36.238  41.353  28.934  1.00  0.00           H
ATOM   1879  OG1 THR A 126      38.362  41.256  26.369  1.00  0.00           O
ATOM   1880  HG1 THR A 126      37.724  41.735  25.839  1.00  0.00           H
ATOM   1881  C   THR A 126      39.537  38.947  27.545  1.00  0.00           C
ATOM   1882  O   THR A 126      38.937  38.045  26.962  1.00  0.00           O
ATOM   1883  N   GLY A 127      40.836  39.265  27.480  1.00  0.00           N
ATOM   1884  H   GLY A 127      41.227  39.988  28.059  1.00  0.00           H
ATOM   1885  CA  GLY A 127      41.708  38.694  26.486  1.00  0.00           C
ATOM   1886  HA1 GLY A 127      41.430  37.665  26.295  1.00  0.00           H
ATOM   1887  HA2 GLY A 127      42.700  38.668  26.951  1.00  0.00           H
ATOM   1888  C   GLY A 127      41.746  39.450  25.149  1.00  0.00           C
ATOM   1889  O   GLY A 127      42.653  39.247  24.362  1.00  0.00           O
ATOM   1890  N   ARG A 128      40.767  40.373  24.825  1.00  0.00           N
ATOM   1891  H   ARG A 128      40.030  40.543  25.483  1.00  0.00           H
ATOM   1892  CA  ARG A 128      40.792  41.344  23.729  1.00  0.00           C
ATOM   1893  HA  ARG A 128      41.766  41.288  23.230  1.00  0.00           H
ATOM   1894  CB  ARG A 128      39.614  40.985  22.674  1.00  0.00           C
ATOM   1895  HB1 ARG A 128      38.638  41.017  23.171  1.00  0.00           H
ATOM   1896  HB2 ARG A 128      39.864  40.010  22.269  1.00  0.00           H
ATOM   1897  CG  ARG A 128      39.547  41.985  21.564  1.00  0.00           C
ATOM   1898  HG1 ARG A 128      40.421  41.925  20.903  1.00  0.00           H
ATOM   1899  HG2 ARG A 128      39.522  43.009  21.939  1.00  0.00           H
ATOM   1900  CD  ARG A 128      38.394  41.659  20.724  1.00  0.00           C
ATOM   1901  HD1 ARG A 128      37.453  41.983  21.171  1.00  0.00           H
ATOM   1902  HD2 ARG A 128      38.392  40.594  20.463  1.00  0.00           H
ATOM   1903  NE  ARG A 128      38.399  42.524  19.490  1.00  0.00           N
ATOM   1904  HE  ARG A 128      38.833  42.136  18.666  1.00  0.00           H
ATOM   1905  CZ  ARG A 128      37.722  43.586  19.211  1.00  0.00           C
ATOM   1906  NH1 ARG A 128      37.860  44.173  18.021  1.00  0.00           N
ATOM   1907 1HH1 ARG A 128      38.454  43.804  17.293  1.00  0.00           H
ATOM   1908 2HH1 ARG A 128      37.390  45.054  17.927  1.00  0.00           H
ATOM   1909  NH2 ARG A 128      36.971  44.275  20.084  1.00  0.00           N
ATOM   1910 1HH2 ARG A 128      36.900  43.918  21.026  1.00  0.00           H
ATOM   1911 2HH2 ARG A 128      36.488  45.081  19.726  1.00  0.00           H
ATOM   1912  C   ARG A 128      40.740  42.856  24.143  1.00  0.00           C
ATOM   1913  O   ARG A 128      41.432  43.503  23.335  1.00  0.00           O
ATOM   1914  N   GLU A 129      40.025  43.290  25.126  1.00  0.00           N
ATOM   1915  H   GLU A 129      39.596  42.696  25.819  1.00  0.00           H
ATOM   1916  CA  GLU A 129      39.927  44.684  25.550  1.00  0.00           C
ATOM   1917  HA  GLU A 129      40.909  45.122  25.354  1.00  0.00           H
ATOM   1918  CB  GLU A 129      38.792  45.382  24.752  1.00  0.00           C
ATOM   1919  HB1 GLU A 129      39.054  45.315  23.695  1.00  0.00           H
ATOM   1920  HB2 GLU A 129      38.695  46.405  25.113  1.00  0.00           H
ATOM   1921  CG  GLU A 129      37.399  44.751  24.944  1.00  0.00           C
ATOM   1922  HG1 GLU A 129      36.660  45.511  24.673  1.00  0.00           H
ATOM   1923  HG2 GLU A 129      37.357  44.502  26.010  1.00  0.00           H
ATOM   1924  CD  GLU A 129      37.084  43.583  24.113  1.00  0.00           C
ATOM   1925  OE1 GLU A 129      36.818  42.487  24.603  1.00  0.00           O
ATOM   1926  OE2 GLU A 129      36.829  43.791  22.912  1.00  0.00           O
ATOM   1927  C   GLU A 129      39.643  44.697  27.040  1.00  0.00           C
ATOM   1928  O   GLU A 129      39.587  43.680  27.745  1.00  0.00           O
ATOM   1929  N   PHE A 130      39.508  45.993  27.477  1.00  0.00           N
ATOM   1930  H   PHE A 130      39.642  46.712  26.777  1.00  0.00           H
ATOM   1931  CA  PHE A 130      39.307  46.436  28.876  1.00  0.00           C
ATOM   1932  HA  PHE A 130      39.115  45.569  29.511  1.00  0.00           H
ATOM   1933  CB  PHE A 130      40.420  47.247  29.443  1.00  0.00           C
ATOM   1934  HB1 PHE A 130      40.181  47.506  30.476  1.00  0.00           H
ATOM   1935  HB2 PHE A 130      40.530  48.184  28.887  1.00  0.00           H
ATOM   1936  CG  PHE A 130      41.805  46.700  29.559  1.00  0.00           C
ATOM   1937  CD1 PHE A 130      42.690  46.687  28.440  1.00  0.00           C
ATOM   1938  HD1 PHE A 130      42.423  47.184  27.514  1.00  0.00           H
ATOM   1939  CE1 PHE A 130      44.010  46.146  28.514  1.00  0.00           C
ATOM   1940  HE1 PHE A 130      44.643  46.150  27.640  1.00  0.00           H
ATOM   1941  CZ  PHE A 130      44.505  45.621  29.714  1.00  0.00           C
ATOM   1942  HZ  PHE A 130      45.482  45.176  29.832  1.00  0.00           H
ATOM   1943  CE2 PHE A 130      43.665  45.756  30.855  1.00  0.00           C
ATOM   1944  HE2 PHE A 130      44.038  45.389  31.797  1.00  0.00           H
ATOM   1945  CD2 PHE A 130      42.326  46.247  30.760  1.00  0.00           C
ATOM   1946  HD2 PHE A 130      41.663  46.134  31.601  1.00  0.00           H
ATOM   1947  C   PHE A 130      38.037  47.285  28.921  1.00  0.00           C
ATOM   1948  O   PHE A 130      37.858  48.234  28.200  1.00  0.00           O
ATOM   1949  N   PHE A 131      37.218  47.027  29.896  1.00  0.00           N
ATOM   1950  H   PHE A 131      37.428  46.215  30.459  1.00  0.00           H
ATOM   1951  CA  PHE A 131      35.967  47.773  30.405  1.00  0.00           C
ATOM   1952  HA  PHE A 131      35.791  48.670  29.801  1.00  0.00           H
ATOM   1953  CB  PHE A 131      34.881  46.735  30.270  1.00  0.00           C
ATOM   1954  HB1 PHE A 131      33.965  47.144  30.691  1.00  0.00           H
ATOM   1955  HB2 PHE A 131      35.176  45.920  30.947  1.00  0.00           H
ATOM   1956  CG  PHE A 131      34.576  46.322  28.813  1.00  0.00           C
ATOM   1957  CD1 PHE A 131      34.755  44.981  28.417  1.00  0.00           C
ATOM   1958  HD1 PHE A 131      35.144  44.208  29.063  1.00  0.00           H
ATOM   1959  CE1 PHE A 131      34.407  44.703  27.060  1.00  0.00           C
ATOM   1960  HE1 PHE A 131      34.476  43.680  26.722  1.00  0.00           H
ATOM   1961  CZ  PHE A 131      33.856  45.734  26.207  1.00  0.00           C
ATOM   1962  HZ  PHE A 131      33.530  45.553  25.193  1.00  0.00           H
ATOM   1963  CE2 PHE A 131      33.668  47.039  26.641  1.00  0.00           C
ATOM   1964  HE2 PHE A 131      33.300  47.839  26.022  1.00  0.00           H
ATOM   1965  CD2 PHE A 131      34.065  47.333  27.974  1.00  0.00           C
ATOM   1966  HD2 PHE A 131      33.903  48.351  28.272  1.00  0.00           H
ATOM   1967  C   PHE A 131      36.183  48.271  31.794  1.00  0.00           C
ATOM   1968  O   PHE A 131      36.702  47.570  32.623  1.00  0.00           O
ATOM   1969  N   VAL A 132      35.750  49.514  32.022  1.00  0.00           N
ATOM   1970  H   VAL A 132      35.377  50.060  31.260  1.00  0.00           H
ATOM   1971  CA  VAL A 132      36.065  50.331  33.201  1.00  0.00           C
ATOM   1972  HA  VAL A 132      36.458  49.741  34.036  1.00  0.00           H
ATOM   1973  CB  VAL A 132      37.178  51.331  32.885  1.00  0.00           C
ATOM   1974  HB  VAL A 132      36.787  52.017  32.132  1.00  0.00           H
ATOM   1975  CG1 VAL A 132      37.541  52.248  34.092  1.00  0.00           C
ATOM   1976 1HG1 VAL A 132      37.490  51.690  35.022  1.00  0.00           H
ATOM   1977 2HG1 VAL A 132      38.541  52.627  33.861  1.00  0.00           H
ATOM   1978 3HG1 VAL A 132      36.846  53.076  34.221  1.00  0.00           H
ATOM   1979  CG2 VAL A 132      38.421  50.643  32.270  1.00  0.00           C
ATOM   1980 1HG2 VAL A 132      38.626  49.887  33.021  1.00  0.00           H
ATOM   1981 2HG2 VAL A 132      38.254  50.078  31.345  1.00  0.00           H
ATOM   1982 3HG2 VAL A 132      39.288  51.286  32.113  1.00  0.00           H
ATOM   1983  C   VAL A 132      34.842  51.074  33.824  1.00  0.00           C
ATOM   1984  O   VAL A 132      33.849  51.424  33.201  1.00  0.00           O
ATOM   1985  N   GLY A 133      34.895  51.236  35.116  1.00  0.00           N
ATOM   1986  H   GLY A 133      35.624  50.745  35.622  1.00  0.00           H
ATOM   1987  CA  GLY A 133      33.850  51.797  35.948  1.00  0.00           C
ATOM   1988  HA1 GLY A 133      33.885  51.428  36.975  1.00  0.00           H
ATOM   1989  HA2 GLY A 133      32.892  51.511  35.523  1.00  0.00           H
ATOM   1990  C   GLY A 133      33.787  53.301  36.064  1.00  0.00           C
ATOM   1991  O   GLY A 133      34.732  54.038  35.799  1.00  0.00           O
ATOM   1992  N   LEU A 134      32.588  53.793  36.429  1.00  0.00           N
ATOM   1993  H   LEU A 134      31.838  53.189  36.740  1.00  0.00           H
ATOM   1994  CA  LEU A 134      32.346  55.237  36.593  1.00  0.00           C
ATOM   1995  HA  LEU A 134      33.090  55.885  36.125  1.00  0.00           H
ATOM   1996  CB  LEU A 134      30.982  55.595  36.077  1.00  0.00           C
ATOM   1997  HB1 LEU A 134      30.244  54.992  36.619  1.00  0.00           H
ATOM   1998  HB2 LEU A 134      30.908  55.130  35.093  1.00  0.00           H
ATOM   1999  CG  LEU A 134      30.575  57.063  35.862  1.00  0.00           C
ATOM   2000  HG  LEU A 134      30.622  57.548  36.839  1.00  0.00           H
ATOM   2001  CD1 LEU A 134      31.600  57.722  34.934  1.00  0.00           C
ATOM   2002 1HD1 LEU A 134      31.274  58.717  34.632  1.00  0.00           H
ATOM   2003 2HD1 LEU A 134      32.587  57.831  35.381  1.00  0.00           H
ATOM   2004 3HD1 LEU A 134      31.557  57.055  34.069  1.00  0.00           H
ATOM   2005  CD2 LEU A 134      29.159  57.176  35.230  1.00  0.00           C
ATOM   2006 1HD2 LEU A 134      29.055  56.535  34.347  1.00  0.00           H
ATOM   2007 2HD2 LEU A 134      28.297  56.833  35.798  1.00  0.00           H
ATOM   2008 3HD2 LEU A 134      29.013  58.207  34.931  1.00  0.00           H
ATOM   2009  C   LEU A 134      32.507  55.515  38.119  1.00  0.00           C
ATOM   2010  O   LEU A 134      31.487  55.855  38.729  1.00  0.00           O
ATOM   2011  N   SER A 135      33.703  55.393  38.721  1.00  0.00           N
ATOM   2012  H   SER A 135      34.476  55.090  38.157  1.00  0.00           H
ATOM   2013  CA  SER A 135      33.916  55.738  40.182  1.00  0.00           C
ATOM   2014  HA  SER A 135      33.005  56.128  40.618  1.00  0.00           H
ATOM   2015  CB  SER A 135      34.191  54.396  40.896  1.00  0.00           C
ATOM   2016  HB1 SER A 135      33.638  53.528  40.520  1.00  0.00           H
ATOM   2017  HB2 SER A 135      33.947  54.404  41.965  1.00  0.00           H
ATOM   2018  OG  SER A 135      35.565  54.018  40.716  1.00  0.00           O
ATOM   2019  HG  SER A 135      35.565  53.074  40.540  1.00  0.00           H
ATOM   2020  C   SER A 135      34.969  56.778  40.318  1.00  0.00           C
ATOM   2021  O   SER A 135      35.568  57.261  39.387  1.00  0.00           O
ATOM   2022  N   LYS A 136      35.359  57.023  41.545  1.00  0.00           N
ATOM   2023  H   LYS A 136      34.741  56.570  42.204  1.00  0.00           H
ATOM   2024  CA  LYS A 136      36.523  57.876  42.044  1.00  0.00           C
ATOM   2025  HA  LYS A 136      36.728  58.703  41.360  1.00  0.00           H
ATOM   2026  CB  LYS A 136      36.185  58.409  43.494  1.00  0.00           C
ATOM   2027  HB1 LYS A 136      35.326  59.068  43.406  1.00  0.00           H
ATOM   2028  HB2 LYS A 136      36.958  59.028  43.925  1.00  0.00           H
ATOM   2029  CG  LYS A 136      35.934  57.382  44.633  1.00  0.00           C
ATOM   2030  HG1 LYS A 136      36.915  57.136  45.047  1.00  0.00           H
ATOM   2031  HG2 LYS A 136      35.334  56.526  44.318  1.00  0.00           H
ATOM   2032  CD  LYS A 136      35.145  57.913  45.808  1.00  0.00           C
ATOM   2033  HD1 LYS A 136      34.108  58.117  45.532  1.00  0.00           H
ATOM   2034  HD2 LYS A 136      35.581  58.842  46.191  1.00  0.00           H
ATOM   2035  CE  LYS A 136      35.094  56.971  47.018  1.00  0.00           C
ATOM   2036  HE1 LYS A 136      36.102  56.953  47.439  1.00  0.00           H
ATOM   2037  HE2 LYS A 136      34.858  55.966  46.666  1.00  0.00           H
ATOM   2038  NZ  LYS A 136      34.208  57.421  48.067  1.00  0.00           N
ATOM   2039  HZ1 LYS A 136      33.965  58.401  48.073  1.00  0.00           H
ATOM   2040  HZ2 LYS A 136      33.315  56.962  47.974  1.00  0.00           H
ATOM   2041  HZ3 LYS A 136      34.530  57.249  49.003  1.00  0.00           H
ATOM   2042  C   LYS A 136      37.832  56.975  42.168  1.00  0.00           C
ATOM   2043  O   LYS A 136      38.950  57.542  42.157  1.00  0.00           O
ATOM   2044  N   TRP A 137      37.605  55.683  42.208  1.00  0.00           N
ATOM   2045  H   TRP A 137      36.653  55.361  42.107  1.00  0.00           H
ATOM   2046  CA  TRP A 137      38.734  54.763  42.390  1.00  0.00           C
ATOM   2047  HA  TRP A 137      39.458  55.213  43.064  1.00  0.00           H
ATOM   2048  CB  TRP A 137      38.281  53.444  43.096  1.00  0.00           C
ATOM   2049  HB1 TRP A 137      39.186  52.833  43.127  1.00  0.00           H
ATOM   2050  HB2 TRP A 137      37.408  53.020  42.600  1.00  0.00           H
ATOM   2051  CG  TRP A 137      37.995  53.571  44.528  1.00  0.00           C
ATOM   2052  CD1 TRP A 137      38.893  53.455  45.489  1.00  0.00           C
ATOM   2053  HD1 TRP A 137      39.954  53.330  45.335  1.00  0.00           H
ATOM   2054  NE1 TRP A 137      38.283  53.531  46.745  1.00  0.00           N
ATOM   2055  HE1 TRP A 137      38.790  53.395  47.614  1.00  0.00           H
ATOM   2056  CE2 TRP A 137      36.928  53.649  46.616  1.00  0.00           C
ATOM   2057  CZ2 TRP A 137      35.886  53.527  47.572  1.00  0.00           C
ATOM   2058  HZ2 TRP A 137      36.139  53.573  48.614  1.00  0.00           H
ATOM   2059  CH2 TRP A 137      34.547  53.571  47.156  1.00  0.00           C
ATOM   2060  HH2 TRP A 137      33.696  53.431  47.813  1.00  0.00           H
ATOM   2061  CZ3 TRP A 137      34.320  53.689  45.792  1.00  0.00           C
ATOM   2062  HZ3 TRP A 137      33.294  53.663  45.437  1.00  0.00           H
ATOM   2063  CE3 TRP A 137      35.312  53.685  44.851  1.00  0.00           C
ATOM   2064  HE3 TRP A 137      35.094  53.736  43.797  1.00  0.00           H
ATOM   2065  CD2 TRP A 137      36.664  53.646  45.215  1.00  0.00           C
ATOM   2066  C   TRP A 137      39.494  54.263  41.036  1.00  0.00           C
ATOM   2067  O   TRP A 137      40.655  54.081  41.164  1.00  0.00           O
ATOM   2068  N   THR A 138      38.765  54.192  39.895  1.00  0.00           N
ATOM   2069  H   THR A 138      37.862  54.628  40.042  1.00  0.00           H
ATOM   2070  CA  THR A 138      39.459  54.395  38.629  1.00  0.00           C
ATOM   2071  HA  THR A 138      40.522  54.524  38.835  1.00  0.00           H
ATOM   2072  CB  THR A 138      39.387  53.137  37.759  1.00  0.00           C
ATOM   2073  HB  THR A 138      38.342  52.861  37.603  1.00  0.00           H
ATOM   2074  CG2 THR A 138      40.070  53.351  36.382  1.00  0.00           C
ATOM   2075 1HG2 THR A 138      39.344  53.908  35.797  1.00  0.00           H
ATOM   2076 2HG2 THR A 138      40.965  53.948  36.521  1.00  0.00           H
ATOM   2077 3HG2 THR A 138      40.343  52.402  35.925  1.00  0.00           H
ATOM   2078  OG1 THR A 138      40.009  52.166  38.450  1.00  0.00           O
ATOM   2079  HG1 THR A 138      39.286  51.872  39.013  1.00  0.00           H
ATOM   2080  C   THR A 138      38.884  55.596  37.790  1.00  0.00           C
ATOM   2081  O   THR A 138      37.823  55.419  37.238  1.00  0.00           O
ATOM   2082  N   ASN A 139      39.615  56.719  37.764  1.00  0.00           N
ATOM   2083  H   ASN A 139      40.523  56.666  38.226  1.00  0.00           H
ATOM   2084  CA  ASN A 139      39.192  57.931  37.049  1.00  0.00           C
ATOM   2085  HA  ASN A 139      38.113  57.962  37.138  1.00  0.00           H
ATOM   2086  CB  ASN A 139      39.668  59.241  37.769  1.00  0.00           C
ATOM   2087  HB1 ASN A 139      39.496  59.100  38.833  1.00  0.00           H
ATOM   2088  HB2 ASN A 139      39.074  60.052  37.331  1.00  0.00           H
ATOM   2089  CG  ASN A 139      41.220  59.441  37.715  1.00  0.00           C
ATOM   2090  OD1 ASN A 139      42.020  58.686  37.261  1.00  0.00           O
ATOM   2091  ND2 ASN A 139      41.556  60.692  38.050  1.00  0.00           N
ATOM   2092 1HD2 ASN A 139      40.814  61.195  38.515  1.00  0.00           H
ATOM   2093 2HD2 ASN A 139      42.413  61.157  37.806  1.00  0.00           H
ATOM   2094  C   ASN A 139      39.586  57.753  35.600  1.00  0.00           C
ATOM   2095  O   ASN A 139      40.376  56.887  35.150  1.00  0.00           O
ATOM   2096  N   HIS A 140      39.240  58.787  34.774  1.00  0.00           N
ATOM   2097  H   HIS A 140      38.595  59.514  35.027  1.00  0.00           H
ATOM   2098  CA  HIS A 140      39.646  58.905  33.362  1.00  0.00           C
ATOM   2099  HA  HIS A 140      39.218  58.089  32.782  1.00  0.00           H
ATOM   2100  CB  HIS A 140      39.144  60.201  32.710  1.00  0.00           C
ATOM   2101  HB1 HIS A 140      38.069  60.149  32.530  1.00  0.00           H
ATOM   2102  HB2 HIS A 140      39.651  60.209  31.741  1.00  0.00           H
ATOM   2103  CG  HIS A 140      39.600  61.438  33.506  1.00  0.00           C
ATOM   2104  ND1 HIS A 140      39.222  61.728  34.835  1.00  0.00           N
ATOM   2105  CE1 HIS A 140      39.983  62.770  35.228  1.00  0.00           C
ATOM   2106  HE1 HIS A 140      40.007  63.068  36.263  1.00  0.00           H
ATOM   2107  NE2 HIS A 140      40.666  63.311  34.142  1.00  0.00           N
ATOM   2108  HE2 HIS A 140      41.457  63.935  34.226  1.00  0.00           H
ATOM   2109  CD2 HIS A 140      40.489  62.362  33.094  1.00  0.00           C
ATOM   2110  HD2 HIS A 140      40.912  62.354  32.097  1.00  0.00           H
ATOM   2111  C   HIS A 140      41.161  58.848  33.134  1.00  0.00           C
ATOM   2112  O   HIS A 140      41.542  58.313  32.084  1.00  0.00           O
ATOM   2113  N   ARG A 141      41.997  59.464  34.002  1.00  0.00           N
ATOM   2114  H   ARG A 141      41.644  59.691  34.923  1.00  0.00           H
ATOM   2115  CA  ARG A 141      43.492  59.511  33.851  1.00  0.00           C
ATOM   2116  HA  ARG A 141      43.632  59.764  32.799  1.00  0.00           H
ATOM   2117  CB  ARG A 141      44.150  60.557  34.782  1.00  0.00           C
ATOM   2118  HB1 ARG A 141      45.139  60.244  35.135  1.00  0.00           H
ATOM   2119  HB2 ARG A 141      43.488  60.639  35.640  1.00  0.00           H
ATOM   2120  CG  ARG A 141      44.250  61.941  34.145  1.00  0.00           C
ATOM   2121  HG1 ARG A 141      44.706  62.564  34.910  1.00  0.00           H
ATOM   2122  HG2 ARG A 141      43.255  62.338  33.960  1.00  0.00           H
ATOM   2123  CD  ARG A 141      45.161  61.912  32.840  1.00  0.00           C
ATOM   2124  HD1 ARG A 141      45.239  62.907  32.403  1.00  0.00           H
ATOM   2125  HD2 ARG A 141      44.728  61.268  32.073  1.00  0.00           H
ATOM   2126  NE  ARG A 141      46.549  61.621  33.223  1.00  0.00           N
ATOM   2127  HE  ARG A 141      46.858  61.829  34.157  1.00  0.00           H
ATOM   2128  CZ  ARG A 141      47.516  61.126  32.538  1.00  0.00           C
ATOM   2129  NH1 ARG A 141      47.277  60.623  31.341  1.00  0.00           N
ATOM   2130 1HH1 ARG A 141      46.355  60.716  30.928  1.00  0.00           H
ATOM   2131 2HH1 ARG A 141      47.904  60.048  30.800  1.00  0.00           H
ATOM   2132  NH2 ARG A 141      48.676  61.091  33.049  1.00  0.00           N
ATOM   2133 1HH2 ARG A 141      48.759  61.648  33.887  1.00  0.00           H
ATOM   2134 2HH2 ARG A 141      49.390  60.478  32.697  1.00  0.00           H
ATOM   2135  C   ARG A 141      44.139  58.144  34.081  1.00  0.00           C
ATOM   2136  O   ARG A 141      44.885  57.763  33.158  1.00  0.00           O
ATOM   2137  N   GLY A 142      43.778  57.421  35.125  1.00  0.00           N
ATOM   2138  H   GLY A 142      42.845  57.552  35.494  1.00  0.00           H
ATOM   2139  CA  GLY A 142      44.235  56.039  35.315  1.00  0.00           C
ATOM   2140  HA1 GLY A 142      43.919  55.624  36.276  1.00  0.00           H
ATOM   2141  HA2 GLY A 142      45.326  55.980  35.421  1.00  0.00           H
ATOM   2142  C   GLY A 142      43.868  55.065  34.206  1.00  0.00           C
ATOM   2143  O   GLY A 142      44.678  54.263  33.661  1.00  0.00           O
ATOM   2144  N   ALA A 143      42.632  55.118  33.722  1.00  0.00           N
ATOM   2145  H   ALA A 143      42.045  55.797  34.169  1.00  0.00           H
ATOM   2146  CA  ALA A 143      42.201  54.456  32.452  1.00  0.00           C
ATOM   2147  HA  ALA A 143      42.376  53.388  32.626  1.00  0.00           H
ATOM   2148  CB  ALA A 143      40.707  54.658  32.287  1.00  0.00           C
ATOM   2149  HB1 ALA A 143      40.393  54.164  31.367  1.00  0.00           H
ATOM   2150  HB2 ALA A 143      40.309  54.092  33.138  1.00  0.00           H
ATOM   2151  HB3 ALA A 143      40.359  55.686  32.333  1.00  0.00           H
ATOM   2152  C   ALA A 143      42.931  54.799  31.138  1.00  0.00           C
ATOM   2153  O   ALA A 143      43.249  53.997  30.289  1.00  0.00           O
ATOM   2154  N   GLU A 144      43.252  56.070  31.010  1.00  0.00           N
ATOM   2155  H   GLU A 144      42.970  56.789  31.667  1.00  0.00           H
ATOM   2156  CA  GLU A 144      44.216  56.579  29.964  1.00  0.00           C
ATOM   2157  HA  GLU A 144      43.747  56.207  29.047  1.00  0.00           H
ATOM   2158  CB  GLU A 144      44.199  58.123  29.811  1.00  0.00           C
ATOM   2159  HB1 GLU A 144      44.701  58.592  30.661  1.00  0.00           H
ATOM   2160  HB2 GLU A 144      43.172  58.482  29.718  1.00  0.00           H
ATOM   2161  CG  GLU A 144      44.910  58.662  28.522  1.00  0.00           C
ATOM   2162  HG1 GLU A 144      44.421  58.228  27.655  1.00  0.00           H
ATOM   2163  HG2 GLU A 144      45.965  58.391  28.598  1.00  0.00           H
ATOM   2164  CD  GLU A 144      44.746  60.200  28.578  1.00  0.00           C
ATOM   2165  OE1 GLU A 144      44.559  60.828  27.477  1.00  0.00           O
ATOM   2166  OE2 GLU A 144      45.020  60.826  29.620  1.00  0.00           O
ATOM   2167  C   GLU A 144      45.633  56.046  30.085  1.00  0.00           C
ATOM   2168  O   GLU A 144      46.333  55.841  29.125  1.00  0.00           O
ATOM   2169  N   ILE A 145      46.129  55.842  31.319  1.00  0.00           N
ATOM   2170  H   ILE A 145      45.628  56.037  32.176  1.00  0.00           H
ATOM   2171  CA  ILE A 145      47.467  55.142  31.469  1.00  0.00           C
ATOM   2172  HA  ILE A 145      48.097  55.651  30.742  1.00  0.00           H
ATOM   2173  CB  ILE A 145      48.027  55.377  32.888  1.00  0.00           C
ATOM   2174  HB  ILE A 145      47.243  55.134  33.606  1.00  0.00           H
ATOM   2175  CG2 ILE A 145      49.261  54.532  33.239  1.00  0.00           C
ATOM   2176 1HG2 ILE A 145      50.158  54.924  32.754  1.00  0.00           H
ATOM   2177 2HG2 ILE A 145      49.491  54.610  34.304  1.00  0.00           H
ATOM   2178 3HG2 ILE A 145      49.130  53.458  33.125  1.00  0.00           H
ATOM   2179  CG1 ILE A 145      48.416  56.881  33.007  1.00  0.00           C
ATOM   2180 1HG1 ILE A 145      47.745  57.506  32.412  1.00  0.00           H
ATOM   2181 2HG1 ILE A 145      49.413  56.986  32.594  1.00  0.00           H
ATOM   2182  CD  ILE A 145      48.393  57.468  34.411  1.00  0.00           C
ATOM   2183  HD1 ILE A 145      49.069  56.870  35.018  1.00  0.00           H
ATOM   2184  HD2 ILE A 145      48.660  58.523  34.328  1.00  0.00           H
ATOM   2185  HD3 ILE A 145      47.403  57.483  34.885  1.00  0.00           H
ATOM   2186  C   ILE A 145      47.464  53.684  31.050  1.00  0.00           C
ATOM   2187  O   ILE A 145      48.431  53.123  30.499  1.00  0.00           O
ATOM   2188  N   VAL A 146      46.414  52.993  31.400  1.00  0.00           N
ATOM   2189  H   VAL A 146      45.762  53.432  32.029  1.00  0.00           H
ATOM   2190  CA  VAL A 146      46.074  51.702  30.855  1.00  0.00           C
ATOM   2191  HA  VAL A 146      46.864  50.973  31.038  1.00  0.00           H
ATOM   2192  CB  VAL A 146      44.683  51.179  31.473  1.00  0.00           C
ATOM   2193  HB  VAL A 146      43.965  51.999  31.344  1.00  0.00           H
ATOM   2194  CG1 VAL A 146      44.007  50.041  30.703  1.00  0.00           C
ATOM   2195 1HG1 VAL A 146      44.605  49.126  30.732  1.00  0.00           H
ATOM   2196 2HG1 VAL A 146      43.094  49.807  31.258  1.00  0.00           H
ATOM   2197 3HG1 VAL A 146      43.727  50.311  29.686  1.00  0.00           H
ATOM   2198  CG2 VAL A 146      44.759  50.788  32.930  1.00  0.00           C
ATOM   2199 1HG2 VAL A 146      45.289  51.571  33.478  1.00  0.00           H
ATOM   2200 2HG2 VAL A 146      43.778  50.845  33.399  1.00  0.00           H
ATOM   2201 3HG2 VAL A 146      44.977  49.737  33.148  1.00  0.00           H
ATOM   2202  C   VAL A 146      45.982  51.639  29.345  1.00  0.00           C
ATOM   2203  O   VAL A 146      46.649  50.799  28.679  1.00  0.00           O
ATOM   2204  N   ALA A 147      45.359  52.687  28.765  1.00  0.00           N
ATOM   2205  H   ALA A 147      44.835  53.345  29.317  1.00  0.00           H
ATOM   2206  CA  ALA A 147      45.283  52.791  27.298  1.00  0.00           C
ATOM   2207  HA  ALA A 147      44.832  51.891  26.890  1.00  0.00           H
ATOM   2208  CB  ALA A 147      44.360  54.045  27.072  1.00  0.00           C
ATOM   2209  HB1 ALA A 147      43.404  53.835  27.546  1.00  0.00           H
ATOM   2210  HB2 ALA A 147      44.750  54.864  27.678  1.00  0.00           H
ATOM   2211  HB3 ALA A 147      44.234  54.416  26.048  1.00  0.00           H
ATOM   2212  C   ALA A 147      46.632  53.121  26.588  1.00  0.00           C
ATOM   2213  O   ALA A 147      46.951  52.647  25.489  1.00  0.00           O
ATOM   2214  N   ASP A 148      47.502  53.796  27.334  1.00  0.00           N
ATOM   2215  H   ASP A 148      47.093  54.093  28.210  1.00  0.00           H
ATOM   2216  CA  ASP A 148      48.859  54.239  27.014  1.00  0.00           C
ATOM   2217  HA  ASP A 148      48.901  54.603  25.990  1.00  0.00           H
ATOM   2218  CB  ASP A 148      49.247  55.448  27.869  1.00  0.00           C
ATOM   2219  HB1 ASP A 148      49.167  55.174  28.925  1.00  0.00           H
ATOM   2220  HB2 ASP A 148      48.500  56.206  27.659  1.00  0.00           H
ATOM   2221  CG  ASP A 148      50.630  55.986  27.644  1.00  0.00           C
ATOM   2222  OD1 ASP A 148      50.768  56.679  26.601  1.00  0.00           O
ATOM   2223  OD2 ASP A 148      51.535  55.741  28.439  1.00  0.00           O
ATOM   2224  C   ASP A 148      49.836  53.070  27.191  1.00  0.00           C
ATOM   2225  O   ASP A 148      50.522  52.808  26.199  1.00  0.00           O
ATOM   2226  N   THR A 149      49.957  52.355  28.302  1.00  0.00           N
ATOM   2227  H   THR A 149      49.217  52.654  28.910  1.00  0.00           H
ATOM   2228  CA  THR A 149      50.951  51.288  28.609  1.00  0.00           C
ATOM   2229  HA  THR A 149      51.916  51.669  28.280  1.00  0.00           H
ATOM   2230  CB  THR A 149      50.894  50.791  30.030  1.00  0.00           C
ATOM   2231  HB  THR A 149      50.033  50.141  30.176  1.00  0.00           H
ATOM   2232  CG2 THR A 149      52.034  49.945  30.376  1.00  0.00           C
ATOM   2233 1HG2 THR A 149      52.992  50.449  30.225  1.00  0.00           H
ATOM   2234 2HG2 THR A 149      51.799  49.697  31.409  1.00  0.00           H
ATOM   2235 3HG2 THR A 149      51.944  49.046  29.750  1.00  0.00           H
ATOM   2236  OG1 THR A 149      50.908  51.935  30.859  1.00  0.00           O
ATOM   2237  HG1 THR A 149      50.000  52.211  31.036  1.00  0.00           H
ATOM   2238  C   THR A 149      50.766  50.119  27.611  1.00  0.00           C
ATOM   2239  O   THR A 149      51.766  49.492  27.145  1.00  0.00           O
ATOM   2240  N   PHE A 150      49.553  49.759  27.191  1.00  0.00           N
ATOM   2241  H   PHE A 150      48.806  50.170  27.733  1.00  0.00           H
ATOM   2242  CA  PHE A 150      49.353  48.593  26.311  1.00  0.00           C
ATOM   2243  HA  PHE A 150      50.221  47.931  26.351  1.00  0.00           H
ATOM   2244  CB  PHE A 150      48.168  47.811  26.949  1.00  0.00           C
ATOM   2245  HB1 PHE A 150      48.083  46.892  26.383  1.00  0.00           H
ATOM   2246  HB2 PHE A 150      47.265  48.386  26.770  1.00  0.00           H
ATOM   2247  CG  PHE A 150      48.366  47.479  28.359  1.00  0.00           C
ATOM   2248  CD1 PHE A 150      47.258  47.473  29.182  1.00  0.00           C
ATOM   2249  HD1 PHE A 150      46.297  47.792  28.792  1.00  0.00           H
ATOM   2250  CE1 PHE A 150      47.369  47.231  30.611  1.00  0.00           C
ATOM   2251  HE1 PHE A 150      46.479  47.382  31.203  1.00  0.00           H
ATOM   2252  CZ  PHE A 150      48.564  46.867  31.199  1.00  0.00           C
ATOM   2253  HZ  PHE A 150      48.738  46.792  32.267  1.00  0.00           H
ATOM   2254  CE2 PHE A 150      49.706  46.792  30.308  1.00  0.00           C
ATOM   2255  HE2 PHE A 150      50.660  46.684  30.792  1.00  0.00           H
ATOM   2256  CD2 PHE A 150      49.601  47.056  28.904  1.00  0.00           C
ATOM   2257  HD2 PHE A 150      50.509  47.006  28.317  1.00  0.00           H
ATOM   2258  C   PHE A 150      49.130  48.936  24.829  1.00  0.00           C
ATOM   2259  O   PHE A 150      49.273  48.038  24.027  1.00  0.00           O
ATOM   2260  N   ARG A 151      49.095  50.275  24.478  1.00  0.00           N
ATOM   2261  H   ARG A 151      49.011  50.922  25.245  1.00  0.00           H
ATOM   2262  CA  ARG A 151      49.408  50.827  23.136  1.00  0.00           C
ATOM   2263  HA  ARG A 151      49.343  51.912  23.137  1.00  0.00           H
ATOM   2264  CB  ARG A 151      50.857  50.542  22.793  1.00  0.00           C
ATOM   2265  HB1 ARG A 151      50.986  51.059  21.843  1.00  0.00           H
ATOM   2266  HB2 ARG A 151      51.080  49.474  22.834  1.00  0.00           H
ATOM   2267  CG  ARG A 151      51.760  51.290  23.795  1.00  0.00           C
ATOM   2268  HG1 ARG A 151      51.652  50.766  24.749  1.00  0.00           H
ATOM   2269  HG2 ARG A 151      51.500  52.335  23.923  1.00  0.00           H
ATOM   2270  CD  ARG A 151      53.144  51.164  23.192  1.00  0.00           C
ATOM   2271  HD1 ARG A 151      53.290  51.791  22.313  1.00  0.00           H
ATOM   2272  HD2 ARG A 151      53.337  50.118  22.934  1.00  0.00           H
ATOM   2273  NE  ARG A 151      54.140  51.550  24.202  1.00  0.00           N
ATOM   2274  HE  ARG A 151      53.859  52.159  24.949  1.00  0.00           H
ATOM   2275  CZ  ARG A 151      55.389  51.154  24.202  1.00  0.00           C
ATOM   2276  NH1 ARG A 151      56.182  51.520  25.224  1.00  0.00           N
ATOM   2277 1HH1 ARG A 151      55.813  52.100  25.961  1.00  0.00           H
ATOM   2278 2HH1 ARG A 151      57.111  51.141  25.341  1.00  0.00           H
ATOM   2279  NH2 ARG A 151      55.925  50.408  23.279  1.00  0.00           N
ATOM   2280 1HH2 ARG A 151      55.422  50.018  22.494  1.00  0.00           H
ATOM   2281 2HH2 ARG A 151      56.924  50.259  23.295  1.00  0.00           H
ATOM   2282  C   ARG A 151      48.432  50.470  22.007  1.00  0.00           C
ATOM   2283  O   ARG A 151      47.994  51.378  21.260  1.00  0.00           O
ATOM   2284  N   ASP A 152      48.106  49.219  21.804  1.00  0.00           N
ATOM   2285  H   ASP A 152      48.706  48.584  22.320  1.00  0.00           H
ATOM   2286  CA  ASP A 152      47.232  48.719  20.780  1.00  0.00           C
ATOM   2287  HA  ASP A 152      46.911  49.517  20.120  1.00  0.00           H
ATOM   2288  CB  ASP A 152      48.013  47.722  19.879  1.00  0.00           C
ATOM   2289  HB1 ASP A 152      47.493  47.320  19.004  1.00  0.00           H
ATOM   2290  HB2 ASP A 152      48.086  46.800  20.444  1.00  0.00           H
ATOM   2291  CG  ASP A 152      49.380  48.130  19.442  1.00  0.00           C
ATOM   2292  OD1 ASP A 152      50.123  47.186  19.014  1.00  0.00           O
ATOM   2293  OD2 ASP A 152      49.803  49.298  19.428  1.00  0.00           O
ATOM   2294  C   ASP A 152      45.870  48.143  21.212  1.00  0.00           C
ATOM   2295  O   ASP A 152      45.175  47.554  20.344  1.00  0.00           O
ATOM   2296  N   PHE A 153      45.561  48.283  22.480  1.00  0.00           N
ATOM   2297  H   PHE A 153      46.238  48.684  23.110  1.00  0.00           H
ATOM   2298  CA  PHE A 153      44.382  47.723  23.192  1.00  0.00           C
ATOM   2299  HA  PHE A 153      43.878  46.932  22.625  1.00  0.00           H
ATOM   2300  CB  PHE A 153      44.749  47.090  24.604  1.00  0.00           C
ATOM   2301  HB1 PHE A 153      43.923  47.325  25.279  1.00  0.00           H
ATOM   2302  HB2 PHE A 153      45.608  47.631  24.990  1.00  0.00           H
ATOM   2303  CG  PHE A 153      45.077  45.639  24.519  1.00  0.00           C
ATOM   2304  CD1 PHE A 153      44.095  44.743  24.962  1.00  0.00           C
ATOM   2305  HD1 PHE A 153      43.083  45.067  25.179  1.00  0.00           H
ATOM   2306  CE1 PHE A 153      44.384  43.400  25.096  1.00  0.00           C
ATOM   2307  HE1 PHE A 153      43.645  42.684  25.404  1.00  0.00           H
ATOM   2308  CZ  PHE A 153      45.694  42.978  24.798  1.00  0.00           C
ATOM   2309  HZ  PHE A 153      45.928  41.928  24.761  1.00  0.00           H
ATOM   2310  CE2 PHE A 153      46.640  43.862  24.374  1.00  0.00           C
ATOM   2311  HE2 PHE A 153      47.599  43.452  24.082  1.00  0.00           H
ATOM   2312  CD2 PHE A 153      46.369  45.233  24.167  1.00  0.00           C
ATOM   2313  HD2 PHE A 153      47.074  46.007  23.878  1.00  0.00           H
ATOM   2314  C   PHE A 153      43.205  48.783  23.313  1.00  0.00           C
ATOM   2315  O   PHE A 153      43.423  49.959  23.516  1.00  0.00           O
ATOM   2316  N   ALA A 154      41.878  48.393  23.277  1.00  0.00           N
ATOM   2317  H   ALA A 154      41.682  47.485  22.889  1.00  0.00           H
ATOM   2318  CA  ALA A 154      40.711  49.292  23.534  1.00  0.00           C
ATOM   2319  HA  ALA A 154      40.969  50.329  23.359  1.00  0.00           H
ATOM   2320  CB  ALA A 154      39.431  48.840  22.720  1.00  0.00           C
ATOM   2321  HB1 ALA A 154      39.708  49.036  21.686  1.00  0.00           H
ATOM   2322  HB2 ALA A 154      39.339  47.774  22.925  1.00  0.00           H
ATOM   2323  HB3 ALA A 154      38.519  49.412  22.873  1.00  0.00           H
ATOM   2324  C   ALA A 154      40.393  49.392  25.033  1.00  0.00           C
ATOM   2325  O   ALA A 154      40.533  48.423  25.777  1.00  0.00           O
ATOM   2326  N   VAL A 155      39.813  50.514  25.427  1.00  0.00           N
ATOM   2327  H   VAL A 155      39.905  51.283  24.775  1.00  0.00           H
ATOM   2328  CA  VAL A 155      39.454  50.813  26.813  1.00  0.00           C
ATOM   2329  HA  VAL A 155      39.241  49.914  27.389  1.00  0.00           H
ATOM   2330  CB  VAL A 155      40.593  51.532  27.579  1.00  0.00           C
ATOM   2331  HB  VAL A 155      40.776  52.475  27.071  1.00  0.00           H
ATOM   2332  CG1 VAL A 155      40.382  51.792  29.130  1.00  0.00           C
ATOM   2333 1HG1 VAL A 155      39.461  52.315  29.393  1.00  0.00           H
ATOM   2334 2HG1 VAL A 155      40.518  50.863  29.683  1.00  0.00           H
ATOM   2335 3HG1 VAL A 155      41.236  52.411  29.426  1.00  0.00           H
ATOM   2336  CG2 VAL A 155      41.906  50.792  27.527  1.00  0.00           C
ATOM   2337 1HG2 VAL A 155      42.089  50.205  26.621  1.00  0.00           H
ATOM   2338 2HG2 VAL A 155      42.689  51.529  27.669  1.00  0.00           H
ATOM   2339 3HG2 VAL A 155      41.954  50.002  28.275  1.00  0.00           H
ATOM   2340  C   VAL A 155      38.136  51.532  26.841  1.00  0.00           C
ATOM   2341  O   VAL A 155      37.938  52.466  26.076  1.00  0.00           O
ATOM   2342  N   SER A 156      37.258  51.210  27.758  1.00  0.00           N
ATOM   2343  H   SER A 156      37.485  50.462  28.396  1.00  0.00           H
ATOM   2344  CA  SER A 156      35.950  51.874  27.754  1.00  0.00           C
ATOM   2345  HA  SER A 156      36.166  52.902  27.475  1.00  0.00           H
ATOM   2346  CB  SER A 156      35.093  51.390  26.582  1.00  0.00           C
ATOM   2347  HB1 SER A 156      34.749  50.386  26.805  1.00  0.00           H
ATOM   2348  HB2 SER A 156      35.728  51.470  25.695  1.00  0.00           H
ATOM   2349  OG  SER A 156      34.051  52.279  26.306  1.00  0.00           O
ATOM   2350  HG  SER A 156      33.705  51.976  25.463  1.00  0.00           H
ATOM   2351  C   SER A 156      35.196  51.891  29.065  1.00  0.00           C
ATOM   2352  O   SER A 156      35.077  50.870  29.708  1.00  0.00           O
ATOM   2353  N   THR A 157      34.715  53.066  29.380  1.00  0.00           N
ATOM   2354  H   THR A 157      34.989  53.881  28.851  1.00  0.00           H
ATOM   2355  CA  THR A 157      33.778  53.231  30.529  1.00  0.00           C
ATOM   2356  HA  THR A 157      34.226  52.703  31.367  1.00  0.00           H
ATOM   2357  CB  THR A 157      33.544  54.638  30.893  1.00  0.00           C
ATOM   2358  HB  THR A 157      32.561  55.039  30.656  1.00  0.00           H
ATOM   2359  CG2 THR A 157      33.556  54.757  32.429  1.00  0.00           C
ATOM   2360 1HG2 THR A 157      32.690  54.308  32.920  1.00  0.00           H
ATOM   2361 2HG2 THR A 157      34.450  54.387  32.931  1.00  0.00           H
ATOM   2362 3HG2 THR A 157      33.366  55.749  32.849  1.00  0.00           H
ATOM   2363  OG1 THR A 157      34.553  55.476  30.401  1.00  0.00           O
ATOM   2364  HG1 THR A 157      35.271  55.097  30.910  1.00  0.00           H
ATOM   2365  C   THR A 157      32.487  52.594  30.229  1.00  0.00           C
ATOM   2366  O   THR A 157      31.832  52.913  29.227  1.00  0.00           O
ATOM   2367  N   VAL A 158      31.958  51.772  31.125  1.00  0.00           N
ATOM   2368  H   VAL A 158      32.490  51.565  31.962  1.00  0.00           H
ATOM   2369  CA  VAL A 158      30.510  51.515  31.120  1.00  0.00           C
ATOM   2370  HA  VAL A 158      30.037  51.611  30.147  1.00  0.00           H
ATOM   2371  CB  VAL A 158      30.203  50.120  31.688  1.00  0.00           C
ATOM   2372  HB  VAL A 158      29.135  50.055  31.881  1.00  0.00           H
ATOM   2373  CG1 VAL A 158      30.289  48.991  30.677  1.00  0.00           C
ATOM   2374 1HG1 VAL A 158      31.292  48.951  30.262  1.00  0.00           H
ATOM   2375 2HG1 VAL A 158      30.008  48.022  31.077  1.00  0.00           H
ATOM   2376 3HG1 VAL A 158      29.606  49.232  29.858  1.00  0.00           H
ATOM   2377  CG2 VAL A 158      31.137  49.763  32.912  1.00  0.00           C
ATOM   2378 1HG2 VAL A 158      31.188  50.589  33.623  1.00  0.00           H
ATOM   2379 2HG2 VAL A 158      30.695  48.843  33.307  1.00  0.00           H
ATOM   2380 3HG2 VAL A 158      32.126  49.522  32.532  1.00  0.00           H
ATOM   2381  C   VAL A 158      29.847  52.460  32.134  1.00  0.00           C
ATOM   2382  O   VAL A 158      30.501  53.076  32.875  1.00  0.00           O
ATOM   2383  N   PRO A 159      28.546  52.774  32.091  1.00  0.00           N
ATOM   2384  CD  PRO A 159      27.645  52.437  30.993  1.00  0.00           C
ATOM   2385  HD1 PRO A 159      27.651  51.354  30.847  1.00  0.00           H
ATOM   2386  HD2 PRO A 159      28.056  52.986  30.141  1.00  0.00           H
ATOM   2387  CG  PRO A 159      26.279  53.043  31.335  1.00  0.00           C
ATOM   2388  HG1 PRO A 159      25.666  52.271  31.800  1.00  0.00           H
ATOM   2389  HG2 PRO A 159      25.698  53.309  30.455  1.00  0.00           H
ATOM   2390  CB  PRO A 159      26.710  54.253  32.128  1.00  0.00           C
ATOM   2391  HB1 PRO A 159      25.880  54.486  32.794  1.00  0.00           H
ATOM   2392  HB2 PRO A 159      26.919  55.082  31.452  1.00  0.00           H
ATOM   2393  CA  PRO A 159      27.982  53.912  32.925  1.00  0.00           C
ATOM   2394  HA  PRO A 159      28.701  54.731  32.966  1.00  0.00           H
ATOM   2395  C   PRO A 159      27.634  53.703  34.342  1.00  0.00           C
ATOM   2396  O   PRO A 159      26.866  54.406  34.936  1.00  0.00           O
ATOM   2397  N   VAL A 160      28.162  52.625  34.881  1.00  0.00           N
ATOM   2398  H   VAL A 160      28.897  52.100  34.436  1.00  0.00           H
ATOM   2399  CA  VAL A 160      27.788  52.115  36.212  1.00  0.00           C
ATOM   2400  HA  VAL A 160      26.755  52.406  36.414  1.00  0.00           H
ATOM   2401  CB  VAL A 160      27.680  50.670  36.126  1.00  0.00           C
ATOM   2402  HB  VAL A 160      27.645  50.277  37.145  1.00  0.00           H
ATOM   2403  CG1 VAL A 160      26.344  50.348  35.463  1.00  0.00           C
ATOM   2404 1HG1 VAL A 160      25.568  50.484  36.217  1.00  0.00           H
ATOM   2405 2HG1 VAL A 160      26.184  50.998  34.603  1.00  0.00           H
ATOM   2406 3HG1 VAL A 160      26.378  49.314  35.099  1.00  0.00           H
ATOM   2407  CG2 VAL A 160      28.829  49.968  35.306  1.00  0.00           C
ATOM   2408 1HG2 VAL A 160      28.850  48.890  35.480  1.00  0.00           H
ATOM   2409 2HG2 VAL A 160      28.675  50.168  34.247  1.00  0.00           H
ATOM   2410 3HG2 VAL A 160      29.807  50.312  35.649  1.00  0.00           H
ATOM   2411  C   VAL A 160      28.622  52.609  37.413  1.00  0.00           C
ATOM   2412  O   VAL A 160      29.853  52.653  37.406  1.00  0.00           O
ATOM   2413  N   SER A 161      27.942  53.012  38.459  1.00  0.00           N
ATOM   2414  H   SER A 161      26.936  52.985  38.412  1.00  0.00           H
ATOM   2415  CA  SER A 161      28.430  53.825  39.647  1.00  0.00           C
ATOM   2416  HA  SER A 161      29.456  53.532  39.877  1.00  0.00           H
ATOM   2417  CB  SER A 161      28.433  55.254  39.172  1.00  0.00           C
ATOM   2418  HB1 SER A 161      29.105  55.449  38.335  1.00  0.00           H
ATOM   2419  HB2 SER A 161      28.845  55.759  40.048  1.00  0.00           H
ATOM   2420  OG  SER A 161      27.214  55.892  38.891  1.00  0.00           O
ATOM   2421  HG  SER A 161      27.462  56.708  38.440  1.00  0.00           H
ATOM   2422  C   SER A 161      27.510  53.755  40.886  1.00  0.00           C
ATOM   2423  O   SER A 161      26.223  53.814  40.691  1.00  0.00           O
ATOM   2424  N   GLY A 162      28.123  53.418  42.034  1.00  0.00           N
ATOM   2425  H   GLY A 162      29.061  53.054  42.019  1.00  0.00           H
ATOM   2426  CA  GLY A 162      27.458  53.409  43.340  1.00  0.00           C
ATOM   2427  HA1 GLY A 162      26.434  53.082  43.192  1.00  0.00           H
ATOM   2428  HA2 GLY A 162      27.537  54.359  43.865  1.00  0.00           H
ATOM   2429  C   GLY A 162      28.211  52.323  44.193  1.00  0.00           C
ATOM   2430  O   GLY A 162      29.426  52.272  43.952  1.00  0.00           O
ATOM   2431  N   PRO A 163      27.520  51.554  45.117  1.00  0.00           N
ATOM   2432  CD  PRO A 163      26.162  51.719  45.381  1.00  0.00           C
ATOM   2433  HD1 PRO A 163      25.576  51.747  44.466  1.00  0.00           H
ATOM   2434  HD2 PRO A 163      26.070  52.592  46.024  1.00  0.00           H
ATOM   2435  CG  PRO A 163      25.880  50.523  46.237  1.00  0.00           C
ATOM   2436  HG1 PRO A 163      25.795  49.652  45.577  1.00  0.00           H
ATOM   2437  HG2 PRO A 163      25.015  50.786  46.840  1.00  0.00           H
ATOM   2438  CB  PRO A 163      27.090  50.378  47.122  1.00  0.00           C
ATOM   2439  HB1 PRO A 163      27.154  49.421  47.634  1.00  0.00           H
ATOM   2440  HB2 PRO A 163      27.110  51.225  47.805  1.00  0.00           H
ATOM   2441  CA  PRO A 163      28.142  50.665  46.053  1.00  0.00           C
ATOM   2442  HA  PRO A 163      29.044  51.148  46.451  1.00  0.00           H
ATOM   2443  C   PRO A 163      28.718  49.379  45.340  1.00  0.00           C
ATOM   2444  O   PRO A 163      28.127  48.777  44.456  1.00  0.00           O
ATOM   2445  N   SER A 164      29.950  48.889  45.693  1.00  0.00           N
ATOM   2446  H   SER A 164      30.456  49.537  46.282  1.00  0.00           H
ATOM   2447  CA  SER A 164      30.810  47.890  44.974  1.00  0.00           C
ATOM   2448  HA  SER A 164      31.616  47.761  45.684  1.00  0.00           H
ATOM   2449  CB  SER A 164      29.982  46.525  44.835  1.00  0.00           C
ATOM   2450  HB1 SER A 164      29.333  46.381  43.977  1.00  0.00           H
ATOM   2451  HB2 SER A 164      29.350  46.384  45.718  1.00  0.00           H
ATOM   2452  OG  SER A 164      30.807  45.405  44.767  1.00  0.00           O
ATOM   2453  HG  SER A 164      30.239  44.627  44.741  1.00  0.00           H
ATOM   2454  C   SER A 164      31.417  48.322  43.672  1.00  0.00           C
ATOM   2455  O   SER A 164      30.990  49.271  43.020  1.00  0.00           O
ATOM   2456  N   HIS A 165      32.510  47.672  43.209  1.00  0.00           N
ATOM   2457  H   HIS A 165      32.865  46.958  43.828  1.00  0.00           H
ATOM   2458  CA  HIS A 165      33.219  47.974  41.939  1.00  0.00           C
ATOM   2459  HA  HIS A 165      33.145  49.048  41.789  1.00  0.00           H
ATOM   2460  CB  HIS A 165      34.688  47.754  41.996  1.00  0.00           C
ATOM   2461  HB1 HIS A 165      35.168  47.952  41.035  1.00  0.00           H
ATOM   2462  HB2 HIS A 165      34.889  46.733  42.314  1.00  0.00           H
ATOM   2463  CG  HIS A 165      35.415  48.624  43.010  1.00  0.00           C
ATOM   2464  ND1 HIS A 165      34.761  49.208  44.112  1.00  0.00           N
ATOM   2465  CE1 HIS A 165      35.765  49.767  44.850  1.00  0.00           C
ATOM   2466  HE1 HIS A 165      35.661  50.390  45.723  1.00  0.00           H
ATOM   2467  NE2 HIS A 165      36.957  49.676  44.237  1.00  0.00           N
ATOM   2468  HE2 HIS A 165      37.780  50.207  44.449  1.00  0.00           H
ATOM   2469  CD2 HIS A 165      36.738  48.884  43.066  1.00  0.00           C
ATOM   2470  HD2 HIS A 165      37.504  48.641  42.351  1.00  0.00           H
ATOM   2471  C   HIS A 165      32.641  47.157  40.768  1.00  0.00           C
ATOM   2472  O   HIS A 165      31.869  46.210  41.004  1.00  0.00           O
ATOM   2473  N   LEU A 166      33.107  47.388  39.543  1.00  0.00           N
ATOM   2474  H   LEU A 166      33.689  48.210  39.403  1.00  0.00           H
ATOM   2475  CA  LEU A 166      32.894  46.528  38.357  1.00  0.00           C
ATOM   2476  HA  LEU A 166      31.832  46.648  38.106  1.00  0.00           H
ATOM   2477  CB  LEU A 166      33.879  47.016  37.162  1.00  0.00           C
ATOM   2478  HB1 LEU A 166      34.904  46.699  37.389  1.00  0.00           H
ATOM   2479  HB2 LEU A 166      33.816  48.106  37.251  1.00  0.00           H
ATOM   2480  CG  LEU A 166      33.332  46.602  35.750  1.00  0.00           C
ATOM   2481  HG  LEU A 166      33.226  45.519  35.661  1.00  0.00           H
ATOM   2482  CD1 LEU A 166      32.045  47.332  35.287  1.00  0.00           C
ATOM   2483 1HD1 LEU A 166      32.085  47.362  34.201  1.00  0.00           H
ATOM   2484 2HD1 LEU A 166      31.099  46.965  35.660  1.00  0.00           H
ATOM   2485 3HD1 LEU A 166      32.066  48.364  35.641  1.00  0.00           H
ATOM   2486  CD2 LEU A 166      34.465  46.970  34.745  1.00  0.00           C
ATOM   2487 1HD2 LEU A 166      35.376  46.403  34.896  1.00  0.00           H
ATOM   2488 2HD2 LEU A 166      34.143  46.782  33.720  1.00  0.00           H
ATOM   2489 3HD2 LEU A 166      34.559  48.056  34.781  1.00  0.00           H
ATOM   2490  C   LEU A 166      33.110  45.045  38.532  1.00  0.00           C
ATOM   2491  O   LEU A 166      32.226  44.255  38.145  1.00  0.00           O
ATOM   2492  N   ARG A 167      34.260  44.599  39.109  1.00  0.00           N
ATOM   2493  H   ARG A 167      34.939  45.295  39.374  1.00  0.00           H
ATOM   2494  CA  ARG A 167      34.569  43.172  39.352  1.00  0.00           C
ATOM   2495  HA  ARG A 167      34.338  42.665  38.424  1.00  0.00           H
ATOM   2496  CB  ARG A 167      36.087  42.987  39.671  1.00  0.00           C
ATOM   2497  HB1 ARG A 167      36.224  42.009  40.148  1.00  0.00           H
ATOM   2498  HB2 ARG A 167      36.271  43.600  40.562  1.00  0.00           H
ATOM   2499  CG  ARG A 167      36.983  43.140  38.438  1.00  0.00           C
ATOM   2500  HG1 ARG A 167      37.984  42.911  38.805  1.00  0.00           H
ATOM   2501  HG2 ARG A 167      37.087  44.150  38.031  1.00  0.00           H
ATOM   2502  CD  ARG A 167      36.627  42.174  37.357  1.00  0.00           C
ATOM   2503  HD1 ARG A 167      37.494  42.143  36.702  1.00  0.00           H
ATOM   2504  HD2 ARG A 167      35.793  42.581  36.786  1.00  0.00           H
ATOM   2505  NE  ARG A 167      36.234  40.872  37.852  1.00  0.00           N
ATOM   2506  HE  ARG A 167      35.768  40.870  38.745  1.00  0.00           H
ATOM   2507  CZ  ARG A 167      36.345  39.728  37.152  1.00  0.00           C
ATOM   2508  NH1 ARG A 167      36.017  38.594  37.657  1.00  0.00           N
ATOM   2509 1HH1 ARG A 167      35.700  38.648  38.617  1.00  0.00           H
ATOM   2510 2HH1 ARG A 167      36.037  37.765  37.098  1.00  0.00           H
ATOM   2511  NH2 ARG A 167      36.909  39.562  35.988  1.00  0.00           N
ATOM   2512 1HH2 ARG A 167      37.308  40.312  35.451  1.00  0.00           H
ATOM   2513 2HH2 ARG A 167      36.886  38.667  35.525  1.00  0.00           H
ATOM   2514  C   ARG A 167      33.632  42.535  40.449  1.00  0.00           C
ATOM   2515  O   ARG A 167      33.752  41.325  40.646  1.00  0.00           O
ATOM   2516  N   GLY A 168      32.748  43.281  41.134  1.00  0.00           N
ATOM   2517  H   GLY A 168      32.849  44.277  41.015  1.00  0.00           H
ATOM   2518  CA  GLY A 168      31.750  42.771  42.003  1.00  0.00           C
ATOM   2519  HA1 GLY A 168      31.498  43.449  42.819  1.00  0.00           H
ATOM   2520  HA2 GLY A 168      32.000  41.915  42.632  1.00  0.00           H
ATOM   2521  C   GLY A 168      30.428  42.437  41.327  1.00  0.00           C
ATOM   2522  O   GLY A 168      29.727  41.475  41.741  1.00  0.00           O
ATOM   2523  N   LEU A 169      30.085  43.181  40.242  1.00  0.00           N
ATOM   2524  H   LEU A 169      30.814  43.764  39.845  1.00  0.00           H
ATOM   2525  CA  LEU A 169      28.852  43.241  39.528  1.00  0.00           C
ATOM   2526  HA  LEU A 169      28.051  42.849  40.165  1.00  0.00           H
ATOM   2527  CB  LEU A 169      28.638  44.641  38.984  1.00  0.00           C
ATOM   2528  HB1 LEU A 169      27.866  44.568  38.222  1.00  0.00           H
ATOM   2529  HB2 LEU A 169      29.550  44.965  38.469  1.00  0.00           H
ATOM   2530  CG  LEU A 169      28.221  45.709  40.038  1.00  0.00           C
ATOM   2531  HG  LEU A 169      29.115  46.040  40.578  1.00  0.00           H
ATOM   2532  CD1 LEU A 169      27.866  46.914  39.242  1.00  0.00           C
ATOM   2533 1HD1 LEU A 169      26.913  46.620  38.805  1.00  0.00           H
ATOM   2534 2HD1 LEU A 169      27.746  47.776  39.888  1.00  0.00           H
ATOM   2535 3HD1 LEU A 169      28.530  47.217  38.430  1.00  0.00           H
ATOM   2536  CD2 LEU A 169      27.110  45.359  41.050  1.00  0.00           C
ATOM   2537 1HD2 LEU A 169      26.266  44.884  40.546  1.00  0.00           H
ATOM   2538 2HD2 LEU A 169      27.592  44.869  41.896  1.00  0.00           H
ATOM   2539 3HD2 LEU A 169      26.730  46.278  41.505  1.00  0.00           H
ATOM   2540  C   LEU A 169      28.979  42.316  38.312  1.00  0.00           C
ATOM   2541  O   LEU A 169      27.939  41.720  38.008  1.00  0.00           O
ATOM   2542  N   CYS A 170      30.110  42.227  37.679  1.00  0.00           N
ATOM   2543  H   CYS A 170      30.925  42.686  38.053  1.00  0.00           H
ATOM   2544  CA  CYS A 170      30.288  41.359  36.503  1.00  0.00           C
ATOM   2545  HA  CYS A 170      29.598  40.516  36.582  1.00  0.00           H
ATOM   2546  CB  CYS A 170      29.817  42.187  35.241  1.00  0.00           C
ATOM   2547  HB1 CYS A 170      28.763  42.415  35.393  1.00  0.00           H
ATOM   2548  HB2 CYS A 170      29.978  41.627  34.325  1.00  0.00           H
ATOM   2549  SG  CYS A 170      30.711  43.723  35.153  1.00  0.00           S
ATOM   2550  HG  CYS A 170      31.258  43.715  36.372  1.00  0.00           H
ATOM   2551  C   CYS A 170      31.687  40.761  36.325  1.00  0.00           C
ATOM   2552  O   CYS A 170      32.661  41.036  37.108  1.00  0.00           O
ATOM   2553  N   GLY A 171      31.803  39.821  35.366  1.00  0.00           N
ATOM   2554  H   GLY A 171      30.979  39.518  34.868  1.00  0.00           H
ATOM   2555  CA  GLY A 171      32.969  39.020  35.089  1.00  0.00           C
ATOM   2556  HA1 GLY A 171      32.909  38.139  35.731  1.00  0.00           H
ATOM   2557  HA2 GLY A 171      33.883  39.578  35.335  1.00  0.00           H
ATOM   2558  C   GLY A 171      32.937  38.551  33.593  1.00  0.00           C
ATOM   2559  O   GLY A 171      31.816  38.508  33.124  1.00  0.00           O
ATOM   2560  N   MET A 172      34.077  38.288  32.897  1.00  0.00           N
ATOM   2561  H   MET A 172      34.982  38.278  33.348  1.00  0.00           H
ATOM   2562  CA  MET A 172      34.089  37.342  31.815  1.00  0.00           C
ATOM   2563  HA  MET A 172      33.243  37.506  31.144  1.00  0.00           H
ATOM   2564  CB  MET A 172      35.382  37.692  30.976  1.00  0.00           C
ATOM   2565  HB1 MET A 172      36.222  37.541  31.644  1.00  0.00           H
ATOM   2566  HB2 MET A 172      35.461  38.759  30.764  1.00  0.00           H
ATOM   2567  CG  MET A 172      35.648  36.711  29.832  1.00  0.00           C
ATOM   2568  HG1 MET A 172      35.225  35.723  30.027  1.00  0.00           H
ATOM   2569  HG2 MET A 172      36.727  36.604  29.756  1.00  0.00           H
ATOM   2570  SD  MET A 172      35.165  37.378  28.300  1.00  0.00           S
ATOM   2571  CE  MET A 172      35.861  35.999  27.340  1.00  0.00           C
ATOM   2572  HE1 MET A 172      36.927  36.118  27.210  1.00  0.00           H
ATOM   2573  HE2 MET A 172      35.722  35.034  27.838  1.00  0.00           H
ATOM   2574  HE3 MET A 172      35.476  36.127  26.332  1.00  0.00           H
ATOM   2575  C   MET A 172      33.967  35.955  32.281  1.00  0.00           C
ATOM   2576  O   MET A 172      34.690  35.663  33.223  1.00  0.00           O
ATOM   2577  N   GLY A 173      33.106  35.102  31.610  1.00  0.00           N
ATOM   2578  H   GLY A 173      32.337  35.503  31.081  1.00  0.00           H
ATOM   2579  CA  GLY A 173      32.839  33.758  32.145  1.00  0.00           C
ATOM   2580  HA1 GLY A 173      31.913  33.776  32.727  1.00  0.00           H
ATOM   2581  HA2 GLY A 173      33.614  33.518  32.869  1.00  0.00           H
ATOM   2582  C   GLY A 173      32.632  32.693  31.078  1.00  0.00           C
ATOM   2583  O   GLY A 173      32.500  31.530  31.365  1.00  0.00           O
ATOM   2584  N   GLY A 174      32.709  33.054  29.782  1.00  0.00           N
ATOM   2585  H   GLY A 174      32.941  34.025  29.594  1.00  0.00           H
ATOM   2586  CA  GLY A 174      32.829  32.139  28.656  1.00  0.00           C
ATOM   2587  HA1 GLY A 174      31.800  31.884  28.386  1.00  0.00           H
ATOM   2588  HA2 GLY A 174      33.296  31.206  28.982  1.00  0.00           H
ATOM   2589  C   GLY A 174      33.463  32.695  27.439  1.00  0.00           C
ATOM   2590  O   GLY A 174      33.913  33.877  27.500  1.00  0.00           O
ATOM   2591  N   PRO A 175      33.495  32.071  26.235  1.00  0.00           N
ATOM   2592  CD  PRO A 175      33.034  30.713  25.942  1.00  0.00           C
ATOM   2593  HD1 PRO A 175      31.978  30.605  26.178  1.00  0.00           H
ATOM   2594  HD2 PRO A 175      33.623  30.005  26.519  1.00  0.00           H
ATOM   2595  CG  PRO A 175      33.196  30.660  24.369  1.00  0.00           C
ATOM   2596  HG1 PRO A 175      32.316  31.093  23.887  1.00  0.00           H
ATOM   2597  HG2 PRO A 175      33.493  29.702  23.938  1.00  0.00           H
ATOM   2598  CB  PRO A 175      34.245  31.677  24.085  1.00  0.00           C
ATOM   2599  HB1 PRO A 175      34.059  32.074  23.090  1.00  0.00           H
ATOM   2600  HB2 PRO A 175      35.229  31.217  24.127  1.00  0.00           H
ATOM   2601  CA  PRO A 175      34.159  32.724  25.122  1.00  0.00           C
ATOM   2602  HA  PRO A 175      35.134  33.102  25.432  1.00  0.00           H
ATOM   2603  C   PRO A 175      33.247  33.893  24.703  1.00  0.00           C
ATOM   2604  O   PRO A 175      32.053  33.649  24.442  1.00  0.00           O
ATOM   2605  N   ARG A 176      33.797  35.093  24.762  1.00  0.00           N
ATOM   2606  H   ARG A 176      34.773  35.139  25.018  1.00  0.00           H
ATOM   2607  CA  ARG A 176      33.069  36.317  24.362  1.00  0.00           C
ATOM   2608  HA  ARG A 176      33.670  37.156  24.716  1.00  0.00           H
ATOM   2609  CB  ARG A 176      32.934  36.330  22.756  1.00  0.00           C
ATOM   2610  HB1 ARG A 176      32.019  35.788  22.518  1.00  0.00           H
ATOM   2611  HB2 ARG A 176      33.845  35.836  22.398  1.00  0.00           H
ATOM   2612  CG  ARG A 176      32.784  37.760  22.131  1.00  0.00           C
ATOM   2613  HG1 ARG A 176      31.942  38.233  22.625  1.00  0.00           H
ATOM   2614  HG2 ARG A 176      32.514  37.545  21.092  1.00  0.00           H
ATOM   2615  CD  ARG A 176      34.142  38.488  22.284  1.00  0.00           C
ATOM   2616  HD1 ARG A 176      34.839  38.069  21.563  1.00  0.00           H
ATOM   2617  HD2 ARG A 176      34.375  38.352  23.347  1.00  0.00           H
ATOM   2618  NE  ARG A 176      33.982  39.943  22.072  1.00  0.00           N
ATOM   2619  HE  ARG A 176      33.191  40.240  21.529  1.00  0.00           H
ATOM   2620  CZ  ARG A 176      34.946  40.794  22.283  1.00  0.00           C
ATOM   2621  NH1 ARG A 176      34.727  42.043  21.935  1.00  0.00           N
ATOM   2622 1HH1 ARG A 176      33.777  42.350  21.748  1.00  0.00           H
ATOM   2623 2HH1 ARG A 176      35.474  42.663  22.173  1.00  0.00           H
ATOM   2624  NH2 ARG A 176      35.996  40.506  23.009  1.00  0.00           N
ATOM   2625 1HH2 ARG A 176      36.226  39.545  23.228  1.00  0.00           H
ATOM   2626 2HH2 ARG A 176      36.481  41.315  23.376  1.00  0.00           H
ATOM   2627  C   ARG A 176      31.710  36.450  25.099  1.00  0.00           C
ATOM   2628  O   ARG A 176      30.682  36.782  24.508  1.00  0.00           O
ATOM   2629  N   THR A 177      31.765  36.137  26.359  1.00  0.00           N
ATOM   2630  H   THR A 177      32.650  35.996  26.814  1.00  0.00           H
ATOM   2631  CA  THR A 177      30.633  35.897  27.289  1.00  0.00           C
ATOM   2632  HA  THR A 177      29.750  36.321  26.811  1.00  0.00           H
ATOM   2633  CB  THR A 177      30.311  34.391  27.390  1.00  0.00           C
ATOM   2634  HB  THR A 177      31.155  33.868  27.825  1.00  0.00           H
ATOM   2635  CG2 THR A 177      29.066  34.354  28.235  1.00  0.00           C
ATOM   2636 1HG2 THR A 177      28.222  34.845  27.731  1.00  0.00           H
ATOM   2637 2HG2 THR A 177      28.699  33.339  28.392  1.00  0.00           H
ATOM   2638 3HG2 THR A 177      29.249  34.707  29.243  1.00  0.00           H
ATOM   2639  OG1 THR A 177      30.007  33.686  26.160  1.00  0.00           O
ATOM   2640  HG1 THR A 177      30.717  33.662  25.512  1.00  0.00           H
ATOM   2641  C   THR A 177      30.931  36.531  28.635  1.00  0.00           C
ATOM   2642  O   THR A 177      31.910  36.187  29.284  1.00  0.00           O
ATOM   2643  N   VAL A 178      30.055  37.350  29.112  1.00  0.00           N
ATOM   2644  H   VAL A 178      29.189  37.552  28.652  1.00  0.00           H
ATOM   2645  CA  VAL A 178      30.112  37.921  30.499  1.00  0.00           C
ATOM   2646  HA  VAL A 178      31.038  37.715  31.025  1.00  0.00           H
ATOM   2647  CB  VAL A 178      30.109  39.436  30.371  1.00  0.00           C
ATOM   2648  HB  VAL A 178      30.069  39.937  31.335  1.00  0.00           H
ATOM   2649  CG1 VAL A 178      31.464  39.940  29.830  1.00  0.00           C
ATOM   2650 1HG1 VAL A 178      31.671  39.586  28.818  1.00  0.00           H
ATOM   2651 2HG1 VAL A 178      31.534  41.030  29.807  1.00  0.00           H
ATOM   2652 3HG1 VAL A 178      32.240  39.451  30.429  1.00  0.00           H
ATOM   2653  CG2 VAL A 178      28.985  40.034  29.544  1.00  0.00           C
ATOM   2654 1HG2 VAL A 178      28.982  39.655  28.526  1.00  0.00           H
ATOM   2655 2HG2 VAL A 178      28.023  39.894  30.034  1.00  0.00           H
ATOM   2656 3HG2 VAL A 178      29.142  41.120  29.509  1.00  0.00           H
ATOM   2657  C   VAL A 178      28.982  37.481  31.479  1.00  0.00           C
ATOM   2658  O   VAL A 178      27.944  37.057  30.972  1.00  0.00           O
ATOM   2659  N   VAL A 179      29.194  37.557  32.845  1.00  0.00           N
ATOM   2660  H   VAL A 179      30.091  37.953  33.080  1.00  0.00           H
ATOM   2661  CA  VAL A 179      28.279  37.100  33.843  1.00  0.00           C
ATOM   2662  HA  VAL A 179      27.386  36.648  33.420  1.00  0.00           H
ATOM   2663  CB  VAL A 179      28.995  36.093  34.709  1.00  0.00           C
ATOM   2664  HB  VAL A 179      30.066  36.286  34.812  1.00  0.00           H
ATOM   2665  CG1 VAL A 179      28.461  36.112  36.154  1.00  0.00           C
ATOM   2666 1HG1 VAL A 179      28.586  37.100  36.602  1.00  0.00           H
ATOM   2667 2HG1 VAL A 179      27.403  35.845  36.204  1.00  0.00           H
ATOM   2668 3HG1 VAL A 179      29.019  35.346  36.683  1.00  0.00           H
ATOM   2669  CG2 VAL A 179      28.586  34.734  34.213  1.00  0.00           C
ATOM   2670 1HG2 VAL A 179      29.061  34.007  34.877  1.00  0.00           H
ATOM   2671 2HG2 VAL A 179      27.515  34.566  34.237  1.00  0.00           H
ATOM   2672 3HG2 VAL A 179      28.992  34.534  33.217  1.00  0.00           H
ATOM   2673  C   VAL A 179      27.860  38.356  34.601  1.00  0.00           C
ATOM   2674  O   VAL A 179      28.685  39.168  34.984  1.00  0.00           O
ATOM   2675  N   ALA A 180      26.605  38.333  34.972  1.00  0.00           N
ATOM   2676  H   ALA A 180      25.962  37.632  34.626  1.00  0.00           H
ATOM   2677  CA  ALA A 180      25.990  39.412  35.813  1.00  0.00           C
ATOM   2678  HA  ALA A 180      26.749  40.169  36.003  1.00  0.00           H
ATOM   2679  CB  ALA A 180      24.834  40.029  35.049  1.00  0.00           C
ATOM   2680  HB1 ALA A 180      25.232  40.736  34.322  1.00  0.00           H
ATOM   2681  HB2 ALA A 180      24.243  39.277  34.517  1.00  0.00           H
ATOM   2682  HB3 ALA A 180      24.261  40.709  35.682  1.00  0.00           H
ATOM   2683  C   ALA A 180      25.472  38.740  37.131  1.00  0.00           C
ATOM   2684  O   ALA A 180      25.086  37.596  37.201  1.00  0.00           O
ATOM   2685  N   GLY A 181      25.489  39.527  38.150  1.00  0.00           N
ATOM   2686  H   GLY A 181      25.822  40.465  37.975  1.00  0.00           H
ATOM   2687  CA  GLY A 181      24.684  39.374  39.333  1.00  0.00           C
ATOM   2688  HA1 GLY A 181      25.088  39.976  40.160  1.00  0.00           H
ATOM   2689  HA2 GLY A 181      24.713  38.324  39.619  1.00  0.00           H
ATOM   2690  C   GLY A 181      23.174  39.542  39.084  1.00  0.00           C
ATOM   2691  O   GLY A 181      22.726  39.988  38.002  1.00  0.00           O
ATOM   2692  N   SER A 182      22.442  39.380  40.161  1.00  0.00           N
ATOM   2693  H   SER A 182      22.842  39.173  41.064  1.00  0.00           H
ATOM   2694  CA  SER A 182      20.979  39.674  40.067  1.00  0.00           C
ATOM   2695  HA  SER A 182      20.696  39.205  39.126  1.00  0.00           H
ATOM   2696  CB  SER A 182      20.144  39.043  41.234  1.00  0.00           C
ATOM   2697  HB1 SER A 182      20.232  37.958  41.325  1.00  0.00           H
ATOM   2698  HB2 SER A 182      19.089  39.249  41.020  1.00  0.00           H
ATOM   2699  OG  SER A 182      20.309  39.564  42.557  1.00  0.00           O
ATOM   2700  HG  SER A 182      21.179  39.970  42.620  1.00  0.00           H
ATOM   2701  C   SER A 182      20.525  41.120  39.890  1.00  0.00           C
ATOM   2702  O   SER A 182      19.487  41.335  39.317  1.00  0.00           O
ATOM   2703  N   SER A 183      21.339  42.118  40.308  1.00  0.00           N
ATOM   2704  H   SER A 183      22.307  41.922  40.521  1.00  0.00           H
ATOM   2705  CA  SER A 183      20.887  43.537  40.421  1.00  0.00           C
ATOM   2706  HA  SER A 183      19.929  43.722  40.907  1.00  0.00           H
ATOM   2707  CB  SER A 183      21.987  44.275  41.220  1.00  0.00           C
ATOM   2708  HB1 SER A 183      22.350  43.578  41.977  1.00  0.00           H
ATOM   2709  HB2 SER A 183      21.635  45.189  41.709  1.00  0.00           H
ATOM   2710  OG  SER A 183      23.165  44.594  40.494  1.00  0.00           O
ATOM   2711  HG  SER A 183      23.805  43.955  40.813  1.00  0.00           H
ATOM   2712  C   SER A 183      20.734  44.158  39.014  1.00  0.00           C
ATOM   2713  O   SER A 183      21.368  43.803  38.005  1.00  0.00           O
ATOM   2714  N   ASP A 184      19.918  45.173  38.965  1.00  0.00           N
ATOM   2715  H   ASP A 184      19.355  45.330  39.792  1.00  0.00           H
ATOM   2716  CA  ASP A 184      19.851  46.196  37.903  1.00  0.00           C
ATOM   2717  HA  ASP A 184      19.581  45.674  36.984  1.00  0.00           H
ATOM   2718  CB  ASP A 184      18.812  47.334  38.224  1.00  0.00           C
ATOM   2719  HB1 ASP A 184      17.774  47.052  38.112  1.00  0.00           H
ATOM   2720  HB2 ASP A 184      18.915  48.154  37.516  1.00  0.00           H
ATOM   2721  CG  ASP A 184      18.961  47.874  39.672  1.00  0.00           C
ATOM   2722  OD1 ASP A 184      18.272  47.411  40.623  1.00  0.00           O
ATOM   2723  OD2 ASP A 184      19.677  48.861  39.864  1.00  0.00           O
ATOM   2724  C   ASP A 184      21.148  46.912  37.612  1.00  0.00           C
ATOM   2725  O   ASP A 184      21.336  47.154  36.454  1.00  0.00           O
ATOM   2726  N   ALA A 185      22.063  47.165  38.573  1.00  0.00           N
ATOM   2727  H   ALA A 185      21.939  46.619  39.417  1.00  0.00           H
ATOM   2728  CA  ALA A 185      23.366  47.811  38.313  1.00  0.00           C
ATOM   2729  HA  ALA A 185      23.222  48.745  37.762  1.00  0.00           H
ATOM   2730  CB  ALA A 185      23.917  48.154  39.701  1.00  0.00           C
ATOM   2731  HB1 ALA A 185      24.375  47.262  40.131  1.00  0.00           H
ATOM   2732  HB2 ALA A 185      24.637  48.981  39.637  1.00  0.00           H
ATOM   2733  HB3 ALA A 185      23.082  48.405  40.353  1.00  0.00           H
ATOM   2734  C   ALA A 185      24.407  46.900  37.581  1.00  0.00           C
ATOM   2735  O   ALA A 185      25.161  47.419  36.777  1.00  0.00           O
ATOM   2736  N   ALA A 186      24.392  45.552  37.799  1.00  0.00           N
ATOM   2737  H   ALA A 186      23.822  45.211  38.560  1.00  0.00           H
ATOM   2738  CA  ALA A 186      25.091  44.520  37.101  1.00  0.00           C
ATOM   2739  HA  ALA A 186      26.126  44.856  37.005  1.00  0.00           H
ATOM   2740  CB  ALA A 186      24.962  43.303  37.967  1.00  0.00           C
ATOM   2741  HB1 ALA A 186      25.403  43.502  38.939  1.00  0.00           H
ATOM   2742  HB2 ALA A 186      23.932  43.028  38.143  1.00  0.00           H
ATOM   2743  HB3 ALA A 186      25.483  42.457  37.510  1.00  0.00           H
ATOM   2744  C   ALA A 186      24.470  44.323  35.639  1.00  0.00           C
ATOM   2745  O   ALA A 186      25.114  44.275  34.642  1.00  0.00           O
ATOM   2746  N   GLN A 187      23.123  44.376  35.629  1.00  0.00           N
ATOM   2747  H   GLN A 187      22.580  44.498  36.470  1.00  0.00           H
ATOM   2748  CA  GLN A 187      22.391  44.276  34.352  1.00  0.00           C
ATOM   2749  HA  GLN A 187      22.667  43.396  33.771  1.00  0.00           H
ATOM   2750  CB  GLN A 187      20.904  44.119  34.624  1.00  0.00           C
ATOM   2751  HB1 GLN A 187      20.599  45.144  34.845  1.00  0.00           H
ATOM   2752  HB2 GLN A 187      20.627  43.501  35.464  1.00  0.00           H
ATOM   2753  CG  GLN A 187      20.151  43.554  33.390  1.00  0.00           C
ATOM   2754  HG1 GLN A 187      20.419  44.148  32.516  1.00  0.00           H
ATOM   2755  HG2 GLN A 187      19.070  43.462  33.541  1.00  0.00           H
ATOM   2756  CD  GLN A 187      20.648  42.135  33.044  1.00  0.00           C
ATOM   2757  OE1 GLN A 187      20.801  41.820  31.873  1.00  0.00           O
ATOM   2758  NE2 GLN A 187      20.837  41.231  33.939  1.00  0.00           N
ATOM   2759 1HE2 GLN A 187      20.669  41.485  34.899  1.00  0.00           H
ATOM   2760 2HE2 GLN A 187      21.094  40.295  33.620  1.00  0.00           H
ATOM   2761  C   GLN A 187      22.621  45.539  33.519  1.00  0.00           C
ATOM   2762  O   GLN A 187      22.633  45.452  32.290  1.00  0.00           O
ATOM   2763  N   LYS A 188      23.046  46.626  34.173  1.00  0.00           N
ATOM   2764  H   LYS A 188      23.195  46.648  35.175  1.00  0.00           H
ATOM   2765  CA  LYS A 188      23.383  47.865  33.450  1.00  0.00           C
ATOM   2766  HA  LYS A 188      22.745  47.913  32.561  1.00  0.00           H
ATOM   2767  CB  LYS A 188      23.131  49.080  34.356  1.00  0.00           C
ATOM   2768  HB1 LYS A 188      23.786  49.074  35.225  1.00  0.00           H
ATOM   2769  HB2 LYS A 188      22.072  48.958  34.609  1.00  0.00           H
ATOM   2770  CG  LYS A 188      23.222  50.442  33.640  1.00  0.00           C
ATOM   2771  HG1 LYS A 188      22.603  50.505  32.749  1.00  0.00           H
ATOM   2772  HG2 LYS A 188      24.196  50.511  33.157  1.00  0.00           H
ATOM   2773  CD  LYS A 188      22.987  51.595  34.603  1.00  0.00           C
ATOM   2774  HD1 LYS A 188      23.576  51.506  35.515  1.00  0.00           H
ATOM   2775  HD2 LYS A 188      21.932  51.550  34.898  1.00  0.00           H
ATOM   2776  CE  LYS A 188      23.379  52.905  33.903  1.00  0.00           C
ATOM   2777  HE1 LYS A 188      23.236  52.914  32.821  1.00  0.00           H
ATOM   2778  HE2 LYS A 188      24.476  52.925  33.960  1.00  0.00           H
ATOM   2779  NZ  LYS A 188      22.825  54.147  34.520  1.00  0.00           N
ATOM   2780  HZ1 LYS A 188      21.821  54.212  34.521  1.00  0.00           H
ATOM   2781  HZ2 LYS A 188      23.245  54.267  35.435  1.00  0.00           H
ATOM   2782  HZ3 LYS A 188      23.158  54.941  33.996  1.00  0.00           H
ATOM   2783  C   LYS A 188      24.851  47.839  32.928  1.00  0.00           C
ATOM   2784  O   LYS A 188      25.020  48.146  31.791  1.00  0.00           O
ATOM   2785  N   ALA A 189      25.789  47.211  33.762  1.00  0.00           N
ATOM   2786  H   ALA A 189      25.436  47.054  34.692  1.00  0.00           H
ATOM   2787  CA  ALA A 189      27.090  46.900  33.343  1.00  0.00           C
ATOM   2788  HA  ALA A 189      27.668  47.810  33.187  1.00  0.00           H
ATOM   2789  CB  ALA A 189      27.817  46.274  34.524  1.00  0.00           C
ATOM   2790  HB1 ALA A 189      28.900  46.373  34.415  1.00  0.00           H
ATOM   2791  HB2 ALA A 189      27.521  46.701  35.493  1.00  0.00           H
ATOM   2792  HB3 ALA A 189      27.514  45.242  34.648  1.00  0.00           H
ATOM   2793  C   ALA A 189      27.143  45.984  32.087  1.00  0.00           C
ATOM   2794  O   ALA A 189      27.881  46.309  31.159  1.00  0.00           O
ATOM   2795  N   VAL A 190      26.412  44.811  32.084  1.00  0.00           N
ATOM   2796  H   VAL A 190      25.908  44.465  32.887  1.00  0.00           H
ATOM   2797  CA  VAL A 190      26.557  43.840  31.033  1.00  0.00           C
ATOM   2798  HA  VAL A 190      27.590  43.868  30.685  1.00  0.00           H
ATOM   2799  CB  VAL A 190      26.254  42.415  31.541  1.00  0.00           C
ATOM   2800  HB  VAL A 190      26.355  41.690  30.724  1.00  0.00           H
ATOM   2801  CG1 VAL A 190      27.333  42.023  32.592  1.00  0.00           C
ATOM   2802 1HG1 VAL A 190      27.019  41.090  33.062  1.00  0.00           H
ATOM   2803 2HG1 VAL A 190      28.319  41.872  32.151  1.00  0.00           H
ATOM   2804 3HG1 VAL A 190      27.440  42.772  33.360  1.00  0.00           H
ATOM   2805  CG2 VAL A 190      24.844  42.150  32.018  1.00  0.00           C
ATOM   2806 1HG2 VAL A 190      24.587  42.556  33.001  1.00  0.00           H
ATOM   2807 2HG2 VAL A 190      24.006  42.479  31.406  1.00  0.00           H
ATOM   2808 3HG2 VAL A 190      24.767  41.074  32.164  1.00  0.00           H
ATOM   2809  C   VAL A 190      25.841  44.092  29.694  1.00  0.00           C
ATOM   2810  O   VAL A 190      26.356  43.752  28.595  1.00  0.00           O
ATOM   2811  N   ARG A 191      24.741  44.824  29.830  1.00  0.00           N
ATOM   2812  H   ARG A 191      24.467  45.084  30.764  1.00  0.00           H
ATOM   2813  CA  ARG A 191      23.922  45.454  28.731  1.00  0.00           C
ATOM   2814  HA  ARG A 191      23.701  44.651  28.027  1.00  0.00           H
ATOM   2815  CB  ARG A 191      22.556  45.951  29.288  1.00  0.00           C
ATOM   2816  HB1 ARG A 191      22.516  46.539  30.213  1.00  0.00           H
ATOM   2817  HB2 ARG A 191      22.096  45.023  29.626  1.00  0.00           H
ATOM   2818  CG  ARG A 191      21.601  46.722  28.370  1.00  0.00           C
ATOM   2819  HG1 ARG A 191      21.524  46.155  27.442  1.00  0.00           H
ATOM   2820  HG2 ARG A 191      22.073  47.679  28.154  1.00  0.00           H
ATOM   2821  CD  ARG A 191      20.213  46.925  28.984  1.00  0.00           C
ATOM   2822  HD1 ARG A 191      19.832  46.007  29.432  1.00  0.00           H
ATOM   2823  HD2 ARG A 191      19.595  47.179  28.123  1.00  0.00           H
ATOM   2824  NE  ARG A 191      20.178  47.944  30.053  1.00  0.00           N
ATOM   2825  HE  ARG A 191      20.850  48.688  29.923  1.00  0.00           H
ATOM   2826  CZ  ARG A 191      19.671  47.893  31.250  1.00  0.00           C
ATOM   2827  NH1 ARG A 191      20.019  48.753  32.154  1.00  0.00           N
ATOM   2828 1HH1 ARG A 191      20.285  49.662  31.813  1.00  0.00           H
ATOM   2829 2HH1 ARG A 191      19.625  48.607  33.074  1.00  0.00           H
ATOM   2830  NH2 ARG A 191      18.947  46.923  31.677  1.00  0.00           N
ATOM   2831 1HH2 ARG A 191      18.540  46.287  30.997  1.00  0.00           H
ATOM   2832 2HH2 ARG A 191      18.799  46.717  32.649  1.00  0.00           H
ATOM   2833  C   ARG A 191      24.701  46.462  27.987  1.00  0.00           C
ATOM   2834  O   ARG A 191      24.513  46.586  26.764  1.00  0.00           O
ATOM   2835  N   ALA A 192      25.456  47.343  28.727  1.00  0.00           N
ATOM   2836  H   ALA A 192      25.497  47.219  29.730  1.00  0.00           H
ATOM   2837  CA  ALA A 192      26.402  48.266  28.088  1.00  0.00           C
ATOM   2838  HA  ALA A 192      25.818  48.746  27.311  1.00  0.00           H
ATOM   2839  CB  ALA A 192      26.826  49.259  29.110  1.00  0.00           C
ATOM   2840  HB1 ALA A 192      26.078  49.960  29.470  1.00  0.00           H
ATOM   2841  HB2 ALA A 192      27.353  48.761  29.928  1.00  0.00           H
ATOM   2842  HB3 ALA A 192      27.618  49.905  28.701  1.00  0.00           H
ATOM   2843  C   ALA A 192      27.538  47.431  27.349  1.00  0.00           C
ATOM   2844  O   ALA A 192      27.772  47.704  26.219  1.00  0.00           O
ATOM   2845  N   MET A 193      28.150  46.396  27.997  1.00  0.00           N
ATOM   2846  H   MET A 193      27.906  46.164  28.961  1.00  0.00           H
ATOM   2847  CA  MET A 193      29.301  45.634  27.398  1.00  0.00           C
ATOM   2848  HA  MET A 193      30.127  46.319  27.222  1.00  0.00           H
ATOM   2849  CB  MET A 193      29.845  44.646  28.409  1.00  0.00           C
ATOM   2850  HB1 MET A 193      30.476  43.941  27.873  1.00  0.00           H
ATOM   2851  HB2 MET A 193      29.014  44.191  28.965  1.00  0.00           H
ATOM   2852  CG  MET A 193      30.691  45.348  29.415  1.00  0.00           C
ATOM   2853  HG1 MET A 193      30.056  46.091  29.907  1.00  0.00           H
ATOM   2854  HG2 MET A 193      31.585  45.800  28.980  1.00  0.00           H
ATOM   2855  SD  MET A 193      31.127  44.168  30.846  1.00  0.00           S
ATOM   2856  CE  MET A 193      32.060  45.226  31.930  1.00  0.00           C
ATOM   2857  HE1 MET A 193      33.134  45.027  31.975  1.00  0.00           H
ATOM   2858  HE2 MET A 193      31.997  46.266  31.617  1.00  0.00           H
ATOM   2859  HE3 MET A 193      31.594  45.136  32.908  1.00  0.00           H
ATOM   2860  C   MET A 193      28.858  45.022  26.027  1.00  0.00           C
ATOM   2861  O   MET A 193      29.702  44.943  25.104  1.00  0.00           O
ATOM   2862  N   ALA A 194      27.586  44.632  25.889  1.00  0.00           N
ATOM   2863  H   ALA A 194      27.012  44.569  26.711  1.00  0.00           H
ATOM   2864  CA  ALA A 194      26.977  44.068  24.628  1.00  0.00           C
ATOM   2865  HA  ALA A 194      27.602  43.210  24.380  1.00  0.00           H
ATOM   2866  CB  ALA A 194      25.608  43.609  24.981  1.00  0.00           C
ATOM   2867  HB1 ALA A 194      25.772  42.752  25.634  1.00  0.00           H
ATOM   2868  HB2 ALA A 194      25.110  44.421  25.507  1.00  0.00           H
ATOM   2869  HB3 ALA A 194      25.070  43.267  24.094  1.00  0.00           H
ATOM   2870  C   ALA A 194      26.961  45.054  23.433  1.00  0.00           C
ATOM   2871  O   ALA A 194      26.829  44.584  22.316  1.00  0.00           O
ATOM   2872  N   VAL A 195      27.117  46.364  23.620  1.00  0.00           N
ATOM   2873  H   VAL A 195      27.217  46.697  24.568  1.00  0.00           H
ATOM   2874  CA  VAL A 195      27.063  47.392  22.551  1.00  0.00           C
ATOM   2875  HA  VAL A 195      26.844  46.982  21.565  1.00  0.00           H
ATOM   2876  CB  VAL A 195      25.748  48.239  22.605  1.00  0.00           C
ATOM   2877  HB  VAL A 195      25.725  48.840  21.703  1.00  0.00           H
ATOM   2878  CG1 VAL A 195      24.604  47.285  22.524  1.00  0.00           C
ATOM   2879 1HG1 VAL A 195      24.733  46.620  23.379  1.00  0.00           H
ATOM   2880 2HG1 VAL A 195      23.659  47.838  22.584  1.00  0.00           H
ATOM   2881 3HG1 VAL A 195      24.689  46.688  21.616  1.00  0.00           H
ATOM   2882  CG2 VAL A 195      25.541  49.146  23.814  1.00  0.00           C
ATOM   2883 1HG2 VAL A 195      26.352  49.873  23.812  1.00  0.00           H
ATOM   2884 2HG2 VAL A 195      24.601  49.672  23.678  1.00  0.00           H
ATOM   2885 3HG2 VAL A 195      25.496  48.649  24.779  1.00  0.00           H
ATOM   2886  C   VAL A 195      28.244  48.300  22.372  1.00  0.00           C
ATOM   2887  O   VAL A 195      28.524  48.702  21.204  1.00  0.00           O
ATOM   2888  N   LEU A 196      29.017  48.482  23.459  1.00  0.00           N
ATOM   2889  H   LEU A 196      28.702  48.001  24.284  1.00  0.00           H
ATOM   2890  CA  LEU A 196      30.251  49.193  23.523  1.00  0.00           C
ATOM   2891  HA  LEU A 196      30.175  50.174  23.054  1.00  0.00           H
ATOM   2892  CB  LEU A 196      30.490  49.564  24.987  1.00  0.00           C
ATOM   2893  HB1 LEU A 196      31.471  49.981  25.238  1.00  0.00           H
ATOM   2894  HB2 LEU A 196      30.552  48.595  25.470  1.00  0.00           H
ATOM   2895  CG  LEU A 196      29.470  50.475  25.710  1.00  0.00           C
ATOM   2896  HG  LEU A 196      28.440  50.166  25.548  1.00  0.00           H
ATOM   2897  CD1 LEU A 196      29.767  50.668  27.218  1.00  0.00           C
ATOM   2898 1HD1 LEU A 196      29.018  51.338  27.634  1.00  0.00           H
ATOM   2899 2HD1 LEU A 196      29.750  49.709  27.731  1.00  0.00           H
ATOM   2900 3HD1 LEU A 196      30.759  51.108  27.377  1.00  0.00           H
ATOM   2901  CD2 LEU A 196      29.714  51.900  25.103  1.00  0.00           C
ATOM   2902 1HD2 LEU A 196      30.743  52.162  25.315  1.00  0.00           H
ATOM   2903 2HD2 LEU A 196      29.500  51.920  24.035  1.00  0.00           H
ATOM   2904 3HD2 LEU A 196      29.140  52.633  25.674  1.00  0.00           H
ATOM   2905  C   LEU A 196      31.416  48.501  22.885  1.00  0.00           C
ATOM   2906  O   LEU A 196      32.531  48.510  23.401  1.00  0.00           O
ATOM   2907  N   THR A 197      31.200  47.756  21.767  1.00  0.00           N
ATOM   2908  H   THR A 197      30.304  47.927  21.340  1.00  0.00           H
ATOM   2909  CA  THR A 197      32.195  46.883  21.053  1.00  0.00           C
ATOM   2910  HA  THR A 197      33.182  47.367  21.055  1.00  0.00           H
ATOM   2911  CB  THR A 197      32.250  45.570  21.794  1.00  0.00           C
ATOM   2912  HB  THR A 197      32.626  45.755  22.809  1.00  0.00           H
ATOM   2913  CG2 THR A 197      30.884  44.855  21.809  1.00  0.00           C
ATOM   2914 1HG2 THR A 197      30.556  44.598  20.808  1.00  0.00           H
ATOM   2915 2HG2 THR A 197      30.898  43.981  22.452  1.00  0.00           H
ATOM   2916 3HG2 THR A 197      30.115  45.526  22.188  1.00  0.00           H
ATOM   2917  OG1 THR A 197      33.151  44.733  21.177  1.00  0.00           O
ATOM   2918  HG1 THR A 197      33.998  44.983  21.558  1.00  0.00           H
ATOM   2919  C   THR A 197      31.841  46.729  19.557  1.00  0.00           C
ATOM   2920  O   THR A 197      30.680  46.834  19.217  1.00  0.00           O
ATOM   2921  N   ASP A 198      32.860  46.387  18.768  1.00  0.00           N
ATOM   2922  H   ASP A 198      33.794  46.380  19.149  1.00  0.00           H
ATOM   2923  CA  ASP A 198      32.698  45.893  17.356  1.00  0.00           C
ATOM   2924  HA  ASP A 198      31.779  46.253  16.913  1.00  0.00           H
ATOM   2925  CB  ASP A 198      33.937  46.514  16.623  1.00  0.00           C
ATOM   2926  HB1 ASP A 198      33.807  47.583  16.441  1.00  0.00           H
ATOM   2927  HB2 ASP A 198      33.963  46.129  15.594  1.00  0.00           H
ATOM   2928  CG  ASP A 198      35.345  46.309  17.275  1.00  0.00           C
ATOM   2929  OD1 ASP A 198      35.571  46.180  18.519  1.00  0.00           O
ATOM   2930  OD2 ASP A 198      36.327  46.259  16.477  1.00  0.00           O
ATOM   2931  C   ASP A 198      32.680  44.331  17.224  1.00  0.00           C
ATOM   2932  O   ASP A 198      32.385  43.793  16.152  1.00  0.00           O
ATOM   2933  N   HIS A 199      32.968  43.555  18.297  1.00  0.00           N
ATOM   2934  H   HIS A 199      33.141  43.988  19.194  1.00  0.00           H
ATOM   2935  CA  HIS A 199      32.814  42.089  18.203  1.00  0.00           C
ATOM   2936  HA  HIS A 199      32.495  41.702  17.229  1.00  0.00           H
ATOM   2937  CB  HIS A 199      34.238  41.456  18.465  1.00  0.00           C
ATOM   2938  HB1 HIS A 199      34.573  41.805  19.445  1.00  0.00           H
ATOM   2939  HB2 HIS A 199      34.909  41.890  17.734  1.00  0.00           H
ATOM   2940  CG  HIS A 199      34.564  39.934  18.427  1.00  0.00           C
ATOM   2941  ND1 HIS A 199      33.502  38.971  18.371  1.00  0.00           N
ATOM   2942  CE1 HIS A 199      34.041  37.767  18.482  1.00  0.00           C
ATOM   2943  HE1 HIS A 199      33.440  36.865  18.441  1.00  0.00           H
ATOM   2944  NE2 HIS A 199      35.381  37.905  18.716  1.00  0.00           N
ATOM   2945  HE2 HIS A 199      36.051  37.155  18.877  1.00  0.00           H
ATOM   2946  CD2 HIS A 199      35.733  39.290  18.753  1.00  0.00           C
ATOM   2947  HD2 HIS A 199      36.680  39.779  18.905  1.00  0.00           H
ATOM   2948  C   HIS A 199      31.857  41.734  19.378  1.00  0.00           C
ATOM   2949  O   HIS A 199      32.277  41.786  20.519  1.00  0.00           O
ATOM   2950  N   PRO A 200      30.560  41.487  19.126  1.00  0.00           N
ATOM   2951  CD  PRO A 200      29.928  41.549  17.779  1.00  0.00           C
ATOM   2952  HD1 PRO A 200      30.024  40.615  17.233  1.00  0.00           H
ATOM   2953  HD2 PRO A 200      30.395  42.365  17.238  1.00  0.00           H
ATOM   2954  CG  PRO A 200      28.482  41.914  17.971  1.00  0.00           C
ATOM   2955  HG1 PRO A 200      27.898  41.430  17.194  1.00  0.00           H
ATOM   2956  HG2 PRO A 200      28.299  42.984  17.992  1.00  0.00           H
ATOM   2957  CB  PRO A 200      28.072  41.426  19.390  1.00  0.00           C
ATOM   2958  HB1 PRO A 200      27.725  40.399  19.418  1.00  0.00           H
ATOM   2959  HB2 PRO A 200      27.326  42.103  19.802  1.00  0.00           H
ATOM   2960  CA  PRO A 200      29.459  41.627  20.137  1.00  0.00           C
ATOM   2961  HA  PRO A 200      29.378  42.650  20.514  1.00  0.00           H
ATOM   2962  C   PRO A 200      29.555  40.699  21.349  1.00  0.00           C
ATOM   2963  O   PRO A 200      30.082  39.564  21.229  1.00  0.00           O
ATOM   2964  N   TYR A 201      28.991  41.022  22.519  1.00  0.00           N
ATOM   2965  H   TYR A 201      28.421  41.854  22.538  1.00  0.00           H
ATOM   2966  CA  TYR A 201      28.958  40.238  23.705  1.00  0.00           C
ATOM   2967  HA  TYR A 201      29.533  39.311  23.714  1.00  0.00           H
ATOM   2968  CB  TYR A 201      29.499  41.012  24.906  1.00  0.00           C
ATOM   2969  HB1 TYR A 201      29.083  40.694  25.867  1.00  0.00           H
ATOM   2970  HB2 TYR A 201      29.116  42.022  24.712  1.00  0.00           H
ATOM   2971  CG  TYR A 201      30.979  40.955  25.042  1.00  0.00           C
ATOM   2972  CD1 TYR A 201      31.722  42.104  24.686  1.00  0.00           C
ATOM   2973  HD1 TYR A 201      31.310  43.021  24.298  1.00  0.00           H
ATOM   2974  CE1 TYR A 201      33.124  42.115  24.924  1.00  0.00           C
ATOM   2975  HE1 TYR A 201      33.723  42.959  24.623  1.00  0.00           H
ATOM   2976  CZ  TYR A 201      33.675  40.952  25.502  1.00  0.00           C
ATOM   2977  OH  TYR A 201      35.049  40.915  25.766  1.00  0.00           O
ATOM   2978  HH  TYR A 201      35.612  41.654  25.536  1.00  0.00           H
ATOM   2979  CE2 TYR A 201      32.911  39.858  25.882  1.00  0.00           C
ATOM   2980  HE2 TYR A 201      33.372  39.037  26.412  1.00  0.00           H
ATOM   2981  CD2 TYR A 201      31.610  39.854  25.668  1.00  0.00           C
ATOM   2982  HD2 TYR A 201      31.018  39.076  26.137  1.00  0.00           H
ATOM   2983  C   TYR A 201      27.542  39.777  24.236  1.00  0.00           C
ATOM   2984  O   TYR A 201      26.626  40.584  24.260  1.00  0.00           O
ATOM   2985  N   ALA A 202      27.379  38.556  24.745  1.00  0.00           N
ATOM   2986  H   ALA A 202      28.248  38.050  24.792  1.00  0.00           H
ATOM   2987  CA  ALA A 202      26.210  38.001  25.305  1.00  0.00           C
ATOM   2988  HA  ALA A 202      25.437  38.769  25.293  1.00  0.00           H
ATOM   2989  CB  ALA A 202      25.690  36.830  24.446  1.00  0.00           C
ATOM   2990  HB1 ALA A 202      26.441  36.054  24.571  1.00  0.00           H
ATOM   2991  HB2 ALA A 202      24.718  36.551  24.859  1.00  0.00           H
ATOM   2992  HB3 ALA A 202      25.639  37.072  23.387  1.00  0.00           H
ATOM   2993  C   ALA A 202      26.343  37.685  26.793  1.00  0.00           C
ATOM   2994  O   ALA A 202      27.485  37.602  27.236  1.00  0.00           O
ATOM   2995  N   SER A 203      25.282  37.545  27.571  1.00  0.00           N
ATOM   2996  H   SER A 203      24.334  37.431  27.245  1.00  0.00           H
ATOM   2997  CA  SER A 203      25.409  37.344  29.025  1.00  0.00           C
ATOM   2998  HA  SER A 203      26.331  36.841  29.320  1.00  0.00           H
ATOM   2999  CB  SER A 203      25.577  38.660  29.702  1.00  0.00           C
ATOM   3000  HB1 SER A 203      26.331  39.221  29.133  1.00  0.00           H
ATOM   3001  HB2 SER A 203      25.756  38.572  30.772  1.00  0.00           H
ATOM   3002  OG  SER A 203      24.450  39.422  29.535  1.00  0.00           O
ATOM   3003  HG  SER A 203      23.976  39.524  30.365  1.00  0.00           H
ATOM   3004  C   SER A 203      24.283  36.501  29.658  1.00  0.00           C
ATOM   3005  O   SER A 203      23.087  36.470  29.228  1.00  0.00           O
ATOM   3006  N   LEU A 204      24.726  35.782  30.681  1.00  0.00           N
ATOM   3007  H   LEU A 204      25.739  35.819  30.779  1.00  0.00           H
ATOM   3008  CA  LEU A 204      24.034  34.976  31.674  1.00  0.00           C
ATOM   3009  HA  LEU A 204      23.038  34.738  31.318  1.00  0.00           H
ATOM   3010  CB  LEU A 204      24.785  33.563  31.819  1.00  0.00           C
ATOM   3011  HB1 LEU A 204      25.726  33.806  32.311  1.00  0.00           H
ATOM   3012  HB2 LEU A 204      24.977  33.248  30.802  1.00  0.00           H
ATOM   3013  CG  LEU A 204      23.962  32.481  32.446  1.00  0.00           C
ATOM   3014  HG  LEU A 204      22.959  32.611  32.044  1.00  0.00           H
ATOM   3015  CD1 LEU A 204      24.561  31.149  32.144  1.00  0.00           C
ATOM   3016 1HD1 LEU A 204      23.890  30.361  32.503  1.00  0.00           H
ATOM   3017 2HD1 LEU A 204      24.778  30.993  31.088  1.00  0.00           H
ATOM   3018 3HD1 LEU A 204      25.486  30.919  32.667  1.00  0.00           H
ATOM   3019  CD2 LEU A 204      23.978  32.608  33.979  1.00  0.00           C
ATOM   3020 1HD2 LEU A 204      23.369  31.801  34.396  1.00  0.00           H
ATOM   3021 2HD2 LEU A 204      25.006  32.487  34.323  1.00  0.00           H
ATOM   3022 3HD2 LEU A 204      23.681  33.633  34.230  1.00  0.00           H
ATOM   3023  C   LEU A 204      23.752  35.811  32.916  1.00  0.00           C
ATOM   3024  O   LEU A 204      24.611  36.550  33.397  1.00  0.00           O
ATOM   3025  N   THR A 205      22.513  35.751  33.472  1.00  0.00           N
ATOM   3026  H   THR A 205      21.812  35.154  33.049  1.00  0.00           H
ATOM   3027  CA  THR A 205      22.207  36.446  34.722  1.00  0.00           C
ATOM   3028  HA  THR A 205      23.042  37.094  35.016  1.00  0.00           H
ATOM   3029  CB  THR A 205      20.895  37.282  34.484  1.00  0.00           C
ATOM   3030  HB  THR A 205      20.029  36.635  34.338  1.00  0.00           H
ATOM   3031  CG2 THR A 205      20.521  38.164  35.726  1.00  0.00           C
ATOM   3032 1HG2 THR A 205      19.653  38.779  35.464  1.00  0.00           H
ATOM   3033 2HG2 THR A 205      20.270  37.606  36.638  1.00  0.00           H
ATOM   3034 3HG2 THR A 205      21.383  38.737  36.056  1.00  0.00           H
ATOM   3035  OG1 THR A 205      21.017  38.216  33.439  1.00  0.00           O
ATOM   3036  HG1 THR A 205      20.181  38.520  33.070  1.00  0.00           H
ATOM   3037  C   THR A 205      22.035  35.498  35.916  1.00  0.00           C
ATOM   3038  O   THR A 205      21.356  34.483  35.796  1.00  0.00           O
ATOM   3039  N   LEU A 206      22.633  35.762  37.107  1.00  0.00           N
ATOM   3040  H   LEU A 206      23.292  36.514  37.227  1.00  0.00           H
ATOM   3041  CA  LEU A 206      22.353  34.866  38.273  1.00  0.00           C
ATOM   3042  HA  LEU A 206      22.037  33.877  37.938  1.00  0.00           H
ATOM   3043  CB  LEU A 206      23.745  34.731  39.034  1.00  0.00           C
ATOM   3044  HB1 LEU A 206      23.499  34.115  39.905  1.00  0.00           H
ATOM   3045  HB2 LEU A 206      23.997  35.677  39.522  1.00  0.00           H
ATOM   3046  CG  LEU A 206      24.958  34.299  38.193  1.00  0.00           C
ATOM   3047  HG  LEU A 206      25.202  34.994  37.387  1.00  0.00           H
ATOM   3048  CD1 LEU A 206      26.209  34.348  39.124  1.00  0.00           C
ATOM   3049 1HD1 LEU A 206      26.559  35.336  39.411  1.00  0.00           H
ATOM   3050 2HD1 LEU A 206      25.962  33.906  40.088  1.00  0.00           H
ATOM   3051 3HD1 LEU A 206      26.971  33.776  38.604  1.00  0.00           H
ATOM   3052  CD2 LEU A 206      24.753  32.976  37.522  1.00  0.00           C
ATOM   3053 1HD2 LEU A 206      24.776  32.165  38.253  1.00  0.00           H
ATOM   3054 2HD2 LEU A 206      23.717  32.929  37.212  1.00  0.00           H
ATOM   3055 3HD2 LEU A 206      25.471  32.696  36.737  1.00  0.00           H
ATOM   3056  C   LEU A 206      21.370  35.392  39.327  1.00  0.00           C
ATOM   3057  O   LEU A 206      21.172  36.577  39.554  1.00  0.00           O
ATOM   3058  N   PRO A 207      20.690  34.384  40.007  1.00  0.00           N
ATOM   3059  CD  PRO A 207      20.601  33.004  39.678  1.00  0.00           C
ATOM   3060  HD1 PRO A 207      21.580  32.543  39.519  1.00  0.00           H
ATOM   3061  HD2 PRO A 207      19.931  32.906  38.826  1.00  0.00           H
ATOM   3062  CG  PRO A 207      19.989  32.305  40.863  1.00  0.00           C
ATOM   3063  HG1 PRO A 207      20.664  32.351  41.708  1.00  0.00           H
ATOM   3064  HG2 PRO A 207      19.568  31.322  40.649  1.00  0.00           H
ATOM   3065  CB  PRO A 207      18.894  33.289  41.234  1.00  0.00           C
ATOM   3066  HB1 PRO A 207      18.452  33.241  42.222  1.00  0.00           H
ATOM   3067  HB2 PRO A 207      18.115  33.244  40.477  1.00  0.00           H
ATOM   3068  CA  PRO A 207      19.667  34.638  41.051  1.00  0.00           C
ATOM   3069  HA  PRO A 207      18.966  35.340  40.590  1.00  0.00           H
ATOM   3070  C   PRO A 207      20.252  35.199  42.357  1.00  0.00           C
ATOM   3071  O   PRO A 207      19.479  35.490  43.217  1.00  0.00           O
ATOM   3072  N   ASP A 208      21.545  35.376  42.462  1.00  0.00           N
ATOM   3073  H   ASP A 208      22.080  35.168  41.629  1.00  0.00           H
ATOM   3074  CA  ASP A 208      22.245  36.052  43.538  1.00  0.00           C
ATOM   3075  HA  ASP A 208      21.513  36.599  44.131  1.00  0.00           H
ATOM   3076  CB  ASP A 208      22.915  35.005  44.481  1.00  0.00           C
ATOM   3077  HB1 ASP A 208      22.889  35.576  45.406  1.00  0.00           H
ATOM   3078  HB2 ASP A 208      23.911  34.734  44.141  1.00  0.00           H
ATOM   3079  CG  ASP A 208      22.127  33.661  44.736  1.00  0.00           C
ATOM   3080  OD1 ASP A 208      22.168  32.604  44.037  1.00  0.00           O
ATOM   3081  OD2 ASP A 208      21.544  33.699  45.812  1.00  0.00           O
ATOM   3082  C   ASP A 208      23.272  37.123  43.055  1.00  0.00           C
ATOM   3083  O   ASP A 208      23.613  37.195  41.887  1.00  0.00           O
ATOM   3084  N   ASP A 209      23.836  38.002  43.953  1.00  0.00           N
ATOM   3085  H   ASP A 209      23.325  37.930  44.809  1.00  0.00           H
ATOM   3086  CA  ASP A 209      24.821  39.078  43.791  1.00  0.00           C
ATOM   3087  HA  ASP A 209      24.750  39.225  42.714  1.00  0.00           H
ATOM   3088  CB  ASP A 209      24.412  40.407  44.489  1.00  0.00           C
ATOM   3089  HB1 ASP A 209      25.059  41.199  44.117  1.00  0.00           H
ATOM   3090  HB2 ASP A 209      24.490  40.357  45.578  1.00  0.00           H
ATOM   3091  CG  ASP A 209      22.971  40.789  44.031  1.00  0.00           C
ATOM   3092  OD1 ASP A 209      22.755  41.102  42.861  1.00  0.00           O
ATOM   3093  OD2 ASP A 209      22.044  40.681  44.913  1.00  0.00           O
ATOM   3094  C   ASP A 209      26.247  38.747  44.318  1.00  0.00           C
ATOM   3095  O   ASP A 209      27.129  39.601  44.246  1.00  0.00           O
ATOM   3096  N   ALA A 210      26.537  37.553  44.789  1.00  0.00           N
ATOM   3097  H   ALA A 210      25.845  36.869  44.536  1.00  0.00           H
ATOM   3098  CA  ALA A 210      27.784  37.228  45.501  1.00  0.00           C
ATOM   3099  HA  ALA A 210      28.485  38.053  45.367  1.00  0.00           H
ATOM   3100  CB  ALA A 210      27.492  37.069  46.992  1.00  0.00           C
ATOM   3101  HB1 ALA A 210      27.021  38.030  47.189  1.00  0.00           H
ATOM   3102  HB2 ALA A 210      26.816  36.261  47.280  1.00  0.00           H
ATOM   3103  HB3 ALA A 210      28.410  36.982  47.563  1.00  0.00           H
ATOM   3104  C   ALA A 210      28.636  36.088  44.898  1.00  0.00           C
ATOM   3105  O   ALA A 210      29.680  35.786  45.540  1.00  0.00           O
ATOM   3106  N   ALA A 211      28.292  35.645  43.714  1.00  0.00           N
ATOM   3107  H   ALA A 211      27.380  35.853  43.328  1.00  0.00           H
ATOM   3108  CA  ALA A 211      29.060  34.676  42.934  1.00  0.00           C
ATOM   3109  HA  ALA A 211      30.050  34.631  43.382  1.00  0.00           H
ATOM   3110  CB  ALA A 211      28.327  33.383  43.071  1.00  0.00           C
ATOM   3111  HB1 ALA A 211      28.402  33.038  44.108  1.00  0.00           H
ATOM   3112  HB2 ALA A 211      27.326  33.417  42.642  1.00  0.00           H
ATOM   3113  HB3 ALA A 211      28.988  32.661  42.596  1.00  0.00           H
ATOM   3114  C   ALA A 211      29.247  35.226  41.509  1.00  0.00           C
ATOM   3115  O   ALA A 211      29.749  34.468  40.705  1.00  0.00           O
ATOM   3116  N   ALA A 212      28.793  36.433  41.227  1.00  0.00           N
ATOM   3117  H   ALA A 212      28.477  37.020  41.974  1.00  0.00           H
ATOM   3118  CA  ALA A 212      28.898  37.013  39.918  1.00  0.00           C
ATOM   3119  HA  ALA A 212      28.373  36.473  39.122  1.00  0.00           H
ATOM   3120  CB  ALA A 212      28.265  38.398  39.935  1.00  0.00           C
ATOM   3121  HB1 ALA A 212      27.177  38.341  40.078  1.00  0.00           H
ATOM   3122  HB2 ALA A 212      28.746  39.123  40.590  1.00  0.00           H
ATOM   3123  HB3 ALA A 212      28.336  38.807  38.931  1.00  0.00           H
ATOM   3124  C   ALA A 212      30.356  37.242  39.431  1.00  0.00           C
ATOM   3125  O   ALA A 212      30.632  37.091  38.236  1.00  0.00           O
ATOM   3126  N   ASP A 213      31.202  37.613  40.384  1.00  0.00           N
ATOM   3127  H   ASP A 213      30.874  37.791  41.321  1.00  0.00           H
ATOM   3128  CA  ASP A 213      32.648  37.625  40.242  1.00  0.00           C
ATOM   3129  HA  ASP A 213      32.814  38.359  39.456  1.00  0.00           H
ATOM   3130  CB  ASP A 213      33.184  38.170  41.528  1.00  0.00           C
ATOM   3131  HB1 ASP A 213      32.897  37.533  42.367  1.00  0.00           H
ATOM   3132  HB2 ASP A 213      32.655  39.121  41.606  1.00  0.00           H
ATOM   3133  CG  ASP A 213      34.734  38.523  41.472  1.00  0.00           C
ATOM   3134  OD1 ASP A 213      35.324  38.433  40.342  1.00  0.00           O
ATOM   3135  OD2 ASP A 213      35.469  38.689  42.445  1.00  0.00           O
ATOM   3136  C   ASP A 213      33.259  36.258  39.878  1.00  0.00           C
ATOM   3137  O   ASP A 213      33.521  35.407  40.771  1.00  0.00           O
ATOM   3138  N   CYS A 214      33.478  35.992  38.642  1.00  0.00           N
ATOM   3139  H   CYS A 214      33.228  36.693  37.960  1.00  0.00           H
ATOM   3140  CA  CYS A 214      33.978  34.753  38.035  1.00  0.00           C
ATOM   3141  HA  CYS A 214      34.322  34.046  38.781  1.00  0.00           H
ATOM   3142  CB  CYS A 214      32.738  34.150  37.455  1.00  0.00           C
ATOM   3143  HB1 CYS A 214      32.082  34.003  38.304  1.00  0.00           H
ATOM   3144  HB2 CYS A 214      32.955  33.180  37.005  1.00  0.00           H
ATOM   3145  SG  CYS A 214      32.051  34.996  36.030  1.00  0.00           S
ATOM   3146  HG  CYS A 214      31.240  35.836  36.677  1.00  0.00           H
ATOM   3147  C   CYS A 214      35.101  34.941  36.990  1.00  0.00           C
ATOM   3148  O   CYS A 214      35.213  36.090  36.559  1.00  0.00           O
ATOM   3149  N   LEU A 215      35.894  33.925  36.722  1.00  0.00           N
ATOM   3150  H   LEU A 215      35.673  33.017  37.100  1.00  0.00           H
ATOM   3151  CA  LEU A 215      36.977  33.953  35.801  1.00  0.00           C
ATOM   3152  HA  LEU A 215      36.912  34.848  35.185  1.00  0.00           H
ATOM   3153  CB  LEU A 215      38.347  33.871  36.555  1.00  0.00           C
ATOM   3154  HB1 LEU A 215      39.185  33.892  35.862  1.00  0.00           H
ATOM   3155  HB2 LEU A 215      38.514  33.022  37.204  1.00  0.00           H
ATOM   3156  CG  LEU A 215      38.546  35.174  37.426  1.00  0.00           C
ATOM   3157  HG  LEU A 215      37.955  36.031  37.085  1.00  0.00           H
ATOM   3158  CD1 LEU A 215      38.028  34.874  38.807  1.00  0.00           C
ATOM   3159 1HD1 LEU A 215      37.103  34.302  38.819  1.00  0.00           H
ATOM   3160 2HD1 LEU A 215      38.730  34.230  39.339  1.00  0.00           H
ATOM   3161 3HD1 LEU A 215      37.895  35.807  39.346  1.00  0.00           H
ATOM   3162  CD2 LEU A 215      40.049  35.502  37.600  1.00  0.00           C
ATOM   3163 1HD2 LEU A 215      40.481  34.557  37.945  1.00  0.00           H
ATOM   3164 2HD2 LEU A 215      40.527  35.692  36.643  1.00  0.00           H
ATOM   3165 3HD2 LEU A 215      40.170  36.391  38.228  1.00  0.00           H
ATOM   3166  C   LEU A 215      37.108  32.785  34.818  1.00  0.00           C
ATOM   3167  O   LEU A 215      37.522  31.696  35.069  1.00  0.00           O
ATOM   3168  N   PHE A 216      36.818  33.111  33.516  1.00  0.00           N
ATOM   3169  H   PHE A 216      36.234  33.933  33.454  1.00  0.00           H
ATOM   3170  CA  PHE A 216      37.273  32.352  32.303  1.00  0.00           C
ATOM   3171  HA  PHE A 216      37.000  31.307  32.476  1.00  0.00           H
ATOM   3172  CB  PHE A 216      36.460  32.902  31.114  1.00  0.00           C
ATOM   3173  HB1 PHE A 216      36.626  33.979  31.044  1.00  0.00           H
ATOM   3174  HB2 PHE A 216      35.421  32.858  31.424  1.00  0.00           H
ATOM   3175  CG  PHE A 216      36.729  32.312  29.734  1.00  0.00           C
ATOM   3176  CD1 PHE A 216      36.260  30.986  29.478  1.00  0.00           C
ATOM   3177  HD1 PHE A 216      35.848  30.443  30.317  1.00  0.00           H
ATOM   3178  CE1 PHE A 216      36.280  30.494  28.147  1.00  0.00           C
ATOM   3179  HE1 PHE A 216      35.925  29.513  27.871  1.00  0.00           H
ATOM   3180  CZ  PHE A 216      36.744  31.254  27.117  1.00  0.00           C
ATOM   3181  HZ  PHE A 216      36.611  30.891  26.103  1.00  0.00           H
ATOM   3182  CE2 PHE A 216      37.346  32.474  27.384  1.00  0.00           C
ATOM   3183  HE2 PHE A 216      37.794  33.027  26.573  1.00  0.00           H
ATOM   3184  CD2 PHE A 216      37.368  33.035  28.698  1.00  0.00           C
ATOM   3185  HD2 PHE A 216      37.756  34.021  28.914  1.00  0.00           H
ATOM   3186  C   PHE A 216      38.819  32.307  32.126  1.00  0.00           C
ATOM   3187  O   PHE A 216      39.429  33.353  32.231  1.00  0.00           O
ATOM   3188  N   LEU A 217      39.432  31.110  31.922  1.00  0.00           N
ATOM   3189  H   LEU A 217      38.857  30.294  32.080  1.00  0.00           H
ATOM   3190  CA  LEU A 217      40.844  30.819  31.856  1.00  0.00           C
ATOM   3191  HA  LEU A 217      41.271  31.760  31.495  1.00  0.00           H
ATOM   3192  CB  LEU A 217      41.393  30.511  33.236  1.00  0.00           C
ATOM   3193  HB1 LEU A 217      42.416  30.135  33.167  1.00  0.00           H
ATOM   3194  HB2 LEU A 217      40.776  29.736  33.692  1.00  0.00           H
ATOM   3195  CG  LEU A 217      41.412  31.668  34.195  1.00  0.00           C
ATOM   3196  HG  LEU A 217      40.416  32.092  34.362  1.00  0.00           H
ATOM   3197  CD1 LEU A 217      41.751  31.117  35.558  1.00  0.00           C
ATOM   3198 1HD1 LEU A 217      41.115  30.278  35.839  1.00  0.00           H
ATOM   3199 2HD1 LEU A 217      42.825  30.906  35.630  1.00  0.00           H
ATOM   3200 3HD1 LEU A 217      41.632  31.915  36.292  1.00  0.00           H
ATOM   3201  CD2 LEU A 217      42.267  32.852  33.759  1.00  0.00           C
ATOM   3202 1HD2 LEU A 217      43.215  32.456  33.389  1.00  0.00           H
ATOM   3203 2HD2 LEU A 217      41.749  33.414  32.985  1.00  0.00           H
ATOM   3204 3HD2 LEU A 217      42.407  33.552  34.574  1.00  0.00           H
ATOM   3205  C   LEU A 217      41.214  29.736  30.781  1.00  0.00           C
ATOM   3206  O   LEU A 217      40.582  28.655  30.708  1.00  0.00           O
ATOM   3207  N   ARG A 218      42.305  30.024  30.090  1.00  0.00           N
ATOM   3208  H   ARG A 218      42.684  30.927  30.347  1.00  0.00           H
ATOM   3209  CA  ARG A 218      43.150  29.065  29.320  1.00  0.00           C
ATOM   3210  HA  ARG A 218      42.685  28.084  29.247  1.00  0.00           H
ATOM   3211  CB  ARG A 218      43.268  29.452  27.818  1.00  0.00           C
ATOM   3212  HB1 ARG A 218      44.013  30.243  27.698  1.00  0.00           H
ATOM   3213  HB2 ARG A 218      42.326  29.833  27.423  1.00  0.00           H
ATOM   3214  CG  ARG A 218      43.658  28.309  26.855  1.00  0.00           C
ATOM   3215  HG1 ARG A 218      43.049  27.414  27.040  1.00  0.00           H
ATOM   3216  HG2 ARG A 218      44.681  28.004  27.056  1.00  0.00           H
ATOM   3217  CD  ARG A 218      43.544  28.642  25.319  1.00  0.00           C
ATOM   3218  HD1 ARG A 218      42.505  28.862  25.050  1.00  0.00           H
ATOM   3219  HD2 ARG A 218      43.918  27.758  24.811  1.00  0.00           H
ATOM   3220  NE  ARG A 218      44.280  29.816  24.936  1.00  0.00           N
ATOM   3221  HE  ARG A 218      43.782  30.693  25.058  1.00  0.00           H
ATOM   3222  CZ  ARG A 218      45.565  30.009  24.477  1.00  0.00           C
ATOM   3223  NH1 ARG A 218      45.934  31.195  24.209  1.00  0.00           N
ATOM   3224 1HH1 ARG A 218      45.305  31.971  24.112  1.00  0.00           H
ATOM   3225 2HH1 ARG A 218      46.857  31.217  23.807  1.00  0.00           H
ATOM   3226  NH2 ARG A 218      46.470  29.139  24.308  1.00  0.00           N
ATOM   3227 1HH2 ARG A 218      46.250  28.166  24.503  1.00  0.00           H
ATOM   3228 2HH2 ARG A 218      47.315  29.386  23.822  1.00  0.00           H
ATOM   3229  C   ARG A 218      44.555  28.966  30.019  1.00  0.00           C
ATOM   3230  O   ARG A 218      45.392  29.785  29.616  1.00  0.00           O
ATOM   3231  N   PRO A 219      44.781  28.089  31.003  1.00  0.00           N
ATOM   3232  CD  PRO A 219      43.887  27.000  31.458  1.00  0.00           C
ATOM   3233  HD1 PRO A 219      43.400  26.451  30.650  1.00  0.00           H
ATOM   3234  HD2 PRO A 219      43.115  27.493  32.052  1.00  0.00           H
ATOM   3235  CG  PRO A 219      44.798  26.052  32.338  1.00  0.00           C
ATOM   3236  HG1 PRO A 219      45.274  25.275  31.742  1.00  0.00           H
ATOM   3237  HG2 PRO A 219      44.237  25.648  33.172  1.00  0.00           H
ATOM   3238  CB  PRO A 219      45.953  27.007  32.775  1.00  0.00           C
ATOM   3239  HB1 PRO A 219      46.881  26.465  32.944  1.00  0.00           H
ATOM   3240  HB2 PRO A 219      45.608  27.534  33.666  1.00  0.00           H
ATOM   3241  CA  PRO A 219      46.138  28.021  31.678  1.00  0.00           C
ATOM   3242  HA  PRO A 219      46.416  29.025  32.013  1.00  0.00           H
ATOM   3243  C   PRO A 219      47.153  27.549  30.639  1.00  0.00           C
ATOM   3244  O   PRO A 219      46.738  27.115  29.516  1.00  0.00           O
ATOM   3245  N   GLY A 220      48.424  27.410  31.023  1.00  0.00           N
ATOM   3246  H   GLY A 220      48.691  27.543  31.987  1.00  0.00           H
ATOM   3247  CA  GLY A 220      49.550  26.954  30.158  1.00  0.00           C
ATOM   3248  HA1 GLY A 220      50.573  27.048  30.504  1.00  0.00           H
ATOM   3249  HA2 GLY A 220      49.578  27.569  29.253  1.00  0.00           H
ATOM   3250  C   GLY A 220      49.551  25.392  29.917  1.00  0.00           C
ATOM   3251  O   GLY A 220      50.490  24.788  29.301  1.00  0.00           O
ATOM   3252  N   LEU A 221      48.627  24.594  30.440  1.00  0.00           N
ATOM   3253  H   LEU A 221      47.805  24.997  30.880  1.00  0.00           H
ATOM   3254  CA  LEU A 221      48.537  23.118  30.255  1.00  0.00           C
ATOM   3255  HA  LEU A 221      49.432  22.698  30.726  1.00  0.00           H
ATOM   3256  CB  LEU A 221      47.391  22.489  31.099  1.00  0.00           C
ATOM   3257  HB1 LEU A 221      47.273  21.428  30.874  1.00  0.00           H
ATOM   3258  HB2 LEU A 221      46.407  22.862  30.826  1.00  0.00           H
ATOM   3259  CG  LEU A 221      47.469  22.650  32.629  1.00  0.00           C
ATOM   3260  HG  LEU A 221      47.505  23.707  32.901  1.00  0.00           H
ATOM   3261  CD1 LEU A 221      46.214  22.036  33.242  1.00  0.00           C
ATOM   3262 1HD1 LEU A 221      46.323  21.960  34.326  1.00  0.00           H
ATOM   3263 2HD1 LEU A 221      45.305  22.545  32.895  1.00  0.00           H
ATOM   3264 3HD1 LEU A 221      46.202  21.011  32.860  1.00  0.00           H
ATOM   3265  CD2 LEU A 221      48.701  21.862  33.222  1.00  0.00           C
ATOM   3266 1HD2 LEU A 221      48.717  21.940  34.308  1.00  0.00           H
ATOM   3267 2HD2 LEU A 221      48.797  20.880  32.771  1.00  0.00           H
ATOM   3268 3HD2 LEU A 221      49.612  22.416  32.963  1.00  0.00           H
ATOM   3269  C   LEU A 221      48.425  22.758  28.723  1.00  0.00           C
ATOM   3270  O   LEU A 221      47.746  23.516  28.056  1.00  0.00           O
ATOM   3271  N   PRO A 222      48.939  21.613  28.251  1.00  0.00           N
ATOM   3272  CD  PRO A 222      49.725  20.617  29.051  1.00  0.00           C
ATOM   3273  HD1 PRO A 222      49.478  20.410  30.087  1.00  0.00           H
ATOM   3274  HD2 PRO A 222      50.709  21.075  29.095  1.00  0.00           H
ATOM   3275  CG  PRO A 222      49.902  19.271  28.251  1.00  0.00           C
ATOM   3276  HG1 PRO A 222      49.198  18.498  28.540  1.00  0.00           H
ATOM   3277  HG2 PRO A 222      50.919  18.914  28.438  1.00  0.00           H
ATOM   3278  CB  PRO A 222      49.498  19.741  26.838  1.00  0.00           C
ATOM   3279  HB1 PRO A 222      49.032  18.935  26.271  1.00  0.00           H
ATOM   3280  HB2 PRO A 222      50.504  19.876  26.445  1.00  0.00           H
ATOM   3281  CA  PRO A 222      48.798  21.055  26.872  1.00  0.00           C
ATOM   3282  HA  PRO A 222      49.220  21.696  26.100  1.00  0.00           H
ATOM   3283  C   PRO A 222      47.317  20.822  26.546  1.00  0.00           C
ATOM   3284  O   PRO A 222      46.635  20.042  27.256  1.00  0.00           O
ATOM   3285  N   GLY A 223      46.857  21.500  25.497  1.00  0.00           N
ATOM   3286  H   GLY A 223      47.350  22.277  25.092  1.00  0.00           H
ATOM   3287  CA  GLY A 223      45.643  21.024  24.809  1.00  0.00           C
ATOM   3288  HA1 GLY A 223      45.734  19.932  24.789  1.00  0.00           H
ATOM   3289  HA2 GLY A 223      45.594  21.445  23.806  1.00  0.00           H
ATOM   3290  C   GLY A 223      44.274  21.248  25.409  1.00  0.00           C
ATOM   3291  O   GLY A 223      43.299  20.605  24.911  1.00  0.00           O
ATOM   3292  N   VAL A 224      44.178  21.832  26.573  1.00  0.00           N
ATOM   3293  H   VAL A 224      45.032  22.178  26.966  1.00  0.00           H
ATOM   3294  CA  VAL A 224      42.947  21.772  27.430  1.00  0.00           C
ATOM   3295  HA  VAL A 224      42.627  20.728  27.419  1.00  0.00           H
ATOM   3296  CB  VAL A 224      43.218  22.285  28.871  1.00  0.00           C
ATOM   3297  HB  VAL A 224      42.234  22.408  29.330  1.00  0.00           H
ATOM   3298  CG1 VAL A 224      43.894  21.142  29.717  1.00  0.00           C
ATOM   3299 1HG1 VAL A 224      44.956  21.231  29.496  1.00  0.00           H
ATOM   3300 2HG1 VAL A 224      43.620  21.166  30.771  1.00  0.00           H
ATOM   3301 3HG1 VAL A 224      43.602  20.163  29.324  1.00  0.00           H
ATOM   3302  CG2 VAL A 224      44.075  23.498  29.112  1.00  0.00           C
ATOM   3303 1HG2 VAL A 224      43.590  24.439  28.837  1.00  0.00           H
ATOM   3304 2HG2 VAL A 224      44.319  23.559  30.177  1.00  0.00           H
ATOM   3305 3HG2 VAL A 224      44.984  23.449  28.525  1.00  0.00           H
ATOM   3306  C   VAL A 224      41.748  22.493  26.923  1.00  0.00           C
ATOM   3307  O   VAL A 224      41.895  23.597  26.401  1.00  0.00           O
ATOM   3308  N   PRO A 225      40.498  21.996  27.046  1.00  0.00           N
ATOM   3309  CD  PRO A 225      40.191  20.607  27.330  1.00  0.00           C
ATOM   3310  HD1 PRO A 225      40.395  20.355  28.373  1.00  0.00           H
ATOM   3311  HD2 PRO A 225      40.748  19.866  26.757  1.00  0.00           H
ATOM   3312  CG  PRO A 225      38.698  20.424  26.903  1.00  0.00           C
ATOM   3313  HG1 PRO A 225      38.331  19.517  27.386  1.00  0.00           H
ATOM   3314  HG2 PRO A 225      38.659  20.367  25.820  1.00  0.00           H
ATOM   3315  CB  PRO A 225      38.122  21.855  27.187  1.00  0.00           C
ATOM   3316  HB1 PRO A 225      37.802  21.889  28.222  1.00  0.00           H
ATOM   3317  HB2 PRO A 225      37.251  21.896  26.532  1.00  0.00           H
ATOM   3318  CA  PRO A 225      39.285  22.834  27.015  1.00  0.00           C
ATOM   3319  HA  PRO A 225      39.352  23.200  25.992  1.00  0.00           H
ATOM   3320  C   PRO A 225      39.384  23.938  28.126  1.00  0.00           C
ATOM   3321  O   PRO A 225      40.266  23.788  29.002  1.00  0.00           O
ATOM   3322  N   PRO A 226      38.720  25.083  28.007  1.00  0.00           N
ATOM   3323  CD  PRO A 226      37.634  25.357  27.074  1.00  0.00           C
ATOM   3324  HD1 PRO A 226      36.934  24.549  27.270  1.00  0.00           H
ATOM   3325  HD2 PRO A 226      38.021  25.378  26.061  1.00  0.00           H
ATOM   3326  CG  PRO A 226      37.040  26.645  27.535  1.00  0.00           C
ATOM   3327  HG1 PRO A 226      36.246  26.428  28.249  1.00  0.00           H
ATOM   3328  HG2 PRO A 226      36.762  27.212  26.648  1.00  0.00           H
ATOM   3329  CB  PRO A 226      38.169  27.390  28.297  1.00  0.00           C
ATOM   3330  HB1 PRO A 226      37.840  28.063  29.090  1.00  0.00           H
ATOM   3331  HB2 PRO A 226      38.906  27.925  27.709  1.00  0.00           H
ATOM   3332  CA  PRO A 226      38.875  26.148  28.960  1.00  0.00           C
ATOM   3333  HA  PRO A 226      39.914  26.295  29.260  1.00  0.00           H
ATOM   3334  C   PRO A 226      38.192  25.860  30.304  1.00  0.00           C
ATOM   3335  O   PRO A 226      37.367  24.958  30.469  1.00  0.00           O
ATOM   3336  N   PHE A 227      38.386  26.688  31.259  1.00  0.00           N
ATOM   3337  H   PHE A 227      38.879  27.552  31.086  1.00  0.00           H
ATOM   3338  CA  PHE A 227      37.932  26.577  32.645  1.00  0.00           C
ATOM   3339  HA  PHE A 227      37.237  25.740  32.735  1.00  0.00           H
ATOM   3340  CB  PHE A 227      39.133  26.469  33.601  1.00  0.00           C
ATOM   3341  HB1 PHE A 227      38.747  26.426  34.621  1.00  0.00           H
ATOM   3342  HB2 PHE A 227      39.739  27.373  33.481  1.00  0.00           H
ATOM   3343  CG  PHE A 227      39.905  25.195  33.366  1.00  0.00           C
ATOM   3344  CD1 PHE A 227      41.006  25.082  32.437  1.00  0.00           C
ATOM   3345  HD1 PHE A 227      41.132  25.954  31.805  1.00  0.00           H
ATOM   3346  CE1 PHE A 227      41.911  24.007  32.456  1.00  0.00           C
ATOM   3347  HE1 PHE A 227      42.712  24.034  31.743  1.00  0.00           H
ATOM   3348  CZ  PHE A 227      41.684  22.951  33.380  1.00  0.00           C
ATOM   3349  HZ  PHE A 227      42.334  22.086  33.383  1.00  0.00           H
ATOM   3350  CE2 PHE A 227      40.566  22.948  34.252  1.00  0.00           C
ATOM   3351  HE2 PHE A 227      40.313  22.118  34.890  1.00  0.00           H
ATOM   3352  CD2 PHE A 227      39.703  24.091  34.261  1.00  0.00           C
ATOM   3353  HD2 PHE A 227      38.851  24.058  34.919  1.00  0.00           H
ATOM   3354  C   PHE A 227      37.045  27.826  32.980  1.00  0.00           C
ATOM   3355  O   PHE A 227      37.438  28.914  32.553  1.00  0.00           O
ATOM   3356  N   LEU A 228      36.018  27.741  33.828  1.00  0.00           N
ATOM   3357  H   LEU A 228      35.712  26.862  34.222  1.00  0.00           H
ATOM   3358  CA  LEU A 228      35.380  28.890  34.577  1.00  0.00           C
ATOM   3359  HA  LEU A 228      35.858  29.837  34.316  1.00  0.00           H
ATOM   3360  CB  LEU A 228      33.938  28.903  34.134  1.00  0.00           C
ATOM   3361  HB1 LEU A 228      33.524  27.893  34.140  1.00  0.00           H
ATOM   3362  HB2 LEU A 228      33.807  29.316  33.145  1.00  0.00           H
ATOM   3363  CG  LEU A 228      33.105  29.794  35.090  1.00  0.00           C
ATOM   3364  HG  LEU A 228      33.090  29.475  36.133  1.00  0.00           H
ATOM   3365  CD1 LEU A 228      33.586  31.269  34.955  1.00  0.00           C
ATOM   3366 1HD1 LEU A 228      33.774  31.457  33.904  1.00  0.00           H
ATOM   3367 2HD1 LEU A 228      32.898  32.040  35.314  1.00  0.00           H
ATOM   3368 3HD1 LEU A 228      34.467  31.346  35.591  1.00  0.00           H
ATOM   3369  CD2 LEU A 228      31.624  29.788  34.625  1.00  0.00           C
ATOM   3370 1HD2 LEU A 228      30.977  30.380  35.282  1.00  0.00           H
ATOM   3371 2HD2 LEU A 228      31.602  30.220  33.618  1.00  0.00           H
ATOM   3372 3HD2 LEU A 228      31.185  28.786  34.604  1.00  0.00           H
ATOM   3373  C   LEU A 228      35.590  28.710  36.092  1.00  0.00           C
ATOM   3374  O   LEU A 228      34.966  27.862  36.709  1.00  0.00           O
ATOM   3375  N   LEU A 229      36.614  29.398  36.600  1.00  0.00           N
ATOM   3376  H   LEU A 229      37.180  29.967  35.993  1.00  0.00           H
ATOM   3377  CA  LEU A 229      36.788  29.509  38.105  1.00  0.00           C
ATOM   3378  HA  LEU A 229      36.660  28.492  38.479  1.00  0.00           H
ATOM   3379  CB  LEU A 229      38.223  29.923  38.427  1.00  0.00           C
ATOM   3380  HB1 LEU A 229      38.411  30.826  37.839  1.00  0.00           H
ATOM   3381  HB2 LEU A 229      38.924  29.197  38.026  1.00  0.00           H
ATOM   3382  CG  LEU A 229      38.387  30.296  39.956  1.00  0.00           C
ATOM   3383  HG  LEU A 229      37.793  31.174  40.196  1.00  0.00           H
ATOM   3384  CD1 LEU A 229      38.115  29.072  40.861  1.00  0.00           C
ATOM   3385 1HD1 LEU A 229      38.562  29.334  41.822  1.00  0.00           H
ATOM   3386 2HD1 LEU A 229      37.045  28.916  40.960  1.00  0.00           H
ATOM   3387 3HD1 LEU A 229      38.623  28.161  40.577  1.00  0.00           H
ATOM   3388  CD2 LEU A 229      39.866  30.661  40.185  1.00  0.00           C
ATOM   3389 1HD2 LEU A 229      40.399  29.720  40.057  1.00  0.00           H
ATOM   3390 2HD2 LEU A 229      40.260  31.331  39.427  1.00  0.00           H
ATOM   3391 3HD2 LEU A 229      39.940  31.075  41.185  1.00  0.00           H
ATOM   3392  C   LEU A 229      35.711  30.427  38.771  1.00  0.00           C
ATOM   3393  O   LEU A 229      35.586  31.585  38.434  1.00  0.00           O
ATOM   3394  N   HIS A 230      34.844  29.867  39.668  1.00  0.00           N
ATOM   3395  H   HIS A 230      35.020  28.940  40.012  1.00  0.00           H
ATOM   3396  CA  HIS A 230      33.604  30.455  40.223  1.00  0.00           C
ATOM   3397  HA  HIS A 230      33.714  31.529  40.346  1.00  0.00           H
ATOM   3398  CB  HIS A 230      32.472  30.280  39.249  1.00  0.00           C
ATOM   3399  HB1 HIS A 230      32.916  30.357  38.251  1.00  0.00           H
ATOM   3400  HB2 HIS A 230      31.793  31.108  39.439  1.00  0.00           H
ATOM   3401  CG  HIS A 230      31.819  28.932  39.314  1.00  0.00           C
ATOM   3402  ND1 HIS A 230      30.732  28.646  40.059  1.00  0.00           N
ATOM   3403  HD1 HIS A 230      30.438  29.215  40.836  1.00  0.00           H
ATOM   3404  CE1 HIS A 230      30.420  27.296  39.881  1.00  0.00           C
ATOM   3405  HE1 HIS A 230      29.802  26.774  40.596  1.00  0.00           H
ATOM   3406  NE2 HIS A 230      31.393  26.691  39.171  1.00  0.00           N
ATOM   3407  CD2 HIS A 230      32.292  27.737  38.874  1.00  0.00           C
ATOM   3408  HD2 HIS A 230      33.158  27.676  38.229  1.00  0.00           H
ATOM   3409  C   HIS A 230      33.223  29.967  41.619  1.00  0.00           C
ATOM   3410  O   HIS A 230      33.430  28.862  42.084  1.00  0.00           O
ATOM   3411  N   ARG A 231      32.381  30.740  42.322  1.00  0.00           N
ATOM   3412  H   ARG A 231      32.151  31.614  41.871  1.00  0.00           H
ATOM   3413  CA  ARG A 231      31.812  30.331  43.680  1.00  0.00           C
ATOM   3414  HA  ARG A 231      32.504  29.774  44.313  1.00  0.00           H
ATOM   3415  CB  ARG A 231      31.550  31.567  44.550  1.00  0.00           C
ATOM   3416  HB1 ARG A 231      30.956  31.360  45.448  1.00  0.00           H
ATOM   3417  HB2 ARG A 231      30.870  32.163  43.934  1.00  0.00           H
ATOM   3418  CG  ARG A 231      32.765  32.293  45.146  1.00  0.00           C
ATOM   3419  HG1 ARG A 231      33.410  32.553  44.300  1.00  0.00           H
ATOM   3420  HG2 ARG A 231      33.286  31.637  45.848  1.00  0.00           H
ATOM   3421  CD  ARG A 231      32.467  33.518  46.035  1.00  0.00           C
ATOM   3422  HD1 ARG A 231      31.912  34.253  45.446  1.00  0.00           H
ATOM   3423  HD2 ARG A 231      33.412  33.951  46.340  1.00  0.00           H
ATOM   3424  NE  ARG A 231      31.730  33.165  47.298  1.00  0.00           N
ATOM   3425  HE  ARG A 231      31.922  32.261  47.706  1.00  0.00           H
ATOM   3426  CZ  ARG A 231      31.146  33.953  48.172  1.00  0.00           C
ATOM   3427  NH1 ARG A 231      31.006  35.204  47.993  1.00  0.00           N
ATOM   3428 1HH1 ARG A 231      30.941  35.366  46.999  1.00  0.00           H
ATOM   3429 2HH1 ARG A 231      30.369  35.796  48.511  1.00  0.00           H
ATOM   3430  NH2 ARG A 231      30.818  33.586  49.348  1.00  0.00           N
ATOM   3431 1HH2 ARG A 231      30.985  32.603  49.544  1.00  0.00           H
ATOM   3432 2HH2 ARG A 231      30.519  34.216  50.075  1.00  0.00           H
ATOM   3433  C   ARG A 231      30.593  29.440  43.498  1.00  0.00           C
ATOM   3434  O   ARG A 231      29.753  29.744  42.657  1.00  0.00           O
ATOM   3435  N   GLY A 232      30.456  28.368  44.265  1.00  0.00           N
ATOM   3436  H   GLY A 232      31.043  28.193  45.069  1.00  0.00           H
ATOM   3437  CA  GLY A 232      29.637  27.257  43.828  1.00  0.00           C
ATOM   3438  HA1 GLY A 232      30.184  26.426  43.400  1.00  0.00           H
ATOM   3439  HA2 GLY A 232      28.876  27.600  43.134  1.00  0.00           H
ATOM   3440  C   GLY A 232      28.828  26.534  44.922  1.00  0.00           C
ATOM   3441  O   GLY A 232      28.128  27.179  45.720  1.00  0.00           O
ATOM   3442  N   GLY A 233      28.921  25.128  44.910  1.00  0.00           N
ATOM   3443  H   GLY A 233      29.434  24.612  44.205  1.00  0.00           H
ATOM   3444  CA  GLY A 233      28.048  24.321  45.877  1.00  0.00           C
ATOM   3445  HA1 GLY A 233      28.344  23.267  45.906  1.00  0.00           H
ATOM   3446  HA2 GLY A 233      27.032  24.452  45.513  1.00  0.00           H
ATOM   3447  C   GLY A 233      28.178  24.726  47.297  1.00  0.00           C
ATOM   3448  O   GLY A 233      27.162  24.768  47.976  1.00  0.00           O
ATOM   3449  N   GLY A 234      29.367  25.122  47.772  1.00  0.00           N
ATOM   3450  H   GLY A 234      30.127  25.138  47.101  1.00  0.00           H
ATOM   3451  CA  GLY A 234      29.602  25.371  49.197  1.00  0.00           C
ATOM   3452  HA1 GLY A 234      30.686  25.339  49.355  1.00  0.00           H
ATOM   3453  HA2 GLY A 234      29.159  24.562  49.772  1.00  0.00           H
ATOM   3454  C   GLY A 234      29.029  26.737  49.715  1.00  0.00           C
ATOM   3455  O   GLY A 234      29.018  26.982  50.905  1.00  0.00           O
ATOM   3456  N   ASP A 235      28.498  27.618  48.834  1.00  0.00           N
ATOM   3457  H   ASP A 235      28.579  27.410  47.851  1.00  0.00           H
ATOM   3458  CA  ASP A 235      28.153  29.034  49.151  1.00  0.00           C
ATOM   3459  HA  ASP A 235      27.926  29.078  50.213  1.00  0.00           H
ATOM   3460  CB  ASP A 235      29.289  30.099  48.794  1.00  0.00           C
ATOM   3461  HB1 ASP A 235      28.929  31.095  49.081  1.00  0.00           H
ATOM   3462  HB2 ASP A 235      29.348  30.098  47.710  1.00  0.00           H
ATOM   3463  CG  ASP A 235      30.765  29.959  49.172  1.00  0.00           C
ATOM   3464  OD1 ASP A 235      31.128  28.805  49.442  1.00  0.00           O
ATOM   3465  OD2 ASP A 235      31.504  30.968  49.134  1.00  0.00           O
ATOM   3466  C   ASP A 235      26.929  29.431  48.339  1.00  0.00           C
ATOM   3467  O   ASP A 235      25.935  29.928  48.956  1.00  0.00           O
ATOM   3468  N   LEU A 236      26.876  29.235  47.024  1.00  0.00           N
ATOM   3469  H   LEU A 236      27.555  28.612  46.600  1.00  0.00           H
ATOM   3470  CA  LEU A 236      25.804  29.773  46.115  1.00  0.00           C
ATOM   3471  HA  LEU A 236      24.937  29.976  46.738  1.00  0.00           H
ATOM   3472  CB  LEU A 236      26.364  31.133  45.657  1.00  0.00           C
ATOM   3473  HB1 LEU A 236      25.802  31.319  44.749  1.00  0.00           H
ATOM   3474  HB2 LEU A 236      27.417  31.148  45.372  1.00  0.00           H
ATOM   3475  CG  LEU A 236      26.094  32.299  46.642  1.00  0.00           C
ATOM   3476  HG  LEU A 236      26.393  32.044  47.658  1.00  0.00           H
ATOM   3477  CD1 LEU A 236      26.977  33.503  46.369  1.00  0.00           C
ATOM   3478 1HD1 LEU A 236      26.928  34.205  47.205  1.00  0.00           H
ATOM   3479 2HD1 LEU A 236      28.010  33.173  46.427  1.00  0.00           H
ATOM   3480 3HD1 LEU A 236      26.737  34.061  45.469  1.00  0.00           H
ATOM   3481  CD2 LEU A 236      24.672  32.792  46.580  1.00  0.00           C
ATOM   3482 1HD2 LEU A 236      24.413  33.216  45.607  1.00  0.00           H
ATOM   3483 2HD2 LEU A 236      24.105  31.863  46.681  1.00  0.00           H
ATOM   3484 3HD2 LEU A 236      24.476  33.387  47.467  1.00  0.00           H
ATOM   3485  C   LEU A 236      25.351  28.796  45.078  1.00  0.00           C
ATOM   3486  O   LEU A 236      25.750  28.887  43.925  1.00  0.00           O
ATOM   3487  N   PRO A 237      24.596  27.763  45.469  1.00  0.00           N
ATOM   3488  CD  PRO A 237      24.136  27.546  46.778  1.00  0.00           C
ATOM   3489  HD1 PRO A 237      23.585  28.434  47.076  1.00  0.00           H
ATOM   3490  HD2 PRO A 237      24.963  27.366  47.449  1.00  0.00           H
ATOM   3491  CG  PRO A 237      23.315  26.300  46.745  1.00  0.00           C
ATOM   3492  HG1 PRO A 237      22.275  26.450  46.476  1.00  0.00           H
ATOM   3493  HG2 PRO A 237      23.358  25.709  47.658  1.00  0.00           H
ATOM   3494  CB  PRO A 237      23.802  25.502  45.599  1.00  0.00           C
ATOM   3495  HB1 PRO A 237      22.951  25.015  45.136  1.00  0.00           H
ATOM   3496  HB2 PRO A 237      24.514  24.720  45.900  1.00  0.00           H
ATOM   3497  CA  PRO A 237      24.353  26.572  44.649  1.00  0.00           C
ATOM   3498  HA  PRO A 237      25.281  26.167  44.222  1.00  0.00           H
ATOM   3499  C   PRO A 237      23.263  26.764  43.642  1.00  0.00           C
ATOM   3500  O   PRO A 237      23.284  26.274  42.536  1.00  0.00           O
ATOM   3501  N   ASN A 238      22.265  27.663  43.841  1.00  0.00           N
ATOM   3502  H   ASN A 238      22.208  28.145  44.728  1.00  0.00           H
ATOM   3503  CA  ASN A 238      21.290  27.966  42.741  1.00  0.00           C
ATOM   3504  HA  ASN A 238      21.029  27.019  42.268  1.00  0.00           H
ATOM   3505  CB  ASN A 238      20.153  28.593  43.489  1.00  0.00           C
ATOM   3506  HB1 ASN A 238      20.482  29.515  43.964  1.00  0.00           H
ATOM   3507  HB2 ASN A 238      19.790  27.941  44.286  1.00  0.00           H
ATOM   3508  CG  ASN A 238      18.866  28.840  42.728  1.00  0.00           C
ATOM   3509  OD1 ASN A 238      18.462  28.090  41.835  1.00  0.00           O
ATOM   3510  ND2 ASN A 238      18.259  29.946  43.139  1.00  0.00           N
ATOM   3511 1HD2 ASN A 238      18.740  30.586  43.741  1.00  0.00           H
ATOM   3512 2HD2 ASN A 238      17.493  30.356  42.606  1.00  0.00           H
ATOM   3513  C   ASN A 238      21.867  28.837  41.617  1.00  0.00           C
ATOM   3514  O   ASN A 238      21.547  28.647  40.468  1.00  0.00           O
ATOM   3515  N   SER A 239      22.791  29.728  42.001  1.00  0.00           N
ATOM   3516  H   SER A 239      22.975  29.823  42.989  1.00  0.00           H
ATOM   3517  CA  SER A 239      23.616  30.401  40.939  1.00  0.00           C
ATOM   3518  HA  SER A 239      22.878  30.841  40.271  1.00  0.00           H
ATOM   3519  CB  SER A 239      24.526  31.524  41.526  1.00  0.00           C
ATOM   3520  HB1 SER A 239      25.348  31.790  40.864  1.00  0.00           H
ATOM   3521  HB2 SER A 239      24.907  31.203  42.495  1.00  0.00           H
ATOM   3522  OG  SER A 239      23.841  32.655  41.803  1.00  0.00           O
ATOM   3523  HG  SER A 239      23.362  32.467  42.614  1.00  0.00           H
ATOM   3524  C   SER A 239      24.402  29.430  40.095  1.00  0.00           C
ATOM   3525  O   SER A 239      24.392  29.439  38.901  1.00  0.00           O
ATOM   3526  N   GLN A 240      24.912  28.381  40.778  1.00  0.00           N
ATOM   3527  H   GLN A 240      24.584  28.345  41.738  1.00  0.00           H
ATOM   3528  CA  GLN A 240      25.669  27.297  40.141  1.00  0.00           C
ATOM   3529  HA  GLN A 240      26.443  27.742  39.520  1.00  0.00           H
ATOM   3530  CB  GLN A 240      26.416  26.370  41.103  1.00  0.00           C
ATOM   3531  HB1 GLN A 240      25.753  25.751  41.698  1.00  0.00           H
ATOM   3532  HB2 GLN A 240      27.077  26.877  41.819  1.00  0.00           H
ATOM   3533  CG  GLN A 240      27.262  25.367  40.290  1.00  0.00           C
ATOM   3534  HG1 GLN A 240      27.907  25.972  39.651  1.00  0.00           H
ATOM   3535  HG2 GLN A 240      26.678  24.696  39.662  1.00  0.00           H
ATOM   3536  CD  GLN A 240      28.003  24.464  41.271  1.00  0.00           C
ATOM   3537  OE1 GLN A 240      29.143  24.742  41.657  1.00  0.00           O
ATOM   3538  NE2 GLN A 240      27.466  23.440  41.862  1.00  0.00           N
ATOM   3539 1HE2 GLN A 240      26.510  23.174  41.678  1.00  0.00           H
ATOM   3540 2HE2 GLN A 240      27.892  22.834  42.542  1.00  0.00           H
ATOM   3541  C   GLN A 240      24.692  26.587  39.135  1.00  0.00           C
ATOM   3542  O   GLN A 240      25.099  26.345  38.004  1.00  0.00           O
ATOM   3543  N   GLU A 241      23.442  26.303  39.507  1.00  0.00           N
ATOM   3544  H   GLU A 241      23.204  26.346  40.483  1.00  0.00           H
ATOM   3545  CA  GLU A 241      22.496  25.726  38.582  1.00  0.00           C
ATOM   3546  HA  GLU A 241      23.022  24.859  38.185  1.00  0.00           H
ATOM   3547  CB  GLU A 241      21.190  25.408  39.304  1.00  0.00           C
ATOM   3548  HB1 GLU A 241      20.697  26.338  39.565  1.00  0.00           H
ATOM   3549  HB2 GLU A 241      21.337  24.962  40.286  1.00  0.00           H
ATOM   3550  CG  GLU A 241      20.374  24.444  38.537  1.00  0.00           C
ATOM   3551  HG1 GLU A 241      20.838  23.460  38.632  1.00  0.00           H
ATOM   3552  HG2 GLU A 241      20.241  24.724  37.489  1.00  0.00           H
ATOM   3553  CD  GLU A 241      18.964  24.359  39.194  1.00  0.00           C
ATOM   3554  OE1 GLU A 241      17.976  24.697  38.427  1.00  0.00           O
ATOM   3555  OE2 GLU A 241      18.771  24.071  40.426  1.00  0.00           O
ATOM   3556  C   GLU A 241      22.090  26.667  37.438  1.00  0.00           C
ATOM   3557  O   GLU A 241      21.789  26.198  36.335  1.00  0.00           O
ATOM   3558  N   ALA A 242      22.216  28.000  37.552  1.00  0.00           N
ATOM   3559  H   ALA A 242      22.555  28.418  38.407  1.00  0.00           H
ATOM   3560  CA  ALA A 242      22.058  28.968  36.421  1.00  0.00           C
ATOM   3561  HA  ALA A 242      21.140  28.664  35.917  1.00  0.00           H
ATOM   3562  CB  ALA A 242      21.730  30.294  37.030  1.00  0.00           C
ATOM   3563  HB1 ALA A 242      21.442  30.979  36.234  1.00  0.00           H
ATOM   3564  HB2 ALA A 242      20.876  30.031  37.648  1.00  0.00           H
ATOM   3565  HB3 ALA A 242      22.547  30.682  37.651  1.00  0.00           H
ATOM   3566  C   ALA A 242      23.247  28.925  35.512  1.00  0.00           C
ATOM   3567  O   ALA A 242      23.125  28.643  34.332  1.00  0.00           O
ATOM   3568  N   LEU A 243      24.449  28.905  36.113  1.00  0.00           N
ATOM   3569  H   LEU A 243      24.512  29.104  37.096  1.00  0.00           H
ATOM   3570  CA  LEU A 243      25.754  28.724  35.403  1.00  0.00           C
ATOM   3571  HA  LEU A 243      25.801  29.505  34.640  1.00  0.00           H
ATOM   3572  CB  LEU A 243      26.966  28.917  36.383  1.00  0.00           C
ATOM   3573  HB1 LEU A 243      27.839  28.468  35.914  1.00  0.00           H
ATOM   3574  HB2 LEU A 243      26.696  28.270  37.218  1.00  0.00           H
ATOM   3575  CG  LEU A 243      27.355  30.370  36.790  1.00  0.00           C
ATOM   3576  HG  LEU A 243      26.515  30.914  37.238  1.00  0.00           H
ATOM   3577  CD1 LEU A 243      28.448  30.267  37.766  1.00  0.00           C
ATOM   3578 1HD1 LEU A 243      28.204  29.755  38.706  1.00  0.00           H
ATOM   3579 2HD1 LEU A 243      29.394  29.899  37.377  1.00  0.00           H
ATOM   3580 3HD1 LEU A 243      28.714  31.279  38.082  1.00  0.00           H
ATOM   3581  CD2 LEU A 243      27.926  31.151  35.596  1.00  0.00           C
ATOM   3582 1HD2 LEU A 243      28.790  30.649  35.158  1.00  0.00           H
ATOM   3583 2HD2 LEU A 243      27.155  31.148  34.834  1.00  0.00           H
ATOM   3584 3HD2 LEU A 243      28.157  32.182  35.828  1.00  0.00           H
ATOM   3585  C   LEU A 243      26.011  27.293  34.811  1.00  0.00           C
ATOM   3586  O   LEU A 243      26.873  27.143  33.925  1.00  0.00           O
ATOM   3587  N   GLN A 244      25.266  26.332  35.142  1.00  0.00           N
ATOM   3588  H   GLN A 244      24.761  26.443  36.016  1.00  0.00           H
ATOM   3589  CA  GLN A 244      25.141  25.045  34.438  1.00  0.00           C
ATOM   3590  HA  GLN A 244      26.174  24.700  34.343  1.00  0.00           H
ATOM   3591  CB  GLN A 244      24.490  24.031  35.423  1.00  0.00           C
ATOM   3592  HB1 GLN A 244      24.063  23.216  34.843  1.00  0.00           H
ATOM   3593  HB2 GLN A 244      23.748  24.455  36.094  1.00  0.00           H
ATOM   3594  CG  GLN A 244      25.568  23.321  36.248  1.00  0.00           C
ATOM   3595  HG1 GLN A 244      26.223  24.047  36.728  1.00  0.00           H
ATOM   3596  HG2 GLN A 244      26.114  22.771  35.473  1.00  0.00           H
ATOM   3597  CD  GLN A 244      24.893  22.454  37.299  1.00  0.00           C
ATOM   3598  OE1 GLN A 244      23.734  22.108  37.246  1.00  0.00           O
ATOM   3599  NE2 GLN A 244      25.634  22.017  38.245  1.00  0.00           N
ATOM   3600 1HE2 GLN A 244      26.636  22.129  38.245  1.00  0.00           H
ATOM   3601 2HE2 GLN A 244      25.134  21.334  38.793  1.00  0.00           H
ATOM   3602  C   GLN A 244      24.412  25.097  33.089  1.00  0.00           C
ATOM   3603  O   GLN A 244      24.506  24.039  32.380  1.00  0.00           O
ATOM   3604  N   LYS A 245      23.873  26.235  32.616  1.00  0.00           N
ATOM   3605  H   LYS A 245      23.845  26.998  33.278  1.00  0.00           H
ATOM   3606  CA  LYS A 245      23.376  26.514  31.268  1.00  0.00           C
ATOM   3607  HA  LYS A 245      23.115  25.567  30.795  1.00  0.00           H
ATOM   3608  CB  LYS A 245      22.148  27.322  31.286  1.00  0.00           C
ATOM   3609  HB1 LYS A 245      21.805  27.348  30.247  1.00  0.00           H
ATOM   3610  HB2 LYS A 245      22.346  28.271  31.784  1.00  0.00           H
ATOM   3611  CG  LYS A 245      20.961  26.543  32.003  1.00  0.00           C
ATOM   3612  HG1 LYS A 245      20.994  25.569  31.518  1.00  0.00           H
ATOM   3613  HG2 LYS A 245      20.167  27.175  31.591  1.00  0.00           H
ATOM   3614  CD  LYS A 245      20.748  26.372  33.510  1.00  0.00           C
ATOM   3615  HD1 LYS A 245      20.980  27.367  33.911  1.00  0.00           H
ATOM   3616  HD2 LYS A 245      21.508  25.702  33.913  1.00  0.00           H
ATOM   3617  CE  LYS A 245      19.355  25.909  33.907  1.00  0.00           C
ATOM   3618  HE1 LYS A 245      19.006  25.148  33.210  1.00  0.00           H
ATOM   3619  HE2 LYS A 245      18.748  26.802  34.070  1.00  0.00           H
ATOM   3620  NZ  LYS A 245      19.322  25.266  35.263  1.00  0.00           N
ATOM   3621  HZ1 LYS A 245      19.907  25.805  35.888  1.00  0.00           H
ATOM   3622  HZ2 LYS A 245      18.366  25.135  35.533  1.00  0.00           H
ATOM   3623  HZ3 LYS A 245      19.744  24.349  35.242  1.00  0.00           H
ATOM   3624  C   LYS A 245      24.384  27.036  30.188  1.00  0.00           C
ATOM   3625  O   LYS A 245      23.892  27.316  29.041  1.00  0.00           O
ATOM   3626  N   LEU A 246      25.666  27.212  30.525  1.00  0.00           N
ATOM   3627  H   LEU A 246      25.893  27.123  31.508  1.00  0.00           H
ATOM   3628  CA  LEU A 246      26.729  27.293  29.550  1.00  0.00           C
ATOM   3629  HA  LEU A 246      26.451  27.963  28.732  1.00  0.00           H
ATOM   3630  CB  LEU A 246      27.990  27.811  30.340  1.00  0.00           C
ATOM   3631  HB1 LEU A 246      28.843  27.718  29.666  1.00  0.00           H
ATOM   3632  HB2 LEU A 246      28.179  27.205  31.220  1.00  0.00           H
ATOM   3633  CG  LEU A 246      27.956  29.237  30.908  1.00  0.00           C
ATOM   3634  HG  LEU A 246      27.252  29.252  31.738  1.00  0.00           H
ATOM   3635  CD1 LEU A 246      29.297  29.683  31.293  1.00  0.00           C
ATOM   3636 1HD1 LEU A 246      29.175  30.578  31.908  1.00  0.00           H
ATOM   3637 2HD1 LEU A 246      29.790  28.904  31.864  1.00  0.00           H
ATOM   3638 3HD1 LEU A 246      29.960  30.002  30.489  1.00  0.00           H
ATOM   3639  CD2 LEU A 246      27.322  30.294  29.992  1.00  0.00           C
ATOM   3640 1HD2 LEU A 246      27.276  31.216  30.578  1.00  0.00           H
ATOM   3641 2HD2 LEU A 246      27.901  30.277  29.080  1.00  0.00           H
ATOM   3642 3HD2 LEU A 246      26.301  29.999  29.743  1.00  0.00           H
ATOM   3643  C   LEU A 246      27.017  25.818  29.039  1.00  0.00           C
ATOM   3644  O   LEU A 246      26.382  24.829  29.400  1.00  0.00           O
ATOM   3645  N   SER A 247      27.875  25.764  28.033  1.00  0.00           N
ATOM   3646  H   SER A 247      28.424  26.599  27.869  1.00  0.00           H
ATOM   3647  CA  SER A 247      28.385  24.580  27.304  1.00  0.00           C
ATOM   3648  HA  SER A 247      28.135  23.686  27.859  1.00  0.00           H
ATOM   3649  CB  SER A 247      27.754  24.547  25.930  1.00  0.00           C
ATOM   3650  HB1 SER A 247      28.341  23.847  25.343  1.00  0.00           H
ATOM   3651  HB2 SER A 247      27.776  25.564  25.544  1.00  0.00           H
ATOM   3652  OG  SER A 247      26.502  23.970  26.204  1.00  0.00           O
ATOM   3653  HG  SER A 247      25.969  24.712  26.507  1.00  0.00           H
ATOM   3654  C   SER A 247      29.875  24.449  27.268  1.00  0.00           C
ATOM   3655  O   SER A 247      30.376  23.293  27.402  1.00  0.00           O
ATOM   3656  N   ASP A 248      30.673  25.462  27.091  1.00  0.00           N
ATOM   3657  H   ASP A 248      30.310  26.397  27.127  1.00  0.00           H
ATOM   3658  CA  ASP A 248      32.052  25.323  26.629  1.00  0.00           C
ATOM   3659  HA  ASP A 248      32.144  24.332  26.182  1.00  0.00           H
ATOM   3660  CB  ASP A 248      32.314  26.285  25.439  1.00  0.00           C
ATOM   3661  HB1 ASP A 248      33.021  25.886  24.718  1.00  0.00           H
ATOM   3662  HB2 ASP A 248      32.777  27.195  25.828  1.00  0.00           H
ATOM   3663  CG  ASP A 248      31.051  26.633  24.613  1.00  0.00           C
ATOM   3664  OD1 ASP A 248      30.589  27.789  24.587  1.00  0.00           O
ATOM   3665  OD2 ASP A 248      30.515  25.826  23.816  1.00  0.00           O
ATOM   3666  C   ASP A 248      33.159  25.367  27.678  1.00  0.00           C
ATOM   3667  O   ASP A 248      34.293  25.453  27.338  1.00  0.00           O
ATOM   3668  N   VAL A 249      32.781  25.457  28.957  1.00  0.00           N
ATOM   3669  H   VAL A 249      31.824  25.212  29.184  1.00  0.00           H
ATOM   3670  CA  VAL A 249      33.761  25.531  30.038  1.00  0.00           C
ATOM   3671  HA  VAL A 249      34.781  25.521  29.674  1.00  0.00           H
ATOM   3672  CB  VAL A 249      33.687  26.897  30.890  1.00  0.00           C
ATOM   3673  HB  VAL A 249      34.368  26.838  31.742  1.00  0.00           H
ATOM   3674  CG1 VAL A 249      34.281  28.017  30.008  1.00  0.00           C
ATOM   3675 1HG1 VAL A 249      33.634  28.110  29.131  1.00  0.00           H
ATOM   3676 2HG1 VAL A 249      34.237  28.965  30.550  1.00  0.00           H
ATOM   3677 3HG1 VAL A 249      35.331  27.938  29.720  1.00  0.00           H
ATOM   3678  CG2 VAL A 249      32.268  27.241  31.281  1.00  0.00           C
ATOM   3679 1HG2 VAL A 249      31.844  26.625  32.080  1.00  0.00           H
ATOM   3680 2HG2 VAL A 249      32.241  28.256  31.660  1.00  0.00           H
ATOM   3681 3HG2 VAL A 249      31.562  27.302  30.461  1.00  0.00           H
ATOM   3682  C   VAL A 249      33.631  24.459  31.107  1.00  0.00           C
ATOM   3683  O   VAL A 249      32.541  24.300  31.723  1.00  0.00           O
ATOM   3684  N   THR A 250      34.793  24.030  31.606  1.00  0.00           N
ATOM   3685  H   THR A 250      35.629  24.362  31.142  1.00  0.00           H
ATOM   3686  CA  THR A 250      34.888  23.295  32.926  1.00  0.00           C
ATOM   3687  HA  THR A 250      34.275  22.394  32.923  1.00  0.00           H
ATOM   3688  CB  THR A 250      36.291  22.768  33.073  1.00  0.00           C
ATOM   3689  HB  THR A 250      36.979  23.607  33.177  1.00  0.00           H
ATOM   3690  CG2 THR A 250      36.477  21.899  34.432  1.00  0.00           C
ATOM   3691 1HG2 THR A 250      35.718  21.147  34.646  1.00  0.00           H
ATOM   3692 2HG2 THR A 250      37.402  21.335  34.406  1.00  0.00           H
ATOM   3693 3HG2 THR A 250      36.474  22.639  35.238  1.00  0.00           H
ATOM   3694  OG1 THR A 250      36.696  21.995  32.010  1.00  0.00           O
ATOM   3695  HG1 THR A 250      37.614  22.202  31.845  1.00  0.00           H
ATOM   3696  C   THR A 250      34.595  24.201  34.160  1.00  0.00           C
ATOM   3697  O   THR A 250      35.355  25.153  34.413  1.00  0.00           O
ATOM   3698  N   LEU A 251      33.725  23.766  35.020  1.00  0.00           N
ATOM   3699  H   LEU A 251      33.414  22.825  34.837  1.00  0.00           H
ATOM   3700  CA  LEU A 251      33.270  24.660  36.145  1.00  0.00           C
ATOM   3701  HA  LEU A 251      33.492  25.676  35.822  1.00  0.00           H
ATOM   3702  CB  LEU A 251      31.799  24.444  36.553  1.00  0.00           C
ATOM   3703  HB1 LEU A 251      31.462  25.023  37.413  1.00  0.00           H
ATOM   3704  HB2 LEU A 251      31.661  23.393  36.774  1.00  0.00           H
ATOM   3705  CG  LEU A 251      30.842  24.849  35.459  1.00  0.00           C
ATOM   3706  HG  LEU A 251      31.112  24.348  34.535  1.00  0.00           H
ATOM   3707  CD1 LEU A 251      29.370  24.409  35.814  1.00  0.00           C
ATOM   3708 1HD1 LEU A 251      29.237  24.800  36.818  1.00  0.00           H
ATOM   3709 2HD1 LEU A 251      28.618  24.940  35.226  1.00  0.00           H
ATOM   3710 3HD1 LEU A 251      29.292  23.319  35.807  1.00  0.00           H
ATOM   3711  CD2 LEU A 251      30.866  26.371  35.194  1.00  0.00           C
ATOM   3712 1HD2 LEU A 251      30.071  26.526  34.472  1.00  0.00           H
ATOM   3713 2HD2 LEU A 251      30.702  26.923  36.114  1.00  0.00           H
ATOM   3714 3HD2 LEU A 251      31.870  26.532  34.782  1.00  0.00           H
ATOM   3715  C   LEU A 251      34.236  24.392  37.362  1.00  0.00           C
ATOM   3716  O   LEU A 251      34.283  23.216  37.793  1.00  0.00           O
ATOM   3717  N   VAL A 252      34.995  25.314  37.895  1.00  0.00           N
ATOM   3718  H   VAL A 252      35.092  26.166  37.372  1.00  0.00           H
ATOM   3719  CA  VAL A 252      35.894  25.121  39.015  1.00  0.00           C
ATOM   3720  HA  VAL A 252      36.103  24.080  39.223  1.00  0.00           H
ATOM   3721  CB  VAL A 252      37.335  25.461  38.647  1.00  0.00           C
ATOM   3722  HB  VAL A 252      37.409  26.540  38.479  1.00  0.00           H
ATOM   3723  CG1 VAL A 252      38.262  25.272  39.822  1.00  0.00           C
ATOM   3724 1HG1 VAL A 252      37.921  25.750  40.738  1.00  0.00           H
ATOM   3725 2HG1 VAL A 252      38.323  24.198  40.012  1.00  0.00           H
ATOM   3726 3HG1 VAL A 252      39.309  25.537  39.687  1.00  0.00           H
ATOM   3727  CG2 VAL A 252      37.904  24.806  37.400  1.00  0.00           C
ATOM   3728 1HG2 VAL A 252      37.267  24.998  36.543  1.00  0.00           H
ATOM   3729 2HG2 VAL A 252      38.933  25.093  37.197  1.00  0.00           H
ATOM   3730 3HG2 VAL A 252      37.869  23.719  37.509  1.00  0.00           H
ATOM   3731  C   VAL A 252      35.261  25.885  40.289  1.00  0.00           C
ATOM   3732  O   VAL A 252      35.389  27.124  40.330  1.00  0.00           O
ATOM   3733  N   PRO A 253      34.742  25.150  41.278  1.00  0.00           N
ATOM   3734  CD  PRO A 253      34.454  23.737  41.234  1.00  0.00           C
ATOM   3735  HD1 PRO A 253      35.365  23.191  41.479  1.00  0.00           H
ATOM   3736  HD2 PRO A 253      33.917  23.425  40.338  1.00  0.00           H
ATOM   3737  CG  PRO A 253      33.576  23.388  42.341  1.00  0.00           C
ATOM   3738  HG1 PRO A 253      34.183  23.000  43.158  1.00  0.00           H
ATOM   3739  HG2 PRO A 253      32.850  22.649  42.018  1.00  0.00           H
ATOM   3740  CB  PRO A 253      32.938  24.687  42.737  1.00  0.00           C
ATOM   3741  HB1 PRO A 253      32.752  24.856  43.799  1.00  0.00           H
ATOM   3742  HB2 PRO A 253      31.993  24.792  42.206  1.00  0.00           H
ATOM   3743  CA  PRO A 253      34.036  25.721  42.383  1.00  0.00           C
ATOM   3744  HA  PRO A 253      33.497  26.630  42.095  1.00  0.00           H
ATOM   3745  C   PRO A 253      34.948  26.014  43.570  1.00  0.00           C
ATOM   3746  O   PRO A 253      35.707  25.181  44.025  1.00  0.00           O
ATOM   3747  N   VAL A 254      34.889  27.243  44.075  1.00  0.00           N
ATOM   3748  H   VAL A 254      34.422  27.923  43.491  1.00  0.00           H
ATOM   3749  CA  VAL A 254      35.625  27.777  45.304  1.00  0.00           C
ATOM   3750  HA  VAL A 254      36.016  26.922  45.852  1.00  0.00           H
ATOM   3751  CB  VAL A 254      36.758  28.752  44.977  1.00  0.00           C
ATOM   3752  HB  VAL A 254      37.293  29.167  45.842  1.00  0.00           H
ATOM   3753  CG1 VAL A 254      37.875  28.005  44.309  1.00  0.00           C
ATOM   3754 1HG1 VAL A 254      38.643  28.720  44.024  1.00  0.00           H
ATOM   3755 2HG1 VAL A 254      38.339  27.230  44.936  1.00  0.00           H
ATOM   3756 3HG1 VAL A 254      37.523  27.521  43.401  1.00  0.00           H
ATOM   3757  CG2 VAL A 254      36.333  29.931  44.094  1.00  0.00           C
ATOM   3758 1HG2 VAL A 254      37.198  30.524  43.807  1.00  0.00           H
ATOM   3759 2HG2 VAL A 254      35.926  29.639  43.126  1.00  0.00           H
ATOM   3760 3HG2 VAL A 254      35.587  30.492  44.655  1.00  0.00           H
ATOM   3761  C   VAL A 254      34.726  28.452  46.345  1.00  0.00           C
ATOM   3762  O   VAL A 254      33.566  28.763  46.142  1.00  0.00           O
ATOM   3763  N   SER A 255      35.267  28.750  47.560  1.00  0.00           N
ATOM   3764  H   SER A 255      36.251  28.603  47.739  1.00  0.00           H
ATOM   3765  CA  SER A 255      34.461  29.223  48.648  1.00  0.00           C
ATOM   3766  HA  SER A 255      33.487  29.583  48.307  1.00  0.00           H
ATOM   3767  CB  SER A 255      34.202  28.056  49.586  1.00  0.00           C
ATOM   3768  HB1 SER A 255      33.880  28.513  50.523  1.00  0.00           H
ATOM   3769  HB2 SER A 255      35.084  27.440  49.809  1.00  0.00           H
ATOM   3770  OG  SER A 255      33.263  27.211  49.137  1.00  0.00           O
ATOM   3771  HG  SER A 255      32.458  27.678  49.381  1.00  0.00           H
ATOM   3772  C   SER A 255      35.161  30.329  49.395  1.00  0.00           C
ATOM   3773  O   SER A 255      36.313  30.180  49.832  1.00  0.00           O
ATOM   3774  N   CYS A 256      34.426  31.427  49.636  1.00  0.00           N
ATOM   3775  H   CYS A 256      33.424  31.316  49.591  1.00  0.00           H
ATOM   3776  CA  CYS A 256      35.015  32.643  50.180  1.00  0.00           C
ATOM   3777  HA  CYS A 256      35.953  32.338  50.632  1.00  0.00           H
ATOM   3778  CB  CYS A 256      35.286  33.708  49.089  1.00  0.00           C
ATOM   3779  HB1 CYS A 256      36.026  34.370  49.531  1.00  0.00           H
ATOM   3780  HB2 CYS A 256      34.374  34.264  48.864  1.00  0.00           H
ATOM   3781  SG  CYS A 256      35.995  33.010  47.571  1.00  0.00           S
ATOM   3782  HG  CYS A 256      37.149  32.506  48.007  1.00  0.00           H
ATOM   3783  C   CYS A 256      34.279  33.355  51.334  1.00  0.00           C
ATOM   3784  O   CYS A 256      34.318  34.566  51.488  1.00  0.00           O
ATOM   3785  N   SER A 257      33.740  32.542  52.265  1.00  0.00           N
ATOM   3786  H   SER A 257      33.913  31.545  52.192  1.00  0.00           H
ATOM   3787  CA  SER A 257      32.777  33.073  53.298  1.00  0.00           C
ATOM   3788  HA  SER A 257      32.199  33.830  52.758  1.00  0.00           H
ATOM   3789  CB  SER A 257      31.856  31.983  53.878  1.00  0.00           C
ATOM   3790  HB1 SER A 257      31.188  31.604  53.102  1.00  0.00           H
ATOM   3791  HB2 SER A 257      31.331  32.429  54.723  1.00  0.00           H
ATOM   3792  OG  SER A 257      32.580  30.954  54.410  1.00  0.00           O
ATOM   3793  HG  SER A 257      33.194  30.750  53.700  1.00  0.00           H
ATOM   3794  C   SER A 257      33.481  33.820  54.428  1.00  0.00           C
ATOM   3795  O   SER A 257      32.899  34.830  54.859  1.00  0.00           O
ATOM   3796  N   GLU A 258      34.724  33.585  54.809  1.00  0.00           N
ATOM   3797  H   GLU A 258      35.147  32.713  54.514  1.00  0.00           H
ATOM   3798  CA  GLU A 258      35.326  34.480  55.822  1.00  0.00           C
ATOM   3799  HA  GLU A 258      34.551  34.860  56.498  1.00  0.00           H
ATOM   3800  CB  GLU A 258      36.469  33.739  56.562  1.00  0.00           C
ATOM   3801  HB1 GLU A 258      37.033  34.510  57.088  1.00  0.00           H
ATOM   3802  HB2 GLU A 258      37.129  33.279  55.824  1.00  0.00           H
ATOM   3803  CG  GLU A 258      36.133  32.606  57.533  1.00  0.00           C
ATOM   3804  HG1 GLU A 258      36.955  32.127  58.064  1.00  0.00           H
ATOM   3805  HG2 GLU A 258      35.609  31.916  56.863  1.00  0.00           H
ATOM   3806  CD  GLU A 258      35.148  33.022  58.578  1.00  0.00           C
ATOM   3807  OE1 GLU A 258      33.958  32.670  58.462  1.00  0.00           O
ATOM   3808  OE2 GLU A 258      35.486  33.863  59.480  1.00  0.00           O
ATOM   3809  C   GLU A 258      35.817  35.806  55.211  1.00  0.00           C
ATOM   3810  O   GLU A 258      35.329  36.809  55.751  1.00  0.00           O
ATOM   3811  N   LEU A 259      36.466  35.793  54.021  1.00  0.00           N
ATOM   3812  H   LEU A 259      36.757  34.891  53.677  1.00  0.00           H
ATOM   3813  CA  LEU A 259      36.935  37.049  53.418  1.00  0.00           C
ATOM   3814  HA  LEU A 259      37.347  37.554  54.294  1.00  0.00           H
ATOM   3815  CB  LEU A 259      38.082  36.755  52.538  1.00  0.00           C
ATOM   3816  HB1 LEU A 259      38.395  37.698  52.088  1.00  0.00           H
ATOM   3817  HB2 LEU A 259      37.768  36.121  51.718  1.00  0.00           H
ATOM   3818  CG  LEU A 259      39.293  36.185  53.151  1.00  0.00           C
ATOM   3819  HG  LEU A 259      38.997  35.271  53.653  1.00  0.00           H
ATOM   3820  CD1 LEU A 259      40.303  35.945  52.029  1.00  0.00           C
ATOM   3821 1HD1 LEU A 259      39.910  35.223  51.303  1.00  0.00           H
ATOM   3822 2HD1 LEU A 259      40.583  36.825  51.443  1.00  0.00           H
ATOM   3823 3HD1 LEU A 259      41.255  35.590  52.411  1.00  0.00           H
ATOM   3824  CD2 LEU A 259      39.974  37.104  54.157  1.00  0.00           C
ATOM   3825 1HD2 LEU A 259      41.017  36.794  54.216  1.00  0.00           H
ATOM   3826 2HD2 LEU A 259      39.850  38.178  54.039  1.00  0.00           H
ATOM   3827 3HD2 LEU A 259      39.532  37.006  55.161  1.00  0.00           H
ATOM   3828  C   LEU A 259      35.804  37.957  52.936  1.00  0.00           C
ATOM   3829  O   LEU A 259      36.015  39.161  52.874  1.00  0.00           O
ATOM   3830  N   GLU A 260      34.599  37.498  52.612  1.00  0.00           N
ATOM   3831  H   GLU A 260      34.478  36.499  52.661  1.00  0.00           H
ATOM   3832  CA  GLU A 260      33.379  38.280  52.262  1.00  0.00           C
ATOM   3833  HA  GLU A 260      33.623  38.871  51.388  1.00  0.00           H
ATOM   3834  CB  GLU A 260      32.303  37.319  51.829  1.00  0.00           C
ATOM   3835  HB1 GLU A 260      32.009  36.597  52.585  1.00  0.00           H
ATOM   3836  HB2 GLU A 260      32.685  36.642  51.071  1.00  0.00           H
ATOM   3837  CG  GLU A 260      30.957  37.963  51.260  1.00  0.00           C
ATOM   3838  HG1 GLU A 260      31.196  38.782  50.586  1.00  0.00           H
ATOM   3839  HG2 GLU A 260      30.406  38.295  52.140  1.00  0.00           H
ATOM   3840  CD  GLU A 260      30.171  36.797  50.612  1.00  0.00           C
ATOM   3841  OE1 GLU A 260      29.701  37.049  49.476  1.00  0.00           O
ATOM   3842  OE2 GLU A 260      30.038  35.720  51.176  1.00  0.00           O
ATOM   3843  C   GLU A 260      32.898  39.219  53.463  1.00  0.00           C
ATOM   3844  O   GLU A 260      32.111  40.175  53.240  1.00  0.00           O
ATOM   3845  N   LYS A 261      33.488  39.087  54.602  1.00  0.00           N
ATOM   3846  H   LYS A 261      34.140  38.312  54.699  1.00  0.00           H
ATOM   3847  CA  LYS A 261      33.304  40.100  55.735  1.00  0.00           C
ATOM   3848  HA  LYS A 261      32.250  40.395  55.707  1.00  0.00           H
ATOM   3849  CB  LYS A 261      33.373  39.418  57.117  1.00  0.00           C
ATOM   3850  HB1 LYS A 261      33.240  40.087  57.965  1.00  0.00           H
ATOM   3851  HB2 LYS A 261      34.334  38.898  57.187  1.00  0.00           H
ATOM   3852  CG  LYS A 261      32.307  38.378  57.290  1.00  0.00           C
ATOM   3853  HG1 LYS A 261      32.322  37.601  56.514  1.00  0.00           H
ATOM   3854  HG2 LYS A 261      31.363  38.928  57.272  1.00  0.00           H
ATOM   3855  CD  LYS A 261      32.376  37.610  58.666  1.00  0.00           C
ATOM   3856  HD1 LYS A 261      31.485  36.979  58.705  1.00  0.00           H
ATOM   3857  HD2 LYS A 261      32.268  38.318  59.491  1.00  0.00           H
ATOM   3858  CE  LYS A 261      33.649  36.704  58.750  1.00  0.00           C
ATOM   3859  HE1 LYS A 261      34.550  37.308  58.760  1.00  0.00           H
ATOM   3860  HE2 LYS A 261      33.763  36.246  57.764  1.00  0.00           H
ATOM   3861  NZ  LYS A 261      33.546  35.728  59.822  1.00  0.00           N
ATOM   3862  HZ1 LYS A 261      33.793  36.071  60.739  1.00  0.00           H
ATOM   3863  HZ2 LYS A 261      32.773  35.083  59.805  1.00  0.00           H
ATOM   3864  HZ3 LYS A 261      34.284  35.038  59.722  1.00  0.00           H
ATOM   3865  C   LYS A 261      34.229  41.317  55.643  1.00  0.00           C
ATOM   3866  O   LYS A 261      34.075  42.264  56.390  1.00  0.00           O
ATOM   3867  N   ALA A 262      35.302  41.141  54.779  1.00  0.00           N
ATOM   3868  H   ALA A 262      35.375  40.201  54.425  1.00  0.00           H
ATOM   3869  CA  ALA A 262      36.386  42.012  54.516  1.00  0.00           C
ATOM   3870  HA  ALA A 262      36.293  42.961  55.045  1.00  0.00           H
ATOM   3871  CB  ALA A 262      37.751  41.268  54.816  1.00  0.00           C
ATOM   3872  HB1 ALA A 262      37.931  40.462  54.116  1.00  0.00           H
ATOM   3873  HB2 ALA A 262      38.587  41.966  54.700  1.00  0.00           H
ATOM   3874  HB3 ALA A 262      37.788  40.882  55.836  1.00  0.00           H
ATOM   3875  C   ALA A 262      36.429  42.493  53.073  1.00  0.00           C
ATOM   3876  O   ALA A 262      37.196  43.426  52.753  1.00  0.00           O
ATOM   3877  N   GLY A 263      35.524  41.982  52.222  1.00  0.00           N
ATOM   3878  H   GLY A 263      34.968  41.196  52.532  1.00  0.00           H
ATOM   3879  CA  GLY A 263      35.200  42.657  50.983  1.00  0.00           C
ATOM   3880  HA1 GLY A 263      36.129  42.732  50.403  1.00  0.00           H
ATOM   3881  HA2 GLY A 263      34.805  43.625  51.281  1.00  0.00           H
ATOM   3882  C   GLY A 263      34.082  41.987  50.068  1.00  0.00           C
ATOM   3883  O   GLY A 263      33.581  40.907  50.324  1.00  0.00           O
ATOM   3884  N   ALA A 264      33.678  42.687  49.011  1.00  0.00           N
ATOM   3885  H   ALA A 264      34.003  43.642  49.037  1.00  0.00           H
ATOM   3886  CA  ALA A 264      32.698  42.307  48.004  1.00  0.00           C
ATOM   3887  HA  ALA A 264      31.941  41.667  48.453  1.00  0.00           H
ATOM   3888  CB  ALA A 264      32.136  43.705  47.638  1.00  0.00           C
ATOM   3889  HB1 ALA A 264      32.003  44.235  48.587  1.00  0.00           H
ATOM   3890  HB2 ALA A 264      32.949  44.247  47.152  1.00  0.00           H
ATOM   3891  HB3 ALA A 264      31.227  43.713  47.033  1.00  0.00           H
ATOM   3892  C   ALA A 264      33.370  41.688  46.770  1.00  0.00           C
ATOM   3893  O   ALA A 264      34.529  42.007  46.470  1.00  0.00           O
ATOM   3894  N   GLY A 265      32.676  40.812  45.992  1.00  0.00           N
ATOM   3895  H   GLY A 265      31.702  40.798  46.221  1.00  0.00           H
ATOM   3896  CA  GLY A 265      33.052  40.029  44.786  1.00  0.00           C
ATOM   3897  HA1 GLY A 265      34.015  40.353  44.385  1.00  0.00           H
ATOM   3898  HA2 GLY A 265      32.331  40.187  43.986  1.00  0.00           H
ATOM   3899  C   GLY A 265      33.029  38.541  45.074  1.00  0.00           C
ATOM   3900  O   GLY A 265      32.035  37.831  44.864  1.00  0.00           O
ATOM   3901  N   LEU A 266      34.158  38.008  45.427  1.00  0.00           N
ATOM   3902  H   LEU A 266      34.022  37.022  45.614  1.00  0.00           H
ATOM   3903  CA  LEU A 266      35.520  38.533  45.823  1.00  0.00           C
ATOM   3904  HA  LEU A 266      35.571  39.546  45.426  1.00  0.00           H
ATOM   3905  CB  LEU A 266      35.707  38.839  47.352  1.00  0.00           C
ATOM   3906  HB1 LEU A 266      35.095  39.654  47.744  1.00  0.00           H
ATOM   3907  HB2 LEU A 266      36.730  39.171  47.533  1.00  0.00           H
ATOM   3908  CG  LEU A 266      35.405  37.733  48.357  1.00  0.00           C
ATOM   3909  HG  LEU A 266      35.732  36.812  47.880  1.00  0.00           H
ATOM   3910  CD1 LEU A 266      36.203  37.916  49.591  1.00  0.00           C
ATOM   3911 1HD1 LEU A 266      36.062  37.213  50.413  1.00  0.00           H
ATOM   3912 2HD1 LEU A 266      37.281  38.074  49.477  1.00  0.00           H
ATOM   3913 3HD1 LEU A 266      35.904  38.831  50.103  1.00  0.00           H
ATOM   3914  CD2 LEU A 266      33.916  37.551  48.672  1.00  0.00           C
ATOM   3915 1HD2 LEU A 266      33.553  38.390  49.268  1.00  0.00           H
ATOM   3916 2HD2 LEU A 266      33.308  37.618  47.775  1.00  0.00           H
ATOM   3917 3HD2 LEU A 266      33.704  36.579  49.123  1.00  0.00           H
ATOM   3918  C   LEU A 266      36.588  37.567  45.221  1.00  0.00           C
ATOM   3919  O   LEU A 266      37.782  37.703  45.427  1.00  0.00           O
ATOM   3920  N   SER A 267      36.181  36.724  44.280  1.00  0.00           N
ATOM   3921  H   SER A 267      35.220  36.789  43.949  1.00  0.00           H
ATOM   3922  CA  SER A 267      37.014  35.760  43.562  1.00  0.00           C
ATOM   3923  HA  SER A 267      37.457  35.019  44.221  1.00  0.00           H
ATOM   3924  CB  SER A 267      36.315  35.000  42.434  1.00  0.00           C
ATOM   3925  HB1 SER A 267      36.914  34.096  42.313  1.00  0.00           H
ATOM   3926  HB2 SER A 267      36.382  35.599  41.529  1.00  0.00           H
ATOM   3927  OG  SER A 267      34.973  34.649  42.764  1.00  0.00           O
ATOM   3928  HG  SER A 267      34.435  34.753  41.974  1.00  0.00           H
ATOM   3929  C   SER A 267      38.217  36.376  42.789  1.00  0.00           C
ATOM   3930  O   SER A 267      39.380  35.907  42.961  1.00  0.00           O
ATOM   3931  N   SER A 268      38.026  37.486  42.101  1.00  0.00           N
ATOM   3932  H   SER A 268      37.087  37.830  41.976  1.00  0.00           H
ATOM   3933  CA  SER A 268      39.078  38.229  41.519  1.00  0.00           C
ATOM   3934  HA  SER A 268      39.894  37.571  41.207  1.00  0.00           H
ATOM   3935  CB  SER A 268      38.555  38.889  40.209  1.00  0.00           C
ATOM   3936  HB1 SER A 268      38.257  38.170  39.443  1.00  0.00           H
ATOM   3937  HB2 SER A 268      39.367  39.476  39.766  1.00  0.00           H
ATOM   3938  OG  SER A 268      37.566  39.823  40.415  1.00  0.00           O
ATOM   3939  HG  SER A 268      36.728  39.365  40.491  1.00  0.00           H
ATOM   3940  C   SER A 268      39.678  39.373  42.387  1.00  0.00           C
ATOM   3941  O   SER A 268      40.500  40.213  42.062  1.00  0.00           O
ATOM   3942  N   LEU A 269      39.401  39.297  43.721  1.00  0.00           N
ATOM   3943  H   LEU A 269      38.716  38.592  43.947  1.00  0.00           H
ATOM   3944  CA  LEU A 269      39.939  40.157  44.828  1.00  0.00           C
ATOM   3945  HA  LEU A 269      40.426  40.973  44.278  1.00  0.00           H
ATOM   3946  CB  LEU A 269      38.757  40.921  45.529  1.00  0.00           C
ATOM   3947  HB1 LEU A 269      37.995  40.232  45.872  1.00  0.00           H
ATOM   3948  HB2 LEU A 269      38.195  41.504  44.812  1.00  0.00           H
ATOM   3949  CG  LEU A 269      39.087  41.876  46.715  1.00  0.00           C
ATOM   3950  HG  LEU A 269      39.590  41.273  47.464  1.00  0.00           H
ATOM   3951  CD1 LEU A 269      39.994  43.025  46.370  1.00  0.00           C
ATOM   3952 1HD1 LEU A 269      40.877  42.730  45.815  1.00  0.00           H
ATOM   3953 2HD1 LEU A 269      39.415  43.753  45.795  1.00  0.00           H
ATOM   3954 3HD1 LEU A 269      40.421  43.543  47.237  1.00  0.00           H
ATOM   3955  CD2 LEU A 269      37.742  42.314  47.339  1.00  0.00           C
ATOM   3956 1HD2 LEU A 269      37.080  41.463  47.499  1.00  0.00           H
ATOM   3957 2HD2 LEU A 269      37.889  42.927  48.223  1.00  0.00           H
ATOM   3958 3HD2 LEU A 269      37.303  42.946  46.555  1.00  0.00           H
ATOM   3959  C   LEU A 269      40.873  39.393  45.742  1.00  0.00           C
ATOM   3960  O   LEU A 269      41.847  39.920  46.242  1.00  0.00           O
ATOM   3961  N   CYS A 270      40.667  38.069  45.929  1.00  0.00           N
ATOM   3962  H   CYS A 270      39.754  37.771  45.613  1.00  0.00           H
ATOM   3963  CA  CYS A 270      41.490  37.176  46.850  1.00  0.00           C
ATOM   3964  HA  CYS A 270      41.862  37.717  47.721  1.00  0.00           H
ATOM   3965  CB  CYS A 270      40.601  36.039  47.285  1.00  0.00           C
ATOM   3966  HB1 CYS A 270      41.090  35.335  47.958  1.00  0.00           H
ATOM   3967  HB2 CYS A 270      40.268  35.489  46.401  1.00  0.00           H
ATOM   3968  SG  CYS A 270      39.128  36.506  48.257  1.00  0.00           S
ATOM   3969  HG  CYS A 270      38.784  37.485  47.414  1.00  0.00           H
ATOM   3970  C   CYS A 270      42.797  36.587  46.200  1.00  0.00           C
ATOM   3971  O   CYS A 270      43.575  35.862  46.872  1.00  0.00           O
ATOM   3972  N   LEU A 271      42.969  36.768  44.875  1.00  0.00           N
ATOM   3973  H   LEU A 271      42.386  37.410  44.363  1.00  0.00           H
ATOM   3974  CA  LEU A 271      44.014  36.252  44.040  1.00  0.00           C
ATOM   3975  HA  LEU A 271      44.894  36.087  44.663  1.00  0.00           H
ATOM   3976  CB  LEU A 271      43.641  34.850  43.408  1.00  0.00           C
ATOM   3977  HB1 LEU A 271      43.456  34.203  44.264  1.00  0.00           H
ATOM   3978  HB2 LEU A 271      44.476  34.511  42.796  1.00  0.00           H
ATOM   3979  CG  LEU A 271      42.394  34.747  42.515  1.00  0.00           C
ATOM   3980  HG  LEU A 271      41.507  34.992  43.111  1.00  0.00           H
ATOM   3981  CD1 LEU A 271      42.528  35.516  41.258  1.00  0.00           C
ATOM   3982 1HD1 LEU A 271      42.223  36.535  41.492  1.00  0.00           H
ATOM   3983 2HD1 LEU A 271      43.547  35.390  40.897  1.00  0.00           H
ATOM   3984 3HD1 LEU A 271      41.748  35.130  40.599  1.00  0.00           H
ATOM   3985  CD2 LEU A 271      42.451  33.275  42.042  1.00  0.00           C
ATOM   3986 1HD2 LEU A 271      41.554  33.023  41.468  1.00  0.00           H
ATOM   3987 2HD2 LEU A 271      43.332  33.100  41.416  1.00  0.00           H
ATOM   3988 3HD2 LEU A 271      42.432  32.578  42.879  1.00  0.00           H
ATOM   3989  C   LEU A 271      44.452  37.279  42.959  1.00  0.00           C
ATOM   3990  O   LEU A 271      43.774  38.221  42.650  1.00  0.00           O
ATOM   3991  N   VAL A 272      45.616  37.022  42.342  1.00  0.00           N
ATOM   3992  H   VAL A 272      46.256  36.397  42.815  1.00  0.00           H
ATOM   3993  CA  VAL A 272      46.061  37.862  41.170  1.00  0.00           C
ATOM   3994  HA  VAL A 272      45.189  38.305  40.694  1.00  0.00           H
ATOM   3995  CB  VAL A 272      47.060  38.985  41.608  1.00  0.00           C
ATOM   3996  HB  VAL A 272      47.731  38.432  42.282  1.00  0.00           H
ATOM   3997  CG1 VAL A 272      47.845  39.587  40.438  1.00  0.00           C
ATOM   3998 1HG1 VAL A 272      48.480  40.359  40.878  1.00  0.00           H
ATOM   3999 2HG1 VAL A 272      48.503  38.862  39.953  1.00  0.00           H
ATOM   4000 3HG1 VAL A 272      47.232  40.032  39.661  1.00  0.00           H
ATOM   4001  CG2 VAL A 272      46.424  40.138  42.489  1.00  0.00           C
ATOM   4002 1HG2 VAL A 272      45.771  40.789  41.913  1.00  0.00           H
ATOM   4003 2HG2 VAL A 272      45.890  39.675  43.320  1.00  0.00           H
ATOM   4004 3HG2 VAL A 272      47.271  40.685  42.901  1.00  0.00           H
ATOM   4005  C   VAL A 272      46.824  36.910  40.150  1.00  0.00           C
ATOM   4006  O   VAL A 272      47.538  35.968  40.512  1.00  0.00           O
ATOM   4007  N   LEU A 273      46.578  37.082  38.833  1.00  0.00           N
ATOM   4008  H   LEU A 273      46.050  37.907  38.578  1.00  0.00           H
ATOM   4009  CA  LEU A 273      46.837  36.087  37.777  1.00  0.00           C
ATOM   4010  HA  LEU A 273      47.446  35.284  38.171  1.00  0.00           H
ATOM   4011  CB  LEU A 273      45.532  35.465  37.251  1.00  0.00           C
ATOM   4012  HB1 LEU A 273      45.762  34.753  36.467  1.00  0.00           H
ATOM   4013  HB2 LEU A 273      44.964  36.275  36.781  1.00  0.00           H
ATOM   4014  CG  LEU A 273      44.659  34.646  38.290  1.00  0.00           C
ATOM   4015  HG  LEU A 273      44.642  35.305  39.160  1.00  0.00           H
ATOM   4016  CD1 LEU A 273      43.255  34.428  37.690  1.00  0.00           C
ATOM   4017 1HD1 LEU A 273      43.370  33.628  36.947  1.00  0.00           H
ATOM   4018 2HD1 LEU A 273      42.618  34.050  38.491  1.00  0.00           H
ATOM   4019 3HD1 LEU A 273      42.721  35.320  37.371  1.00  0.00           H
ATOM   4020  CD2 LEU A 273      45.297  33.304  38.662  1.00  0.00           C
ATOM   4021 1HD2 LEU A 273      46.369  33.499  38.720  1.00  0.00           H
ATOM   4022 2HD2 LEU A 273      45.104  32.929  39.662  1.00  0.00           H
ATOM   4023 3HD2 LEU A 273      45.058  32.522  37.937  1.00  0.00           H
ATOM   4024  C   LEU A 273      47.599  36.712  36.563  1.00  0.00           C
ATOM   4025  O   LEU A 273      47.277  37.856  36.110  1.00  0.00           O
ATOM   4026  N   SER A 274      48.631  36.011  36.141  1.00  0.00           N
ATOM   4027  H   SER A 274      48.816  35.069  36.463  1.00  0.00           H
ATOM   4028  CA  SER A 274      49.271  36.425  34.876  1.00  0.00           C
ATOM   4029  HA  SER A 274      49.461  37.494  34.956  1.00  0.00           H
ATOM   4030  CB  SER A 274      50.456  35.555  34.399  1.00  0.00           C
ATOM   4031  HB1 SER A 274      51.315  35.551  35.070  1.00  0.00           H
ATOM   4032  HB2 SER A 274      50.778  35.942  33.433  1.00  0.00           H
ATOM   4033  OG  SER A 274      50.174  34.216  34.048  1.00  0.00           O
ATOM   4034  HG  SER A 274      50.589  33.922  33.235  1.00  0.00           H
ATOM   4035  C   SER A 274      48.244  36.349  33.703  1.00  0.00           C
ATOM   4036  O   SER A 274      47.186  35.816  33.837  1.00  0.00           O
ATOM   4037  N   THR A 275      48.608  36.893  32.534  1.00  0.00           N
ATOM   4038  H   THR A 275      49.567  37.189  32.538  1.00  0.00           H
ATOM   4039  CA  THR A 275      47.704  37.181  31.386  1.00  0.00           C
ATOM   4040  HA  THR A 275      46.852  36.510  31.523  1.00  0.00           H
ATOM   4041  CB  THR A 275      47.049  38.615  31.488  1.00  0.00           C
ATOM   4042  HB  THR A 275      46.307  38.619  30.690  1.00  0.00           H
ATOM   4043  CG2 THR A 275      46.431  38.919  32.844  1.00  0.00           C
ATOM   4044 1HG2 THR A 275      47.130  39.018  33.673  1.00  0.00           H
ATOM   4045 2HG2 THR A 275      45.916  39.878  32.779  1.00  0.00           H
ATOM   4046 3HG2 THR A 275      45.735  38.108  33.062  1.00  0.00           H
ATOM   4047  OG1 THR A 275      47.974  39.651  31.217  1.00  0.00           O
ATOM   4048  HG1 THR A 275      47.588  40.497  31.438  1.00  0.00           H
ATOM   4049  C   THR A 275      48.286  36.912  30.000  1.00  0.00           C
ATOM   4050  O   THR A 275      47.836  37.328  28.928  1.00  0.00           O
ATOM   4051  N   ARG A 276      49.413  36.217  29.988  1.00  0.00           N
ATOM   4052  H   ARG A 276      49.781  35.911  30.879  1.00  0.00           H
ATOM   4053  CA  ARG A 276      50.344  36.075  28.857  1.00  0.00           C
ATOM   4054  HA  ARG A 276      50.043  36.727  28.031  1.00  0.00           H
ATOM   4055  CB  ARG A 276      51.773  36.541  29.232  1.00  0.00           C
ATOM   4056  HB1 ARG A 276      51.773  37.573  29.595  1.00  0.00           H
ATOM   4057  HB2 ARG A 276      52.362  36.589  28.318  1.00  0.00           H
ATOM   4058  CG  ARG A 276      52.580  35.759  30.227  1.00  0.00           C
ATOM   4059  HG1 ARG A 276      52.753  34.715  29.932  1.00  0.00           H
ATOM   4060  HG2 ARG A 276      51.989  35.817  31.142  1.00  0.00           H
ATOM   4061  CD  ARG A 276      53.887  36.450  30.481  1.00  0.00           C
ATOM   4062  HD1 ARG A 276      53.739  37.530  30.528  1.00  0.00           H
ATOM   4063  HD2 ARG A 276      54.552  36.416  29.629  1.00  0.00           H
ATOM   4064  NE  ARG A 276      54.583  36.045  31.729  1.00  0.00           N
ATOM   4065  HE  ARG A 276      54.188  36.319  32.619  1.00  0.00           H
ATOM   4066  CZ  ARG A 276      55.733  35.384  31.832  1.00  0.00           C
ATOM   4067  NH1 ARG A 276      56.392  35.215  32.954  1.00  0.00           N
ATOM   4068 1HH1 ARG A 276      56.041  35.589  33.816  1.00  0.00           H
ATOM   4069 2HH1 ARG A 276      57.262  34.704  32.968  1.00  0.00           H
ATOM   4070  NH2 ARG A 276      56.286  34.908  30.749  1.00  0.00           N
ATOM   4071 1HH2 ARG A 276      55.861  35.082  29.856  1.00  0.00           H
ATOM   4072 2HH2 ARG A 276      57.219  34.525  30.888  1.00  0.00           H
ATOM   4073  C   ARG A 276      50.276  34.629  28.337  1.00  0.00           C
ATOM   4074  OC1 ARG A 276      50.342  33.696  29.168  1.00  0.00           O
ATOM   4075  OC2 ARG A 276      50.129  34.419  27.088  1.00  0.00           O
ATOM   4076  H01 UNK B 277      37.252  50.724  52.322  1.00  0.00            
ATOM   4077  H06 UNK B 277      40.187  47.296  46.116  1.00  0.00            
ATOM   4078  H04 UNK B 277      39.139  46.815  44.865  1.00  0.00            
ATOM   4079  H03 UNK B 277      36.882  51.685  51.101  1.00  0.00            
ATOM   4080  H05 UNK B 277      39.601  48.442  44.982  1.00  0.00            
ATOM   4081  H02 UNK B 277      37.783  52.242  52.389  1.00  0.00            
ATOM   4082  O   UNK B 277      39.101  53.320  49.629  1.00  0.00            
ATOM   4083  O1  UNK B 277      40.863  52.697  50.706  1.00  0.00            
ATOM   4084  N   UNK B 277      37.673  51.460  51.723  1.00  0.00            
ATOM   4085  N1  UNK B 277      38.482  48.927  47.043  1.00  0.00            
ATOM   4086  N2  UNK B 277      37.819  46.639  46.879  1.00  0.00            
ATOM   4087  N3  UNK B 277      39.415  47.576  45.502  1.00  0.00            
ATOM   4088  C   UNK B 277      38.915  50.099  49.922  1.00  0.00            
ATOM   4089  C1  UNK B 277      37.810  50.464  48.868  1.00  0.00            
ATOM   4090  C2  UNK B 277      39.006  51.209  50.989  1.00  0.00            
ATOM   4091  C3  UNK B 277      37.428  49.220  48.020  1.00  0.00            
ATOM   4092  C4  UNK B 277      39.715  52.509  50.329  1.00  0.00            
ATOM   4093  C5  UNK B 277      38.357  47.799  46.379  1.00  0.00            
ATOM   4094  C6  UNK B 277      38.637  46.026  47.939  1.00  0.00            
ATOM   4095  C7  UNK B 277      37.039  45.694  46.034  1.00  0.00            
ATOM   4096  H   UNK B 277      39.891  50.027  49.415  1.00  0.00            
ATOM   4097  H1  UNK B 277      38.678  49.136  50.392  1.00  0.00            
ATOM   4098  H2  UNK B 277      36.890  50.852  49.319  1.00  0.00            
ATOM   4099  H3  UNK B 277      38.193  51.261  48.220  1.00  0.00            
ATOM   4100  H4  UNK B 277      39.706  50.891  51.757  1.00  0.00            
ATOM   4101  H5  UNK B 277      37.196  48.349  48.639  1.00  0.00            
ATOM   4102  H6  UNK B 277      36.515  49.465  47.465  1.00  0.00            
ATOM   4103  H7  UNK B 277      39.603  45.785  47.467  1.00  0.00            
ATOM   4104  H8  UNK B 277      38.144  45.068  48.164  1.00  0.00            
ATOM   4105  H9  UNK B 277      38.767  46.689  48.792  1.00  0.00            
ATOM   4106  H10 UNK B 277      36.205  46.243  45.587  1.00  0.00            
ATOM   4107  H11 UNK B 277      36.528  45.012  46.721  1.00  0.00            
ATOM   4108  H12 UNK B 277      37.626  45.142  45.288  1.00  0.00            
END
