# Supplementary material for: A multicentric consortium study demonstrates that dimethylarginine dimethylaminohydrolase 2 is not a dimethylarginine dimethylaminohydrolase
Source: Nat Commun. 2023 Jun 9;14:3392. doi: 10.1038/s41467-023-38467-9 (PMC10256801; doi:10.1038/s41467-023-38467-9)
Supplement: Supplementary file 9 — Source Data [file 41467_2023_38467_MOESM9_ESM.zip › Source Data/File 15.1_DDAH2-ModelB-MDS-initial-1.pdb]

CRYST1   80.187   80.187   80.187  90.00  90.00  90.00 P 1           1
ATOM      1  N   MET A   1      48.710  38.740  13.880  1.00  0.00           N
ATOM      2  H1  MET A   1      49.520  38.500  14.430  1.00  0.00           H
ATOM      3  H2  MET A   1      48.640  38.080  13.110  1.00  0.00           H
ATOM      4  H3  MET A   1      48.950  39.620  13.450  1.00  0.00           H
ATOM      5  CA  MET A   1      47.470  38.750  14.680  1.00  0.00           C
ATOM      6  HA  MET A   1      47.610  39.450  15.500  1.00  0.00           H
ATOM      7  CB  MET A   1      46.200  39.250  13.970  1.00  0.00           C
ATOM      8  HB1 MET A   1      45.320  39.180  14.600  1.00  0.00           H
ATOM      9  HB2 MET A   1      46.000  38.640  13.080  1.00  0.00           H
ATOM     10  CG  MET A   1      46.330  40.660  13.560  1.00  0.00           C
ATOM     11  HG1 MET A   1      47.280  40.810  13.050  1.00  0.00           H
ATOM     12  HG2 MET A   1      46.460  41.140  14.530  1.00  0.00           H
ATOM     13  SD  MET A   1      44.900  41.360  12.750  1.00  0.00           S
ATOM     14  CE  MET A   1      45.730  42.010  11.330  1.00  0.00           C
ATOM     15  HE1 MET A   1      44.930  42.540  10.800  1.00  0.00           H
ATOM     16  HE2 MET A   1      46.500  42.730  11.610  1.00  0.00           H
ATOM     17  HE3 MET A   1      46.050  41.190  10.690  1.00  0.00           H
ATOM     18  C   MET A   1      47.120  37.330  15.280  1.00  0.00           C
ATOM     19  O   MET A   1      47.000  36.330  14.580  1.00  0.00           O
ATOM     20  N   GLY A   2      46.810  37.210  16.590  1.00  0.00           N
ATOM     21  H   GLY A   2      46.760  38.040  17.160  1.00  0.00           H
ATOM     22  CA  GLY A   2      46.090  36.100  17.190  1.00  0.00           C
ATOM     23  HA1 GLY A   2      46.230  36.230  18.260  1.00  0.00           H
ATOM     24  HA2 GLY A   2      46.450  35.120  16.880  1.00  0.00           H
ATOM     25  C   GLY A   2      44.560  36.120  16.940  1.00  0.00           C
ATOM     26  O   GLY A   2      44.000  37.080  16.410  1.00  0.00           O
ATOM     27  N   THR A   3      43.860  35.020  17.270  1.00  0.00           N
ATOM     28  H   THR A   3      44.300  34.250  17.770  1.00  0.00           H
ATOM     29  CA  THR A   3      42.380  35.040  17.180  1.00  0.00           C
ATOM     30  HA  THR A   3      42.130  35.500  16.220  1.00  0.00           H
ATOM     31  CB  THR A   3      41.750  33.660  16.980  1.00  0.00           C
ATOM     32  HB  THR A   3      40.730  33.780  16.620  1.00  0.00           H
ATOM     33  CG2 THR A   3      42.400  32.770  15.880  1.00  0.00           C
ATOM     34 1HG2 THR A   3      43.470  32.730  16.060  1.00  0.00           H
ATOM     35 2HG2 THR A   3      42.120  31.730  16.080  1.00  0.00           H
ATOM     36 3HG2 THR A   3      42.150  33.150  14.880  1.00  0.00           H
ATOM     37  OG1 THR A   3      41.680  33.040  18.300  1.00  0.00           O
ATOM     38  HG1 THR A   3      42.560  32.700  18.470  1.00  0.00           H
ATOM     39  C   THR A   3      41.690  36.050  18.160  1.00  0.00           C
ATOM     40  O   THR A   3      42.220  36.140  19.260  1.00  0.00           O
ATOM     41  N   PRO A   4      40.670  36.810  17.870  1.00  0.00           N
ATOM     42  CD  PRO A   4      40.050  36.940  16.550  1.00  0.00           C
ATOM     43  HD1 PRO A   4      39.340  36.130  16.360  1.00  0.00           H
ATOM     44  HD2 PRO A   4      40.800  36.990  15.750  1.00  0.00           H
ATOM     45  CG  PRO A   4      39.260  38.230  16.580  1.00  0.00           C
ATOM     46  HG1 PRO A   4      38.470  38.260  15.830  1.00  0.00           H
ATOM     47  HG2 PRO A   4      39.910  39.100  16.460  1.00  0.00           H
ATOM     48  CB  PRO A   4      38.690  38.090  18.070  1.00  0.00           C
ATOM     49  HB1 PRO A   4      37.880  37.380  18.240  1.00  0.00           H
ATOM     50  HB2 PRO A   4      38.370  39.040  18.490  1.00  0.00           H
ATOM     51  CA  PRO A   4      39.990  37.640  18.850  1.00  0.00           C
ATOM     52  HA  PRO A   4      40.530  38.540  19.130  1.00  0.00           H
ATOM     53  C   PRO A   4      39.610  36.950  20.140  1.00  0.00           C
ATOM     54  O   PRO A   4      39.180  35.800  20.160  1.00  0.00           O
ATOM     55  N   GLY A   5      39.980  37.530  21.320  1.00  0.00           N
ATOM     56  H   GLY A   5      40.520  38.380  21.250  1.00  0.00           H
ATOM     57  CA  GLY A   5      39.770  36.910  22.660  1.00  0.00           C
ATOM     58  HA1 GLY A   5      38.810  36.410  22.700  1.00  0.00           H
ATOM     59  HA2 GLY A   5      39.830  37.740  23.360  1.00  0.00           H
ATOM     60  C   GLY A   5      40.800  35.900  23.050  1.00  0.00           C
ATOM     61  O   GLY A   5      40.720  35.400  24.190  1.00  0.00           O
ATOM     62  N   GLU A   6      41.780  35.480  22.220  1.00  0.00           N
ATOM     63  H   GLU A   6      41.740  35.740  21.240  1.00  0.00           H
ATOM     64  CA  GLU A   6      42.690  34.350  22.480  1.00  0.00           C
ATOM     65  HA  GLU A   6      42.190  33.400  22.710  1.00  0.00           H
ATOM     66  CB  GLU A   6      43.520  34.110  21.210  1.00  0.00           C
ATOM     67  HB1 GLU A   6      43.940  35.040  20.840  1.00  0.00           H
ATOM     68  HB2 GLU A   6      42.810  33.640  20.530  1.00  0.00           H
ATOM     69  CG  GLU A   6      44.660  33.110  21.270  1.00  0.00           C
ATOM     70  HG1 GLU A   6      44.230  32.270  21.810  1.00  0.00           H
ATOM     71  HG2 GLU A   6      45.480  33.450  21.900  1.00  0.00           H
ATOM     72  CD  GLU A   6      44.980  32.840  19.830  1.00  0.00           C
ATOM     73  OE1 GLU A   6      44.350  31.980  19.220  1.00  0.00           O
ATOM     74  OE2 GLU A   6      45.860  33.530  19.290  1.00  0.00           O
ATOM     75  C   GLU A   6      43.550  34.560  23.760  1.00  0.00           C
ATOM     76  O   GLU A   6      44.050  33.660  24.400  1.00  0.00           O
ATOM     77  N   GLY A   7      43.690  35.850  24.160  1.00  0.00           N
ATOM     78  H   GLY A   7      43.320  36.550  23.540  1.00  0.00           H
ATOM     79  CA  GLY A   7      44.340  36.170  25.480  1.00  0.00           C
ATOM     80  HA1 GLY A   7      44.720  37.190  25.420  1.00  0.00           H
ATOM     81  HA2 GLY A   7      45.220  35.530  25.520  1.00  0.00           H
ATOM     82  C   GLY A   7      43.400  36.000  26.730  1.00  0.00           C
ATOM     83  O   GLY A   7      44.000  35.680  27.750  1.00  0.00           O
ATOM     84  N   LEU A   8      42.050  35.990  26.610  1.00  0.00           N
ATOM     85  H   LEU A   8      41.690  36.130  25.680  1.00  0.00           H
ATOM     86  CA  LEU A   8      41.310  35.970  27.850  1.00  0.00           C
ATOM     87  HA  LEU A   8      41.680  36.730  28.530  1.00  0.00           H
ATOM     88  CB  LEU A   8      39.790  36.160  27.620  1.00  0.00           C
ATOM     89  HB1 LEU A   8      39.480  35.290  27.050  1.00  0.00           H
ATOM     90  HB2 LEU A   8      39.610  37.100  27.090  1.00  0.00           H
ATOM     91  CG  LEU A   8      38.910  36.170  28.900  1.00  0.00           C
ATOM     92  HG  LEU A   8      39.170  35.280  29.470  1.00  0.00           H
ATOM     93  CD1 LEU A   8      39.100  37.460  29.740  1.00  0.00           C
ATOM     94 1HD1 LEU A   8      40.160  37.480  30.020  1.00  0.00           H
ATOM     95 2HD1 LEU A   8      38.810  38.360  29.210  1.00  0.00           H
ATOM     96 3HD1 LEU A   8      38.550  37.290  30.670  1.00  0.00           H
ATOM     97  CD2 LEU A   8      37.420  36.130  28.550  1.00  0.00           C
ATOM     98 1HD2 LEU A   8      36.910  35.640  29.380  1.00  0.00           H
ATOM     99 2HD2 LEU A   8      37.020  37.130  28.390  1.00  0.00           H
ATOM    100 3HD2 LEU A   8      37.200  35.490  27.700  1.00  0.00           H
ATOM    101  C   LEU A   8      41.490  34.720  28.830  1.00  0.00           C
ATOM    102  O   LEU A   8      41.270  33.570  28.470  1.00  0.00           O
ATOM    103  N   GLY A   9      41.800  34.960  30.070  1.00  0.00           N
ATOM    104  H   GLY A   9      42.300  35.820  30.250  1.00  0.00           H
ATOM    105  CA  GLY A   9      41.960  33.890  31.030  1.00  0.00           C
ATOM    106  HA1 GLY A   9      41.160  33.140  31.000  1.00  0.00           H
ATOM    107  HA2 GLY A   9      41.950  34.330  32.030  1.00  0.00           H
ATOM    108  C   GLY A   9      43.280  33.100  30.900  1.00  0.00           C
ATOM    109  O   GLY A   9      43.420  32.140  31.670  1.00  0.00           O
ATOM    110  N   ARG A  10      44.250  33.590  30.090  1.00  0.00           N
ATOM    111  H   ARG A  10      44.090  34.410  29.530  1.00  0.00           H
ATOM    112  CA  ARG A  10      45.460  32.790  29.830  1.00  0.00           C
ATOM    113  HA  ARG A  10      45.360  31.730  29.590  1.00  0.00           H
ATOM    114  CB  ARG A  10      46.250  33.490  28.700  1.00  0.00           C
ATOM    115  HB1 ARG A  10      47.270  33.220  28.960  1.00  0.00           H
ATOM    116  HB2 ARG A  10      46.120  34.570  28.710  1.00  0.00           H
ATOM    117  CG  ARG A  10      45.850  32.870  27.350  1.00  0.00           C
ATOM    118  HG1 ARG A  10      45.100  33.480  26.860  1.00  0.00           H
ATOM    119  HG2 ARG A  10      45.390  31.880  27.420  1.00  0.00           H
ATOM    120  CD  ARG A  10      47.040  32.810  26.430  1.00  0.00           C
ATOM    121  HD1 ARG A  10      47.780  32.150  26.900  1.00  0.00           H
ATOM    122  HD2 ARG A  10      47.450  33.810  26.310  1.00  0.00           H
ATOM    123  NE  ARG A  10      46.590  32.130  25.190  1.00  0.00           N
ATOM    124  HE  ARG A  10      45.870  32.630  24.700  1.00  0.00           H
ATOM    125  CZ  ARG A  10      47.280  31.220  24.530  1.00  0.00           C
ATOM    126  NH1 ARG A  10      48.380  30.660  24.980  1.00  0.00           N
ATOM    127 1HH1 ARG A  10      48.700  30.890  25.910  1.00  0.00           H
ATOM    128 2HH1 ARG A  10      48.900  30.010  24.410  1.00  0.00           H
ATOM    129  NH2 ARG A  10      46.860  30.710  23.400  1.00  0.00           N
ATOM    130 1HH2 ARG A  10      45.990  31.040  23.020  1.00  0.00           H
ATOM    131 2HH2 ARG A  10      47.320  29.880  23.070  1.00  0.00           H
ATOM    132  C   ARG A  10      46.290  32.900  31.090  1.00  0.00           C
ATOM    133  O   ARG A  10      46.510  34.010  31.510  1.00  0.00           O
ATOM    134  N   CYS A  11      46.810  31.770  31.610  1.00  0.00           N
ATOM    135  H   CYS A  11      46.560  30.920  31.120  1.00  0.00           H
ATOM    136  CA  CYS A  11      47.440  31.640  32.860  1.00  0.00           C
ATOM    137  HA  CYS A  11      47.880  32.630  32.940  1.00  0.00           H
ATOM    138  CB  CYS A  11      46.440  31.580  34.020  1.00  0.00           C
ATOM    139  HB1 CYS A  11      46.030  32.590  34.100  1.00  0.00           H
ATOM    140  HB2 CYS A  11      46.960  31.400  34.970  1.00  0.00           H
ATOM    141  SG  CYS A  11      45.140  30.400  33.770  1.00  0.00           S
ATOM    142  HG  CYS A  11      44.580  30.950  32.690  1.00  0.00           H
ATOM    143  C   CYS A  11      48.540  30.550  32.860  1.00  0.00           C
ATOM    144  O   CYS A  11      48.690  29.780  31.940  1.00  0.00           O
ATOM    145  N   SER A  12      49.330  30.510  33.970  1.00  0.00           N
ATOM    146  H   SER A  12      49.220  31.240  34.660  1.00  0.00           H
ATOM    147  CA  SER A  12      50.480  29.600  34.250  1.00  0.00           C
ATOM    148  HA  SER A  12      50.050  28.600  34.120  1.00  0.00           H
ATOM    149  CB  SER A  12      51.640  29.860  33.270  1.00  0.00           C
ATOM    150  HB1 SER A  12      51.210  29.940  32.280  1.00  0.00           H
ATOM    151  HB2 SER A  12      52.170  28.910  33.240  1.00  0.00           H
ATOM    152  OG  SER A  12      52.360  31.030  33.550  1.00  0.00           O
ATOM    153  HG  SER A  12      53.040  31.100  32.870  1.00  0.00           H
ATOM    154  C   SER A  12      50.860  29.680  35.720  1.00  0.00           C
ATOM    155  O   SER A  12      51.190  28.690  36.350  1.00  0.00           O
ATOM    156  N   HIS A  13      50.920  30.920  36.190  1.00  0.00           N
ATOM    157  H   HIS A  13      50.730  31.640  35.510  1.00  0.00           H
ATOM    158  CA  HIS A  13      51.240  31.260  37.590  1.00  0.00           C
ATOM    159  HA  HIS A  13      51.400  30.410  38.260  1.00  0.00           H
ATOM    160  CB  HIS A  13      52.480  32.080  37.660  1.00  0.00           C
ATOM    161  HB1 HIS A  13      52.560  32.550  38.640  1.00  0.00           H
ATOM    162  HB2 HIS A  13      52.530  32.870  36.910  1.00  0.00           H
ATOM    163  CG  HIS A  13      53.710  31.230  37.350  1.00  0.00           C
ATOM    164  ND1 HIS A  13      54.250  31.090  36.090  1.00  0.00           N
ATOM    165  HD1 HIS A  13      53.790  31.280  35.210  1.00  0.00           H
ATOM    166  CE1 HIS A  13      55.520  30.800  36.290  1.00  0.00           C
ATOM    167  HE1 HIS A  13      56.190  30.710  35.450  1.00  0.00           H
ATOM    168  NE2 HIS A  13      55.850  30.820  37.620  1.00  0.00           N
ATOM    169  CD2 HIS A  13      54.670  31.180  38.270  1.00  0.00           C
ATOM    170  HD2 HIS A  13      54.610  31.580  39.270  1.00  0.00           H
ATOM    171  C   HIS A  13      50.090  32.000  38.280  1.00  0.00           C
ATOM    172  O   HIS A  13      49.150  32.520  37.650  1.00  0.00           O
ATOM    173  N   ALA A  14      50.110  31.990  39.630  1.00  0.00           N
ATOM    174  H   ALA A  14      50.790  31.500  40.190  1.00  0.00           H
ATOM    175  CA  ALA A  14      49.090  32.470  40.520  1.00  0.00           C
ATOM    176  HA  ALA A  14      48.300  33.080  40.090  1.00  0.00           H
ATOM    177  CB  ALA A  14      48.270  31.260  40.990  1.00  0.00           C
ATOM    178  HB1 ALA A  14      47.550  31.450  41.790  1.00  0.00           H
ATOM    179  HB2 ALA A  14      47.670  30.800  40.200  1.00  0.00           H
ATOM    180  HB3 ALA A  14      48.960  30.530  41.400  1.00  0.00           H
ATOM    181  C   ALA A  14      49.690  33.190  41.740  1.00  0.00           C
ATOM    182  O   ALA A  14      50.590  32.680  42.380  1.00  0.00           O
ATOM    183  N   LEU A  15      49.220  34.370  42.050  1.00  0.00           N
ATOM    184  H   LEU A  15      48.500  34.720  41.440  1.00  0.00           H
ATOM    185  CA  LEU A  15      49.740  35.090  43.260  1.00  0.00           C
ATOM    186  HA  LEU A  15      50.550  34.550  43.730  1.00  0.00           H
ATOM    187  CB  LEU A  15      50.370  36.480  42.800  1.00  0.00           C
ATOM    188  HB1 LEU A  15      49.770  37.270  42.340  1.00  0.00           H
ATOM    189  HB2 LEU A  15      51.160  36.230  42.100  1.00  0.00           H
ATOM    190  CG  LEU A  15      51.030  37.170  44.020  1.00  0.00           C
ATOM    191  HG  LEU A  15      50.340  37.260  44.860  1.00  0.00           H
ATOM    192  CD1 LEU A  15      52.250  36.440  44.530  1.00  0.00           C
ATOM    193 1HD1 LEU A  15      52.740  37.090  45.260  1.00  0.00           H
ATOM    194 2HD1 LEU A  15      52.010  35.510  45.030  1.00  0.00           H
ATOM    195 3HD1 LEU A  15      52.940  36.240  43.710  1.00  0.00           H
ATOM    196  CD2 LEU A  15      51.520  38.550  43.690  1.00  0.00           C
ATOM    197 1HD2 LEU A  15      50.600  39.110  43.570  1.00  0.00           H
ATOM    198 2HD2 LEU A  15      52.230  38.910  44.430  1.00  0.00           H
ATOM    199 3HD2 LEU A  15      52.010  38.440  42.720  1.00  0.00           H
ATOM    200  C   LEU A  15      48.700  35.210  44.420  1.00  0.00           C
ATOM    201  O   LEU A  15      47.580  35.670  44.140  1.00  0.00           O
ATOM    202  N   ILE A  16      49.030  34.910  45.660  1.00  0.00           N
ATOM    203  H   ILE A  16      49.980  34.600  45.800  1.00  0.00           H
ATOM    204  CA  ILE A  16      48.180  35.070  46.900  1.00  0.00           C
ATOM    205  HA  ILE A  16      47.420  35.850  46.800  1.00  0.00           H
ATOM    206  CB  ILE A  16      47.430  33.750  47.260  1.00  0.00           C
ATOM    207  HB  ILE A  16      46.920  34.010  48.190  1.00  0.00           H
ATOM    208  CG2 ILE A  16      46.350  33.400  46.200  1.00  0.00           C
ATOM    209 1HG2 ILE A  16      45.790  34.320  46.020  1.00  0.00           H
ATOM    210 2HG2 ILE A  16      46.820  33.040  45.290  1.00  0.00           H
ATOM    211 3HG2 ILE A  16      45.710  32.610  46.580  1.00  0.00           H
ATOM    212  CG1 ILE A  16      48.410  32.570  47.390  1.00  0.00           C
ATOM    213 1HG1 ILE A  16      49.330  32.940  47.840  1.00  0.00           H
ATOM    214 2HG1 ILE A  16      48.620  32.140  46.410  1.00  0.00           H
ATOM    215  CD  ILE A  16      47.810  31.530  48.240  1.00  0.00           C
ATOM    216  HD1 ILE A  16      48.580  30.860  48.630  1.00  0.00           H
ATOM    217  HD2 ILE A  16      47.200  31.980  49.020  1.00  0.00           H
ATOM    218  HD3 ILE A  16      47.130  30.930  47.640  1.00  0.00           H
ATOM    219  C   ILE A  16      49.050  35.630  48.010  1.00  0.00           C
ATOM    220  O   ILE A  16      50.260  35.670  47.930  1.00  0.00           O
ATOM    221  N   ARG A  17      48.340  36.080  49.060  1.00  0.00           N
ATOM    222  H   ARG A  17      47.340  35.970  49.000  1.00  0.00           H
ATOM    223  CA  ARG A  17      48.910  36.580  50.280  1.00  0.00           C
ATOM    224  HA  ARG A  17      49.900  36.270  50.620  1.00  0.00           H
ATOM    225  CB  ARG A  17      48.810  38.080  50.300  1.00  0.00           C
ATOM    226  HB1 ARG A  17      47.780  38.330  50.020  1.00  0.00           H
ATOM    227  HB2 ARG A  17      49.420  38.430  49.470  1.00  0.00           H
ATOM    228  CG  ARG A  17      49.250  38.750  51.670  1.00  0.00           C
ATOM    229  HG1 ARG A  17      50.260  38.420  51.940  1.00  0.00           H
ATOM    230  HG2 ARG A  17      48.540  38.540  52.470  1.00  0.00           H
ATOM    231  CD  ARG A  17      49.260  40.260  51.340  1.00  0.00           C
ATOM    232  HD1 ARG A  17      48.860  40.730  52.240  1.00  0.00           H
ATOM    233  HD2 ARG A  17      48.590  40.510  50.520  1.00  0.00           H
ATOM    234  NE  ARG A  17      50.570  40.860  51.240  1.00  0.00           N
ATOM    235  HE  ARG A  17      51.220  40.440  51.890  1.00  0.00           H
ATOM    236  CZ  ARG A  17      50.900  41.910  50.570  1.00  0.00           C
ATOM    237  NH1 ARG A  17      50.140  42.590  49.750  1.00  0.00           N
ATOM    238 1HH1 ARG A  17      49.150  42.460  49.610  1.00  0.00           H
ATOM    239 2HH1 ARG A  17      50.520  43.410  49.310  1.00  0.00           H
ATOM    240  NH2 ARG A  17      52.070  42.430  50.770  1.00  0.00           N
ATOM    241 1HH2 ARG A  17      52.550  42.170  51.620  1.00  0.00           H
ATOM    242 2HH2 ARG A  17      52.420  43.230  50.250  1.00  0.00           H
ATOM    243  C   ARG A  17      48.030  35.940  51.350  1.00  0.00           C
ATOM    244  O   ARG A  17      46.830  36.010  51.140  1.00  0.00           O
ATOM    245  N   GLY A  18      48.630  35.380  52.400  1.00  0.00           N
ATOM    246  H   GLY A  18      49.620  35.540  52.530  1.00  0.00           H
ATOM    247  CA  GLY A  18      47.990  34.510  53.420  1.00  0.00           C
ATOM    248  HA1 GLY A  18      48.730  33.920  53.960  1.00  0.00           H
ATOM    249  HA2 GLY A  18      47.240  33.850  52.980  1.00  0.00           H
ATOM    250  C   GLY A  18      47.270  35.460  54.440  1.00  0.00           C
ATOM    251  O   GLY A  18      47.600  36.610  54.550  1.00  0.00           O
ATOM    252  N   VAL A  19      46.240  34.930  55.100  1.00  0.00           N
ATOM    253  H   VAL A  19      45.930  34.000  54.850  1.00  0.00           H
ATOM    254  CA  VAL A  19      45.260  35.770  55.840  1.00  0.00           C
ATOM    255  HA  VAL A  19      44.940  36.680  55.350  1.00  0.00           H
ATOM    256  CB  VAL A  19      44.070  34.850  56.050  1.00  0.00           C
ATOM    257  HB  VAL A  19      44.430  33.900  56.430  1.00  0.00           H
ATOM    258  CG1 VAL A  19      42.940  35.520  56.820  1.00  0.00           C
ATOM    259 1HG1 VAL A  19      42.580  36.220  56.070  1.00  0.00           H
ATOM    260 2HG1 VAL A  19      42.190  34.810  57.200  1.00  0.00           H
ATOM    261 3HG1 VAL A  19      43.300  36.070  57.690  1.00  0.00           H
ATOM    262  CG2 VAL A  19      43.350  34.490  54.690  1.00  0.00           C
ATOM    263 1HG2 VAL A  19      42.360  34.070  54.880  1.00  0.00           H
ATOM    264 2HG2 VAL A  19      43.270  35.370  54.050  1.00  0.00           H
ATOM    265 3HG2 VAL A  19      43.920  33.770  54.100  1.00  0.00           H
ATOM    266  C   VAL A  19      45.760  35.970  57.320  1.00  0.00           C
ATOM    267  O   VAL A  19      45.990  35.000  58.110  1.00  0.00           O
ATOM    268  N   PRO A  20      46.020  37.270  57.680  1.00  0.00           N
ATOM    269  CD  PRO A  20      45.630  38.480  56.930  1.00  0.00           C
ATOM    270  HD1 PRO A  20      44.550  38.440  56.820  1.00  0.00           H
ATOM    271  HD2 PRO A  20      46.020  38.540  55.910  1.00  0.00           H
ATOM    272  CG  PRO A  20      46.110  39.670  57.690  1.00  0.00           C
ATOM    273  HG1 PRO A  20      45.290  39.970  58.340  1.00  0.00           H
ATOM    274  HG2 PRO A  20      46.240  40.510  57.010  1.00  0.00           H
ATOM    275  CB  PRO A  20      47.290  39.100  58.500  1.00  0.00           C
ATOM    276  HB1 PRO A  20      47.540  39.800  59.300  1.00  0.00           H
ATOM    277  HB2 PRO A  20      48.100  38.870  57.810  1.00  0.00           H
ATOM    278  CA  PRO A  20      46.660  37.730  58.910  1.00  0.00           C
ATOM    279  HA  PRO A  20      47.500  37.080  59.150  1.00  0.00           H
ATOM    280  C   PRO A  20      45.670  37.790  60.120  1.00  0.00           C
ATOM    281  O   PRO A  20      44.500  37.970  59.900  1.00  0.00           O
ATOM    282  N   GLU A  21      46.170  37.720  61.370  1.00  0.00           N
ATOM    283  H   GLU A  21      47.160  37.880  61.540  1.00  0.00           H
ATOM    284  CA  GLU A  21      45.300  37.700  62.560  1.00  0.00           C
ATOM    285  HA  GLU A  21      44.550  36.910  62.500  1.00  0.00           H
ATOM    286  CB  GLU A  21      46.200  37.350  63.840  1.00  0.00           C
ATOM    287  HB1 GLU A  21      45.610  37.230  64.740  1.00  0.00           H
ATOM    288  HB2 GLU A  21      46.940  38.120  64.070  1.00  0.00           H
ATOM    289  CG  GLU A  21      46.870  36.030  63.550  1.00  0.00           C
ATOM    290  HG1 GLU A  21      47.640  36.170  62.790  1.00  0.00           H
ATOM    291  HG2 GLU A  21      46.060  35.410  63.170  1.00  0.00           H
ATOM    292  CD  GLU A  21      47.480  35.290  64.730  1.00  0.00           C
ATOM    293  OE1 GLU A  21      47.730  34.040  64.680  1.00  0.00           O
ATOM    294  OE2 GLU A  21      47.780  35.870  65.790  1.00  0.00           O
ATOM    295  C   GLU A  21      44.610  39.090  62.840  1.00  0.00           C
ATOM    296  O   GLU A  21      43.480  39.150  63.300  1.00  0.00           O
ATOM    297  N   SER A  22      45.360  40.130  62.480  1.00  0.00           N
ATOM    298  H   SER A  22      46.310  39.980  62.180  1.00  0.00           H
ATOM    299  CA  SER A  22      44.880  41.560  62.490  1.00  0.00           C
ATOM    300  HA  SER A  22      44.810  41.860  63.530  1.00  0.00           H
ATOM    301  CB  SER A  22      45.960  42.520  61.950  1.00  0.00           C
ATOM    302  HB1 SER A  22      46.840  42.110  62.440  1.00  0.00           H
ATOM    303  HB2 SER A  22      45.860  43.560  62.270  1.00  0.00           H
ATOM    304  OG  SER A  22      46.200  42.320  60.580  1.00  0.00           O
ATOM    305  HG  SER A  22      46.860  42.990  60.370  1.00  0.00           H
ATOM    306  C   SER A  22      43.570  41.750  61.680  1.00  0.00           C
ATOM    307  O   SER A  22      42.820  42.680  62.030  1.00  0.00           O
ATOM    308  N   LEU A  23      43.300  40.910  60.730  1.00  0.00           N
ATOM    309  H   LEU A  23      44.030  40.260  60.480  1.00  0.00           H
ATOM    310  CA  LEU A  23      42.060  40.950  59.960  1.00  0.00           C
ATOM    311  HA  LEU A  23      41.960  41.860  59.370  1.00  0.00           H
ATOM    312  CB  LEU A  23      41.980  39.720  59.150  1.00  0.00           C
ATOM    313  HB1 LEU A  23      42.210  38.870  59.800  1.00  0.00           H
ATOM    314  HB2 LEU A  23      42.810  39.640  58.440  1.00  0.00           H
ATOM    315  CG  LEU A  23      40.630  39.520  58.400  1.00  0.00           C
ATOM    316  HG  LEU A  23      39.850  39.310  59.130  1.00  0.00           H
ATOM    317  CD1 LEU A  23      40.210  40.690  57.480  1.00  0.00           C
ATOM    318 1HD1 LEU A  23      39.920  41.580  58.030  1.00  0.00           H
ATOM    319 2HD1 LEU A  23      41.050  40.930  56.830  1.00  0.00           H
ATOM    320 3HD1 LEU A  23      39.460  40.350  56.760  1.00  0.00           H
ATOM    321  CD2 LEU A  23      40.700  38.290  57.450  1.00  0.00           C
ATOM    322 1HD2 LEU A  23      39.750  38.060  56.980  1.00  0.00           H
ATOM    323 2HD2 LEU A  23      41.390  38.580  56.660  1.00  0.00           H
ATOM    324 3HD2 LEU A  23      41.220  37.530  58.030  1.00  0.00           H
ATOM    325  C   LEU A  23      40.870  41.150  60.880  1.00  0.00           C
ATOM    326  O   LEU A  23      39.940  41.910  60.570  1.00  0.00           O
ATOM    327  N   ALA A  24      40.850  40.460  62.020  1.00  0.00           N
ATOM    328  H   ALA A  24      41.680  39.950  62.290  1.00  0.00           H
ATOM    329  CA  ALA A  24      39.630  40.150  62.730  1.00  0.00           C
ATOM    330  HA  ALA A  24      38.720  40.440  62.220  1.00  0.00           H
ATOM    331  CB  ALA A  24      39.660  38.640  62.940  1.00  0.00           C
ATOM    332  HB1 ALA A  24      38.800  38.470  63.590  1.00  0.00           H
ATOM    333  HB2 ALA A  24      39.520  38.160  61.970  1.00  0.00           H
ATOM    334  HB3 ALA A  24      40.520  38.250  63.500  1.00  0.00           H
ATOM    335  C   ALA A  24      39.550  40.940  64.070  1.00  0.00           C
ATOM    336  O   ALA A  24      38.480  41.180  64.570  1.00  0.00           O
ATOM    337  N   SER A  25      40.640  41.520  64.500  1.00  0.00           N
ATOM    338  H   SER A  25      41.520  41.160  64.150  1.00  0.00           H
ATOM    339  CA  SER A  25      40.700  42.710  65.380  1.00  0.00           C
ATOM    340  HA  SER A  25      39.980  42.510  66.170  1.00  0.00           H
ATOM    341  CB  SER A  25      42.160  42.930  65.960  1.00  0.00           C
ATOM    342  HB1 SER A  25      42.450  42.000  66.440  1.00  0.00           H
ATOM    343  HB2 SER A  25      42.260  43.790  66.620  1.00  0.00           H
ATOM    344  OG  SER A  25      43.050  43.260  64.940  1.00  0.00           O
ATOM    345  HG  SER A  25      43.710  43.810  65.360  1.00  0.00           H
ATOM    346  C   SER A  25      40.220  43.990  64.590  1.00  0.00           C
ATOM    347  O   SER A  25      39.580  44.840  65.270  1.00  0.00           O
ATOM    348  N   GLY A  26      40.380  44.080  63.240  1.00  0.00           N
ATOM    349  H   GLY A  26      40.760  43.290  62.750  1.00  0.00           H
ATOM    350  CA  GLY A  26      39.810  45.150  62.350  1.00  0.00           C
ATOM    351  HA1 GLY A  26      38.720  45.140  62.390  1.00  0.00           H
ATOM    352  HA2 GLY A  26      40.020  45.070  61.280  1.00  0.00           H
ATOM    353  C   GLY A  26      40.280  46.570  62.690  1.00  0.00           C
ATOM    354  O   GLY A  26      39.620  47.560  62.340  1.00  0.00           O
ATOM    355  N   GLU A  27      41.400  46.760  63.450  1.00  0.00           N
ATOM    356  H   GLU A  27      42.000  46.020  63.790  1.00  0.00           H
ATOM    357  CA  GLU A  27      41.870  48.010  63.950  1.00  0.00           C
ATOM    358  HA  GLU A  27      41.120  48.670  64.380  1.00  0.00           H
ATOM    359  CB  GLU A  27      42.930  47.730  65.080  1.00  0.00           C
ATOM    360  HB1 GLU A  27      43.250  48.700  65.460  1.00  0.00           H
ATOM    361  HB2 GLU A  27      43.800  47.290  64.590  1.00  0.00           H
ATOM    362  CG  GLU A  27      42.430  46.940  66.240  1.00  0.00           C
ATOM    363  HG1 GLU A  27      42.160  45.950  65.880  1.00  0.00           H
ATOM    364  HG2 GLU A  27      41.480  47.300  66.630  1.00  0.00           H
ATOM    365  CD  GLU A  27      43.470  47.030  67.350  1.00  0.00           C
ATOM    366  OE1 GLU A  27      43.600  48.160  67.870  1.00  0.00           O
ATOM    367  OE2 GLU A  27      44.110  46.030  67.700  1.00  0.00           O
ATOM    368  C   GLU A  27      42.450  48.960  62.810  1.00  0.00           C
ATOM    369  O   GLU A  27      42.350  50.170  62.930  1.00  0.00           O
ATOM    370  N   GLY A  28      43.080  48.320  61.820  1.00  0.00           N
ATOM    371  H   GLY A  28      43.280  47.330  61.920  1.00  0.00           H
ATOM    372  CA  GLY A  28      43.420  49.020  60.590  1.00  0.00           C
ATOM    373  HA1 GLY A  28      44.430  48.700  60.340  1.00  0.00           H
ATOM    374  HA2 GLY A  28      43.460  50.100  60.760  1.00  0.00           H
ATOM    375  C   GLY A  28      42.590  48.650  59.350  1.00  0.00           C
ATOM    376  O   GLY A  28      43.050  49.050  58.260  1.00  0.00           O
ATOM    377  N   ALA A  29      41.550  47.880  59.480  1.00  0.00           N
ATOM    378  H   ALA A  29      41.280  47.570  60.400  1.00  0.00           H
ATOM    379  CA  ALA A  29      40.600  47.520  58.410  1.00  0.00           C
ATOM    380  HA  ALA A  29      41.240  47.430  57.530  1.00  0.00           H
ATOM    381  CB  ALA A  29      39.970  46.190  58.850  1.00  0.00           C
ATOM    382  HB1 ALA A  29      39.380  45.780  58.030  1.00  0.00           H
ATOM    383  HB2 ALA A  29      40.750  45.530  59.240  1.00  0.00           H
ATOM    384  HB3 ALA A  29      39.310  46.500  59.660  1.00  0.00           H
ATOM    385  C   ALA A  29      39.550  48.570  58.070  1.00  0.00           C
ATOM    386  O   ALA A  29      38.910  48.500  57.010  1.00  0.00           O
ATOM    387  N   GLY A  30      39.380  49.560  58.980  1.00  0.00           N
ATOM    388  H   GLY A  30      40.190  49.710  59.550  1.00  0.00           H
ATOM    389  CA  GLY A  30      38.350  50.590  59.000  1.00  0.00           C
ATOM    390  HA1 GLY A  30      38.090  50.850  57.980  1.00  0.00           H
ATOM    391  HA2 GLY A  30      38.730  51.500  59.460  1.00  0.00           H
ATOM    392  C   GLY A  30      37.080  50.130  59.770  1.00  0.00           C
ATOM    393  O   GLY A  30      36.950  48.890  59.940  1.00  0.00           O
ATOM    394  N   ALA A  31      36.230  51.030  60.320  1.00  0.00           N
ATOM    395  H   ALA A  31      36.390  52.000  60.090  1.00  0.00           H
ATOM    396  CA  ALA A  31      35.340  50.730  61.410  1.00  0.00           C
ATOM    397  HA  ALA A  31      35.780  49.890  61.960  1.00  0.00           H
ATOM    398  CB  ALA A  31      35.240  52.010  62.220  1.00  0.00           C
ATOM    399  HB1 ALA A  31      36.250  52.290  62.530  1.00  0.00           H
ATOM    400  HB2 ALA A  31      34.760  52.830  61.670  1.00  0.00           H
ATOM    401  HB3 ALA A  31      34.660  51.960  63.140  1.00  0.00           H
ATOM    402  C   ALA A  31      33.940  50.330  60.950  1.00  0.00           C
ATOM    403  O   ALA A  31      33.650  50.520  59.800  1.00  0.00           O
ATOM    404  N   GLY A  32      33.160  49.630  61.790  1.00  0.00           N
ATOM    405  H   GLY A  32      33.520  49.360  62.690  1.00  0.00           H
ATOM    406  CA  GLY A  32      32.010  48.890  61.440  1.00  0.00           C
ATOM    407  HA1 GLY A  32      31.150  49.540  61.260  1.00  0.00           H
ATOM    408  HA2 GLY A  32      31.850  48.290  62.330  1.00  0.00           H
ATOM    409  C   GLY A  32      32.190  47.840  60.390  1.00  0.00           C
ATOM    410  O   GLY A  32      31.530  47.850  59.410  1.00  0.00           O
ATOM    411  N   LEU A  33      33.040  46.840  60.590  1.00  0.00           N
ATOM    412  H   LEU A  33      33.650  46.900  61.390  1.00  0.00           H
ATOM    413  CA  LEU A  33      33.070  45.570  59.850  1.00  0.00           C
ATOM    414  HA  LEU A  33      32.640  45.820  58.890  1.00  0.00           H
ATOM    415  CB  LEU A  33      34.450  44.960  59.520  1.00  0.00           C
ATOM    416  HB1 LEU A  33      34.400  43.990  59.030  1.00  0.00           H
ATOM    417  HB2 LEU A  33      34.980  44.750  60.450  1.00  0.00           H
ATOM    418  CG  LEU A  33      35.250  45.800  58.490  1.00  0.00           C
ATOM    419  HG  LEU A  33      35.450  46.720  59.040  1.00  0.00           H
ATOM    420  CD1 LEU A  33      36.520  45.090  58.140  1.00  0.00           C
ATOM    421 1HD1 LEU A  33      36.250  44.100  57.780  1.00  0.00           H
ATOM    422 2HD1 LEU A  33      36.940  45.620  57.280  1.00  0.00           H
ATOM    423 3HD1 LEU A  33      37.160  45.140  59.020  1.00  0.00           H
ATOM    424  CD2 LEU A  33      34.520  46.100  57.140  1.00  0.00           C
ATOM    425 1HD2 LEU A  33      34.260  45.150  56.690  1.00  0.00           H
ATOM    426 2HD2 LEU A  33      33.590  46.660  57.220  1.00  0.00           H
ATOM    427 3HD2 LEU A  33      35.150  46.580  56.390  1.00  0.00           H
ATOM    428  C   LEU A  33      32.200  44.500  60.550  1.00  0.00           C
ATOM    429  O   LEU A  33      32.250  44.480  61.800  1.00  0.00           O
ATOM    430  N   PRO A  34      31.480  43.620  59.870  1.00  0.00           N
ATOM    431  CD  PRO A  34      31.160  43.820  58.500  1.00  0.00           C
ATOM    432  HD1 PRO A  34      32.030  43.620  57.870  1.00  0.00           H
ATOM    433  HD2 PRO A  34      30.820  44.840  58.370  1.00  0.00           H
ATOM    434  CG  PRO A  34      30.030  42.840  58.150  1.00  0.00           C
ATOM    435  HG1 PRO A  34      30.250  42.340  57.210  1.00  0.00           H
ATOM    436  HG2 PRO A  34      29.200  43.540  58.080  1.00  0.00           H
ATOM    437  CB  PRO A  34      29.990  41.840  59.270  1.00  0.00           C
ATOM    438  HB1 PRO A  34      30.390  40.860  59.040  1.00  0.00           H
ATOM    439  HB2 PRO A  34      28.960  41.800  59.620  1.00  0.00           H
ATOM    440  CA  PRO A  34      30.830  42.440  60.370  1.00  0.00           C
ATOM    441  HA  PRO A  34      30.160  42.710  61.190  1.00  0.00           H
ATOM    442  C   PRO A  34      31.860  41.460  61.040  1.00  0.00           C
ATOM    443  O   PRO A  34      33.000  41.260  60.560  1.00  0.00           O
ATOM    444  N   ALA A  35      31.420  40.740  62.110  1.00  0.00           N
ATOM    445  H   ALA A  35      30.510  40.960  62.490  1.00  0.00           H
ATOM    446  CA  ALA A  35      32.240  39.790  62.840  1.00  0.00           C
ATOM    447  HA  ALA A  35      33.110  40.350  63.170  1.00  0.00           H
ATOM    448  CB  ALA A  35      31.570  39.420  64.130  1.00  0.00           C
ATOM    449  HB1 ALA A  35      32.350  38.930  64.720  1.00  0.00           H
ATOM    450  HB2 ALA A  35      31.400  40.360  64.660  1.00  0.00           H
ATOM    451  HB3 ALA A  35      30.640  38.850  64.100  1.00  0.00           H
ATOM    452  C   ALA A  35      32.720  38.550  62.060  1.00  0.00           C
ATOM    453  O   ALA A  35      31.870  37.930  61.410  1.00  0.00           O
ATOM    454  N   LEU A  36      33.910  38.240  62.210  1.00  0.00           N
ATOM    455  H   LEU A  36      34.430  38.770  62.890  1.00  0.00           H
ATOM    456  CA  LEU A  36      34.700  37.450  61.210  1.00  0.00           C
ATOM    457  HA  LEU A  36      33.990  36.850  60.650  1.00  0.00           H
ATOM    458  CB  LEU A  36      35.470  38.430  60.310  1.00  0.00           C
ATOM    459  HB1 LEU A  36      36.330  38.730  60.920  1.00  0.00           H
ATOM    460  HB2 LEU A  36      34.820  39.270  60.050  1.00  0.00           H
ATOM    461  CG  LEU A  36      36.170  37.790  59.090  1.00  0.00           C
ATOM    462  HG  LEU A  36      35.470  37.160  58.540  1.00  0.00           H
ATOM    463  CD1 LEU A  36      36.480  38.940  58.150  1.00  0.00           C
ATOM    464 1HD1 LEU A  36      36.910  38.540  57.230  1.00  0.00           H
ATOM    465 2HD1 LEU A  36      35.480  39.300  57.890  1.00  0.00           H
ATOM    466 3HD1 LEU A  36      37.020  39.710  58.690  1.00  0.00           H
ATOM    467  CD2 LEU A  36      37.360  36.870  59.360  1.00  0.00           C
ATOM    468 1HD2 LEU A  36      36.960  35.900  59.660  1.00  0.00           H
ATOM    469 2HD2 LEU A  36      37.920  36.730  58.430  1.00  0.00           H
ATOM    470 3HD2 LEU A  36      38.020  37.220  60.160  1.00  0.00           H
ATOM    471  C   LEU A  36      35.570  36.400  61.980  1.00  0.00           C
ATOM    472  O   LEU A  36      36.610  36.680  62.660  1.00  0.00           O
ATOM    473  N   ASP A  37      35.180  35.160  61.770  1.00  0.00           N
ATOM    474  H   ASP A  37      34.450  35.000  61.090  1.00  0.00           H
ATOM    475  CA  ASP A  37      35.790  33.900  62.230  1.00  0.00           C
ATOM    476  HA  ASP A  37      36.080  34.210  63.230  1.00  0.00           H
ATOM    477  CB  ASP A  37      34.630  32.870  62.360  1.00  0.00           C
ATOM    478  HB1 ASP A  37      34.160  32.830  61.380  1.00  0.00           H
ATOM    479  HB2 ASP A  37      33.870  33.170  63.080  1.00  0.00           H
ATOM    480  CG  ASP A  37      35.120  31.410  62.640  1.00  0.00           C
ATOM    481  OD1 ASP A  37      36.210  31.230  63.270  1.00  0.00           O
ATOM    482  OD2 ASP A  37      34.440  30.420  62.250  1.00  0.00           O
ATOM    483  C   ASP A  37      37.090  33.650  61.440  1.00  0.00           C
ATOM    484  O   ASP A  37      37.010  33.200  60.320  1.00  0.00           O
ATOM    485  N   LEU A  38      38.270  33.970  62.010  1.00  0.00           N
ATOM    486  H   LEU A  38      38.190  34.270  62.970  1.00  0.00           H
ATOM    487  CA  LEU A  38      39.550  33.970  61.350  1.00  0.00           C
ATOM    488  HA  LEU A  38      39.480  34.620  60.470  1.00  0.00           H
ATOM    489  CB  LEU A  38      40.440  34.540  62.350  1.00  0.00           C
ATOM    490  HB1 LEU A  38      40.550  33.770  63.110  1.00  0.00           H
ATOM    491  HB2 LEU A  38      40.040  35.470  62.750  1.00  0.00           H
ATOM    492  CG  LEU A  38      41.880  34.740  61.850  1.00  0.00           C
ATOM    493  HG  LEU A  38      42.240  33.780  61.480  1.00  0.00           H
ATOM    494  CD1 LEU A  38      42.100  35.660  60.710  1.00  0.00           C
ATOM    495 1HD1 LEU A  38      41.800  36.700  60.850  1.00  0.00           H
ATOM    496 2HD1 LEU A  38      43.130  35.600  60.360  1.00  0.00           H
ATOM    497 3HD1 LEU A  38      41.490  35.160  59.960  1.00  0.00           H
ATOM    498  CD2 LEU A  38      42.780  35.090  62.980  1.00  0.00           C
ATOM    499 1HD2 LEU A  38      43.740  35.050  62.470  1.00  0.00           H
ATOM    500 2HD2 LEU A  38      42.430  36.040  63.400  1.00  0.00           H
ATOM    501 3HD2 LEU A  38      42.950  34.460  63.860  1.00  0.00           H
ATOM    502  C   LEU A  38      39.900  32.530  60.950  1.00  0.00           C
ATOM    503  O   LEU A  38      40.290  32.310  59.830  1.00  0.00           O
ATOM    504  N   ALA A  39      39.640  31.520  61.790  1.00  0.00           N
ATOM    505  H   ALA A  39      39.370  31.740  62.730  1.00  0.00           H
ATOM    506  CA  ALA A  39      39.770  30.140  61.370  1.00  0.00           C
ATOM    507  HA  ALA A  39      40.840  29.950  61.280  1.00  0.00           H
ATOM    508  CB  ALA A  39      39.340  29.160  62.470  1.00  0.00           C
ATOM    509  HB1 ALA A  39      39.530  28.160  62.090  1.00  0.00           H
ATOM    510  HB2 ALA A  39      39.980  29.180  63.360  1.00  0.00           H
ATOM    511  HB3 ALA A  39      38.300  29.260  62.750  1.00  0.00           H
ATOM    512  C   ALA A  39      39.090  29.790  60.030  1.00  0.00           C
ATOM    513  O   ALA A  39      39.730  29.160  59.170  1.00  0.00           O
ATOM    514  N   LYS A  40      37.850  30.140  59.870  1.00  0.00           N
ATOM    515  H   LYS A  40      37.430  30.740  60.570  1.00  0.00           H
ATOM    516  CA  LYS A  40      37.040  29.910  58.690  1.00  0.00           C
ATOM    517  HA  LYS A  40      37.180  28.920  58.260  1.00  0.00           H
ATOM    518  CB  LYS A  40      35.510  30.190  59.080  1.00  0.00           C
ATOM    519  HB1 LYS A  40      35.460  31.070  59.720  1.00  0.00           H
ATOM    520  HB2 LYS A  40      35.250  29.330  59.690  1.00  0.00           H
ATOM    521  CG  LYS A  40      34.730  30.200  57.760  1.00  0.00           C
ATOM    522  HG1 LYS A  40      35.040  29.240  57.340  1.00  0.00           H
ATOM    523  HG2 LYS A  40      35.070  31.080  57.220  1.00  0.00           H
ATOM    524  CD  LYS A  40      33.210  30.120  58.080  1.00  0.00           C
ATOM    525  HD1 LYS A  40      32.910  30.820  58.860  1.00  0.00           H
ATOM    526  HD2 LYS A  40      32.960  29.090  58.300  1.00  0.00           H
ATOM    527  CE  LYS A  40      32.540  30.530  56.720  1.00  0.00           C
ATOM    528  HE1 LYS A  40      32.370  29.540  56.300  1.00  0.00           H
ATOM    529  HE2 LYS A  40      33.240  31.120  56.130  1.00  0.00           H
ATOM    530  NZ  LYS A  40      31.280  31.260  56.880  1.00  0.00           N
ATOM    531  HZ1 LYS A  40      30.710  31.170  56.050  1.00  0.00           H
ATOM    532  HZ2 LYS A  40      30.760  30.940  57.690  1.00  0.00           H
ATOM    533  HZ3 LYS A  40      31.380  32.250  57.060  1.00  0.00           H
ATOM    534  C   LYS A  40      37.520  30.830  57.510  1.00  0.00           C
ATOM    535  O   LYS A  40      37.660  30.340  56.380  1.00  0.00           O
ATOM    536  N   ALA A  41      37.900  32.140  57.670  1.00  0.00           N
ATOM    537  H   ALA A  41      37.800  32.500  58.600  1.00  0.00           H
ATOM    538  CA  ALA A  41      38.600  32.870  56.680  1.00  0.00           C
ATOM    539  HA  ALA A  41      37.900  33.030  55.860  1.00  0.00           H
ATOM    540  CB  ALA A  41      38.790  34.310  57.230  1.00  0.00           C
ATOM    541  HB1 ALA A  41      39.130  34.220  58.260  1.00  0.00           H
ATOM    542  HB2 ALA A  41      39.470  34.950  56.660  1.00  0.00           H
ATOM    543  HB3 ALA A  41      37.770  34.660  57.370  1.00  0.00           H
ATOM    544  C   ALA A  41      39.860  32.200  56.140  1.00  0.00           C
ATOM    545  O   ALA A  41      40.200  32.280  54.960  1.00  0.00           O
ATOM    546  N   GLN A  42      40.590  31.520  56.960  1.00  0.00           N
ATOM    547  H   GLN A  42      40.340  31.730  57.910  1.00  0.00           H
ATOM    548  CA  GLN A  42      41.940  31.060  56.720  1.00  0.00           C
ATOM    549  HA  GLN A  42      42.490  31.820  56.180  1.00  0.00           H
ATOM    550  CB  GLN A  42      42.680  30.860  58.080  1.00  0.00           C
ATOM    551  HB1 GLN A  42      43.460  30.130  57.930  1.00  0.00           H
ATOM    552  HB2 GLN A  42      42.030  30.390  58.820  1.00  0.00           H
ATOM    553  CG  GLN A  42      43.240  32.160  58.640  1.00  0.00           C
ATOM    554  HG1 GLN A  42      42.460  32.920  58.590  1.00  0.00           H
ATOM    555  HG2 GLN A  42      44.050  32.490  57.980  1.00  0.00           H
ATOM    556  CD  GLN A  42      43.950  32.250  60.050  1.00  0.00           C
ATOM    557  OE1 GLN A  42      43.660  31.560  60.990  1.00  0.00           O
ATOM    558  NE2 GLN A  42      44.920  33.140  60.220  1.00  0.00           N
ATOM    559 1HE2 GLN A  42      45.120  33.720  59.410  1.00  0.00           H
ATOM    560 2HE2 GLN A  42      45.200  33.350  61.160  1.00  0.00           H
ATOM    561  C   GLN A  42      41.910  29.710  56.000  1.00  0.00           C
ATOM    562  O   GLN A  42      42.680  29.380  55.100  1.00  0.00           O
ATOM    563  N   ARG A  43      40.910  28.820  56.380  1.00  0.00           N
ATOM    564  H   ARG A  43      40.270  29.020  57.140  1.00  0.00           H
ATOM    565  CA  ARG A  43      40.430  27.630  55.610  1.00  0.00           C
ATOM    566  HA  ARG A  43      41.260  26.930  55.630  1.00  0.00           H
ATOM    567  CB  ARG A  43      39.190  27.030  56.410  1.00  0.00           C
ATOM    568  HB1 ARG A  43      38.400  27.770  56.250  1.00  0.00           H
ATOM    569  HB2 ARG A  43      39.430  26.990  57.480  1.00  0.00           H
ATOM    570  CG  ARG A  43      38.770  25.590  55.950  1.00  0.00           C
ATOM    571  HG1 ARG A  43      39.610  24.950  56.200  1.00  0.00           H
ATOM    572  HG2 ARG A  43      38.550  25.560  54.880  1.00  0.00           H
ATOM    573  CD  ARG A  43      37.570  25.100  56.790  1.00  0.00           C
ATOM    574  HD1 ARG A  43      37.400  24.020  56.750  1.00  0.00           H
ATOM    575  HD2 ARG A  43      36.690  25.640  56.450  1.00  0.00           H
ATOM    576  NE  ARG A  43      37.770  25.320  58.250  1.00  0.00           N
ATOM    577  HE  ARG A  43      38.700  25.130  58.600  1.00  0.00           H
ATOM    578  CZ  ARG A  43      36.890  25.880  59.170  1.00  0.00           C
ATOM    579  NH1 ARG A  43      35.640  26.190  58.850  1.00  0.00           N
ATOM    580 1HH1 ARG A  43      35.290  25.860  57.960  1.00  0.00           H
ATOM    581 2HH1 ARG A  43      35.060  26.670  59.520  1.00  0.00           H
ATOM    582  NH2 ARG A  43      37.270  26.070  60.360  1.00  0.00           N
ATOM    583 1HH2 ARG A  43      38.130  25.690  60.720  1.00  0.00           H
ATOM    584 2HH2 ARG A  43      36.670  26.560  61.000  1.00  0.00           H
ATOM    585  C   ARG A  43      39.930  28.030  54.220  1.00  0.00           C
ATOM    586  O   ARG A  43      40.120  27.340  53.230  1.00  0.00           O
ATOM    587  N   GLU A  44      39.100  29.080  54.150  1.00  0.00           N
ATOM    588  H   GLU A  44      38.960  29.670  54.960  1.00  0.00           H
ATOM    589  CA  GLU A  44      38.460  29.490  52.890  1.00  0.00           C
ATOM    590  HA  GLU A  44      37.880  28.690  52.430  1.00  0.00           H
ATOM    591  CB  GLU A  44      37.540  30.650  53.090  1.00  0.00           C
ATOM    592  HB1 GLU A  44      37.520  31.290  52.200  1.00  0.00           H
ATOM    593  HB2 GLU A  44      37.890  31.360  53.820  1.00  0.00           H
ATOM    594  CG  GLU A  44      36.070  30.250  53.320  1.00  0.00           C
ATOM    595  HG1 GLU A  44      36.080  29.500  54.110  1.00  0.00           H
ATOM    596  HG2 GLU A  44      35.700  29.750  52.420  1.00  0.00           H
ATOM    597  CD  GLU A  44      35.030  31.290  53.760  1.00  0.00           C
ATOM    598  OE1 GLU A  44      33.860  30.940  54.100  1.00  0.00           O
ATOM    599  OE2 GLU A  44      35.400  32.480  53.770  1.00  0.00           O
ATOM    600  C   GLU A  44      39.490  29.810  51.800  1.00  0.00           C
ATOM    601  O   GLU A  44      39.520  29.310  50.630  1.00  0.00           O
ATOM    602  N   HIS A  45      40.500  30.610  52.210  1.00  0.00           N
ATOM    603  H   HIS A  45      40.380  31.160  53.050  1.00  0.00           H
ATOM    604  CA  HIS A  45      41.690  31.040  51.390  1.00  0.00           C
ATOM    605  HA  HIS A  45      41.450  31.470  50.420  1.00  0.00           H
ATOM    606  CB  HIS A  45      42.400  32.130  52.220  1.00  0.00           C
ATOM    607  HB1 HIS A  45      42.940  31.620  53.010  1.00  0.00           H
ATOM    608  HB2 HIS A  45      41.600  32.710  52.690  1.00  0.00           H
ATOM    609  CG  HIS A  45      43.330  33.010  51.450  1.00  0.00           C
ATOM    610  ND1 HIS A  45      44.700  32.830  51.240  1.00  0.00           N
ATOM    611  CE1 HIS A  45      45.020  33.730  50.230  1.00  0.00           C
ATOM    612  HE1 HIS A  45      45.940  33.840  49.690  1.00  0.00           H
ATOM    613  NE2 HIS A  45      43.930  34.450  49.940  1.00  0.00           N
ATOM    614  HE2 HIS A  45      43.880  35.200  49.260  1.00  0.00           H
ATOM    615  CD2 HIS A  45      42.800  34.010  50.660  1.00  0.00           C
ATOM    616  HD2 HIS A  45      41.750  34.220  50.540  1.00  0.00           H
ATOM    617  C   HIS A  45      42.750  29.930  51.150  1.00  0.00           C
ATOM    618  O   HIS A  45      43.350  29.820  50.130  1.00  0.00           O
ATOM    619  N   GLY A  46      42.740  28.970  52.060  1.00  0.00           N
ATOM    620  H   GLY A  46      42.130  29.150  52.850  1.00  0.00           H
ATOM    621  CA  GLY A  46      43.520  27.750  51.910  1.00  0.00           C
ATOM    622  HA1 GLY A  46      43.360  27.240  52.860  1.00  0.00           H
ATOM    623  HA2 GLY A  46      44.530  28.040  51.640  1.00  0.00           H
ATOM    624  C   GLY A  46      43.050  26.790  50.800  1.00  0.00           C
ATOM    625  O   GLY A  46      43.820  26.410  49.890  1.00  0.00           O
ATOM    626  N   VAL A  47      41.750  26.660  50.690  1.00  0.00           N
ATOM    627  H   VAL A  47      41.230  26.940  51.510  1.00  0.00           H
ATOM    628  CA  VAL A  47      41.020  26.000  49.520  1.00  0.00           C
ATOM    629  HA  VAL A  47      41.560  25.050  49.390  1.00  0.00           H
ATOM    630  CB  VAL A  47      39.480  25.800  49.800  1.00  0.00           C
ATOM    631  HB  VAL A  47      39.010  26.780  49.890  1.00  0.00           H
ATOM    632  CG1 VAL A  47      38.870  25.100  48.560  1.00  0.00           C
ATOM    633 1HG1 VAL A  47      37.830  24.810  48.700  1.00  0.00           H
ATOM    634 2HG1 VAL A  47      38.750  25.700  47.660  1.00  0.00           H
ATOM    635 3HG1 VAL A  47      39.450  24.200  48.350  1.00  0.00           H
ATOM    636  CG2 VAL A  47      39.210  24.860  50.920  1.00  0.00           C
ATOM    637 1HG2 VAL A  47      39.220  23.810  50.640  1.00  0.00           H
ATOM    638 2HG2 VAL A  47      39.830  25.030  51.800  1.00  0.00           H
ATOM    639 3HG2 VAL A  47      38.210  25.130  51.260  1.00  0.00           H
ATOM    640  C   VAL A  47      41.280  26.700  48.200  1.00  0.00           C
ATOM    641  O   VAL A  47      41.460  25.970  47.200  1.00  0.00           O
ATOM    642  N   LEU A  48      41.280  28.040  48.170  1.00  0.00           N
ATOM    643  H   LEU A  48      41.120  28.580  49.010  1.00  0.00           H
ATOM    644  CA  LEU A  48      41.520  28.820  46.940  1.00  0.00           C
ATOM    645  HA  LEU A  48      40.790  28.570  46.170  1.00  0.00           H
ATOM    646  CB  LEU A  48      41.330  30.290  47.330  1.00  0.00           C
ATOM    647  HB1 LEU A  48      41.920  30.480  48.220  1.00  0.00           H
ATOM    648  HB2 LEU A  48      40.280  30.430  47.580  1.00  0.00           H
ATOM    649  CG  LEU A  48      41.690  31.240  46.220  1.00  0.00           C
ATOM    650  HG  LEU A  48      42.760  31.270  46.040  1.00  0.00           H
ATOM    651  CD1 LEU A  48      41.030  31.110  44.820  1.00  0.00           C
ATOM    652 1HD1 LEU A  48      41.240  30.120  44.420  1.00  0.00           H
ATOM    653 2HD1 LEU A  48      39.960  31.220  44.950  1.00  0.00           H
ATOM    654 3HD1 LEU A  48      41.420  31.840  44.100  1.00  0.00           H
ATOM    655  CD2 LEU A  48      41.450  32.660  46.660  1.00  0.00           C
ATOM    656 1HD2 LEU A  48      40.440  32.860  47.020  1.00  0.00           H
ATOM    657 2HD2 LEU A  48      42.150  32.810  47.490  1.00  0.00           H
ATOM    658 3HD2 LEU A  48      41.790  33.370  45.900  1.00  0.00           H
ATOM    659  C   LEU A  48      42.910  28.560  46.440  1.00  0.00           C
ATOM    660  O   LEU A  48      43.030  28.300  45.270  1.00  0.00           O
ATOM    661  N   GLY A  49      43.910  28.530  47.280  1.00  0.00           N
ATOM    662  H   GLY A  49      43.710  28.820  48.230  1.00  0.00           H
ATOM    663  CA  GLY A  49      45.270  28.250  46.810  1.00  0.00           C
ATOM    664  HA1 GLY A  49      45.920  28.610  47.610  1.00  0.00           H
ATOM    665  HA2 GLY A  49      45.400  28.860  45.920  1.00  0.00           H
ATOM    666  C   GLY A  49      45.460  26.780  46.460  1.00  0.00           C
ATOM    667  O   GLY A  49      46.030  26.480  45.410  1.00  0.00           O
ATOM    668  N   GLY A  50      44.840  25.880  47.230  1.00  0.00           N
ATOM    669  H   GLY A  50      44.490  26.320  48.070  1.00  0.00           H
ATOM    670  CA  GLY A  50      44.540  24.480  46.960  1.00  0.00           C
ATOM    671  HA1 GLY A  50      43.740  24.130  47.600  1.00  0.00           H
ATOM    672  HA2 GLY A  50      45.440  23.890  47.120  1.00  0.00           H
ATOM    673  C   GLY A  50      44.010  24.310  45.500  1.00  0.00           C
ATOM    674  O   GLY A  50      44.750  23.810  44.700  1.00  0.00           O
ATOM    675  N   LYS A  51      42.840  24.790  45.110  1.00  0.00           N
ATOM    676  H   LYS A  51      42.330  25.380  45.750  1.00  0.00           H
ATOM    677  CA  LYS A  51      42.330  24.510  43.770  1.00  0.00           C
ATOM    678  HA  LYS A  51      42.510  23.450  43.570  1.00  0.00           H
ATOM    679  CB  LYS A  51      40.830  24.820  43.600  1.00  0.00           C
ATOM    680  HB1 LYS A  51      40.650  24.760  42.530  1.00  0.00           H
ATOM    681  HB2 LYS A  51      40.570  25.830  43.920  1.00  0.00           H
ATOM    682  CG  LYS A  51      39.990  23.760  44.310  1.00  0.00           C
ATOM    683  HG1 LYS A  51      40.220  23.890  45.370  1.00  0.00           H
ATOM    684  HG2 LYS A  51      40.220  22.730  44.050  1.00  0.00           H
ATOM    685  CD  LYS A  51      38.500  23.910  44.110  1.00  0.00           C
ATOM    686  HD1 LYS A  51      38.190  23.640  43.100  1.00  0.00           H
ATOM    687  HD2 LYS A  51      38.130  24.930  44.250  1.00  0.00           H
ATOM    688  CE  LYS A  51      37.790  22.930  45.110  1.00  0.00           C
ATOM    689  HE1 LYS A  51      38.200  23.020  46.120  1.00  0.00           H
ATOM    690  HE2 LYS A  51      38.130  21.920  44.890  1.00  0.00           H
ATOM    691  NZ  LYS A  51      36.290  22.930  45.150  1.00  0.00           N
ATOM    692  HZ1 LYS A  51      35.930  23.840  45.400  1.00  0.00           H
ATOM    693  HZ2 LYS A  51      36.020  22.680  44.210  1.00  0.00           H
ATOM    694  HZ3 LYS A  51      36.020  22.280  45.880  1.00  0.00           H
ATOM    695  C   LYS A  51      43.150  25.240  42.730  1.00  0.00           C
ATOM    696  O   LYS A  51      43.190  24.680  41.650  1.00  0.00           O
ATOM    697  N   LEU A  52      43.850  26.360  42.970  1.00  0.00           N
ATOM    698  H   LEU A  52      43.630  26.790  43.860  1.00  0.00           H
ATOM    699  CA  LEU A  52      44.780  27.100  41.990  1.00  0.00           C
ATOM    700  HA  LEU A  52      44.240  27.340  41.080  1.00  0.00           H
ATOM    701  CB  LEU A  52      45.160  28.460  42.560  1.00  0.00           C
ATOM    702  HB1 LEU A  52      46.070  28.730  42.040  1.00  0.00           H
ATOM    703  HB2 LEU A  52      45.420  28.370  43.620  1.00  0.00           H
ATOM    704  CG  LEU A  52      44.140  29.630  42.480  1.00  0.00           C
ATOM    705  HG  LEU A  52      43.210  29.300  42.950  1.00  0.00           H
ATOM    706  CD1 LEU A  52      44.630  30.900  43.280  1.00  0.00           C
ATOM    707 1HD1 LEU A  52      45.660  31.040  42.970  1.00  0.00           H
ATOM    708 2HD1 LEU A  52      43.900  31.700  43.250  1.00  0.00           H
ATOM    709 3HD1 LEU A  52      44.710  30.610  44.330  1.00  0.00           H
ATOM    710  CD2 LEU A  52      43.830  30.120  41.030  1.00  0.00           C
ATOM    711 1HD2 LEU A  52      44.740  30.210  40.430  1.00  0.00           H
ATOM    712 2HD2 LEU A  52      43.280  29.280  40.620  1.00  0.00           H
ATOM    713 3HD2 LEU A  52      43.180  30.980  40.910  1.00  0.00           H
ATOM    714  C   LEU A  52      45.890  26.150  41.710  1.00  0.00           C
ATOM    715  O   LEU A  52      45.990  25.780  40.550  1.00  0.00           O
ATOM    716  N   ARG A  53      46.540  25.630  42.750  1.00  0.00           N
ATOM    717  H   ARG A  53      46.390  25.810  43.730  1.00  0.00           H
ATOM    718  CA  ARG A  53      47.670  24.740  42.600  1.00  0.00           C
ATOM    719  HA  ARG A  53      48.230  25.180  41.780  1.00  0.00           H
ATOM    720  CB  ARG A  53      48.410  24.620  43.970  1.00  0.00           C
ATOM    721  HB1 ARG A  53      47.810  24.100  44.710  1.00  0.00           H
ATOM    722  HB2 ARG A  53      48.430  25.670  44.250  1.00  0.00           H
ATOM    723  CG  ARG A  53      49.840  24.040  43.890  1.00  0.00           C
ATOM    724  HG1 ARG A  53      50.460  24.390  43.060  1.00  0.00           H
ATOM    725  HG2 ARG A  53      49.760  22.970  43.670  1.00  0.00           H
ATOM    726  CD  ARG A  53      50.710  24.220  45.150  1.00  0.00           C
ATOM    727  HD1 ARG A  53      51.000  25.240  45.380  1.00  0.00           H
ATOM    728  HD2 ARG A  53      51.620  23.670  44.910  1.00  0.00           H
ATOM    729  NE  ARG A  53      50.020  23.700  46.380  1.00  0.00           N
ATOM    730  HE  ARG A  53      49.060  23.960  46.550  1.00  0.00           H
ATOM    731  CZ  ARG A  53      50.540  22.980  47.360  1.00  0.00           C
ATOM    732  NH1 ARG A  53      51.770  22.820  47.500  1.00  0.00           N
ATOM    733 1HH1 ARG A  53      52.480  23.020  46.810  1.00  0.00           H
ATOM    734 2HH1 ARG A  53      52.020  22.450  48.410  1.00  0.00           H
ATOM    735  NH2 ARG A  53      49.690  22.520  48.180  1.00  0.00           N
ATOM    736 1HH2 ARG A  53      48.790  22.970  48.230  1.00  0.00           H
ATOM    737 2HH2 ARG A  53      50.060  21.950  48.930  1.00  0.00           H
ATOM    738  C   ARG A  53      47.300  23.420  42.010  1.00  0.00           C
ATOM    739  O   ARG A  53      47.880  22.960  41.040  1.00  0.00           O
ATOM    740  N   GLN A  54      46.320  22.720  42.680  1.00  0.00           N
ATOM    741  H   GLN A  54      45.940  23.180  43.490  1.00  0.00           H
ATOM    742  CA  GLN A  54      45.950  21.270  42.600  1.00  0.00           C
ATOM    743  HA  GLN A  54      46.860  20.830  42.200  1.00  0.00           H
ATOM    744  CB  GLN A  54      45.510  20.640  43.980  1.00  0.00           C
ATOM    745  HB1 GLN A  54      45.180  19.600  43.990  1.00  0.00           H
ATOM    746  HB2 GLN A  54      44.780  21.300  44.450  1.00  0.00           H
ATOM    747  CG  GLN A  54      46.820  20.660  44.830  1.00  0.00           C
ATOM    748  HG1 GLN A  54      47.290  21.640  44.750  1.00  0.00           H
ATOM    749  HG2 GLN A  54      47.480  19.950  44.350  1.00  0.00           H
ATOM    750  CD  GLN A  54      46.540  20.240  46.270  1.00  0.00           C
ATOM    751  OE1 GLN A  54      45.390  20.240  46.720  1.00  0.00           O
ATOM    752  NE2 GLN A  54      47.490  19.910  46.990  1.00  0.00           N
ATOM    753 1HE2 GLN A  54      48.460  19.970  46.700  1.00  0.00           H
ATOM    754 2HE2 GLN A  54      47.310  19.390  47.840  1.00  0.00           H
ATOM    755  C   GLN A  54      44.850  20.950  41.490  1.00  0.00           C
ATOM    756  O   GLN A  54      45.090  20.060  40.670  1.00  0.00           O
ATOM    757  N   ARG A  55      43.800  21.720  41.370  1.00  0.00           N
ATOM    758  H   ARG A  55      43.800  22.460  42.050  1.00  0.00           H
ATOM    759  CA  ARG A  55      42.730  21.480  40.360  1.00  0.00           C
ATOM    760  HA  ARG A  55      42.630  20.430  40.080  1.00  0.00           H
ATOM    761  CB  ARG A  55      41.350  21.940  40.880  1.00  0.00           C
ATOM    762  HB1 ARG A  55      41.410  22.980  41.210  1.00  0.00           H
ATOM    763  HB2 ARG A  55      41.150  21.360  41.780  1.00  0.00           H
ATOM    764  CG  ARG A  55      40.090  21.600  39.980  1.00  0.00           C
ATOM    765  HG1 ARG A  55      40.140  22.230  39.100  1.00  0.00           H
ATOM    766  HG2 ARG A  55      39.150  21.910  40.440  1.00  0.00           H
ATOM    767  CD  ARG A  55      39.920  20.140  39.710  1.00  0.00           C
ATOM    768  HD1 ARG A  55      39.960  19.530  40.620  1.00  0.00           H
ATOM    769  HD2 ARG A  55      40.750  19.680  39.180  1.00  0.00           H
ATOM    770  NE  ARG A  55      38.560  19.930  39.130  1.00  0.00           N
ATOM    771  HE  ARG A  55      37.890  20.680  39.190  1.00  0.00           H
ATOM    772  CZ  ARG A  55      38.170  18.950  38.370  1.00  0.00           C
ATOM    773  NH1 ARG A  55      38.930  17.960  38.030  1.00  0.00           N
ATOM    774 1HH1 ARG A  55      39.900  17.880  38.300  1.00  0.00           H
ATOM    775 2HH1 ARG A  55      38.500  17.260  37.440  1.00  0.00           H
ATOM    776  NH2 ARG A  55      36.940  18.880  37.950  1.00  0.00           N
ATOM    777 1HH2 ARG A  55      36.350  19.690  38.050  1.00  0.00           H
ATOM    778 2HH2 ARG A  55      36.520  18.020  37.640  1.00  0.00           H
ATOM    779  C   ARG A  55      42.980  22.230  39.060  1.00  0.00           C
ATOM    780  O   ARG A  55      42.850  21.710  37.920  1.00  0.00           O
ATOM    781  N   LEU A  56      43.480  23.460  39.070  1.00  0.00           N
ATOM    782  H   LEU A  56      43.500  23.840  40.010  1.00  0.00           H
ATOM    783  CA  LEU A  56      43.900  24.230  37.830  1.00  0.00           C
ATOM    784  HA  LEU A  56      43.220  23.840  37.070  1.00  0.00           H
ATOM    785  CB  LEU A  56      43.590  25.730  37.880  1.00  0.00           C
ATOM    786  HB1 LEU A  56      44.100  26.240  37.070  1.00  0.00           H
ATOM    787  HB2 LEU A  56      44.060  26.240  38.720  1.00  0.00           H
ATOM    788  CG  LEU A  56      42.150  26.190  37.810  1.00  0.00           C
ATOM    789  HG  LEU A  56      41.770  25.840  36.850  1.00  0.00           H
ATOM    790  CD1 LEU A  56      41.250  25.600  38.840  1.00  0.00           C
ATOM    791 1HD1 LEU A  56      40.210  25.920  38.800  1.00  0.00           H
ATOM    792 2HD1 LEU A  56      41.240  24.530  38.630  1.00  0.00           H
ATOM    793 3HD1 LEU A  56      41.560  25.640  39.890  1.00  0.00           H
ATOM    794  CD2 LEU A  56      42.000  27.740  37.800  1.00  0.00           C
ATOM    795 1HD2 LEU A  56      42.540  28.250  37.000  1.00  0.00           H
ATOM    796 2HD2 LEU A  56      40.990  28.140  37.790  1.00  0.00           H
ATOM    797 3HD2 LEU A  56      42.450  28.140  38.710  1.00  0.00           H
ATOM    798  C   LEU A  56      45.380  23.920  37.360  1.00  0.00           C
ATOM    799  O   LEU A  56      45.730  24.410  36.290  1.00  0.00           O
ATOM    800  N   GLY A  57      46.270  23.220  38.170  1.00  0.00           N
ATOM    801  H   GLY A  57      45.890  22.880  39.040  1.00  0.00           H
ATOM    802  CA  GLY A  57      47.680  22.900  37.900  1.00  0.00           C
ATOM    803  HA1 GLY A  57      47.670  22.390  36.930  1.00  0.00           H
ATOM    804  HA2 GLY A  57      48.100  22.350  38.740  1.00  0.00           H
ATOM    805  C   GLY A  57      48.580  24.140  37.820  1.00  0.00           C
ATOM    806  O   GLY A  57      49.610  24.050  37.150  1.00  0.00           O
ATOM    807  N   LEU A  58      48.160  25.340  38.340  1.00  0.00           N
ATOM    808  H   LEU A  58      47.370  25.310  38.960  1.00  0.00           H
ATOM    809  CA  LEU A  58      48.920  26.610  38.280  1.00  0.00           C
ATOM    810  HA  LEU A  58      49.400  26.660  37.300  1.00  0.00           H
ATOM    811  CB  LEU A  58      48.020  27.850  38.370  1.00  0.00           C
ATOM    812  HB1 LEU A  58      48.530  28.780  38.090  1.00  0.00           H
ATOM    813  HB2 LEU A  58      47.650  28.020  39.380  1.00  0.00           H
ATOM    814  CG  LEU A  58      46.770  27.850  37.550  1.00  0.00           C
ATOM    815  HG  LEU A  58      46.270  26.880  37.650  1.00  0.00           H
ATOM    816  CD1 LEU A  58      45.770  28.850  38.140  1.00  0.00           C
ATOM    817 1HD1 LEU A  58      45.370  28.360  39.030  1.00  0.00           H
ATOM    818 2HD1 LEU A  58      46.310  29.750  38.450  1.00  0.00           H
ATOM    819 3HD1 LEU A  58      44.920  28.990  37.470  1.00  0.00           H
ATOM    820  CD2 LEU A  58      46.990  28.090  36.060  1.00  0.00           C
ATOM    821 1HD2 LEU A  58      46.020  28.250  35.590  1.00  0.00           H
ATOM    822 2HD2 LEU A  58      47.630  28.950  35.900  1.00  0.00           H
ATOM    823 3HD2 LEU A  58      47.360  27.210  35.530  1.00  0.00           H
ATOM    824  C   LEU A  58      50.120  26.600  39.260  1.00  0.00           C
ATOM    825  O   LEU A  58      50.130  25.830  40.210  1.00  0.00           O
ATOM    826  N   GLN A  59      51.210  27.320  39.000  1.00  0.00           N
ATOM    827  H   GLN A  59      51.230  27.890  38.170  1.00  0.00           H
ATOM    828  CA  GLN A  59      52.260  27.520  39.990  1.00  0.00           C
ATOM    829  HA  GLN A  59      52.470  26.560  40.470  1.00  0.00           H
ATOM    830  CB  GLN A  59      53.550  27.890  39.300  1.00  0.00           C
ATOM    831  HB1 GLN A  59      53.400  28.770  38.690  1.00  0.00           H
ATOM    832  HB2 GLN A  59      53.800  27.010  38.710  1.00  0.00           H
ATOM    833  CG  GLN A  59      54.600  28.190  40.340  1.00  0.00           C
ATOM    834  HG1 GLN A  59      54.590  27.560  41.230  1.00  0.00           H
ATOM    835  HG2 GLN A  59      54.460  29.250  40.550  1.00  0.00           H
ATOM    836  CD  GLN A  59      56.010  28.200  39.850  1.00  0.00           C
ATOM    837  OE1 GLN A  59      56.390  27.460  38.950  1.00  0.00           O
ATOM    838  NE2 GLN A  59      56.860  29.000  40.510  1.00  0.00           N
ATOM    839 1HE2 GLN A  59      56.570  29.580  41.280  1.00  0.00           H
ATOM    840 2HE2 GLN A  59      57.800  28.900  40.180  1.00  0.00           H
ATOM    841  C   GLN A  59      51.850  28.590  41.010  1.00  0.00           C
ATOM    842  O   GLN A  59      51.540  29.690  40.640  1.00  0.00           O
ATOM    843  N   LEU A  60      51.880  28.150  42.290  1.00  0.00           N
ATOM    844  H   LEU A  60      52.090  27.220  42.600  1.00  0.00           H
ATOM    845  CA  LEU A  60      51.270  29.100  43.290  1.00  0.00           C
ATOM    846  HA  LEU A  60      50.510  29.730  42.820  1.00  0.00           H
ATOM    847  CB  LEU A  60      50.620  28.260  44.350  1.00  0.00           C
ATOM    848  HB1 LEU A  60      51.370  27.830  45.010  1.00  0.00           H
ATOM    849  HB2 LEU A  60      50.090  27.450  43.840  1.00  0.00           H
ATOM    850  CG  LEU A  60      49.560  29.020  45.230  1.00  0.00           C
ATOM    851  HG  LEU A  60      50.040  29.960  45.530  1.00  0.00           H
ATOM    852  CD1 LEU A  60      48.210  29.070  44.510  1.00  0.00           C
ATOM    853 1HD1 LEU A  60      47.450  29.420  45.200  1.00  0.00           H
ATOM    854 2HD1 LEU A  60      48.400  29.760  43.690  1.00  0.00           H
ATOM    855 3HD1 LEU A  60      48.050  28.020  44.230  1.00  0.00           H
ATOM    856  CD2 LEU A  60      49.290  28.180  46.510  1.00  0.00           C
ATOM    857 1HD2 LEU A  60      48.620  28.650  47.220  1.00  0.00           H
ATOM    858 2HD2 LEU A  60      48.770  27.250  46.280  1.00  0.00           H
ATOM    859 3HD2 LEU A  60      50.260  27.930  46.960  1.00  0.00           H
ATOM    860  C   LEU A  60      52.460  29.850  43.940  1.00  0.00           C
ATOM    861  O   LEU A  60      53.370  29.180  44.400  1.00  0.00           O
ATOM    862  N   LEU A  61      52.420  31.200  43.910  1.00  0.00           N
ATOM    863  H   LEU A  61      51.630  31.630  43.460  1.00  0.00           H
ATOM    864  CA  LEU A  61      53.310  32.040  44.670  1.00  0.00           C
ATOM    865  HA  LEU A  61      54.180  31.480  45.010  1.00  0.00           H
ATOM    866  CB  LEU A  61      53.860  33.330  43.890  1.00  0.00           C
ATOM    867  HB1 LEU A  61      54.160  34.060  44.640  1.00  0.00           H
ATOM    868  HB2 LEU A  61      53.020  33.710  43.300  1.00  0.00           H
ATOM    869  CG  LEU A  61      55.190  33.150  43.080  1.00  0.00           C
ATOM    870  HG  LEU A  61      55.990  32.790  43.720  1.00  0.00           H
ATOM    871  CD1 LEU A  61      55.060  32.160  41.890  1.00  0.00           C
ATOM    872 1HD1 LEU A  61      56.020  31.750  41.570  1.00  0.00           H
ATOM    873 2HD1 LEU A  61      54.530  31.240  42.130  1.00  0.00           H
ATOM    874 3HD1 LEU A  61      54.530  32.680  41.100  1.00  0.00           H
ATOM    875  CD2 LEU A  61      55.610  34.540  42.580  1.00  0.00           C
ATOM    876 1HD2 LEU A  61      56.630  34.470  42.200  1.00  0.00           H
ATOM    877 2HD2 LEU A  61      54.930  34.890  41.800  1.00  0.00           H
ATOM    878 3HD2 LEU A  61      55.720  35.180  43.450  1.00  0.00           H
ATOM    879  C   LEU A  61      52.640  32.490  45.930  1.00  0.00           C
ATOM    880  O   LEU A  61      51.450  32.920  46.010  1.00  0.00           O
ATOM    881  N   GLU A  62      53.360  32.590  47.010  1.00  0.00           N
ATOM    882  H   GLU A  62      54.300  32.230  47.020  1.00  0.00           H
ATOM    883  CA  GLU A  62      52.660  32.750  48.320  1.00  0.00           C
ATOM    884  HA  GLU A  62      51.660  33.180  48.260  1.00  0.00           H
ATOM    885  CB  GLU A  62      52.510  31.380  49.030  1.00  0.00           C
ATOM    886  HB1 GLU A  62      52.070  31.620  50.000  1.00  0.00           H
ATOM    887  HB2 GLU A  62      53.510  31.030  49.300  1.00  0.00           H
ATOM    888  CG  GLU A  62      51.590  30.340  48.340  1.00  0.00           C
ATOM    889  HG1 GLU A  62      52.120  29.970  47.470  1.00  0.00           H
ATOM    890  HG2 GLU A  62      50.620  30.710  48.040  1.00  0.00           H
ATOM    891  CD  GLU A  62      51.280  29.150  49.280  1.00  0.00           C
ATOM    892  OE1 GLU A  62      52.130  28.170  49.420  1.00  0.00           O
ATOM    893  OE2 GLU A  62      50.270  29.190  50.000  1.00  0.00           O
ATOM    894  C   GLU A  62      53.310  33.830  49.190  1.00  0.00           C
ATOM    895  O   GLU A  62      54.240  33.440  49.920  1.00  0.00           O
ATOM    896  N   LEU A  63      52.780  35.040  49.220  1.00  0.00           N
ATOM    897  H   LEU A  63      52.060  35.260  48.540  1.00  0.00           H
ATOM    898  CA  LEU A  63      53.160  36.180  50.010  1.00  0.00           C
ATOM    899  HA  LEU A  63      54.250  36.210  50.020  1.00  0.00           H
ATOM    900  CB  LEU A  63      52.660  37.470  49.430  1.00  0.00           C
ATOM    901  HB1 LEU A  63      52.910  38.240  50.170  1.00  0.00           H
ATOM    902  HB2 LEU A  63      51.580  37.370  49.420  1.00  0.00           H
ATOM    903  CG  LEU A  63      53.090  37.990  48.060  1.00  0.00           C
ATOM    904  HG  LEU A  63      52.560  37.400  47.310  1.00  0.00           H
ATOM    905  CD1 LEU A  63      52.730  39.490  47.990  1.00  0.00           C
ATOM    906 1HD1 LEU A  63      52.940  39.920  47.010  1.00  0.00           H
ATOM    907 2HD1 LEU A  63      51.660  39.730  48.030  1.00  0.00           H
ATOM    908 3HD1 LEU A  63      53.170  40.000  48.840  1.00  0.00           H
ATOM    909  CD2 LEU A  63      54.620  38.040  47.820  1.00  0.00           C
ATOM    910 1HD2 LEU A  63      55.130  38.820  48.380  1.00  0.00           H
ATOM    911 2HD2 LEU A  63      55.010  37.040  47.970  1.00  0.00           H
ATOM    912 3HD2 LEU A  63      54.830  38.270  46.770  1.00  0.00           H
ATOM    913  C   LEU A  63      52.760  35.830  51.440  1.00  0.00           C
ATOM    914  O   LEU A  63      51.730  35.200  51.660  1.00  0.00           O
ATOM    915  N   PRO A  64      53.660  36.080  52.490  1.00  0.00           N
ATOM    916  CD  PRO A  64      55.000  36.710  52.310  1.00  0.00           C
ATOM    917  HD1 PRO A  64      54.810  37.760  52.100  1.00  0.00           H
ATOM    918  HD2 PRO A  64      55.630  36.380  51.490  1.00  0.00           H
ATOM    919  CG  PRO A  64      55.740  36.410  53.580  1.00  0.00           C
ATOM    920  HG1 PRO A  64      56.420  37.240  53.760  1.00  0.00           H
ATOM    921  HG2 PRO A  64      56.150  35.410  53.480  1.00  0.00           H
ATOM    922  CB  PRO A  64      54.650  36.280  54.620  1.00  0.00           C
ATOM    923  HB1 PRO A  64      54.450  37.260  55.060  1.00  0.00           H
ATOM    924  HB2 PRO A  64      54.790  35.450  55.320  1.00  0.00           H
ATOM    925  CA  PRO A  64      53.370  35.850  53.870  1.00  0.00           C
ATOM    926  HA  PRO A  64      53.170  34.790  54.040  1.00  0.00           H
ATOM    927  C   PRO A  64      52.160  36.730  54.330  1.00  0.00           C
ATOM    928  O   PRO A  64      51.690  37.820  53.800  1.00  0.00           O
ATOM    929  N   PRO A  65      51.460  36.240  55.370  1.00  0.00           N
ATOM    930  CD  PRO A  65      51.740  34.990  56.170  1.00  0.00           C
ATOM    931  HD1 PRO A  65      52.810  34.920  56.370  1.00  0.00           H
ATOM    932  HD2 PRO A  65      51.410  34.120  55.600  1.00  0.00           H
ATOM    933  CG  PRO A  65      50.890  35.100  57.520  1.00  0.00           C
ATOM    934  HG1 PRO A  65      51.530  35.510  58.300  1.00  0.00           H
ATOM    935  HG2 PRO A  65      50.350  34.210  57.840  1.00  0.00           H
ATOM    936  CB  PRO A  65      49.830  36.190  57.180  1.00  0.00           C
ATOM    937  HB1 PRO A  65      49.490  36.640  58.110  1.00  0.00           H
ATOM    938  HB2 PRO A  65      49.000  35.690  56.690  1.00  0.00           H
ATOM    939  CA  PRO A  65      50.590  37.080  56.200  1.00  0.00           C
ATOM    940  HA  PRO A  65      49.830  37.470  55.520  1.00  0.00           H
ATOM    941  C   PRO A  65      51.350  38.240  56.810  1.00  0.00           C
ATOM    942  O   PRO A  65      52.240  38.000  57.570  1.00  0.00           O
ATOM    943  N   GLU A  66      50.870  39.470  56.530  1.00  0.00           N
ATOM    944  H   GLU A  66      50.040  39.590  55.970  1.00  0.00           H
ATOM    945  CA  GLU A  66      51.380  40.660  57.210  1.00  0.00           C
ATOM    946  HA  GLU A  66      52.150  40.340  57.910  1.00  0.00           H
ATOM    947  CB  GLU A  66      51.960  41.740  56.300  1.00  0.00           C
ATOM    948  HB1 GLU A  66      52.100  42.680  56.830  1.00  0.00           H
ATOM    949  HB2 GLU A  66      51.340  41.860  55.410  1.00  0.00           H
ATOM    950  CG  GLU A  66      53.250  41.260  55.660  1.00  0.00           C
ATOM    951  HG1 GLU A  66      53.070  40.270  55.240  1.00  0.00           H
ATOM    952  HG2 GLU A  66      53.980  40.980  56.420  1.00  0.00           H
ATOM    953  CD  GLU A  66      53.800  42.210  54.550  1.00  0.00           C
ATOM    954  OE1 GLU A  66      53.210  42.250  53.440  1.00  0.00           O
ATOM    955  OE2 GLU A  66      54.730  43.000  54.780  1.00  0.00           O
ATOM    956  C   GLU A  66      50.360  41.310  58.180  1.00  0.00           C
ATOM    957  O   GLU A  66      49.290  41.730  57.810  1.00  0.00           O
ATOM    958  N   GLU A  67      50.690  41.370  59.450  1.00  0.00           N
ATOM    959  H   GLU A  67      51.630  41.080  59.670  1.00  0.00           H
ATOM    960  CA  GLU A  67      49.730  41.890  60.490  1.00  0.00           C
ATOM    961  HA  GLU A  67      48.760  41.390  60.400  1.00  0.00           H
ATOM    962  CB  GLU A  67      50.380  41.720  61.850  1.00  0.00           C
ATOM    963  HB1 GLU A  67      49.710  42.180  62.580  1.00  0.00           H
ATOM    964  HB2 GLU A  67      51.260  42.340  62.000  1.00  0.00           H
ATOM    965  CG  GLU A  67      50.470  40.240  62.230  1.00  0.00           C
ATOM    966  HG1 GLU A  67      51.030  40.110  63.160  1.00  0.00           H
ATOM    967  HG2 GLU A  67      51.070  39.740  61.470  1.00  0.00           H
ATOM    968  CD  GLU A  67      49.140  39.430  62.470  1.00  0.00           C
ATOM    969  OE1 GLU A  67      48.860  38.400  61.830  1.00  0.00           O
ATOM    970  OE2 GLU A  67      48.320  40.020  63.230  1.00  0.00           O
ATOM    971  C   GLU A  67      49.420  43.390  60.400  1.00  0.00           C
ATOM    972  O   GLU A  67      48.350  43.890  60.770  1.00  0.00           O
ATOM    973  N   SER A  68      50.370  44.200  59.910  1.00  0.00           N
ATOM    974  H   SER A  68      51.310  43.840  59.820  1.00  0.00           H
ATOM    975  CA  SER A  68      50.310  45.560  59.420  1.00  0.00           C
ATOM    976  HA  SER A  68      50.090  46.220  60.260  1.00  0.00           H
ATOM    977  CB  SER A  68      51.630  46.030  58.930  1.00  0.00           C
ATOM    978  HB1 SER A  68      52.390  45.960  59.720  1.00  0.00           H
ATOM    979  HB2 SER A  68      51.450  47.090  58.720  1.00  0.00           H
ATOM    980  OG  SER A  68      52.020  45.270  57.820  1.00  0.00           O
ATOM    981  HG  SER A  68      52.470  44.490  58.160  1.00  0.00           H
ATOM    982  C   SER A  68      49.320  45.870  58.240  1.00  0.00           C
ATOM    983  O   SER A  68      49.050  47.050  57.860  1.00  0.00           O
ATOM    984  N   LEU A  69      48.770  44.830  57.600  1.00  0.00           N
ATOM    985  H   LEU A  69      49.130  43.900  57.770  1.00  0.00           H
ATOM    986  CA  LEU A  69      48.110  44.870  56.270  1.00  0.00           C
ATOM    987  HA  LEU A  69      47.670  45.860  56.180  1.00  0.00           H
ATOM    988  CB  LEU A  69      48.960  44.380  55.140  1.00  0.00           C
ATOM    989  HB1 LEU A  69      48.330  44.300  54.260  1.00  0.00           H
ATOM    990  HB2 LEU A  69      49.360  43.420  55.460  1.00  0.00           H
ATOM    991  CG  LEU A  69      50.130  45.280  54.750  1.00  0.00           C
ATOM    992  HG  LEU A  69      50.790  45.240  55.620  1.00  0.00           H
ATOM    993  CD1 LEU A  69      50.920  44.770  53.550  1.00  0.00           C
ATOM    994 1HD1 LEU A  69      51.940  44.890  53.910  1.00  0.00           H
ATOM    995 2HD1 LEU A  69      50.800  43.690  53.450  1.00  0.00           H
ATOM    996 3HD1 LEU A  69      50.730  45.210  52.570  1.00  0.00           H
ATOM    997  CD2 LEU A  69      49.710  46.690  54.430  1.00  0.00           C
ATOM    998 1HD2 LEU A  69      50.470  47.320  53.960  1.00  0.00           H
ATOM    999 2HD2 LEU A  69      48.750  46.620  53.910  1.00  0.00           H
ATOM   1000 3HD2 LEU A  69      49.570  47.130  55.420  1.00  0.00           H
ATOM   1001  C   LEU A  69      46.770  44.030  56.420  1.00  0.00           C
ATOM   1002  O   LEU A  69      46.670  43.030  55.730  1.00  0.00           O
ATOM   1003  N   PRO A  70      45.770  44.370  57.310  1.00  0.00           N
ATOM   1004  CD  PRO A  70      45.610  45.660  58.020  1.00  0.00           C
ATOM   1005  HD1 PRO A  70      45.970  46.530  57.470  1.00  0.00           H
ATOM   1006  HD2 PRO A  70      46.050  45.720  59.010  1.00  0.00           H
ATOM   1007  CG  PRO A  70      44.110  45.830  58.280  1.00  0.00           C
ATOM   1008  HG1 PRO A  70      43.600  46.310  57.450  1.00  0.00           H
ATOM   1009  HG2 PRO A  70      43.840  46.310  59.220  1.00  0.00           H
ATOM   1010  CB  PRO A  70      43.650  44.400  58.500  1.00  0.00           C
ATOM   1011  HB1 PRO A  70      42.590  44.390  58.260  1.00  0.00           H
ATOM   1012  HB2 PRO A  70      43.880  44.110  59.520  1.00  0.00           H
ATOM   1013  CA  PRO A  70      44.500  43.530  57.530  1.00  0.00           C
ATOM   1014  HA  PRO A  70      44.740  42.610  58.070  1.00  0.00           H
ATOM   1015  C   PRO A  70      43.860  43.130  56.180  1.00  0.00           C
ATOM   1016  O   PRO A  70      43.390  42.020  56.030  1.00  0.00           O
ATOM   1017  N   LEU A  71      43.810  44.010  55.170  1.00  0.00           N
ATOM   1018  H   LEU A  71      44.240  44.910  55.290  1.00  0.00           H
ATOM   1019  CA  LEU A  71      43.250  43.850  53.810  1.00  0.00           C
ATOM   1020  HA  LEU A  71      42.590  42.990  53.770  1.00  0.00           H
ATOM   1021  CB  LEU A  71      42.470  45.080  53.500  1.00  0.00           C
ATOM   1022  HB1 LEU A  71      42.140  45.020  52.460  1.00  0.00           H
ATOM   1023  HB2 LEU A  71      43.160  45.920  53.550  1.00  0.00           H
ATOM   1024  CG  LEU A  71      41.260  45.340  54.430  1.00  0.00           C
ATOM   1025  HG  LEU A  71      41.600  45.200  55.450  1.00  0.00           H
ATOM   1026  CD1 LEU A  71      40.650  46.710  54.290  1.00  0.00           C
ATOM   1027 1HD1 LEU A  71      41.370  47.480  54.580  1.00  0.00           H
ATOM   1028 2HD1 LEU A  71      40.430  46.880  53.240  1.00  0.00           H
ATOM   1029 3HD1 LEU A  71      39.790  46.850  54.930  1.00  0.00           H
ATOM   1030  CD2 LEU A  71      40.220  44.280  54.290  1.00  0.00           C
ATOM   1031 1HD2 LEU A  71      39.370  44.580  54.900  1.00  0.00           H
ATOM   1032 2HD2 LEU A  71      39.910  44.200  53.250  1.00  0.00           H
ATOM   1033 3HD2 LEU A  71      40.580  43.380  54.780  1.00  0.00           H
ATOM   1034  C   LEU A  71      44.310  43.480  52.740  1.00  0.00           C
ATOM   1035  O   LEU A  71      44.070  43.500  51.540  1.00  0.00           O
ATOM   1036  N   GLY A  72      45.460  43.060  53.230  1.00  0.00           N
ATOM   1037  H   GLY A  72      45.600  43.170  54.220  1.00  0.00           H
ATOM   1038  CA  GLY A  72      46.530  42.610  52.410  1.00  0.00           C
ATOM   1039  HA1 GLY A  72      47.290  42.270  53.110  1.00  0.00           H
ATOM   1040  HA2 GLY A  72      46.870  43.500  51.870  1.00  0.00           H
ATOM   1041  C   GLY A  72      46.170  41.440  51.420  1.00  0.00           C
ATOM   1042  O   GLY A  72      46.630  41.500  50.260  1.00  0.00           O
ATOM   1043  N   PRO A  73      45.350  40.440  51.860  1.00  0.00           N
ATOM   1044  CD  PRO A  73      45.060  40.080  53.260  1.00  0.00           C
ATOM   1045  HD1 PRO A  73      44.210  40.640  53.640  1.00  0.00           H
ATOM   1046  HD2 PRO A  73      45.930  40.270  53.900  1.00  0.00           H
ATOM   1047  CG  PRO A  73      44.750  38.570  53.180  1.00  0.00           C
ATOM   1048  HG1 PRO A  73      44.140  38.080  53.930  1.00  0.00           H
ATOM   1049  HG2 PRO A  73      45.760  38.140  53.210  1.00  0.00           H
ATOM   1050  CB  PRO A  73      44.090  38.480  51.790  1.00  0.00           C
ATOM   1051  HB1 PRO A  73      43.090  38.920  51.830  1.00  0.00           H
ATOM   1052  HB2 PRO A  73      44.130  37.460  51.420  1.00  0.00           H
ATOM   1053  CA  PRO A  73      44.960  39.380  50.920  1.00  0.00           C
ATOM   1054  HA  PRO A  73      45.780  38.830  50.470  1.00  0.00           H
ATOM   1055  C   PRO A  73      44.080  39.840  49.720  1.00  0.00           C
ATOM   1056  O   PRO A  73      43.810  38.950  48.930  1.00  0.00           O
ATOM   1057  N   LEU A  74      43.560  41.030  49.650  1.00  0.00           N
ATOM   1058  H   LEU A  74      43.840  41.720  50.340  1.00  0.00           H
ATOM   1059  CA  LEU A  74      42.700  41.580  48.560  1.00  0.00           C
ATOM   1060  HA  LEU A  74      42.160  40.680  48.260  1.00  0.00           H
ATOM   1061  CB  LEU A  74      41.650  42.580  49.050  1.00  0.00           C
ATOM   1062  HB1 LEU A  74      41.180  42.920  48.120  1.00  0.00           H
ATOM   1063  HB2 LEU A  74      42.200  43.410  49.480  1.00  0.00           H
ATOM   1064  CG  LEU A  74      40.640  41.960  49.990  1.00  0.00           C
ATOM   1065  HG  LEU A  74      40.210  41.020  49.640  1.00  0.00           H
ATOM   1066  CD1 LEU A  74      41.070  41.710  51.400  1.00  0.00           C
ATOM   1067 1HD1 LEU A  74      40.250  41.500  52.080  1.00  0.00           H
ATOM   1068 2HD1 LEU A  74      41.850  40.950  51.500  1.00  0.00           H
ATOM   1069 3HD1 LEU A  74      41.620  42.560  51.800  1.00  0.00           H
ATOM   1070  CD2 LEU A  74      39.480  43.000  50.180  1.00  0.00           C
ATOM   1071 1HD2 LEU A  74      38.890  42.640  51.030  1.00  0.00           H
ATOM   1072 2HD2 LEU A  74      39.940  43.940  50.480  1.00  0.00           H
ATOM   1073 3HD2 LEU A  74      38.920  43.170  49.260  1.00  0.00           H
ATOM   1074  C   LEU A  74      43.550  42.030  47.340  1.00  0.00           C
ATOM   1075  O   LEU A  74      43.430  43.160  46.850  1.00  0.00           O
ATOM   1076  N   LEU A  75      44.360  41.100  46.850  1.00  0.00           N
ATOM   1077  H   LEU A  75      44.310  40.190  47.290  1.00  0.00           H
ATOM   1078  CA  LEU A  75      45.470  41.360  45.890  1.00  0.00           C
ATOM   1079  HA  LEU A  75      46.010  42.200  46.350  1.00  0.00           H
ATOM   1080  CB  LEU A  75      46.410  40.180  45.780  1.00  0.00           C
ATOM   1081  HB1 LEU A  75      47.100  40.420  44.970  1.00  0.00           H
ATOM   1082  HB2 LEU A  75      45.780  39.340  45.480  1.00  0.00           H
ATOM   1083  CG  LEU A  75      47.220  39.850  47.000  1.00  0.00           C
ATOM   1084  HG  LEU A  75      46.550  39.550  47.810  1.00  0.00           H
ATOM   1085  CD1 LEU A  75      48.200  38.730  46.600  1.00  0.00           C
ATOM   1086 1HD1 LEU A  75      48.800  38.510  47.480  1.00  0.00           H
ATOM   1087 2HD1 LEU A  75      47.620  37.870  46.270  1.00  0.00           H
ATOM   1088 3HD1 LEU A  75      48.730  39.130  45.740  1.00  0.00           H
ATOM   1089  CD2 LEU A  75      48.130  41.000  47.430  1.00  0.00           C
ATOM   1090 1HD2 LEU A  75      48.560  41.400  46.510  1.00  0.00           H
ATOM   1091 2HD2 LEU A  75      47.650  41.770  48.030  1.00  0.00           H
ATOM   1092 3HD2 LEU A  75      49.000  40.600  47.940  1.00  0.00           H
ATOM   1093  C   LEU A  75      45.070  41.820  44.550  1.00  0.00           C
ATOM   1094  O   LEU A  75      45.790  42.600  43.830  1.00  0.00           O
ATOM   1095  N   GLY A  76      43.890  41.430  44.080  1.00  0.00           N
ATOM   1096  H   GLY A  76      43.400  40.780  44.680  1.00  0.00           H
ATOM   1097  CA  GLY A  76      43.280  41.930  42.850  1.00  0.00           C
ATOM   1098  HA1 GLY A  76      42.310  41.460  42.770  1.00  0.00           H
ATOM   1099  HA2 GLY A  76      44.040  41.930  42.070  1.00  0.00           H
ATOM   1100  C   GLY A  76      43.010  43.430  42.880  1.00  0.00           C
ATOM   1101  O   GLY A  76      42.980  44.080  41.830  1.00  0.00           O
ATOM   1102  N   ASP A  77      42.940  44.060  44.070  1.00  0.00           N
ATOM   1103  H   ASP A  77      43.040  43.590  44.960  1.00  0.00           H
ATOM   1104  CA  ASP A  77      42.940  45.510  44.190  1.00  0.00           C
ATOM   1105  HA  ASP A  77      42.380  45.870  43.320  1.00  0.00           H
ATOM   1106  CB  ASP A  77      42.320  46.110  45.450  1.00  0.00           C
ATOM   1107  HB1 ASP A  77      42.190  47.190  45.370  1.00  0.00           H
ATOM   1108  HB2 ASP A  77      42.990  45.930  46.290  1.00  0.00           H
ATOM   1109  CG  ASP A  77      40.890  45.560  45.850  1.00  0.00           C
ATOM   1110  OD1 ASP A  77      40.090  44.950  45.100  1.00  0.00           O
ATOM   1111  OD2 ASP A  77      40.550  45.680  47.040  1.00  0.00           O
ATOM   1112  C   ASP A  77      44.370  46.140  43.900  1.00  0.00           C
ATOM   1113  O   ASP A  77      44.470  47.250  43.340  1.00  0.00           O
ATOM   1114  N   THR A  78      45.430  45.390  44.190  1.00  0.00           N
ATOM   1115  H   THR A  78      45.330  44.430  44.480  1.00  0.00           H
ATOM   1116  CA  THR A  78      46.780  45.930  44.030  1.00  0.00           C
ATOM   1117  HA  THR A  78      46.680  46.900  44.520  1.00  0.00           H
ATOM   1118  CB  THR A  78      47.790  45.220  44.880  1.00  0.00           C
ATOM   1119  HB  THR A  78      48.670  45.870  44.850  1.00  0.00           H
ATOM   1120  CG2 THR A  78      47.390  45.160  46.380  1.00  0.00           C
ATOM   1121 1HG2 THR A  78      47.660  46.130  46.800  1.00  0.00           H
ATOM   1122 2HG2 THR A  78      46.340  45.050  46.650  1.00  0.00           H
ATOM   1123 3HG2 THR A  78      47.990  44.440  46.940  1.00  0.00           H
ATOM   1124  OG1 THR A  78      48.050  43.890  44.430  1.00  0.00           O
ATOM   1125  HG1 THR A  78      47.250  43.470  44.120  1.00  0.00           H
ATOM   1126  C   THR A  78      47.390  46.010  42.610  1.00  0.00           C
ATOM   1127  O   THR A  78      48.290  46.830  42.350  1.00  0.00           O
ATOM   1128  N   ALA A  79      47.000  45.160  41.690  1.00  0.00           N
ATOM   1129  H   ALA A  79      46.240  44.530  41.850  1.00  0.00           H
ATOM   1130  CA  ALA A  79      47.590  45.120  40.290  1.00  0.00           C
ATOM   1131  HA  ALA A  79      48.030  46.090  40.070  1.00  0.00           H
ATOM   1132  CB  ALA A  79      48.650  44.000  40.260  1.00  0.00           C
ATOM   1133  HB1 ALA A  79      48.120  43.040  40.330  1.00  0.00           H
ATOM   1134  HB2 ALA A  79      49.200  44.140  39.330  1.00  0.00           H
ATOM   1135  HB3 ALA A  79      49.290  44.040  41.140  1.00  0.00           H
ATOM   1136  C   ALA A  79      46.510  44.830  39.210  1.00  0.00           C
ATOM   1137  O   ALA A  79      45.490  44.170  39.460  1.00  0.00           O
ATOM   1138  N   VAL A  80      46.770  45.290  38.000  1.00  0.00           N
ATOM   1139  H   VAL A  80      47.560  45.900  37.880  1.00  0.00           H
ATOM   1140  CA  VAL A  80      46.050  44.970  36.800  1.00  0.00           C
ATOM   1141  HA  VAL A  80      45.230  44.330  37.130  1.00  0.00           H
ATOM   1142  CB  VAL A  80      45.490  46.270  36.180  1.00  0.00           C
ATOM   1143  HB  VAL A  80      46.340  46.940  36.030  1.00  0.00           H
ATOM   1144  CG1 VAL A  80      44.780  46.090  34.810  1.00  0.00           C
ATOM   1145 1HG1 VAL A  80      44.590  47.060  34.340  1.00  0.00           H
ATOM   1146 2HG1 VAL A  80      45.490  45.620  34.130  1.00  0.00           H
ATOM   1147 3HG1 VAL A  80      43.910  45.450  34.930  1.00  0.00           H
ATOM   1148  CG2 VAL A  80      44.610  47.000  37.220  1.00  0.00           C
ATOM   1149 1HG2 VAL A  80      44.050  47.820  36.760  1.00  0.00           H
ATOM   1150 2HG2 VAL A  80      43.850  46.340  37.640  1.00  0.00           H
ATOM   1151 3HG2 VAL A  80      45.230  47.460  37.990  1.00  0.00           H
ATOM   1152  C   VAL A  80      47.050  44.320  35.840  1.00  0.00           C
ATOM   1153  O   VAL A  80      48.110  44.940  35.550  1.00  0.00           O
ATOM   1154  N   ILE A  81      46.750  43.140  35.320  1.00  0.00           N
ATOM   1155  H   ILE A  81      45.810  42.800  35.410  1.00  0.00           H
ATOM   1156  CA  ILE A  81      47.660  42.270  34.610  1.00  0.00           C
ATOM   1157  HA  ILE A  81      48.460  42.960  34.330  1.00  0.00           H
ATOM   1158  CB  ILE A  81      48.250  41.010  35.410  1.00  0.00           C
ATOM   1159  HB  ILE A  81      47.550  40.190  35.500  1.00  0.00           H
ATOM   1160  CG2 ILE A  81      49.460  40.460  34.590  1.00  0.00           C
ATOM   1161 1HG2 ILE A  81      50.150  41.310  34.530  1.00  0.00           H
ATOM   1162 2HG2 ILE A  81      49.840  39.580  35.100  1.00  0.00           H
ATOM   1163 3HG2 ILE A  81      49.230  40.260  33.540  1.00  0.00           H
ATOM   1164  CG1 ILE A  81      48.670  41.450  36.870  1.00  0.00           C
ATOM   1165 1HG1 ILE A  81      47.830  41.940  37.370  1.00  0.00           H
ATOM   1166 2HG1 ILE A  81      49.500  42.160  36.810  1.00  0.00           H
ATOM   1167  CD  ILE A  81      49.090  40.250  37.690  1.00  0.00           C
ATOM   1168  HD1 ILE A  81      48.220  39.590  37.820  1.00  0.00           H
ATOM   1169  HD2 ILE A  81      49.920  39.780  37.160  1.00  0.00           H
ATOM   1170  HD3 ILE A  81      49.410  40.740  38.610  1.00  0.00           H
ATOM   1171  C   ILE A  81      47.080  41.840  33.280  1.00  0.00           C
ATOM   1172  O   ILE A  81      45.940  41.280  33.130  1.00  0.00           O
ATOM   1173  N   GLN A  82      47.920  42.030  32.240  1.00  0.00           N
ATOM   1174  H   GLN A  82      48.780  42.550  32.400  1.00  0.00           H
ATOM   1175  CA  GLN A  82      47.510  41.470  30.990  1.00  0.00           C
ATOM   1176  HA  GLN A  82      46.970  40.540  31.180  1.00  0.00           H
ATOM   1177  CB  GLN A  82      46.580  42.440  30.230  1.00  0.00           C
ATOM   1178  HB1 GLN A  82      46.940  43.440  30.460  1.00  0.00           H
ATOM   1179  HB2 GLN A  82      45.560  42.350  30.620  1.00  0.00           H
ATOM   1180  CG  GLN A  82      46.600  42.300  28.660  1.00  0.00           C
ATOM   1181  HG1 GLN A  82      47.620  42.480  28.350  1.00  0.00           H
ATOM   1182  HG2 GLN A  82      46.070  43.200  28.320  1.00  0.00           H
ATOM   1183  CD  GLN A  82      46.160  40.940  28.040  1.00  0.00           C
ATOM   1184  OE1 GLN A  82      45.600  40.110  28.730  1.00  0.00           O
ATOM   1185  NE2 GLN A  82      46.550  40.510  26.880  1.00  0.00           N
ATOM   1186 1HE2 GLN A  82      47.250  41.070  26.410  1.00  0.00           H
ATOM   1187 2HE2 GLN A  82      46.290  39.650  26.420  1.00  0.00           H
ATOM   1188  C   GLN A  82      48.770  41.160  30.220  1.00  0.00           C
ATOM   1189  O   GLN A  82      49.740  41.980  30.190  1.00  0.00           O
ATOM   1190  N   GLY A  83      48.860  39.980  29.640  1.00  0.00           N
ATOM   1191  H   GLY A  83      48.100  39.330  29.800  1.00  0.00           H
ATOM   1192  CA  GLY A  83      50.040  39.570  28.850  1.00  0.00           C
ATOM   1193  HA1 GLY A  83      50.130  40.120  27.910  1.00  0.00           H
ATOM   1194  HA2 GLY A  83      49.940  38.530  28.540  1.00  0.00           H
ATOM   1195  C   GLY A  83      51.450  39.690  29.690  1.00  0.00           C
ATOM   1196  O   GLY A  83      51.410  39.250  30.860  1.00  0.00           O
ATOM   1197  N   ASP A  84      52.500  40.210  29.130  1.00  0.00           N
ATOM   1198  H   ASP A  84      52.510  40.320  28.120  1.00  0.00           H
ATOM   1199  CA  ASP A  84      53.750  40.440  29.870  1.00  0.00           C
ATOM   1200  HA  ASP A  84      53.900  39.630  30.590  1.00  0.00           H
ATOM   1201  CB  ASP A  84      54.860  40.260  28.810  1.00  0.00           C
ATOM   1202  HB1 ASP A  84      54.830  39.280  28.330  1.00  0.00           H
ATOM   1203  HB2 ASP A  84      55.800  40.400  29.350  1.00  0.00           H
ATOM   1204  CG  ASP A  84      54.920  41.290  27.650  1.00  0.00           C
ATOM   1205  OD1 ASP A  84      54.170  42.310  27.570  1.00  0.00           O
ATOM   1206  OD2 ASP A  84      55.660  41.040  26.730  1.00  0.00           O
ATOM   1207  C   ASP A  84      53.890  41.860  30.560  1.00  0.00           C
ATOM   1208  O   ASP A  84      55.010  42.360  30.590  1.00  0.00           O
ATOM   1209  N   THR A  85      52.780  42.480  31.010  1.00  0.00           N
ATOM   1210  H   THR A  85      51.850  42.090  30.930  1.00  0.00           H
ATOM   1211  CA  THR A  85      52.850  43.750  31.730  1.00  0.00           C
ATOM   1212  HA  THR A  85      53.800  44.050  32.160  1.00  0.00           H
ATOM   1213  CB  THR A  85      52.480  44.880  30.800  1.00  0.00           C
ATOM   1214  HB  THR A  85      51.430  44.760  30.560  1.00  0.00           H
ATOM   1215  CG2 THR A  85      52.660  46.330  31.290  1.00  0.00           C
ATOM   1216 1HG2 THR A  85      53.700  46.660  31.380  1.00  0.00           H
ATOM   1217 2HG2 THR A  85      52.340  47.100  30.590  1.00  0.00           H
ATOM   1218 3HG2 THR A  85      52.040  46.490  32.170  1.00  0.00           H
ATOM   1219  OG1 THR A  85      53.180  44.830  29.570  1.00  0.00           O
ATOM   1220  HG1 THR A  85      53.550  43.980  29.330  1.00  0.00           H
ATOM   1221  C   THR A  85      51.930  43.630  32.950  1.00  0.00           C
ATOM   1222  O   THR A  85      50.820  42.980  32.810  1.00  0.00           O
ATOM   1223  N   ALA A  86      52.370  44.240  34.090  1.00  0.00           N
ATOM   1224  H   ALA A  86      53.330  44.560  34.130  1.00  0.00           H
ATOM   1225  CA  ALA A  86      51.540  44.570  35.200  1.00  0.00           C
ATOM   1226  HA  ALA A  86      50.490  44.340  35.000  1.00  0.00           H
ATOM   1227  CB  ALA A  86      52.050  43.810  36.420  1.00  0.00           C
ATOM   1228  HB1 ALA A  86      53.110  43.930  36.600  1.00  0.00           H
ATOM   1229  HB2 ALA A  86      51.590  44.020  37.390  1.00  0.00           H
ATOM   1230  HB3 ALA A  86      51.870  42.740  36.310  1.00  0.00           H
ATOM   1231  C   ALA A  86      51.480  46.090  35.480  1.00  0.00           C
ATOM   1232  O   ALA A  86      52.510  46.690  35.750  1.00  0.00           O
ATOM   1233  N   LEU A  87      50.310  46.770  35.510  1.00  0.00           N
ATOM   1234  H   LEU A  87      49.470  46.210  35.410  1.00  0.00           H
ATOM   1235  CA  LEU A  87      50.070  48.050  36.150  1.00  0.00           C
ATOM   1236  HA  LEU A  87      50.940  48.670  35.990  1.00  0.00           H
ATOM   1237  CB  LEU A  87      48.930  48.860  35.390  1.00  0.00           C
ATOM   1238  HB1 LEU A  87      48.100  48.160  35.420  1.00  0.00           H
ATOM   1239  HB2 LEU A  87      49.280  48.970  34.370  1.00  0.00           H
ATOM   1240  CG  LEU A  87      48.340  50.180  35.920  1.00  0.00           C
ATOM   1241  HG  LEU A  87      47.940  49.940  36.900  1.00  0.00           H
ATOM   1242  CD1 LEU A  87      49.430  51.190  36.170  1.00  0.00           C
ATOM   1243 1HD1 LEU A  87      50.030  50.870  37.010  1.00  0.00           H
ATOM   1244 2HD1 LEU A  87      50.070  51.260  35.290  1.00  0.00           H
ATOM   1245 3HD1 LEU A  87      48.980  52.160  36.390  1.00  0.00           H
ATOM   1246  CD2 LEU A  87      47.190  50.690  35.120  1.00  0.00           C
ATOM   1247 1HD2 LEU A  87      46.850  51.640  35.510  1.00  0.00           H
ATOM   1248 2HD2 LEU A  87      47.540  50.710  34.090  1.00  0.00           H
ATOM   1249 3HD2 LEU A  87      46.410  49.950  35.290  1.00  0.00           H
ATOM   1250  C   LEU A  87      49.840  47.870  37.670  1.00  0.00           C
ATOM   1251  O   LEU A  87      48.740  47.540  38.140  1.00  0.00           O
ATOM   1252  N   ILE A  88      50.850  48.300  38.420  1.00  0.00           N
ATOM   1253  H   ILE A  88      51.480  48.880  37.880  1.00  0.00           H
ATOM   1254  CA  ILE A  88      50.770  48.430  39.860  1.00  0.00           C
ATOM   1255  HA  ILE A  88      50.250  47.580  40.290  1.00  0.00           H
ATOM   1256  CB  ILE A  88      52.210  48.550  40.440  1.00  0.00           C
ATOM   1257  HB  ILE A  88      52.660  49.500  40.130  1.00  0.00           H
ATOM   1258  CG2 ILE A  88      52.070  48.650  41.990  1.00  0.00           C
ATOM   1259 1HG2 ILE A  88      53.040  48.800  42.460  1.00  0.00           H
ATOM   1260 2HG2 ILE A  88      51.450  49.490  42.300  1.00  0.00           H
ATOM   1261 3HG2 ILE A  88      51.590  47.710  42.280  1.00  0.00           H
ATOM   1262  CG1 ILE A  88      53.170  47.410  40.050  1.00  0.00           C
ATOM   1263 1HG1 ILE A  88      54.130  47.610  40.530  1.00  0.00           H
ATOM   1264 2HG1 ILE A  88      53.270  47.500  38.960  1.00  0.00           H
ATOM   1265  CD  ILE A  88      52.650  46.010  40.430  1.00  0.00           C
ATOM   1266  HD1 ILE A  88      52.700  45.880  41.510  1.00  0.00           H
ATOM   1267  HD2 ILE A  88      51.640  45.780  40.070  1.00  0.00           H
ATOM   1268  HD3 ILE A  88      53.170  45.210  39.910  1.00  0.00           H
ATOM   1269  C   ILE A  88      49.850  49.640  40.200  1.00  0.00           C
ATOM   1270  O   ILE A  88      50.080  50.730  39.730  1.00  0.00           O
ATOM   1271  N   THR A  89      48.790  49.310  40.960  1.00  0.00           N
ATOM   1272  H   THR A  89      48.710  48.340  41.220  1.00  0.00           H
ATOM   1273  CA  THR A  89      47.710  50.280  41.220  1.00  0.00           C
ATOM   1274  HA  THR A  89      47.640  50.850  40.290  1.00  0.00           H
ATOM   1275  CB  THR A  89      46.310  49.500  41.370  1.00  0.00           C
ATOM   1276  HB  THR A  89      45.650  50.360  41.270  1.00  0.00           H
ATOM   1277  CG2 THR A  89      45.950  48.520  40.290  1.00  0.00           C
ATOM   1278 1HG2 THR A  89      45.000  48.790  39.830  1.00  0.00           H
ATOM   1279 2HG2 THR A  89      46.750  48.390  39.560  1.00  0.00           H
ATOM   1280 3HG2 THR A  89      45.950  47.460  40.540  1.00  0.00           H
ATOM   1281  OG1 THR A  89      46.340  48.980  42.660  1.00  0.00           O
ATOM   1282  HG1 THR A  89      45.490  48.570  42.870  1.00  0.00           H
ATOM   1283  C   THR A  89      48.080  51.170  42.450  1.00  0.00           C
ATOM   1284  O   THR A  89      49.200  51.000  43.040  1.00  0.00           O
ATOM   1285  N   ARG A  90      47.280  52.180  42.700  1.00  0.00           N
ATOM   1286  H   ARG A  90      46.520  52.230  42.040  1.00  0.00           H
ATOM   1287  CA  ARG A  90      47.360  53.120  43.850  1.00  0.00           C
ATOM   1288  HA  ARG A  90      48.170  52.930  44.550  1.00  0.00           H
ATOM   1289  CB  ARG A  90      47.740  54.450  43.280  1.00  0.00           C
ATOM   1290  HB1 ARG A  90      47.020  54.720  42.510  1.00  0.00           H
ATOM   1291  HB2 ARG A  90      48.750  54.370  42.890  1.00  0.00           H
ATOM   1292  CG  ARG A  90      47.650  55.610  44.280  1.00  0.00           C
ATOM   1293  HG1 ARG A  90      48.270  55.410  45.150  1.00  0.00           H
ATOM   1294  HG2 ARG A  90      46.660  55.660  44.730  1.00  0.00           H
ATOM   1295  CD  ARG A  90      48.130  56.940  43.830  1.00  0.00           C
ATOM   1296  HD1 ARG A  90      47.570  57.240  42.940  1.00  0.00           H
ATOM   1297  HD2 ARG A  90      49.190  56.900  43.590  1.00  0.00           H
ATOM   1298  NE  ARG A  90      48.120  58.010  44.860  1.00  0.00           N
ATOM   1299  HE  ARG A  90      49.010  58.320  45.210  1.00  0.00           H
ATOM   1300  CZ  ARG A  90      47.100  58.710  45.260  1.00  0.00           C
ATOM   1301  NH1 ARG A  90      45.900  58.620  44.710  1.00  0.00           N
ATOM   1302 1HH1 ARG A  90      45.700  57.950  43.990  1.00  0.00           H
ATOM   1303 2HH1 ARG A  90      45.170  59.250  45.000  1.00  0.00           H
ATOM   1304  NH2 ARG A  90      47.230  59.660  46.130  1.00  0.00           N
ATOM   1305 1HH2 ARG A  90      48.120  59.710  46.610  1.00  0.00           H
ATOM   1306 2HH2 ARG A  90      46.430  60.270  46.210  1.00  0.00           H
ATOM   1307  C   ARG A  90      45.960  53.090  44.550  1.00  0.00           C
ATOM   1308  O   ARG A  90      45.070  53.850  44.260  1.00  0.00           O
ATOM   1309  N   PRO A  91      45.760  52.060  45.500  1.00  0.00           N
ATOM   1310  CD  PRO A  91      46.670  50.920  45.780  1.00  0.00           C
ATOM   1311  HD1 PRO A  91      47.420  51.340  46.450  1.00  0.00           H
ATOM   1312  HD2 PRO A  91      47.180  50.530  44.900  1.00  0.00           H
ATOM   1313  CG  PRO A  91      45.830  49.820  46.400  1.00  0.00           C
ATOM   1314  HG1 PRO A  91      46.300  49.210  47.180  1.00  0.00           H
ATOM   1315  HG2 PRO A  91      45.370  49.170  45.660  1.00  0.00           H
ATOM   1316  CB  PRO A  91      44.750  50.660  47.040  1.00  0.00           C
ATOM   1317  HB1 PRO A  91      45.130  51.050  47.980  1.00  0.00           H
ATOM   1318  HB2 PRO A  91      43.830  50.100  47.190  1.00  0.00           H
ATOM   1319  CA  PRO A  91      44.440  51.820  46.170  1.00  0.00           C
ATOM   1320  HA  PRO A  91      43.710  51.550  45.420  1.00  0.00           H
ATOM   1321  C   PRO A  91      43.890  53.110  46.830  1.00  0.00           C
ATOM   1322  O   PRO A  91      44.650  53.860  47.420  1.00  0.00           O
ATOM   1323  N   TRP A  92      42.690  53.390  46.570  1.00  0.00           N
ATOM   1324  H   TRP A  92      42.150  52.710  46.050  1.00  0.00           H
ATOM   1325  CA  TRP A  92      41.980  54.620  47.030  1.00  0.00           C
ATOM   1326  HA  TRP A  92      42.190  55.480  46.400  1.00  0.00           H
ATOM   1327  CB  TRP A  92      40.430  54.510  46.930  1.00  0.00           C
ATOM   1328  HB1 TRP A  92      40.190  53.590  47.460  1.00  0.00           H
ATOM   1329  HB2 TRP A  92      40.130  54.310  45.900  1.00  0.00           H
ATOM   1330  CG  TRP A  92      39.590  55.660  47.470  1.00  0.00           C
ATOM   1331  CD1 TRP A  92      39.330  56.780  46.870  1.00  0.00           C
ATOM   1332  HD1 TRP A  92      39.740  57.220  45.970  1.00  0.00           H
ATOM   1333  NE1 TRP A  92      38.490  57.590  47.700  1.00  0.00           N
ATOM   1334  HE1 TRP A  92      38.040  58.450  47.420  1.00  0.00           H
ATOM   1335  CE2 TRP A  92      38.280  56.930  48.940  1.00  0.00           C
ATOM   1336  CZ2 TRP A  92      37.600  57.180  50.110  1.00  0.00           C
ATOM   1337  HZ2 TRP A  92      37.060  58.090  50.340  1.00  0.00           H
ATOM   1338  CH2 TRP A  92      37.550  56.180  51.100  1.00  0.00           C
ATOM   1339  HH2 TRP A  92      36.940  56.480  51.940  1.00  0.00           H
ATOM   1340  CZ3 TRP A  92      38.170  54.970  50.930  1.00  0.00           C
ATOM   1341  HZ3 TRP A  92      38.140  54.240  51.730  1.00  0.00           H
ATOM   1342  CE3 TRP A  92      38.910  54.760  49.770  1.00  0.00           C
ATOM   1343  HE3 TRP A  92      39.500  53.850  49.690  1.00  0.00           H
ATOM   1344  CD2 TRP A  92      38.860  55.690  48.740  1.00  0.00           C
ATOM   1345  C   TRP A  92      42.440  55.090  48.430  1.00  0.00           C
ATOM   1346  O   TRP A  92      42.830  56.220  48.670  1.00  0.00           O
ATOM   1347  N   SER A  93      42.410  54.160  49.390  1.00  0.00           N
ATOM   1348  H   SER A  93      42.300  53.240  48.980  1.00  0.00           H
ATOM   1349  CA  SER A  93      42.720  54.350  50.780  1.00  0.00           C
ATOM   1350  HA  SER A  93      42.230  55.270  51.100  1.00  0.00           H
ATOM   1351  CB  SER A  93      42.120  53.200  51.590  1.00  0.00           C
ATOM   1352  HB1 SER A  93      42.250  52.240  51.090  1.00  0.00           H
ATOM   1353  HB2 SER A  93      41.050  53.340  51.690  1.00  0.00           H
ATOM   1354  OG  SER A  93      42.720  52.960  52.880  1.00  0.00           O
ATOM   1355  HG  SER A  93      42.200  52.240  53.240  1.00  0.00           H
ATOM   1356  C   SER A  93      44.270  54.380  50.950  1.00  0.00           C
ATOM   1357  O   SER A  93      44.890  53.340  50.760  1.00  0.00           O
ATOM   1358  N   PRO A  94      44.750  55.480  51.570  1.00  0.00           N
ATOM   1359  CD  PRO A  94      44.150  56.810  51.750  1.00  0.00           C
ATOM   1360  HD1 PRO A  94      43.190  56.680  52.260  1.00  0.00           H
ATOM   1361  HD2 PRO A  94      43.970  57.280  50.780  1.00  0.00           H
ATOM   1362  CG  PRO A  94      45.170  57.680  52.450  1.00  0.00           C
ATOM   1363  HG1 PRO A  94      44.940  57.990  53.470  1.00  0.00           H
ATOM   1364  HG2 PRO A  94      45.520  58.550  51.900  1.00  0.00           H
ATOM   1365  CB  PRO A  94      46.370  56.800  52.820  1.00  0.00           C
ATOM   1366  HB1 PRO A  94      46.280  56.520  53.870  1.00  0.00           H
ATOM   1367  HB2 PRO A  94      47.310  57.350  52.740  1.00  0.00           H
ATOM   1368  CA  PRO A  94      46.170  55.590  51.890  1.00  0.00           C
ATOM   1369  HA  PRO A  94      46.790  55.780  51.010  1.00  0.00           H
ATOM   1370  C   PRO A  94      46.690  54.420  52.630  1.00  0.00           C
ATOM   1371  O   PRO A  94      47.830  54.060  52.390  1.00  0.00           O
ATOM   1372  N   ALA A  95      45.920  53.750  53.570  1.00  0.00           N
ATOM   1373  H   ALA A  95      45.100  54.270  53.850  1.00  0.00           H
ATOM   1374  CA  ALA A  95      46.410  52.690  54.400  1.00  0.00           C
ATOM   1375  HA  ALA A  95      47.400  53.030  54.710  1.00  0.00           H
ATOM   1376  CB  ALA A  95      45.590  52.490  55.690  1.00  0.00           C
ATOM   1377  HB1 ALA A  95      45.660  53.340  56.380  1.00  0.00           H
ATOM   1378  HB2 ALA A  95      44.560  52.280  55.420  1.00  0.00           H
ATOM   1379  HB3 ALA A  95      45.940  51.630  56.260  1.00  0.00           H
ATOM   1380  C   ALA A  95      46.580  51.390  53.610  1.00  0.00           C
ATOM   1381  O   ALA A  95      47.380  50.530  53.960  1.00  0.00           O
ATOM   1382  N   ARG A  96      46.070  51.230  52.380  1.00  0.00           N
ATOM   1383  H   ARG A  96      45.390  51.910  52.050  1.00  0.00           H
ATOM   1384  CA  ARG A  96      46.380  50.130  51.540  1.00  0.00           C
ATOM   1385  HA  ARG A  96      46.850  49.310  52.080  1.00  0.00           H
ATOM   1386  CB  ARG A  96      45.080  49.630  51.000  1.00  0.00           C
ATOM   1387  HB1 ARG A  96      45.280  48.690  50.470  1.00  0.00           H
ATOM   1388  HB2 ARG A  96      44.670  50.440  50.410  1.00  0.00           H
ATOM   1389  CG  ARG A  96      43.980  49.370  52.070  1.00  0.00           C
ATOM   1390  HG1 ARG A  96      43.630  50.360  52.370  1.00  0.00           H
ATOM   1391  HG2 ARG A  96      44.410  48.740  52.850  1.00  0.00           H
ATOM   1392  CD  ARG A  96      42.710  48.620  51.540  1.00  0.00           C
ATOM   1393  HD1 ARG A  96      42.420  49.320  50.750  1.00  0.00           H
ATOM   1394  HD2 ARG A  96      41.940  48.360  52.270  1.00  0.00           H
ATOM   1395  NE  ARG A  96      43.160  47.290  51.010  1.00  0.00           N
ATOM   1396  HE  ARG A  96      44.090  46.990  51.250  1.00  0.00           H
ATOM   1397  CZ  ARG A  96      42.570  46.690  50.000  1.00  0.00           C
ATOM   1398  NH1 ARG A  96      41.390  47.030  49.610  1.00  0.00           N
ATOM   1399 1HH1 ARG A  96      40.930  47.830  50.010  1.00  0.00           H
ATOM   1400 2HH1 ARG A  96      41.010  46.570  48.790  1.00  0.00           H
ATOM   1401  NH2 ARG A  96      43.200  45.890  49.230  1.00  0.00           N
ATOM   1402 1HH2 ARG A  96      44.080  45.530  49.570  1.00  0.00           H
ATOM   1403 2HH2 ARG A  96      42.770  45.450  48.420  1.00  0.00           H
ATOM   1404  C   ARG A  96      47.350  50.420  50.440  1.00  0.00           C
ATOM   1405  O   ARG A  96      47.520  49.510  49.580  1.00  0.00           O
ATOM   1406  N   ARG A  97      48.030  51.520  50.360  1.00  0.00           N
ATOM   1407  H   ARG A  97      47.810  52.220  51.060  1.00  0.00           H
ATOM   1408  CA  ARG A  97      48.930  51.860  49.270  1.00  0.00           C
ATOM   1409  HA  ARG A  97      48.480  51.500  48.350  1.00  0.00           H
ATOM   1410  CB  ARG A  97      49.120  53.400  49.090  1.00  0.00           C
ATOM   1411  HB1 ARG A  97      50.010  53.590  48.490  1.00  0.00           H
ATOM   1412  HB2 ARG A  97      49.280  53.860  50.070  1.00  0.00           H
ATOM   1413  CG  ARG A  97      47.860  54.040  48.590  1.00  0.00           C
ATOM   1414  HG1 ARG A  97      47.050  53.790  49.280  1.00  0.00           H
ATOM   1415  HG2 ARG A  97      47.570  53.640  47.620  1.00  0.00           H
ATOM   1416  CD  ARG A  97      47.980  55.590  48.510  1.00  0.00           C
ATOM   1417  HD1 ARG A  97      48.680  55.850  47.710  1.00  0.00           H
ATOM   1418  HD2 ARG A  97      48.380  56.090  49.390  1.00  0.00           H
ATOM   1419  NE  ARG A  97      46.670  56.150  48.150  1.00  0.00           N
ATOM   1420  HE  ARG A  97      45.990  55.480  47.810  1.00  0.00           H
ATOM   1421  CZ  ARG A  97      46.370  57.410  48.390  1.00  0.00           C
ATOM   1422  NH1 ARG A  97      47.180  58.340  48.910  1.00  0.00           N
ATOM   1423 1HH1 ARG A  97      48.090  58.070  49.240  1.00  0.00           H
ATOM   1424 2HH1 ARG A  97      46.900  59.310  48.970  1.00  0.00           H
ATOM   1425  NH2 ARG A  97      45.190  57.890  48.070  1.00  0.00           N
ATOM   1426 1HH2 ARG A  97      44.410  57.290  47.810  1.00  0.00           H
ATOM   1427 2HH2 ARG A  97      44.930  58.830  48.330  1.00  0.00           H
ATOM   1428  C   ARG A  97      50.260  51.110  49.470  1.00  0.00           C
ATOM   1429  O   ARG A  97      50.740  50.500  48.510  1.00  0.00           O
ATOM   1430  N   PRO A  98      50.770  50.920  50.730  1.00  0.00           N
ATOM   1431  CD  PRO A  98      50.520  51.780  51.890  1.00  0.00           C
ATOM   1432  HD1 PRO A  98      49.720  51.390  52.530  1.00  0.00           H
ATOM   1433  HD2 PRO A  98      50.410  52.830  51.620  1.00  0.00           H
ATOM   1434  CG  PRO A  98      51.810  51.620  52.730  1.00  0.00           C
ATOM   1435  HG1 PRO A  98      51.580  51.710  53.790  1.00  0.00           H
ATOM   1436  HG2 PRO A  98      52.620  52.270  52.400  1.00  0.00           H
ATOM   1437  CB  PRO A  98      52.270  50.150  52.460  1.00  0.00           C
ATOM   1438  HB1 PRO A  98      51.640  49.510  53.080  1.00  0.00           H
ATOM   1439  HB2 PRO A  98      53.340  49.940  52.490  1.00  0.00           H
ATOM   1440  CA  PRO A  98      51.860  49.940  51.040  1.00  0.00           C
ATOM   1441  HA  PRO A  98      52.740  50.110  50.420  1.00  0.00           H
ATOM   1442  C   PRO A  98      51.520  48.480  50.910  1.00  0.00           C
ATOM   1443  O   PRO A  98      52.440  47.680  50.980  1.00  0.00           O
ATOM   1444  N   GLU A  99      50.310  48.000  50.500  1.00  0.00           N
ATOM   1445  H   GLU A  99      49.570  48.650  50.280  1.00  0.00           H
ATOM   1446  CA  GLU A  99      50.080  46.600  50.050  1.00  0.00           C
ATOM   1447  HA  GLU A  99      50.590  45.870  50.670  1.00  0.00           H
ATOM   1448  CB  GLU A  99      48.570  46.330  50.030  1.00  0.00           C
ATOM   1449  HB1 GLU A  99      48.480  45.270  49.800  1.00  0.00           H
ATOM   1450  HB2 GLU A  99      48.120  46.950  49.260  1.00  0.00           H
ATOM   1451  CG  GLU A  99      47.860  46.540  51.400  1.00  0.00           C
ATOM   1452  HG1 GLU A  99      47.980  47.520  51.850  1.00  0.00           H
ATOM   1453  HG2 GLU A  99      48.230  45.830  52.130  1.00  0.00           H
ATOM   1454  CD  GLU A  99      46.330  46.330  51.340  1.00  0.00           C
ATOM   1455  OE1 GLU A  99      45.640  46.290  52.410  1.00  0.00           O
ATOM   1456  OE2 GLU A  99      45.750  46.160  50.240  1.00  0.00           O
ATOM   1457  C   GLU A  99      50.580  46.180  48.650  1.00  0.00           C
ATOM   1458  O   GLU A  99      50.610  44.980  48.410  1.00  0.00           O
ATOM   1459  N   VAL A 100      50.980  47.170  47.900  1.00  0.00           N
ATOM   1460  H   VAL A 100      50.910  48.140  48.170  1.00  0.00           H
ATOM   1461  CA  VAL A 100      51.430  46.850  46.520  1.00  0.00           C
ATOM   1462  HA  VAL A 100      50.900  46.020  46.040  1.00  0.00           H
ATOM   1463  CB  VAL A 100      51.170  48.030  45.530  1.00  0.00           C
ATOM   1464  HB  VAL A 100      51.220  47.710  44.490  1.00  0.00           H
ATOM   1465  CG1 VAL A 100      49.730  48.630  45.660  1.00  0.00           C
ATOM   1466 1HG1 VAL A 100      49.500  48.880  46.690  1.00  0.00           H
ATOM   1467 2HG1 VAL A 100      49.480  49.510  45.070  1.00  0.00           H
ATOM   1468 3HG1 VAL A 100      49.100  47.800  45.330  1.00  0.00           H
ATOM   1469  CG2 VAL A 100      52.250  49.070  45.670  1.00  0.00           C
ATOM   1470 1HG2 VAL A 100      51.920  49.940  45.110  1.00  0.00           H
ATOM   1471 2HG2 VAL A 100      52.320  49.330  46.730  1.00  0.00           H
ATOM   1472 3HG2 VAL A 100      53.240  48.770  45.330  1.00  0.00           H
ATOM   1473  C   VAL A 100      52.940  46.370  46.460  1.00  0.00           C
ATOM   1474  O   VAL A 100      53.360  45.860  45.450  1.00  0.00           O
ATOM   1475  N   ASP A 101      53.720  46.670  47.480  1.00  0.00           N
ATOM   1476  H   ASP A 101      53.360  47.250  48.230  1.00  0.00           H
ATOM   1477  CA  ASP A 101      55.210  46.440  47.290  1.00  0.00           C
ATOM   1478  HA  ASP A 101      55.540  46.850  46.330  1.00  0.00           H
ATOM   1479  CB  ASP A 101      56.060  47.150  48.330  1.00  0.00           C
ATOM   1480  HB1 ASP A 101      57.110  47.030  48.060  1.00  0.00           H
ATOM   1481  HB2 ASP A 101      55.970  46.750  49.340  1.00  0.00           H
ATOM   1482  CG  ASP A 101      55.860  48.660  48.450  1.00  0.00           C
ATOM   1483  OD1 ASP A 101      56.550  49.310  47.650  1.00  0.00           O
ATOM   1484  OD2 ASP A 101      55.030  49.120  49.260  1.00  0.00           O
ATOM   1485  C   ASP A 101      55.610  44.970  47.050  1.00  0.00           C
ATOM   1486  O   ASP A 101      56.440  44.570  46.200  1.00  0.00           O
ATOM   1487  N   GLY A 102      55.060  44.140  47.910  1.00  0.00           N
ATOM   1488  H   GLY A 102      54.340  44.480  48.530  1.00  0.00           H
ATOM   1489  CA  GLY A 102      55.290  42.700  47.890  1.00  0.00           C
ATOM   1490  HA1 GLY A 102      54.660  42.190  48.610  1.00  0.00           H
ATOM   1491  HA2 GLY A 102      56.310  42.410  48.170  1.00  0.00           H
ATOM   1492  C   GLY A 102      54.940  42.140  46.520  1.00  0.00           C
ATOM   1493  O   GLY A 102      55.740  41.380  45.960  1.00  0.00           O
ATOM   1494  N   VAL A 103      53.850  42.610  45.900  1.00  0.00           N
ATOM   1495  H   VAL A 103      53.290  43.260  46.430  1.00  0.00           H
ATOM   1496  CA  VAL A 103      53.360  42.200  44.560  1.00  0.00           C
ATOM   1497  HA  VAL A 103      53.500  41.120  44.530  1.00  0.00           H
ATOM   1498  CB  VAL A 103      51.860  42.530  44.420  1.00  0.00           C
ATOM   1499  HB  VAL A 103      51.690  43.510  44.860  1.00  0.00           H
ATOM   1500  CG1 VAL A 103      51.400  42.470  43.020  1.00  0.00           C
ATOM   1501 1HG1 VAL A 103      51.760  41.550  42.570  1.00  0.00           H
ATOM   1502 2HG1 VAL A 103      50.310  42.540  42.960  1.00  0.00           H
ATOM   1503 3HG1 VAL A 103      51.850  43.310  42.500  1.00  0.00           H
ATOM   1504  CG2 VAL A 103      51.000  41.680  45.370  1.00  0.00           C
ATOM   1505 1HG2 VAL A 103      51.180  41.870  46.430  1.00  0.00           H
ATOM   1506 2HG2 VAL A 103      49.940  41.860  45.180  1.00  0.00           H
ATOM   1507 3HG2 VAL A 103      51.190  40.640  45.110  1.00  0.00           H
ATOM   1508  C   VAL A 103      54.250  42.840  43.520  1.00  0.00           C
ATOM   1509  O   VAL A 103      54.670  42.040  42.710  1.00  0.00           O
ATOM   1510  N   ARG A 104      54.490  44.150  43.520  1.00  0.00           N
ATOM   1511  H   ARG A 104      53.910  44.750  44.090  1.00  0.00           H
ATOM   1512  CA  ARG A 104      55.420  44.800  42.620  1.00  0.00           C
ATOM   1513  HA  ARG A 104      54.940  44.890  41.650  1.00  0.00           H
ATOM   1514  CB  ARG A 104      55.560  46.220  43.230  1.00  0.00           C
ATOM   1515  HB1 ARG A 104      55.870  46.180  44.280  1.00  0.00           H
ATOM   1516  HB2 ARG A 104      54.550  46.600  43.180  1.00  0.00           H
ATOM   1517  CG  ARG A 104      56.470  47.180  42.440  1.00  0.00           C
ATOM   1518  HG1 ARG A 104      56.140  47.160  41.400  1.00  0.00           H
ATOM   1519  HG2 ARG A 104      57.450  46.720  42.390  1.00  0.00           H
ATOM   1520  CD  ARG A 104      56.640  48.630  42.950  1.00  0.00           C
ATOM   1521  HD1 ARG A 104      55.720  49.210  43.050  1.00  0.00           H
ATOM   1522  HD2 ARG A 104      57.440  49.150  42.420  1.00  0.00           H
ATOM   1523  NE  ARG A 104      57.160  48.610  44.340  1.00  0.00           N
ATOM   1524  HE  ARG A 104      56.550  48.950  45.070  1.00  0.00           H
ATOM   1525  CZ  ARG A 104      58.390  48.390  44.740  1.00  0.00           C
ATOM   1526  NH1 ARG A 104      59.390  48.150  43.940  1.00  0.00           N
ATOM   1527 1HH1 ARG A 104      59.200  48.110  42.960  1.00  0.00           H
ATOM   1528 2HH1 ARG A 104      60.340  48.250  44.290  1.00  0.00           H
ATOM   1529  NH2 ARG A 104      58.670  48.530  46.000  1.00  0.00           N
ATOM   1530 1HH2 ARG A 104      58.010  48.780  46.720  1.00  0.00           H
ATOM   1531 2HH2 ARG A 104      59.600  48.350  46.350  1.00  0.00           H
ATOM   1532  C   ARG A 104      56.800  44.070  42.470  1.00  0.00           C
ATOM   1533  O   ARG A 104      57.120  43.820  41.320  1.00  0.00           O
ATOM   1534  N   LYS A 105      57.460  43.660  43.570  1.00  0.00           N
ATOM   1535  H   LYS A 105      57.170  44.040  44.460  1.00  0.00           H
ATOM   1536  CA  LYS A 105      58.630  42.930  43.540  1.00  0.00           C
ATOM   1537  HA  LYS A 105      59.390  43.400  42.920  1.00  0.00           H
ATOM   1538  CB  LYS A 105      59.110  42.790  45.040  1.00  0.00           C
ATOM   1539  HB1 LYS A 105      58.390  42.150  45.540  1.00  0.00           H
ATOM   1540  HB2 LYS A 105      59.050  43.760  45.530  1.00  0.00           H
ATOM   1541  CG  LYS A 105      60.480  42.120  45.070  1.00  0.00           C
ATOM   1542  HG1 LYS A 105      61.170  42.790  44.560  1.00  0.00           H
ATOM   1543  HG2 LYS A 105      60.470  41.140  44.600  1.00  0.00           H
ATOM   1544  CD  LYS A 105      61.050  41.920  46.410  1.00  0.00           C
ATOM   1545  HD1 LYS A 105      60.600  41.070  46.930  1.00  0.00           H
ATOM   1546  HD2 LYS A 105      60.910  42.760  47.090  1.00  0.00           H
ATOM   1547  CE  LYS A 105      62.610  41.560  46.290  1.00  0.00           C
ATOM   1548  HE1 LYS A 105      62.950  41.720  47.320  1.00  0.00           H
ATOM   1549  HE2 LYS A 105      63.150  42.260  45.650  1.00  0.00           H
ATOM   1550  NZ  LYS A 105      62.890  40.140  46.020  1.00  0.00           N
ATOM   1551  HZ1 LYS A 105      62.710  39.630  46.870  1.00  0.00           H
ATOM   1552  HZ2 LYS A 105      62.430  39.740  45.210  1.00  0.00           H
ATOM   1553  HZ3 LYS A 105      63.880  39.980  45.860  1.00  0.00           H
ATOM   1554  C   LYS A 105      58.450  41.480  42.990  1.00  0.00           C
ATOM   1555  O   LYS A 105      59.260  40.930  42.260  1.00  0.00           O
ATOM   1556  N   ALA A 106      57.370  40.820  43.370  1.00  0.00           N
ATOM   1557  H   ALA A 106      56.730  41.340  43.960  1.00  0.00           H
ATOM   1558  CA  ALA A 106      57.040  39.470  42.980  1.00  0.00           C
ATOM   1559  HA  ALA A 106      57.840  38.800  43.300  1.00  0.00           H
ATOM   1560  CB  ALA A 106      55.800  38.840  43.680  1.00  0.00           C
ATOM   1561  HB1 ALA A 106      55.690  37.800  43.360  1.00  0.00           H
ATOM   1562  HB2 ALA A 106      55.990  38.870  44.760  1.00  0.00           H
ATOM   1563  HB3 ALA A 106      54.860  39.320  43.410  1.00  0.00           H
ATOM   1564  C   ALA A 106      56.820  39.390  41.430  1.00  0.00           C
ATOM   1565  O   ALA A 106      57.440  38.540  40.760  1.00  0.00           O
ATOM   1566  N   LEU A 107      56.140  40.380  40.910  1.00  0.00           N
ATOM   1567  H   LEU A 107      55.720  40.990  41.590  1.00  0.00           H
ATOM   1568  CA  LEU A 107      55.830  40.440  39.500  1.00  0.00           C
ATOM   1569  HA  LEU A 107      55.510  39.440  39.190  1.00  0.00           H
ATOM   1570  CB  LEU A 107      54.650  41.420  39.320  1.00  0.00           C
ATOM   1571  HB1 LEU A 107      54.570  41.680  38.270  1.00  0.00           H
ATOM   1572  HB2 LEU A 107      54.890  42.350  39.830  1.00  0.00           H
ATOM   1573  CG  LEU A 107      53.260  40.890  39.810  1.00  0.00           C
ATOM   1574  HG  LEU A 107      53.420  40.530  40.820  1.00  0.00           H
ATOM   1575  CD1 LEU A 107      52.260  42.040  39.930  1.00  0.00           C
ATOM   1576 1HD1 LEU A 107      51.270  41.720  40.280  1.00  0.00           H
ATOM   1577 2HD1 LEU A 107      52.650  42.880  40.500  1.00  0.00           H
ATOM   1578 3HD1 LEU A 107      51.960  42.470  38.980  1.00  0.00           H
ATOM   1579  CD2 LEU A 107      52.720  39.880  38.770  1.00  0.00           C
ATOM   1580 1HD2 LEU A 107      51.880  39.430  39.300  1.00  0.00           H
ATOM   1581 2HD2 LEU A 107      52.320  40.360  37.870  1.00  0.00           H
ATOM   1582 3HD2 LEU A 107      53.420  39.090  38.510  1.00  0.00           H
ATOM   1583  C   LEU A 107      57.080  40.780  38.650  1.00  0.00           C
ATOM   1584  O   LEU A 107      57.420  40.170  37.580  1.00  0.00           O
ATOM   1585  N   GLN A 108      58.020  41.620  39.150  1.00  0.00           N
ATOM   1586  H   GLN A 108      57.780  42.110  40.000  1.00  0.00           H
ATOM   1587  CA  GLN A 108      59.370  41.780  38.610  1.00  0.00           C
ATOM   1588  HA  GLN A 108      59.290  42.060  37.560  1.00  0.00           H
ATOM   1589  CB  GLN A 108      59.930  43.030  39.360  1.00  0.00           C
ATOM   1590  HB1 GLN A 108      60.130  42.780  40.400  1.00  0.00           H
ATOM   1591  HB2 GLN A 108      59.140  43.780  39.270  1.00  0.00           H
ATOM   1592  CG  GLN A 108      61.210  43.580  38.710  1.00  0.00           C
ATOM   1593  HG1 GLN A 108      60.920  43.960  37.730  1.00  0.00           H
ATOM   1594  HG2 GLN A 108      62.000  42.830  38.670  1.00  0.00           H
ATOM   1595  CD  GLN A 108      61.800  44.770  39.450  1.00  0.00           C
ATOM   1596  OE1 GLN A 108      61.460  45.100  40.550  1.00  0.00           O
ATOM   1597  NE2 GLN A 108      62.690  45.530  38.810  1.00  0.00           N
ATOM   1598 1HE2 GLN A 108      63.140  45.270  37.940  1.00  0.00           H
ATOM   1599 2HE2 GLN A 108      63.070  46.360  39.240  1.00  0.00           H
ATOM   1600  C   GLN A 108      60.260  40.530  38.710  1.00  0.00           C
ATOM   1601  O   GLN A 108      61.010  40.210  37.790  1.00  0.00           O
ATOM   1602  N   ASP A 109      60.220  39.830  39.880  1.00  0.00           N
ATOM   1603  H   ASP A 109      59.820  40.300  40.680  1.00  0.00           H
ATOM   1604  CA  ASP A 109      60.810  38.510  40.050  1.00  0.00           C
ATOM   1605  HA  ASP A 109      61.840  38.490  39.700  1.00  0.00           H
ATOM   1606  CB  ASP A 109      60.930  38.140  41.550  1.00  0.00           C
ATOM   1607  HB1 ASP A 109      61.040  37.070  41.740  1.00  0.00           H
ATOM   1608  HB2 ASP A 109      59.960  38.340  42.010  1.00  0.00           H
ATOM   1609  CG  ASP A 109      61.850  39.080  42.420  1.00  0.00           C
ATOM   1610  OD1 ASP A 109      62.730  39.820  41.800  1.00  0.00           O
ATOM   1611  OD2 ASP A 109      61.760  39.110  43.680  1.00  0.00           O
ATOM   1612  C   ASP A 109      60.150  37.420  39.230  1.00  0.00           C
ATOM   1613  O   ASP A 109      60.830  36.470  38.920  1.00  0.00           O
ATOM   1614  N   LEU A 110      58.970  37.580  38.650  1.00  0.00           N
ATOM   1615  H   LEU A 110      58.400  38.220  39.180  1.00  0.00           H
ATOM   1616  CA  LEU A 110      58.450  36.770  37.550  1.00  0.00           C
ATOM   1617  HA  LEU A 110      58.870  35.770  37.510  1.00  0.00           H
ATOM   1618  CB  LEU A 110      56.970  36.570  37.660  1.00  0.00           C
ATOM   1619  HB1 LEU A 110      56.760  36.030  36.740  1.00  0.00           H
ATOM   1620  HB2 LEU A 110      56.430  37.520  37.660  1.00  0.00           H
ATOM   1621  CG  LEU A 110      56.450  35.710  38.860  1.00  0.00           C
ATOM   1622  HG  LEU A 110      56.650  36.220  39.800  1.00  0.00           H
ATOM   1623  CD1 LEU A 110      54.960  35.660  38.800  1.00  0.00           C
ATOM   1624 1HD1 LEU A 110      54.560  34.910  39.490  1.00  0.00           H
ATOM   1625 2HD1 LEU A 110      54.480  36.560  39.180  1.00  0.00           H
ATOM   1626 3HD1 LEU A 110      54.600  35.470  37.790  1.00  0.00           H
ATOM   1627  CD2 LEU A 110      56.990  34.270  38.920  1.00  0.00           C
ATOM   1628 1HD2 LEU A 110      56.730  33.800  37.970  1.00  0.00           H
ATOM   1629 2HD2 LEU A 110      58.060  34.320  39.120  1.00  0.00           H
ATOM   1630 3HD2 LEU A 110      56.590  33.760  39.800  1.00  0.00           H
ATOM   1631  C   LEU A 110      58.800  37.340  36.150  1.00  0.00           C
ATOM   1632  O   LEU A 110      58.540  36.670  35.120  1.00  0.00           O
ATOM   1633  N   GLY A 111      59.350  38.560  36.090  1.00  0.00           N
ATOM   1634  H   GLY A 111      59.460  39.170  36.890  1.00  0.00           H
ATOM   1635  CA  GLY A 111      59.910  39.070  34.880  1.00  0.00           C
ATOM   1636  HA1 GLY A 111      60.260  38.200  34.320  1.00  0.00           H
ATOM   1637  HA2 GLY A 111      60.720  39.760  35.130  1.00  0.00           H
ATOM   1638  C   GLY A 111      58.840  39.860  34.040  1.00  0.00           C
ATOM   1639  O   GLY A 111      59.290  40.280  33.000  1.00  0.00           O
ATOM   1640  N   LEU A 112      57.590  40.080  34.480  1.00  0.00           N
ATOM   1641  H   LEU A 112      57.450  39.870  35.450  1.00  0.00           H
ATOM   1642  CA  LEU A 112      56.670  41.060  33.810  1.00  0.00           C
ATOM   1643  HA  LEU A 112      56.610  40.880  32.730  1.00  0.00           H
ATOM   1644  CB  LEU A 112      55.260  40.880  34.450  1.00  0.00           C
ATOM   1645  HB1 LEU A 112      54.720  41.820  34.310  1.00  0.00           H
ATOM   1646  HB2 LEU A 112      55.340  40.660  35.510  1.00  0.00           H
ATOM   1647  CG  LEU A 112      54.300  39.870  33.810  1.00  0.00           C
ATOM   1648  HG  LEU A 112      54.340  39.900  32.720  1.00  0.00           H
ATOM   1649  CD1 LEU A 112      54.800  38.470  34.200  1.00  0.00           C
ATOM   1650 1HD1 LEU A 112      54.100  37.730  33.810  1.00  0.00           H
ATOM   1651 2HD1 LEU A 112      55.740  38.350  33.650  1.00  0.00           H
ATOM   1652 3HD1 LEU A 112      54.980  38.270  35.260  1.00  0.00           H
ATOM   1653  CD2 LEU A 112      52.900  40.050  34.300  1.00  0.00           C
ATOM   1654 1HD2 LEU A 112      52.180  39.540  33.650  1.00  0.00           H
ATOM   1655 2HD2 LEU A 112      52.690  39.700  35.310  1.00  0.00           H
ATOM   1656 3HD2 LEU A 112      52.720  41.120  34.300  1.00  0.00           H
ATOM   1657  C   LEU A 112      57.180  42.500  33.970  1.00  0.00           C
ATOM   1658  O   LEU A 112      57.750  42.870  35.010  1.00  0.00           O
ATOM   1659  N   ARG A 113      56.880  43.360  33.020  1.00  0.00           N
ATOM   1660  H   ARG A 113      56.460  43.020  32.170  1.00  0.00           H
ATOM   1661  CA  ARG A 113      57.280  44.790  33.020  1.00  0.00           C
ATOM   1662  HA  ARG A 113      58.290  44.960  33.390  1.00  0.00           H
ATOM   1663  CB  ARG A 113      57.220  45.430  31.570  1.00  0.00           C
ATOM   1664  HB1 ARG A 113      56.310  45.070  31.090  1.00  0.00           H
ATOM   1665  HB2 ARG A 113      58.110  45.150  31.010  1.00  0.00           H
ATOM   1666  CG  ARG A 113      57.180  46.940  31.660  1.00  0.00           C
ATOM   1667  HG1 ARG A 113      58.000  47.360  32.240  1.00  0.00           H
ATOM   1668  HG2 ARG A 113      56.200  47.240  32.050  1.00  0.00           H
ATOM   1669  CD  ARG A 113      57.340  47.500  30.240  1.00  0.00           C
ATOM   1670  HD1 ARG A 113      58.320  47.290  29.820  1.00  0.00           H
ATOM   1671  HD2 ARG A 113      57.230  48.590  30.230  1.00  0.00           H
ATOM   1672  NE  ARG A 113      56.300  47.080  29.240  1.00  0.00           N
ATOM   1673  HE  ARG A 113      56.440  46.170  28.820  1.00  0.00           H
ATOM   1674  CZ  ARG A 113      55.230  47.750  28.910  1.00  0.00           C
ATOM   1675  NH1 ARG A 113      54.880  48.930  29.300  1.00  0.00           N
ATOM   1676 1HH1 ARG A 113      55.550  49.520  29.760  1.00  0.00           H
ATOM   1677 2HH1 ARG A 113      54.040  49.380  28.970  1.00  0.00           H
ATOM   1678  NH2 ARG A 113      54.400  47.180  28.120  1.00  0.00           N
ATOM   1679 1HH2 ARG A 113      54.500  46.180  28.080  1.00  0.00           H
ATOM   1680 2HH2 ARG A 113      53.450  47.530  28.100  1.00  0.00           H
ATOM   1681  C   ARG A 113      56.340  45.500  34.080  1.00  0.00           C
ATOM   1682  O   ARG A 113      55.130  45.330  34.000  1.00  0.00           O
ATOM   1683  N   ILE A 114      56.890  46.030  35.120  1.00  0.00           N
ATOM   1684  H   ILE A 114      57.880  45.970  35.290  1.00  0.00           H
ATOM   1685  CA  ILE A 114      56.150  46.760  36.170  1.00  0.00           C
ATOM   1686  HA  ILE A 114      55.190  46.340  36.470  1.00  0.00           H
ATOM   1687  CB  ILE A 114      57.010  46.770  37.400  1.00  0.00           C
ATOM   1688  HB  ILE A 114      57.930  47.310  37.170  1.00  0.00           H
ATOM   1689  CG2 ILE A 114      56.460  47.750  38.440  1.00  0.00           C
ATOM   1690 1HG2 ILE A 114      56.490  48.780  38.110  1.00  0.00           H
ATOM   1691 2HG2 ILE A 114      55.410  47.540  38.640  1.00  0.00           H
ATOM   1692 3HG2 ILE A 114      57.090  47.640  39.330  1.00  0.00           H
ATOM   1693  CG1 ILE A 114      57.240  45.400  38.000  1.00  0.00           C
ATOM   1694 1HG1 ILE A 114      57.880  45.420  38.890  1.00  0.00           H
ATOM   1695 2HG1 ILE A 114      57.790  44.800  37.280  1.00  0.00           H
ATOM   1696  CD  ILE A 114      55.960  44.670  38.350  1.00  0.00           C
ATOM   1697  HD1 ILE A 114      55.170  44.520  37.610  1.00  0.00           H
ATOM   1698  HD2 ILE A 114      56.280  43.730  38.800  1.00  0.00           H
ATOM   1699  HD3 ILE A 114      55.440  45.260  39.100  1.00  0.00           H
ATOM   1700  C   ILE A 114      55.960  48.190  35.580  1.00  0.00           C
ATOM   1701  O   ILE A 114      56.860  48.830  35.030  1.00  0.00           O
ATOM   1702  N   VAL A 115      54.700  48.670  35.630  1.00  0.00           N
ATOM   1703  H   VAL A 115      53.970  48.090  36.040  1.00  0.00           H
ATOM   1704  CA  VAL A 115      54.200  50.080  35.270  1.00  0.00           C
ATOM   1705  HA  VAL A 115      55.110  50.640  35.090  1.00  0.00           H
ATOM   1706  CB  VAL A 115      53.370  50.160  33.940  1.00  0.00           C
ATOM   1707  HB  VAL A 115      52.400  49.710  34.120  1.00  0.00           H
ATOM   1708  CG1 VAL A 115      53.030  51.640  33.520  1.00  0.00           C
ATOM   1709 1HG1 VAL A 115      52.610  51.750  32.520  1.00  0.00           H
ATOM   1710 2HG1 VAL A 115      52.330  51.900  34.310  1.00  0.00           H
ATOM   1711 3HG1 VAL A 115      53.970  52.170  33.640  1.00  0.00           H
ATOM   1712  CG2 VAL A 115      54.010  49.610  32.670  1.00  0.00           C
ATOM   1713 1HG2 VAL A 115      55.000  50.060  32.570  1.00  0.00           H
ATOM   1714 2HG2 VAL A 115      53.970  48.540  32.880  1.00  0.00           H
ATOM   1715 3HG2 VAL A 115      53.370  49.870  31.830  1.00  0.00           H
ATOM   1716  C   VAL A 115      53.540  50.670  36.570  1.00  0.00           C
ATOM   1717  O   VAL A 115      52.780  49.970  37.280  1.00  0.00           O
ATOM   1718  N   GLU A 116      53.810  51.910  36.980  1.00  0.00           N
ATOM   1719  H   GLU A 116      54.610  52.280  36.480  1.00  0.00           H
ATOM   1720  CA  GLU A 116      53.450  52.460  38.290  1.00  0.00           C
ATOM   1721  HA  GLU A 116      52.860  51.780  38.900  1.00  0.00           H
ATOM   1722  CB  GLU A 116      54.630  52.590  39.280  1.00  0.00           C
ATOM   1723  HB1 GLU A 116      54.230  53.150  40.130  1.00  0.00           H
ATOM   1724  HB2 GLU A 116      55.440  53.060  38.730  1.00  0.00           H
ATOM   1725  CG  GLU A 116      55.270  51.280  39.810  1.00  0.00           C
ATOM   1726  HG1 GLU A 116      55.420  50.540  39.020  1.00  0.00           H
ATOM   1727  HG2 GLU A 116      54.510  50.770  40.410  1.00  0.00           H
ATOM   1728  CD  GLU A 116      56.590  51.460  40.530  1.00  0.00           C
ATOM   1729  OE1 GLU A 116      57.670  51.300  39.890  1.00  0.00           O
ATOM   1730  OE2 GLU A 116      56.610  51.820  41.700  1.00  0.00           O
ATOM   1731  C   GLU A 116      52.840  53.830  38.150  1.00  0.00           C
ATOM   1732  O   GLU A 116      53.210  54.730  37.370  1.00  0.00           O
ATOM   1733  N   ILE A 117      51.870  54.060  39.030  1.00  0.00           N
ATOM   1734  H   ILE A 117      51.720  53.350  39.740  1.00  0.00           H
ATOM   1735  CA  ILE A 117      51.180  55.360  39.170  1.00  0.00           C
ATOM   1736  HA  ILE A 117      51.050  55.770  38.170  1.00  0.00           H
ATOM   1737  CB  ILE A 117      49.780  55.160  39.800  1.00  0.00           C
ATOM   1738  HB  ILE A 117      50.030  54.620  40.720  1.00  0.00           H
ATOM   1739  CG2 ILE A 117      49.040  56.520  40.040  1.00  0.00           C
ATOM   1740 1HG2 ILE A 117      49.620  57.120  40.730  1.00  0.00           H
ATOM   1741 2HG2 ILE A 117      48.830  56.940  39.050  1.00  0.00           H
ATOM   1742 3HG2 ILE A 117      48.100  56.250  40.520  1.00  0.00           H
ATOM   1743  CG1 ILE A 117      48.890  54.280  38.910  1.00  0.00           C
ATOM   1744 1HG1 ILE A 117      49.220  53.250  38.990  1.00  0.00           H
ATOM   1745 2HG1 ILE A 117      48.970  54.750  37.930  1.00  0.00           H
ATOM   1746  CD  ILE A 117      47.370  54.210  39.250  1.00  0.00           C
ATOM   1747  HD1 ILE A 117      46.790  55.110  39.050  1.00  0.00           H
ATOM   1748  HD2 ILE A 117      46.890  53.460  38.630  1.00  0.00           H
ATOM   1749  HD3 ILE A 117      47.230  53.960  40.300  1.00  0.00           H
ATOM   1750  C   ILE A 117      52.000  56.310  39.960  1.00  0.00           C
ATOM   1751  O   ILE A 117      52.020  56.330  41.200  1.00  0.00           O
ATOM   1752  N   GLY A 118      52.730  57.200  39.290  1.00  0.00           N
ATOM   1753  H   GLY A 118      52.640  57.240  38.280  1.00  0.00           H
ATOM   1754  CA  GLY A 118      53.330  58.430  39.870  1.00  0.00           C
ATOM   1755  HA1 GLY A 118      54.130  58.750  39.210  1.00  0.00           H
ATOM   1756  HA2 GLY A 118      53.830  58.080  40.780  1.00  0.00           H
ATOM   1757  C   GLY A 118      52.340  59.470  40.190  1.00  0.00           C
ATOM   1758  O   GLY A 118      52.680  60.310  41.020  1.00  0.00           O
ATOM   1759  N   ASP A 119      51.150  59.570  39.500  1.00  0.00           N
ATOM   1760  H   ASP A 119      51.010  58.790  38.870  1.00  0.00           H
ATOM   1761  CA  ASP A 119      50.150  60.620  39.730  1.00  0.00           C
ATOM   1762  HA  ASP A 119      50.780  61.500  39.860  1.00  0.00           H
ATOM   1763  CB  ASP A 119      49.220  60.770  38.520  1.00  0.00           C
ATOM   1764  HB1 ASP A 119      48.520  59.930  38.510  1.00  0.00           H
ATOM   1765  HB2 ASP A 119      49.760  60.730  37.570  1.00  0.00           H
ATOM   1766  CG  ASP A 119      48.340  62.020  38.510  1.00  0.00           C
ATOM   1767  OD1 ASP A 119      48.180  62.700  39.560  1.00  0.00           O
ATOM   1768  OD2 ASP A 119      47.860  62.370  37.420  1.00  0.00           O
ATOM   1769  C   ASP A 119      49.440  60.420  41.080  1.00  0.00           C
ATOM   1770  O   ASP A 119      48.980  59.350  41.380  1.00  0.00           O
ATOM   1771  N   GLU A 120      49.420  61.430  41.950  1.00  0.00           N
ATOM   1772  H   GLU A 120      50.010  62.220  41.730  1.00  0.00           H
ATOM   1773  CA  GLU A 120      48.750  61.520  43.270  1.00  0.00           C
ATOM   1774  HA  GLU A 120      48.790  60.490  43.620  1.00  0.00           H
ATOM   1775  CB  GLU A 120      49.610  62.340  44.290  1.00  0.00           C
ATOM   1776  HB1 GLU A 120      49.160  62.120  45.260  1.00  0.00           H
ATOM   1777  HB2 GLU A 120      49.600  63.420  44.080  1.00  0.00           H
ATOM   1778  CG  GLU A 120      51.050  61.890  44.390  1.00  0.00           C
ATOM   1779  HG1 GLU A 120      51.580  62.120  43.470  1.00  0.00           H
ATOM   1780  HG2 GLU A 120      51.110  60.840  44.650  1.00  0.00           H
ATOM   1781  CD  GLU A 120      51.840  62.780  45.430  1.00  0.00           C
ATOM   1782  OE1 GLU A 120      52.690  62.220  46.180  1.00  0.00           O
ATOM   1783  OE2 GLU A 120      51.600  64.040  45.510  1.00  0.00           O
ATOM   1784  C   GLU A 120      47.250  62.010  43.260  1.00  0.00           C
ATOM   1785  O   GLU A 120      46.650  62.190  44.360  1.00  0.00           O
ATOM   1786  N   ASN A 121      46.720  62.120  42.090  1.00  0.00           N
ATOM   1787  H   ASN A 121      47.360  62.080  41.310  1.00  0.00           H
ATOM   1788  CA  ASN A 121      45.280  62.350  41.870  1.00  0.00           C
ATOM   1789  HA  ASN A 121      44.830  62.510  42.850  1.00  0.00           H
ATOM   1790  CB  ASN A 121      45.100  63.550  40.960  1.00  0.00           C
ATOM   1791  HB1 ASN A 121      44.040  63.750  40.800  1.00  0.00           H
ATOM   1792  HB2 ASN A 121      45.430  63.390  39.930  1.00  0.00           H
ATOM   1793  CG  ASN A 121      45.840  64.750  41.480  1.00  0.00           C
ATOM   1794  OD1 ASN A 121      45.660  65.240  42.600  1.00  0.00           O
ATOM   1795  ND2 ASN A 121      46.760  65.330  40.740  1.00  0.00           N
ATOM   1796 1HD2 ASN A 121      46.950  65.000  39.810  1.00  0.00           H
ATOM   1797 2HD2 ASN A 121      47.330  66.090  41.080  1.00  0.00           H
ATOM   1798  C   ASN A 121      44.550  61.040  41.300  1.00  0.00           C
ATOM   1799  O   ASN A 121      43.310  61.050  41.120  1.00  0.00           O
ATOM   1800  N   ALA A 122      45.320  60.030  40.880  1.00  0.00           N
ATOM   1801  H   ALA A 122      46.280  60.060  41.190  1.00  0.00           H
ATOM   1802  CA  ALA A 122      44.790  58.740  40.290  1.00  0.00           C
ATOM   1803  HA  ALA A 122      43.930  59.020  39.670  1.00  0.00           H
ATOM   1804  CB  ALA A 122      45.950  58.270  39.350  1.00  0.00           C
ATOM   1805  HB1 ALA A 122      46.180  59.000  38.580  1.00  0.00           H
ATOM   1806  HB2 ALA A 122      46.900  58.100  39.860  1.00  0.00           H
ATOM   1807  HB3 ALA A 122      45.590  57.330  38.920  1.00  0.00           H
ATOM   1808  C   ALA A 122      44.490  57.740  41.400  1.00  0.00           C
ATOM   1809  O   ALA A 122      45.400  57.480  42.150  1.00  0.00           O
ATOM   1810  N   THR A 123      43.270  57.180  41.470  1.00  0.00           N
ATOM   1811  H   THR A 123      42.570  57.680  40.940  1.00  0.00           H
ATOM   1812  CA  THR A 123      42.860  56.080  42.370  1.00  0.00           C
ATOM   1813  HA  THR A 123      43.780  55.760  42.870  1.00  0.00           H
ATOM   1814  CB  THR A 123      41.850  56.510  43.420  1.00  0.00           C
ATOM   1815  HB  THR A 123      41.610  55.610  43.980  1.00  0.00           H
ATOM   1816  CG2 THR A 123      42.560  57.430  44.440  1.00  0.00           C
ATOM   1817 1HG2 THR A 123      42.010  57.360  45.380  1.00  0.00           H
ATOM   1818 2HG2 THR A 123      43.550  57.000  44.600  1.00  0.00           H
ATOM   1819 3HG2 THR A 123      42.550  58.460  44.090  1.00  0.00           H
ATOM   1820  OG1 THR A 123      40.730  57.090  42.850  1.00  0.00           O
ATOM   1821  HG1 THR A 123      40.030  56.460  43.020  1.00  0.00           H
ATOM   1822  C   THR A 123      42.330  55.010  41.460  1.00  0.00           C
ATOM   1823  O   THR A 123      41.620  55.230  40.500  1.00  0.00           O
ATOM   1824  N   LEU A 124      42.790  53.800  41.790  1.00  0.00           N
ATOM   1825  H   LEU A 124      43.270  53.790  42.680  1.00  0.00           H
ATOM   1826  CA  LEU A 124      42.620  52.570  40.980  1.00  0.00           C
ATOM   1827  HA  LEU A 124      41.650  52.600  40.470  1.00  0.00           H
ATOM   1828  CB  LEU A 124      43.750  52.600  39.910  1.00  0.00           C
ATOM   1829  HB1 LEU A 124      44.610  52.400  40.540  1.00  0.00           H
ATOM   1830  HB2 LEU A 124      43.820  53.590  39.480  1.00  0.00           H
ATOM   1831  CG  LEU A 124      43.690  51.410  38.920  1.00  0.00           C
ATOM   1832  HG  LEU A 124      43.520  50.410  39.310  1.00  0.00           H
ATOM   1833  CD1 LEU A 124      42.490  51.750  37.910  1.00  0.00           C
ATOM   1834 1HD1 LEU A 124      42.590  51.030  37.090  1.00  0.00           H
ATOM   1835 2HD1 LEU A 124      41.560  51.580  38.460  1.00  0.00           H
ATOM   1836 3HD1 LEU A 124      42.520  52.770  37.520  1.00  0.00           H
ATOM   1837  CD2 LEU A 124      44.900  51.310  37.960  1.00  0.00           C
ATOM   1838 1HD2 LEU A 124      45.030  52.300  37.530  1.00  0.00           H
ATOM   1839 2HD2 LEU A 124      45.820  50.950  38.420  1.00  0.00           H
ATOM   1840 3HD2 LEU A 124      44.710  50.590  37.170  1.00  0.00           H
ATOM   1841  C   LEU A 124      42.690  51.350  41.840  1.00  0.00           C
ATOM   1842  O   LEU A 124      43.730  51.070  42.470  1.00  0.00           O
ATOM   1843  N   ASP A 125      41.570  50.650  42.000  1.00  0.00           N
ATOM   1844  H   ASP A 125      40.860  50.940  41.340  1.00  0.00           H
ATOM   1845  CA  ASP A 125      41.550  49.360  42.620  1.00  0.00           C
ATOM   1846  HA  ASP A 125      42.550  49.080  42.970  1.00  0.00           H
ATOM   1847  CB  ASP A 125      40.550  49.120  43.720  1.00  0.00           C
ATOM   1848  HB1 ASP A 125      40.520  48.060  43.960  1.00  0.00           H
ATOM   1849  HB2 ASP A 125      39.620  49.410  43.230  1.00  0.00           H
ATOM   1850  CG  ASP A 125      40.610  50.010  44.990  1.00  0.00           C
ATOM   1851  OD1 ASP A 125      41.400  51.020  45.080  1.00  0.00           O
ATOM   1852  OD2 ASP A 125      39.930  49.600  45.960  1.00  0.00           O
ATOM   1853  C   ASP A 125      41.390  48.440  41.400  1.00  0.00           C
ATOM   1854  O   ASP A 125      40.370  48.590  40.710  1.00  0.00           O
ATOM   1855  N   GLY A 126      42.210  47.420  41.240  1.00  0.00           N
ATOM   1856  H   GLY A 126      42.960  47.360  41.920  1.00  0.00           H
ATOM   1857  CA  GLY A 126      42.210  46.540  40.090  1.00  0.00           C
ATOM   1858  HA1 GLY A 126      43.110  45.920  40.170  1.00  0.00           H
ATOM   1859  HA2 GLY A 126      42.400  47.150  39.200  1.00  0.00           H
ATOM   1860  C   GLY A 126      40.950  45.670  39.940  1.00  0.00           C
ATOM   1861  O   GLY A 126      40.750  45.070  38.880  1.00  0.00           O
ATOM   1862  N   THR A 127      40.030  45.870  40.910  1.00  0.00           N
ATOM   1863  H   THR A 127      40.170  46.570  41.620  1.00  0.00           H
ATOM   1864  CA  THR A 127      38.690  45.250  40.790  1.00  0.00           C
ATOM   1865  HA  THR A 127      38.800  44.350  40.190  1.00  0.00           H
ATOM   1866  CB  THR A 127      38.360  44.600  42.170  1.00  0.00           C
ATOM   1867  HB  THR A 127      37.360  44.170  42.160  1.00  0.00           H
ATOM   1868  CG2 THR A 127      39.230  43.390  42.590  1.00  0.00           C
ATOM   1869 1HG2 THR A 127      39.200  43.060  43.630  1.00  0.00           H
ATOM   1870 2HG2 THR A 127      40.270  43.580  42.330  1.00  0.00           H
ATOM   1871 3HG2 THR A 127      38.810  42.530  42.070  1.00  0.00           H
ATOM   1872  OG1 THR A 127      38.380  45.610  43.130  1.00  0.00           O
ATOM   1873  HG1 THR A 127      39.110  45.490  43.740  1.00  0.00           H
ATOM   1874  C   THR A 127      37.590  46.060  40.150  1.00  0.00           C
ATOM   1875  O   THR A 127      36.660  45.490  39.560  1.00  0.00           O
ATOM   1876  N   ASP A 128      37.700  47.340  39.920  1.00  0.00           N
ATOM   1877  H   ASP A 128      38.510  47.830  40.270  1.00  0.00           H
ATOM   1878  CA  ASP A 128      36.910  48.130  38.940  1.00  0.00           C
ATOM   1879  HA  ASP A 128      35.840  47.960  39.050  1.00  0.00           H
ATOM   1880  CB  ASP A 128      37.010  49.640  39.230  1.00  0.00           C
ATOM   1881  HB1 ASP A 128      36.680  50.270  38.400  1.00  0.00           H
ATOM   1882  HB2 ASP A 128      38.030  50.020  39.300  1.00  0.00           H
ATOM   1883  CG  ASP A 128      36.220  49.880  40.500  1.00  0.00           C
ATOM   1884  OD1 ASP A 128      35.000  49.520  40.400  1.00  0.00           O
ATOM   1885  OD2 ASP A 128      36.720  50.570  41.450  1.00  0.00           O
ATOM   1886  C   ASP A 128      37.330  47.790  37.460  1.00  0.00           C
ATOM   1887  O   ASP A 128      36.510  48.060  36.580  1.00  0.00           O
ATOM   1888  N   VAL A 129      38.510  47.170  37.250  1.00  0.00           N
ATOM   1889  H   VAL A 129      38.960  46.980  38.140  1.00  0.00           H
ATOM   1890  CA  VAL A 129      39.280  47.000  35.970  1.00  0.00           C
ATOM   1891  HA  VAL A 129      38.860  47.760  35.320  1.00  0.00           H
ATOM   1892  CB  VAL A 129      40.780  47.270  36.170  1.00  0.00           C
ATOM   1893  HB  VAL A 129      41.320  46.510  36.730  1.00  0.00           H
ATOM   1894  CG1 VAL A 129      41.490  47.450  34.890  1.00  0.00           C
ATOM   1895 1HG1 VAL A 129      41.580  46.600  34.200  1.00  0.00           H
ATOM   1896 2HG1 VAL A 129      41.120  48.250  34.240  1.00  0.00           H
ATOM   1897 3HG1 VAL A 129      42.540  47.700  35.050  1.00  0.00           H
ATOM   1898  CG2 VAL A 129      40.990  48.560  37.030  1.00  0.00           C
ATOM   1899 1HG2 VAL A 129      40.470  48.390  37.970  1.00  0.00           H
ATOM   1900 2HG2 VAL A 129      42.010  48.580  37.410  1.00  0.00           H
ATOM   1901 3HG2 VAL A 129      40.810  49.520  36.540  1.00  0.00           H
ATOM   1902  C   VAL A 129      39.010  45.650  35.310  1.00  0.00           C
ATOM   1903  O   VAL A 129      39.870  44.730  35.340  1.00  0.00           O
ATOM   1904  N   LEU A 130      37.770  45.350  34.820  1.00  0.00           N
ATOM   1905  H   LEU A 130      37.050  46.060  34.890  1.00  0.00           H
ATOM   1906  CA  LEU A 130      37.490  44.120  34.020  1.00  0.00           C
ATOM   1907  HA  LEU A 130      37.960  43.260  34.500  1.00  0.00           H
ATOM   1908  CB  LEU A 130      35.970  44.050  33.970  1.00  0.00           C
ATOM   1909  HB1 LEU A 130      35.660  44.900  33.360  1.00  0.00           H
ATOM   1910  HB2 LEU A 130      35.600  44.230  34.980  1.00  0.00           H
ATOM   1911  CG  LEU A 130      35.380  42.830  33.310  1.00  0.00           C
ATOM   1912  HG  LEU A 130      35.710  42.840  32.270  1.00  0.00           H
ATOM   1913  CD1 LEU A 130      35.710  41.550  34.000  1.00  0.00           C
ATOM   1914 1HD1 LEU A 130      36.800  41.560  33.980  1.00  0.00           H
ATOM   1915 2HD1 LEU A 130      35.350  41.310  35.000  1.00  0.00           H
ATOM   1916 3HD1 LEU A 130      35.400  40.680  33.430  1.00  0.00           H
ATOM   1917  CD2 LEU A 130      33.870  42.990  33.270  1.00  0.00           C
ATOM   1918 1HD2 LEU A 130      33.460  43.070  34.280  1.00  0.00           H
ATOM   1919 2HD2 LEU A 130      33.440  43.810  32.700  1.00  0.00           H
ATOM   1920 3HD2 LEU A 130      33.360  42.120  32.860  1.00  0.00           H
ATOM   1921  C   LEU A 130      38.030  44.220  32.590  1.00  0.00           C
ATOM   1922  O   LEU A 130      37.920  45.210  31.940  1.00  0.00           O
ATOM   1923  N   PHE A 131      38.580  43.080  32.080  1.00  0.00           N
ATOM   1924  H   PHE A 131      38.710  42.250  32.630  1.00  0.00           H
ATOM   1925  CA  PHE A 131      39.090  42.840  30.740  1.00  0.00           C
ATOM   1926  HA  PHE A 131      39.000  43.720  30.090  1.00  0.00           H
ATOM   1927  CB  PHE A 131      40.570  42.540  30.830  1.00  0.00           C
ATOM   1928  HB1 PHE A 131      40.780  41.790  31.600  1.00  0.00           H
ATOM   1929  HB2 PHE A 131      41.060  43.440  31.210  1.00  0.00           H
ATOM   1930  CG  PHE A 131      41.360  42.100  29.590  1.00  0.00           C
ATOM   1931  CD1 PHE A 131      41.900  40.770  29.610  1.00  0.00           C
ATOM   1932  HD1 PHE A 131      41.860  40.070  30.430  1.00  0.00           H
ATOM   1933  CE1 PHE A 131      42.640  40.270  28.560  1.00  0.00           C
ATOM   1934  HE1 PHE A 131      42.980  39.250  28.610  1.00  0.00           H
ATOM   1935  CZ  PHE A 131      42.880  41.020  27.420  1.00  0.00           C
ATOM   1936  HZ  PHE A 131      43.430  40.640  26.570  1.00  0.00           H
ATOM   1937  CE2 PHE A 131      42.230  42.270  27.280  1.00  0.00           C
ATOM   1938  HE2 PHE A 131      42.520  42.870  26.430  1.00  0.00           H
ATOM   1939  CD2 PHE A 131      41.460  42.810  28.380  1.00  0.00           C
ATOM   1940  HD2 PHE A 131      41.170  43.850  28.320  1.00  0.00           H
ATOM   1941  C   PHE A 131      38.280  41.800  30.090  1.00  0.00           C
ATOM   1942  O   PHE A 131      37.930  40.830  30.800  1.00  0.00           O
ATOM   1943  N   THR A 132      37.800  42.020  28.880  1.00  0.00           N
ATOM   1944  H   THR A 132      37.980  42.930  28.480  1.00  0.00           H
ATOM   1945  CA  THR A 132      36.980  41.040  28.140  1.00  0.00           C
ATOM   1946  HA  THR A 132      36.470  40.510  28.940  1.00  0.00           H
ATOM   1947  CB  THR A 132      35.910  41.800  27.330  1.00  0.00           C
ATOM   1948  HB  THR A 132      35.190  41.110  26.900  1.00  0.00           H
ATOM   1949  CG2 THR A 132      35.150  42.800  28.280  1.00  0.00           C
ATOM   1950 1HG2 THR A 132      35.740  43.670  28.550  1.00  0.00           H
ATOM   1951 2HG2 THR A 132      34.310  43.190  27.700  1.00  0.00           H
ATOM   1952 3HG2 THR A 132      34.670  42.450  29.200  1.00  0.00           H
ATOM   1953  OG1 THR A 132      36.600  42.560  26.320  1.00  0.00           O
ATOM   1954  HG1 THR A 132      35.960  43.080  25.830  1.00  0.00           H
ATOM   1955  C   THR A 132      37.730  40.010  27.340  1.00  0.00           C
ATOM   1956  O   THR A 132      37.120  39.140  26.700  1.00  0.00           O
ATOM   1957  N   GLY A 133      39.060  40.190  27.220  1.00  0.00           N
ATOM   1958  H   GLY A 133      39.490  40.870  27.830  1.00  0.00           H
ATOM   1959  CA  GLY A 133      39.920  39.610  26.150  1.00  0.00           C
ATOM   1960  HA1 GLY A 133      39.420  38.680  25.850  1.00  0.00           H
ATOM   1961  HA2 GLY A 133      40.890  39.330  26.560  1.00  0.00           H
ATOM   1962  C   GLY A 133      40.060  40.440  24.970  1.00  0.00           C
ATOM   1963  O   GLY A 133      40.660  40.040  24.000  1.00  0.00           O
ATOM   1964  N   ARG A 134      39.430  41.620  24.920  1.00  0.00           N
ATOM   1965  H   ARG A 134      38.910  41.810  25.760  1.00  0.00           H
ATOM   1966  CA  ARG A 134      39.210  42.430  23.730  1.00  0.00           C
ATOM   1967  HA  ARG A 134      39.920  42.180  22.940  1.00  0.00           H
ATOM   1968  CB  ARG A 134      37.790  42.120  23.170  1.00  0.00           C
ATOM   1969  HB1 ARG A 134      37.480  42.990  22.580  1.00  0.00           H
ATOM   1970  HB2 ARG A 134      37.090  42.070  24.000  1.00  0.00           H
ATOM   1971  CG  ARG A 134      37.540  40.890  22.280  1.00  0.00           C
ATOM   1972  HG1 ARG A 134      38.050  40.090  22.820  1.00  0.00           H
ATOM   1973  HG2 ARG A 134      37.940  41.030  21.270  1.00  0.00           H
ATOM   1974  CD  ARG A 134      36.110  40.530  22.240  1.00  0.00           C
ATOM   1975  HD1 ARG A 134      35.500  41.270  21.730  1.00  0.00           H
ATOM   1976  HD2 ARG A 134      35.750  40.600  23.270  1.00  0.00           H
ATOM   1977  NE  ARG A 134      36.000  39.210  21.590  1.00  0.00           N
ATOM   1978  HE  ARG A 134      36.130  38.440  22.220  1.00  0.00           H
ATOM   1979  CZ  ARG A 134      35.630  38.940  20.330  1.00  0.00           C
ATOM   1980  NH1 ARG A 134      35.480  39.820  19.420  1.00  0.00           N
ATOM   1981 1HH1 ARG A 134      35.490  40.780  19.710  1.00  0.00           H
ATOM   1982 2HH1 ARG A 134      35.320  39.470  18.480  1.00  0.00           H
ATOM   1983  NH2 ARG A 134      35.580  37.730  19.830  1.00  0.00           N
ATOM   1984 1HH2 ARG A 134      35.860  37.010  20.480  1.00  0.00           H
ATOM   1985 2HH2 ARG A 134      35.420  37.670  18.840  1.00  0.00           H
ATOM   1986  C   ARG A 134      39.360  43.910  24.090  1.00  0.00           C
ATOM   1987  O   ARG A 134      40.010  44.660  23.350  1.00  0.00           O
ATOM   1988  N   GLU A 135      38.740  44.330  25.180  1.00  0.00           N
ATOM   1989  H   GLU A 135      38.190  43.720  25.770  1.00  0.00           H
ATOM   1990  CA  GLU A 135      38.870  45.710  25.660  1.00  0.00           C
ATOM   1991  HA  GLU A 135      39.840  46.130  25.380  1.00  0.00           H
ATOM   1992  CB  GLU A 135      37.700  46.480  25.160  1.00  0.00           C
ATOM   1993  HB1 GLU A 135      37.750  46.340  24.080  1.00  0.00           H
ATOM   1994  HB2 GLU A 135      37.810  47.530  25.430  1.00  0.00           H
ATOM   1995  CG  GLU A 135      36.330  46.080  25.610  1.00  0.00           C
ATOM   1996  HG1 GLU A 135      36.130  46.710  26.480  1.00  0.00           H
ATOM   1997  HG2 GLU A 135      36.230  45.020  25.840  1.00  0.00           H
ATOM   1998  CD  GLU A 135      35.260  46.340  24.580  1.00  0.00           C
ATOM   1999  OE1 GLU A 135      34.840  45.390  23.940  1.00  0.00           O
ATOM   2000  OE2 GLU A 135      34.720  47.450  24.360  1.00  0.00           O
ATOM   2001  C   GLU A 135      38.740  45.720  27.210  1.00  0.00           C
ATOM   2002  O   GLU A 135      38.490  44.690  27.820  1.00  0.00           O
ATOM   2003  N   PHE A 136      38.960  46.890  27.800  1.00  0.00           N
ATOM   2004  H   PHE A 136      39.140  47.710  27.240  1.00  0.00           H
ATOM   2005  CA  PHE A 136      38.870  47.090  29.250  1.00  0.00           C
ATOM   2006  HA  PHE A 136      38.800  46.130  29.770  1.00  0.00           H
ATOM   2007  CB  PHE A 136      40.150  47.790  29.720  1.00  0.00           C
ATOM   2008  HB1 PHE A 136      40.070  48.140  30.750  1.00  0.00           H
ATOM   2009  HB2 PHE A 136      40.330  48.690  29.120  1.00  0.00           H
ATOM   2010  CG  PHE A 136      41.420  46.930  29.690  1.00  0.00           C
ATOM   2011  CD1 PHE A 136      41.960  46.290  30.830  1.00  0.00           C
ATOM   2012  HD1 PHE A 136      41.460  46.400  31.780  1.00  0.00           H
ATOM   2013  CE1 PHE A 136      43.120  45.490  30.720  1.00  0.00           C
ATOM   2014  HE1 PHE A 136      43.540  44.970  31.570  1.00  0.00           H
ATOM   2015  CZ  PHE A 136      43.750  45.260  29.510  1.00  0.00           C
ATOM   2016  HZ  PHE A 136      44.690  44.730  29.540  1.00  0.00           H
ATOM   2017  CE2 PHE A 136      43.120  45.740  28.380  1.00  0.00           C
ATOM   2018  HE2 PHE A 136      43.570  45.580  27.410  1.00  0.00           H
ATOM   2019  CD2 PHE A 136      41.940  46.540  28.410  1.00  0.00           C
ATOM   2020  HD2 PHE A 136      41.550  47.030  27.530  1.00  0.00           H
ATOM   2021  C   PHE A 136      37.610  47.880  29.570  1.00  0.00           C
ATOM   2022  O   PHE A 136      37.450  48.920  28.880  1.00  0.00           O
ATOM   2023  N   PHE A 137      36.770  47.550  30.550  1.00  0.00           N
ATOM   2024  H   PHE A 137      36.910  46.640  30.950  1.00  0.00           H
ATOM   2025  CA  PHE A 137      35.820  48.450  31.200  1.00  0.00           C
ATOM   2026  HA  PHE A 137      35.680  49.340  30.590  1.00  0.00           H
ATOM   2027  CB  PHE A 137      34.490  47.680  31.380  1.00  0.00           C
ATOM   2028  HB1 PHE A 137      33.770  48.260  31.970  1.00  0.00           H
ATOM   2029  HB2 PHE A 137      34.610  46.770  31.970  1.00  0.00           H
ATOM   2030  CG  PHE A 137      33.830  47.360  30.080  1.00  0.00           C
ATOM   2031  CD1 PHE A 137      33.290  48.390  29.280  1.00  0.00           C
ATOM   2032  HD1 PHE A 137      33.330  49.370  29.730  1.00  0.00           H
ATOM   2033  CE1 PHE A 137      32.620  48.120  28.100  1.00  0.00           C
ATOM   2034  HE1 PHE A 137      32.150  48.950  27.580  1.00  0.00           H
ATOM   2035  CZ  PHE A 137      32.490  46.790  27.650  1.00  0.00           C
ATOM   2036  HZ  PHE A 137      31.980  46.500  26.740  1.00  0.00           H
ATOM   2037  CE2 PHE A 137      33.070  45.760  28.400  1.00  0.00           C
ATOM   2038  HE2 PHE A 137      32.970  44.750  28.000  1.00  0.00           H
ATOM   2039  CD2 PHE A 137      33.740  46.060  29.640  1.00  0.00           C
ATOM   2040  HD2 PHE A 137      34.130  45.240  30.220  1.00  0.00           H
ATOM   2041  C   PHE A 137      36.320  48.790  32.620  1.00  0.00           C
ATOM   2042  O   PHE A 137      36.410  47.870  33.460  1.00  0.00           O
ATOM   2043  N   VAL A 138      36.570  50.080  32.860  1.00  0.00           N
ATOM   2044  H   VAL A 138      36.280  50.710  32.130  1.00  0.00           H
ATOM   2045  CA  VAL A 138      36.970  50.610  34.190  1.00  0.00           C
ATOM   2046  HA  VAL A 138      37.370  49.780  34.780  1.00  0.00           H
ATOM   2047  CB  VAL A 138      38.080  51.630  34.290  1.00  0.00           C
ATOM   2048  HB  VAL A 138      37.790  52.560  33.820  1.00  0.00           H
ATOM   2049  CG1 VAL A 138      38.430  51.900  35.770  1.00  0.00           C
ATOM   2050 1HG1 VAL A 138      37.670  52.540  36.210  1.00  0.00           H
ATOM   2051 2HG1 VAL A 138      38.370  50.970  36.330  1.00  0.00           H
ATOM   2052 3HG1 VAL A 138      39.420  52.330  35.950  1.00  0.00           H
ATOM   2053  CG2 VAL A 138      39.380  51.240  33.640  1.00  0.00           C
ATOM   2054 1HG2 VAL A 138      40.040  52.100  33.720  1.00  0.00           H
ATOM   2055 2HG2 VAL A 138      39.860  50.430  34.190  1.00  0.00           H
ATOM   2056 3HG2 VAL A 138      39.380  50.870  32.620  1.00  0.00           H
ATOM   2057  C   VAL A 138      35.760  51.180  34.950  1.00  0.00           C
ATOM   2058  O   VAL A 138      35.260  52.270  34.630  1.00  0.00           O
ATOM   2059  N   GLY A 139      35.270  50.560  36.030  1.00  0.00           N
ATOM   2060  H   GLY A 139      35.710  49.680  36.230  1.00  0.00           H
ATOM   2061  CA  GLY A 139      34.320  51.170  36.990  1.00  0.00           C
ATOM   2062  HA1 GLY A 139      34.140  50.430  37.770  1.00  0.00           H
ATOM   2063  HA2 GLY A 139      33.360  51.260  36.480  1.00  0.00           H
ATOM   2064  C   GLY A 139      34.750  52.490  37.630  1.00  0.00           C
ATOM   2065  O   GLY A 139      35.880  52.580  38.070  1.00  0.00           O
ATOM   2066  N   LEU A 140      33.850  53.480  37.710  1.00  0.00           N
ATOM   2067  H   LEU A 140      32.970  53.340  37.230  1.00  0.00           H
ATOM   2068  CA  LEU A 140      34.090  54.780  38.350  1.00  0.00           C
ATOM   2069  HA  LEU A 140      35.140  54.910  38.610  1.00  0.00           H
ATOM   2070  CB  LEU A 140      33.590  55.990  37.520  1.00  0.00           C
ATOM   2071  HB1 LEU A 140      33.500  56.880  38.140  1.00  0.00           H
ATOM   2072  HB2 LEU A 140      32.590  55.770  37.160  1.00  0.00           H
ATOM   2073  CG  LEU A 140      34.340  56.180  36.210  1.00  0.00           C
ATOM   2074  HG  LEU A 140      34.430  55.180  35.800  1.00  0.00           H
ATOM   2075  CD1 LEU A 140      33.570  57.230  35.350  1.00  0.00           C
ATOM   2076 1HD1 LEU A 140      34.250  57.500  34.530  1.00  0.00           H
ATOM   2077 2HD1 LEU A 140      32.650  56.740  35.040  1.00  0.00           H
ATOM   2078 3HD1 LEU A 140      33.440  58.170  35.880  1.00  0.00           H
ATOM   2079  CD2 LEU A 140      35.760  56.750  36.440  1.00  0.00           C
ATOM   2080 1HD2 LEU A 140      36.380  55.970  36.880  1.00  0.00           H
ATOM   2081 2HD2 LEU A 140      36.140  57.070  35.480  1.00  0.00           H
ATOM   2082 3HD2 LEU A 140      35.800  57.530  37.210  1.00  0.00           H
ATOM   2083  C   LEU A 140      33.320  54.730  39.710  1.00  0.00           C
ATOM   2084  O   LEU A 140      32.180  55.190  39.760  1.00  0.00           O
ATOM   2085  N   SER A 141      33.880  54.070  40.730  1.00  0.00           N
ATOM   2086  H   SER A 141      34.840  53.750  40.690  1.00  0.00           H
ATOM   2087  CA  SER A 141      33.210  53.770  42.010  1.00  0.00           C
ATOM   2088  HA  SER A 141      32.130  53.810  41.840  1.00  0.00           H
ATOM   2089  CB  SER A 141      33.650  52.400  42.550  1.00  0.00           C
ATOM   2090  HB1 SER A 141      33.400  51.530  41.940  1.00  0.00           H
ATOM   2091  HB2 SER A 141      33.110  52.150  43.460  1.00  0.00           H
ATOM   2092  OG  SER A 141      35.060  52.400  42.720  1.00  0.00           O
ATOM   2093  HG  SER A 141      35.470  51.870  42.030  1.00  0.00           H
ATOM   2094  C   SER A 141      33.640  54.860  43.010  1.00  0.00           C
ATOM   2095  O   SER A 141      34.510  55.720  42.840  1.00  0.00           O
ATOM   2096  N   LYS A 142      33.150  54.690  44.260  1.00  0.00           N
ATOM   2097  H   LYS A 142      32.210  54.330  44.320  1.00  0.00           H
ATOM   2098  CA  LYS A 142      33.700  55.360  45.510  1.00  0.00           C
ATOM   2099  HA  LYS A 142      33.760  56.430  45.320  1.00  0.00           H
ATOM   2100  CB  LYS A 142      32.840  55.050  46.740  1.00  0.00           C
ATOM   2101  HB1 LYS A 142      31.800  55.310  46.560  1.00  0.00           H
ATOM   2102  HB2 LYS A 142      33.140  55.660  47.590  1.00  0.00           H
ATOM   2103  CG  LYS A 142      32.900  53.610  47.060  1.00  0.00           C
ATOM   2104  HG1 LYS A 142      33.930  53.360  47.320  1.00  0.00           H
ATOM   2105  HG2 LYS A 142      32.530  53.060  46.200  1.00  0.00           H
ATOM   2106  CD  LYS A 142      32.000  53.340  48.250  1.00  0.00           C
ATOM   2107  HD1 LYS A 142      31.010  53.600  47.870  1.00  0.00           H
ATOM   2108  HD2 LYS A 142      32.240  54.030  49.060  1.00  0.00           H
ATOM   2109  CE  LYS A 142      32.190  51.890  48.800  1.00  0.00           C
ATOM   2110  HE1 LYS A 142      33.160  51.440  48.590  1.00  0.00           H
ATOM   2111  HE2 LYS A 142      31.490  51.230  48.280  1.00  0.00           H
ATOM   2112  NZ  LYS A 142      31.920  51.880  50.200  1.00  0.00           N
ATOM   2113  HZ1 LYS A 142      31.230  52.540  50.530  1.00  0.00           H
ATOM   2114  HZ2 LYS A 142      31.750  50.980  50.620  1.00  0.00           H
ATOM   2115  HZ3 LYS A 142      32.770  52.170  50.660  1.00  0.00           H
ATOM   2116  C   LYS A 142      35.140  55.080  45.920  1.00  0.00           C
ATOM   2117  O   LYS A 142      35.660  55.640  46.890  1.00  0.00           O
ATOM   2118  N   TRP A 143      35.860  54.320  45.070  1.00  0.00           N
ATOM   2119  H   TRP A 143      35.240  53.810  44.450  1.00  0.00           H
ATOM   2120  CA  TRP A 143      37.300  54.070  45.090  1.00  0.00           C
ATOM   2121  HA  TRP A 143      37.650  54.690  45.910  1.00  0.00           H
ATOM   2122  CB  TRP A 143      37.640  52.570  45.430  1.00  0.00           C
ATOM   2123  HB1 TRP A 143      38.720  52.510  45.590  1.00  0.00           H
ATOM   2124  HB2 TRP A 143      37.320  51.920  44.620  1.00  0.00           H
ATOM   2125  CG  TRP A 143      36.970  52.090  46.670  1.00  0.00           C
ATOM   2126  CD1 TRP A 143      37.630  51.810  47.850  1.00  0.00           C
ATOM   2127  HD1 TRP A 143      38.670  52.070  47.950  1.00  0.00           H
ATOM   2128  NE1 TRP A 143      36.780  51.110  48.700  1.00  0.00           N
ATOM   2129  HE1 TRP A 143      37.080  50.680  49.560  1.00  0.00           H
ATOM   2130  CE2 TRP A 143      35.670  50.750  48.020  1.00  0.00           C
ATOM   2131  CZ2 TRP A 143      34.700  49.830  48.420  1.00  0.00           C
ATOM   2132  HZ2 TRP A 143      34.700  49.410  49.410  1.00  0.00           H
ATOM   2133  CH2 TRP A 143      33.760  49.370  47.490  1.00  0.00           C
ATOM   2134  HH2 TRP A 143      33.170  48.510  47.780  1.00  0.00           H
ATOM   2135  CZ3 TRP A 143      33.740  49.890  46.200  1.00  0.00           C
ATOM   2136  HZ3 TRP A 143      32.980  49.660  45.470  1.00  0.00           H
ATOM   2137  CE3 TRP A 143      34.620  50.980  45.840  1.00  0.00           C
ATOM   2138  HE3 TRP A 143      34.510  51.440  44.870  1.00  0.00           H
ATOM   2139  CD2 TRP A 143      35.660  51.360  46.740  1.00  0.00           C
ATOM   2140  C   TRP A 143      38.000  54.640  43.780  1.00  0.00           C
ATOM   2141  O   TRP A 143      38.770  55.640  43.820  1.00  0.00           O
ATOM   2142  N   THR A 144      37.720  54.090  42.570  1.00  0.00           N
ATOM   2143  H   THR A 144      36.940  53.450  42.550  1.00  0.00           H
ATOM   2144  CA  THR A 144      38.450  54.290  41.270  1.00  0.00           C
ATOM   2145  HA  THR A 144      39.480  54.510  41.530  1.00  0.00           H
ATOM   2146  CB  THR A 144      38.370  53.000  40.480  1.00  0.00           C
ATOM   2147  HB  THR A 144      37.350  52.700  40.210  1.00  0.00           H
ATOM   2148  CG2 THR A 144      39.140  53.030  39.100  1.00  0.00           C
ATOM   2149 1HG2 THR A 144      39.190  51.990  38.770  1.00  0.00           H
ATOM   2150 2HG2 THR A 144      38.460  53.560  38.430  1.00  0.00           H
ATOM   2151 3HG2 THR A 144      40.080  53.560  39.210  1.00  0.00           H
ATOM   2152  OG1 THR A 144      38.940  51.940  41.240  1.00  0.00           O
ATOM   2153  HG1 THR A 144      38.170  51.450  41.540  1.00  0.00           H
ATOM   2154  C   THR A 144      37.940  55.500  40.490  1.00  0.00           C
ATOM   2155  O   THR A 144      36.760  55.610  40.170  1.00  0.00           O
ATOM   2156  N   ASN A 145      38.880  56.360  40.090  1.00  0.00           N
ATOM   2157  H   ASN A 145      39.830  56.110  40.320  1.00  0.00           H
ATOM   2158  CA  ASN A 145      38.580  57.710  39.480  1.00  0.00           C
ATOM   2159  HA  ASN A 145      37.490  57.700  39.460  1.00  0.00           H
ATOM   2160  CB  ASN A 145      38.910  58.860  40.430  1.00  0.00           C
ATOM   2161  HB1 ASN A 145      38.860  58.520  41.470  1.00  0.00           H
ATOM   2162  HB2 ASN A 145      38.180  59.670  40.360  1.00  0.00           H
ATOM   2163  CG  ASN A 145      40.320  59.420  40.220  1.00  0.00           C
ATOM   2164  OD1 ASN A 145      41.100  58.960  39.470  1.00  0.00           O
ATOM   2165  ND2 ASN A 145      40.650  60.390  41.050  1.00  0.00           N
ATOM   2166 1HD2 ASN A 145      39.900  60.880  41.510  1.00  0.00           H
ATOM   2167 2HD2 ASN A 145      41.620  60.650  40.970  1.00  0.00           H
ATOM   2168  C   ASN A 145      38.960  57.780  37.980  1.00  0.00           C
ATOM   2169  O   ASN A 145      39.520  56.810  37.520  1.00  0.00           O
ATOM   2170  N   HIS A 146      38.480  58.810  37.250  1.00  0.00           N
ATOM   2171  H   HIS A 146      38.050  59.610  37.700  1.00  0.00           H
ATOM   2172  CA  HIS A 146      38.790  58.970  35.770  1.00  0.00           C
ATOM   2173  HA  HIS A 146      38.530  58.020  35.300  1.00  0.00           H
ATOM   2174  CB  HIS A 146      38.070  60.300  35.360  1.00  0.00           C
ATOM   2175  HB1 HIS A 146      38.410  60.520  34.350  1.00  0.00           H
ATOM   2176  HB2 HIS A 146      38.400  61.160  35.950  1.00  0.00           H
ATOM   2177  CG  HIS A 146      36.560  60.260  35.280  1.00  0.00           C
ATOM   2178  ND1 HIS A 146      35.840  59.880  34.150  1.00  0.00           N
ATOM   2179  CE1 HIS A 146      34.550  60.250  34.420  1.00  0.00           C
ATOM   2180  HE1 HIS A 146      33.710  60.270  33.750  1.00  0.00           H
ATOM   2181  NE2 HIS A 146      34.490  60.720  35.700  1.00  0.00           N
ATOM   2182  HE2 HIS A 146      33.650  61.130  36.090  1.00  0.00           H
ATOM   2183  CD2 HIS A 146      35.760  60.750  36.210  1.00  0.00           C
ATOM   2184  HD2 HIS A 146      36.010  61.000  37.230  1.00  0.00           H
ATOM   2185  C   HIS A 146      40.300  59.130  35.570  1.00  0.00           C
ATOM   2186  O   HIS A 146      40.810  58.630  34.530  1.00  0.00           O
ATOM   2187  N   ARG A 147      41.040  59.740  36.510  1.00  0.00           N
ATOM   2188  H   ARG A 147      40.590  60.290  37.220  1.00  0.00           H
ATOM   2189  CA  ARG A 147      42.470  59.730  36.280  1.00  0.00           C
ATOM   2190  HA  ARG A 147      42.620  60.140  35.280  1.00  0.00           H
ATOM   2191  CB  ARG A 147      42.990  60.890  37.160  1.00  0.00           C
ATOM   2192  HB1 ARG A 147      42.770  60.590  38.190  1.00  0.00           H
ATOM   2193  HB2 ARG A 147      42.410  61.730  36.780  1.00  0.00           H
ATOM   2194  CG  ARG A 147      44.490  61.210  37.000  1.00  0.00           C
ATOM   2195  HG1 ARG A 147      45.110  60.330  37.140  1.00  0.00           H
ATOM   2196  HG2 ARG A 147      44.730  61.860  37.830  1.00  0.00           H
ATOM   2197  CD  ARG A 147      44.780  61.900  35.660  1.00  0.00           C
ATOM   2198  HD1 ARG A 147      44.540  62.940  35.870  1.00  0.00           H
ATOM   2199  HD2 ARG A 147      44.010  61.540  34.970  1.00  0.00           H
ATOM   2200  NE  ARG A 147      46.190  61.850  35.290  1.00  0.00           N
ATOM   2201  HE  ARG A 147      46.820  61.860  36.090  1.00  0.00           H
ATOM   2202  CZ  ARG A 147      46.710  61.350  34.140  1.00  0.00           C
ATOM   2203  NH1 ARG A 147      46.060  60.950  33.140  1.00  0.00           N
ATOM   2204 1HH1 ARG A 147      45.060  61.110  33.160  1.00  0.00           H
ATOM   2205 2HH1 ARG A 147      46.490  60.860  32.230  1.00  0.00           H
ATOM   2206  NH2 ARG A 147      47.960  61.110  34.080  1.00  0.00           N
ATOM   2207 1HH2 ARG A 147      48.630  61.400  34.770  1.00  0.00           H
ATOM   2208 2HH2 ARG A 147      48.310  60.540  33.320  1.00  0.00           H
ATOM   2209  C   ARG A 147      43.060  58.390  36.410  1.00  0.00           C
ATOM   2210  O   ARG A 147      44.030  58.140  35.700  1.00  0.00           O
ATOM   2211  N   GLY A 148      42.490  57.520  37.270  1.00  0.00           N
ATOM   2212  H   GLY A 148      41.690  57.890  37.770  1.00  0.00           H
ATOM   2213  CA  GLY A 148      42.870  56.170  37.430  1.00  0.00           C
ATOM   2214  HA1 GLY A 148      42.390  55.670  38.280  1.00  0.00           H
ATOM   2215  HA2 GLY A 148      43.890  56.200  37.820  1.00  0.00           H
ATOM   2216  C   GLY A 148      42.740  55.400  36.080  1.00  0.00           C
ATOM   2217  O   GLY A 148      43.680  54.720  35.590  1.00  0.00           O
ATOM   2218  N   ALA A 149      41.540  55.530  35.440  1.00  0.00           N
ATOM   2219  H   ALA A 149      40.790  55.970  35.960  1.00  0.00           H
ATOM   2220  CA  ALA A 149      41.220  54.950  34.100  1.00  0.00           C
ATOM   2221  HA  ALA A 149      41.350  53.870  34.180  1.00  0.00           H
ATOM   2222  CB  ALA A 149      39.680  54.970  33.800  1.00  0.00           C
ATOM   2223  HB1 ALA A 149      39.460  54.390  32.900  1.00  0.00           H
ATOM   2224  HB2 ALA A 149      39.100  54.510  34.600  1.00  0.00           H
ATOM   2225  HB3 ALA A 149      39.290  55.960  33.550  1.00  0.00           H
ATOM   2226  C   ALA A 149      42.100  55.410  32.940  1.00  0.00           C
ATOM   2227  O   ALA A 149      42.690  54.620  32.190  1.00  0.00           O
ATOM   2228  N   GLU A 150      42.280  56.680  32.800  1.00  0.00           N
ATOM   2229  H   GLU A 150      41.770  57.230  33.480  1.00  0.00           H
ATOM   2230  CA  GLU A 150      43.260  57.320  31.900  1.00  0.00           C
ATOM   2231  HA  GLU A 150      42.890  57.290  30.880  1.00  0.00           H
ATOM   2232  CB  GLU A 150      43.400  58.820  32.240  1.00  0.00           C
ATOM   2233  HB1 GLU A 150      44.300  59.180  31.750  1.00  0.00           H
ATOM   2234  HB2 GLU A 150      43.480  59.120  33.290  1.00  0.00           H
ATOM   2235  CG  GLU A 150      42.260  59.680  31.710  1.00  0.00           C
ATOM   2236  HG1 GLU A 150      41.300  59.200  31.880  1.00  0.00           H
ATOM   2237  HG2 GLU A 150      42.330  59.610  30.620  1.00  0.00           H
ATOM   2238  CD  GLU A 150      42.310  61.180  32.060  1.00  0.00           C
ATOM   2239  OE1 GLU A 150      41.340  61.880  31.730  1.00  0.00           O
ATOM   2240  OE2 GLU A 150      43.270  61.670  32.550  1.00  0.00           O
ATOM   2241  C   GLU A 150      44.650  56.680  31.990  1.00  0.00           C
ATOM   2242  O   GLU A 150      45.260  56.600  30.890  1.00  0.00           O
ATOM   2243  N   ILE A 151      45.200  56.390  33.160  1.00  0.00           N
ATOM   2244  H   ILE A 151      44.580  56.600  33.920  1.00  0.00           H
ATOM   2245  CA  ILE A 151      46.510  55.730  33.300  1.00  0.00           C
ATOM   2246  HA  ILE A 151      47.170  56.290  32.640  1.00  0.00           H
ATOM   2247  CB  ILE A 151      47.040  55.950  34.780  1.00  0.00           C
ATOM   2248  HB  ILE A 151      46.360  55.650  35.570  1.00  0.00           H
ATOM   2249  CG2 ILE A 151      48.320  55.050  34.910  1.00  0.00           C
ATOM   2250 1HG2 ILE A 151      49.040  55.350  34.150  1.00  0.00           H
ATOM   2251 2HG2 ILE A 151      48.800  55.130  35.880  1.00  0.00           H
ATOM   2252 3HG2 ILE A 151      48.000  54.010  34.870  1.00  0.00           H
ATOM   2253  CG1 ILE A 151      47.420  57.440  34.960  1.00  0.00           C
ATOM   2254 1HG1 ILE A 151      46.550  58.060  34.750  1.00  0.00           H
ATOM   2255 2HG1 ILE A 151      48.050  57.790  34.140  1.00  0.00           H
ATOM   2256  CD  ILE A 151      47.990  57.730  36.360  1.00  0.00           C
ATOM   2257  HD1 ILE A 151      47.980  58.810  36.530  1.00  0.00           H
ATOM   2258  HD2 ILE A 151      47.350  57.190  37.060  1.00  0.00           H
ATOM   2259  HD3 ILE A 151      49.020  57.450  36.540  1.00  0.00           H
ATOM   2260  C   ILE A 151      46.400  54.250  32.880  1.00  0.00           C
ATOM   2261  O   ILE A 151      47.430  53.750  32.390  1.00  0.00           O
ATOM   2262  N   VAL A 152      45.180  53.620  33.010  1.00  0.00           N
ATOM   2263  H   VAL A 152      44.410  54.070  33.500  1.00  0.00           H
ATOM   2264  CA  VAL A 152      44.960  52.200  32.430  1.00  0.00           C
ATOM   2265  HA  VAL A 152      45.740  51.560  32.820  1.00  0.00           H
ATOM   2266  CB  VAL A 152      43.580  51.620  32.830  1.00  0.00           C
ATOM   2267  HB  VAL A 152      42.720  52.210  32.520  1.00  0.00           H
ATOM   2268  CG1 VAL A 152      43.310  50.170  32.320  1.00  0.00           C
ATOM   2269 1HG1 VAL A 152      42.590  49.650  32.940  1.00  0.00           H
ATOM   2270 2HG1 VAL A 152      42.970  50.190  31.280  1.00  0.00           H
ATOM   2271 3HG1 VAL A 152      44.190  49.570  32.540  1.00  0.00           H
ATOM   2272  CG2 VAL A 152      43.590  51.550  34.340  1.00  0.00           C
ATOM   2273 1HG2 VAL A 152      43.290  52.520  34.710  1.00  0.00           H
ATOM   2274 2HG2 VAL A 152      42.860  50.820  34.680  1.00  0.00           H
ATOM   2275 3HG2 VAL A 152      44.560  51.330  34.790  1.00  0.00           H
ATOM   2276  C   VAL A 152      45.220  52.280  30.880  1.00  0.00           C
ATOM   2277  O   VAL A 152      46.010  51.510  30.350  1.00  0.00           O
ATOM   2278  N   ALA A 153      44.660  53.280  30.260  1.00  0.00           N
ATOM   2279  H   ALA A 153      44.040  53.890  30.780  1.00  0.00           H
ATOM   2280  CA  ALA A 153      44.630  53.580  28.800  1.00  0.00           C
ATOM   2281  HA  ALA A 153      44.500  52.680  28.190  1.00  0.00           H
ATOM   2282  CB  ALA A 153      43.540  54.550  28.520  1.00  0.00           C
ATOM   2283  HB1 ALA A 153      43.940  55.560  28.640  1.00  0.00           H
ATOM   2284  HB2 ALA A 153      43.250  54.310  27.490  1.00  0.00           H
ATOM   2285  HB3 ALA A 153      42.720  54.340  29.200  1.00  0.00           H
ATOM   2286  C   ALA A 153      45.980  54.030  28.160  1.00  0.00           C
ATOM   2287  O   ALA A 153      46.330  53.610  27.050  1.00  0.00           O
ATOM   2288  N   ASP A 154      46.770  54.780  28.930  1.00  0.00           N
ATOM   2289  H   ASP A 154      46.360  55.420  29.590  1.00  0.00           H
ATOM   2290  CA  ASP A 154      48.180  55.140  28.700  1.00  0.00           C
ATOM   2291  HA  ASP A 154      48.290  55.360  27.640  1.00  0.00           H
ATOM   2292  CB  ASP A 154      48.520  56.390  29.510  1.00  0.00           C
ATOM   2293  HB1 ASP A 154      49.590  56.550  29.400  1.00  0.00           H
ATOM   2294  HB2 ASP A 154      48.230  56.100  30.520  1.00  0.00           H
ATOM   2295  CG  ASP A 154      47.780  57.610  28.990  1.00  0.00           C
ATOM   2296  OD1 ASP A 154      47.050  57.670  28.000  1.00  0.00           O
ATOM   2297  OD2 ASP A 154      48.030  58.620  29.630  1.00  0.00           O
ATOM   2298  C   ASP A 154      49.150  54.020  29.030  1.00  0.00           C
ATOM   2299  O   ASP A 154      50.290  54.170  28.630  1.00  0.00           O
ATOM   2300  N   THR A 155      48.670  52.840  29.490  1.00  0.00           N
ATOM   2301  H   THR A 155      47.720  52.790  29.810  1.00  0.00           H
ATOM   2302  CA  THR A 155      49.470  51.620  29.710  1.00  0.00           C
ATOM   2303  HA  THR A 155      50.480  51.890  29.410  1.00  0.00           H
ATOM   2304  CB  THR A 155      49.540  51.120  31.180  1.00  0.00           C
ATOM   2305  HB  THR A 155      48.510  50.910  31.480  1.00  0.00           H
ATOM   2306  CG2 THR A 155      50.450  49.890  31.390  1.00  0.00           C
ATOM   2307 1HG2 THR A 155      49.930  49.100  30.850  1.00  0.00           H
ATOM   2308 2HG2 THR A 155      51.390  50.040  30.860  1.00  0.00           H
ATOM   2309 3HG2 THR A 155      50.560  49.620  32.440  1.00  0.00           H
ATOM   2310  OG1 THR A 155      49.810  52.170  32.000  1.00  0.00           O
ATOM   2311  HG1 THR A 155      48.930  52.460  32.240  1.00  0.00           H
ATOM   2312  C   THR A 155      49.130  50.520  28.630  1.00  0.00           C
ATOM   2313  O   THR A 155      49.970  50.100  27.810  1.00  0.00           O
ATOM   2314  N   PHE A 156      47.880  50.130  28.580  1.00  0.00           N
ATOM   2315  H   PHE A 156      47.230  50.550  29.230  1.00  0.00           H
ATOM   2316  CA  PHE A 156      47.390  49.120  27.670  1.00  0.00           C
ATOM   2317  HA  PHE A 156      48.190  48.430  27.380  1.00  0.00           H
ATOM   2318  CB  PHE A 156      46.410  48.190  28.450  1.00  0.00           C
ATOM   2319  HB1 PHE A 156      46.130  47.270  27.950  1.00  0.00           H
ATOM   2320  HB2 PHE A 156      45.530  48.830  28.600  1.00  0.00           H
ATOM   2321  CG  PHE A 156      46.990  47.740  29.760  1.00  0.00           C
ATOM   2322  CD1 PHE A 156      47.890  46.700  29.720  1.00  0.00           C
ATOM   2323  HD1 PHE A 156      48.320  46.400  28.780  1.00  0.00           H
ATOM   2324  CE1 PHE A 156      48.350  46.170  30.930  1.00  0.00           C
ATOM   2325  HE1 PHE A 156      49.000  45.300  30.950  1.00  0.00           H
ATOM   2326  CZ  PHE A 156      47.780  46.550  32.150  1.00  0.00           C
ATOM   2327  HZ  PHE A 156      48.060  46.050  33.070  1.00  0.00           H
ATOM   2328  CE2 PHE A 156      46.830  47.630  32.170  1.00  0.00           C
ATOM   2329  HE2 PHE A 156      46.340  47.940  33.080  1.00  0.00           H
ATOM   2330  CD2 PHE A 156      46.510  48.240  30.980  1.00  0.00           C
ATOM   2331  HD2 PHE A 156      45.850  49.100  30.950  1.00  0.00           H
ATOM   2332  C   PHE A 156      46.740  49.600  26.330  1.00  0.00           C
ATOM   2333  O   PHE A 156      45.560  49.360  26.080  1.00  0.00           O
ATOM   2334  N   ARG A 157      47.570  50.380  25.600  1.00  0.00           N
ATOM   2335  H   ARG A 157      48.540  50.330  25.880  1.00  0.00           H
ATOM   2336  CA  ARG A 157      47.190  51.110  24.410  1.00  0.00           C
ATOM   2337  HA  ARG A 157      46.420  51.800  24.740  1.00  0.00           H
ATOM   2338  CB  ARG A 157      48.450  52.100  24.030  1.00  0.00           C
ATOM   2339  HB1 ARG A 157      48.110  52.810  23.270  1.00  0.00           H
ATOM   2340  HB2 ARG A 157      49.250  51.520  23.580  1.00  0.00           H
ATOM   2341  CG  ARG A 157      48.970  53.030  25.120  1.00  0.00           C
ATOM   2342  HG1 ARG A 157      49.200  52.360  25.940  1.00  0.00           H
ATOM   2343  HG2 ARG A 157      48.220  53.760  25.450  1.00  0.00           H
ATOM   2344  CD  ARG A 157      50.270  53.700  24.670  1.00  0.00           C
ATOM   2345  HD1 ARG A 157      50.030  54.340  23.820  1.00  0.00           H
ATOM   2346  HD2 ARG A 157      50.950  52.950  24.260  1.00  0.00           H
ATOM   2347  NE  ARG A 157      50.810  54.370  25.870  1.00  0.00           N
ATOM   2348  HE  ARG A 157      50.450  54.100  26.770  1.00  0.00           H
ATOM   2349  CZ  ARG A 157      51.440  55.530  25.950  1.00  0.00           C
ATOM   2350  NH1 ARG A 157      52.040  55.980  24.900  1.00  0.00           N
ATOM   2351 1HH1 ARG A 157      52.150  55.410  24.080  1.00  0.00           H
ATOM   2352 2HH1 ARG A 157      52.460  56.890  24.950  1.00  0.00           H
ATOM   2353  NH2 ARG A 157      51.580  56.210  27.090  1.00  0.00           N
ATOM   2354 1HH2 ARG A 157      51.100  55.940  27.930  1.00  0.00           H
ATOM   2355 2HH2 ARG A 157      52.020  57.120  27.040  1.00  0.00           H
ATOM   2356  C   ARG A 157      46.850  50.360  23.120  1.00  0.00           C
ATOM   2357  O   ARG A 157      46.160  50.920  22.240  1.00  0.00           O
ATOM   2358  N   ASP A 158      47.370  49.150  23.050  1.00  0.00           N
ATOM   2359  H   ASP A 158      48.030  48.870  23.770  1.00  0.00           H
ATOM   2360  CA  ASP A 158      46.970  48.230  21.960  1.00  0.00           C
ATOM   2361  HA  ASP A 158      47.000  48.780  21.030  1.00  0.00           H
ATOM   2362  CB  ASP A 158      47.970  47.050  21.870  1.00  0.00           C
ATOM   2363  HB1 ASP A 158      47.770  46.540  20.930  1.00  0.00           H
ATOM   2364  HB2 ASP A 158      47.760  46.290  22.620  1.00  0.00           H
ATOM   2365  CG  ASP A 158      49.480  47.400  21.890  1.00  0.00           C
ATOM   2366  OD1 ASP A 158      50.010  48.210  21.130  1.00  0.00           O
ATOM   2367  OD2 ASP A 158      50.150  46.840  22.800  1.00  0.00           O
ATOM   2368  C   ASP A 158      45.570  47.790  22.040  1.00  0.00           C
ATOM   2369  O   ASP A 158      45.100  47.180  21.070  1.00  0.00           O
ATOM   2370  N   PHE A 159      44.820  48.020  23.100  1.00  0.00           N
ATOM   2371  H   PHE A 159      45.270  48.630  23.760  1.00  0.00           H
ATOM   2372  CA  PHE A 159      43.350  47.630  23.250  1.00  0.00           C
ATOM   2373  HA  PHE A 159      42.940  47.200  22.340  1.00  0.00           H
ATOM   2374  CB  PHE A 159      43.140  46.680  24.420  1.00  0.00           C
ATOM   2375  HB1 PHE A 159      42.090  46.450  24.610  1.00  0.00           H
ATOM   2376  HB2 PHE A 159      43.460  47.170  25.340  1.00  0.00           H
ATOM   2377  CG  PHE A 159      43.940  45.360  24.420  1.00  0.00           C
ATOM   2378  CD1 PHE A 159      43.500  44.270  23.600  1.00  0.00           C
ATOM   2379  HD1 PHE A 159      42.640  44.290  22.940  1.00  0.00           H
ATOM   2380  CE1 PHE A 159      44.210  43.080  23.560  1.00  0.00           C
ATOM   2381  HE1 PHE A 159      43.810  42.350  22.870  1.00  0.00           H
ATOM   2382  CZ  PHE A 159      45.330  42.880  24.370  1.00  0.00           C
ATOM   2383  HZ  PHE A 159      45.810  41.920  24.390  1.00  0.00           H
ATOM   2384  CE2 PHE A 159      45.790  43.970  25.180  1.00  0.00           C
ATOM   2385  HE2 PHE A 159      46.470  43.850  26.010  1.00  0.00           H
ATOM   2386  CD2 PHE A 159      45.120  45.200  25.200  1.00  0.00           C
ATOM   2387  HD2 PHE A 159      45.400  46.050  25.810  1.00  0.00           H
ATOM   2388  C   PHE A 159      42.540  48.870  23.550  1.00  0.00           C
ATOM   2389  O   PHE A 159      43.070  49.910  23.760  1.00  0.00           O
ATOM   2390  N   ALA A 160      41.210  48.770  23.430  1.00  0.00           N
ATOM   2391  H   ALA A 160      40.880  47.820  23.320  1.00  0.00           H
ATOM   2392  CA  ALA A 160      40.230  49.820  23.840  1.00  0.00           C
ATOM   2393  HA  ALA A 160      40.600  50.820  23.590  1.00  0.00           H
ATOM   2394  CB  ALA A 160      39.010  49.650  22.960  1.00  0.00           C
ATOM   2395  HB1 ALA A 160      38.640  48.630  23.080  1.00  0.00           H
ATOM   2396  HB2 ALA A 160      38.160  50.290  23.180  1.00  0.00           H
ATOM   2397  HB3 ALA A 160      39.290  49.580  21.900  1.00  0.00           H
ATOM   2398  C   ALA A 160      39.930  49.840  25.370  1.00  0.00           C
ATOM   2399  O   ALA A 160      40.050  48.770  25.990  1.00  0.00           O
ATOM   2400  N   VAL A 161      39.470  50.970  25.930  1.00  0.00           N
ATOM   2401  H   VAL A 161      39.360  51.800  25.370  1.00  0.00           H
ATOM   2402  CA  VAL A 161      39.340  51.240  27.400  1.00  0.00           C
ATOM   2403  HA  VAL A 161      39.000  50.310  27.870  1.00  0.00           H
ATOM   2404  CB  VAL A 161      40.670  51.820  28.020  1.00  0.00           C
ATOM   2405  HB  VAL A 161      40.900  52.840  27.700  1.00  0.00           H
ATOM   2406  CG1 VAL A 161      40.520  51.900  29.620  1.00  0.00           C
ATOM   2407 1HG1 VAL A 161      41.370  52.420  30.070  1.00  0.00           H
ATOM   2408 2HG1 VAL A 161      39.620  52.470  29.840  1.00  0.00           H
ATOM   2409 3HG1 VAL A 161      40.390  50.910  30.050  1.00  0.00           H
ATOM   2410  CG2 VAL A 161      41.910  51.010  27.830  1.00  0.00           C
ATOM   2411 1HG2 VAL A 161      41.790  50.010  28.250  1.00  0.00           H
ATOM   2412 2HG2 VAL A 161      42.290  50.960  26.810  1.00  0.00           H
ATOM   2413 3HG2 VAL A 161      42.650  51.430  28.510  1.00  0.00           H
ATOM   2414  C   VAL A 161      38.190  52.360  27.590  1.00  0.00           C
ATOM   2415  O   VAL A 161      38.330  53.500  27.160  1.00  0.00           O
ATOM   2416  N   SER A 162      37.090  51.920  28.250  1.00  0.00           N
ATOM   2417  H   SER A 162      37.040  50.970  28.610  1.00  0.00           H
ATOM   2418  CA  SER A 162      35.910  52.850  28.420  1.00  0.00           C
ATOM   2419  HA  SER A 162      36.080  53.800  27.900  1.00  0.00           H
ATOM   2420  CB  SER A 162      34.600  52.350  27.810  1.00  0.00           C
ATOM   2421  HB1 SER A 162      33.810  53.100  27.790  1.00  0.00           H
ATOM   2422  HB2 SER A 162      34.170  51.540  28.400  1.00  0.00           H
ATOM   2423  OG  SER A 162      34.800  51.790  26.460  1.00  0.00           O
ATOM   2424  HG  SER A 162      35.190  50.910  26.440  1.00  0.00           H
ATOM   2425  C   SER A 162      35.670  52.920  29.980  1.00  0.00           C
ATOM   2426  O   SER A 162      35.650  51.880  30.680  1.00  0.00           O
ATOM   2427  N   THR A 163      35.330  54.110  30.550  1.00  0.00           N
ATOM   2428  H   THR A 163      35.350  54.980  30.040  1.00  0.00           H
ATOM   2429  CA  THR A 163      34.880  54.170  31.900  1.00  0.00           C
ATOM   2430  HA  THR A 163      35.500  53.530  32.530  1.00  0.00           H
ATOM   2431  CB  THR A 163      35.040  55.620  32.430  1.00  0.00           C
ATOM   2432  HB  THR A 163      34.310  55.740  33.230  1.00  0.00           H
ATOM   2433  CG2 THR A 163      36.540  55.860  32.760  1.00  0.00           C
ATOM   2434 1HG2 THR A 163      37.020  55.040  33.290  1.00  0.00           H
ATOM   2435 2HG2 THR A 163      37.030  56.080  31.810  1.00  0.00           H
ATOM   2436 3HG2 THR A 163      36.660  56.770  33.340  1.00  0.00           H
ATOM   2437  OG1 THR A 163      34.770  56.590  31.440  1.00  0.00           O
ATOM   2438  HG1 THR A 163      35.270  57.350  31.730  1.00  0.00           H
ATOM   2439  C   THR A 163      33.450  53.730  32.090  1.00  0.00           C
ATOM   2440  O   THR A 163      32.640  54.080  31.250  1.00  0.00           O
ATOM   2441  N   VAL A 164      33.070  53.020  33.130  1.00  0.00           N
ATOM   2442  H   VAL A 164      33.730  52.890  33.890  1.00  0.00           H
ATOM   2443  CA  VAL A 164      31.700  52.580  33.510  1.00  0.00           C
ATOM   2444  HA  VAL A 164      31.000  52.940  32.760  1.00  0.00           H
ATOM   2445  CB  VAL A 164      31.610  51.030  33.490  1.00  0.00           C
ATOM   2446  HB  VAL A 164      32.330  50.500  34.120  1.00  0.00           H
ATOM   2447  CG1 VAL A 164      30.180  50.560  33.710  1.00  0.00           C
ATOM   2448 1HG1 VAL A 164      29.860  50.960  34.670  1.00  0.00           H
ATOM   2449 2HG1 VAL A 164      29.560  50.890  32.880  1.00  0.00           H
ATOM   2450 3HG1 VAL A 164      29.970  49.510  33.890  1.00  0.00           H
ATOM   2451  CG2 VAL A 164      31.940  50.610  32.030  1.00  0.00           C
ATOM   2452 1HG2 VAL A 164      31.720  49.540  31.960  1.00  0.00           H
ATOM   2453 2HG2 VAL A 164      31.290  51.120  31.340  1.00  0.00           H
ATOM   2454 3HG2 VAL A 164      32.960  50.800  31.690  1.00  0.00           H
ATOM   2455  C   VAL A 164      31.180  53.200  34.800  1.00  0.00           C
ATOM   2456  O   VAL A 164      31.850  53.050  35.780  1.00  0.00           O
ATOM   2457  N   PRO A 165      29.920  53.680  34.820  1.00  0.00           N
ATOM   2458  CD  PRO A 165      29.050  54.100  33.700  1.00  0.00           C
ATOM   2459  HD1 PRO A 165      28.870  53.270  33.030  1.00  0.00           H
ATOM   2460  HD2 PRO A 165      29.610  54.810  33.090  1.00  0.00           H
ATOM   2461  CG  PRO A 165      27.740  54.590  34.420  1.00  0.00           C
ATOM   2462  HG1 PRO A 165      27.150  53.680  34.540  1.00  0.00           H
ATOM   2463  HG2 PRO A 165      27.130  55.230  33.780  1.00  0.00           H
ATOM   2464  CB  PRO A 165      28.250  55.140  35.730  1.00  0.00           C
ATOM   2465  HB1 PRO A 165      27.490  55.130  36.520  1.00  0.00           H
ATOM   2466  HB2 PRO A 165      28.650  56.150  35.620  1.00  0.00           H
ATOM   2467  CA  PRO A 165      29.380  54.160  36.090  1.00  0.00           C
ATOM   2468  HA  PRO A 165      30.220  54.740  36.460  1.00  0.00           H
ATOM   2469  C   PRO A 165      29.080  53.000  37.110  1.00  0.00           C
ATOM   2470  O   PRO A 165      28.230  52.140  36.800  1.00  0.00           O
ATOM   2471  N   VAL A 166      29.690  53.000  38.280  1.00  0.00           N
ATOM   2472  H   VAL A 166      30.310  53.780  38.460  1.00  0.00           H
ATOM   2473  CA  VAL A 166      29.470  52.010  39.360  1.00  0.00           C
ATOM   2474  HA  VAL A 166      28.700  51.300  39.040  1.00  0.00           H
ATOM   2475  CB  VAL A 166      30.760  51.210  39.640  1.00  0.00           C
ATOM   2476  HB  VAL A 166      31.630  51.870  39.610  1.00  0.00           H
ATOM   2477  CG1 VAL A 166      30.840  50.590  40.960  1.00  0.00           C
ATOM   2478 1HG1 VAL A 166      29.980  49.920  41.050  1.00  0.00           H
ATOM   2479 2HG1 VAL A 166      31.750  50.010  41.100  1.00  0.00           H
ATOM   2480 3HG1 VAL A 166      30.880  51.360  41.730  1.00  0.00           H
ATOM   2481  CG2 VAL A 166      30.750  50.120  38.600  1.00  0.00           C
ATOM   2482 1HG2 VAL A 166      30.760  50.630  37.640  1.00  0.00           H
ATOM   2483 2HG2 VAL A 166      31.630  49.470  38.570  1.00  0.00           H
ATOM   2484 3HG2 VAL A 166      29.850  49.510  38.660  1.00  0.00           H
ATOM   2485  C   VAL A 166      28.890  52.670  40.620  1.00  0.00           C
ATOM   2486  O   VAL A 166      29.520  53.610  41.100  1.00  0.00           O
ATOM   2487  N   SER A 167      27.720  52.240  41.070  1.00  0.00           N
ATOM   2488  H   SER A 167      27.310  51.490  40.520  1.00  0.00           H
ATOM   2489  CA  SER A 167      26.880  52.710  42.230  1.00  0.00           C
ATOM   2490  HA  SER A 167      27.530  53.520  42.570  1.00  0.00           H
ATOM   2491  CB  SER A 167      25.550  53.290  41.750  1.00  0.00           C
ATOM   2492  HB1 SER A 167      25.670  54.000  40.940  1.00  0.00           H
ATOM   2493  HB2 SER A 167      25.140  53.860  42.580  1.00  0.00           H
ATOM   2494  OG  SER A 167      24.610  52.260  41.400  1.00  0.00           O
ATOM   2495  HG  SER A 167      25.080  51.670  40.800  1.00  0.00           H
ATOM   2496  C   SER A 167      26.680  51.620  43.270  1.00  0.00           C
ATOM   2497  O   SER A 167      26.540  50.420  42.960  1.00  0.00           O
ATOM   2498  N   GLY A 168      26.700  52.010  44.560  1.00  0.00           N
ATOM   2499  H   GLY A 168      26.820  52.970  44.860  1.00  0.00           H
ATOM   2500  CA  GLY A 168      26.610  51.160  45.800  1.00  0.00           C
ATOM   2501  HA1 GLY A 168      26.070  50.230  45.610  1.00  0.00           H
ATOM   2502  HA2 GLY A 168      26.070  51.800  46.490  1.00  0.00           H
ATOM   2503  C   GLY A 168      27.970  50.700  46.450  1.00  0.00           C
ATOM   2504  O   GLY A 168      28.930  51.480  46.400  1.00  0.00           O
ATOM   2505  N   PRO A 169      27.980  49.540  47.180  1.00  0.00           N
ATOM   2506  CD  PRO A 169      26.750  48.900  47.590  1.00  0.00           C
ATOM   2507  HD1 PRO A 169      26.360  48.270  46.790  1.00  0.00           H
ATOM   2508  HD2 PRO A 169      26.040  49.700  47.800  1.00  0.00           H
ATOM   2509  CG  PRO A 169      27.160  48.090  48.830  1.00  0.00           C
ATOM   2510  HG1 PRO A 169      27.180  47.020  48.660  1.00  0.00           H
ATOM   2511  HG2 PRO A 169      26.540  48.320  49.700  1.00  0.00           H
ATOM   2512  CB  PRO A 169      28.500  48.620  49.270  1.00  0.00           C
ATOM   2513  HB1 PRO A 169      29.230  47.890  49.620  1.00  0.00           H
ATOM   2514  HB2 PRO A 169      28.370  49.450  49.970  1.00  0.00           H
ATOM   2515  CA  PRO A 169      29.090  49.040  47.910  1.00  0.00           C
ATOM   2516  HA  PRO A 169      29.700  49.910  48.140  1.00  0.00           H
ATOM   2517  C   PRO A 169      30.110  48.080  47.190  1.00  0.00           C
ATOM   2518  O   PRO A 169      30.970  47.560  47.940  1.00  0.00           O
ATOM   2519  N   SER A 170      30.060  47.870  45.910  1.00  0.00           N
ATOM   2520  H   SER A 170      29.350  48.250  45.290  1.00  0.00           H
ATOM   2521  CA  SER A 170      30.990  46.940  45.220  1.00  0.00           C
ATOM   2522  HA  SER A 170      31.740  46.540  45.890  1.00  0.00           H
ATOM   2523  CB  SER A 170      30.190  45.630  44.750  1.00  0.00           C
ATOM   2524  HB1 SER A 170      30.930  44.920  44.370  1.00  0.00           H
ATOM   2525  HB2 SER A 170      29.440  45.880  44.010  1.00  0.00           H
ATOM   2526  OG  SER A 170      29.670  45.000  45.910  1.00  0.00           O
ATOM   2527  HG  SER A 170      28.720  45.010  45.760  1.00  0.00           H
ATOM   2528  C   SER A 170      31.700  47.590  44.090  1.00  0.00           C
ATOM   2529  O   SER A 170      31.130  48.420  43.390  1.00  0.00           O
ATOM   2530  N   HIS A 171      32.930  47.150  43.760  1.00  0.00           N
ATOM   2531  H   HIS A 171      33.470  46.610  44.420  1.00  0.00           H
ATOM   2532  CA  HIS A 171      33.600  47.440  42.480  1.00  0.00           C
ATOM   2533  HA  HIS A 171      33.640  48.520  42.290  1.00  0.00           H
ATOM   2534  CB  HIS A 171      35.080  46.970  42.630  1.00  0.00           C
ATOM   2535  HB1 HIS A 171      35.630  47.220  41.720  1.00  0.00           H
ATOM   2536  HB2 HIS A 171      35.050  45.890  42.800  1.00  0.00           H
ATOM   2537  CG  HIS A 171      35.740  47.530  43.840  1.00  0.00           C
ATOM   2538  ND1 HIS A 171      35.380  47.210  45.170  1.00  0.00           N
ATOM   2539  CE1 HIS A 171      36.260  47.900  45.870  1.00  0.00           C
ATOM   2540  HE1 HIS A 171      36.280  47.790  46.950  1.00  0.00           H
ATOM   2541  NE2 HIS A 171      37.050  48.660  45.130  1.00  0.00           N
ATOM   2542  HE2 HIS A 171      37.750  49.320  45.440  1.00  0.00           H
ATOM   2543  CD2 HIS A 171      36.740  48.500  43.800  1.00  0.00           C
ATOM   2544  HD2 HIS A 171      37.280  48.950  42.970  1.00  0.00           H
ATOM   2545  C   HIS A 171      32.860  46.760  41.270  1.00  0.00           C
ATOM   2546  O   HIS A 171      32.050  45.880  41.450  1.00  0.00           O
ATOM   2547  N   LEU A 172      33.290  47.070  40.050  1.00  0.00           N
ATOM   2548  H   LEU A 172      33.960  47.830  40.020  1.00  0.00           H
ATOM   2549  CA  LEU A 172      32.730  46.510  38.840  1.00  0.00           C
ATOM   2550  HA  LEU A 172      31.670  46.740  38.770  1.00  0.00           H
ATOM   2551  CB  LEU A 172      33.470  47.060  37.560  1.00  0.00           C
ATOM   2552  HB1 LEU A 172      34.480  46.640  37.470  1.00  0.00           H
ATOM   2553  HB2 LEU A 172      33.640  48.120  37.730  1.00  0.00           H
ATOM   2554  CG  LEU A 172      32.780  46.930  36.250  1.00  0.00           C
ATOM   2555  HG  LEU A 172      32.560  45.870  36.120  1.00  0.00           H
ATOM   2556  CD1 LEU A 172      31.610  47.850  36.080  1.00  0.00           C
ATOM   2557 1HD1 LEU A 172      30.930  47.540  36.880  1.00  0.00           H
ATOM   2558 2HD1 LEU A 172      31.910  48.890  36.220  1.00  0.00           H
ATOM   2559 3HD1 LEU A 172      31.120  47.610  35.140  1.00  0.00           H
ATOM   2560  CD2 LEU A 172      33.760  47.220  35.100  1.00  0.00           C
ATOM   2561 1HD2 LEU A 172      34.540  47.920  35.370  1.00  0.00           H
ATOM   2562 2HD2 LEU A 172      34.290  46.310  34.820  1.00  0.00           H
ATOM   2563 3HD2 LEU A 172      33.150  47.600  34.280  1.00  0.00           H
ATOM   2564  C   LEU A 172      32.830  44.960  38.850  1.00  0.00           C
ATOM   2565  O   LEU A 172      31.830  44.310  38.560  1.00  0.00           O
ATOM   2566  N   ARG A 173      33.950  44.420  39.190  1.00  0.00           N
ATOM   2567  H   ARG A 173      34.700  44.990  39.540  1.00  0.00           H
ATOM   2568  CA  ARG A 173      34.110  42.980  39.210  1.00  0.00           C
ATOM   2569  HA  ARG A 173      33.870  42.580  38.220  1.00  0.00           H
ATOM   2570  CB  ARG A 173      35.640  42.670  39.150  1.00  0.00           C
ATOM   2571  HB1 ARG A 173      35.720  41.580  39.200  1.00  0.00           H
ATOM   2572  HB2 ARG A 173      36.200  43.070  39.990  1.00  0.00           H
ATOM   2573  CG  ARG A 173      36.210  43.030  37.730  1.00  0.00           C
ATOM   2574  HG1 ARG A 173      36.010  44.080  37.510  1.00  0.00           H
ATOM   2575  HG2 ARG A 173      35.810  42.390  36.940  1.00  0.00           H
ATOM   2576  CD  ARG A 173      37.690  42.840  37.530  1.00  0.00           C
ATOM   2577  HD1 ARG A 173      38.170  43.300  38.390  1.00  0.00           H
ATOM   2578  HD2 ARG A 173      37.990  43.290  36.580  1.00  0.00           H
ATOM   2579  NE  ARG A 173      38.130  41.450  37.430  1.00  0.00           N
ATOM   2580  HE  ARG A 173      37.410  40.780  37.200  1.00  0.00           H
ATOM   2581  CZ  ARG A 173      39.290  40.950  37.670  1.00  0.00           C
ATOM   2582  NH1 ARG A 173      40.220  41.690  38.140  1.00  0.00           N
ATOM   2583 1HH1 ARG A 173      40.020  42.680  38.190  1.00  0.00           H
ATOM   2584 2HH1 ARG A 173      41.170  41.380  38.330  1.00  0.00           H
ATOM   2585  NH2 ARG A 173      39.420  39.660  37.500  1.00  0.00           N
ATOM   2586 1HH2 ARG A 173      38.680  39.070  37.160  1.00  0.00           H
ATOM   2587 2HH2 ARG A 173      40.370  39.320  37.480  1.00  0.00           H
ATOM   2588  C   ARG A 173      33.330  42.230  40.240  1.00  0.00           C
ATOM   2589  O   ARG A 173      32.990  41.060  40.080  1.00  0.00           O
ATOM   2590  N   GLY A 174      32.730  43.020  41.180  1.00  0.00           N
ATOM   2591  H   GLY A 174      33.020  43.980  41.310  1.00  0.00           H
ATOM   2592  CA  GLY A 174      31.870  42.610  42.140  1.00  0.00           C
ATOM   2593  HA1 GLY A 174      32.120  43.140  43.060  1.00  0.00           H
ATOM   2594  HA2 GLY A 174      32.030  41.570  42.410  1.00  0.00           H
ATOM   2595  C   GLY A 174      30.400  42.840  41.750  1.00  0.00           C
ATOM   2596  O   GLY A 174      29.460  42.760  42.530  1.00  0.00           O
ATOM   2597  N   LEU A 175      30.160  43.100  40.470  1.00  0.00           N
ATOM   2598  H   LEU A 175      30.950  43.280  39.870  1.00  0.00           H
ATOM   2599  CA  LEU A 175      28.840  43.160  39.780  1.00  0.00           C
ATOM   2600  HA  LEU A 175      28.050  42.790  40.430  1.00  0.00           H
ATOM   2601  CB  LEU A 175      28.660  44.680  39.560  1.00  0.00           C
ATOM   2602  HB1 LEU A 175      27.710  44.770  39.030  1.00  0.00           H
ATOM   2603  HB2 LEU A 175      29.380  45.050  38.840  1.00  0.00           H
ATOM   2604  CG  LEU A 175      28.510  45.650  40.770  1.00  0.00           C
ATOM   2605  HG  LEU A 175      29.270  45.300  41.470  1.00  0.00           H
ATOM   2606  CD1 LEU A 175      28.730  47.090  40.390  1.00  0.00           C
ATOM   2607 1HD1 LEU A 175      29.560  47.200  39.690  1.00  0.00           H
ATOM   2608 2HD1 LEU A 175      27.820  47.400  39.870  1.00  0.00           H
ATOM   2609 3HD1 LEU A 175      28.800  47.780  41.230  1.00  0.00           H
ATOM   2610  CD2 LEU A 175      27.140  45.520  41.500  1.00  0.00           C
ATOM   2611 1HD2 LEU A 175      27.190  46.270  42.290  1.00  0.00           H
ATOM   2612 2HD2 LEU A 175      26.300  45.630  40.820  1.00  0.00           H
ATOM   2613 3HD2 LEU A 175      27.140  44.530  41.940  1.00  0.00           H
ATOM   2614  C   LEU A 175      28.770  42.450  38.500  1.00  0.00           C
ATOM   2615  O   LEU A 175      27.680  42.240  38.000  1.00  0.00           O
ATOM   2616  N   CYS A 176      29.930  42.170  37.810  1.00  0.00           N
ATOM   2617  H   CYS A 176      30.780  42.630  38.090  1.00  0.00           H
ATOM   2618  CA  CYS A 176      29.940  41.490  36.520  1.00  0.00           C
ATOM   2619  HA  CYS A 176      29.340  40.600  36.690  1.00  0.00           H
ATOM   2620  CB  CYS A 176      29.440  42.320  35.300  1.00  0.00           C
ATOM   2621  HB1 CYS A 176      28.370  42.480  35.370  1.00  0.00           H
ATOM   2622  HB2 CYS A 176      29.710  41.840  34.360  1.00  0.00           H
ATOM   2623  SG  CYS A 176      30.170  43.980  35.120  1.00  0.00           S
ATOM   2624  HG  CYS A 176      29.040  44.680  35.020  1.00  0.00           H
ATOM   2625  C   CYS A 176      31.370  41.030  36.130  1.00  0.00           C
ATOM   2626  O   CYS A 176      32.390  41.700  36.390  1.00  0.00           O
ATOM   2627  N   GLY A 177      31.490  39.850  35.560  1.00  0.00           N
ATOM   2628  H   GLY A 177      30.660  39.280  35.450  1.00  0.00           H
ATOM   2629  CA  GLY A 177      32.690  39.260  35.080  1.00  0.00           C
ATOM   2630  HA1 GLY A 177      33.110  38.630  35.880  1.00  0.00           H
ATOM   2631  HA2 GLY A 177      33.410  40.030  34.800  1.00  0.00           H
ATOM   2632  C   GLY A 177      32.590  38.330  33.890  1.00  0.00           C
ATOM   2633  O   GLY A 177      31.480  38.080  33.460  1.00  0.00           O
ATOM   2634  N   MET A 178      33.690  37.790  33.380  1.00  0.00           N
ATOM   2635  H   MET A 178      34.550  38.080  33.830  1.00  0.00           H
ATOM   2636  CA  MET A 178      33.660  36.960  32.200  1.00  0.00           C
ATOM   2637  HA  MET A 178      32.890  37.370  31.550  1.00  0.00           H
ATOM   2638  CB  MET A 178      35.040  36.900  31.510  1.00  0.00           C
ATOM   2639  HB1 MET A 178      34.970  36.370  30.560  1.00  0.00           H
ATOM   2640  HB2 MET A 178      35.800  36.390  32.100  1.00  0.00           H
ATOM   2641  CG  MET A 178      35.620  38.320  31.190  1.00  0.00           C
ATOM   2642  HG1 MET A 178      36.440  38.170  30.500  1.00  0.00           H
ATOM   2643  HG2 MET A 178      35.940  38.830  32.100  1.00  0.00           H
ATOM   2644  SD  MET A 178      34.490  39.380  30.270  1.00  0.00           S
ATOM   2645  CE  MET A 178      34.160  38.490  28.750  1.00  0.00           C
ATOM   2646  HE1 MET A 178      35.080  38.300  28.180  1.00  0.00           H
ATOM   2647  HE2 MET A 178      33.700  37.530  28.970  1.00  0.00           H
ATOM   2648  HE3 MET A 178      33.410  39.130  28.290  1.00  0.00           H
ATOM   2649  C   MET A 178      33.200  35.560  32.610  1.00  0.00           C
ATOM   2650  O   MET A 178      33.700  34.950  33.550  1.00  0.00           O
ATOM   2651  N   GLY A 179      32.420  34.960  31.780  1.00  0.00           N
ATOM   2652  H   GLY A 179      32.000  35.510  31.040  1.00  0.00           H
ATOM   2653  CA  GLY A 179      32.140  33.570  31.790  1.00  0.00           C
ATOM   2654  HA1 GLY A 179      31.070  33.370  31.770  1.00  0.00           H
ATOM   2655  HA2 GLY A 179      32.650  33.130  32.650  1.00  0.00           H
ATOM   2656  C   GLY A 179      32.630  32.830  30.540  1.00  0.00           C
ATOM   2657  O   GLY A 179      32.530  31.610  30.450  1.00  0.00           O
ATOM   2658  N   GLY A 180      33.150  33.520  29.530  1.00  0.00           N
ATOM   2659  H   GLY A 180      33.220  34.520  29.630  1.00  0.00           H
ATOM   2660  CA  GLY A 180      33.800  33.130  28.300  1.00  0.00           C
ATOM   2661  HA1 GLY A 180      33.090  32.610  27.650  1.00  0.00           H
ATOM   2662  HA2 GLY A 180      34.620  32.440  28.520  1.00  0.00           H
ATOM   2663  C   GLY A 180      34.290  34.380  27.480  1.00  0.00           C
ATOM   2664  O   GLY A 180      33.930  35.500  27.870  1.00  0.00           O
ATOM   2665  N   PRO A 181      34.950  34.170  26.320  1.00  0.00           N
ATOM   2666  CD  PRO A 181      35.540  32.870  25.920  1.00  0.00           C
ATOM   2667  HD1 PRO A 181      34.850  32.280  25.310  1.00  0.00           H
ATOM   2668  HD2 PRO A 181      36.080  32.370  26.720  1.00  0.00           H
ATOM   2669  CG  PRO A 181      36.650  33.160  24.890  1.00  0.00           C
ATOM   2670  HG1 PRO A 181      36.600  32.440  24.070  1.00  0.00           H
ATOM   2671  HG2 PRO A 181      37.610  33.200  25.410  1.00  0.00           H
ATOM   2672  CB  PRO A 181      36.300  34.540  24.370  1.00  0.00           C
ATOM   2673  HB1 PRO A 181      35.700  34.290  23.500  1.00  0.00           H
ATOM   2674  HB2 PRO A 181      37.170  35.140  24.090  1.00  0.00           H
ATOM   2675  CA  PRO A 181      35.480  35.260  25.460  1.00  0.00           C
ATOM   2676  HA  PRO A 181      36.150  35.900  26.030  1.00  0.00           H
ATOM   2677  C   PRO A 181      34.390  36.150  24.780  1.00  0.00           C
ATOM   2678  O   PRO A 181      34.650  37.270  24.230  1.00  0.00           O
ATOM   2679  N   ARG A 182      33.120  35.660  24.730  1.00  0.00           N
ATOM   2680  H   ARG A 182      32.940  34.690  24.940  1.00  0.00           H
ATOM   2681  CA  ARG A 182      31.950  36.410  24.380  1.00  0.00           C
ATOM   2682  HA  ARG A 182      32.250  37.460  24.420  1.00  0.00           H
ATOM   2683  CB  ARG A 182      31.480  36.160  22.920  1.00  0.00           C
ATOM   2684  HB1 ARG A 182      30.800  36.970  22.650  1.00  0.00           H
ATOM   2685  HB2 ARG A 182      31.070  35.150  22.940  1.00  0.00           H
ATOM   2686  CG  ARG A 182      32.660  36.170  21.830  1.00  0.00           C
ATOM   2687  HG1 ARG A 182      33.380  35.380  22.020  1.00  0.00           H
ATOM   2688  HG2 ARG A 182      33.130  37.150  21.780  1.00  0.00           H
ATOM   2689  CD  ARG A 182      31.970  35.820  20.530  1.00  0.00           C
ATOM   2690  HD1 ARG A 182      31.260  36.610  20.320  1.00  0.00           H
ATOM   2691  HD2 ARG A 182      31.380  34.920  20.690  1.00  0.00           H
ATOM   2692  NE  ARG A 182      32.790  35.800  19.330  1.00  0.00           N
ATOM   2693  HE  ARG A 182      33.720  35.400  19.400  1.00  0.00           H
ATOM   2694  CZ  ARG A 182      32.320  36.110  18.140  1.00  0.00           C
ATOM   2695  NH1 ARG A 182      31.110  36.590  17.890  1.00  0.00           N
ATOM   2696 1HH1 ARG A 182      30.430  36.460  18.630  1.00  0.00           H
ATOM   2697 2HH1 ARG A 182      30.810  36.790  16.950  1.00  0.00           H
ATOM   2698  NH2 ARG A 182      33.130  36.030  17.120  1.00  0.00           N
ATOM   2699 1HH2 ARG A 182      34.090  35.710  17.210  1.00  0.00           H
ATOM   2700 2HH2 ARG A 182      32.790  36.350  16.230  1.00  0.00           H
ATOM   2701  C   ARG A 182      30.730  36.360  25.340  1.00  0.00           C
ATOM   2702  O   ARG A 182      29.560  36.470  24.840  1.00  0.00           O
ATOM   2703  N   THR A 183      30.910  36.070  26.670  1.00  0.00           N
ATOM   2704  H   THR A 183      31.890  36.040  26.930  1.00  0.00           H
ATOM   2705  CA  THR A 183      29.870  35.890  27.670  1.00  0.00           C
ATOM   2706  HA  THR A 183      28.980  36.330  27.230  1.00  0.00           H
ATOM   2707  CB  THR A 183      29.540  34.480  28.110  1.00  0.00           C
ATOM   2708  HB  THR A 183      30.370  33.900  28.510  1.00  0.00           H
ATOM   2709  CG2 THR A 183      28.330  34.390  29.070  1.00  0.00           C
ATOM   2710 1HG2 THR A 183      28.690  34.500  30.090  1.00  0.00           H
ATOM   2711 2HG2 THR A 183      27.570  35.120  28.800  1.00  0.00           H
ATOM   2712 3HG2 THR A 183      27.820  33.420  29.110  1.00  0.00           H
ATOM   2713  OG1 THR A 183      29.000  33.740  26.990  1.00  0.00           O
ATOM   2714  HG1 THR A 183      29.510  32.920  26.990  1.00  0.00           H
ATOM   2715  C   THR A 183      30.260  36.610  28.930  1.00  0.00           C
ATOM   2716  O   THR A 183      31.300  36.360  29.550  1.00  0.00           O
ATOM   2717  N   VAL A 184      29.380  37.520  29.320  1.00  0.00           N
ATOM   2718  H   VAL A 184      28.610  37.710  28.700  1.00  0.00           H
ATOM   2719  CA  VAL A 184      29.360  38.300  30.570  1.00  0.00           C
ATOM   2720  HA  VAL A 184      30.310  38.390  31.090  1.00  0.00           H
ATOM   2721  CB  VAL A 184      28.920  39.730  30.090  1.00  0.00           C
ATOM   2722  HB  VAL A 184      27.920  39.670  29.660  1.00  0.00           H
ATOM   2723  CG1 VAL A 184      28.960  40.690  31.270  1.00  0.00           C
ATOM   2724 1HG1 VAL A 184      29.010  41.750  31.000  1.00  0.00           H
ATOM   2725 2HG1 VAL A 184      28.190  40.480  32.010  1.00  0.00           H
ATOM   2726 3HG1 VAL A 184      29.880  40.490  31.820  1.00  0.00           H
ATOM   2727  CG2 VAL A 184      29.850  40.380  29.040  1.00  0.00           C
ATOM   2728 1HG2 VAL A 184      30.030  39.650  28.240  1.00  0.00           H
ATOM   2729 2HG2 VAL A 184      29.330  41.210  28.550  1.00  0.00           H
ATOM   2730 3HG2 VAL A 184      30.830  40.690  29.410  1.00  0.00           H
ATOM   2731  C   VAL A 184      28.340  37.710  31.580  1.00  0.00           C
ATOM   2732  O   VAL A 184      27.200  37.450  31.250  1.00  0.00           O
ATOM   2733  N   VAL A 185      28.840  37.410  32.790  1.00  0.00           N
ATOM   2734  H   VAL A 185      29.790  37.720  32.890  1.00  0.00           H
ATOM   2735  CA  VAL A 185      28.070  36.910  34.000  1.00  0.00           C
ATOM   2736  HA  VAL A 185      27.200  36.270  33.840  1.00  0.00           H
ATOM   2737  CB  VAL A 185      29.070  36.100  34.850  1.00  0.00           C
ATOM   2738  HB  VAL A 185      29.810  36.710  35.360  1.00  0.00           H
ATOM   2739  CG1 VAL A 185      28.270  35.400  35.940  1.00  0.00           C
ATOM   2740 1HG1 VAL A 185      28.900  34.860  36.650  1.00  0.00           H
ATOM   2741 2HG1 VAL A 185      27.770  36.150  36.550  1.00  0.00           H
ATOM   2742 3HG1 VAL A 185      27.490  34.760  35.540  1.00  0.00           H
ATOM   2743  CG2 VAL A 185      29.670  34.900  34.070  1.00  0.00           C
ATOM   2744 1HG2 VAL A 185      30.430  34.470  34.720  1.00  0.00           H
ATOM   2745 2HG2 VAL A 185      28.940  34.120  33.830  1.00  0.00           H
ATOM   2746 3HG2 VAL A 185      30.050  35.170  33.080  1.00  0.00           H
ATOM   2747  C   VAL A 185      27.740  38.110  34.830  1.00  0.00           C
ATOM   2748  O   VAL A 185      28.610  38.950  35.100  1.00  0.00           O
ATOM   2749  N   ALA A 186      26.490  38.310  35.280  1.00  0.00           N
ATOM   2750  H   ALA A 186      25.800  37.580  35.330  1.00  0.00           H
ATOM   2751  CA  ALA A 186      26.100  39.560  35.970  1.00  0.00           C
ATOM   2752  HA  ALA A 186      26.990  39.900  36.490  1.00  0.00           H
ATOM   2753  CB  ALA A 186      25.830  40.610  34.890  1.00  0.00           C
ATOM   2754  HB1 ALA A 186      26.810  41.020  34.610  1.00  0.00           H
ATOM   2755  HB2 ALA A 186      25.250  40.210  34.060  1.00  0.00           H
ATOM   2756  HB3 ALA A 186      25.240  41.410  35.330  1.00  0.00           H
ATOM   2757  C   ALA A 186      24.930  39.540  37.000  1.00  0.00           C
ATOM   2758  O   ALA A 186      23.990  38.800  36.870  1.00  0.00           O
ATOM   2759  N   GLY A 187      25.130  40.320  38.080  1.00  0.00           N
ATOM   2760  H   GLY A 187      25.990  40.810  38.240  1.00  0.00           H
ATOM   2761  CA  GLY A 187      24.150  40.360  39.260  1.00  0.00           C
ATOM   2762  HA1 GLY A 187      24.590  41.070  39.960  1.00  0.00           H
ATOM   2763  HA2 GLY A 187      23.990  39.390  39.730  1.00  0.00           H
ATOM   2764  C   GLY A 187      22.730  40.850  38.780  1.00  0.00           C
ATOM   2765  O   GLY A 187      22.630  41.650  37.840  1.00  0.00           O
ATOM   2766  N   SER A 188      21.690  40.380  39.420  1.00  0.00           N
ATOM   2767  H   SER A 188      21.920  39.720  40.150  1.00  0.00           H
ATOM   2768  CA  SER A 188      20.280  40.740  39.320  1.00  0.00           C
ATOM   2769  HA  SER A 188      19.920  40.720  38.290  1.00  0.00           H
ATOM   2770  CB  SER A 188      19.430  39.600  39.950  1.00  0.00           C
ATOM   2771  HB1 SER A 188      19.730  38.750  39.330  1.00  0.00           H
ATOM   2772  HB2 SER A 188      18.370  39.860  40.000  1.00  0.00           H
ATOM   2773  OG  SER A 188      19.890  39.460  41.320  1.00  0.00           O
ATOM   2774  HG  SER A 188      20.170  38.560  41.470  1.00  0.00           H
ATOM   2775  C   SER A 188      19.950  42.160  39.890  1.00  0.00           C
ATOM   2776  O   SER A 188      18.910  42.660  39.500  1.00  0.00           O
ATOM   2777  N   SER A 189      20.700  42.720  40.830  1.00  0.00           N
ATOM   2778  H   SER A 189      21.540  42.220  41.060  1.00  0.00           H
ATOM   2779  CA  SER A 189      20.460  44.050  41.320  1.00  0.00           C
ATOM   2780  HA  SER A 189      19.520  44.100  41.870  1.00  0.00           H
ATOM   2781  CB  SER A 189      21.610  44.500  42.210  1.00  0.00           C
ATOM   2782  HB1 SER A 189      21.670  43.900  43.120  1.00  0.00           H
ATOM   2783  HB2 SER A 189      21.330  45.490  42.570  1.00  0.00           H
ATOM   2784  OG  SER A 189      22.910  44.420  41.590  1.00  0.00           O
ATOM   2785  HG  SER A 189      23.120  43.480  41.570  1.00  0.00           H
ATOM   2786  C   SER A 189      20.350  45.010  40.110  1.00  0.00           C
ATOM   2787  O   SER A 189      21.030  44.860  39.090  1.00  0.00           O
ATOM   2788  N   ASP A 190      19.710  46.150  40.350  1.00  0.00           N
ATOM   2789  H   ASP A 190      19.260  46.240  41.250  1.00  0.00           H
ATOM   2790  CA  ASP A 190      19.640  47.340  39.480  1.00  0.00           C
ATOM   2791  HA  ASP A 190      19.300  47.110  38.470  1.00  0.00           H
ATOM   2792  CB  ASP A 190      18.710  48.450  40.010  1.00  0.00           C
ATOM   2793  HB1 ASP A 190      18.810  49.230  39.250  1.00  0.00           H
ATOM   2794  HB2 ASP A 190      19.020  48.870  40.960  1.00  0.00           H
ATOM   2795  CG  ASP A 190      17.210  48.160  40.040  1.00  0.00           C
ATOM   2796  OD1 ASP A 190      16.720  47.540  39.050  1.00  0.00           O
ATOM   2797  OD2 ASP A 190      16.500  48.350  41.050  1.00  0.00           O
ATOM   2798  C   ASP A 190      21.050  47.910  39.330  1.00  0.00           C
ATOM   2799  O   ASP A 190      21.330  48.440  38.270  1.00  0.00           O
ATOM   2800  N   ALA A 191      21.930  47.830  40.350  1.00  0.00           N
ATOM   2801  H   ALA A 191      21.680  47.450  41.250  1.00  0.00           H
ATOM   2802  CA  ALA A 191      23.290  48.290  40.210  1.00  0.00           C
ATOM   2803  HA  ALA A 191      23.280  49.350  39.980  1.00  0.00           H
ATOM   2804  CB  ALA A 191      24.000  48.040  41.580  1.00  0.00           C
ATOM   2805  HB1 ALA A 191      25.010  48.430  41.460  1.00  0.00           H
ATOM   2806  HB2 ALA A 191      23.610  48.530  42.470  1.00  0.00           H
ATOM   2807  HB3 ALA A 191      24.350  47.010  41.630  1.00  0.00           H
ATOM   2808  C   ALA A 191      24.030  47.470  39.110  1.00  0.00           C
ATOM   2809  O   ALA A 191      24.690  48.010  38.230  1.00  0.00           O
ATOM   2810  N   ALA A 192      23.950  46.160  39.060  1.00  0.00           N
ATOM   2811  H   ALA A 192      23.320  45.670  39.680  1.00  0.00           H
ATOM   2812  CA  ALA A 192      24.650  45.200  38.220  1.00  0.00           C
ATOM   2813  HA  ALA A 192      25.680  45.540  38.130  1.00  0.00           H
ATOM   2814  CB  ALA A 192      24.640  43.850  38.950  1.00  0.00           C
ATOM   2815  HB1 ALA A 192      23.640  43.550  39.270  1.00  0.00           H
ATOM   2816  HB2 ALA A 192      24.960  43.120  38.200  1.00  0.00           H
ATOM   2817  HB3 ALA A 192      25.410  43.750  39.720  1.00  0.00           H
ATOM   2818  C   ALA A 192      24.060  45.130  36.760  1.00  0.00           C
ATOM   2819  O   ALA A 192      24.790  44.970  35.820  1.00  0.00           O
ATOM   2820  N   GLN A 193      22.790  45.420  36.570  1.00  0.00           N
ATOM   2821  H   GLN A 193      22.180  45.250  37.370  1.00  0.00           H
ATOM   2822  CA  GLN A 193      22.000  45.450  35.390  1.00  0.00           C
ATOM   2823  HA  GLN A 193      22.470  44.710  34.750  1.00  0.00           H
ATOM   2824  CB  GLN A 193      20.580  45.080  35.660  1.00  0.00           C
ATOM   2825  HB1 GLN A 193      20.060  45.140  34.710  1.00  0.00           H
ATOM   2826  HB2 GLN A 193      20.210  45.750  36.440  1.00  0.00           H
ATOM   2827  CG  GLN A 193      20.260  43.690  36.200  1.00  0.00           C
ATOM   2828  HG1 GLN A 193      19.190  43.600  36.420  1.00  0.00           H
ATOM   2829  HG2 GLN A 193      20.760  43.500  37.150  1.00  0.00           H
ATOM   2830  CD  GLN A 193      20.500  42.650  35.160  1.00  0.00           C
ATOM   2831  OE1 GLN A 193      19.780  42.540  34.180  1.00  0.00           O
ATOM   2832  NE2 GLN A 193      21.550  41.820  35.270  1.00  0.00           N
ATOM   2833 1HE2 GLN A 193      22.080  41.950  36.110  1.00  0.00           H
ATOM   2834 2HE2 GLN A 193      21.790  41.200  34.510  1.00  0.00           H
ATOM   2835  C   GLN A 193      22.310  46.750  34.630  1.00  0.00           C
ATOM   2836  O   GLN A 193      22.770  46.670  33.490  1.00  0.00           O
ATOM   2837  N   LYS A 194      22.200  47.960  35.300  1.00  0.00           N
ATOM   2838  H   LYS A 194      21.810  47.890  36.220  1.00  0.00           H
ATOM   2839  CA  LYS A 194      22.610  49.290  34.850  1.00  0.00           C
ATOM   2840  HA  LYS A 194      22.100  49.580  33.930  1.00  0.00           H
ATOM   2841  CB  LYS A 194      22.340  50.330  36.010  1.00  0.00           C
ATOM   2842  HB1 LYS A 194      22.910  51.250  35.870  1.00  0.00           H
ATOM   2843  HB2 LYS A 194      22.860  50.060  36.930  1.00  0.00           H
ATOM   2844  CG  LYS A 194      20.790  50.730  36.200  1.00  0.00           C
ATOM   2845  HG1 LYS A 194      20.300  49.770  36.340  1.00  0.00           H
ATOM   2846  HG2 LYS A 194      20.430  51.200  35.280  1.00  0.00           H
ATOM   2847  CD  LYS A 194      20.620  51.560  37.510  1.00  0.00           C
ATOM   2848  HD1 LYS A 194      21.160  52.510  37.500  1.00  0.00           H
ATOM   2849  HD2 LYS A 194      20.830  50.970  38.400  1.00  0.00           H
ATOM   2850  CE  LYS A 194      19.170  51.920  37.530  1.00  0.00           C
ATOM   2851  HE1 LYS A 194      18.580  51.010  37.410  1.00  0.00           H
ATOM   2852  HE2 LYS A 194      18.920  52.520  36.660  1.00  0.00           H
ATOM   2853  NZ  LYS A 194      18.840  52.690  38.770  1.00  0.00           N
ATOM   2854  HZ1 LYS A 194      19.310  53.580  38.750  1.00  0.00           H
ATOM   2855  HZ2 LYS A 194      17.850  52.850  38.820  1.00  0.00           H
ATOM   2856  HZ3 LYS A 194      19.070  52.190  39.620  1.00  0.00           H
ATOM   2857  C   LYS A 194      24.120  49.300  34.420  1.00  0.00           C
ATOM   2858  O   LYS A 194      24.510  49.980  33.450  1.00  0.00           O
ATOM   2859  N   ALA A 195      25.000  48.550  35.090  1.00  0.00           N
ATOM   2860  H   ALA A 195      24.720  47.950  35.860  1.00  0.00           H
ATOM   2861  CA  ALA A 195      26.380  48.390  34.630  1.00  0.00           C
ATOM   2862  HA  ALA A 195      26.820  49.380  34.500  1.00  0.00           H
ATOM   2863  CB  ALA A 195      27.120  47.720  35.800  1.00  0.00           C
ATOM   2864  HB1 ALA A 195      28.000  47.200  35.430  1.00  0.00           H
ATOM   2865  HB2 ALA A 195      27.410  48.460  36.540  1.00  0.00           H
ATOM   2866  HB3 ALA A 195      26.420  47.040  36.280  1.00  0.00           H
ATOM   2867  C   ALA A 195      26.480  47.730  33.230  1.00  0.00           C
ATOM   2868  O   ALA A 195      27.000  48.350  32.280  1.00  0.00           O
ATOM   2869  N   VAL A 196      25.890  46.500  32.950  1.00  0.00           N
ATOM   2870  H   VAL A 196      25.500  46.030  33.760  1.00  0.00           H
ATOM   2871  CA  VAL A 196      25.960  45.720  31.690  1.00  0.00           C
ATOM   2872  HA  VAL A 196      26.990  45.610  31.370  1.00  0.00           H
ATOM   2873  CB  VAL A 196      25.270  44.410  31.770  1.00  0.00           C
ATOM   2874  HB  VAL A 196      24.230  44.510  32.090  1.00  0.00           H
ATOM   2875  CG1 VAL A 196      25.180  43.660  30.450  1.00  0.00           C
ATOM   2876 1HG1 VAL A 196      24.700  42.700  30.670  1.00  0.00           H
ATOM   2877 2HG1 VAL A 196      24.490  44.110  29.740  1.00  0.00           H
ATOM   2878 3HG1 VAL A 196      26.170  43.450  30.060  1.00  0.00           H
ATOM   2879  CG2 VAL A 196      25.920  43.430  32.740  1.00  0.00           C
ATOM   2880 1HG2 VAL A 196      26.940  43.200  32.430  1.00  0.00           H
ATOM   2881 2HG2 VAL A 196      25.970  43.970  33.690  1.00  0.00           H
ATOM   2882 3HG2 VAL A 196      25.320  42.530  32.830  1.00  0.00           H
ATOM   2883  C   VAL A 196      25.260  46.460  30.530  1.00  0.00           C
ATOM   2884  O   VAL A 196      25.780  46.690  29.490  1.00  0.00           O
ATOM   2885  N   ARG A 197      24.160  47.140  30.890  1.00  0.00           N
ATOM   2886  H   ARG A 197      23.750  47.030  31.810  1.00  0.00           H
ATOM   2887  CA  ARG A 197      23.420  48.120  30.040  1.00  0.00           C
ATOM   2888  HA  ARG A 197      23.170  47.630  29.100  1.00  0.00           H
ATOM   2889  CB  ARG A 197      22.110  48.470  30.730  1.00  0.00           C
ATOM   2890  HB1 ARG A 197      21.570  49.220  30.150  1.00  0.00           H
ATOM   2891  HB2 ARG A 197      22.260  48.760  31.770  1.00  0.00           H
ATOM   2892  CG  ARG A 197      21.060  47.380  30.730  1.00  0.00           C
ATOM   2893  HG1 ARG A 197      21.290  46.610  31.470  1.00  0.00           H
ATOM   2894  HG2 ARG A 197      21.010  46.890  29.760  1.00  0.00           H
ATOM   2895  CD  ARG A 197      19.620  47.980  30.830  1.00  0.00           C
ATOM   2896  HD1 ARG A 197      18.920  47.140  30.840  1.00  0.00           H
ATOM   2897  HD2 ARG A 197      19.420  48.560  29.940  1.00  0.00           H
ATOM   2898  NE  ARG A 197      19.340  48.770  32.010  1.00  0.00           N
ATOM   2899  HE  ARG A 197      19.160  49.760  31.880  1.00  0.00           H
ATOM   2900  CZ  ARG A 197      18.990  48.290  33.220  1.00  0.00           C
ATOM   2901  NH1 ARG A 197      19.060  47.010  33.520  1.00  0.00           N
ATOM   2902 1HH1 ARG A 197      18.970  46.340  32.760  1.00  0.00           H
ATOM   2903 2HH1 ARG A 197      18.630  46.800  34.410  1.00  0.00           H
ATOM   2904  NH2 ARG A 197      18.690  49.090  34.170  1.00  0.00           N
ATOM   2905 1HH2 ARG A 197      18.670  50.100  34.040  1.00  0.00           H
ATOM   2906 2HH2 ARG A 197      18.200  48.800  35.010  1.00  0.00           H
ATOM   2907  C   ARG A 197      24.160  49.380  29.640  1.00  0.00           C
ATOM   2908  O   ARG A 197      23.870  50.020  28.640  1.00  0.00           O
ATOM   2909  N   ALA A 198      25.300  49.750  30.370  1.00  0.00           N
ATOM   2910  H   ALA A 198      25.460  49.280  31.250  1.00  0.00           H
ATOM   2911  CA  ALA A 198      26.330  50.660  29.780  1.00  0.00           C
ATOM   2912  HA  ALA A 198      25.870  51.360  29.090  1.00  0.00           H
ATOM   2913  CB  ALA A 198      26.900  51.540  30.840  1.00  0.00           C
ATOM   2914  HB1 ALA A 198      27.210  50.990  31.730  1.00  0.00           H
ATOM   2915  HB2 ALA A 198      27.770  52.060  30.440  1.00  0.00           H
ATOM   2916  HB3 ALA A 198      26.140  52.280  31.100  1.00  0.00           H
ATOM   2917  C   ALA A 198      27.420  49.940  29.050  1.00  0.00           C
ATOM   2918  O   ALA A 198      27.840  50.450  28.050  1.00  0.00           O
ATOM   2919  N   MET A 199      27.890  48.770  29.540  1.00  0.00           N
ATOM   2920  H   MET A 199      27.460  48.370  30.370  1.00  0.00           H
ATOM   2921  CA  MET A 199      29.070  48.160  28.890  1.00  0.00           C
ATOM   2922  HA  MET A 199      29.930  48.830  28.850  1.00  0.00           H
ATOM   2923  CB  MET A 199      29.430  46.920  29.770  1.00  0.00           C
ATOM   2924  HB1 MET A 199      30.090  46.210  29.280  1.00  0.00           H
ATOM   2925  HB2 MET A 199      28.510  46.490  30.170  1.00  0.00           H
ATOM   2926  CG  MET A 199      30.220  47.300  30.920  1.00  0.00           C
ATOM   2927  HG1 MET A 199      29.640  48.140  31.300  1.00  0.00           H
ATOM   2928  HG2 MET A 199      31.260  47.510  30.700  1.00  0.00           H
ATOM   2929  SD  MET A 199      30.240  46.000  32.140  1.00  0.00           S
ATOM   2930  CE  MET A 199      30.540  44.430  31.250  1.00  0.00           C
ATOM   2931  HE1 MET A 199      31.390  44.600  30.590  1.00  0.00           H
ATOM   2932  HE2 MET A 199      30.710  43.610  31.940  1.00  0.00           H
ATOM   2933  HE3 MET A 199      29.630  44.290  30.660  1.00  0.00           H
ATOM   2934  C   MET A 199      28.750  47.790  27.430  1.00  0.00           C
ATOM   2935  O   MET A 199      29.660  47.900  26.590  1.00  0.00           O
ATOM   2936  N   ALA A 200      27.560  47.320  27.180  1.00  0.00           N
ATOM   2937  H   ALA A 200      26.960  47.130  27.980  1.00  0.00           H
ATOM   2938  CA  ALA A 200      26.930  46.930  25.910  1.00  0.00           C
ATOM   2939  HA  ALA A 200      27.550  46.200  25.390  1.00  0.00           H
ATOM   2940  CB  ALA A 200      25.660  46.210  26.350  1.00  0.00           C
ATOM   2941  HB1 ALA A 200      25.960  45.360  26.960  1.00  0.00           H
ATOM   2942  HB2 ALA A 200      25.070  46.890  26.980  1.00  0.00           H
ATOM   2943  HB3 ALA A 200      25.140  45.910  25.440  1.00  0.00           H
ATOM   2944  C   ALA A 200      26.740  48.140  24.970  1.00  0.00           C
ATOM   2945  O   ALA A 200      26.970  48.060  23.760  1.00  0.00           O
ATOM   2946  N   VAL A 201      26.510  49.300  25.610  1.00  0.00           N
ATOM   2947  H   VAL A 201      26.390  49.290  26.620  1.00  0.00           H
ATOM   2948  CA  VAL A 201      26.390  50.490  24.810  1.00  0.00           C
ATOM   2949  HA  VAL A 201      25.870  50.160  23.910  1.00  0.00           H
ATOM   2950  CB  VAL A 201      25.460  51.430  25.520  1.00  0.00           C
ATOM   2951  HB  VAL A 201      25.840  51.440  26.540  1.00  0.00           H
ATOM   2952  CG1 VAL A 201      25.510  52.800  24.960  1.00  0.00           C
ATOM   2953 1HG1 VAL A 201      24.750  53.410  25.450  1.00  0.00           H
ATOM   2954 2HG1 VAL A 201      26.480  53.280  25.110  1.00  0.00           H
ATOM   2955 3HG1 VAL A 201      25.410  52.740  23.880  1.00  0.00           H
ATOM   2956  CG2 VAL A 201      23.980  50.870  25.580  1.00  0.00           C
ATOM   2957 1HG2 VAL A 201      23.290  51.550  26.090  1.00  0.00           H
ATOM   2958 2HG2 VAL A 201      23.540  50.680  24.600  1.00  0.00           H
ATOM   2959 3HG2 VAL A 201      23.920  49.920  26.110  1.00  0.00           H
ATOM   2960  C   VAL A 201      27.720  51.120  24.430  1.00  0.00           C
ATOM   2961  O   VAL A 201      27.930  51.770  23.400  1.00  0.00           O
ATOM   2962  N   LEU A 202      28.750  50.830  25.250  1.00  0.00           N
ATOM   2963  H   LEU A 202      28.490  50.370  26.110  1.00  0.00           H
ATOM   2964  CA  LEU A 202      30.090  51.300  25.170  1.00  0.00           C
ATOM   2965  HA  LEU A 202      30.160  52.280  24.690  1.00  0.00           H
ATOM   2966  CB  LEU A 202      30.710  51.390  26.550  1.00  0.00           C
ATOM   2967  HB1 LEU A 202      31.720  51.770  26.390  1.00  0.00           H
ATOM   2968  HB2 LEU A 202      30.720  50.480  27.150  1.00  0.00           H
ATOM   2969  CG  LEU A 202      30.030  52.490  27.430  1.00  0.00           C
ATOM   2970  HG  LEU A 202      28.940  52.460  27.470  1.00  0.00           H
ATOM   2971  CD1 LEU A 202      30.430  52.290  28.870  1.00  0.00           C
ATOM   2972 1HD1 LEU A 202      30.220  51.260  29.160  1.00  0.00           H
ATOM   2973 2HD1 LEU A 202      31.490  52.500  29.020  1.00  0.00           H
ATOM   2974 3HD1 LEU A 202      29.810  52.830  29.580  1.00  0.00           H
ATOM   2975  CD2 LEU A 202      30.420  53.880  27.040  1.00  0.00           C
ATOM   2976 1HD2 LEU A 202      30.080  54.190  26.050  1.00  0.00           H
ATOM   2977 2HD2 LEU A 202      30.050  54.640  27.730  1.00  0.00           H
ATOM   2978 3HD2 LEU A 202      31.500  53.980  27.130  1.00  0.00           H
ATOM   2979  C   LEU A 202      31.050  50.450  24.280  1.00  0.00           C
ATOM   2980  O   LEU A 202      32.110  50.940  23.860  1.00  0.00           O
ATOM   2981  N   THR A 203      30.630  49.230  23.960  1.00  0.00           N
ATOM   2982  H   THR A 203      29.870  48.860  24.520  1.00  0.00           H
ATOM   2983  CA  THR A 203      31.300  48.260  23.030  1.00  0.00           C
ATOM   2984  HA  THR A 203      32.300  48.690  22.940  1.00  0.00           H
ATOM   2985  CB  THR A 203      31.490  46.880  23.720  1.00  0.00           C
ATOM   2986  HB  THR A 203      31.910  47.200  24.680  1.00  0.00           H
ATOM   2987  CG2 THR A 203      30.210  46.110  24.020  1.00  0.00           C
ATOM   2988 1HG2 THR A 203      30.400  45.400  24.830  1.00  0.00           H
ATOM   2989 2HG2 THR A 203      29.420  46.790  24.340  1.00  0.00           H
ATOM   2990 3HG2 THR A 203      29.910  45.560  23.140  1.00  0.00           H
ATOM   2991  OG1 THR A 203      32.380  46.080  22.950  1.00  0.00           O
ATOM   2992  HG1 THR A 203      33.190  45.970  23.460  1.00  0.00           H
ATOM   2993  C   THR A 203      30.720  48.130  21.590  1.00  0.00           C
ATOM   2994  O   THR A 203      29.460  48.170  21.430  1.00  0.00           O
ATOM   2995  N   ASP A 204      31.600  47.910  20.570  1.00  0.00           N
ATOM   2996  H   ASP A 204      32.600  47.870  20.720  1.00  0.00           H
ATOM   2997  CA  ASP A 204      31.130  47.430  19.270  1.00  0.00           C
ATOM   2998  HA  ASP A 204      30.070  47.690  19.210  1.00  0.00           H
ATOM   2999  CB  ASP A 204      31.830  48.190  18.120  1.00  0.00           C
ATOM   3000  HB1 ASP A 204      31.580  47.730  17.170  1.00  0.00           H
ATOM   3001  HB2 ASP A 204      32.900  48.040  18.280  1.00  0.00           H
ATOM   3002  CG  ASP A 204      31.550  49.640  18.010  1.00  0.00           C
ATOM   3003  OD1 ASP A 204      30.390  50.020  18.020  1.00  0.00           O
ATOM   3004  OD2 ASP A 204      32.490  50.410  17.660  1.00  0.00           O
ATOM   3005  C   ASP A 204      31.200  45.900  19.060  1.00  0.00           C
ATOM   3006  O   ASP A 204      30.640  45.330  18.170  1.00  0.00           O
ATOM   3007  N   HIS A 205      31.800  45.210  20.030  1.00  0.00           N
ATOM   3008  H   HIS A 205      32.180  45.740  20.800  1.00  0.00           H
ATOM   3009  CA  HIS A 205      31.890  43.780  19.950  1.00  0.00           C
ATOM   3010  HA  HIS A 205      32.110  43.520  18.910  1.00  0.00           H
ATOM   3011  CB  HIS A 205      33.060  43.210  20.750  1.00  0.00           C
ATOM   3012  HB1 HIS A 205      32.980  42.120  20.680  1.00  0.00           H
ATOM   3013  HB2 HIS A 205      33.070  43.420  21.820  1.00  0.00           H
ATOM   3014  CG  HIS A 205      34.340  43.640  20.150  1.00  0.00           C
ATOM   3015  ND1 HIS A 205      35.150  42.870  19.320  1.00  0.00           N
ATOM   3016  CE1 HIS A 205      36.310  43.560  19.250  1.00  0.00           C
ATOM   3017  HE1 HIS A 205      37.180  43.210  18.710  1.00  0.00           H
ATOM   3018  NE2 HIS A 205      36.230  44.680  20.030  1.00  0.00           N
ATOM   3019  HE2 HIS A 205      37.010  45.320  20.060  1.00  0.00           H
ATOM   3020  CD2 HIS A 205      35.010  44.700  20.590  1.00  0.00           C
ATOM   3021  HD2 HIS A 205      34.620  45.430  21.290  1.00  0.00           H
ATOM   3022  C   HIS A 205      30.600  43.140  20.380  1.00  0.00           C
ATOM   3023  O   HIS A 205      30.010  43.590  21.380  1.00  0.00           O
ATOM   3024  N   PRO A 206      29.980  42.130  19.680  1.00  0.00           N
ATOM   3025  CD  PRO A 206      30.760  41.450  18.580  1.00  0.00           C
ATOM   3026  HD1 PRO A 206      31.760  41.130  18.880  1.00  0.00           H
ATOM   3027  HD2 PRO A 206      30.880  42.130  17.740  1.00  0.00           H
ATOM   3028  CG  PRO A 206      30.000  40.160  18.290  1.00  0.00           C
ATOM   3029  HG1 PRO A 206      30.640  39.360  18.660  1.00  0.00           H
ATOM   3030  HG2 PRO A 206      29.730  39.940  17.260  1.00  0.00           H
ATOM   3031  CB  PRO A 206      28.630  40.310  19.080  1.00  0.00           C
ATOM   3032  HB1 PRO A 206      28.300  39.360  19.510  1.00  0.00           H
ATOM   3033  HB2 PRO A 206      27.800  40.690  18.500  1.00  0.00           H
ATOM   3034  CA  PRO A 206      28.970  41.230  20.220  1.00  0.00           C
ATOM   3035  HA  PRO A 206      28.070  41.820  20.390  1.00  0.00           H
ATOM   3036  C   PRO A 206      29.420  40.480  21.540  1.00  0.00           C
ATOM   3037  O   PRO A 206      30.520  39.910  21.650  1.00  0.00           O
ATOM   3038  N   TYR A 207      28.480  40.440  22.460  1.00  0.00           N
ATOM   3039  H   TYR A 207      27.670  41.030  22.350  1.00  0.00           H
ATOM   3040  CA  TYR A 207      28.590  39.560  23.690  1.00  0.00           C
ATOM   3041  HA  TYR A 207      29.160  38.660  23.470  1.00  0.00           H
ATOM   3042  CB  TYR A 207      29.280  40.240  24.970  1.00  0.00           C
ATOM   3043  HB1 TYR A 207      29.330  39.380  25.640  1.00  0.00           H
ATOM   3044  HB2 TYR A 207      28.560  40.930  25.400  1.00  0.00           H
ATOM   3045  CG  TYR A 207      30.590  40.960  24.810  1.00  0.00           C
ATOM   3046  CD1 TYR A 207      31.780  40.240  25.130  1.00  0.00           C
ATOM   3047  HD1 TYR A 207      31.720  39.250  25.560  1.00  0.00           H
ATOM   3048  CE1 TYR A 207      33.060  40.830  25.090  1.00  0.00           C
ATOM   3049  HE1 TYR A 207      33.950  40.300  25.370  1.00  0.00           H
ATOM   3050  CZ  TYR A 207      33.170  42.170  24.640  1.00  0.00           C
ATOM   3051  OH  TYR A 207      34.390  42.790  24.430  1.00  0.00           O
ATOM   3052  HH  TYR A 207      34.350  43.720  24.170  1.00  0.00           H
ATOM   3053  CE2 TYR A 207      32.030  42.870  24.280  1.00  0.00           C
ATOM   3054  HE2 TYR A 207      32.090  43.860  23.860  1.00  0.00           H
ATOM   3055  CD2 TYR A 207      30.770  42.300  24.370  1.00  0.00           C
ATOM   3056  HD2 TYR A 207      29.890  42.840  24.030  1.00  0.00           H
ATOM   3057  C   TYR A 207      27.180  39.130  24.080  1.00  0.00           C
ATOM   3058  O   TYR A 207      26.210  39.810  24.020  1.00  0.00           O
ATOM   3059  N   ALA A 208      27.170  37.900  24.590  1.00  0.00           N
ATOM   3060  H   ALA A 208      27.990  37.310  24.640  1.00  0.00           H
ATOM   3061  CA  ALA A 208      26.030  37.370  25.390  1.00  0.00           C
ATOM   3062  HA  ALA A 208      25.100  37.850  25.110  1.00  0.00           H
ATOM   3063  CB  ALA A 208      26.060  35.890  25.060  1.00  0.00           C
ATOM   3064  HB1 ALA A 208      25.990  35.680  23.990  1.00  0.00           H
ATOM   3065  HB2 ALA A 208      26.990  35.520  25.500  1.00  0.00           H
ATOM   3066  HB3 ALA A 208      25.330  35.260  25.560  1.00  0.00           H
ATOM   3067  C   ALA A 208      26.200  37.590  26.890  1.00  0.00           C
ATOM   3068  O   ALA A 208      27.210  38.100  27.360  1.00  0.00           O
ATOM   3069  N   SER A 209      25.080  37.440  27.620  1.00  0.00           N
ATOM   3070  H   SER A 209      24.320  36.900  27.240  1.00  0.00           H
ATOM   3071  CA  SER A 209      24.900  38.030  28.950  1.00  0.00           C
ATOM   3072  HA  SER A 209      25.870  38.150  29.430  1.00  0.00           H
ATOM   3073  CB  SER A 209      24.230  39.420  28.790  1.00  0.00           C
ATOM   3074  HB1 SER A 209      23.170  39.400  28.520  1.00  0.00           H
ATOM   3075  HB2 SER A 209      24.740  40.010  28.030  1.00  0.00           H
ATOM   3076  OG  SER A 209      24.470  40.060  30.050  1.00  0.00           O
ATOM   3077  HG  SER A 209      25.420  40.200  30.020  1.00  0.00           H
ATOM   3078  C   SER A 209      24.050  37.070  29.840  1.00  0.00           C
ATOM   3079  O   SER A 209      22.840  36.960  29.720  1.00  0.00           O
ATOM   3080  N   LEU A 210      24.730  36.420  30.820  1.00  0.00           N
ATOM   3081  H   LEU A 210      25.710  36.630  30.930  1.00  0.00           H
ATOM   3082  CA  LEU A 210      24.130  35.560  31.830  1.00  0.00           C
ATOM   3083  HA  LEU A 210      23.150  35.290  31.430  1.00  0.00           H
ATOM   3084  CB  LEU A 210      25.020  34.280  31.880  1.00  0.00           C
ATOM   3085  HB1 LEU A 210      25.990  34.590  32.270  1.00  0.00           H
ATOM   3086  HB2 LEU A 210      25.220  33.950  30.860  1.00  0.00           H
ATOM   3087  CG  LEU A 210      24.530  33.160  32.780  1.00  0.00           C
ATOM   3088  HG  LEU A 210      24.140  33.670  33.660  1.00  0.00           H
ATOM   3089  CD1 LEU A 210      23.390  32.330  32.180  1.00  0.00           C
ATOM   3090 1HD1 LEU A 210      22.860  31.740  32.930  1.00  0.00           H
ATOM   3091 2HD1 LEU A 210      22.740  33.060  31.700  1.00  0.00           H
ATOM   3092 3HD1 LEU A 210      23.770  31.740  31.340  1.00  0.00           H
ATOM   3093  CD2 LEU A 210      25.640  32.190  33.260  1.00  0.00           C
ATOM   3094 1HD2 LEU A 210      25.230  31.490  33.990  1.00  0.00           H
ATOM   3095 2HD2 LEU A 210      26.000  31.570  32.440  1.00  0.00           H
ATOM   3096 3HD2 LEU A 210      26.430  32.750  33.760  1.00  0.00           H
ATOM   3097  C   LEU A 210      23.890  36.240  33.200  1.00  0.00           C
ATOM   3098  O   LEU A 210      24.770  36.400  34.030  1.00  0.00           O
ATOM   3099  N   THR A 211      22.640  36.580  33.420  1.00  0.00           N
ATOM   3100  H   THR A 211      21.950  36.390  32.710  1.00  0.00           H
ATOM   3101  CA  THR A 211      22.070  37.110  34.640  1.00  0.00           C
ATOM   3102  HA  THR A 211      22.770  37.840  35.060  1.00  0.00           H
ATOM   3103  CB  THR A 211      20.770  37.890  34.380  1.00  0.00           C
ATOM   3104  HB  THR A 211      20.000  37.280  33.900  1.00  0.00           H
ATOM   3105  CG2 THR A 211      20.200  38.440  35.700  1.00  0.00           C
ATOM   3106 1HG2 THR A 211      20.020  37.610  36.380  1.00  0.00           H
ATOM   3107 2HG2 THR A 211      21.030  38.990  36.140  1.00  0.00           H
ATOM   3108 3HG2 THR A 211      19.300  39.050  35.600  1.00  0.00           H
ATOM   3109  OG1 THR A 211      20.990  39.000  33.550  1.00  0.00           O
ATOM   3110  HG1 THR A 211      20.120  39.390  33.420  1.00  0.00           H
ATOM   3111  C   THR A 211      21.950  36.040  35.660  1.00  0.00           C
ATOM   3112  O   THR A 211      21.380  34.940  35.460  1.00  0.00           O
ATOM   3113  N   LEU A 212      22.490  36.270  36.820  1.00  0.00           N
ATOM   3114  H   LEU A 212      22.870  37.210  36.860  1.00  0.00           H
ATOM   3115  CA  LEU A 212      22.420  35.450  38.040  1.00  0.00           C
ATOM   3116  HA  LEU A 212      21.950  34.490  37.830  1.00  0.00           H
ATOM   3117  CB  LEU A 212      23.830  35.210  38.710  1.00  0.00           C
ATOM   3118  HB1 LEU A 212      23.810  34.460  39.510  1.00  0.00           H
ATOM   3119  HB2 LEU A 212      24.120  36.190  39.080  1.00  0.00           H
ATOM   3120  CG  LEU A 212      24.830  34.590  37.710  1.00  0.00           C
ATOM   3121  HG  LEU A 212      24.980  35.250  36.860  1.00  0.00           H
ATOM   3122  CD1 LEU A 212      26.200  34.350  38.350  1.00  0.00           C
ATOM   3123 1HD1 LEU A 212      26.610  35.280  38.730  1.00  0.00           H
ATOM   3124 2HD1 LEU A 212      26.120  33.740  39.240  1.00  0.00           H
ATOM   3125 3HD1 LEU A 212      26.900  33.970  37.600  1.00  0.00           H
ATOM   3126  CD2 LEU A 212      24.370  33.220  37.180  1.00  0.00           C
ATOM   3127 1HD2 LEU A 212      25.100  32.830  36.480  1.00  0.00           H
ATOM   3128 2HD2 LEU A 212      24.300  32.470  37.980  1.00  0.00           H
ATOM   3129 3HD2 LEU A 212      23.420  33.210  36.650  1.00  0.00           H
ATOM   3130  C   LEU A 212      21.480  36.070  39.040  1.00  0.00           C
ATOM   3131  O   LEU A 212      21.430  37.320  39.200  1.00  0.00           O
ATOM   3132  N   PRO A 213      20.700  35.260  39.870  1.00  0.00           N
ATOM   3133  CD  PRO A 213      20.690  33.800  39.920  1.00  0.00           C
ATOM   3134  HD1 PRO A 213      21.710  33.430  40.070  1.00  0.00           H
ATOM   3135  HD2 PRO A 213      20.130  33.310  39.130  1.00  0.00           H
ATOM   3136  CG  PRO A 213      19.830  33.420  41.180  1.00  0.00           C
ATOM   3137  HG1 PRO A 213      20.520  33.090  41.960  1.00  0.00           H
ATOM   3138  HG2 PRO A 213      19.150  32.600  40.930  1.00  0.00           H
ATOM   3139  CB  PRO A 213      19.100  34.670  41.520  1.00  0.00           C
ATOM   3140  HB1 PRO A 213      18.860  34.690  42.580  1.00  0.00           H
ATOM   3141  HB2 PRO A 213      18.150  34.700  40.990  1.00  0.00           H
ATOM   3142  CA  PRO A 213      20.010  35.820  41.020  1.00  0.00           C
ATOM   3143  HA  PRO A 213      19.290  36.580  40.700  1.00  0.00           H
ATOM   3144  C   PRO A 213      20.850  36.500  42.100  1.00  0.00           C
ATOM   3145  O   PRO A 213      20.320  37.190  42.990  1.00  0.00           O
ATOM   3146  N   ASP A 214      22.180  36.390  42.080  1.00  0.00           N
ATOM   3147  H   ASP A 214      22.540  35.600  41.570  1.00  0.00           H
ATOM   3148  CA  ASP A 214      23.110  36.970  43.100  1.00  0.00           C
ATOM   3149  HA  ASP A 214      22.600  37.760  43.650  1.00  0.00           H
ATOM   3150  CB  ASP A 214      23.580  35.880  44.080  1.00  0.00           C
ATOM   3151  HB1 ASP A 214      23.940  36.380  44.980  1.00  0.00           H
ATOM   3152  HB2 ASP A 214      24.400  35.360  43.590  1.00  0.00           H
ATOM   3153  CG  ASP A 214      22.550  34.840  44.580  1.00  0.00           C
ATOM   3154  OD1 ASP A 214      21.930  35.020  45.660  1.00  0.00           O
ATOM   3155  OD2 ASP A 214      22.300  33.790  43.970  1.00  0.00           O
ATOM   3156  C   ASP A 214      24.310  37.730  42.410  1.00  0.00           C
ATOM   3157  O   ASP A 214      25.060  37.110  41.630  1.00  0.00           O
ATOM   3158  N   ASP A 215      24.650  38.970  42.840  1.00  0.00           N
ATOM   3159  H   ASP A 215      24.040  39.390  43.520  1.00  0.00           H
ATOM   3160  CA  ASP A 215      25.720  39.740  42.340  1.00  0.00           C
ATOM   3161  HA  ASP A 215      25.600  39.700  41.260  1.00  0.00           H
ATOM   3162  CB  ASP A 215      25.590  41.190  42.940  1.00  0.00           C
ATOM   3163  HB1 ASP A 215      26.290  41.830  42.410  1.00  0.00           H
ATOM   3164  HB2 ASP A 215      25.910  41.180  43.980  1.00  0.00           H
ATOM   3165  CG  ASP A 215      24.280  41.830  42.860  1.00  0.00           C
ATOM   3166  OD1 ASP A 215      23.510  41.760  41.870  1.00  0.00           O
ATOM   3167  OD2 ASP A 215      23.990  42.550  43.880  1.00  0.00           O
ATOM   3168  C   ASP A 215      27.080  39.090  42.730  1.00  0.00           C
ATOM   3169  O   ASP A 215      27.930  38.980  41.880  1.00  0.00           O
ATOM   3170  N   ALA A 216      27.330  38.560  43.970  1.00  0.00           N
ATOM   3171  H   ALA A 216      26.590  38.660  44.650  1.00  0.00           H
ATOM   3172  CA  ALA A 216      28.620  37.960  44.310  1.00  0.00           C
ATOM   3173  HA  ALA A 216      29.430  38.630  44.020  1.00  0.00           H
ATOM   3174  CB  ALA A 216      28.670  37.780  45.870  1.00  0.00           C
ATOM   3175  HB1 ALA A 216      27.770  37.300  46.260  1.00  0.00           H
ATOM   3176  HB2 ALA A 216      29.500  37.130  46.130  1.00  0.00           H
ATOM   3177  HB3 ALA A 216      28.810  38.780  46.290  1.00  0.00           H
ATOM   3178  C   ALA A 216      28.880  36.590  43.540  1.00  0.00           C
ATOM   3179  O   ALA A 216      30.000  36.100  43.560  1.00  0.00           O
ATOM   3180  N   ALA A 217      27.830  36.060  42.900  1.00  0.00           N
ATOM   3181  H   ALA A 217      26.890  36.410  42.920  1.00  0.00           H
ATOM   3182  CA  ALA A 217      28.080  34.860  42.030  1.00  0.00           C
ATOM   3183  HA  ALA A 217      28.780  34.280  42.630  1.00  0.00           H
ATOM   3184  CB  ALA A 217      26.780  34.060  41.930  1.00  0.00           C
ATOM   3185  HB1 ALA A 217      27.070  33.100  41.490  1.00  0.00           H
ATOM   3186  HB2 ALA A 217      26.380  33.870  42.930  1.00  0.00           H
ATOM   3187  HB3 ALA A 217      25.980  34.490  41.330  1.00  0.00           H
ATOM   3188  C   ALA A 217      28.590  35.310  40.610  1.00  0.00           C
ATOM   3189  O   ALA A 217      29.220  34.530  39.960  1.00  0.00           O
ATOM   3190  N   ALA A 218      28.400  36.590  40.240  1.00  0.00           N
ATOM   3191  H   ALA A 218      27.780  37.150  40.800  1.00  0.00           H
ATOM   3192  CA  ALA A 218      29.010  37.170  39.040  1.00  0.00           C
ATOM   3193  HA  ALA A 218      28.960  36.480  38.200  1.00  0.00           H
ATOM   3194  CB  ALA A 218      28.320  38.570  38.730  1.00  0.00           C
ATOM   3195  HB1 ALA A 218      28.620  38.810  37.710  1.00  0.00           H
ATOM   3196  HB2 ALA A 218      27.260  38.330  38.780  1.00  0.00           H
ATOM   3197  HB3 ALA A 218      28.650  39.250  39.510  1.00  0.00           H
ATOM   3198  C   ALA A 218      30.460  37.460  39.240  1.00  0.00           C
ATOM   3199  O   ALA A 218      31.230  37.780  38.290  1.00  0.00           O
ATOM   3200  N   ASP A 219      30.930  37.490  40.480  1.00  0.00           N
ATOM   3201  H   ASP A 219      30.240  37.570  41.210  1.00  0.00           H
ATOM   3202  CA  ASP A 219      32.380  37.650  40.820  1.00  0.00           C
ATOM   3203  HA  ASP A 219      32.880  38.230  40.050  1.00  0.00           H
ATOM   3204  CB  ASP A 219      32.500  38.310  42.180  1.00  0.00           C
ATOM   3205  HB1 ASP A 219      32.100  37.560  42.860  1.00  0.00           H
ATOM   3206  HB2 ASP A 219      31.810  39.120  42.390  1.00  0.00           H
ATOM   3207  CG  ASP A 219      33.930  38.680  42.450  1.00  0.00           C
ATOM   3208  OD1 ASP A 219      34.780  38.400  41.570  1.00  0.00           O
ATOM   3209  OD2 ASP A 219      34.200  39.280  43.500  1.00  0.00           O
ATOM   3210  C   ASP A 219      33.040  36.250  40.700  1.00  0.00           C
ATOM   3211  O   ASP A 219      32.820  35.230  41.430  1.00  0.00           O
ATOM   3212  N   CYS A 220      33.780  36.150  39.620  1.00  0.00           N
ATOM   3213  H   CYS A 220      33.810  36.930  38.970  1.00  0.00           H
ATOM   3214  CA  CYS A 220      34.310  34.870  39.090  1.00  0.00           C
ATOM   3215  HA  CYS A 220      34.560  34.260  39.960  1.00  0.00           H
ATOM   3216  CB  CYS A 220      33.130  34.260  38.300  1.00  0.00           C
ATOM   3217  HB1 CYS A 220      32.240  34.110  38.920  1.00  0.00           H
ATOM   3218  HB2 CYS A 220      33.370  33.220  38.110  1.00  0.00           H
ATOM   3219  SG  CYS A 220      32.650  35.150  36.760  1.00  0.00           S
ATOM   3220  HG  CYS A 220      32.760  36.370  37.300  1.00  0.00           H
ATOM   3221  C   CYS A 220      35.590  35.100  38.300  1.00  0.00           C
ATOM   3222  O   CYS A 220      35.880  36.220  37.840  1.00  0.00           O
ATOM   3223  N   LEU A 221      36.370  34.020  38.060  1.00  0.00           N
ATOM   3224  H   LEU A 221      36.000  33.190  38.510  1.00  0.00           H
ATOM   3225  CA  LEU A 221      37.570  34.110  37.170  1.00  0.00           C
ATOM   3226  HA  LEU A 221      37.440  35.050  36.640  1.00  0.00           H
ATOM   3227  CB  LEU A 221      38.830  34.140  38.030  1.00  0.00           C
ATOM   3228  HB1 LEU A 221      39.690  34.050  37.370  1.00  0.00           H
ATOM   3229  HB2 LEU A 221      38.880  33.200  38.580  1.00  0.00           H
ATOM   3230  CG  LEU A 221      39.040  35.160  39.150  1.00  0.00           C
ATOM   3231  HG  LEU A 221      38.180  35.260  39.820  1.00  0.00           H
ATOM   3232  CD1 LEU A 221      40.260  34.830  39.960  1.00  0.00           C
ATOM   3233 1HD1 LEU A 221      41.090  34.580  39.300  1.00  0.00           H
ATOM   3234 2HD1 LEU A 221      40.450  35.620  40.670  1.00  0.00           H
ATOM   3235 3HD1 LEU A 221      39.970  34.030  40.640  1.00  0.00           H
ATOM   3236  CD2 LEU A 221      39.160  36.540  38.410  1.00  0.00           C
ATOM   3237 1HD2 LEU A 221      38.120  36.720  38.140  1.00  0.00           H
ATOM   3238 2HD2 LEU A 221      39.490  37.360  39.040  1.00  0.00           H
ATOM   3239 3HD2 LEU A 221      39.730  36.590  37.480  1.00  0.00           H
ATOM   3240  C   LEU A 221      37.500  32.950  36.190  1.00  0.00           C
ATOM   3241  O   LEU A 221      37.640  31.790  36.550  1.00  0.00           O
ATOM   3242  N   PHE A 222      37.320  33.280  34.890  1.00  0.00           N
ATOM   3243  H   PHE A 222      37.170  34.270  34.790  1.00  0.00           H
ATOM   3244  CA  PHE A 222      37.560  32.420  33.730  1.00  0.00           C
ATOM   3245  HA  PHE A 222      37.110  31.440  33.860  1.00  0.00           H
ATOM   3246  CB  PHE A 222      36.730  32.920  32.590  1.00  0.00           C
ATOM   3247  HB1 PHE A 222      36.710  34.000  32.410  1.00  0.00           H
ATOM   3248  HB2 PHE A 222      35.710  32.680  32.880  1.00  0.00           H
ATOM   3249  CG  PHE A 222      36.930  32.270  31.190  1.00  0.00           C
ATOM   3250  CD1 PHE A 222      37.850  32.800  30.310  1.00  0.00           C
ATOM   3251  HD1 PHE A 222      38.420  33.660  30.630  1.00  0.00           H
ATOM   3252  CE1 PHE A 222      38.040  32.310  28.980  1.00  0.00           C
ATOM   3253  HE1 PHE A 222      38.880  32.650  28.390  1.00  0.00           H
ATOM   3254  CZ  PHE A 222      37.260  31.200  28.590  1.00  0.00           C
ATOM   3255  HZ  PHE A 222      37.440  30.700  27.650  1.00  0.00           H
ATOM   3256  CE2 PHE A 222      36.310  30.640  29.430  1.00  0.00           C
ATOM   3257  HE2 PHE A 222      35.650  29.910  28.980  1.00  0.00           H
ATOM   3258  CD2 PHE A 222      36.140  31.210  30.720  1.00  0.00           C
ATOM   3259  HD2 PHE A 222      35.400  30.750  31.360  1.00  0.00           H
ATOM   3260  C   PHE A 222      39.030  32.280  33.420  1.00  0.00           C
ATOM   3261  O   PHE A 222      39.770  33.260  33.360  1.00  0.00           O
ATOM   3262  N   LEU A 223      39.510  31.020  33.390  1.00  0.00           N
ATOM   3263  H   LEU A 223      38.880  30.240  33.510  1.00  0.00           H
ATOM   3264  CA  LEU A 223      40.880  30.620  33.560  1.00  0.00           C
ATOM   3265  HA  LEU A 223      41.450  31.440  33.120  1.00  0.00           H
ATOM   3266  CB  LEU A 223      41.260  30.500  35.010  1.00  0.00           C
ATOM   3267  HB1 LEU A 223      42.280  30.130  35.140  1.00  0.00           H
ATOM   3268  HB2 LEU A 223      40.600  29.810  35.540  1.00  0.00           H
ATOM   3269  CG  LEU A 223      41.150  31.720  35.950  1.00  0.00           C
ATOM   3270  HG  LEU A 223      40.140  32.120  35.940  1.00  0.00           H
ATOM   3271  CD1 LEU A 223      41.370  31.350  37.430  1.00  0.00           C
ATOM   3272 1HD1 LEU A 223      40.970  32.170  38.030  1.00  0.00           H
ATOM   3273 2HD1 LEU A 223      40.900  30.460  37.830  1.00  0.00           H
ATOM   3274 3HD1 LEU A 223      42.430  31.300  37.670  1.00  0.00           H
ATOM   3275  CD2 LEU A 223      42.080  32.860  35.530  1.00  0.00           C
ATOM   3276 1HD2 LEU A 223      42.110  33.240  34.520  1.00  0.00           H
ATOM   3277 2HD2 LEU A 223      41.730  33.690  36.140  1.00  0.00           H
ATOM   3278 3HD2 LEU A 223      43.070  32.510  35.810  1.00  0.00           H
ATOM   3279  C   LEU A 223      41.280  29.400  32.750  1.00  0.00           C
ATOM   3280  O   LEU A 223      40.740  28.290  32.800  1.00  0.00           O
ATOM   3281  N   ARG A 224      42.270  29.680  31.930  1.00  0.00           N
ATOM   3282  H   ARG A 224      42.620  30.620  31.860  1.00  0.00           H
ATOM   3283  CA  ARG A 224      42.840  28.820  30.900  1.00  0.00           C
ATOM   3284  HA  ARG A 224      42.280  27.880  30.890  1.00  0.00           H
ATOM   3285  CB  ARG A 224      42.550  29.460  29.510  1.00  0.00           C
ATOM   3286  HB1 ARG A 224      43.070  28.920  28.720  1.00  0.00           H
ATOM   3287  HB2 ARG A 224      42.970  30.470  29.460  1.00  0.00           H
ATOM   3288  CG  ARG A 224      41.020  29.270  29.190  1.00  0.00           C
ATOM   3289  HG1 ARG A 224      40.480  30.040  29.730  1.00  0.00           H
ATOM   3290  HG2 ARG A 224      40.800  28.220  29.390  1.00  0.00           H
ATOM   3291  CD  ARG A 224      40.830  29.650  27.740  1.00  0.00           C
ATOM   3292  HD1 ARG A 224      39.770  29.730  27.500  1.00  0.00           H
ATOM   3293  HD2 ARG A 224      41.330  28.920  27.100  1.00  0.00           H
ATOM   3294  NE  ARG A 224      41.210  30.960  27.340  1.00  0.00           N
ATOM   3295  HE  ARG A 224      41.470  31.670  28.020  1.00  0.00           H
ATOM   3296  CZ  ARG A 224      41.630  31.290  26.140  1.00  0.00           C
ATOM   3297  NH1 ARG A 224      41.610  30.490  25.130  1.00  0.00           N
ATOM   3298 1HH1 ARG A 224      40.940  29.750  25.200  1.00  0.00           H
ATOM   3299 2HH1 ARG A 224      42.280  30.620  24.380  1.00  0.00           H
ATOM   3300  NH2 ARG A 224      42.220  32.410  25.980  1.00  0.00           N
ATOM   3301 1HH2 ARG A 224      42.180  33.150  26.670  1.00  0.00           H
ATOM   3302 2HH2 ARG A 224      42.870  32.610  25.240  1.00  0.00           H
ATOM   3303  C   ARG A 224      44.340  28.560  31.050  1.00  0.00           C
ATOM   3304  O   ARG A 224      45.220  29.170  30.370  1.00  0.00           O
ATOM   3305  N   PRO A 225      44.730  27.610  31.990  1.00  0.00           N
ATOM   3306  CD  PRO A 225      43.720  26.890  32.710  1.00  0.00           C
ATOM   3307  HD1 PRO A 225      43.090  26.370  31.980  1.00  0.00           H
ATOM   3308  HD2 PRO A 225      43.080  27.510  33.340  1.00  0.00           H
ATOM   3309  CG  PRO A 225      44.480  25.960  33.570  1.00  0.00           C
ATOM   3310  HG1 PRO A 225      43.900  25.030  33.570  1.00  0.00           H
ATOM   3311  HG2 PRO A 225      44.490  26.520  34.500  1.00  0.00           H
ATOM   3312  CB  PRO A 225      45.880  25.810  32.950  1.00  0.00           C
ATOM   3313  HB1 PRO A 225      45.970  24.920  32.330  1.00  0.00           H
ATOM   3314  HB2 PRO A 225      46.650  25.920  33.710  1.00  0.00           H
ATOM   3315  CA  PRO A 225      46.040  26.970  32.020  1.00  0.00           C
ATOM   3316  HA  PRO A 225      46.840  27.630  32.360  1.00  0.00           H
ATOM   3317  C   PRO A 225      46.460  26.530  30.560  1.00  0.00           C
ATOM   3318  O   PRO A 225      45.620  26.180  29.680  1.00  0.00           O
ATOM   3319  N   GLY A 226      47.790  26.440  30.330  1.00  0.00           N
ATOM   3320  H   GLY A 226      48.450  26.450  31.100  1.00  0.00           H
ATOM   3321  CA  GLY A 226      48.390  26.090  29.000  1.00  0.00           C
ATOM   3322  HA1 GLY A 226      49.410  26.470  29.000  1.00  0.00           H
ATOM   3323  HA2 GLY A 226      47.910  26.630  28.180  1.00  0.00           H
ATOM   3324  C   GLY A 226      48.350  24.580  28.720  1.00  0.00           C
ATOM   3325  O   GLY A 226      49.050  24.110  27.860  1.00  0.00           O
ATOM   3326  N   LEU A 227      47.620  23.790  29.510  1.00  0.00           N
ATOM   3327  H   LEU A 227      46.960  24.320  30.060  1.00  0.00           H
ATOM   3328  CA  LEU A 227      47.720  22.310  29.490  1.00  0.00           C
ATOM   3329  HA  LEU A 227      48.780  22.070  29.400  1.00  0.00           H
ATOM   3330  CB  LEU A 227      47.090  21.830  30.860  1.00  0.00           C
ATOM   3331  HB1 LEU A 227      46.940  20.750  30.770  1.00  0.00           H
ATOM   3332  HB2 LEU A 227      46.200  22.470  30.940  1.00  0.00           H
ATOM   3333  CG  LEU A 227      47.990  22.190  32.090  1.00  0.00           C
ATOM   3334  HG  LEU A 227      48.190  23.260  32.070  1.00  0.00           H
ATOM   3335  CD1 LEU A 227      47.350  22.040  33.500  1.00  0.00           C
ATOM   3336 1HD1 LEU A 227      48.030  22.330  34.300  1.00  0.00           H
ATOM   3337 2HD1 LEU A 227      46.330  22.410  33.620  1.00  0.00           H
ATOM   3338 3HD1 LEU A 227      47.210  20.960  33.610  1.00  0.00           H
ATOM   3339  CD2 LEU A 227      49.370  21.450  32.100  1.00  0.00           C
ATOM   3340 1HD2 LEU A 227      50.190  22.090  32.440  1.00  0.00           H
ATOM   3341 2HD2 LEU A 227      49.230  20.550  32.690  1.00  0.00           H
ATOM   3342 3HD2 LEU A 227      49.650  21.200  31.080  1.00  0.00           H
ATOM   3343  C   LEU A 227      46.900  21.790  28.310  1.00  0.00           C
ATOM   3344  O   LEU A 227      45.720  22.070  28.200  1.00  0.00           O
ATOM   3345  N   PRO A 228      47.480  21.030  27.340  1.00  0.00           N
ATOM   3346  CD  PRO A 228      48.860  20.550  27.310  1.00  0.00           C
ATOM   3347  HD1 PRO A 228      48.790  19.500  27.610  1.00  0.00           H
ATOM   3348  HD2 PRO A 228      49.510  21.220  27.870  1.00  0.00           H
ATOM   3349  CG  PRO A 228      49.200  20.510  25.810  1.00  0.00           C
ATOM   3350  HG1 PRO A 228      50.070  19.920  25.510  1.00  0.00           H
ATOM   3351  HG2 PRO A 228      49.280  21.530  25.460  1.00  0.00           H
ATOM   3352  CB  PRO A 228      47.920  20.000  25.180  1.00  0.00           C
ATOM   3353  HB1 PRO A 228      47.930  18.910  25.250  1.00  0.00           H
ATOM   3354  HB2 PRO A 228      47.910  20.340  24.150  1.00  0.00           H
ATOM   3355  CA  PRO A 228      46.800  20.570  26.020  1.00  0.00           C
ATOM   3356  HA  PRO A 228      46.540  21.540  25.620  1.00  0.00           H
ATOM   3357  C   PRO A 228      45.640  19.570  26.300  1.00  0.00           C
ATOM   3358  O   PRO A 228      45.740  18.710  27.190  1.00  0.00           O
ATOM   3359  N   GLY A 229      44.540  19.790  25.650  1.00  0.00           N
ATOM   3360  H   GLY A 229      44.600  20.490  24.930  1.00  0.00           H
ATOM   3361  CA  GLY A 229      43.300  19.020  25.790  1.00  0.00           C
ATOM   3362  HA1 GLY A 229      43.540  17.960  25.890  1.00  0.00           H
ATOM   3363  HA2 GLY A 229      42.720  19.160  24.890  1.00  0.00           H
ATOM   3364  C   GLY A 229      42.380  19.480  26.920  1.00  0.00           C
ATOM   3365  O   GLY A 229      41.250  19.040  27.050  1.00  0.00           O
ATOM   3366  N   VAL A 230      42.800  20.340  27.830  1.00  0.00           N
ATOM   3367  H   VAL A 230      43.660  20.830  27.650  1.00  0.00           H
ATOM   3368  CA  VAL A 230      42.020  20.660  29.040  1.00  0.00           C
ATOM   3369  HA  VAL A 230      41.490  19.750  29.320  1.00  0.00           H
ATOM   3370  CB  VAL A 230      42.970  21.040  30.190  1.00  0.00           C
ATOM   3371  HB  VAL A 230      43.550  21.940  30.010  1.00  0.00           H
ATOM   3372  CG1 VAL A 230      42.120  21.320  31.460  1.00  0.00           C
ATOM   3373 1HG1 VAL A 230      42.740  21.360  32.360  1.00  0.00           H
ATOM   3374 2HG1 VAL A 230      41.700  22.310  31.280  1.00  0.00           H
ATOM   3375 3HG1 VAL A 230      41.350  20.550  31.530  1.00  0.00           H
ATOM   3376  CG2 VAL A 230      43.960  19.980  30.580  1.00  0.00           C
ATOM   3377 1HG2 VAL A 230      44.730  20.450  31.200  1.00  0.00           H
ATOM   3378 2HG2 VAL A 230      43.350  19.280  31.150  1.00  0.00           H
ATOM   3379 3HG2 VAL A 230      44.430  19.660  29.650  1.00  0.00           H
ATOM   3380  C   VAL A 230      41.080  21.840  28.640  1.00  0.00           C
ATOM   3381  O   VAL A 230      41.620  22.790  28.010  1.00  0.00           O
ATOM   3382  N   PRO A 231      39.760  21.770  28.940  1.00  0.00           N
ATOM   3383  CD  PRO A 231      39.080  20.570  29.430  1.00  0.00           C
ATOM   3384  HD1 PRO A 231      39.520  20.020  30.260  1.00  0.00           H
ATOM   3385  HD2 PRO A 231      38.980  19.840  28.630  1.00  0.00           H
ATOM   3386  CG  PRO A 231      37.670  21.010  29.780  1.00  0.00           C
ATOM   3387  HG1 PRO A 231      37.660  21.270  30.840  1.00  0.00           H
ATOM   3388  HG2 PRO A 231      36.980  20.180  29.590  1.00  0.00           H
ATOM   3389  CB  PRO A 231      37.320  22.160  28.840  1.00  0.00           C
ATOM   3390  HB1 PRO A 231      36.730  22.960  29.280  1.00  0.00           H
ATOM   3391  HB2 PRO A 231      37.020  21.950  27.810  1.00  0.00           H
ATOM   3392  CA  PRO A 231      38.750  22.820  28.760  1.00  0.00           C
ATOM   3393  HA  PRO A 231      38.860  23.200  27.750  1.00  0.00           H
ATOM   3394  C   PRO A 231      38.890  23.940  29.770  1.00  0.00           C
ATOM   3395  O   PRO A 231      39.400  23.690  30.840  1.00  0.00           O
ATOM   3396  N   PRO A 232      38.530  25.200  29.440  1.00  0.00           N
ATOM   3397  CD  PRO A 232      37.830  25.610  28.220  1.00  0.00           C
ATOM   3398  HD1 PRO A 232      36.780  25.330  28.370  1.00  0.00           H
ATOM   3399  HD2 PRO A 232      38.200  25.150  27.310  1.00  0.00           H
ATOM   3400  CG  PRO A 232      37.930  27.110  28.110  1.00  0.00           C
ATOM   3401  HG1 PRO A 232      37.110  27.560  27.560  1.00  0.00           H
ATOM   3402  HG2 PRO A 232      38.890  27.300  27.630  1.00  0.00           H
ATOM   3403  CB  PRO A 232      38.010  27.500  29.600  1.00  0.00           C
ATOM   3404  HB1 PRO A 232      37.030  27.830  29.960  1.00  0.00           H
ATOM   3405  HB2 PRO A 232      38.600  28.370  29.900  1.00  0.00           H
ATOM   3406  CA  PRO A 232      38.570  26.320  30.390  1.00  0.00           C
ATOM   3407  HA  PRO A 232      39.590  26.630  30.610  1.00  0.00           H
ATOM   3408  C   PRO A 232      37.830  25.980  31.660  1.00  0.00           C
ATOM   3409  O   PRO A 232      36.730  25.480  31.640  1.00  0.00           O
ATOM   3410  N   PHE A 233      38.430  26.420  32.790  1.00  0.00           N
ATOM   3411  H   PHE A 233      39.330  26.840  32.670  1.00  0.00           H
ATOM   3412  CA  PHE A 233      37.770  26.520  34.110  1.00  0.00           C
ATOM   3413  HA  PHE A 233      36.940  25.820  34.160  1.00  0.00           H
ATOM   3414  CB  PHE A 233      38.770  26.190  35.170  1.00  0.00           C
ATOM   3415  HB1 PHE A 233      38.240  26.270  36.120  1.00  0.00           H
ATOM   3416  HB2 PHE A 233      39.450  27.040  35.230  1.00  0.00           H
ATOM   3417  CG  PHE A 233      39.500  24.890  35.130  1.00  0.00           C
ATOM   3418  CD1 PHE A 233      39.050  23.830  35.940  1.00  0.00           C
ATOM   3419  HD1 PHE A 233      38.050  23.960  36.340  1.00  0.00           H
ATOM   3420  CE1 PHE A 233      39.800  22.690  35.890  1.00  0.00           C
ATOM   3421  HE1 PHE A 233      39.540  21.720  36.300  1.00  0.00           H
ATOM   3422  CZ  PHE A 233      41.040  22.690  35.320  1.00  0.00           C
ATOM   3423  HZ  PHE A 233      41.600  21.770  35.400  1.00  0.00           H
ATOM   3424  CE2 PHE A 233      41.470  23.710  34.540  1.00  0.00           C
ATOM   3425  HE2 PHE A 233      42.390  23.560  34.010  1.00  0.00           H
ATOM   3426  CD2 PHE A 233      40.750  24.880  34.440  1.00  0.00           C
ATOM   3427  HD2 PHE A 233      41.150  25.670  33.830  1.00  0.00           H
ATOM   3428  C   PHE A 233      37.160  27.910  34.370  1.00  0.00           C
ATOM   3429  O   PHE A 233      37.800  28.930  34.050  1.00  0.00           O
ATOM   3430  N   LEU A 234      35.960  27.980  34.950  1.00  0.00           N
ATOM   3431  H   LEU A 234      35.450  27.150  35.220  1.00  0.00           H
ATOM   3432  CA  LEU A 234      35.250  29.140  35.570  1.00  0.00           C
ATOM   3433  HA  LEU A 234      35.850  30.020  35.340  1.00  0.00           H
ATOM   3434  CB  LEU A 234      33.840  29.230  34.920  1.00  0.00           C
ATOM   3435  HB1 LEU A 234      33.400  28.270  35.190  1.00  0.00           H
ATOM   3436  HB2 LEU A 234      33.930  29.270  33.830  1.00  0.00           H
ATOM   3437  CG  LEU A 234      33.100  30.430  35.440  1.00  0.00           C
ATOM   3438  HG  LEU A 234      32.960  30.320  36.510  1.00  0.00           H
ATOM   3439  CD1 LEU A 234      33.830  31.750  35.220  1.00  0.00           C
ATOM   3440 1HD1 LEU A 234      33.150  32.580  35.430  1.00  0.00           H
ATOM   3441 2HD1 LEU A 234      34.660  31.800  35.920  1.00  0.00           H
ATOM   3442 3HD1 LEU A 234      34.090  31.720  34.160  1.00  0.00           H
ATOM   3443  CD2 LEU A 234      31.690  30.440  34.760  1.00  0.00           C
ATOM   3444 1HD2 LEU A 234      31.870  30.630  33.700  1.00  0.00           H
ATOM   3445 2HD2 LEU A 234      31.190  29.480  34.900  1.00  0.00           H
ATOM   3446 3HD2 LEU A 234      31.080  31.290  35.070  1.00  0.00           H
ATOM   3447  C   LEU A 234      35.250  28.860  37.060  1.00  0.00           C
ATOM   3448  O   LEU A 234      34.640  27.910  37.530  1.00  0.00           O
ATOM   3449  N   LEU A 235      35.840  29.770  37.870  1.00  0.00           N
ATOM   3450  H   LEU A 235      36.210  30.570  37.370  1.00  0.00           H
ATOM   3451  CA  LEU A 235      36.140  29.740  39.340  1.00  0.00           C
ATOM   3452  HA  LEU A 235      35.930  28.700  39.620  1.00  0.00           H
ATOM   3453  CB  LEU A 235      37.570  30.150  39.680  1.00  0.00           C
ATOM   3454  HB1 LEU A 235      37.740  31.150  39.260  1.00  0.00           H
ATOM   3455  HB2 LEU A 235      38.310  29.470  39.270  1.00  0.00           H
ATOM   3456  CG  LEU A 235      37.870  30.150  41.160  1.00  0.00           C
ATOM   3457  HG  LEU A 235      37.040  30.590  41.700  1.00  0.00           H
ATOM   3458  CD1 LEU A 235      37.950  28.700  41.620  1.00  0.00           C
ATOM   3459 1HD1 LEU A 235      38.470  28.530  42.570  1.00  0.00           H
ATOM   3460 2HD1 LEU A 235      36.950  28.320  41.800  1.00  0.00           H
ATOM   3461 3HD1 LEU A 235      38.460  28.130  40.840  1.00  0.00           H
ATOM   3462  CD2 LEU A 235      39.150  30.980  41.390  1.00  0.00           C
ATOM   3463 1HD2 LEU A 235      39.220  31.880  40.790  1.00  0.00           H
ATOM   3464 2HD2 LEU A 235      39.290  31.260  42.430  1.00  0.00           H
ATOM   3465 3HD2 LEU A 235      39.910  30.240  41.150  1.00  0.00           H
ATOM   3466  C   LEU A 235      35.210  30.770  39.940  1.00  0.00           C
ATOM   3467  O   LEU A 235      35.240  31.940  39.630  1.00  0.00           O
ATOM   3468  N   HIS A 236      34.230  30.230  40.620  1.00  0.00           N
ATOM   3469  H   HIS A 236      34.330  29.250  40.820  1.00  0.00           H
ATOM   3470  CA  HIS A 236      32.980  30.880  40.950  1.00  0.00           C
ATOM   3471  HA  HIS A 236      33.140  31.940  40.760  1.00  0.00           H
ATOM   3472  CB  HIS A 236      31.930  30.370  39.980  1.00  0.00           C
ATOM   3473  HB1 HIS A 236      32.210  30.590  38.950  1.00  0.00           H
ATOM   3474  HB2 HIS A 236      31.040  30.950  40.210  1.00  0.00           H
ATOM   3475  CG  HIS A 236      31.500  28.890  40.180  1.00  0.00           C
ATOM   3476  ND1 HIS A 236      30.480  28.520  41.040  1.00  0.00           N
ATOM   3477  HD1 HIS A 236      30.020  29.160  41.680  1.00  0.00           H
ATOM   3478  CE1 HIS A 236      30.390  27.190  40.960  1.00  0.00           C
ATOM   3479  HE1 HIS A 236      29.560  26.620  41.350  1.00  0.00           H
ATOM   3480  NE2 HIS A 236      31.270  26.690  40.030  1.00  0.00           N
ATOM   3481  CD2 HIS A 236      32.030  27.780  39.630  1.00  0.00           C
ATOM   3482  HD2 HIS A 236      32.780  27.750  38.850  1.00  0.00           H
ATOM   3483  C   HIS A 236      32.630  30.690  42.390  1.00  0.00           C
ATOM   3484  O   HIS A 236      33.080  29.760  43.070  1.00  0.00           O
ATOM   3485  N   ARG A 237      31.810  31.620  42.900  1.00  0.00           N
ATOM   3486  H   ARG A 237      31.490  32.410  42.350  1.00  0.00           H
ATOM   3487  CA  ARG A 237      31.220  31.430  44.230  1.00  0.00           C
ATOM   3488  HA  ARG A 237      31.940  31.160  45.000  1.00  0.00           H
ATOM   3489  CB  ARG A 237      30.540  32.720  44.600  1.00  0.00           C
ATOM   3490  HB1 ARG A 237      29.970  32.450  45.490  1.00  0.00           H
ATOM   3491  HB2 ARG A 237      29.920  33.060  43.770  1.00  0.00           H
ATOM   3492  CG  ARG A 237      31.530  33.780  44.970  1.00  0.00           C
ATOM   3493  HG1 ARG A 237      30.910  34.640  45.220  1.00  0.00           H
ATOM   3494  HG2 ARG A 237      32.250  34.010  44.180  1.00  0.00           H
ATOM   3495  CD  ARG A 237      32.530  33.440  46.120  1.00  0.00           C
ATOM   3496  HD1 ARG A 237      33.250  34.260  46.150  1.00  0.00           H
ATOM   3497  HD2 ARG A 237      33.100  32.530  45.950  1.00  0.00           H
ATOM   3498  NE  ARG A 237      31.900  33.320  47.410  1.00  0.00           N
ATOM   3499  HE  ARG A 237      31.620  32.400  47.740  1.00  0.00           H
ATOM   3500  CZ  ARG A 237      31.420  34.330  48.160  1.00  0.00           C
ATOM   3501  NH1 ARG A 237      31.470  35.480  47.750  1.00  0.00           N
ATOM   3502 1HH1 ARG A 237      31.630  35.680  46.770  1.00  0.00           H
ATOM   3503 2HH1 ARG A 237      31.110  36.230  48.310  1.00  0.00           H
ATOM   3504  NH2 ARG A 237      30.860  34.070  49.270  1.00  0.00           N
ATOM   3505 1HH2 ARG A 237      30.870  33.100  49.550  1.00  0.00           H
ATOM   3506 2HH2 ARG A 237      30.510  34.840  49.810  1.00  0.00           H
ATOM   3507  C   ARG A 237      30.220  30.260  44.270  1.00  0.00           C
ATOM   3508  O   ARG A 237      29.450  29.990  43.360  1.00  0.00           O
ATOM   3509  N   GLY A 238      30.170  29.510  45.370  1.00  0.00           N
ATOM   3510  H   GLY A 238      30.850  29.720  46.090  1.00  0.00           H
ATOM   3511  CA  GLY A 238      29.360  28.350  45.550  1.00  0.00           C
ATOM   3512  HA1 GLY A 238      29.650  27.680  44.740  1.00  0.00           H
ATOM   3513  HA2 GLY A 238      28.310  28.640  45.590  1.00  0.00           H
ATOM   3514  C   GLY A 238      29.730  27.580  46.790  1.00  0.00           C
ATOM   3515  O   GLY A 238      29.870  28.240  47.840  1.00  0.00           O
ATOM   3516  N   GLY A 239      29.870  26.260  46.780  1.00  0.00           N
ATOM   3517  H   GLY A 239      29.550  25.700  46.010  1.00  0.00           H
ATOM   3518  CA  GLY A 239      30.160  25.490  47.990  1.00  0.00           C
ATOM   3519  HA1 GLY A 239      31.050  25.970  48.390  1.00  0.00           H
ATOM   3520  HA2 GLY A 239      30.420  24.470  47.700  1.00  0.00           H
ATOM   3521  C   GLY A 239      29.010  25.560  48.990  1.00  0.00           C
ATOM   3522  O   GLY A 239      29.360  25.470  50.190  1.00  0.00           O
ATOM   3523  N   GLY A 240      27.760  25.770  48.590  1.00  0.00           N
ATOM   3524  H   GLY A 240      27.480  25.770  47.620  1.00  0.00           H
ATOM   3525  CA  GLY A 240      26.730  26.240  49.540  1.00  0.00           C
ATOM   3526  HA1 GLY A 240      26.970  25.810  50.520  1.00  0.00           H
ATOM   3527  HA2 GLY A 240      25.790  25.890  49.120  1.00  0.00           H
ATOM   3528  C   GLY A 240      26.490  27.790  49.660  1.00  0.00           C
ATOM   3529  O   GLY A 240      25.540  28.210  50.310  1.00  0.00           O
ATOM   3530  N   ASP A 241      27.340  28.650  49.110  1.00  0.00           N
ATOM   3531  H   ASP A 241      28.210  28.340  48.690  1.00  0.00           H
ATOM   3532  CA  ASP A 241      27.180  30.110  49.310  1.00  0.00           C
ATOM   3533  HA  ASP A 241      27.070  30.390  50.350  1.00  0.00           H
ATOM   3534  CB  ASP A 241      28.460  30.940  48.870  1.00  0.00           C
ATOM   3535  HB1 ASP A 241      28.250  32.000  49.050  1.00  0.00           H
ATOM   3536  HB2 ASP A 241      28.660  30.710  47.820  1.00  0.00           H
ATOM   3537  CG  ASP A 241      29.790  30.700  49.730  1.00  0.00           C
ATOM   3538  OD1 ASP A 241      29.870  29.850  50.680  1.00  0.00           O
ATOM   3539  OD2 ASP A 241      30.810  31.390  49.410  1.00  0.00           O
ATOM   3540  C   ASP A 241      25.940  30.630  48.570  1.00  0.00           C
ATOM   3541  O   ASP A 241      25.110  31.440  49.130  1.00  0.00           O
ATOM   3542  N   LEU A 242      25.800  30.230  47.280  1.00  0.00           N
ATOM   3543  H   LEU A 242      26.310  29.420  46.960  1.00  0.00           H
ATOM   3544  CA  LEU A 242      24.950  30.840  46.310  1.00  0.00           C
ATOM   3545  HA  LEU A 242      24.130  31.250  46.900  1.00  0.00           H
ATOM   3546  CB  LEU A 242      25.750  31.960  45.550  1.00  0.00           C
ATOM   3547  HB1 LEU A 242      25.180  32.290  44.680  1.00  0.00           H
ATOM   3548  HB2 LEU A 242      26.640  31.530  45.090  1.00  0.00           H
ATOM   3549  CG  LEU A 242      26.180  33.160  46.490  1.00  0.00           C
ATOM   3550  HG  LEU A 242      26.830  32.810  47.290  1.00  0.00           H
ATOM   3551  CD1 LEU A 242      27.070  34.120  45.640  1.00  0.00           C
ATOM   3552 1HD1 LEU A 242      26.560  34.620  44.810  1.00  0.00           H
ATOM   3553 2HD1 LEU A 242      27.450  34.940  46.250  1.00  0.00           H
ATOM   3554 3HD1 LEU A 242      27.840  33.510  45.170  1.00  0.00           H
ATOM   3555  CD2 LEU A 242      25.080  34.040  47.050  1.00  0.00           C
ATOM   3556 1HD2 LEU A 242      24.520  34.560  46.270  1.00  0.00           H
ATOM   3557 2HD2 LEU A 242      24.370  33.420  47.600  1.00  0.00           H
ATOM   3558 3HD2 LEU A 242      25.470  34.820  47.690  1.00  0.00           H
ATOM   3559  C   LEU A 242      24.240  29.820  45.300  1.00  0.00           C
ATOM   3560  O   LEU A 242      24.690  29.740  44.110  1.00  0.00           O
ATOM   3561  N   PRO A 243      23.300  29.020  45.820  1.00  0.00           N
ATOM   3562  CD  PRO A 243      22.720  29.000  47.210  1.00  0.00           C
ATOM   3563  HD1 PRO A 243      22.310  29.980  47.450  1.00  0.00           H
ATOM   3564  HD2 PRO A 243      23.460  28.820  47.990  1.00  0.00           H
ATOM   3565  CG  PRO A 243      21.680  27.870  47.290  1.00  0.00           C
ATOM   3566  HG1 PRO A 243      20.680  28.270  47.160  1.00  0.00           H
ATOM   3567  HG2 PRO A 243      21.840  27.380  48.260  1.00  0.00           H
ATOM   3568  CB  PRO A 243      22.070  26.960  46.100  1.00  0.00           C
ATOM   3569  HB1 PRO A 243      21.180  26.520  45.650  1.00  0.00           H
ATOM   3570  HB2 PRO A 243      22.780  26.240  46.490  1.00  0.00           H
ATOM   3571  CA  PRO A 243      22.770  27.810  45.110  1.00  0.00           C
ATOM   3572  HA  PRO A 243      23.630  27.240  44.760  1.00  0.00           H
ATOM   3573  C   PRO A 243      21.970  28.170  43.860  1.00  0.00           C
ATOM   3574  O   PRO A 243      21.940  27.370  42.910  1.00  0.00           O
ATOM   3575  N   ASN A 244      21.170  29.250  43.980  1.00  0.00           N
ATOM   3576  H   ASN A 244      21.320  29.790  44.820  1.00  0.00           H
ATOM   3577  CA  ASN A 244      20.360  29.730  42.870  1.00  0.00           C
ATOM   3578  HA  ASN A 244      19.690  28.960  42.490  1.00  0.00           H
ATOM   3579  CB  ASN A 244      19.470  30.890  43.350  1.00  0.00           C
ATOM   3580  HB1 ASN A 244      18.800  31.130  42.530  1.00  0.00           H
ATOM   3581  HB2 ASN A 244      20.110  31.710  43.690  1.00  0.00           H
ATOM   3582  CG  ASN A 244      18.520  30.410  44.410  1.00  0.00           C
ATOM   3583  OD1 ASN A 244      17.510  29.750  44.150  1.00  0.00           O
ATOM   3584  ND2 ASN A 244      18.880  30.680  45.660  1.00  0.00           N
ATOM   3585 1HD2 ASN A 244      19.810  31.080  45.760  1.00  0.00           H
ATOM   3586 2HD2 ASN A 244      18.290  30.620  46.480  1.00  0.00           H
ATOM   3587  C   ASN A 244      21.140  30.170  41.590  1.00  0.00           C
ATOM   3588  O   ASN A 244      20.720  29.980  40.430  1.00  0.00           O
ATOM   3589  N   SER A 245      22.330  30.600  41.870  1.00  0.00           N
ATOM   3590  H   SER A 245      22.620  30.660  42.840  1.00  0.00           H
ATOM   3591  CA  SER A 245      23.330  31.120  40.950  1.00  0.00           C
ATOM   3592  HA  SER A 245      22.830  31.580  40.090  1.00  0.00           H
ATOM   3593  CB  SER A 245      24.230  32.170  41.650  1.00  0.00           C
ATOM   3594  HB1 SER A 245      25.030  32.320  40.920  1.00  0.00           H
ATOM   3595  HB2 SER A 245      24.680  31.750  42.550  1.00  0.00           H
ATOM   3596  OG  SER A 245      23.550  33.490  41.840  1.00  0.00           O
ATOM   3597  HG  SER A 245      23.140  33.570  42.700  1.00  0.00           H
ATOM   3598  C   SER A 245      24.230  30.060  40.430  1.00  0.00           C
ATOM   3599  O   SER A 245      24.330  29.910  39.230  1.00  0.00           O
ATOM   3600  N   GLN A 246      24.620  29.100  41.290  1.00  0.00           N
ATOM   3601  H   GLN A 246      24.550  29.250  42.290  1.00  0.00           H
ATOM   3602  CA  GLN A 246      25.280  27.860  40.870  1.00  0.00           C
ATOM   3603  HA  GLN A 246      26.130  28.110  40.240  1.00  0.00           H
ATOM   3604  CB  GLN A 246      25.670  27.150  42.160  1.00  0.00           C
ATOM   3605  HB1 GLN A 246      24.810  27.000  42.820  1.00  0.00           H
ATOM   3606  HB2 GLN A 246      26.410  27.790  42.640  1.00  0.00           H
ATOM   3607  CG  GLN A 246      26.500  25.870  41.920  1.00  0.00           C
ATOM   3608  HG1 GLN A 246      27.170  26.210  41.130  1.00  0.00           H
ATOM   3609  HG2 GLN A 246      25.890  25.000  41.660  1.00  0.00           H
ATOM   3610  CD  GLN A 246      27.380  25.510  43.120  1.00  0.00           C
ATOM   3611  OE1 GLN A 246      27.240  26.110  44.230  1.00  0.00           O
ATOM   3612  NE2 GLN A 246      28.440  24.800  42.870  1.00  0.00           N
ATOM   3613 1HE2 GLN A 246      28.460  24.350  41.970  1.00  0.00           H
ATOM   3614 2HE2 GLN A 246      28.820  24.440  43.730  1.00  0.00           H
ATOM   3615  C   GLN A 246      24.380  26.980  39.990  1.00  0.00           C
ATOM   3616  O   GLN A 246      24.930  26.230  39.200  1.00  0.00           O
ATOM   3617  N   GLU A 247      23.030  26.960  40.130  1.00  0.00           N
ATOM   3618  H   GLU A 247      22.660  27.390  40.960  1.00  0.00           H
ATOM   3619  CA  GLU A 247      22.110  26.360  39.120  1.00  0.00           C
ATOM   3620  HA  GLU A 247      22.570  25.410  38.850  1.00  0.00           H
ATOM   3621  CB  GLU A 247      20.650  26.230  39.690  1.00  0.00           C
ATOM   3622  HB1 GLU A 247      20.270  27.210  39.950  1.00  0.00           H
ATOM   3623  HB2 GLU A 247      20.820  25.680  40.620  1.00  0.00           H
ATOM   3624  CG  GLU A 247      19.710  25.440  38.890  1.00  0.00           C
ATOM   3625  HG1 GLU A 247      20.150  24.480  38.650  1.00  0.00           H
ATOM   3626  HG2 GLU A 247      19.510  25.820  37.890  1.00  0.00           H
ATOM   3627  CD  GLU A 247      18.440  25.180  39.580  1.00  0.00           C
ATOM   3628  OE1 GLU A 247      17.350  25.340  38.960  1.00  0.00           O
ATOM   3629  OE2 GLU A 247      18.530  24.940  40.810  1.00  0.00           O
ATOM   3630  C   GLU A 247      22.100  27.050  37.740  1.00  0.00           C
ATOM   3631  O   GLU A 247      22.130  26.390  36.690  1.00  0.00           O
ATOM   3632  N   ALA A 248      22.200  28.380  37.640  1.00  0.00           N
ATOM   3633  H   ALA A 248      22.000  28.950  38.450  1.00  0.00           H
ATOM   3634  CA  ALA A 248      22.210  29.060  36.340  1.00  0.00           C
ATOM   3635  HA  ALA A 248      21.480  28.540  35.710  1.00  0.00           H
ATOM   3636  CB  ALA A 248      21.760  30.500  36.710  1.00  0.00           C
ATOM   3637  HB1 ALA A 248      22.360  30.890  37.530  1.00  0.00           H
ATOM   3638  HB2 ALA A 248      21.850  31.120  35.820  1.00  0.00           H
ATOM   3639  HB3 ALA A 248      20.740  30.400  37.060  1.00  0.00           H
ATOM   3640  C   ALA A 248      23.690  29.000  35.740  1.00  0.00           C
ATOM   3641  O   ALA A 248      23.860  29.100  34.530  1.00  0.00           O
ATOM   3642  N   LEU A 249      24.740  28.680  36.580  1.00  0.00           N
ATOM   3643  H   LEU A 249      24.630  28.630  37.580  1.00  0.00           H
ATOM   3644  CA  LEU A 249      26.090  28.620  36.020  1.00  0.00           C
ATOM   3645  HA  LEU A 249      26.250  29.430  35.300  1.00  0.00           H
ATOM   3646  CB  LEU A 249      27.140  28.770  37.120  1.00  0.00           C
ATOM   3647  HB1 LEU A 249      28.120  28.410  36.810  1.00  0.00           H
ATOM   3648  HB2 LEU A 249      26.760  28.120  37.910  1.00  0.00           H
ATOM   3649  CG  LEU A 249      27.260  30.160  37.650  1.00  0.00           C
ATOM   3650  HG  LEU A 249      26.240  30.460  37.880  1.00  0.00           H
ATOM   3651  CD1 LEU A 249      28.120  30.200  38.960  1.00  0.00           C
ATOM   3652 1HD1 LEU A 249      27.640  29.590  39.720  1.00  0.00           H
ATOM   3653 2HD1 LEU A 249      29.160  29.940  38.740  1.00  0.00           H
ATOM   3654 3HD1 LEU A 249      28.050  31.230  39.320  1.00  0.00           H
ATOM   3655  CD2 LEU A 249      27.820  31.050  36.600  1.00  0.00           C
ATOM   3656 1HD2 LEU A 249      27.890  32.010  37.110  1.00  0.00           H
ATOM   3657 2HD2 LEU A 249      28.790  30.680  36.260  1.00  0.00           H
ATOM   3658 3HD2 LEU A 249      27.080  31.260  35.830  1.00  0.00           H
ATOM   3659  C   LEU A 249      26.290  27.280  35.250  1.00  0.00           C
ATOM   3660  O   LEU A 249      27.030  27.200  34.280  1.00  0.00           O
ATOM   3661  N   GLN A 250      25.460  26.330  35.550  1.00  0.00           N
ATOM   3662  H   GLN A 250      24.790  26.330  36.310  1.00  0.00           H
ATOM   3663  CA  GLN A 250      25.380  25.180  34.670  1.00  0.00           C
ATOM   3664  HA  GLN A 250      26.250  24.530  34.760  1.00  0.00           H
ATOM   3665  CB  GLN A 250      24.260  24.230  35.220  1.00  0.00           C
ATOM   3666  HB1 GLN A 250      24.160  23.430  34.490  1.00  0.00           H
ATOM   3667  HB2 GLN A 250      23.300  24.740  35.230  1.00  0.00           H
ATOM   3668  CG  GLN A 250      24.470  23.820  36.700  1.00  0.00           C
ATOM   3669  HG1 GLN A 250      24.110  24.600  37.370  1.00  0.00           H
ATOM   3670  HG2 GLN A 250      25.540  23.810  36.930  1.00  0.00           H
ATOM   3671  CD  GLN A 250      23.800  22.530  37.140  1.00  0.00           C
ATOM   3672  OE1 GLN A 250      23.010  21.890  36.510  1.00  0.00           O
ATOM   3673  NE2 GLN A 250      24.190  22.010  38.310  1.00  0.00           N
ATOM   3674 1HE2 GLN A 250      24.960  22.430  38.810  1.00  0.00           H
ATOM   3675 2HE2 GLN A 250      23.650  21.250  38.710  1.00  0.00           H
ATOM   3676  C   GLN A 250      25.040  25.380  33.240  1.00  0.00           C
ATOM   3677  O   GLN A 250      25.090  24.370  32.570  1.00  0.00           O
ATOM   3678  N   LYS A 251      24.740  26.600  32.740  1.00  0.00           N
ATOM   3679  H   LYS A 251      24.940  27.350  33.390  1.00  0.00           H
ATOM   3680  CA  LYS A 251      24.320  26.910  31.410  1.00  0.00           C
ATOM   3681  HA  LYS A 251      23.690  26.100  31.030  1.00  0.00           H
ATOM   3682  CB  LYS A 251      23.450  28.120  31.460  1.00  0.00           C
ATOM   3683  HB1 LYS A 251      23.420  28.440  30.420  1.00  0.00           H
ATOM   3684  HB2 LYS A 251      23.920  28.960  31.990  1.00  0.00           H
ATOM   3685  CG  LYS A 251      22.060  27.810  32.000  1.00  0.00           C
ATOM   3686  HG1 LYS A 251      22.080  27.360  32.990  1.00  0.00           H
ATOM   3687  HG2 LYS A 251      21.540  27.090  31.370  1.00  0.00           H
ATOM   3688  CD  LYS A 251      21.080  29.030  32.010  1.00  0.00           C
ATOM   3689  HD1 LYS A 251      20.800  29.250  30.980  1.00  0.00           H
ATOM   3690  HD2 LYS A 251      21.540  29.900  32.470  1.00  0.00           H
ATOM   3691  CE  LYS A 251      19.840  28.630  32.800  1.00  0.00           C
ATOM   3692  HE1 LYS A 251      20.160  27.980  33.620  1.00  0.00           H
ATOM   3693  HE2 LYS A 251      19.070  28.130  32.220  1.00  0.00           H
ATOM   3694  NZ  LYS A 251      19.170  29.860  33.390  1.00  0.00           N
ATOM   3695  HZ1 LYS A 251      19.860  30.470  33.820  1.00  0.00           H
ATOM   3696  HZ2 LYS A 251      18.840  30.470  32.660  1.00  0.00           H
ATOM   3697  HZ3 LYS A 251      18.420  29.570  34.010  1.00  0.00           H
ATOM   3698  C   LYS A 251      25.530  27.080  30.490  1.00  0.00           C
ATOM   3699  O   LYS A 251      25.410  27.050  29.270  1.00  0.00           O
ATOM   3700  N   LEU A 252      26.700  27.170  31.070  1.00  0.00           N
ATOM   3701  H   LEU A 252      26.680  27.100  32.070  1.00  0.00           H
ATOM   3702  CA  LEU A 252      27.960  27.400  30.430  1.00  0.00           C
ATOM   3703  HA  LEU A 252      27.850  27.930  29.480  1.00  0.00           H
ATOM   3704  CB  LEU A 252      28.750  28.340  31.340  1.00  0.00           C
ATOM   3705  HB1 LEU A 252      29.640  28.630  30.790  1.00  0.00           H
ATOM   3706  HB2 LEU A 252      29.080  27.760  32.200  1.00  0.00           H
ATOM   3707  CG  LEU A 252      28.070  29.660  31.770  1.00  0.00           C
ATOM   3708  HG  LEU A 252      27.240  29.470  32.450  1.00  0.00           H
ATOM   3709  CD1 LEU A 252      29.120  30.510  32.600  1.00  0.00           C
ATOM   3710 1HD1 LEU A 252      28.690  31.470  32.870  1.00  0.00           H
ATOM   3711 2HD1 LEU A 252      29.380  29.980  33.510  1.00  0.00           H
ATOM   3712 3HD1 LEU A 252      30.080  30.550  32.090  1.00  0.00           H
ATOM   3713  CD2 LEU A 252      27.740  30.570  30.580  1.00  0.00           C
ATOM   3714 1HD2 LEU A 252      27.470  31.570  30.930  1.00  0.00           H
ATOM   3715 2HD2 LEU A 252      28.690  30.760  30.070  1.00  0.00           H
ATOM   3716 3HD2 LEU A 252      26.990  30.150  29.920  1.00  0.00           H
ATOM   3717  C   LEU A 252      28.650  26.090  30.160  1.00  0.00           C
ATOM   3718  O   LEU A 252      29.330  25.540  31.000  1.00  0.00           O
ATOM   3719  N   SER A 253      28.320  25.520  28.980  1.00  0.00           N
ATOM   3720  H   SER A 253      27.740  26.010  28.320  1.00  0.00           H
ATOM   3721  CA  SER A 253      28.750  24.150  28.530  1.00  0.00           C
ATOM   3722  HA  SER A 253      28.700  23.490  29.390  1.00  0.00           H
ATOM   3723  CB  SER A 253      27.860  23.680  27.420  1.00  0.00           C
ATOM   3724  HB1 SER A 253      26.940  23.330  27.900  1.00  0.00           H
ATOM   3725  HB2 SER A 253      28.380  22.860  26.930  1.00  0.00           H
ATOM   3726  OG  SER A 253      27.500  24.600  26.480  1.00  0.00           O
ATOM   3727  HG  SER A 253      27.370  24.100  25.680  1.00  0.00           H
ATOM   3728  C   SER A 253      30.180  24.110  28.030  1.00  0.00           C
ATOM   3729  O   SER A 253      30.770  23.020  27.820  1.00  0.00           O
ATOM   3730  N   ASP A 254      30.790  25.250  27.820  1.00  0.00           N
ATOM   3731  H   ASP A 254      30.280  26.100  28.030  1.00  0.00           H
ATOM   3732  CA  ASP A 254      32.170  25.300  27.330  1.00  0.00           C
ATOM   3733  HA  ASP A 254      32.350  24.320  26.880  1.00  0.00           H
ATOM   3734  CB  ASP A 254      32.310  26.310  26.170  1.00  0.00           C
ATOM   3735  HB1 ASP A 254      33.300  26.090  25.770  1.00  0.00           H
ATOM   3736  HB2 ASP A 254      32.220  27.270  26.680  1.00  0.00           H
ATOM   3737  CG  ASP A 254      31.250  26.170  25.110  1.00  0.00           C
ATOM   3738  OD1 ASP A 254      31.250  25.150  24.420  1.00  0.00           O
ATOM   3739  OD2 ASP A 254      30.360  27.040  25.040  1.00  0.00           O
ATOM   3740  C   ASP A 254      33.230  25.390  28.430  1.00  0.00           C
ATOM   3741  O   ASP A 254      34.410  25.700  28.120  1.00  0.00           O
ATOM   3742  N   VAL A 255      32.910  25.170  29.730  1.00  0.00           N
ATOM   3743  H   VAL A 255      31.920  24.990  29.880  1.00  0.00           H
ATOM   3744  CA  VAL A 255      33.780  25.370  30.820  1.00  0.00           C
ATOM   3745  HA  VAL A 255      34.810  25.320  30.460  1.00  0.00           H
ATOM   3746  CB  VAL A 255      33.580  26.760  31.480  1.00  0.00           C
ATOM   3747  HB  VAL A 255      34.290  26.850  32.300  1.00  0.00           H
ATOM   3748  CG1 VAL A 255      33.840  27.960  30.550  1.00  0.00           C
ATOM   3749 1HG1 VAL A 255      33.610  28.900  31.040  1.00  0.00           H
ATOM   3750 2HG1 VAL A 255      34.920  28.030  30.390  1.00  0.00           H
ATOM   3751 3HG1 VAL A 255      33.230  28.040  29.650  1.00  0.00           H
ATOM   3752  CG2 VAL A 255      32.170  26.950  32.110  1.00  0.00           C
ATOM   3753 1HG2 VAL A 255      31.400  26.870  31.340  1.00  0.00           H
ATOM   3754 2HG2 VAL A 255      32.120  26.230  32.920  1.00  0.00           H
ATOM   3755 3HG2 VAL A 255      32.150  27.920  32.600  1.00  0.00           H
ATOM   3756  C   VAL A 255      33.540  24.320  31.910  1.00  0.00           C
ATOM   3757  O   VAL A 255      32.430  23.730  32.010  1.00  0.00           O
ATOM   3758  N   THR A 256      34.590  23.930  32.600  1.00  0.00           N
ATOM   3759  H   THR A 256      35.490  24.280  32.290  1.00  0.00           H
ATOM   3760  CA  THR A 256      34.570  23.270  33.940  1.00  0.00           C
ATOM   3761  HA  THR A 256      33.750  22.550  33.870  1.00  0.00           H
ATOM   3762  CB  THR A 256      35.910  22.500  34.250  1.00  0.00           C
ATOM   3763  HB  THR A 256      36.730  23.200  34.410  1.00  0.00           H
ATOM   3764  CG2 THR A 256      35.710  21.590  35.440  1.00  0.00           C
ATOM   3765 1HG2 THR A 256      36.530  20.900  35.590  1.00  0.00           H
ATOM   3766 2HG2 THR A 256      35.500  22.140  36.350  1.00  0.00           H
ATOM   3767 3HG2 THR A 256      34.800  21.020  35.260  1.00  0.00           H
ATOM   3768  OG1 THR A 256      36.190  21.740  33.100  1.00  0.00           O
ATOM   3769  HG1 THR A 256      37.080  21.370  33.080  1.00  0.00           H
ATOM   3770  C   THR A 256      34.230  24.180  35.100  1.00  0.00           C
ATOM   3771  O   THR A 256      35.040  25.070  35.460  1.00  0.00           O
ATOM   3772  N   LEU A 257      33.130  23.980  35.780  1.00  0.00           N
ATOM   3773  H   LEU A 257      32.600  23.170  35.490  1.00  0.00           H
ATOM   3774  CA  LEU A 257      32.800  24.750  36.990  1.00  0.00           C
ATOM   3775  HA  LEU A 257      32.940  25.820  36.850  1.00  0.00           H
ATOM   3776  CB  LEU A 257      31.270  24.660  37.290  1.00  0.00           C
ATOM   3777  HB1 LEU A 257      31.000  25.150  38.220  1.00  0.00           H
ATOM   3778  HB2 LEU A 257      31.050  23.600  37.420  1.00  0.00           H
ATOM   3779  CG  LEU A 257      30.370  25.060  36.070  1.00  0.00           C
ATOM   3780  HG  LEU A 257      30.710  24.490  35.200  1.00  0.00           H
ATOM   3781  CD1 LEU A 257      28.850  24.780  36.220  1.00  0.00           C
ATOM   3782 1HD1 LEU A 257      28.450  24.660  35.210  1.00  0.00           H
ATOM   3783 2HD1 LEU A 257      28.680  23.890  36.820  1.00  0.00           H
ATOM   3784 3HD1 LEU A 257      28.370  25.620  36.730  1.00  0.00           H
ATOM   3785  CD2 LEU A 257      30.460  26.520  35.770  1.00  0.00           C
ATOM   3786 1HD2 LEU A 257      29.720  26.840  35.030  1.00  0.00           H
ATOM   3787 2HD2 LEU A 257      30.200  27.110  36.650  1.00  0.00           H
ATOM   3788 3HD2 LEU A 257      31.460  26.710  35.390  1.00  0.00           H
ATOM   3789  C   LEU A 257      33.670  24.390  38.180  1.00  0.00           C
ATOM   3790  O   LEU A 257      33.890  23.200  38.520  1.00  0.00           O
ATOM   3791  N   VAL A 258      34.220  25.370  38.940  1.00  0.00           N
ATOM   3792  H   VAL A 258      34.040  26.310  38.620  1.00  0.00           H
ATOM   3793  CA  VAL A 258      35.060  25.270  40.160  1.00  0.00           C
ATOM   3794  HA  VAL A 258      35.180  24.230  40.460  1.00  0.00           H
ATOM   3795  CB  VAL A 258      36.490  25.760  39.900  1.00  0.00           C
ATOM   3796  HB  VAL A 258      36.610  26.810  39.620  1.00  0.00           H
ATOM   3797  CG1 VAL A 258      37.330  25.480  41.040  1.00  0.00           C
ATOM   3798 1HG1 VAL A 258      37.240  24.430  41.320  1.00  0.00           H
ATOM   3799 2HG1 VAL A 258      38.360  25.770  40.840  1.00  0.00           H
ATOM   3800 3HG1 VAL A 258      37.070  26.040  41.940  1.00  0.00           H
ATOM   3801  CG2 VAL A 258      37.040  24.920  38.800  1.00  0.00           C
ATOM   3802 1HG2 VAL A 258      36.440  24.020  38.650  1.00  0.00           H
ATOM   3803 2HG2 VAL A 258      36.870  25.460  37.870  1.00  0.00           H
ATOM   3804 3HG2 VAL A 258      38.120  24.810  38.900  1.00  0.00           H
ATOM   3805  C   VAL A 258      34.470  26.100  41.290  1.00  0.00           C
ATOM   3806  O   VAL A 258      34.650  27.320  41.360  1.00  0.00           O
ATOM   3807  N   PRO A 259      33.670  25.430  42.140  1.00  0.00           N
ATOM   3808  CD  PRO A 259      33.200  24.080  42.070  1.00  0.00           C
ATOM   3809  HD1 PRO A 259      33.930  23.270  42.080  1.00  0.00           H
ATOM   3810  HD2 PRO A 259      32.560  24.140  41.190  1.00  0.00           H
ATOM   3811  CG  PRO A 259      32.250  23.890  43.230  1.00  0.00           C
ATOM   3812  HG1 PRO A 259      32.750  23.250  43.970  1.00  0.00           H
ATOM   3813  HG2 PRO A 259      31.320  23.420  42.920  1.00  0.00           H
ATOM   3814  CB  PRO A 259      31.920  25.290  43.610  1.00  0.00           C
ATOM   3815  HB1 PRO A 259      31.630  25.270  44.660  1.00  0.00           H
ATOM   3816  HB2 PRO A 259      31.110  25.640  42.980  1.00  0.00           H
ATOM   3817  CA  PRO A 259      33.080  26.160  43.260  1.00  0.00           C
ATOM   3818  HA  PRO A 259      32.670  27.140  43.010  1.00  0.00           H
ATOM   3819  C   PRO A 259      34.080  26.310  44.390  1.00  0.00           C
ATOM   3820  O   PRO A 259      34.760  25.360  44.780  1.00  0.00           O
ATOM   3821  N   VAL A 260      34.330  27.560  44.800  1.00  0.00           N
ATOM   3822  H   VAL A 260      33.900  28.320  44.300  1.00  0.00           H
ATOM   3823  CA  VAL A 260      35.040  28.000  46.020  1.00  0.00           C
ATOM   3824  HA  VAL A 260      35.270  27.110  46.590  1.00  0.00           H
ATOM   3825  CB  VAL A 260      36.370  28.770  45.600  1.00  0.00           C
ATOM   3826  HB  VAL A 260      36.730  29.370  46.440  1.00  0.00           H
ATOM   3827  CG1 VAL A 260      37.430  27.750  45.190  1.00  0.00           C
ATOM   3828 1HG1 VAL A 260      38.450  28.110  45.060  1.00  0.00           H
ATOM   3829 2HG1 VAL A 260      37.420  27.080  46.050  1.00  0.00           H
ATOM   3830 3HG1 VAL A 260      37.080  27.210  44.300  1.00  0.00           H
ATOM   3831  CG2 VAL A 260      36.280  29.690  44.430  1.00  0.00           C
ATOM   3832 1HG2 VAL A 260      35.850  29.200  43.560  1.00  0.00           H
ATOM   3833 2HG2 VAL A 260      35.720  30.580  44.720  1.00  0.00           H
ATOM   3834 3HG2 VAL A 260      37.220  30.160  44.130  1.00  0.00           H
ATOM   3835  C   VAL A 260      34.130  28.870  46.920  1.00  0.00           C
ATOM   3836  O   VAL A 260      33.080  29.330  46.500  1.00  0.00           O
ATOM   3837  N   SER A 261      34.470  28.920  48.190  1.00  0.00           N
ATOM   3838  H   SER A 261      35.240  28.390  48.560  1.00  0.00           H
ATOM   3839  CA  SER A 261      33.860  29.920  49.090  1.00  0.00           C
ATOM   3840  HA  SER A 261      33.070  30.520  48.630  1.00  0.00           H
ATOM   3841  CB  SER A 261      33.270  29.120  50.260  1.00  0.00           C
ATOM   3842  HB1 SER A 261      34.110  28.670  50.800  1.00  0.00           H
ATOM   3843  HB2 SER A 261      32.540  28.470  49.780  1.00  0.00           H
ATOM   3844  OG  SER A 261      32.660  30.060  51.120  1.00  0.00           O
ATOM   3845  HG  SER A 261      31.790  30.300  50.780  1.00  0.00           H
ATOM   3846  C   SER A 261      34.920  30.930  49.660  1.00  0.00           C
ATOM   3847  O   SER A 261      36.090  30.580  49.840  1.00  0.00           O
ATOM   3848  N   CYS A 262      34.440  32.160  49.870  1.00  0.00           N
ATOM   3849  H   CYS A 262      33.590  32.430  49.410  1.00  0.00           H
ATOM   3850  CA  CYS A 262      34.970  33.230  50.620  1.00  0.00           C
ATOM   3851  HA  CYS A 262      35.690  32.820  51.330  1.00  0.00           H
ATOM   3852  CB  CYS A 262      35.800  34.180  49.760  1.00  0.00           C
ATOM   3853  HB1 CYS A 262      36.690  33.700  49.350  1.00  0.00           H
ATOM   3854  HB2 CYS A 262      36.090  35.080  50.300  1.00  0.00           H
ATOM   3855  SG  CYS A 262      34.840  34.900  48.410  1.00  0.00           S
ATOM   3856  HG  CYS A 262      34.130  35.720  49.190  1.00  0.00           H
ATOM   3857  C   CYS A 262      33.910  33.890  51.480  1.00  0.00           C
ATOM   3858  O   CYS A 262      34.010  35.050  51.810  1.00  0.00           O
ATOM   3859  N   SER A 263      32.800  33.190  51.860  1.00  0.00           N
ATOM   3860  H   SER A 263      32.700  32.280  51.440  1.00  0.00           H
ATOM   3861  CA  SER A 263      31.780  33.790  52.740  1.00  0.00           C
ATOM   3862  HA  SER A 263      31.230  34.530  52.160  1.00  0.00           H
ATOM   3863  CB  SER A 263      30.770  32.700  53.070  1.00  0.00           C
ATOM   3864  HB1 SER A 263      30.760  32.060  52.180  1.00  0.00           H
ATOM   3865  HB2 SER A 263      29.760  33.040  53.280  1.00  0.00           H
ATOM   3866  OG  SER A 263      31.220  31.900  54.120  1.00  0.00           O
ATOM   3867  HG  SER A 263      32.120  31.620  53.950  1.00  0.00           H
ATOM   3868  C   SER A 263      32.130  34.400  54.040  1.00  0.00           C
ATOM   3869  O   SER A 263      31.280  35.130  54.580  1.00  0.00           O
ATOM   3870  N   GLU A 264      33.320  34.200  54.630  1.00  0.00           N
ATOM   3871  H   GLU A 264      33.880  33.430  54.300  1.00  0.00           H
ATOM   3872  CA  GLU A 264      33.820  34.870  55.850  1.00  0.00           C
ATOM   3873  HA  GLU A 264      32.990  35.160  56.500  1.00  0.00           H
ATOM   3874  CB  GLU A 264      34.610  33.750  56.610  1.00  0.00           C
ATOM   3875  HB1 GLU A 264      35.650  33.700  56.280  1.00  0.00           H
ATOM   3876  HB2 GLU A 264      34.190  32.760  56.410  1.00  0.00           H
ATOM   3877  CG  GLU A 264      34.540  34.010  58.050  1.00  0.00           C
ATOM   3878  HG1 GLU A 264      35.020  34.920  58.410  1.00  0.00           H
ATOM   3879  HG2 GLU A 264      35.030  33.170  58.530  1.00  0.00           H
ATOM   3880  CD  GLU A 264      33.120  33.970  58.630  1.00  0.00           C
ATOM   3881  OE1 GLU A 264      33.000  34.480  59.770  1.00  0.00           O
ATOM   3882  OE2 GLU A 264      32.110  33.720  57.930  1.00  0.00           O
ATOM   3883  C   GLU A 264      34.590  36.070  55.560  1.00  0.00           C
ATOM   3884  O   GLU A 264      34.370  37.070  56.150  1.00  0.00           O
ATOM   3885  N   LEU A 265      35.570  35.850  54.650  1.00  0.00           N
ATOM   3886  H   LEU A 265      35.830  34.910  54.390  1.00  0.00           H
ATOM   3887  CA  LEU A 265      36.480  36.840  54.140  1.00  0.00           C
ATOM   3888  HA  LEU A 265      37.080  37.200  54.980  1.00  0.00           H
ATOM   3889  CB  LEU A 265      37.400  36.230  53.070  1.00  0.00           C
ATOM   3890  HB1 LEU A 265      37.900  37.090  52.640  1.00  0.00           H
ATOM   3891  HB2 LEU A 265      36.850  35.770  52.250  1.00  0.00           H
ATOM   3892  CG  LEU A 265      38.490  35.280  53.630  1.00  0.00           C
ATOM   3893  HG  LEU A 265      38.060  34.630  54.390  1.00  0.00           H
ATOM   3894  CD1 LEU A 265      38.980  34.450  52.430  1.00  0.00           C
ATOM   3895 1HD1 LEU A 265      39.770  33.820  52.840  1.00  0.00           H
ATOM   3896 2HD1 LEU A 265      38.190  33.800  52.050  1.00  0.00           H
ATOM   3897 3HD1 LEU A 265      39.310  35.110  51.620  1.00  0.00           H
ATOM   3898  CD2 LEU A 265      39.660  35.960  54.290  1.00  0.00           C
ATOM   3899 1HD2 LEU A 265      39.230  36.580  55.070  1.00  0.00           H
ATOM   3900 2HD2 LEU A 265      40.290  35.190  54.750  1.00  0.00           H
ATOM   3901 3HD2 LEU A 265      40.250  36.520  53.570  1.00  0.00           H
ATOM   3902  C   LEU A 265      35.600  38.020  53.560  1.00  0.00           C
ATOM   3903  O   LEU A 265      36.030  39.150  53.650  1.00  0.00           O
ATOM   3904  N   GLU A 266      34.410  37.780  52.960  1.00  0.00           N
ATOM   3905  H   GLU A 266      34.210  36.800  52.870  1.00  0.00           H
ATOM   3906  CA  GLU A 266      33.600  38.780  52.240  1.00  0.00           C
ATOM   3907  HA  GLU A 266      34.260  39.190  51.480  1.00  0.00           H
ATOM   3908  CB  GLU A 266      32.510  37.950  51.500  1.00  0.00           C
ATOM   3909  HB1 GLU A 266      32.150  37.330  52.320  1.00  0.00           H
ATOM   3910  HB2 GLU A 266      33.060  37.300  50.820  1.00  0.00           H
ATOM   3911  CG  GLU A 266      31.380  38.680  50.680  1.00  0.00           C
ATOM   3912  HG1 GLU A 266      31.850  39.450  50.070  1.00  0.00           H
ATOM   3913  HG2 GLU A 266      30.670  39.140  51.370  1.00  0.00           H
ATOM   3914  CD  GLU A 266      30.570  37.680  49.940  1.00  0.00           C
ATOM   3915  OE1 GLU A 266      30.110  37.940  48.760  1.00  0.00           O
ATOM   3916  OE2 GLU A 266      30.230  36.570  50.410  1.00  0.00           O
ATOM   3917  C   GLU A 266      32.980  39.850  53.150  1.00  0.00           C
ATOM   3918  O   GLU A 266      32.560  40.910  52.660  1.00  0.00           O
ATOM   3919  N   LYS A 267      32.900  39.580  54.470  1.00  0.00           N
ATOM   3920  H   LYS A 267      33.250  38.670  54.720  1.00  0.00           H
ATOM   3921  CA  LYS A 267      32.560  40.650  55.420  1.00  0.00           C
ATOM   3922  HA  LYS A 267      31.550  41.030  55.280  1.00  0.00           H
ATOM   3923  CB  LYS A 267      32.500  39.910  56.780  1.00  0.00           C
ATOM   3924  HB1 LYS A 267      32.250  40.580  57.600  1.00  0.00           H
ATOM   3925  HB2 LYS A 267      33.480  39.510  57.050  1.00  0.00           H
ATOM   3926  CG  LYS A 267      31.560  38.680  56.860  1.00  0.00           C
ATOM   3927  HG1 LYS A 267      31.830  38.010  56.050  1.00  0.00           H
ATOM   3928  HG2 LYS A 267      30.520  38.990  56.760  1.00  0.00           H
ATOM   3929  CD  LYS A 267      31.580  38.160  58.340  1.00  0.00           C
ATOM   3930  HD1 LYS A 267      31.580  39.000  59.030  1.00  0.00           H
ATOM   3931  HD2 LYS A 267      32.510  37.600  58.430  1.00  0.00           H
ATOM   3932  CE  LYS A 267      30.440  37.150  58.530  1.00  0.00           C
ATOM   3933  HE1 LYS A 267      30.330  36.700  57.540  1.00  0.00           H
ATOM   3934  HE2 LYS A 267      29.530  37.720  58.720  1.00  0.00           H
ATOM   3935  NZ  LYS A 267      30.690  36.140  59.580  1.00  0.00           N
ATOM   3936  HZ1 LYS A 267      29.940  35.490  59.760  1.00  0.00           H
ATOM   3937  HZ2 LYS A 267      31.460  35.550  59.290  1.00  0.00           H
ATOM   3938  HZ3 LYS A 267      30.860  36.440  60.530  1.00  0.00           H
ATOM   3939  C   LYS A 267      33.520  41.750  55.490  1.00  0.00           C
ATOM   3940  O   LYS A 267      33.040  42.890  55.690  1.00  0.00           O
ATOM   3941  N   ALA A 268      34.810  41.570  55.230  1.00  0.00           N
ATOM   3942  H   ALA A 268      35.070  40.640  54.930  1.00  0.00           H
ATOM   3943  CA  ALA A 268      35.780  42.680  55.080  1.00  0.00           C
ATOM   3944  HA  ALA A 268      35.470  43.490  55.730  1.00  0.00           H
ATOM   3945  CB  ALA A 268      37.190  42.220  55.430  1.00  0.00           C
ATOM   3946  HB1 ALA A 268      37.360  41.960  56.470  1.00  0.00           H
ATOM   3947  HB2 ALA A 268      37.550  41.400  54.820  1.00  0.00           H
ATOM   3948  HB3 ALA A 268      37.960  42.980  55.270  1.00  0.00           H
ATOM   3949  C   ALA A 268      35.850  43.290  53.630  1.00  0.00           C
ATOM   3950  O   ALA A 268      36.630  44.230  53.290  1.00  0.00           O
ATOM   3951  N   GLY A 269      34.910  42.800  52.810  1.00  0.00           N
ATOM   3952  H   GLY A 269      34.290  42.060  53.100  1.00  0.00           H
ATOM   3953  CA  GLY A 269      34.600  43.290  51.440  1.00  0.00           C
ATOM   3954  HA1 GLY A 269      34.950  44.310  51.260  1.00  0.00           H
ATOM   3955  HA2 GLY A 269      33.540  43.350  51.220  1.00  0.00           H
ATOM   3956  C   GLY A 269      35.070  42.330  50.290  1.00  0.00           C
ATOM   3957  O   GLY A 269      34.610  42.390  49.120  1.00  0.00           O
ATOM   3958  N   ALA A 270      35.950  41.390  50.680  1.00  0.00           N
ATOM   3959  H   ALA A 270      36.080  41.240  51.670  1.00  0.00           H
ATOM   3960  CA  ALA A 270      36.580  40.530  49.780  1.00  0.00           C
ATOM   3961  HA  ALA A 270      37.150  41.220  49.160  1.00  0.00           H
ATOM   3962  CB  ALA A 270      37.530  39.610  50.640  1.00  0.00           C
ATOM   3963  HB1 ALA A 270      36.920  39.130  51.410  1.00  0.00           H
ATOM   3964  HB2 ALA A 270      38.090  38.950  49.970  1.00  0.00           H
ATOM   3965  HB3 ALA A 270      38.310  40.110  51.210  1.00  0.00           H
ATOM   3966  C   ALA A 270      35.680  39.550  48.960  1.00  0.00           C
ATOM   3967  O   ALA A 270      35.110  38.550  49.410  1.00  0.00           O
ATOM   3968  N   GLY A 271      35.610  39.920  47.660  1.00  0.00           N
ATOM   3969  H   GLY A 271      36.150  40.740  47.420  1.00  0.00           H
ATOM   3970  CA  GLY A 271      35.080  39.200  46.580  1.00  0.00           C
ATOM   3971  HA1 GLY A 271      34.800  39.890  45.780  1.00  0.00           H
ATOM   3972  HA2 GLY A 271      34.230  38.680  47.020  1.00  0.00           H
ATOM   3973  C   GLY A 271      36.120  38.150  46.070  1.00  0.00           C
ATOM   3974  O   GLY A 271      37.270  38.150  46.420  1.00  0.00           O
ATOM   3975  N   LEU A 272      35.640  37.190  45.270  1.00  0.00           N
ATOM   3976  H   LEU A 272      34.660  37.230  45.040  1.00  0.00           H
ATOM   3977  CA  LEU A 272      36.420  36.160  44.730  1.00  0.00           C
ATOM   3978  HA  LEU A 272      36.930  35.710  45.580  1.00  0.00           H
ATOM   3979  CB  LEU A 272      35.460  35.140  44.150  1.00  0.00           C
ATOM   3980  HB1 LEU A 272      34.790  35.550  43.390  1.00  0.00           H
ATOM   3981  HB2 LEU A 272      34.780  34.870  44.960  1.00  0.00           H
ATOM   3982  CG  LEU A 272      36.220  33.980  43.550  1.00  0.00           C
ATOM   3983  HG  LEU A 272      36.830  34.370  42.730  1.00  0.00           H
ATOM   3984  CD1 LEU A 272      37.090  33.230  44.600  1.00  0.00           C
ATOM   3985 1HD1 LEU A 272      37.690  32.490  44.070  1.00  0.00           H
ATOM   3986 2HD1 LEU A 272      37.780  33.790  45.240  1.00  0.00           H
ATOM   3987 3HD1 LEU A 272      36.410  32.660  45.240  1.00  0.00           H
ATOM   3988  CD2 LEU A 272      35.130  33.040  43.030  1.00  0.00           C
ATOM   3989 1HD2 LEU A 272      34.470  32.630  43.790  1.00  0.00           H
ATOM   3990 2HD2 LEU A 272      34.640  33.490  42.170  1.00  0.00           H
ATOM   3991 3HD2 LEU A 272      35.700  32.190  42.660  1.00  0.00           H
ATOM   3992  C   LEU A 272      37.510  36.710  43.860  1.00  0.00           C
ATOM   3993  O   LEU A 272      38.640  36.220  44.010  1.00  0.00           O
ATOM   3994  N   SER A 273      37.250  37.710  42.980  1.00  0.00           N
ATOM   3995  H   SER A 273      36.290  37.990  42.890  1.00  0.00           H
ATOM   3996  CA  SER A 273      38.260  38.180  42.050  1.00  0.00           C
ATOM   3997  HA  SER A 273      38.650  37.240  41.680  1.00  0.00           H
ATOM   3998  CB  SER A 273      37.660  39.020  40.890  1.00  0.00           C
ATOM   3999  HB1 SER A 273      37.170  38.370  40.170  1.00  0.00           H
ATOM   4000  HB2 SER A 273      38.480  39.480  40.330  1.00  0.00           H
ATOM   4001  OG  SER A 273      36.700  39.990  41.310  1.00  0.00           O
ATOM   4002  HG  SER A 273      35.930  39.450  41.480  1.00  0.00           H
ATOM   4003  C   SER A 273      39.310  39.040  42.840  1.00  0.00           C
ATOM   4004  O   SER A 273      40.310  39.340  42.160  1.00  0.00           O
ATOM   4005  N   SER A 274      39.120  39.270  44.140  1.00  0.00           N
ATOM   4006  H   SER A 274      38.210  39.020  44.490  1.00  0.00           H
ATOM   4007  CA  SER A 274      40.130  39.930  45.000  1.00  0.00           C
ATOM   4008  HA  SER A 274      40.630  40.660  44.380  1.00  0.00           H
ATOM   4009  CB  SER A 274      39.400  40.630  46.150  1.00  0.00           C
ATOM   4010  HB1 SER A 274      38.480  41.060  45.760  1.00  0.00           H
ATOM   4011  HB2 SER A 274      40.060  41.440  46.460  1.00  0.00           H
ATOM   4012  OG  SER A 274      39.200  39.840  47.330  1.00  0.00           O
ATOM   4013  HG  SER A 274      38.540  39.170  47.130  1.00  0.00           H
ATOM   4014  C   SER A 274      41.190  39.040  45.520  1.00  0.00           C
ATOM   4015  O   SER A 274      42.280  39.520  45.840  1.00  0.00           O
ATOM   4016  N   LEU A 275      40.900  37.700  45.810  1.00  0.00           N
ATOM   4017  H   LEU A 275      39.970  37.330  45.720  1.00  0.00           H
ATOM   4018  CA  LEU A 275      41.750  36.860  46.670  1.00  0.00           C
ATOM   4019  HA  LEU A 275      42.160  37.560  47.400  1.00  0.00           H
ATOM   4020  CB  LEU A 275      40.880  35.800  47.310  1.00  0.00           C
ATOM   4021  HB1 LEU A 275      41.460  35.020  47.800  1.00  0.00           H
ATOM   4022  HB2 LEU A 275      40.320  35.300  46.520  1.00  0.00           H
ATOM   4023  CG  LEU A 275      39.900  36.320  48.360  1.00  0.00           C
ATOM   4024  HG  LEU A 275      39.390  37.170  47.900  1.00  0.00           H
ATOM   4025  CD1 LEU A 275      38.810  35.300  48.700  1.00  0.00           C
ATOM   4026 1HD1 LEU A 275      38.040  35.590  49.410  1.00  0.00           H
ATOM   4027 2HD1 LEU A 275      38.270  35.100  47.770  1.00  0.00           H
ATOM   4028 3HD1 LEU A 275      39.330  34.390  48.990  1.00  0.00           H
ATOM   4029  CD2 LEU A 275      40.460  36.960  49.650  1.00  0.00           C
ATOM   4030 1HD2 LEU A 275      39.570  37.340  50.150  1.00  0.00           H
ATOM   4031 2HD2 LEU A 275      41.040  36.320  50.310  1.00  0.00           H
ATOM   4032 3HD2 LEU A 275      41.060  37.810  49.330  1.00  0.00           H
ATOM   4033  C   LEU A 275      43.020  36.290  46.050  1.00  0.00           C
ATOM   4034  O   LEU A 275      43.870  35.800  46.810  1.00  0.00           O
ATOM   4035  N   CYS A 276      43.220  36.360  44.720  1.00  0.00           N
ATOM   4036  H   CYS A 276      42.560  36.870  44.150  1.00  0.00           H
ATOM   4037  CA  CYS A 276      44.450  36.140  44.060  1.00  0.00           C
ATOM   4038  HA  CYS A 276      45.230  36.260  44.810  1.00  0.00           H
ATOM   4039  CB  CYS A 276      44.450  34.690  43.530  1.00  0.00           C
ATOM   4040  HB1 CYS A 276      44.310  34.090  44.420  1.00  0.00           H
ATOM   4041  HB2 CYS A 276      45.410  34.390  43.100  1.00  0.00           H
ATOM   4042  SG  CYS A 276      43.110  34.450  42.340  1.00  0.00           S
ATOM   4043  HG  CYS A 276      42.040  34.850  43.040  1.00  0.00           H
ATOM   4044  C   CYS A 276      44.730  37.240  42.940  1.00  0.00           C
ATOM   4045  O   CYS A 276      43.830  37.980  42.670  1.00  0.00           O
ATOM   4046  N   LEU A 277      45.950  37.250  42.370  1.00  0.00           N
ATOM   4047  H   LEU A 277      46.470  36.420  42.620  1.00  0.00           H
ATOM   4048  CA  LEU A 277      46.220  37.660  40.980  1.00  0.00           C
ATOM   4049  HA  LEU A 277      45.350  38.130  40.520  1.00  0.00           H
ATOM   4050  CB  LEU A 277      47.290  38.740  40.950  1.00  0.00           C
ATOM   4051  HB1 LEU A 277      47.720  38.820  39.950  1.00  0.00           H
ATOM   4052  HB2 LEU A 277      48.070  38.240  41.530  1.00  0.00           H
ATOM   4053  CG  LEU A 277      46.960  40.090  41.680  1.00  0.00           C
ATOM   4054  HG  LEU A 277      46.360  39.830  42.550  1.00  0.00           H
ATOM   4055  CD1 LEU A 277      48.240  40.850  42.170  1.00  0.00           C
ATOM   4056 1HD1 LEU A 277      47.810  41.820  42.420  1.00  0.00           H
ATOM   4057 2HD1 LEU A 277      48.640  40.450  43.100  1.00  0.00           H
ATOM   4058 3HD1 LEU A 277      49.040  40.940  41.440  1.00  0.00           H
ATOM   4059  CD2 LEU A 277      46.110  40.910  40.750  1.00  0.00           C
ATOM   4060 1HD2 LEU A 277      45.940  41.930  41.080  1.00  0.00           H
ATOM   4061 2HD2 LEU A 277      46.490  40.920  39.730  1.00  0.00           H
ATOM   4062 3HD2 LEU A 277      45.130  40.440  40.610  1.00  0.00           H
ATOM   4063  C   LEU A 277      46.500  36.470  40.140  1.00  0.00           C
ATOM   4064  O   LEU A 277      47.210  35.470  40.430  1.00  0.00           O
ATOM   4065  N   VAL A 278      45.940  36.610  38.930  1.00  0.00           N
ATOM   4066  H   VAL A 278      45.500  37.480  38.690  1.00  0.00           H
ATOM   4067  CA  VAL A 278      46.030  35.550  37.810  1.00  0.00           C
ATOM   4068  HA  VAL A 278      46.620  34.680  38.110  1.00  0.00           H
ATOM   4069  CB  VAL A 278      44.610  35.100  37.360  1.00  0.00           C
ATOM   4070  HB  VAL A 278      44.720  34.510  36.460  1.00  0.00           H
ATOM   4071  CG1 VAL A 278      44.000  34.310  38.490  1.00  0.00           C
ATOM   4072 1HG1 VAL A 278      43.850  34.940  39.370  1.00  0.00           H
ATOM   4073 2HG1 VAL A 278      43.070  33.810  38.200  1.00  0.00           H
ATOM   4074 3HG1 VAL A 278      44.730  33.580  38.820  1.00  0.00           H
ATOM   4075  CG2 VAL A 278      43.670  36.320  37.030  1.00  0.00           C
ATOM   4076 1HG2 VAL A 278      42.710  36.070  36.600  1.00  0.00           H
ATOM   4077 2HG2 VAL A 278      43.560  37.010  37.860  1.00  0.00           H
ATOM   4078 3HG2 VAL A 278      44.120  36.980  36.280  1.00  0.00           H
ATOM   4079  C   VAL A 278      46.880  36.100  36.610  1.00  0.00           C
ATOM   4080  O   VAL A 278      46.920  37.250  36.310  1.00  0.00           O
ATOM   4081  N   LEU A 279      47.680  35.200  35.950  1.00  0.00           N
ATOM   4082  H   LEU A 279      47.510  34.220  36.160  1.00  0.00           H
ATOM   4083  CA  LEU A 279      48.710  35.640  35.010  1.00  0.00           C
ATOM   4084  HA  LEU A 279      48.230  36.290  34.290  1.00  0.00           H
ATOM   4085  CB  LEU A 279      49.960  36.410  35.580  1.00  0.00           C
ATOM   4086  HB1 LEU A 279      49.670  37.360  36.020  1.00  0.00           H
ATOM   4087  HB2 LEU A 279      50.610  36.720  34.760  1.00  0.00           H
ATOM   4088  CG  LEU A 279      50.810  35.810  36.760  1.00  0.00           C
ATOM   4089  HG  LEU A 279      51.240  34.840  36.500  1.00  0.00           H
ATOM   4090  CD1 LEU A 279      52.000  36.700  36.840  1.00  0.00           C
ATOM   4091 1HD1 LEU A 279      51.800  37.700  37.210  1.00  0.00           H
ATOM   4092 2HD1 LEU A 279      52.690  36.220  37.540  1.00  0.00           H
ATOM   4093 3HD1 LEU A 279      52.410  36.720  35.830  1.00  0.00           H
ATOM   4094  CD2 LEU A 279      50.110  35.740  38.120  1.00  0.00           C
ATOM   4095 1HD2 LEU A 279      49.310  35.010  38.130  1.00  0.00           H
ATOM   4096 2HD2 LEU A 279      50.730  35.290  38.890  1.00  0.00           H
ATOM   4097 3HD2 LEU A 279      49.730  36.720  38.420  1.00  0.00           H
ATOM   4098  C   LEU A 279      49.260  34.430  34.180  1.00  0.00           C
ATOM   4099  O   LEU A 279      49.420  33.320  34.750  1.00  0.00           O
ATOM   4100  N   SER A 280      49.770  34.640  33.010  1.00  0.00           N
ATOM   4101  H   SER A 280      49.550  35.510  32.550  1.00  0.00           H
ATOM   4102  CA  SER A 280      50.700  33.740  32.330  1.00  0.00           C
ATOM   4103  HA  SER A 280      50.870  32.870  32.960  1.00  0.00           H
ATOM   4104  CB  SER A 280      50.250  33.170  30.980  1.00  0.00           C
ATOM   4105  HB1 SER A 280      50.020  33.960  30.270  1.00  0.00           H
ATOM   4106  HB2 SER A 280      49.380  32.550  31.170  1.00  0.00           H
ATOM   4107  OG  SER A 280      51.290  32.410  30.400  1.00  0.00           O
ATOM   4108  HG  SER A 280      50.960  31.510  30.340  1.00  0.00           H
ATOM   4109  C   SER A 280      52.030  34.400  32.040  1.00  0.00           C
ATOM   4110  O   SER A 280      52.020  35.410  31.330  1.00  0.00           O
ATOM   4111  N   THR A 281      53.120  34.010  32.660  1.00  0.00           N
ATOM   4112  H   THR A 281      53.080  33.090  33.070  1.00  0.00           H
ATOM   4113  CA  THR A 281      54.460  34.500  32.370  1.00  0.00           C
ATOM   4114  HA  THR A 281      54.410  35.580  32.520  1.00  0.00           H
ATOM   4115  CB  THR A 281      55.370  33.830  33.400  1.00  0.00           C
ATOM   4116  HB  THR A 281      56.350  34.140  33.040  1.00  0.00           H
ATOM   4117  CG2 THR A 281      55.190  34.320  34.860  1.00  0.00           C
ATOM   4118 1HG2 THR A 281      54.130  34.310  35.120  1.00  0.00           H
ATOM   4119 2HG2 THR A 281      55.740  33.780  35.630  1.00  0.00           H
ATOM   4120 3HG2 THR A 281      55.570  35.340  34.910  1.00  0.00           H
ATOM   4121  OG1 THR A 281      55.140  32.490  33.360  1.00  0.00           O
ATOM   4122  HG1 THR A 281      56.000  32.100  33.200  1.00  0.00           H
ATOM   4123  C   THR A 281      55.000  34.180  30.970  1.00  0.00           C
ATOM   4124  O   THR A 281      54.610  33.130  30.490  1.00  0.00           O
ATOM   4125  N   ARG A 282      55.950  34.770  30.310  1.00  0.00           N
ATOM   4126  H   ARG A 282      56.270  35.690  30.590  1.00  0.00           H
ATOM   4127  CA  ARG A 282      56.600  34.230  29.060  1.00  0.00           C
ATOM   4128  HA  ARG A 282      55.920  34.070  28.220  1.00  0.00           H
ATOM   4129  CB  ARG A 282      57.690  35.130  28.460  1.00  0.00           C
ATOM   4130  HB1 ARG A 282      58.140  34.620  27.610  1.00  0.00           H
ATOM   4131  HB2 ARG A 282      58.480  35.200  29.210  1.00  0.00           H
ATOM   4132  CG  ARG A 282      57.280  36.560  28.040  1.00  0.00           C
ATOM   4133  HG1 ARG A 282      56.880  37.090  28.900  1.00  0.00           H
ATOM   4134  HG2 ARG A 282      56.570  36.580  27.220  1.00  0.00           H
ATOM   4135  CD  ARG A 282      58.500  37.340  27.560  1.00  0.00           C
ATOM   4136  HD1 ARG A 282      59.080  36.610  26.990  1.00  0.00           H
ATOM   4137  HD2 ARG A 282      59.120  37.570  28.420  1.00  0.00           H
ATOM   4138  NE  ARG A 282      58.120  38.600  26.890  1.00  0.00           N
ATOM   4139  HE  ARG A 282      57.210  39.020  27.030  1.00  0.00           H
ATOM   4140  CZ  ARG A 282      58.900  39.470  26.370  1.00  0.00           C
ATOM   4141  NH1 ARG A 282      60.140  39.230  26.120  1.00  0.00           N
ATOM   4142 1HH1 ARG A 282      60.310  38.280  25.840  1.00  0.00           H
ATOM   4143 2HH1 ARG A 282      60.690  40.020  25.800  1.00  0.00           H
ATOM   4144  NH2 ARG A 282      58.450  40.640  26.070  1.00  0.00           N
ATOM   4145 1HH2 ARG A 282      57.490  40.840  26.320  1.00  0.00           H
ATOM   4146 2HH2 ARG A 282      59.130  41.330  25.780  1.00  0.00           H
ATOM   4147  C   ARG A 282      57.260  32.860  29.280  1.00  0.00           C
ATOM   4148  O   ARG A 282      57.920  32.710  30.370  1.00  0.00           O
ATOM   4149  N   PRO A 283      57.270  31.910  28.350  1.00  0.00           N
ATOM   4150  CD  PRO A 283      56.450  31.850  27.210  1.00  0.00           C
ATOM   4151  HD1 PRO A 283      56.910  32.350  26.360  1.00  0.00           H
ATOM   4152  HD2 PRO A 283      55.430  32.220  27.370  1.00  0.00           H
ATOM   4153  CG  PRO A 283      56.290  30.410  26.710  1.00  0.00           C
ATOM   4154  HG1 PRO A 283      56.550  30.460  25.650  1.00  0.00           H
ATOM   4155  HG2 PRO A 283      55.260  30.090  26.870  1.00  0.00           H
ATOM   4156  CB  PRO A 283      57.310  29.630  27.490  1.00  0.00           C
ATOM   4157  HB1 PRO A 283      58.060  29.330  26.760  1.00  0.00           H
ATOM   4158  HB2 PRO A 283      56.790  28.780  27.940  1.00  0.00           H
ATOM   4159  CA  PRO A 283      57.920  30.630  28.480  1.00  0.00           C
ATOM   4160  HA  PRO A 283      57.690  30.310  29.500  1.00  0.00           H
ATOM   4161  C   PRO A 283      59.420  30.850  28.240  1.00  0.00           C
ATOM   4162  O   PRO A 283      59.750  31.690  27.390  1.00  0.00           O
ATOM   4163  N   HIS A 284      60.230  30.130  28.940  1.00  0.00           N
ATOM   4164  H   HIS A 284      59.810  29.430  29.530  1.00  0.00           H
ATOM   4165  CA  HIS A 284      61.660  30.260  28.990  1.00  0.00           C
ATOM   4166  HA  HIS A 284      61.950  31.300  28.850  1.00  0.00           H
ATOM   4167  CB  HIS A 284      62.240  29.920  30.370  1.00  0.00           C
ATOM   4168  HB1 HIS A 284      63.310  29.710  30.300  1.00  0.00           H
ATOM   4169  HB2 HIS A 284      61.900  28.930  30.680  1.00  0.00           H
ATOM   4170  CG  HIS A 284      62.140  30.760  31.560  1.00  0.00           C
ATOM   4171  ND1 HIS A 284      61.560  32.000  31.620  1.00  0.00           N
ATOM   4172  CE1 HIS A 284      61.550  32.440  32.870  1.00  0.00           C
ATOM   4173  HE1 HIS A 284      61.080  33.360  33.190  1.00  0.00           H
ATOM   4174  NE2 HIS A 284      61.940  31.430  33.620  1.00  0.00           N
ATOM   4175  HE2 HIS A 284      62.070  31.550  34.620  1.00  0.00           H
ATOM   4176  CD2 HIS A 284      62.340  30.340  32.850  1.00  0.00           C
ATOM   4177  HD2 HIS A 284      62.890  29.450  33.110  1.00  0.00           H
ATOM   4178  C   HIS A 284      62.340  29.630  27.820  1.00  0.00           C
ATOM   4179  O   HIS A 284      61.880  28.670  27.270  1.00  0.00           O
ATOM   4180  N   SER A 285      63.560  30.060  27.460  1.00  0.00           N
ATOM   4181  H   SER A 285      64.030  30.740  28.050  1.00  0.00           H
ATOM   4182  CA  SER A 285      64.320  29.780  26.220  1.00  0.00           C
ATOM   4183  HA  SER A 285      63.780  29.000  25.690  1.00  0.00           H
ATOM   4184  CB  SER A 285      64.470  31.020  25.350  1.00  0.00           C
ATOM   4185  HB1 SER A 285      65.140  30.650  24.570  1.00  0.00           H
ATOM   4186  HB2 SER A 285      65.020  31.780  25.900  1.00  0.00           H
ATOM   4187  OG  SER A 285      63.300  31.510  24.670  1.00  0.00           O
ATOM   4188  HG  SER A 285      62.710  30.750  24.570  1.00  0.00           H
ATOM   4189  C   SER A 285      65.660  29.160  26.590  1.00  0.00           C
ATOM   4190  OC1 SER A 285      65.740  27.890  26.710  1.00  0.00           O
ATOM   4191  OC2 SER A 285      66.630  29.940  26.780  1.00  0.00           O
ATOM   4192  H01 UNK B 286      36.910  47.920  53.660  1.00  0.00            
ATOM   4193  H06 UNK B 286      38.110  46.150  47.220  1.00  0.00            
ATOM   4194  H04 UNK B 286      38.600  44.840  46.250  1.00  0.00            
ATOM   4195  H03 UNK B 286      37.170  46.260  53.360  1.00  0.00            
ATOM   4196  H05 UNK B 286      37.320  45.820  45.730  1.00  0.00            
ATOM   4197  H02 UNK B 286      35.880  47.130  52.780  1.00  0.00            
ATOM   4198  O   UNK B 286      39.720  48.730  51.070  1.00  0.00            
ATOM   4199  O1  UNK B 286      38.820  49.330  52.880  1.00  0.00            
ATOM   4200  N   UNK B 286      36.890  47.170  52.960  1.00  0.00            
ATOM   4201  N1  UNK B 286      36.510  44.850  48.340  1.00  0.00            
ATOM   4202  N2  UNK B 286      36.090  44.100  46.160  1.00  0.00            
ATOM   4203  N3  UNK B 286      37.810  45.430  46.550  1.00  0.00            
ATOM   4204  C   UNK B 286      36.990  47.950  50.470  1.00  0.00            
ATOM   4205  C1  UNK B 286      36.170  46.760  49.860  1.00  0.00            
ATOM   4206  C2  UNK B 286      37.800  47.550  51.760  1.00  0.00            
ATOM   4207  C3  UNK B 286      37.230  45.710  49.390  1.00  0.00            
ATOM   4208  C4  UNK B 286      38.920  48.590  51.970  1.00  0.00            
ATOM   4209  C5  UNK B 286      36.880  44.530  47.130  1.00  0.00            
ATOM   4210  C6  UNK B 286      34.630  43.850  46.370  1.00  0.00            
ATOM   4211  C7  UNK B 286      36.550  43.210  45.090  1.00  0.00            
ATOM   4212  H   UNK B 286      36.290  48.750  50.740  1.00  0.00            
ATOM   4213  H1  UNK B 286      37.680  48.450  49.770  1.00  0.00            
ATOM   4214  H2  UNK B 286      35.580  46.290  50.660  1.00  0.00            
ATOM   4215  H3  UNK B 286      35.530  47.180  49.080  1.00  0.00            
ATOM   4216  H4  UNK B 286      38.380  46.650  51.560  1.00  0.00            
ATOM   4217  H5  UNK B 286      38.190  46.110  49.050  1.00  0.00            
ATOM   4218  H6  UNK B 286      37.470  44.990  50.190  1.00  0.00            
ATOM   4219  H7  UNK B 286      34.280  44.450  47.230  1.00  0.00            
ATOM   4220  H8  UNK B 286      34.400  42.800  46.570  1.00  0.00            
ATOM   4221  H9  UNK B 286      34.100  44.150  45.450  1.00  0.00            
ATOM   4222  H10 UNK B 286      36.820  42.200  45.420  1.00  0.00            
ATOM   4223  H11 UNK B 286      37.410  43.700  44.630  1.00  0.00            
ATOM   4224  H12 UNK B 286      35.750  43.080  44.340  1.00  0.00            
END
