# Supplementary material for: A multicentric consortium study demonstrates that dimethylarginine dimethylaminohydrolase 2 is not a dimethylarginine dimethylaminohydrolase
Source: Nat Commun. 2023 Jun 9;14:3392. doi: 10.1038/s41467-023-38467-9 (PMC10256801; doi:10.1038/s41467-023-38467-9)
Supplement: Supplementary file 9 — Source Data [file 41467_2023_38467_MOESM9_ESM.zip › Source Data/File 15.10_DDAH2-ModelB-MDS-final-5.pdb]

CRYST1   80.193   80.193   80.193  90.00  90.00  90.00 P 1           1
ATOM      1  N   MET A   1      54.681  45.999  25.909  1.00  0.00           N
ATOM      2  H1  MET A   1      54.949  45.402  26.674  1.00  0.00           H
ATOM      3  H2  MET A   1      55.394  46.700  25.742  1.00  0.00           H
ATOM      4  H3  MET A   1      53.908  46.606  26.149  1.00  0.00           H
ATOM      5  CA  MET A   1      54.382  45.190  24.709  1.00  0.00           C
ATOM      6  HA  MET A   1      53.862  45.746  23.931  1.00  0.00           H
ATOM      7  CB  MET A   1      55.696  44.528  24.248  1.00  0.00           C
ATOM      8  HB1 MET A   1      56.085  43.822  24.973  1.00  0.00           H
ATOM      9  HB2 MET A   1      56.442  45.296  24.059  1.00  0.00           H
ATOM     10  CG  MET A   1      55.439  43.818  22.880  1.00  0.00           C
ATOM     11  HG1 MET A   1      55.270  44.562  22.111  1.00  0.00           H
ATOM     12  HG2 MET A   1      54.509  43.244  22.921  1.00  0.00           H
ATOM     13  SD  MET A   1      56.764  42.706  22.399  1.00  0.00           S
ATOM     14  CE  MET A   1      56.248  42.121  20.688  1.00  0.00           C
ATOM     15  HE1 MET A   1      57.131  41.801  20.141  1.00  0.00           H
ATOM     16  HE2 MET A   1      55.445  41.386  20.611  1.00  0.00           H
ATOM     17  HE3 MET A   1      55.779  42.933  20.125  1.00  0.00           H
ATOM     18  C   MET A   1      53.321  44.296  25.143  1.00  0.00           C
ATOM     19  O   MET A   1      53.515  43.566  26.128  1.00  0.00           O
ATOM     20  N   GLY A   2      52.162  44.422  24.498  1.00  0.00           N
ATOM     21  H   GLY A   2      52.177  45.022  23.685  1.00  0.00           H
ATOM     22  CA  GLY A   2      51.010  43.552  24.676  1.00  0.00           C
ATOM     23  HA1 GLY A   2      50.177  43.986  24.112  1.00  0.00           H
ATOM     24  HA2 GLY A   2      50.789  43.610  25.741  1.00  0.00           H
ATOM     25  C   GLY A   2      51.210  42.140  24.123  1.00  0.00           C
ATOM     26  O   GLY A   2      52.078  41.831  23.352  1.00  0.00           O
ATOM     27  N   THR A   3      50.305  41.249  24.440  1.00  0.00           N
ATOM     28  H   THR A   3      49.531  41.565  25.010  1.00  0.00           H
ATOM     29  CA  THR A   3      50.235  39.891  23.932  1.00  0.00           C
ATOM     30  HA  THR A   3      51.247  39.478  23.900  1.00  0.00           H
ATOM     31  CB  THR A   3      49.488  39.050  24.997  1.00  0.00           C
ATOM     32  HB  THR A   3      48.465  39.383  25.099  1.00  0.00           H
ATOM     33  CG2 THR A   3      49.507  37.517  24.668  1.00  0.00           C
ATOM     34 1HG2 THR A   3      50.501  37.136  24.447  1.00  0.00           H
ATOM     35 2HG2 THR A   3      49.160  36.951  25.543  1.00  0.00           H
ATOM     36 3HG2 THR A   3      48.901  37.143  23.843  1.00  0.00           H
ATOM     37  OG1 THR A   3      50.037  39.024  26.232  1.00  0.00           O
ATOM     38  HG1 THR A   3      49.609  39.786  26.601  1.00  0.00           H
ATOM     39  C   THR A   3      49.690  39.629  22.551  1.00  0.00           C
ATOM     40  O   THR A   3      48.478  39.962  22.311  1.00  0.00           O
ATOM     41  N   PRO A   4      50.434  38.908  21.655  1.00  0.00           N
ATOM     42  CD  PRO A   4      51.881  38.586  21.764  1.00  0.00           C
ATOM     43  HD1 PRO A   4      52.186  38.216  22.740  1.00  0.00           H
ATOM     44  HD2 PRO A   4      52.413  39.522  21.635  1.00  0.00           H
ATOM     45  CG  PRO A   4      52.185  37.661  20.626  1.00  0.00           C
ATOM     46  HG1 PRO A   4      52.065  36.638  20.992  1.00  0.00           H
ATOM     47  HG2 PRO A   4      53.148  37.845  20.157  1.00  0.00           H
ATOM     48  CB  PRO A   4      51.098  38.020  19.599  1.00  0.00           C
ATOM     49  HB1 PRO A   4      50.927  37.233  18.865  1.00  0.00           H
ATOM     50  HB2 PRO A   4      51.376  38.920  19.055  1.00  0.00           H
ATOM     51  CA  PRO A   4      49.845  38.414  20.374  1.00  0.00           C
ATOM     52  HA  PRO A   4      49.267  39.181  19.853  1.00  0.00           H
ATOM     53  C   PRO A   4      48.936  37.155  20.559  1.00  0.00           C
ATOM     54  O   PRO A   4      49.312  36.190  21.180  1.00  0.00           O
ATOM     55  N   GLY A   5      47.742  37.165  19.930  1.00  0.00           N
ATOM     56  H   GLY A   5      47.400  38.048  19.571  1.00  0.00           H
ATOM     57  CA  GLY A   5      46.745  36.084  20.029  1.00  0.00           C
ATOM     58  HA1 GLY A   5      47.310  35.224  19.684  1.00  0.00           H
ATOM     59  HA2 GLY A   5      45.941  36.366  19.350  1.00  0.00           H
ATOM     60  C   GLY A   5      46.076  35.822  21.401  1.00  0.00           C
ATOM     61  O   GLY A   5      45.670  34.674  21.732  1.00  0.00           O
ATOM     62  N   GLU A   6      45.938  36.941  22.242  1.00  0.00           N
ATOM     63  H   GLU A   6      46.031  37.862  21.831  1.00  0.00           H
ATOM     64  CA  GLU A   6      45.343  36.881  23.633  1.00  0.00           C
ATOM     65  HA  GLU A   6      45.980  36.221  24.222  1.00  0.00           H
ATOM     66  CB  GLU A   6      45.419  38.263  24.259  1.00  0.00           C
ATOM     67  HB1 GLU A   6      44.732  39.002  23.824  1.00  0.00           H
ATOM     68  HB2 GLU A   6      46.429  38.638  24.107  1.00  0.00           H
ATOM     69  CG  GLU A   6      45.219  38.351  25.804  1.00  0.00           C
ATOM     70  HG1 GLU A   6      44.171  38.170  26.027  1.00  0.00           H
ATOM     71  HG2 GLU A   6      45.419  39.392  26.069  1.00  0.00           H
ATOM     72  CD  GLU A   6      46.117  37.521  26.724  1.00  0.00           C
ATOM     73  OE1 GLU A   6      46.008  36.273  26.621  1.00  0.00           O
ATOM     74  OE2 GLU A   6      46.874  38.001  27.586  1.00  0.00           O
ATOM     75  C   GLU A   6      43.890  36.448  23.710  1.00  0.00           C
ATOM     76  O   GLU A   6      43.095  36.756  22.824  1.00  0.00           O
ATOM     77  N   GLY A   7      43.562  35.689  24.784  1.00  0.00           N
ATOM     78  H   GLY A   7      44.160  35.528  25.576  1.00  0.00           H
ATOM     79  CA  GLY A   7      42.166  35.140  24.940  1.00  0.00           C
ATOM     80  HA1 GLY A   7      42.109  34.112  24.576  1.00  0.00           H
ATOM     81  HA2 GLY A   7      41.483  35.712  24.302  1.00  0.00           H
ATOM     82  C   GLY A   7      41.748  35.306  26.353  1.00  0.00           C
ATOM     83  O   GLY A   7      42.438  35.969  27.119  1.00  0.00           O
ATOM     84  N   LEU A   8      40.573  34.829  26.624  1.00  0.00           N
ATOM     85  H   LEU A   8      39.961  34.538  25.871  1.00  0.00           H
ATOM     86  CA  LEU A   8      39.912  34.840  27.934  1.00  0.00           C
ATOM     87  HA  LEU A   8      40.109  35.837  28.312  1.00  0.00           H
ATOM     88  CB  LEU A   8      38.380  34.645  27.681  1.00  0.00           C
ATOM     89  HB1 LEU A   8      38.155  33.623  27.384  1.00  0.00           H
ATOM     90  HB2 LEU A   8      38.006  35.352  26.932  1.00  0.00           H
ATOM     91  CG  LEU A   8      37.520  34.878  28.930  1.00  0.00           C
ATOM     92  HG  LEU A   8      37.738  34.041  29.595  1.00  0.00           H
ATOM     93  CD1 LEU A   8      37.778  36.228  29.719  1.00  0.00           C
ATOM     94 1HD1 LEU A   8      37.189  36.189  30.645  1.00  0.00           H
ATOM     95 2HD1 LEU A   8      38.803  36.130  30.079  1.00  0.00           H
ATOM     96 3HD1 LEU A   8      37.600  37.132  29.148  1.00  0.00           H
ATOM     97  CD2 LEU A   8      35.950  34.925  28.556  1.00  0.00           C
ATOM     98 1HD2 LEU A   8      35.648  34.072  27.957  1.00  0.00           H
ATOM     99 2HD2 LEU A   8      35.516  34.893  29.553  1.00  0.00           H
ATOM    100 3HD2 LEU A   8      35.658  35.898  28.163  1.00  0.00           H
ATOM    101  C   LEU A   8      40.492  33.825  28.775  1.00  0.00           C
ATOM    102  O   LEU A   8      40.585  32.686  28.321  1.00  0.00           O
ATOM    103  N   GLY A   9      40.874  34.209  29.998  1.00  0.00           N
ATOM    104  H   GLY A   9      40.785  35.167  30.299  1.00  0.00           H
ATOM    105  CA  GLY A   9      41.193  33.347  31.080  1.00  0.00           C
ATOM    106  HA1 GLY A   9      40.339  32.673  31.171  1.00  0.00           H
ATOM    107  HA2 GLY A   9      41.307  33.779  32.065  1.00  0.00           H
ATOM    108  C   GLY A   9      42.459  32.513  30.929  1.00  0.00           C
ATOM    109  O   GLY A   9      42.549  31.487  31.565  1.00  0.00           O
ATOM    110  N   ARG A  10      43.382  32.990  30.171  1.00  0.00           N
ATOM    111  H   ARG A  10      43.308  33.986  30.040  1.00  0.00           H
ATOM    112  CA  ARG A  10      44.720  32.411  30.163  1.00  0.00           C
ATOM    113  HA  ARG A  10      44.585  31.328  30.170  1.00  0.00           H
ATOM    114  CB  ARG A  10      45.347  32.731  28.829  1.00  0.00           C
ATOM    115  HB1 ARG A  10      46.114  31.982  28.623  1.00  0.00           H
ATOM    116  HB2 ARG A  10      45.730  33.743  28.932  1.00  0.00           H
ATOM    117  CG  ARG A  10      44.431  32.787  27.656  1.00  0.00           C
ATOM    118  HG1 ARG A  10      43.925  33.760  27.667  1.00  0.00           H
ATOM    119  HG2 ARG A  10      43.634  32.044  27.736  1.00  0.00           H
ATOM    120  CD  ARG A  10      45.033  32.586  26.287  1.00  0.00           C
ATOM    121  HD1 ARG A  10      44.267  32.895  25.584  1.00  0.00           H
ATOM    122  HD2 ARG A  10      45.492  31.602  26.157  1.00  0.00           H
ATOM    123  NE  ARG A  10      46.078  33.580  26.074  1.00  0.00           N
ATOM    124  HE  ARG A  10      45.952  34.428  26.605  1.00  0.00           H
ATOM    125  CZ  ARG A  10      47.094  33.615  25.258  1.00  0.00           C
ATOM    126  NH1 ARG A  10      47.352  32.754  24.301  1.00  0.00           N
ATOM    127 1HH1 ARG A  10      46.973  31.822  24.337  1.00  0.00           H
ATOM    128 2HH1 ARG A  10      48.044  33.036  23.624  1.00  0.00           H
ATOM    129  NH2 ARG A  10      47.908  34.638  25.363  1.00  0.00           N
ATOM    130 1HH2 ARG A  10      47.774  35.367  26.057  1.00  0.00           H
ATOM    131 2HH2 ARG A  10      48.766  34.666  24.825  1.00  0.00           H
ATOM    132  C   ARG A  10      45.597  32.850  31.350  1.00  0.00           C
ATOM    133  O   ARG A  10      45.379  33.821  32.054  1.00  0.00           O
ATOM    134  N   CYS A  11      46.447  31.941  31.717  1.00  0.00           N
ATOM    135  H   CYS A  11      46.511  31.119  31.138  1.00  0.00           H
ATOM    136  CA  CYS A  11      47.462  32.137  32.784  1.00  0.00           C
ATOM    137  HA  CYS A  11      48.164  32.927  32.508  1.00  0.00           H
ATOM    138  CB  CYS A  11      46.859  32.359  34.189  1.00  0.00           C
ATOM    139  HB1 CYS A  11      46.179  33.191  34.308  1.00  0.00           H
ATOM    140  HB2 CYS A  11      47.618  32.411  34.975  1.00  0.00           H
ATOM    141  SG  CYS A  11      45.746  31.034  34.597  1.00  0.00           S
ATOM    142  HG  CYS A  11      44.851  31.148  33.607  1.00  0.00           H
ATOM    143  C   CYS A  11      48.325  30.924  32.949  1.00  0.00           C
ATOM    144  O   CYS A  11      48.015  29.903  32.311  1.00  0.00           O
ATOM    145  N   SER A  12      49.459  30.991  33.604  1.00  0.00           N
ATOM    146  H   SER A  12      49.825  31.878  33.915  1.00  0.00           H
ATOM    147  CA  SER A  12      50.339  29.904  34.050  1.00  0.00           C
ATOM    148  HA  SER A  12      49.866  28.927  33.941  1.00  0.00           H
ATOM    149  CB  SER A  12      51.572  29.745  33.147  1.00  0.00           C
ATOM    150  HB1 SER A  12      51.309  29.403  32.146  1.00  0.00           H
ATOM    151  HB2 SER A  12      52.195  28.970  33.578  1.00  0.00           H
ATOM    152  OG  SER A  12      52.361  30.953  33.177  1.00  0.00           O
ATOM    153  HG  SER A  12      53.224  30.573  33.038  1.00  0.00           H
ATOM    154  C   SER A  12      50.571  30.006  35.495  1.00  0.00           C
ATOM    155  O   SER A  12      50.798  28.916  36.115  1.00  0.00           O
ATOM    156  N   HIS A  13      50.540  31.258  36.078  1.00  0.00           N
ATOM    157  H   HIS A  13      50.468  32.133  35.585  1.00  0.00           H
ATOM    158  CA  HIS A  13      50.842  31.505  37.508  1.00  0.00           C
ATOM    159  HA  HIS A  13      51.058  30.563  38.006  1.00  0.00           H
ATOM    160  CB  HIS A  13      52.134  32.316  37.642  1.00  0.00           C
ATOM    161  HB1 HIS A  13      52.269  32.777  38.620  1.00  0.00           H
ATOM    162  HB2 HIS A  13      52.123  33.214  37.030  1.00  0.00           H
ATOM    163  CG  HIS A  13      53.408  31.626  37.134  1.00  0.00           C
ATOM    164  ND1 HIS A  13      53.658  31.238  35.851  1.00  0.00           N
ATOM    165  HD1 HIS A  13      52.966  31.168  35.117  1.00  0.00           H
ATOM    166  CE1 HIS A  13      54.819  30.671  35.784  1.00  0.00           C
ATOM    167  HE1 HIS A  13      55.246  30.322  34.856  1.00  0.00           H
ATOM    168  NE2 HIS A  13      55.431  30.724  36.967  1.00  0.00           N
ATOM    169  CD2 HIS A  13      54.547  31.305  37.806  1.00  0.00           C
ATOM    170  HD2 HIS A  13      54.681  31.436  38.870  1.00  0.00           H
ATOM    171  C   HIS A  13      49.693  32.198  38.204  1.00  0.00           C
ATOM    172  O   HIS A  13      48.890  32.833  37.568  1.00  0.00           O
ATOM    173  N   ALA A  14      49.679  32.010  39.513  1.00  0.00           N
ATOM    174  H   ALA A  14      50.363  31.338  39.824  1.00  0.00           H
ATOM    175  CA  ALA A  14      48.690  32.551  40.430  1.00  0.00           C
ATOM    176  HA  ALA A  14      48.166  33.430  40.051  1.00  0.00           H
ATOM    177  CB  ALA A  14      47.798  31.434  40.743  1.00  0.00           C
ATOM    178  HB1 ALA A  14      47.149  31.075  39.942  1.00  0.00           H
ATOM    179  HB2 ALA A  14      48.260  30.533  41.138  1.00  0.00           H
ATOM    180  HB3 ALA A  14      47.122  31.733  41.549  1.00  0.00           H
ATOM    181  C   ALA A  14      49.417  33.082  41.697  1.00  0.00           C
ATOM    182  O   ALA A  14      50.478  32.642  42.098  1.00  0.00           O
ATOM    183  N   LEU A  15      48.831  34.128  42.303  1.00  0.00           N
ATOM    184  H   LEU A  15      48.083  34.605  41.826  1.00  0.00           H
ATOM    185  CA  LEU A  15      49.362  34.855  43.482  1.00  0.00           C
ATOM    186  HA  LEU A  15      50.295  34.376  43.767  1.00  0.00           H
ATOM    187  CB  LEU A  15      49.724  36.243  43.017  1.00  0.00           C
ATOM    188  HB1 LEU A  15      49.073  36.940  43.553  1.00  0.00           H
ATOM    189  HB2 LEU A  15      49.436  36.390  41.978  1.00  0.00           H
ATOM    190  CG  LEU A  15      51.180  36.628  43.271  1.00  0.00           C
ATOM    191  HG  LEU A  15      51.325  36.340  44.309  1.00  0.00           H
ATOM    192  CD1 LEU A  15      52.233  35.847  42.415  1.00  0.00           C
ATOM    193 1HD1 LEU A  15      52.152  36.171  41.381  1.00  0.00           H
ATOM    194 2HD1 LEU A  15      53.236  36.090  42.768  1.00  0.00           H
ATOM    195 3HD1 LEU A  15      51.983  34.791  42.483  1.00  0.00           H
ATOM    196  CD2 LEU A  15      51.420  38.127  43.137  1.00  0.00           C
ATOM    197 1HD2 LEU A  15      50.795  38.477  43.956  1.00  0.00           H
ATOM    198 2HD2 LEU A  15      52.460  38.351  43.358  1.00  0.00           H
ATOM    199 3HD2 LEU A  15      51.044  38.572  42.223  1.00  0.00           H
ATOM    200  C   LEU A  15      48.294  34.971  44.612  1.00  0.00           C
ATOM    201  O   LEU A  15      47.104  35.189  44.418  1.00  0.00           O
ATOM    202  N   ILE A  16      48.691  34.699  45.857  1.00  0.00           N
ATOM    203  H   ILE A  16      49.661  34.438  45.906  1.00  0.00           H
ATOM    204  CA  ILE A  16      47.857  34.676  47.047  1.00  0.00           C
ATOM    205  HA  ILE A  16      47.090  35.444  46.997  1.00  0.00           H
ATOM    206  CB  ILE A  16      47.151  33.342  47.378  1.00  0.00           C
ATOM    207  HB  ILE A  16      46.594  33.450  48.305  1.00  0.00           H
ATOM    208  CG2 ILE A  16      46.159  32.822  46.259  1.00  0.00           C
ATOM    209 1HG2 ILE A  16      45.722  31.857  46.501  1.00  0.00           H
ATOM    210 2HG2 ILE A  16      45.403  33.592  46.046  1.00  0.00           H
ATOM    211 3HG2 ILE A  16      46.711  32.653  45.331  1.00  0.00           H
ATOM    212  CG1 ILE A  16      48.190  32.233  47.552  1.00  0.00           C
ATOM    213 1HG1 ILE A  16      49.071  32.698  47.999  1.00  0.00           H
ATOM    214 2HG1 ILE A  16      48.592  31.899  46.600  1.00  0.00           H
ATOM    215  CD  ILE A  16      47.858  30.977  48.394  1.00  0.00           C
ATOM    216  HD1 ILE A  16      47.572  31.310  49.381  1.00  0.00           H
ATOM    217  HD2 ILE A  16      47.104  30.401  47.859  1.00  0.00           H
ATOM    218  HD3 ILE A  16      48.790  30.414  48.421  1.00  0.00           H
ATOM    219  C   ILE A  16      48.744  35.184  48.239  1.00  0.00           C
ATOM    220  O   ILE A  16      49.976  35.346  48.104  1.00  0.00           O
ATOM    221  N   ARG A  17      48.155  35.303  49.454  1.00  0.00           N
ATOM    222  H   ARG A  17      47.184  35.081  49.588  1.00  0.00           H
ATOM    223  CA  ARG A  17      48.913  35.639  50.662  1.00  0.00           C
ATOM    224  HA  ARG A  17      49.879  35.155  50.523  1.00  0.00           H
ATOM    225  CB  ARG A  17      48.937  37.226  50.913  1.00  0.00           C
ATOM    226  HB1 ARG A  17      47.945  37.548  51.216  1.00  0.00           H
ATOM    227  HB2 ARG A  17      49.120  37.759  49.976  1.00  0.00           H
ATOM    228  CG  ARG A  17      49.890  37.645  52.047  1.00  0.00           C
ATOM    229  HG1 ARG A  17      50.880  37.200  51.928  1.00  0.00           H
ATOM    230  HG2 ARG A  17      49.406  37.414  52.990  1.00  0.00           H
ATOM    231  CD  ARG A  17      50.271  39.120  51.886  1.00  0.00           C
ATOM    232  HD1 ARG A  17      49.393  39.766  51.809  1.00  0.00           H
ATOM    233  HD2 ARG A  17      50.856  39.195  50.970  1.00  0.00           H
ATOM    234  NE  ARG A  17      51.207  39.452  52.889  1.00  0.00           N
ATOM    235  HE  ARG A  17      51.193  38.871  53.713  1.00  0.00           H
ATOM    236  CZ  ARG A  17      52.409  40.054  52.666  1.00  0.00           C
ATOM    237  NH1 ARG A  17      52.619  40.846  51.575  1.00  0.00           N
ATOM    238 1HH1 ARG A  17      51.869  40.914  50.894  1.00  0.00           H
ATOM    239 2HH1 ARG A  17      53.584  41.084  51.370  1.00  0.00           H
ATOM    240  NH2 ARG A  17      53.302  39.964  53.588  1.00  0.00           N
ATOM    241 1HH2 ARG A  17      53.085  39.398  54.405  1.00  0.00           H
ATOM    242 2HH2 ARG A  17      54.216  40.384  53.564  1.00  0.00           H
ATOM    243  C   ARG A  17      48.273  35.025  51.907  1.00  0.00           C
ATOM    244  O   ARG A  17      47.028  35.050  52.094  1.00  0.00           O
ATOM    245  N   GLY A  18      49.066  34.573  52.871  1.00  0.00           N
ATOM    246  H   GLY A  18      50.047  34.579  52.645  1.00  0.00           H
ATOM    247  CA  GLY A  18      48.712  33.941  54.103  1.00  0.00           C
ATOM    248  HA1 GLY A  18      49.547  33.381  54.536  1.00  0.00           H
ATOM    249  HA2 GLY A  18      48.099  33.057  53.933  1.00  0.00           H
ATOM    250  C   GLY A  18      47.942  34.880  55.106  1.00  0.00           C
ATOM    251  O   GLY A  18      48.186  36.059  55.156  1.00  0.00           O
ATOM    252  N   VAL A  19      46.985  34.192  55.837  1.00  0.00           N
ATOM    253  H   VAL A  19      46.951  33.184  55.902  1.00  0.00           H
ATOM    254  CA  VAL A  19      46.101  34.947  56.813  1.00  0.00           C
ATOM    255  HA  VAL A  19      45.799  35.843  56.260  1.00  0.00           H
ATOM    256  CB  VAL A  19      44.782  34.161  57.032  1.00  0.00           C
ATOM    257  HB  VAL A  19      44.916  33.308  57.706  1.00  0.00           H
ATOM    258  CG1 VAL A  19      43.711  35.140  57.586  1.00  0.00           C
ATOM    259 1HG1 VAL A  19      44.108  35.491  58.533  1.00  0.00           H
ATOM    260 2HG1 VAL A  19      43.536  35.962  56.897  1.00  0.00           H
ATOM    261 3HG1 VAL A  19      42.782  34.583  57.740  1.00  0.00           H
ATOM    262  CG2 VAL A  19      44.053  33.680  55.795  1.00  0.00           C
ATOM    263 1HG2 VAL A  19      43.789  34.519  55.159  1.00  0.00           H
ATOM    264 2HG2 VAL A  19      44.698  33.048  55.192  1.00  0.00           H
ATOM    265 3HG2 VAL A  19      43.140  33.139  56.073  1.00  0.00           H
ATOM    266  C   VAL A  19      46.810  35.322  58.128  1.00  0.00           C
ATOM    267  O   VAL A  19      47.348  34.443  58.808  1.00  0.00           O
ATOM    268  N   PRO A  20      46.819  36.601  58.562  1.00  0.00           N
ATOM    269  CD  PRO A  20      46.506  37.748  57.692  1.00  0.00           C
ATOM    270  HD1 PRO A  20      45.435  37.738  57.470  1.00  0.00           H
ATOM    271  HD2 PRO A  20      47.085  37.665  56.765  1.00  0.00           H
ATOM    272  CG  PRO A  20      46.861  39.070  58.467  1.00  0.00           C
ATOM    273  HG1 PRO A  20      45.946  39.292  59.017  1.00  0.00           H
ATOM    274  HG2 PRO A  20      47.154  39.874  57.794  1.00  0.00           H
ATOM    275  CB  PRO A  20      47.928  38.617  59.428  1.00  0.00           C
ATOM    276  HB1 PRO A  20      47.934  39.244  60.318  1.00  0.00           H
ATOM    277  HB2 PRO A  20      48.834  38.647  58.828  1.00  0.00           H
ATOM    278  CA  PRO A  20      47.475  37.152  59.729  1.00  0.00           C
ATOM    279  HA  PRO A  20      48.386  36.619  60.020  1.00  0.00           H
ATOM    280  C   PRO A  20      46.541  37.120  61.005  1.00  0.00           C
ATOM    281  O   PRO A  20      45.332  37.108  60.853  1.00  0.00           O
ATOM    282  N   GLU A  21      47.119  37.246  62.164  1.00  0.00           N
ATOM    283  H   GLU A  21      48.117  37.248  62.317  1.00  0.00           H
ATOM    284  CA  GLU A  21      46.319  37.292  63.426  1.00  0.00           C
ATOM    285  HA  GLU A  21      45.477  36.643  63.159  1.00  0.00           H
ATOM    286  CB  GLU A  21      47.125  36.771  64.581  1.00  0.00           C
ATOM    287  HB1 GLU A  21      47.401  37.564  65.275  1.00  0.00           H
ATOM    288  HB2 GLU A  21      48.036  36.344  64.179  1.00  0.00           H
ATOM    289  CG  GLU A  21      46.417  35.841  65.474  1.00  0.00           C
ATOM    290  HG1 GLU A  21      46.329  34.882  64.968  1.00  0.00           H
ATOM    291  HG2 GLU A  21      45.402  36.218  65.578  1.00  0.00           H
ATOM    292  CD  GLU A  21      47.047  35.695  66.864  1.00  0.00           C
ATOM    293  OE1 GLU A  21      46.844  36.650  67.627  1.00  0.00           O
ATOM    294  OE2 GLU A  21      47.753  34.677  67.216  1.00  0.00           O
ATOM    295  C   GLU A  21      45.509  38.602  63.650  1.00  0.00           C
ATOM    296  O   GLU A  21      44.518  38.563  64.346  1.00  0.00           O
ATOM    297  N   SER A  22      45.899  39.709  62.902  1.00  0.00           N
ATOM    298  H   SER A  22      46.781  39.557  62.430  1.00  0.00           H
ATOM    299  CA  SER A  22      45.341  41.014  63.030  1.00  0.00           C
ATOM    300  HA  SER A  22      45.017  41.213  64.048  1.00  0.00           H
ATOM    301  CB  SER A  22      46.349  42.125  62.762  1.00  0.00           C
ATOM    302  HB1 SER A  22      47.154  41.887  63.455  1.00  0.00           H
ATOM    303  HB2 SER A  22      45.854  43.081  62.890  1.00  0.00           H
ATOM    304  OG  SER A  22      46.684  42.064  61.371  1.00  0.00           O
ATOM    305  HG  SER A  22      47.303  42.781  61.211  1.00  0.00           H
ATOM    306  C   SER A  22      44.102  41.232  62.109  1.00  0.00           C
ATOM    307  O   SER A  22      43.240  42.024  62.349  1.00  0.00           O
ATOM    308  N   LEU A  23      43.979  40.394  61.120  1.00  0.00           N
ATOM    309  H   LEU A  23      44.746  39.785  60.868  1.00  0.00           H
ATOM    310  CA  LEU A  23      42.723  40.152  60.501  1.00  0.00           C
ATOM    311  HA  LEU A  23      42.304  41.136  60.289  1.00  0.00           H
ATOM    312  CB  LEU A  23      42.941  39.467  59.209  1.00  0.00           C
ATOM    313  HB1 LEU A  23      43.408  38.496  59.412  1.00  0.00           H
ATOM    314  HB2 LEU A  23      43.720  39.923  58.591  1.00  0.00           H
ATOM    315  CG  LEU A  23      41.634  39.239  58.428  1.00  0.00           C
ATOM    316  HG  LEU A  23      40.957  38.809  59.169  1.00  0.00           H
ATOM    317  CD1 LEU A  23      40.970  40.487  57.836  1.00  0.00           C
ATOM    318 1HD1 LEU A  23      39.925  40.433  57.517  1.00  0.00           H
ATOM    319 2HD1 LEU A  23      40.919  41.268  58.600  1.00  0.00           H
ATOM    320 3HD1 LEU A  23      41.559  40.909  57.018  1.00  0.00           H
ATOM    321  CD2 LEU A  23      41.772  38.250  57.292  1.00  0.00           C
ATOM    322 1HD2 LEU A  23      42.124  37.330  57.756  1.00  0.00           H
ATOM    323 2HD2 LEU A  23      40.830  38.122  56.769  1.00  0.00           H
ATOM    324 3HD2 LEU A  23      42.451  38.604  56.519  1.00  0.00           H
ATOM    325  C   LEU A  23      41.724  39.409  61.413  1.00  0.00           C
ATOM    326  O   LEU A  23      40.561  39.792  61.511  1.00  0.00           O
ATOM    327  N   ALA A  24      42.241  38.334  62.050  1.00  0.00           N
ATOM    328  H   ALA A  24      43.214  38.115  61.891  1.00  0.00           H
ATOM    329  CA  ALA A  24      41.393  37.424  62.851  1.00  0.00           C
ATOM    330  HA  ALA A  24      40.438  37.176  62.375  1.00  0.00           H
ATOM    331  CB  ALA A  24      42.179  36.125  63.100  1.00  0.00           C
ATOM    332  HB1 ALA A  24      42.977  36.295  63.812  1.00  0.00           H
ATOM    333  HB2 ALA A  24      41.424  35.360  63.292  1.00  0.00           H
ATOM    334  HB3 ALA A  24      42.696  35.873  62.174  1.00  0.00           H
ATOM    335  C   ALA A  24      40.966  38.154  64.211  1.00  0.00           C
ATOM    336  O   ALA A  24      39.895  37.856  64.681  1.00  0.00           O
ATOM    337  N   SER A  25      41.702  39.171  64.691  1.00  0.00           N
ATOM    338  H   SER A  25      42.563  39.429  64.229  1.00  0.00           H
ATOM    339  CA  SER A  25      41.181  40.052  65.754  1.00  0.00           C
ATOM    340  HA  SER A  25      40.836  39.396  66.552  1.00  0.00           H
ATOM    341  CB  SER A  25      42.356  40.850  66.322  1.00  0.00           C
ATOM    342  HB1 SER A  25      43.233  40.199  66.337  1.00  0.00           H
ATOM    343  HB2 SER A  25      42.124  41.223  67.316  1.00  0.00           H
ATOM    344  OG  SER A  25      42.574  41.941  65.464  1.00  0.00           O
ATOM    345  HG  SER A  25      43.402  42.357  65.724  1.00  0.00           H
ATOM    346  C   SER A  25      40.010  40.988  65.328  1.00  0.00           C
ATOM    347  O   SER A  25      39.121  41.370  66.109  1.00  0.00           O
ATOM    348  N   GLY A  26      40.003  41.201  64.024  1.00  0.00           N
ATOM    349  H   GLY A  26      40.777  40.793  63.505  1.00  0.00           H
ATOM    350  CA  GLY A  26      39.249  42.188  63.345  1.00  0.00           C
ATOM    351  HA1 GLY A  26      38.204  41.995  63.561  1.00  0.00           H
ATOM    352  HA2 GLY A  26      39.452  42.036  62.285  1.00  0.00           H
ATOM    353  C   GLY A  26      39.567  43.677  63.675  1.00  0.00           C
ATOM    354  O   GLY A  26      39.551  44.529  62.815  1.00  0.00           O
ATOM    355  N   GLU A  27      39.634  43.994  64.935  1.00  0.00           N
ATOM    356  H   GLU A  27      39.431  43.323  65.665  1.00  0.00           H
ATOM    357  CA  GLU A  27      39.857  45.343  65.400  1.00  0.00           C
ATOM    358  HA  GLU A  27      39.110  45.950  64.894  1.00  0.00           H
ATOM    359  CB  GLU A  27      39.582  45.535  66.862  1.00  0.00           C
ATOM    360  HB1 GLU A  27      38.509  45.476  67.054  1.00  0.00           H
ATOM    361  HB2 GLU A  27      39.872  46.560  67.075  1.00  0.00           H
ATOM    362  CG  GLU A  27      40.421  44.677  67.783  1.00  0.00           C
ATOM    363  HG1 GLU A  27      41.471  44.953  67.673  1.00  0.00           H
ATOM    364  HG2 GLU A  27      40.320  43.654  67.415  1.00  0.00           H
ATOM    365  CD  GLU A  27      39.980  44.839  69.231  1.00  0.00           C
ATOM    366  OE1 GLU A  27      39.225  43.994  69.724  1.00  0.00           O
ATOM    367  OE2 GLU A  27      40.403  45.758  69.927  1.00  0.00           O
ATOM    368  C   GLU A  27      41.214  45.994  64.971  1.00  0.00           C
ATOM    369  O   GLU A  27      41.395  47.224  64.976  1.00  0.00           O
ATOM    370  N   GLY A  28      42.210  45.116  64.761  1.00  0.00           N
ATOM    371  H   GLY A  28      41.911  44.160  64.893  1.00  0.00           H
ATOM    372  CA  GLY A  28      43.612  45.568  64.386  1.00  0.00           C
ATOM    373  HA1 GLY A  28      44.236  44.687  64.232  1.00  0.00           H
ATOM    374  HA2 GLY A  28      43.935  46.318  65.108  1.00  0.00           H
ATOM    375  C   GLY A  28      43.512  46.353  63.041  1.00  0.00           C
ATOM    376  O   GLY A  28      44.169  47.339  62.814  1.00  0.00           O
ATOM    377  N   ALA A  29      42.571  45.957  62.141  1.00  0.00           N
ATOM    378  H   ALA A  29      41.900  45.293  62.511  1.00  0.00           H
ATOM    379  CA  ALA A  29      42.330  46.628  60.836  1.00  0.00           C
ATOM    380  HA  ALA A  29      43.315  46.632  60.364  1.00  0.00           H
ATOM    381  CB  ALA A  29      41.456  45.678  59.977  1.00  0.00           C
ATOM    382  HB1 ALA A  29      40.520  45.464  60.495  1.00  0.00           H
ATOM    383  HB2 ALA A  29      41.300  46.168  59.011  1.00  0.00           H
ATOM    384  HB3 ALA A  29      41.932  44.701  59.886  1.00  0.00           H
ATOM    385  C   ALA A  29      41.652  47.990  60.880  1.00  0.00           C
ATOM    386  O   ALA A  29      41.851  48.775  59.962  1.00  0.00           O
ATOM    387  N   GLY A  30      41.067  48.369  62.039  1.00  0.00           N
ATOM    388  H   GLY A  30      40.925  47.671  62.747  1.00  0.00           H
ATOM    389  CA  GLY A  30      40.504  49.734  62.307  1.00  0.00           C
ATOM    390  HA1 GLY A  30      41.332  50.447  62.322  1.00  0.00           H
ATOM    391  HA2 GLY A  30      40.117  49.711  63.328  1.00  0.00           H
ATOM    392  C   GLY A  30      39.433  50.237  61.502  1.00  0.00           C
ATOM    393  O   GLY A  30      39.333  51.463  61.333  1.00  0.00           O
ATOM    394  N   ALA A  31      38.638  49.375  60.920  1.00  0.00           N
ATOM    395  H   ALA A  31      38.745  48.407  61.205  1.00  0.00           H
ATOM    396  CA  ALA A  31      37.870  49.689  59.745  1.00  0.00           C
ATOM    397  HA  ALA A  31      37.706  50.765  59.715  1.00  0.00           H
ATOM    398  CB  ALA A  31      38.665  49.416  58.525  1.00  0.00           C
ATOM    399  HB1 ALA A  31      38.720  48.336  58.447  1.00  0.00           H
ATOM    400  HB2 ALA A  31      38.168  49.862  57.658  1.00  0.00           H
ATOM    401  HB3 ALA A  31      39.706  49.738  58.560  1.00  0.00           H
ATOM    402  C   ALA A  31      36.418  49.151  59.727  1.00  0.00           C
ATOM    403  O   ALA A  31      35.801  49.050  58.690  1.00  0.00           O
ATOM    404  N   GLY A  32      35.972  48.822  60.934  1.00  0.00           N
ATOM    405  H   GLY A  32      36.598  48.898  61.735  1.00  0.00           H
ATOM    406  CA  GLY A  32      34.620  48.284  61.139  1.00  0.00           C
ATOM    407  HA1 GLY A  32      33.894  48.902  60.614  1.00  0.00           H
ATOM    408  HA2 GLY A  32      34.354  48.346  62.199  1.00  0.00           H
ATOM    409  C   GLY A  32      34.496  46.878  60.666  1.00  0.00           C
ATOM    410  O   GLY A  32      33.555  46.652  59.911  1.00  0.00           O
ATOM    411  N   LEU A  33      35.494  46.005  60.982  1.00  0.00           N
ATOM    412  H   LEU A  33      36.207  46.367  61.604  1.00  0.00           H
ATOM    413  CA  LEU A  33      35.531  44.653  60.607  1.00  0.00           C
ATOM    414  HA  LEU A  33      34.702  44.399  59.942  1.00  0.00           H
ATOM    415  CB  LEU A  33      36.798  44.330  59.779  1.00  0.00           C
ATOM    416  HB1 LEU A  33      36.844  43.292  59.459  1.00  0.00           H
ATOM    417  HB2 LEU A  33      37.655  44.405  60.453  1.00  0.00           H
ATOM    418  CG  LEU A  33      37.086  45.205  58.510  1.00  0.00           C
ATOM    419  HG  LEU A  33      37.119  46.260  58.775  1.00  0.00           H
ATOM    420  CD1 LEU A  33      38.445  44.872  57.958  1.00  0.00           C
ATOM    421 1HD1 LEU A  33      39.204  44.876  58.739  1.00  0.00           H
ATOM    422 2HD1 LEU A  33      38.412  43.890  57.504  1.00  0.00           H
ATOM    423 3HD1 LEU A  33      38.760  45.576  57.179  1.00  0.00           H
ATOM    424  CD2 LEU A  33      36.072  44.993  57.398  1.00  0.00           C
ATOM    425 1HD2 LEU A  33      35.117  45.495  57.512  1.00  0.00           H
ATOM    426 2HD2 LEU A  33      36.510  45.283  56.447  1.00  0.00           H
ATOM    427 3HD2 LEU A  33      35.886  43.928  57.234  1.00  0.00           H
ATOM    428  C   LEU A  33      35.452  43.684  61.803  1.00  0.00           C
ATOM    429  O   LEU A  33      36.067  44.054  62.822  1.00  0.00           O
ATOM    430  N   PRO A  34      34.766  42.504  61.768  1.00  0.00           N
ATOM    431  CD  PRO A  34      33.832  42.204  60.703  1.00  0.00           C
ATOM    432  HD1 PRO A  34      34.319  42.068  59.742  1.00  0.00           H
ATOM    433  HD2 PRO A  34      33.149  43.041  60.545  1.00  0.00           H
ATOM    434  CG  PRO A  34      33.057  40.948  61.166  1.00  0.00           C
ATOM    435  HG1 PRO A  34      33.611  40.055  60.896  1.00  0.00           H
ATOM    436  HG2 PRO A  34      32.023  40.918  60.814  1.00  0.00           H
ATOM    437  CB  PRO A  34      33.130  40.990  62.694  1.00  0.00           C
ATOM    438  HB1 PRO A  34      32.957  39.975  63.059  1.00  0.00           H
ATOM    439  HB2 PRO A  34      32.278  41.565  63.039  1.00  0.00           H
ATOM    440  CA  PRO A  34      34.514  41.606  62.940  1.00  0.00           C
ATOM    441  HA  PRO A  34      34.499  42.195  63.854  1.00  0.00           H
ATOM    442  C   PRO A  34      35.697  40.655  63.159  1.00  0.00           C
ATOM    443  O   PRO A  34      36.471  40.429  62.246  1.00  0.00           O
ATOM    444  N   ALA A  35      35.692  40.030  64.327  1.00  0.00           N
ATOM    445  H   ALA A  35      34.821  40.139  64.819  1.00  0.00           H
ATOM    446  CA  ALA A  35      36.636  39.036  64.740  1.00  0.00           C
ATOM    447  HA  ALA A  35      37.664  39.315  64.530  1.00  0.00           H
ATOM    448  CB  ALA A  35      36.521  38.952  66.317  1.00  0.00           C
ATOM    449  HB1 ALA A  35      36.639  39.972  66.670  1.00  0.00           H
ATOM    450  HB2 ALA A  35      35.531  38.524  66.494  1.00  0.00           H
ATOM    451  HB3 ALA A  35      37.261  38.282  66.752  1.00  0.00           H
ATOM    452  C   ALA A  35      36.282  37.711  64.068  1.00  0.00           C
ATOM    453  O   ALA A  35      35.067  37.353  64.040  1.00  0.00           O
ATOM    454  N   LEU A  36      37.248  37.010  63.582  1.00  0.00           N
ATOM    455  H   LEU A  36      38.183  37.311  63.834  1.00  0.00           H
ATOM    456  CA  LEU A  36      37.005  35.842  62.700  1.00  0.00           C
ATOM    457  HA  LEU A  36      35.948  35.606  62.741  1.00  0.00           H
ATOM    458  CB  LEU A  36      37.524  36.027  61.262  1.00  0.00           C
ATOM    459  HB1 LEU A  36      37.296  35.189  60.596  1.00  0.00           H
ATOM    460  HB2 LEU A  36      38.603  36.182  61.323  1.00  0.00           H
ATOM    461  CG  LEU A  36      37.083  37.276  60.522  1.00  0.00           C
ATOM    462  HG  LEU A  36      37.426  38.078  61.169  1.00  0.00           H
ATOM    463  CD1 LEU A  36      37.712  37.306  59.099  1.00  0.00           C
ATOM    464 1HD1 LEU A  36      37.417  38.218  58.579  1.00  0.00           H
ATOM    465 2HD1 LEU A  36      38.780  37.348  59.340  1.00  0.00           H
ATOM    466 3HD1 LEU A  36      37.402  36.409  58.569  1.00  0.00           H
ATOM    467  CD2 LEU A  36      35.582  37.400  60.314  1.00  0.00           C
ATOM    468 1HD2 LEU A  36      35.458  38.104  59.494  1.00  0.00           H
ATOM    469 2HD2 LEU A  36      35.154  36.461  59.955  1.00  0.00           H
ATOM    470 3HD2 LEU A  36      35.031  37.912  61.105  1.00  0.00           H
ATOM    471  C   LEU A  36      37.741  34.655  63.287  1.00  0.00           C
ATOM    472  O   LEU A  36      38.581  34.811  64.173  1.00  0.00           O
ATOM    473  N   ASP A  37      37.383  33.428  62.777  1.00  0.00           N
ATOM    474  H   ASP A  37      36.623  33.316  62.131  1.00  0.00           H
ATOM    475  CA  ASP A  37      38.162  32.217  63.090  1.00  0.00           C
ATOM    476  HA  ASP A  37      38.394  32.237  64.150  1.00  0.00           H
ATOM    477  CB  ASP A  37      37.305  31.025  62.914  1.00  0.00           C
ATOM    478  HB1 ASP A  37      37.064  30.930  61.858  1.00  0.00           H
ATOM    479  HB2 ASP A  37      36.363  31.136  63.460  1.00  0.00           H
ATOM    480  CG  ASP A  37      37.965  29.716  63.308  1.00  0.00           C
ATOM    481  OD1 ASP A  37      37.356  28.627  63.181  1.00  0.00           O
ATOM    482  OD2 ASP A  37      39.154  29.645  63.739  1.00  0.00           O
ATOM    483  C   ASP A  37      39.457  32.139  62.229  1.00  0.00           C
ATOM    484  O   ASP A  37      39.285  31.836  61.045  1.00  0.00           O
ATOM    485  N   LEU A  38      40.693  32.118  62.731  1.00  0.00           N
ATOM    486  H   LEU A  38      40.786  32.392  63.696  1.00  0.00           H
ATOM    487  CA  LEU A  38      41.890  32.050  61.872  1.00  0.00           C
ATOM    488  HA  LEU A  38      41.810  32.819  61.097  1.00  0.00           H
ATOM    489  CB  LEU A  38      43.135  32.531  62.713  1.00  0.00           C
ATOM    490  HB1 LEU A  38      43.229  31.785  63.500  1.00  0.00           H
ATOM    491  HB2 LEU A  38      42.991  33.530  63.101  1.00  0.00           H
ATOM    492  CG  LEU A  38      44.471  32.538  61.863  1.00  0.00           C
ATOM    493  HG  LEU A  38      44.662  31.524  61.497  1.00  0.00           H
ATOM    494  CD1 LEU A  38      44.415  33.411  60.566  1.00  0.00           C
ATOM    495 1HD1 LEU A  38      43.525  33.171  59.973  1.00  0.00           H
ATOM    496 2HD1 LEU A  38      44.419  34.479  60.794  1.00  0.00           H
ATOM    497 3HD1 LEU A  38      45.351  33.124  60.091  1.00  0.00           H
ATOM    498  CD2 LEU A  38      45.493  33.267  62.671  1.00  0.00           C
ATOM    499 1HD2 LEU A  38      45.200  34.201  63.140  1.00  0.00           H
ATOM    500 2HD2 LEU A  38      45.859  32.563  63.423  1.00  0.00           H
ATOM    501 3HD2 LEU A  38      46.365  33.452  62.038  1.00  0.00           H
ATOM    502  C   LEU A  38      42.093  30.668  61.255  1.00  0.00           C
ATOM    503  O   LEU A  38      42.518  30.613  60.115  1.00  0.00           O
ATOM    504  N   ALA A  39      41.559  29.657  61.898  1.00  0.00           N
ATOM    505  H   ALA A  39      41.085  29.908  62.751  1.00  0.00           H
ATOM    506  CA  ALA A  39      41.581  28.255  61.414  1.00  0.00           C
ATOM    507  HA  ALA A  39      42.607  27.935  61.237  1.00  0.00           H
ATOM    508  CB  ALA A  39      41.045  27.219  62.473  1.00  0.00           C
ATOM    509  HB1 ALA A  39      41.533  27.321  63.440  1.00  0.00           H
ATOM    510  HB2 ALA A  39      39.974  27.386  62.552  1.00  0.00           H
ATOM    511  HB3 ALA A  39      41.105  26.207  62.062  1.00  0.00           H
ATOM    512  C   ALA A  39      40.854  28.074  60.097  1.00  0.00           C
ATOM    513  O   ALA A  39      41.309  27.370  59.144  1.00  0.00           O
ATOM    514  N   LYS A  40      39.585  28.573  60.075  1.00  0.00           N
ATOM    515  H   LYS A  40      39.258  29.038  60.911  1.00  0.00           H
ATOM    516  CA  LYS A  40      38.548  28.487  58.900  1.00  0.00           C
ATOM    517  HA  LYS A  40      38.677  27.490  58.503  1.00  0.00           H
ATOM    518  CB  LYS A  40      37.067  28.624  59.453  1.00  0.00           C
ATOM    519  HB1 LYS A  40      37.065  29.584  59.967  1.00  0.00           H
ATOM    520  HB2 LYS A  40      36.980  27.955  60.313  1.00  0.00           H
ATOM    521  CG  LYS A  40      35.994  28.532  58.382  1.00  0.00           C
ATOM    522  HG1 LYS A  40      35.982  27.481  58.106  1.00  0.00           H
ATOM    523  HG2 LYS A  40      36.275  29.141  57.527  1.00  0.00           H
ATOM    524  CD  LYS A  40      34.545  28.881  58.788  1.00  0.00           C
ATOM    525  HD1 LYS A  40      34.558  29.847  59.271  1.00  0.00           H
ATOM    526  HD2 LYS A  40      34.159  28.078  59.423  1.00  0.00           H
ATOM    527  CE  LYS A  40      33.774  28.929  57.481  1.00  0.00           C
ATOM    528  HE1 LYS A  40      33.977  27.989  56.960  1.00  0.00           H
ATOM    529  HE2 LYS A  40      34.138  29.732  56.848  1.00  0.00           H
ATOM    530  NZ  LYS A  40      32.291  29.095  57.761  1.00  0.00           N
ATOM    531  HZ1 LYS A  40      31.807  28.926  56.893  1.00  0.00           H
ATOM    532  HZ2 LYS A  40      32.047  28.377  58.433  1.00  0.00           H
ATOM    533  HZ3 LYS A  40      32.141  30.000  58.187  1.00  0.00           H
ATOM    534  C   LYS A  40      38.905  29.477  57.749  1.00  0.00           C
ATOM    535  O   LYS A  40      38.892  29.061  56.636  1.00  0.00           O
ATOM    536  N   ALA A  41      39.241  30.748  58.078  1.00  0.00           N
ATOM    537  H   ALA A  41      39.152  30.931  59.065  1.00  0.00           H
ATOM    538  CA  ALA A  41      39.717  31.770  57.191  1.00  0.00           C
ATOM    539  HA  ALA A  41      38.894  31.991  56.501  1.00  0.00           H
ATOM    540  CB  ALA A  41      40.243  32.924  57.980  1.00  0.00           C
ATOM    541  HB1 ALA A  41      40.738  33.696  57.398  1.00  0.00           H
ATOM    542  HB2 ALA A  41      39.405  33.275  58.587  1.00  0.00           H
ATOM    543  HB3 ALA A  41      40.920  32.573  58.746  1.00  0.00           H
ATOM    544  C   ALA A  41      40.891  31.054  56.432  1.00  0.00           C
ATOM    545  O   ALA A  41      40.887  30.916  55.225  1.00  0.00           O
ATOM    546  N   GLN A  42      41.913  30.550  57.101  1.00  0.00           N
ATOM    547  H   GLN A  42      41.965  30.677  58.100  1.00  0.00           H
ATOM    548  CA  GLN A  42      43.081  29.936  56.426  1.00  0.00           C
ATOM    549  HA  GLN A  42      43.354  30.679  55.674  1.00  0.00           H
ATOM    550  CB  GLN A  42      44.243  29.860  57.344  1.00  0.00           C
ATOM    551  HB1 GLN A  42      44.083  29.128  58.140  1.00  0.00           H
ATOM    552  HB2 GLN A  42      44.358  30.840  57.802  1.00  0.00           H
ATOM    553  CG  GLN A  42      45.615  29.447  56.733  1.00  0.00           C
ATOM    554  HG1 GLN A  42      45.553  28.421  56.348  1.00  0.00           H
ATOM    555  HG2 GLN A  42      46.349  29.354  57.530  1.00  0.00           H
ATOM    556  CD  GLN A  42      46.084  30.409  55.672  1.00  0.00           C
ATOM    557  OE1 GLN A  42      46.877  31.360  55.842  1.00  0.00           O
ATOM    558  NE2 GLN A  42      45.697  30.203  54.437  1.00  0.00           N
ATOM    559 1HE2 GLN A  42      45.138  29.439  54.077  1.00  0.00           H
ATOM    560 2HE2 GLN A  42      46.115  30.825  53.763  1.00  0.00           H
ATOM    561  C   GLN A  42      42.775  28.565  55.688  1.00  0.00           C
ATOM    562  O   GLN A  42      43.576  28.189  54.779  1.00  0.00           O
ATOM    563  N   ARG A  43      41.688  27.866  56.030  1.00  0.00           N
ATOM    564  H   ARG A  43      41.023  28.273  56.666  1.00  0.00           H
ATOM    565  CA  ARG A  43      41.374  26.539  55.411  1.00  0.00           C
ATOM    566  HA  ARG A  43      42.279  26.048  55.041  1.00  0.00           H
ATOM    567  CB  ARG A  43      40.911  25.684  56.581  1.00  0.00           C
ATOM    568  HB1 ARG A  43      40.113  26.197  57.127  1.00  0.00           H
ATOM    569  HB2 ARG A  43      41.802  25.553  57.189  1.00  0.00           H
ATOM    570  CG  ARG A  43      40.390  24.304  56.287  1.00  0.00           C
ATOM    571  HG1 ARG A  43      41.128  23.850  55.628  1.00  0.00           H
ATOM    572  HG2 ARG A  43      39.551  24.475  55.615  1.00  0.00           H
ATOM    573  CD  ARG A  43      40.052  23.567  57.502  1.00  0.00           C
ATOM    574  HD1 ARG A  43      40.839  23.635  58.248  1.00  0.00           H
ATOM    575  HD2 ARG A  43      40.005  22.516  57.194  1.00  0.00           H
ATOM    576  NE  ARG A  43      38.752  23.923  58.061  1.00  0.00           N
ATOM    577  HE  ARG A  43      37.917  23.728  57.536  1.00  0.00           H
ATOM    578  CZ  ARG A  43      38.484  24.485  59.205  1.00  0.00           C
ATOM    579  NH1 ARG A  43      39.371  24.671  60.150  1.00  0.00           N
ATOM    580 1HH1 ARG A  43      40.298  24.293  60.030  1.00  0.00           H
ATOM    581 2HH1 ARG A  43      38.965  24.850  61.058  1.00  0.00           H
ATOM    582  NH2 ARG A  43      37.268  24.719  59.406  1.00  0.00           N
ATOM    583 1HH2 ARG A  43      36.544  24.570  58.711  1.00  0.00           H
ATOM    584 2HH2 ARG A  43      36.923  25.021  60.300  1.00  0.00           H
ATOM    585  C   ARG A  43      40.384  26.589  54.264  1.00  0.00           C
ATOM    586  O   ARG A  43      40.765  26.067  53.228  1.00  0.00           O
ATOM    587  N   GLU A  44      39.389  27.470  54.371  1.00  0.00           N
ATOM    588  H   GLU A  44      38.999  27.754  55.258  1.00  0.00           H
ATOM    589  CA  GLU A  44      38.487  27.824  53.255  1.00  0.00           C
ATOM    590  HA  GLU A  44      37.969  26.953  52.851  1.00  0.00           H
ATOM    591  CB  GLU A  44      37.473  28.760  53.895  1.00  0.00           C
ATOM    592  HB1 GLU A  44      38.002  29.659  54.232  1.00  0.00           H
ATOM    593  HB2 GLU A  44      37.120  28.192  54.757  1.00  0.00           H
ATOM    594  CG  GLU A  44      36.271  29.117  52.935  1.00  0.00           C
ATOM    595  HG1 GLU A  44      35.993  28.338  52.215  1.00  0.00           H
ATOM    596  HG2 GLU A  44      36.671  29.899  52.298  1.00  0.00           H
ATOM    597  CD  GLU A  44      35.000  29.570  53.619  1.00  0.00           C
ATOM    598  OE1 GLU A  44      35.029  30.422  54.521  1.00  0.00           O
ATOM    599  OE2 GLU A  44      33.868  29.272  53.130  1.00  0.00           O
ATOM    600  C   GLU A  44      39.312  28.528  52.161  1.00  0.00           C
ATOM    601  O   GLU A  44      39.067  28.222  50.971  1.00  0.00           O
ATOM    602  N   HIS A  45      40.243  29.459  52.423  1.00  0.00           N
ATOM    603  H   HIS A  45      40.187  29.909  53.330  1.00  0.00           H
ATOM    604  CA  HIS A  45      41.225  30.014  51.472  1.00  0.00           C
ATOM    605  HA  HIS A  45      40.779  30.442  50.578  1.00  0.00           H
ATOM    606  CB  HIS A  45      42.048  31.135  52.168  1.00  0.00           C
ATOM    607  HB1 HIS A  45      42.749  30.669  52.853  1.00  0.00           H
ATOM    608  HB2 HIS A  45      41.393  31.714  52.810  1.00  0.00           H
ATOM    609  CG  HIS A  45      42.693  32.136  51.264  1.00  0.00           C
ATOM    610  ND1 HIS A  45      42.254  32.431  50.001  1.00  0.00           N
ATOM    611  CE1 HIS A  45      43.122  33.315  49.521  1.00  0.00           C
ATOM    612  HE1 HIS A  45      43.198  33.654  48.492  1.00  0.00           H
ATOM    613  NE2 HIS A  45      44.048  33.634  50.412  1.00  0.00           N
ATOM    614  HE2 HIS A  45      44.792  34.285  50.201  1.00  0.00           H
ATOM    615  CD2 HIS A  45      43.824  32.830  51.543  1.00  0.00           C
ATOM    616  HD2 HIS A  45      44.311  32.761  52.492  1.00  0.00           H
ATOM    617  C   HIS A  45      42.089  28.941  50.905  1.00  0.00           C
ATOM    618  O   HIS A  45      42.364  28.910  49.700  1.00  0.00           O
ATOM    619  N   GLY A  46      42.689  28.038  51.728  1.00  0.00           N
ATOM    620  H   GLY A  46      42.391  28.185  52.690  1.00  0.00           H
ATOM    621  CA  GLY A  46      43.404  26.846  51.443  1.00  0.00           C
ATOM    622  HA1 GLY A  46      43.576  26.329  52.391  1.00  0.00           H
ATOM    623  HA2 GLY A  46      44.347  27.053  50.954  1.00  0.00           H
ATOM    624  C   GLY A  46      42.686  25.786  50.482  1.00  0.00           C
ATOM    625  O   GLY A  46      43.361  25.117  49.716  1.00  0.00           O
ATOM    626  N   VAL A  47      41.371  25.691  50.489  1.00  0.00           N
ATOM    627  H   VAL A  47      40.916  26.156  51.256  1.00  0.00           H
ATOM    628  CA  VAL A  47      40.573  24.864  49.626  1.00  0.00           C
ATOM    629  HA  VAL A  47      41.075  23.891  49.569  1.00  0.00           H
ATOM    630  CB  VAL A  47      39.103  24.618  50.105  1.00  0.00           C
ATOM    631  HB  VAL A  47      38.442  25.492  50.095  1.00  0.00           H
ATOM    632  CG1 VAL A  47      38.443  23.566  49.132  1.00  0.00           C
ATOM    633 1HG1 VAL A  47      38.296  23.959  48.120  1.00  0.00           H
ATOM    634 2HG1 VAL A  47      39.094  22.713  48.992  1.00  0.00           H
ATOM    635 3HG1 VAL A  47      37.525  23.081  49.456  1.00  0.00           H
ATOM    636  CG2 VAL A  47      39.170  23.949  51.566  1.00  0.00           C
ATOM    637 1HG2 VAL A  47      39.187  24.725  52.332  1.00  0.00           H
ATOM    638 2HG2 VAL A  47      38.273  23.353  51.731  1.00  0.00           H
ATOM    639 3HG2 VAL A  47      39.993  23.250  51.687  1.00  0.00           H
ATOM    640  C   VAL A  47      40.546  25.474  48.253  1.00  0.00           C
ATOM    641  O   VAL A  47      40.818  24.843  47.209  1.00  0.00           O
ATOM    642  N   LEU A  48      40.209  26.785  48.353  1.00  0.00           N
ATOM    643  H   LEU A  48      40.210  27.186  49.285  1.00  0.00           H
ATOM    644  CA  LEU A  48      40.200  27.592  47.176  1.00  0.00           C
ATOM    645  HA  LEU A  48      39.412  27.247  46.512  1.00  0.00           H
ATOM    646  CB  LEU A  48      39.757  29.006  47.625  1.00  0.00           C
ATOM    647  HB1 LEU A  48      40.580  29.315  48.265  1.00  0.00           H
ATOM    648  HB2 LEU A  48      38.781  28.802  48.048  1.00  0.00           H
ATOM    649  CG  LEU A  48      39.674  30.121  46.565  1.00  0.00           C
ATOM    650  HG  LEU A  48      40.684  30.336  46.226  1.00  0.00           H
ATOM    651  CD1 LEU A  48      38.842  29.672  45.390  1.00  0.00           C
ATOM    652 1HD1 LEU A  48      38.032  29.053  45.765  1.00  0.00           H
ATOM    653 2HD1 LEU A  48      38.540  30.532  44.782  1.00  0.00           H
ATOM    654 3HD1 LEU A  48      39.424  28.979  44.781  1.00  0.00           H
ATOM    655  CD2 LEU A  48      39.245  31.378  47.222  1.00  0.00           C
ATOM    656 1HD2 LEU A  48      38.281  31.269  47.723  1.00  0.00           H
ATOM    657 2HD2 LEU A  48      40.020  31.834  47.836  1.00  0.00           H
ATOM    658 3HD2 LEU A  48      39.092  32.120  46.438  1.00  0.00           H
ATOM    659  C   LEU A  48      41.585  27.638  46.414  1.00  0.00           C
ATOM    660  O   LEU A  48      41.594  27.489  45.187  1.00  0.00           O
ATOM    661  N   GLY A  49      42.683  27.873  47.113  1.00  0.00           N
ATOM    662  H   GLY A  49      42.526  28.037  48.094  1.00  0.00           H
ATOM    663  CA  GLY A  49      44.030  27.800  46.621  1.00  0.00           C
ATOM    664  HA1 GLY A  49      44.816  27.952  47.358  1.00  0.00           H
ATOM    665  HA2 GLY A  49      44.173  28.696  46.028  1.00  0.00           H
ATOM    666  C   GLY A  49      44.404  26.480  45.955  1.00  0.00           C
ATOM    667  O   GLY A  49      45.046  26.443  44.887  1.00  0.00           O
ATOM    668  N   GLY A  50      43.826  25.356  46.420  1.00  0.00           N
ATOM    669  H   GLY A  50      43.440  25.434  47.349  1.00  0.00           H
ATOM    670  CA  GLY A  50      44.051  24.031  45.892  1.00  0.00           C
ATOM    671  HA1 GLY A  50      43.745  23.243  46.575  1.00  0.00           H
ATOM    672  HA2 GLY A  50      45.111  23.919  45.648  1.00  0.00           H
ATOM    673  C   GLY A  50      43.277  23.900  44.609  1.00  0.00           C
ATOM    674  O   GLY A  50      43.700  23.159  43.742  1.00  0.00           O
ATOM    675  N   LYS A  51      42.218  24.669  44.318  1.00  0.00           N
ATOM    676  H   LYS A  51      41.853  25.269  45.039  1.00  0.00           H
ATOM    677  CA  LYS A  51      41.641  24.663  42.881  1.00  0.00           C
ATOM    678  HA  LYS A  51      41.448  23.633  42.587  1.00  0.00           H
ATOM    679  CB  LYS A  51      40.326  25.579  42.886  1.00  0.00           C
ATOM    680  HB1 LYS A  51      39.863  25.574  41.903  1.00  0.00           H
ATOM    681  HB2 LYS A  51      40.559  26.642  43.021  1.00  0.00           H
ATOM    682  CG  LYS A  51      39.231  25.104  43.870  1.00  0.00           C
ATOM    683  HG1 LYS A  51      38.291  25.628  43.705  1.00  0.00           H
ATOM    684  HG2 LYS A  51      39.515  25.287  44.904  1.00  0.00           H
ATOM    685  CD  LYS A  51      38.778  23.633  43.691  1.00  0.00           C
ATOM    686  HD1 LYS A  51      39.615  22.954  43.857  1.00  0.00           H
ATOM    687  HD2 LYS A  51      38.397  23.532  42.668  1.00  0.00           H
ATOM    688  CE  LYS A  51      37.695  23.338  44.711  1.00  0.00           C
ATOM    689  HE1 LYS A  51      37.020  24.178  44.833  1.00  0.00           H
ATOM    690  HE2 LYS A  51      38.233  23.076  45.623  1.00  0.00           H
ATOM    691  NZ  LYS A  51      36.842  22.189  44.326  1.00  0.00           N
ATOM    692  HZ1 LYS A  51      36.499  21.911  45.241  1.00  0.00           H
ATOM    693  HZ2 LYS A  51      36.061  22.538  43.788  1.00  0.00           H
ATOM    694  HZ3 LYS A  51      37.367  21.485  43.832  1.00  0.00           H
ATOM    695  C   LYS A  51      42.524  25.284  41.826  1.00  0.00           C
ATOM    696  O   LYS A  51      42.824  24.680  40.796  1.00  0.00           O
ATOM    697  N   LEU A  52      43.150  26.418  42.141  1.00  0.00           N
ATOM    698  H   LEU A  52      42.905  26.906  42.983  1.00  0.00           H
ATOM    699  CA  LEU A  52      44.149  27.057  41.331  1.00  0.00           C
ATOM    700  HA  LEU A  52      43.822  27.230  40.312  1.00  0.00           H
ATOM    701  CB  LEU A  52      44.559  28.444  41.918  1.00  0.00           C
ATOM    702  HB1 LEU A  52      45.483  28.875  41.516  1.00  0.00           H
ATOM    703  HB2 LEU A  52      44.930  28.275  42.924  1.00  0.00           H
ATOM    704  CG  LEU A  52      43.456  29.467  41.932  1.00  0.00           C
ATOM    705  HG  LEU A  52      42.488  29.147  42.298  1.00  0.00           H
ATOM    706  CD1 LEU A  52      43.936  30.583  42.900  1.00  0.00           C
ATOM    707 1HD1 LEU A  52      44.028  30.175  43.908  1.00  0.00           H
ATOM    708 2HD1 LEU A  52      44.857  30.981  42.467  1.00  0.00           H
ATOM    709 3HD1 LEU A  52      43.159  31.331  43.048  1.00  0.00           H
ATOM    710  CD2 LEU A  52      43.270  30.068  40.546  1.00  0.00           C
ATOM    711 1HD2 LEU A  52      44.202  30.568  40.276  1.00  0.00           H
ATOM    712 2HD2 LEU A  52      42.933  29.350  39.808  1.00  0.00           H
ATOM    713 3HD2 LEU A  52      42.466  30.811  40.589  1.00  0.00           H
ATOM    714  C   LEU A  52      45.474  26.273  41.088  1.00  0.00           C
ATOM    715  O   LEU A  52      45.954  26.306  39.960  1.00  0.00           O
ATOM    716  N   ARG A  53      46.025  25.626  42.100  1.00  0.00           N
ATOM    717  H   ARG A  53      45.634  25.720  43.028  1.00  0.00           H
ATOM    718  CA  ARG A  53      47.274  24.767  42.065  1.00  0.00           C
ATOM    719  HA  ARG A  53      47.877  25.367  41.384  1.00  0.00           H
ATOM    720  CB  ARG A  53      47.871  24.566  43.427  1.00  0.00           C
ATOM    721  HB1 ARG A  53      47.317  23.901  44.099  1.00  0.00           H
ATOM    722  HB2 ARG A  53      47.810  25.532  43.927  1.00  0.00           H
ATOM    723  CG  ARG A  53      49.368  24.366  43.393  1.00  0.00           C
ATOM    724  HG1 ARG A  53      49.843  25.278  43.034  1.00  0.00           H
ATOM    725  HG2 ARG A  53      49.713  23.594  42.701  1.00  0.00           H
ATOM    726  CD  ARG A  53      49.905  24.223  44.840  1.00  0.00           C
ATOM    727  HD1 ARG A  53      49.669  23.206  45.162  1.00  0.00           H
ATOM    728  HD2 ARG A  53      49.400  24.879  45.549  1.00  0.00           H
ATOM    729  NE  ARG A  53      51.405  24.336  44.943  1.00  0.00           N
ATOM    730  HE  ARG A  53      51.982  24.466  44.130  1.00  0.00           H
ATOM    731  CZ  ARG A  53      52.068  24.556  46.092  1.00  0.00           C
ATOM    732  NH1 ARG A  53      51.527  24.628  47.241  1.00  0.00           N
ATOM    733 1HH1 ARG A  53      50.527  24.657  47.302  1.00  0.00           H
ATOM    734 2HH1 ARG A  53      51.988  25.180  47.951  1.00  0.00           H
ATOM    735  NH2 ARG A  53      53.342  24.668  46.075  1.00  0.00           N
ATOM    736 1HH2 ARG A  53      53.827  24.695  45.198  1.00  0.00           H
ATOM    737 2HH2 ARG A  53      53.879  24.683  46.929  1.00  0.00           H
ATOM    738  C   ARG A  53      47.134  23.383  41.420  1.00  0.00           C
ATOM    739  O   ARG A  53      47.941  23.137  40.529  1.00  0.00           O
ATOM    740  N   GLN A  54      46.148  22.582  41.786  1.00  0.00           N
ATOM    741  H   GLN A  54      45.409  23.048  42.300  1.00  0.00           H
ATOM    742  CA  GLN A  54      45.876  21.197  41.327  1.00  0.00           C
ATOM    743  HA  GLN A  54      46.793  20.844  40.851  1.00  0.00           H
ATOM    744  CB  GLN A  54      45.540  20.277  42.516  1.00  0.00           C
ATOM    745  HB1 GLN A  54      45.364  19.240  42.217  1.00  0.00           H
ATOM    746  HB2 GLN A  54      44.638  20.648  43.013  1.00  0.00           H
ATOM    747  CG  GLN A  54      46.627  20.266  43.595  1.00  0.00           C
ATOM    748  HG1 GLN A  54      46.484  19.487  44.338  1.00  0.00           H
ATOM    749  HG2 GLN A  54      46.774  21.220  44.116  1.00  0.00           H
ATOM    750  CD  GLN A  54      47.980  20.003  43.166  1.00  0.00           C
ATOM    751  OE1 GLN A  54      48.868  20.809  43.103  1.00  0.00           O
ATOM    752  NE2 GLN A  54      48.125  18.764  42.790  1.00  0.00           N
ATOM    753 1HE2 GLN A  54      47.363  18.106  42.765  1.00  0.00           H
ATOM    754 2HE2 GLN A  54      49.046  18.607  42.404  1.00  0.00           H
ATOM    755  C   GLN A  54      44.805  21.127  40.234  1.00  0.00           C
ATOM    756  O   GLN A  54      45.027  20.523  39.175  1.00  0.00           O
ATOM    757  N   ARG A  55      43.629  21.830  40.381  1.00  0.00           N
ATOM    758  H   ARG A  55      43.577  22.557  41.077  1.00  0.00           H
ATOM    759  CA  ARG A  55      42.487  21.623  39.388  1.00  0.00           C
ATOM    760  HA  ARG A  55      42.452  20.572  39.115  1.00  0.00           H
ATOM    761  CB  ARG A  55      41.100  21.818  40.036  1.00  0.00           C
ATOM    762  HB1 ARG A  55      40.976  22.873  40.246  1.00  0.00           H
ATOM    763  HB2 ARG A  55      41.167  21.239  40.958  1.00  0.00           H
ATOM    764  CG  ARG A  55      39.812  21.473  39.162  1.00  0.00           C
ATOM    765  HG1 ARG A  55      39.924  22.111  38.282  1.00  0.00           H
ATOM    766  HG2 ARG A  55      38.888  21.596  39.714  1.00  0.00           H
ATOM    767  CD  ARG A  55      39.822  20.033  38.494  1.00  0.00           C
ATOM    768  HD1 ARG A  55      39.917  19.347  39.339  1.00  0.00           H
ATOM    769  HD2 ARG A  55      40.716  19.984  37.861  1.00  0.00           H
ATOM    770  NE  ARG A  55      38.616  19.781  37.737  1.00  0.00           N
ATOM    771  HE  ARG A  55      37.834  20.110  38.268  1.00  0.00           H
ATOM    772  CZ  ARG A  55      38.411  18.836  36.878  1.00  0.00           C
ATOM    773  NH1 ARG A  55      39.322  18.454  36.095  1.00  0.00           N
ATOM    774 1HH1 ARG A  55      40.266  18.824  36.155  1.00  0.00           H
ATOM    775 2HH1 ARG A  55      39.062  17.756  35.421  1.00  0.00           H
ATOM    776  NH2 ARG A  55      37.233  18.378  36.626  1.00  0.00           N
ATOM    777 1HH2 ARG A  55      36.552  18.453  37.371  1.00  0.00           H
ATOM    778 2HH2 ARG A  55      37.006  17.771  35.862  1.00  0.00           H
ATOM    779  C   ARG A  55      42.769  22.447  38.101  1.00  0.00           C
ATOM    780  O   ARG A  55      42.444  22.045  36.967  1.00  0.00           O
ATOM    781  N   LEU A  56      43.288  23.672  38.224  1.00  0.00           N
ATOM    782  H   LEU A  56      43.388  24.122  39.117  1.00  0.00           H
ATOM    783  CA  LEU A  56      43.726  24.480  37.075  1.00  0.00           C
ATOM    784  HA  LEU A  56      43.128  24.131  36.241  1.00  0.00           H
ATOM    785  CB  LEU A  56      43.640  25.992  37.305  1.00  0.00           C
ATOM    786  HB1 LEU A  56      44.220  26.512  36.533  1.00  0.00           H
ATOM    787  HB2 LEU A  56      44.148  26.216  38.237  1.00  0.00           H
ATOM    788  CG  LEU A  56      42.213  26.625  37.120  1.00  0.00           C
ATOM    789  HG  LEU A  56      42.295  27.710  37.224  1.00  0.00           H
ATOM    790  CD1 LEU A  56      41.623  26.355  35.784  1.00  0.00           C
ATOM    791 1HD1 LEU A  56      40.705  26.930  35.717  1.00  0.00           H
ATOM    792 2HD1 LEU A  56      42.227  26.633  34.927  1.00  0.00           H
ATOM    793 3HD1 LEU A  56      41.513  25.273  35.662  1.00  0.00           H
ATOM    794  CD2 LEU A  56      41.152  26.061  38.085  1.00  0.00           C
ATOM    795 1HD2 LEU A  56      40.333  26.768  37.968  1.00  0.00           H
ATOM    796 2HD2 LEU A  56      40.846  25.074  37.745  1.00  0.00           H
ATOM    797 3HD2 LEU A  56      41.463  26.066  39.128  1.00  0.00           H
ATOM    798  C   LEU A  56      45.110  24.105  36.648  1.00  0.00           C
ATOM    799  O   LEU A  56      45.295  24.022  35.479  1.00  0.00           O
ATOM    800  N   GLY A  57      46.009  23.729  37.589  1.00  0.00           N
ATOM    801  H   GLY A  57      45.684  23.614  38.539  1.00  0.00           H
ATOM    802  CA  GLY A  57      47.337  23.304  37.324  1.00  0.00           C
ATOM    803  HA1 GLY A  57      47.350  22.491  36.592  1.00  0.00           H
ATOM    804  HA2 GLY A  57      47.722  22.967  38.288  1.00  0.00           H
ATOM    805  C   GLY A  57      48.244  24.466  36.932  1.00  0.00           C
ATOM    806  O   GLY A  57      48.940  24.476  35.956  1.00  0.00           O
ATOM    807  N   LEU A  58      48.237  25.408  37.878  1.00  0.00           N
ATOM    808  H   LEU A  58      47.580  25.390  38.648  1.00  0.00           H
ATOM    809  CA  LEU A  58      49.118  26.637  37.783  1.00  0.00           C
ATOM    810  HA  LEU A  58      49.403  26.688  36.730  1.00  0.00           H
ATOM    811  CB  LEU A  58      48.336  27.836  38.161  1.00  0.00           C
ATOM    812  HB1 LEU A  58      48.951  28.732  38.059  1.00  0.00           H
ATOM    813  HB2 LEU A  58      48.026  27.643  39.192  1.00  0.00           H
ATOM    814  CG  LEU A  58      46.953  27.929  37.378  1.00  0.00           C
ATOM    815  HG  LEU A  58      46.387  26.999  37.339  1.00  0.00           H
ATOM    816  CD1 LEU A  58      45.976  28.913  38.031  1.00  0.00           C
ATOM    817 1HD1 LEU A  58      45.894  28.714  39.095  1.00  0.00           H
ATOM    818 2HD1 LEU A  58      46.298  29.918  37.775  1.00  0.00           H
ATOM    819 3HD1 LEU A  58      44.977  28.836  37.577  1.00  0.00           H
ATOM    820  CD2 LEU A  58      47.093  28.152  35.927  1.00  0.00           C
ATOM    821 1HD2 LEU A  58      47.732  27.366  35.501  1.00  0.00           H
ATOM    822 2HD2 LEU A  58      46.169  28.353  35.397  1.00  0.00           H
ATOM    823 3HD2 LEU A  58      47.561  29.122  35.835  1.00  0.00           H
ATOM    824  C   LEU A  58      50.439  26.527  38.574  1.00  0.00           C
ATOM    825  O   LEU A  58      50.609  25.647  39.450  1.00  0.00           O
ATOM    826  N   GLN A  59      51.317  27.533  38.489  1.00  0.00           N
ATOM    827  H   GLN A  59      51.284  28.144  37.687  1.00  0.00           H
ATOM    828  CA  GLN A  59      52.335  27.795  39.548  1.00  0.00           C
ATOM    829  HA  GLN A  59      52.661  26.863  40.019  1.00  0.00           H
ATOM    830  CB  GLN A  59      53.646  28.302  38.911  1.00  0.00           C
ATOM    831  HB1 GLN A  59      54.403  28.641  39.621  1.00  0.00           H
ATOM    832  HB2 GLN A  59      53.436  29.215  38.336  1.00  0.00           H
ATOM    833  CG  GLN A  59      54.329  27.320  38.042  1.00  0.00           C
ATOM    834  HG1 GLN A  59      55.175  27.889  37.669  1.00  0.00           H
ATOM    835  HG2 GLN A  59      53.696  26.929  37.256  1.00  0.00           H
ATOM    836  CD  GLN A  59      54.850  26.101  38.873  1.00  0.00           C
ATOM    837  OE1 GLN A  59      54.171  25.056  38.918  1.00  0.00           O
ATOM    838  NE2 GLN A  59      55.986  26.139  39.605  1.00  0.00           N
ATOM    839 1HE2 GLN A  59      56.427  27.033  39.762  1.00  0.00           H
ATOM    840 2HE2 GLN A  59      56.194  25.354  40.208  1.00  0.00           H
ATOM    841  C   GLN A  59      51.758  28.731  40.648  1.00  0.00           C
ATOM    842  O   GLN A  59      51.268  29.807  40.345  1.00  0.00           O
ATOM    843  N   LEU A  60      51.708  28.318  41.910  1.00  0.00           N
ATOM    844  H   LEU A  60      51.887  27.340  42.054  1.00  0.00           H
ATOM    845  CA  LEU A  60      51.038  29.085  43.023  1.00  0.00           C
ATOM    846  HA  LEU A  60      50.432  29.877  42.589  1.00  0.00           H
ATOM    847  CB  LEU A  60      50.037  28.236  43.769  1.00  0.00           C
ATOM    848  HB1 LEU A  60      50.535  27.328  44.111  1.00  0.00           H
ATOM    849  HB2 LEU A  60      49.390  27.842  42.982  1.00  0.00           H
ATOM    850  CG  LEU A  60      49.200  28.997  44.872  1.00  0.00           C
ATOM    851  HG  LEU A  60      49.782  29.498  45.634  1.00  0.00           H
ATOM    852  CD1 LEU A  60      48.127  29.916  44.287  1.00  0.00           C
ATOM    853 1HD1 LEU A  60      47.405  30.360  44.973  1.00  0.00           H
ATOM    854 2HD1 LEU A  60      48.777  30.692  43.879  1.00  0.00           H
ATOM    855 3HD1 LEU A  60      47.714  29.331  43.460  1.00  0.00           H
ATOM    856  CD2 LEU A  60      48.335  27.995  45.574  1.00  0.00           C
ATOM    857 1HD2 LEU A  60      47.579  27.621  44.879  1.00  0.00           H
ATOM    858 2HD2 LEU A  60      48.919  27.148  45.920  1.00  0.00           H
ATOM    859 3HD2 LEU A  60      47.912  28.503  46.444  1.00  0.00           H
ATOM    860  C   LEU A  60      51.981  29.711  44.000  1.00  0.00           C
ATOM    861  O   LEU A  60      52.601  29.049  44.834  1.00  0.00           O
ATOM    862  N   LEU A  61      52.056  31.021  44.027  1.00  0.00           N
ATOM    863  H   LEU A  61      51.510  31.597  43.414  1.00  0.00           H
ATOM    864  CA  LEU A  61      52.975  31.778  44.931  1.00  0.00           C
ATOM    865  HA  LEU A  61      53.629  31.039  45.403  1.00  0.00           H
ATOM    866  CB  LEU A  61      53.889  32.741  44.120  1.00  0.00           C
ATOM    867  HB1 LEU A  61      54.660  33.118  44.792  1.00  0.00           H
ATOM    868  HB2 LEU A  61      53.298  33.644  43.947  1.00  0.00           H
ATOM    869  CG  LEU A  61      54.802  32.267  42.970  1.00  0.00           C
ATOM    870  HG  LEU A  61      55.471  33.119  42.813  1.00  0.00           H
ATOM    871  CD1 LEU A  61      55.621  31.000  43.339  1.00  0.00           C
ATOM    872 1HD1 LEU A  61      55.064  30.108  43.636  1.00  0.00           H
ATOM    873 2HD1 LEU A  61      56.286  30.721  42.510  1.00  0.00           H
ATOM    874 3HD1 LEU A  61      56.349  31.164  44.123  1.00  0.00           H
ATOM    875  CD2 LEU A  61      54.010  32.036  41.629  1.00  0.00           C
ATOM    876 1HD2 LEU A  61      54.739  32.095  40.818  1.00  0.00           H
ATOM    877 2HD2 LEU A  61      53.704  31.000  41.679  1.00  0.00           H
ATOM    878 3HD2 LEU A  61      53.177  32.712  41.415  1.00  0.00           H
ATOM    879  C   LEU A  61      52.206  32.321  46.144  1.00  0.00           C
ATOM    880  O   LEU A  61      51.067  32.782  46.017  1.00  0.00           O
ATOM    881  N   GLU A  62      52.854  32.192  47.333  1.00  0.00           N
ATOM    882  H   GLU A  62      53.796  31.829  47.267  1.00  0.00           H
ATOM    883  CA  GLU A  62      52.311  32.756  48.607  1.00  0.00           C
ATOM    884  HA  GLU A  62      51.476  33.414  48.406  1.00  0.00           H
ATOM    885  CB  GLU A  62      51.776  31.574  49.429  1.00  0.00           C
ATOM    886  HB1 GLU A  62      52.735  31.132  49.710  1.00  0.00           H
ATOM    887  HB2 GLU A  62      51.224  30.954  48.711  1.00  0.00           H
ATOM    888  CG  GLU A  62      50.982  31.866  50.660  1.00  0.00           C
ATOM    889  HG1 GLU A  62      50.028  32.190  50.252  1.00  0.00           H
ATOM    890  HG2 GLU A  62      51.405  32.737  51.154  1.00  0.00           H
ATOM    891  CD  GLU A  62      50.911  30.625  51.603  1.00  0.00           C
ATOM    892  OE1 GLU A  62      51.890  30.473  52.389  1.00  0.00           O
ATOM    893  OE2 GLU A  62      49.904  29.852  51.546  1.00  0.00           O
ATOM    894  C   GLU A  62      53.255  33.611  49.392  1.00  0.00           C
ATOM    895  O   GLU A  62      54.342  33.236  49.886  1.00  0.00           O
ATOM    896  N   LEU A  63      52.806  34.832  49.578  1.00  0.00           N
ATOM    897  H   LEU A  63      51.942  35.017  49.079  1.00  0.00           H
ATOM    898  CA  LEU A  63      53.372  35.887  50.410  1.00  0.00           C
ATOM    899  HA  LEU A  63      54.451  35.862  50.273  1.00  0.00           H
ATOM    900  CB  LEU A  63      52.964  37.308  49.871  1.00  0.00           C
ATOM    901  HB1 LEU A  63      53.300  38.188  50.401  1.00  0.00           H
ATOM    902  HB2 LEU A  63      51.882  37.324  49.980  1.00  0.00           H
ATOM    903  CG  LEU A  63      53.422  37.431  48.402  1.00  0.00           C
ATOM    904  HG  LEU A  63      53.125  36.505  47.912  1.00  0.00           H
ATOM    905  CD1 LEU A  63      52.703  38.674  47.859  1.00  0.00           C
ATOM    906 1HD1 LEU A  63      53.140  39.601  48.256  1.00  0.00           H
ATOM    907 2HD1 LEU A  63      52.711  38.568  46.774  1.00  0.00           H
ATOM    908 3HD1 LEU A  63      51.663  38.648  48.171  1.00  0.00           H
ATOM    909  CD2 LEU A  63      54.869  37.533  48.074  1.00  0.00           C
ATOM    910 1HD2 LEU A  63      55.035  37.670  47.000  1.00  0.00           H
ATOM    911 2HD2 LEU A  63      55.351  38.374  48.579  1.00  0.00           H
ATOM    912 3HD2 LEU A  63      55.355  36.652  48.479  1.00  0.00           H
ATOM    913  C   LEU A  63      52.894  35.709  51.860  1.00  0.00           C
ATOM    914  O   LEU A  63      51.879  35.070  52.102  1.00  0.00           O
ATOM    915  N   PRO A  64      53.535  36.199  52.866  1.00  0.00           N
ATOM    916  CD  PRO A  64      54.674  36.995  52.646  1.00  0.00           C
ATOM    917  HD1 PRO A  64      54.296  37.937  52.243  1.00  0.00           H
ATOM    918  HD2 PRO A  64      55.380  36.568  51.925  1.00  0.00           H
ATOM    919  CG  PRO A  64      55.348  37.078  53.968  1.00  0.00           C
ATOM    920  HG1 PRO A  64      55.015  37.939  54.548  1.00  0.00           H
ATOM    921  HG2 PRO A  64      56.415  36.920  53.802  1.00  0.00           H
ATOM    922  CB  PRO A  64      54.855  35.892  54.819  1.00  0.00           C
ATOM    923  HB1 PRO A  64      54.827  36.123  55.886  1.00  0.00           H
ATOM    924  HB2 PRO A  64      55.472  35.040  54.544  1.00  0.00           H
ATOM    925  CA  PRO A  64      53.483  35.653  54.259  1.00  0.00           C
ATOM    926  HA  PRO A  64      53.345  34.579  54.179  1.00  0.00           H
ATOM    927  C   PRO A  64      52.356  36.351  55.142  1.00  0.00           C
ATOM    928  O   PRO A  64      52.024  37.508  54.792  1.00  0.00           O
ATOM    929  N   PRO A  65      51.836  35.749  56.221  1.00  0.00           N
ATOM    930  CD  PRO A  65      51.923  34.292  56.547  1.00  0.00           C
ATOM    931  HD1 PRO A  65      52.856  34.023  57.024  1.00  0.00           H
ATOM    932  HD2 PRO A  65      51.960  33.704  55.630  1.00  0.00           H
ATOM    933  CG  PRO A  65      50.725  34.034  57.389  1.00  0.00           C
ATOM    934  HG1 PRO A  65      50.826  33.171  58.048  1.00  0.00           H
ATOM    935  HG2 PRO A  65      49.906  33.912  56.684  1.00  0.00           H
ATOM    936  CB  PRO A  65      50.561  35.345  58.240  1.00  0.00           C
ATOM    937  HB1 PRO A  65      51.275  35.365  59.069  1.00  0.00           H
ATOM    938  HB2 PRO A  65      49.567  35.583  58.609  1.00  0.00           H
ATOM    939  CA  PRO A  65      50.962  36.436  57.214  1.00  0.00           C
ATOM    940  HA  PRO A  65      50.086  36.906  56.778  1.00  0.00           H
ATOM    941  C   PRO A  65      51.788  37.617  57.840  1.00  0.00           C
ATOM    942  O   PRO A  65      52.849  37.445  58.397  1.00  0.00           O
ATOM    943  N   GLU A  66      51.291  38.827  57.709  1.00  0.00           N
ATOM    944  H   GLU A  66      50.485  38.892  57.101  1.00  0.00           H
ATOM    945  CA  GLU A  66      51.846  40.055  58.225  1.00  0.00           C
ATOM    946  HA  GLU A  66      52.727  39.930  58.861  1.00  0.00           H
ATOM    947  CB  GLU A  66      52.267  40.949  57.082  1.00  0.00           C
ATOM    948  HB1 GLU A  66      51.558  41.069  56.253  1.00  0.00           H
ATOM    949  HB2 GLU A  66      53.104  40.474  56.565  1.00  0.00           H
ATOM    950  CG  GLU A  66      52.746  42.316  57.500  1.00  0.00           C
ATOM    951  HG1 GLU A  66      51.921  42.997  57.660  1.00  0.00           H
ATOM    952  HG2 GLU A  66      53.188  42.712  56.588  1.00  0.00           H
ATOM    953  CD  GLU A  66      53.726  42.307  58.729  1.00  0.00           C
ATOM    954  OE1 GLU A  66      54.732  41.516  58.733  1.00  0.00           O
ATOM    955  OE2 GLU A  66      53.394  43.011  59.706  1.00  0.00           O
ATOM    956  C   GLU A  66      50.794  40.746  59.132  1.00  0.00           C
ATOM    957  O   GLU A  66      49.819  41.281  58.593  1.00  0.00           O
ATOM    958  N   GLU A  67      51.167  41.006  60.354  1.00  0.00           N
ATOM    959  H   GLU A  67      51.914  40.434  60.718  1.00  0.00           H
ATOM    960  CA  GLU A  67      50.378  41.705  61.346  1.00  0.00           C
ATOM    961  HA  GLU A  67      49.437  41.145  61.372  1.00  0.00           H
ATOM    962  CB  GLU A  67      51.101  41.601  62.717  1.00  0.00           C
ATOM    963  HB1 GLU A  67      52.090  42.062  62.722  1.00  0.00           H
ATOM    964  HB2 GLU A  67      51.249  40.578  63.058  1.00  0.00           H
ATOM    965  CG  GLU A  67      50.292  42.316  63.825  1.00  0.00           C
ATOM    966  HG1 GLU A  67      49.408  41.674  63.891  1.00  0.00           H
ATOM    967  HG2 GLU A  67      50.059  43.366  63.635  1.00  0.00           H
ATOM    968  CD  GLU A  67      51.044  42.286  65.121  1.00  0.00           C
ATOM    969  OE1 GLU A  67      51.296  43.355  65.664  1.00  0.00           O
ATOM    970  OE2 GLU A  67      51.204  41.225  65.741  1.00  0.00           O
ATOM    971  C   GLU A  67      50.025  43.120  60.973  1.00  0.00           C
ATOM    972  O   GLU A  67      48.894  43.531  61.224  1.00  0.00           O
ATOM    973  N   SER A  68      50.884  43.857  60.291  1.00  0.00           N
ATOM    974  H   SER A  68      51.785  43.463  60.083  1.00  0.00           H
ATOM    975  CA  SER A  68      50.648  45.245  59.927  1.00  0.00           C
ATOM    976  HA  SER A  68      50.104  45.793  60.692  1.00  0.00           H
ATOM    977  CB  SER A  68      52.033  45.922  59.836  1.00  0.00           C
ATOM    978  HB1 SER A  68      52.662  45.862  60.719  1.00  0.00           H
ATOM    979  HB2 SER A  68      51.904  46.967  59.552  1.00  0.00           H
ATOM    980  OG  SER A  68      52.695  45.305  58.740  1.00  0.00           O
ATOM    981  HG  SER A  68      53.033  44.503  59.147  1.00  0.00           H
ATOM    982  C   SER A  68      49.827  45.344  58.608  1.00  0.00           C
ATOM    983  O   SER A  68      49.656  46.502  58.162  1.00  0.00           O
ATOM    984  N   LEU A  69      49.487  44.223  57.949  1.00  0.00           N
ATOM    985  H   LEU A  69      49.581  43.404  58.531  1.00  0.00           H
ATOM    986  CA  LEU A  69      48.793  44.047  56.655  1.00  0.00           C
ATOM    987  HA  LEU A  69      48.322  44.968  56.307  1.00  0.00           H
ATOM    988  CB  LEU A  69      49.697  43.536  55.588  1.00  0.00           C
ATOM    989  HB1 LEU A  69      49.127  43.476  54.664  1.00  0.00           H
ATOM    990  HB2 LEU A  69      49.897  42.471  55.773  1.00  0.00           H
ATOM    991  CG  LEU A  69      51.032  44.161  55.261  1.00  0.00           C
ATOM    992  HG  LEU A  69      51.576  44.310  56.194  1.00  0.00           H
ATOM    993  CD1 LEU A  69      51.883  43.568  54.117  1.00  0.00           C
ATOM    994 1HD1 LEU A  69      51.465  43.767  53.133  1.00  0.00           H
ATOM    995 2HD1 LEU A  69      52.846  44.076  54.186  1.00  0.00           H
ATOM    996 3HD1 LEU A  69      51.940  42.493  54.296  1.00  0.00           H
ATOM    997  CD2 LEU A  69      50.738  45.561  54.747  1.00  0.00           C
ATOM    998 1HD2 LEU A  69      50.151  45.562  53.826  1.00  0.00           H
ATOM    999 2HD2 LEU A  69      50.207  46.180  55.460  1.00  0.00           H
ATOM   1000 3HD2 LEU A  69      51.640  46.102  54.435  1.00  0.00           H
ATOM   1001  C   LEU A  69      47.569  43.073  56.825  1.00  0.00           C
ATOM   1002  O   LEU A  69      47.475  42.025  56.152  1.00  0.00           O
ATOM   1003  N   PRO A  70      46.585  43.508  57.693  1.00  0.00           N
ATOM   1004  CD  PRO A  70      46.606  44.712  58.452  1.00  0.00           C
ATOM   1005  HD1 PRO A  70      46.932  45.521  57.803  1.00  0.00           H
ATOM   1006  HD2 PRO A  70      47.247  44.637  59.326  1.00  0.00           H
ATOM   1007  CG  PRO A  70      45.153  44.957  58.915  1.00  0.00           C
ATOM   1008  HG1 PRO A  70      44.772  45.553  58.090  1.00  0.00           H
ATOM   1009  HG2 PRO A  70      45.148  45.598  59.790  1.00  0.00           H
ATOM   1010  CB  PRO A  70      44.529  43.583  58.878  1.00  0.00           C
ATOM   1011  HB1 PRO A  70      43.481  43.565  58.568  1.00  0.00           H
ATOM   1012  HB2 PRO A  70      44.593  43.148  59.873  1.00  0.00           H
ATOM   1013  CA  PRO A  70      45.376  42.748  57.929  1.00  0.00           C
ATOM   1014  HA  PRO A  70      45.734  41.866  58.461  1.00  0.00           H
ATOM   1015  C   PRO A  70      44.609  42.413  56.630  1.00  0.00           C
ATOM   1016  O   PRO A  70      43.991  41.396  56.452  1.00  0.00           O
ATOM   1017  N   LEU A  71      44.651  43.325  55.660  1.00  0.00           N
ATOM   1018  H   LEU A  71      45.022  44.242  55.883  1.00  0.00           H
ATOM   1019  CA  LEU A  71      43.950  43.168  54.389  1.00  0.00           C
ATOM   1020  HA  LEU A  71      43.240  42.347  54.486  1.00  0.00           H
ATOM   1021  CB  LEU A  71      43.096  44.439  54.176  1.00  0.00           C
ATOM   1022  HB1 LEU A  71      42.680  44.378  53.168  1.00  0.00           H
ATOM   1023  HB2 LEU A  71      43.786  45.266  54.016  1.00  0.00           H
ATOM   1024  CG  LEU A  71      42.039  44.753  55.189  1.00  0.00           C
ATOM   1025  HG  LEU A  71      42.520  44.726  56.163  1.00  0.00           H
ATOM   1026  CD1 LEU A  71      41.496  46.174  55.081  1.00  0.00           C
ATOM   1027 1HD1 LEU A  71      42.102  46.827  54.443  1.00  0.00           H
ATOM   1028 2HD1 LEU A  71      40.450  46.116  54.795  1.00  0.00           H
ATOM   1029 3HD1 LEU A  71      41.589  46.566  56.092  1.00  0.00           H
ATOM   1030  CD2 LEU A  71      40.913  43.669  55.251  1.00  0.00           C
ATOM   1031 1HD2 LEU A  71      40.092  43.979  55.891  1.00  0.00           H
ATOM   1032 2HD2 LEU A  71      40.484  43.629  54.245  1.00  0.00           H
ATOM   1033 3HD2 LEU A  71      41.345  42.716  55.561  1.00  0.00           H
ATOM   1034  C   LEU A  71      44.866  42.754  53.169  1.00  0.00           C
ATOM   1035  O   LEU A  71      44.368  42.624  52.047  1.00  0.00           O
ATOM   1036  N   GLY A  72      46.166  42.598  53.435  1.00  0.00           N
ATOM   1037  H   GLY A  72      46.459  42.993  54.324  1.00  0.00           H
ATOM   1038  CA  GLY A  72      47.080  41.938  52.489  1.00  0.00           C
ATOM   1039  HA1 GLY A  72      48.035  41.698  52.958  1.00  0.00           H
ATOM   1040  HA2 GLY A  72      47.273  42.596  51.648  1.00  0.00           H
ATOM   1041  C   GLY A  72      46.523  40.655  51.906  1.00  0.00           C
ATOM   1042  O   GLY A  72      46.799  40.517  50.708  1.00  0.00           O
ATOM   1043  N   PRO A  73      45.709  39.845  52.577  1.00  0.00           N
ATOM   1044  CD  PRO A  73      45.712  39.554  54.033  1.00  0.00           C
ATOM   1045  HD1 PRO A  73      44.964  40.242  54.434  1.00  0.00           H
ATOM   1046  HD2 PRO A  73      46.657  39.729  54.537  1.00  0.00           H
ATOM   1047  CG  PRO A  73      45.340  38.027  54.185  1.00  0.00           C
ATOM   1048  HG1 PRO A  73      44.875  37.778  55.140  1.00  0.00           H
ATOM   1049  HG2 PRO A  73      46.200  37.362  54.171  1.00  0.00           H
ATOM   1050  CB  PRO A  73      44.539  37.681  52.999  1.00  0.00           C
ATOM   1051  HB1 PRO A  73      43.536  38.049  53.179  1.00  0.00           H
ATOM   1052  HB2 PRO A  73      44.535  36.626  52.721  1.00  0.00           H
ATOM   1053  CA  PRO A  73      45.179  38.596  51.896  1.00  0.00           C
ATOM   1054  HA  PRO A  73      45.975  38.018  51.427  1.00  0.00           H
ATOM   1055  C   PRO A  73      44.133  38.910  50.781  1.00  0.00           C
ATOM   1056  O   PRO A  73      43.842  38.010  50.014  1.00  0.00           O
ATOM   1057  N   LEU A  74      43.663  40.173  50.690  1.00  0.00           N
ATOM   1058  H   LEU A  74      43.737  40.826  51.449  1.00  0.00           H
ATOM   1059  CA  LEU A  74      42.752  40.571  49.624  1.00  0.00           C
ATOM   1060  HA  LEU A  74      42.422  39.650  49.162  1.00  0.00           H
ATOM   1061  CB  LEU A  74      41.536  41.412  50.169  1.00  0.00           C
ATOM   1062  HB1 LEU A  74      40.934  41.867  49.386  1.00  0.00           H
ATOM   1063  HB2 LEU A  74      41.995  42.206  50.765  1.00  0.00           H
ATOM   1064  CG  LEU A  74      40.500  40.634  51.017  1.00  0.00           C
ATOM   1065  HG  LEU A  74      39.897  39.999  50.365  1.00  0.00           H
ATOM   1066  CD1 LEU A  74      41.032  39.848  52.217  1.00  0.00           C
ATOM   1067 1HD1 LEU A  74      40.213  39.572  52.886  1.00  0.00           H
ATOM   1068 2HD1 LEU A  74      41.661  39.011  51.926  1.00  0.00           H
ATOM   1069 3HD1 LEU A  74      41.758  40.437  52.786  1.00  0.00           H
ATOM   1070  CD2 LEU A  74      39.468  41.683  51.562  1.00  0.00           C
ATOM   1071 1HD2 LEU A  74      39.971  42.382  52.238  1.00  0.00           H
ATOM   1072 2HD2 LEU A  74      39.063  42.147  50.674  1.00  0.00           H
ATOM   1073 3HD2 LEU A  74      38.715  41.167  52.166  1.00  0.00           H
ATOM   1074  C   LEU A  74      43.486  41.392  48.514  1.00  0.00           C
ATOM   1075  O   LEU A  74      43.246  42.588  48.248  1.00  0.00           O
ATOM   1076  N   LEU A  75      44.560  40.706  47.991  1.00  0.00           N
ATOM   1077  H   LEU A  75      44.653  39.766  48.363  1.00  0.00           H
ATOM   1078  CA  LEU A  75      45.597  41.244  47.154  1.00  0.00           C
ATOM   1079  HA  LEU A  75      45.714  42.288  47.440  1.00  0.00           H
ATOM   1080  CB  LEU A  75      46.842  40.379  47.406  1.00  0.00           C
ATOM   1081  HB1 LEU A  75      46.720  39.927  48.384  1.00  0.00           H
ATOM   1082  HB2 LEU A  75      47.734  41.007  47.482  1.00  0.00           H
ATOM   1083  CG  LEU A  75      47.046  39.161  46.454  1.00  0.00           C
ATOM   1084  HG  LEU A  75      47.054  39.504  45.423  1.00  0.00           H
ATOM   1085  CD1 LEU A  75      48.397  38.568  46.797  1.00  0.00           C
ATOM   1086 1HD1 LEU A  75      48.703  37.813  46.072  1.00  0.00           H
ATOM   1087 2HD1 LEU A  75      49.131  39.381  46.810  1.00  0.00           H
ATOM   1088 3HD1 LEU A  75      48.254  38.116  47.778  1.00  0.00           H
ATOM   1089  CD2 LEU A  75      46.003  38.088  46.643  1.00  0.00           C
ATOM   1090 1HD2 LEU A  75      44.980  38.442  46.456  1.00  0.00           H
ATOM   1091 2HD2 LEU A  75      46.189  37.240  45.991  1.00  0.00           H
ATOM   1092 3HD2 LEU A  75      45.847  37.818  47.685  1.00  0.00           H
ATOM   1093  C   LEU A  75      45.204  41.322  45.609  1.00  0.00           C
ATOM   1094  O   LEU A  75      46.000  41.820  44.793  1.00  0.00           O
ATOM   1095  N   GLY A  76      43.945  40.868  45.250  1.00  0.00           N
ATOM   1096  H   GLY A  76      43.314  40.540  45.964  1.00  0.00           H
ATOM   1097  CA  GLY A  76      43.627  40.692  43.851  1.00  0.00           C
ATOM   1098  HA1 GLY A  76      42.763  40.021  43.875  1.00  0.00           H
ATOM   1099  HA2 GLY A  76      44.356  40.041  43.381  1.00  0.00           H
ATOM   1100  C   GLY A  76      43.235  41.972  43.044  1.00  0.00           C
ATOM   1101  O   GLY A  76      43.246  41.960  41.850  1.00  0.00           O
ATOM   1102  N   ASP A  77      43.094  43.134  43.759  1.00  0.00           N
ATOM   1103  H   ASP A  77      43.129  43.112  44.766  1.00  0.00           H
ATOM   1104  CA  ASP A  77      42.841  44.419  43.243  1.00  0.00           C
ATOM   1105  HA  ASP A  77      42.522  44.281  42.216  1.00  0.00           H
ATOM   1106  CB  ASP A  77      41.727  45.085  44.072  1.00  0.00           C
ATOM   1107  HB1 ASP A  77      40.873  44.438  43.865  1.00  0.00           H
ATOM   1108  HB2 ASP A  77      41.549  46.096  43.691  1.00  0.00           H
ATOM   1109  CG  ASP A  77      41.963  45.227  45.609  1.00  0.00           C
ATOM   1110  OD1 ASP A  77      41.349  46.076  46.254  1.00  0.00           O
ATOM   1111  OD2 ASP A  77      42.728  44.375  46.214  1.00  0.00           O
ATOM   1112  C   ASP A  77      44.072  45.428  43.244  1.00  0.00           C
ATOM   1113  O   ASP A  77      43.937  46.617  42.894  1.00  0.00           O
ATOM   1114  N   THR A  78      45.261  44.946  43.574  1.00  0.00           N
ATOM   1115  H   THR A  78      45.351  43.952  43.682  1.00  0.00           H
ATOM   1116  CA  THR A  78      46.508  45.694  43.757  1.00  0.00           C
ATOM   1117  HA  THR A  78      46.210  46.607  44.271  1.00  0.00           H
ATOM   1118  CB  THR A  78      47.534  44.972  44.612  1.00  0.00           C
ATOM   1119  HB  THR A  78      48.531  45.406  44.611  1.00  0.00           H
ATOM   1120  CG2 THR A  78      47.083  44.767  46.009  1.00  0.00           C
ATOM   1121 1HG2 THR A  78      47.999  44.451  46.496  1.00  0.00           H
ATOM   1122 2HG2 THR A  78      46.727  45.690  46.476  1.00  0.00           H
ATOM   1123 3HG2 THR A  78      46.282  44.040  46.087  1.00  0.00           H
ATOM   1124  OG1 THR A  78      47.725  43.633  44.102  1.00  0.00           O
ATOM   1125  HG1 THR A  78      47.016  43.082  44.449  1.00  0.00           H
ATOM   1126  C   THR A  78      47.262  45.959  42.425  1.00  0.00           C
ATOM   1127  O   THR A  78      47.917  46.998  42.322  1.00  0.00           O
ATOM   1128  N   ALA A  79      47.048  45.107  41.424  1.00  0.00           N
ATOM   1129  H   ALA A  79      46.451  44.355  41.725  1.00  0.00           H
ATOM   1130  CA  ALA A  79      47.575  45.164  40.073  1.00  0.00           C
ATOM   1131  HA  ALA A  79      47.783  46.205  39.837  1.00  0.00           H
ATOM   1132  CB  ALA A  79      48.875  44.305  39.951  1.00  0.00           C
ATOM   1133  HB1 ALA A  79      49.235  44.296  38.925  1.00  0.00           H
ATOM   1134  HB2 ALA A  79      49.598  44.685  40.676  1.00  0.00           H
ATOM   1135  HB3 ALA A  79      48.753  43.273  40.289  1.00  0.00           H
ATOM   1136  C   ALA A  79      46.572  44.790  38.935  1.00  0.00           C
ATOM   1137  O   ALA A  79      45.785  43.932  39.122  1.00  0.00           O
ATOM   1138  N   VAL A  80      46.849  45.532  37.834  1.00  0.00           N
ATOM   1139  H   VAL A  80      47.460  46.334  37.840  1.00  0.00           H
ATOM   1140  CA  VAL A  80      46.404  45.198  36.470  1.00  0.00           C
ATOM   1141  HA  VAL A  80      45.658  44.401  36.468  1.00  0.00           H
ATOM   1142  CB  VAL A  80      45.701  46.411  35.745  1.00  0.00           C
ATOM   1143  HB  VAL A  80      46.397  47.214  35.500  1.00  0.00           H
ATOM   1144  CG1 VAL A  80      45.057  45.861  34.414  1.00  0.00           C
ATOM   1145 1HG1 VAL A  80      45.931  45.617  33.808  1.00  0.00           H
ATOM   1146 2HG1 VAL A  80      44.485  44.949  34.595  1.00  0.00           H
ATOM   1147 3HG1 VAL A  80      44.423  46.642  34.010  1.00  0.00           H
ATOM   1148  CG2 VAL A  80      44.578  47.030  36.674  1.00  0.00           C
ATOM   1149 1HG2 VAL A  80      45.001  47.398  37.606  1.00  0.00           H
ATOM   1150 2HG2 VAL A  80      43.994  47.775  36.130  1.00  0.00           H
ATOM   1151 3HG2 VAL A  80      43.833  46.252  36.881  1.00  0.00           H
ATOM   1152  C   VAL A  80      47.624  44.696  35.670  1.00  0.00           C
ATOM   1153  O   VAL A  80      48.704  45.276  35.783  1.00  0.00           O
ATOM   1154  N   ILE A  81      47.508  43.648  34.801  1.00  0.00           N
ATOM   1155  H   ILE A  81      46.654  43.125  34.702  1.00  0.00           H
ATOM   1156  CA  ILE A  81      48.752  43.028  34.220  1.00  0.00           C
ATOM   1157  HA  ILE A  81      49.524  43.791  34.108  1.00  0.00           H
ATOM   1158  CB  ILE A  81      49.299  41.838  35.090  1.00  0.00           C
ATOM   1159  HB  ILE A  81      48.536  41.070  35.002  1.00  0.00           H
ATOM   1160  CG2 ILE A  81      50.644  41.247  34.528  1.00  0.00           C
ATOM   1161 1HG2 ILE A  81      50.923  40.301  34.984  1.00  0.00           H
ATOM   1162 2HG2 ILE A  81      50.367  40.785  33.575  1.00  0.00           H
ATOM   1163 3HG2 ILE A  81      51.417  41.996  34.442  1.00  0.00           H
ATOM   1164  CG1 ILE A  81      49.411  42.160  36.604  1.00  0.00           C
ATOM   1165 1HG1 ILE A  81      48.481  42.584  36.984  1.00  0.00           H
ATOM   1166 2HG1 ILE A  81      50.183  42.923  36.689  1.00  0.00           H
ATOM   1167  CD  ILE A  81      49.742  41.013  37.623  1.00  0.00           C
ATOM   1168  HD1 ILE A  81      49.110  40.161  37.392  1.00  0.00           H
ATOM   1169  HD2 ILE A  81      50.750  40.674  37.356  1.00  0.00           H
ATOM   1170  HD3 ILE A  81      49.701  41.411  38.637  1.00  0.00           H
ATOM   1171  C   ILE A  81      48.428  42.495  32.893  1.00  0.00           C
ATOM   1172  O   ILE A  81      47.428  41.818  32.671  1.00  0.00           O
ATOM   1173  N   GLN A  82      49.222  42.852  31.855  1.00  0.00           N
ATOM   1174  H   GLN A  82      49.974  43.508  32.019  1.00  0.00           H
ATOM   1175  CA  GLN A  82      49.041  42.480  30.469  1.00  0.00           C
ATOM   1176  HA  GLN A  82      48.538  41.507  30.435  1.00  0.00           H
ATOM   1177  CB  GLN A  82      48.005  43.404  29.756  1.00  0.00           C
ATOM   1178  HB1 GLN A  82      48.241  44.447  29.926  1.00  0.00           H
ATOM   1179  HB2 GLN A  82      47.031  43.190  30.197  1.00  0.00           H
ATOM   1180  CG  GLN A  82      47.864  43.280  28.268  1.00  0.00           C
ATOM   1181  HG1 GLN A  82      48.656  43.901  27.838  1.00  0.00           H
ATOM   1182  HG2 GLN A  82      46.961  43.798  27.922  1.00  0.00           H
ATOM   1183  CD  GLN A  82      47.822  41.834  27.624  1.00  0.00           C
ATOM   1184  OE1 GLN A  82      48.664  41.352  26.870  1.00  0.00           O
ATOM   1185  NE2 GLN A  82      46.806  41.162  27.906  1.00  0.00           N
ATOM   1186 1HE2 GLN A  82      46.045  41.574  28.425  1.00  0.00           H
ATOM   1187 2HE2 GLN A  82      46.709  40.189  27.683  1.00  0.00           H
ATOM   1188  C   GLN A  82      50.331  42.473  29.603  1.00  0.00           C
ATOM   1189  O   GLN A  82      51.093  43.423  29.589  1.00  0.00           O
ATOM   1190  N   GLY A  83      50.732  41.351  28.992  1.00  0.00           N
ATOM   1191  H   GLY A  83      50.280  40.485  29.260  1.00  0.00           H
ATOM   1192  CA  GLY A  83      51.944  41.174  28.150  1.00  0.00           C
ATOM   1193  HA1 GLY A  83      51.971  41.825  27.274  1.00  0.00           H
ATOM   1194  HA2 GLY A  83      51.787  40.216  27.675  1.00  0.00           H
ATOM   1195  C   GLY A  83      53.300  41.159  28.889  1.00  0.00           C
ATOM   1196  O   GLY A  83      53.458  40.255  29.729  1.00  0.00           O
ATOM   1197  N   ASP A  84      54.184  42.177  28.775  1.00  0.00           N
ATOM   1198  H   ASP A  84      53.960  42.844  28.047  1.00  0.00           H
ATOM   1199  CA  ASP A  84      55.518  42.257  29.362  1.00  0.00           C
ATOM   1200  HA  ASP A  84      55.729  41.229  29.660  1.00  0.00           H
ATOM   1201  CB  ASP A  84      56.640  42.914  28.516  1.00  0.00           C
ATOM   1202  HB1 ASP A  84      56.722  42.316  27.613  1.00  0.00           H
ATOM   1203  HB2 ASP A  84      57.570  42.764  29.064  1.00  0.00           H
ATOM   1204  CG  ASP A  84      56.347  44.387  28.207  1.00  0.00           C
ATOM   1205  OD1 ASP A  84      57.239  45.087  27.605  1.00  0.00           O
ATOM   1206  OD2 ASP A  84      55.154  44.829  28.377  1.00  0.00           O
ATOM   1207  C   ASP A  84      55.404  43.030  30.707  1.00  0.00           C
ATOM   1208  O   ASP A  84      56.372  43.056  31.563  1.00  0.00           O
ATOM   1209  N   THR A  85      54.302  43.698  30.978  1.00  0.00           N
ATOM   1210  H   THR A  85      53.618  43.677  30.238  1.00  0.00           H
ATOM   1211  CA  THR A  85      54.185  44.789  32.044  1.00  0.00           C
ATOM   1212  HA  THR A  85      55.124  44.894  32.589  1.00  0.00           H
ATOM   1213  CB  THR A  85      53.980  46.152  31.372  1.00  0.00           C
ATOM   1214  HB  THR A  85      53.094  46.119  30.726  1.00  0.00           H
ATOM   1215  CG2 THR A  85      53.832  47.268  32.352  1.00  0.00           C
ATOM   1216 1HG2 THR A  85      53.788  48.122  31.670  1.00  0.00           H
ATOM   1217 2HG2 THR A  85      52.864  47.298  32.865  1.00  0.00           H
ATOM   1218 3HG2 THR A  85      54.761  47.247  32.928  1.00  0.00           H
ATOM   1219  OG1 THR A  85      55.134  46.456  30.643  1.00  0.00           O
ATOM   1220  HG1 THR A  85      55.111  45.978  29.808  1.00  0.00           H
ATOM   1221  C   THR A  85      53.079  44.629  33.156  1.00  0.00           C
ATOM   1222  O   THR A  85      51.983  44.278  32.773  1.00  0.00           O
ATOM   1223  N   ALA A  86      53.328  44.848  34.504  1.00  0.00           N
ATOM   1224  H   ALA A  86      54.257  45.213  34.690  1.00  0.00           H
ATOM   1225  CA  ALA A  86      52.328  45.059  35.544  1.00  0.00           C
ATOM   1226  HA  ALA A  86      51.388  44.562  35.329  1.00  0.00           H
ATOM   1227  CB  ALA A  86      52.878  44.408  36.787  1.00  0.00           C
ATOM   1228  HB1 ALA A  86      53.175  43.386  36.604  1.00  0.00           H
ATOM   1229  HB2 ALA A  86      53.803  44.914  37.079  1.00  0.00           H
ATOM   1230  HB3 ALA A  86      52.099  44.410  37.544  1.00  0.00           H
ATOM   1231  C   ALA A  86      52.024  46.617  35.751  1.00  0.00           C
ATOM   1232  O   ALA A  86      53.048  47.324  35.838  1.00  0.00           O
ATOM   1233  N   LEU A  87      50.780  47.042  35.892  1.00  0.00           N
ATOM   1234  H   LEU A  87      50.049  46.370  36.101  1.00  0.00           H
ATOM   1235  CA  LEU A  87      50.338  48.422  36.158  1.00  0.00           C
ATOM   1236  HA  LEU A  87      51.161  49.143  36.214  1.00  0.00           H
ATOM   1237  CB  LEU A  87      49.341  48.905  35.033  1.00  0.00           C
ATOM   1238  HB1 LEU A  87      48.716  48.032  34.883  1.00  0.00           H
ATOM   1239  HB2 LEU A  87      49.974  48.906  34.151  1.00  0.00           H
ATOM   1240  CG  LEU A  87      48.536  50.215  35.303  1.00  0.00           C
ATOM   1241  HG  LEU A  87      47.928  49.948  36.167  1.00  0.00           H
ATOM   1242  CD1 LEU A  87      49.507  51.321  35.652  1.00  0.00           C
ATOM   1243 1HD1 LEU A  87      49.931  51.203  36.647  1.00  0.00           H
ATOM   1244 2HD1 LEU A  87      50.295  51.287  34.897  1.00  0.00           H
ATOM   1245 3HD1 LEU A  87      49.073  52.308  35.525  1.00  0.00           H
ATOM   1246  CD2 LEU A  87      47.659  50.669  34.162  1.00  0.00           C
ATOM   1247 1HD2 LEU A  87      48.258  50.846  33.257  1.00  0.00           H
ATOM   1248 2HD2 LEU A  87      46.935  49.873  33.961  1.00  0.00           H
ATOM   1249 3HD2 LEU A  87      47.055  51.530  34.430  1.00  0.00           H
ATOM   1250  C   LEU A  87      49.747  48.346  37.550  1.00  0.00           C
ATOM   1251  O   LEU A  87      48.764  47.603  37.753  1.00  0.00           O
ATOM   1252  N   ILE A  88      50.385  48.982  38.526  1.00  0.00           N
ATOM   1253  H   ILE A  88      51.172  49.555  38.243  1.00  0.00           H
ATOM   1254  CA  ILE A  88      49.907  48.988  39.874  1.00  0.00           C
ATOM   1255  HA  ILE A  88      49.364  48.073  40.075  1.00  0.00           H
ATOM   1256  CB  ILE A  88      51.139  49.101  40.815  1.00  0.00           C
ATOM   1257  HB  ILE A  88      51.544  50.115  40.813  1.00  0.00           H
ATOM   1258  CG2 ILE A  88      50.716  48.833  42.371  1.00  0.00           C
ATOM   1259 1HG2 ILE A  88      50.374  47.837  42.656  1.00  0.00           H
ATOM   1260 2HG2 ILE A  88      51.641  48.988  42.911  1.00  0.00           H
ATOM   1261 3HG2 ILE A  88      50.120  49.672  42.718  1.00  0.00           H
ATOM   1262  CG1 ILE A  88      52.323  48.157  40.504  1.00  0.00           C
ATOM   1263 1HG1 ILE A  88      53.056  48.275  41.295  1.00  0.00           H
ATOM   1264 2HG1 ILE A  88      52.853  48.521  39.622  1.00  0.00           H
ATOM   1265  CD  ILE A  88      51.960  46.733  40.227  1.00  0.00           C
ATOM   1266  HD1 ILE A  88      51.206  46.683  39.454  1.00  0.00           H
ATOM   1267  HD2 ILE A  88      52.723  46.073  39.830  1.00  0.00           H
ATOM   1268  HD3 ILE A  88      51.437  46.321  41.092  1.00  0.00           H
ATOM   1269  C   ILE A  88      48.774  50.026  40.144  1.00  0.00           C
ATOM   1270  O   ILE A  88      48.789  51.158  39.572  1.00  0.00           O
ATOM   1271  N   THR A  89      47.870  49.670  41.064  1.00  0.00           N
ATOM   1272  H   THR A  89      47.966  48.866  41.666  1.00  0.00           H
ATOM   1273  CA  THR A  89      46.666  50.488  41.246  1.00  0.00           C
ATOM   1274  HA  THR A  89      46.438  51.105  40.373  1.00  0.00           H
ATOM   1275  CB  THR A  89      45.475  49.575  41.530  1.00  0.00           C
ATOM   1276  HB  THR A  89      44.556  50.166  41.507  1.00  0.00           H
ATOM   1277  CG2 THR A  89      45.281  48.479  40.501  1.00  0.00           C
ATOM   1278 1HG2 THR A  89      44.502  47.776  40.778  1.00  0.00           H
ATOM   1279 2HG2 THR A  89      45.064  48.972  39.554  1.00  0.00           H
ATOM   1280 3HG2 THR A  89      46.178  47.868  40.491  1.00  0.00           H
ATOM   1281  OG1 THR A  89      45.561  48.935  42.717  1.00  0.00           O
ATOM   1282  HG1 THR A  89      45.121  48.084  42.574  1.00  0.00           H
ATOM   1283  C   THR A  89      46.891  51.432  42.427  1.00  0.00           C
ATOM   1284  O   THR A  89      48.057  51.552  42.844  1.00  0.00           O
ATOM   1285  N   ARG A  90      45.868  52.259  42.621  1.00  0.00           N
ATOM   1286  H   ARG A  90      44.979  51.846  42.380  1.00  0.00           H
ATOM   1287  CA  ARG A  90      46.013  53.640  43.020  1.00  0.00           C
ATOM   1288  HA  ARG A  90      46.780  53.693  43.794  1.00  0.00           H
ATOM   1289  CB  ARG A  90      46.450  54.450  41.769  1.00  0.00           C
ATOM   1290  HB1 ARG A  90      45.717  54.308  40.974  1.00  0.00           H
ATOM   1291  HB2 ARG A  90      47.443  54.093  41.481  1.00  0.00           H
ATOM   1292  CG  ARG A  90      46.658  55.948  42.067  1.00  0.00           C
ATOM   1293  HG1 ARG A  90      45.724  56.463  42.256  1.00  0.00           H
ATOM   1294  HG2 ARG A  90      47.092  56.392  41.171  1.00  0.00           H
ATOM   1295  CD  ARG A  90      47.723  56.233  43.101  1.00  0.00           C
ATOM   1296  HD1 ARG A  90      48.591  55.629  42.866  1.00  0.00           H
ATOM   1297  HD2 ARG A  90      47.244  55.937  44.040  1.00  0.00           H
ATOM   1298  NE  ARG A  90      48.004  57.718  43.164  1.00  0.00           N
ATOM   1299  HE  ARG A  90      47.351  58.264  42.613  1.00  0.00           H
ATOM   1300  CZ  ARG A  90      49.101  58.352  43.620  1.00  0.00           C
ATOM   1301  NH1 ARG A  90      50.055  57.729  44.179  1.00  0.00           N
ATOM   1302 1HH1 ARG A  90      50.079  56.730  44.302  1.00  0.00           H
ATOM   1303 2HH1 ARG A  90      50.892  58.252  44.396  1.00  0.00           H
ATOM   1304  NH2 ARG A  90      49.098  59.679  43.536  1.00  0.00           N
ATOM   1305 1HH2 ARG A  90      48.397  60.163  42.989  1.00  0.00           H
ATOM   1306 2HH2 ARG A  90      49.924  60.123  43.917  1.00  0.00           H
ATOM   1307  C   ARG A  90      44.630  54.096  43.611  1.00  0.00           C
ATOM   1308  O   ARG A  90      43.737  54.523  42.885  1.00  0.00           O
ATOM   1309  N   PRO A  91      44.506  54.094  44.992  1.00  0.00           N
ATOM   1310  CD  PRO A  91      45.207  53.078  45.787  1.00  0.00           C
ATOM   1311  HD1 PRO A  91      46.282  53.272  45.755  1.00  0.00           H
ATOM   1312  HD2 PRO A  91      44.938  52.112  45.363  1.00  0.00           H
ATOM   1313  CG  PRO A  91      44.679  53.326  47.176  1.00  0.00           C
ATOM   1314  HG1 PRO A  91      45.281  54.127  47.613  1.00  0.00           H
ATOM   1315  HG2 PRO A  91      44.633  52.518  47.905  1.00  0.00           H
ATOM   1316  CB  PRO A  91      43.223  53.875  47.015  1.00  0.00           C
ATOM   1317  HB1 PRO A  91      42.933  54.428  47.911  1.00  0.00           H
ATOM   1318  HB2 PRO A  91      42.474  53.110  46.834  1.00  0.00           H
ATOM   1319  CA  PRO A  91      43.369  54.685  45.720  1.00  0.00           C
ATOM   1320  HA  PRO A  91      42.504  54.662  45.054  1.00  0.00           H
ATOM   1321  C   PRO A  91      43.612  56.070  46.066  1.00  0.00           C
ATOM   1322  O   PRO A  91      44.724  56.533  45.898  1.00  0.00           O
ATOM   1323  N   TRP A  92      42.595  56.848  46.568  1.00  0.00           N
ATOM   1324  H   TRP A  92      41.660  56.456  46.564  1.00  0.00           H
ATOM   1325  CA  TRP A  92      42.761  58.172  47.198  1.00  0.00           C
ATOM   1326  HA  TRP A  92      43.530  58.677  46.621  1.00  0.00           H
ATOM   1327  CB  TRP A  92      41.386  58.873  47.141  1.00  0.00           C
ATOM   1328  HB1 TRP A  92      41.498  59.817  47.671  1.00  0.00           H
ATOM   1329  HB2 TRP A  92      40.650  58.325  47.736  1.00  0.00           H
ATOM   1330  CG  TRP A  92      40.708  59.012  45.821  1.00  0.00           C
ATOM   1331  CD1 TRP A  92      39.660  58.283  45.363  1.00  0.00           C
ATOM   1332  HD1 TRP A  92      39.227  57.389  45.786  1.00  0.00           H
ATOM   1333  NE1 TRP A  92      39.281  58.836  44.176  1.00  0.00           N
ATOM   1334  HE1 TRP A  92      38.430  58.553  43.717  1.00  0.00           H
ATOM   1335  CE2 TRP A  92      39.952  60.010  43.848  1.00  0.00           C
ATOM   1336  CZ2 TRP A  92      39.867  60.955  42.769  1.00  0.00           C
ATOM   1337  HZ2 TRP A  92      39.080  60.960  42.031  1.00  0.00           H
ATOM   1338  CH2 TRP A  92      40.856  61.948  42.724  1.00  0.00           C
ATOM   1339  HH2 TRP A  92      40.839  62.658  41.910  1.00  0.00           H
ATOM   1340  CZ3 TRP A  92      41.974  61.893  43.554  1.00  0.00           C
ATOM   1341  HZ3 TRP A  92      42.745  62.657  43.442  1.00  0.00           H
ATOM   1342  CE3 TRP A  92      42.031  60.970  44.624  1.00  0.00           C
ATOM   1343  HE3 TRP A  92      42.848  61.131  45.306  1.00  0.00           H
ATOM   1344  CD2 TRP A  92      40.994  60.026  44.830  1.00  0.00           C
ATOM   1345  C   TRP A  92      43.238  58.129  48.674  1.00  0.00           C
ATOM   1346  O   TRP A  92      43.010  59.016  49.423  1.00  0.00           O
ATOM   1347  N   SER A  93      43.865  57.005  49.099  1.00  0.00           N
ATOM   1348  H   SER A  93      44.089  56.254  48.465  1.00  0.00           H
ATOM   1349  CA  SER A  93      44.271  56.743  50.489  1.00  0.00           C
ATOM   1350  HA  SER A  93      44.165  57.665  51.049  1.00  0.00           H
ATOM   1351  CB  SER A  93      43.427  55.614  51.184  1.00  0.00           C
ATOM   1352  HB1 SER A  93      43.687  54.674  50.693  1.00  0.00           H
ATOM   1353  HB2 SER A  93      42.368  55.864  51.091  1.00  0.00           H
ATOM   1354  OG  SER A  93      43.787  55.321  52.514  1.00  0.00           O
ATOM   1355  HG  SER A  93      43.348  54.502  52.726  1.00  0.00           H
ATOM   1356  C   SER A  93      45.751  56.321  50.525  1.00  0.00           C
ATOM   1357  O   SER A  93      46.201  55.555  49.699  1.00  0.00           O
ATOM   1358  N   PRO A  94      46.574  56.746  51.511  1.00  0.00           N
ATOM   1359  CD  PRO A  94      46.220  57.814  52.388  1.00  0.00           C
ATOM   1360  HD1 PRO A  94      45.502  57.471  53.136  1.00  0.00           H
ATOM   1361  HD2 PRO A  94      45.870  58.635  51.762  1.00  0.00           H
ATOM   1362  CG  PRO A  94      47.462  58.259  53.104  1.00  0.00           C
ATOM   1363  HG1 PRO A  94      47.548  57.805  54.085  1.00  0.00           H
ATOM   1364  HG2 PRO A  94      47.410  59.346  53.116  1.00  0.00           H
ATOM   1365  CB  PRO A  94      48.571  57.792  52.172  1.00  0.00           C
ATOM   1366  HB1 PRO A  94      49.474  57.699  52.767  1.00  0.00           H
ATOM   1367  HB2 PRO A  94      48.683  58.496  51.341  1.00  0.00           H
ATOM   1368  CA  PRO A  94      48.040  56.498  51.580  1.00  0.00           C
ATOM   1369  HA  PRO A  94      48.353  56.396  50.539  1.00  0.00           H
ATOM   1370  C   PRO A  94      48.406  55.245  52.441  1.00  0.00           C
ATOM   1371  O   PRO A  94      49.610  54.948  52.645  1.00  0.00           O
ATOM   1372  N   ALA A  95      47.388  54.466  52.950  1.00  0.00           N
ATOM   1373  H   ALA A  95      46.420  54.728  52.774  1.00  0.00           H
ATOM   1374  CA  ALA A  95      47.638  53.493  54.008  1.00  0.00           C
ATOM   1375  HA  ALA A  95      48.524  53.782  54.561  1.00  0.00           H
ATOM   1376  CB  ALA A  95      46.479  53.566  54.936  1.00  0.00           C
ATOM   1377  HB1 ALA A  95      46.549  54.457  55.543  1.00  0.00           H
ATOM   1378  HB2 ALA A  95      45.553  53.416  54.387  1.00  0.00           H
ATOM   1379  HB3 ALA A  95      46.557  52.782  55.691  1.00  0.00           H
ATOM   1380  C   ALA A  95      47.759  52.055  53.424  1.00  0.00           C
ATOM   1381  O   ALA A  95      47.936  51.117  54.231  1.00  0.00           O
ATOM   1382  N   ARG A  96      47.763  51.842  52.103  1.00  0.00           N
ATOM   1383  H   ARG A  96      47.521  52.597  51.474  1.00  0.00           H
ATOM   1384  CA  ARG A  96      47.988  50.582  51.427  1.00  0.00           C
ATOM   1385  HA  ARG A  96      47.925  49.822  52.209  1.00  0.00           H
ATOM   1386  CB  ARG A  96      46.863  50.380  50.379  1.00  0.00           C
ATOM   1387  HB1 ARG A  96      47.113  50.865  49.430  1.00  0.00           H
ATOM   1388  HB2 ARG A  96      45.895  50.695  50.791  1.00  0.00           H
ATOM   1389  CG  ARG A  96      46.685  48.838  50.156  1.00  0.00           C
ATOM   1390  HG1 ARG A  96      46.496  48.321  51.091  1.00  0.00           H
ATOM   1391  HG2 ARG A  96      47.593  48.388  49.775  1.00  0.00           H
ATOM   1392  CD  ARG A  96      45.546  48.478  49.202  1.00  0.00           C
ATOM   1393  HD1 ARG A  96      45.708  48.848  48.183  1.00  0.00           H
ATOM   1394  HD2 ARG A  96      44.671  49.090  49.407  1.00  0.00           H
ATOM   1395  NE  ARG A  96      45.289  47.067  49.144  1.00  0.00           N
ATOM   1396  HE  ARG A  96      45.779  46.467  49.794  1.00  0.00           H
ATOM   1397  CZ  ARG A  96      44.444  46.456  48.365  1.00  0.00           C
ATOM   1398  NH1 ARG A  96      43.521  47.054  47.695  1.00  0.00           N
ATOM   1399 1HH1 ARG A  96      43.505  48.060  47.622  1.00  0.00           H
ATOM   1400 2HH1 ARG A  96      42.794  46.483  47.266  1.00  0.00           H
ATOM   1401  NH2 ARG A  96      44.310  45.217  48.373  1.00  0.00           N
ATOM   1402 1HH2 ARG A  96      44.933  44.660  48.955  1.00  0.00           H
ATOM   1403 2HH2 ARG A  96      43.706  44.738  47.719  1.00  0.00           H
ATOM   1404  C   ARG A  96      49.381  50.486  50.802  1.00  0.00           C
ATOM   1405  O   ARG A  96      49.729  49.344  50.393  1.00  0.00           O
ATOM   1406  N   ARG A  97      50.197  51.549  50.733  1.00  0.00           N
ATOM   1407  H   ARG A  97      49.626  52.377  50.874  1.00  0.00           H
ATOM   1408  CA  ARG A  97      51.487  51.700  50.156  1.00  0.00           C
ATOM   1409  HA  ARG A  97      51.245  51.791  49.093  1.00  0.00           H
ATOM   1410  CB  ARG A  97      52.214  53.017  50.592  1.00  0.00           C
ATOM   1411  HB1 ARG A  97      53.210  52.890  50.183  1.00  0.00           H
ATOM   1412  HB2 ARG A  97      52.164  53.224  51.659  1.00  0.00           H
ATOM   1413  CG  ARG A  97      51.711  54.266  49.904  1.00  0.00           C
ATOM   1414  HG1 ARG A  97      50.624  54.357  49.999  1.00  0.00           H
ATOM   1415  HG2 ARG A  97      51.834  54.061  48.844  1.00  0.00           H
ATOM   1416  CD  ARG A  97      52.494  55.467  50.348  1.00  0.00           C
ATOM   1417  HD1 ARG A  97      52.173  56.235  49.642  1.00  0.00           H
ATOM   1418  HD2 ARG A  97      53.515  55.177  50.120  1.00  0.00           H
ATOM   1419  NE  ARG A  97      52.278  55.841  51.714  1.00  0.00           N
ATOM   1420  HE  ARG A  97      51.695  55.275  52.308  1.00  0.00           H
ATOM   1421  CZ  ARG A  97      52.882  56.821  52.324  1.00  0.00           C
ATOM   1422  NH1 ARG A  97      53.763  57.625  51.784  1.00  0.00           N
ATOM   1423 1HH1 ARG A  97      54.045  57.373  50.844  1.00  0.00           H
ATOM   1424 2HH1 ARG A  97      53.871  58.478  52.319  1.00  0.00           H
ATOM   1425  NH2 ARG A  97      52.527  57.015  53.585  1.00  0.00           N
ATOM   1426 1HH2 ARG A  97      51.953  56.439  54.185  1.00  0.00           H
ATOM   1427 2HH2 ARG A  97      52.763  57.879  54.046  1.00  0.00           H
ATOM   1428  C   ARG A  97      52.410  50.429  50.433  1.00  0.00           C
ATOM   1429  O   ARG A  97      53.076  49.970  49.476  1.00  0.00           O
ATOM   1430  N   PRO A  98      52.545  49.850  51.616  1.00  0.00           N
ATOM   1431  CD  PRO A  98      52.271  50.444  52.929  1.00  0.00           C
ATOM   1432  HD1 PRO A  98      51.193  50.556  53.024  1.00  0.00           H
ATOM   1433  HD2 PRO A  98      52.763  51.390  53.100  1.00  0.00           H
ATOM   1434  CG  PRO A  98      52.773  49.394  53.954  1.00  0.00           C
ATOM   1435  HG1 PRO A  98      51.953  48.749  54.268  1.00  0.00           H
ATOM   1436  HG2 PRO A  98      52.986  49.965  54.850  1.00  0.00           H
ATOM   1437  CB  PRO A  98      53.939  48.677  53.208  1.00  0.00           C
ATOM   1438  HB1 PRO A  98      54.141  47.696  53.650  1.00  0.00           H
ATOM   1439  HB2 PRO A  98      54.747  49.407  53.142  1.00  0.00           H
ATOM   1440  CA  PRO A  98      53.351  48.604  51.790  1.00  0.00           C
ATOM   1441  HA  PRO A  98      54.184  48.556  51.081  1.00  0.00           H
ATOM   1442  C   PRO A  98      52.678  47.237  51.506  1.00  0.00           C
ATOM   1443  O   PRO A  98      53.335  46.252  51.288  1.00  0.00           O
ATOM   1444  N   GLU A  99      51.324  47.194  51.535  1.00  0.00           N
ATOM   1445  H   GLU A  99      50.911  48.118  51.578  1.00  0.00           H
ATOM   1446  CA  GLU A  99      50.515  46.050  51.138  1.00  0.00           C
ATOM   1447  HA  GLU A  99      50.897  45.223  51.735  1.00  0.00           H
ATOM   1448  CB  GLU A  99      49.029  46.260  51.386  1.00  0.00           C
ATOM   1449  HB1 GLU A  99      48.756  46.853  50.514  1.00  0.00           H
ATOM   1450  HB2 GLU A  99      48.821  46.893  52.251  1.00  0.00           H
ATOM   1451  CG  GLU A  99      48.225  45.004  51.539  1.00  0.00           C
ATOM   1452  HG1 GLU A  99      48.230  44.856  52.625  1.00  0.00           H
ATOM   1453  HG2 GLU A  99      48.721  44.209  50.982  1.00  0.00           H
ATOM   1454  CD  GLU A  99      46.792  45.170  51.046  1.00  0.00           C
ATOM   1455  OE1 GLU A  99      46.057  45.979  51.691  1.00  0.00           O
ATOM   1456  OE2 GLU A  99      46.387  44.557  50.016  1.00  0.00           O
ATOM   1457  C   GLU A  99      50.749  45.763  49.683  1.00  0.00           C
ATOM   1458  O   GLU A  99      51.019  44.580  49.396  1.00  0.00           O
ATOM   1459  N   VAL A 100      50.961  46.714  48.755  1.00  0.00           N
ATOM   1460  H   VAL A 100      50.732  47.664  48.994  1.00  0.00           H
ATOM   1461  CA  VAL A 100      51.423  46.486  47.382  1.00  0.00           C
ATOM   1462  HA  VAL A 100      51.028  45.536  47.003  1.00  0.00           H
ATOM   1463  CB  VAL A 100      50.830  47.597  46.448  1.00  0.00           C
ATOM   1464  HB  VAL A 100      51.253  47.322  45.482  1.00  0.00           H
ATOM   1465  CG1 VAL A 100      49.299  47.705  46.501  1.00  0.00           C
ATOM   1466 1HG1 VAL A 100      49.015  48.174  45.557  1.00  0.00           H
ATOM   1467 2HG1 VAL A 100      48.773  46.767  46.651  1.00  0.00           H
ATOM   1468 3HG1 VAL A 100      48.984  48.364  47.321  1.00  0.00           H
ATOM   1469  CG2 VAL A 100      51.293  48.989  46.789  1.00  0.00           C
ATOM   1470 1HG2 VAL A 100      50.749  49.735  46.195  1.00  0.00           H
ATOM   1471 2HG2 VAL A 100      51.154  49.312  47.816  1.00  0.00           H
ATOM   1472 3HG2 VAL A 100      52.364  49.100  46.721  1.00  0.00           H
ATOM   1473  C   VAL A 100      52.899  46.376  47.078  1.00  0.00           C
ATOM   1474  O   VAL A 100      53.208  45.909  45.998  1.00  0.00           O
ATOM   1475  N   ASP A 101      53.840  46.758  48.029  1.00  0.00           N
ATOM   1476  H   ASP A 101      53.503  47.115  48.907  1.00  0.00           H
ATOM   1477  CA  ASP A 101      55.290  46.561  47.920  1.00  0.00           C
ATOM   1478  HA  ASP A 101      55.566  47.188  47.064  1.00  0.00           H
ATOM   1479  CB  ASP A 101      55.930  47.272  49.171  1.00  0.00           C
ATOM   1480  HB1 ASP A 101      55.613  46.752  50.070  1.00  0.00           H
ATOM   1481  HB2 ASP A 101      55.533  48.286  49.243  1.00  0.00           H
ATOM   1482  CG  ASP A 101      57.441  47.205  49.040  1.00  0.00           C
ATOM   1483  OD1 ASP A 101      57.977  46.196  49.552  1.00  0.00           O
ATOM   1484  OD2 ASP A 101      58.031  48.234  48.566  1.00  0.00           O
ATOM   1485  C   ASP A 101      55.653  45.111  47.586  1.00  0.00           C
ATOM   1486  O   ASP A 101      56.432  44.906  46.627  1.00  0.00           O
ATOM   1487  N   GLY A 102      55.082  44.197  48.359  1.00  0.00           N
ATOM   1488  H   GLY A 102      54.457  44.521  49.081  1.00  0.00           H
ATOM   1489  CA  GLY A 102      55.262  42.757  48.175  1.00  0.00           C
ATOM   1490  HA1 GLY A 102      54.808  42.218  49.005  1.00  0.00           H
ATOM   1491  HA2 GLY A 102      56.312  42.492  48.063  1.00  0.00           H
ATOM   1492  C   GLY A 102      54.706  42.228  46.871  1.00  0.00           C
ATOM   1493  O   GLY A 102      55.451  41.440  46.225  1.00  0.00           O
ATOM   1494  N   VAL A 103      53.507  42.609  46.378  1.00  0.00           N
ATOM   1495  H   VAL A 103      52.940  43.249  46.897  1.00  0.00           H
ATOM   1496  CA  VAL A 103      53.079  42.287  45.044  1.00  0.00           C
ATOM   1497  HA  VAL A 103      53.019  41.208  44.930  1.00  0.00           H
ATOM   1498  CB  VAL A 103      51.596  42.811  44.743  1.00  0.00           C
ATOM   1499  HB  VAL A 103      51.497  43.875  44.978  1.00  0.00           H
ATOM   1500  CG1 VAL A 103      51.376  42.663  43.224  1.00  0.00           C
ATOM   1501 1HG1 VAL A 103      50.328  42.812  42.966  1.00  0.00           H
ATOM   1502 2HG1 VAL A 103      51.985  43.365  42.661  1.00  0.00           H
ATOM   1503 3HG1 VAL A 103      51.546  41.612  42.977  1.00  0.00           H
ATOM   1504  CG2 VAL A 103      50.639  42.047  45.569  1.00  0.00           C
ATOM   1505 1HG2 VAL A 103      50.918  41.000  45.431  1.00  0.00           H
ATOM   1506 2HG2 VAL A 103      50.874  42.241  46.614  1.00  0.00           H
ATOM   1507 3HG2 VAL A 103      49.589  42.327  45.434  1.00  0.00           H
ATOM   1508  C   VAL A 103      54.071  42.826  44.014  1.00  0.00           C
ATOM   1509  O   VAL A 103      54.636  42.059  43.223  1.00  0.00           O
ATOM   1510  N   ARG A 104      54.394  44.157  44.099  1.00  0.00           N
ATOM   1511  H   ARG A 104      54.038  44.715  44.865  1.00  0.00           H
ATOM   1512  CA  ARG A 104      55.412  44.818  43.149  1.00  0.00           C
ATOM   1513  HA  ARG A 104      55.006  44.695  42.150  1.00  0.00           H
ATOM   1514  CB  ARG A 104      55.638  46.251  43.548  1.00  0.00           C
ATOM   1515  HB1 ARG A 104      56.255  46.281  44.449  1.00  0.00           H
ATOM   1516  HB2 ARG A 104      54.678  46.568  43.948  1.00  0.00           H
ATOM   1517  CG  ARG A 104      56.300  47.202  42.497  1.00  0.00           C
ATOM   1518  HG1 ARG A 104      55.760  47.041  41.558  1.00  0.00           H
ATOM   1519  HG2 ARG A 104      57.309  46.850  42.280  1.00  0.00           H
ATOM   1520  CD  ARG A 104      56.258  48.708  42.859  1.00  0.00           C
ATOM   1521  HD1 ARG A 104      55.243  49.059  42.669  1.00  0.00           H
ATOM   1522  HD2 ARG A 104      57.009  49.186  42.232  1.00  0.00           H
ATOM   1523  NE  ARG A 104      56.715  48.998  44.218  1.00  0.00           N
ATOM   1524  HE  ARG A 104      57.725  49.028  44.305  1.00  0.00           H
ATOM   1525  CZ  ARG A 104      55.944  49.315  45.252  1.00  0.00           C
ATOM   1526  NH1 ARG A 104      54.694  49.541  45.138  1.00  0.00           N
ATOM   1527 1HH1 ARG A 104      54.355  49.829  44.234  1.00  0.00           H
ATOM   1528 2HH1 ARG A 104      54.215  49.924  45.941  1.00  0.00           H
ATOM   1529  NH2 ARG A 104      56.396  49.349  46.462  1.00  0.00           N
ATOM   1530 1HH2 ARG A 104      57.304  49.057  46.766  1.00  0.00           H
ATOM   1531 2HH2 ARG A 104      55.914  49.874  47.173  1.00  0.00           H
ATOM   1532  C   ARG A 104      56.744  44.053  43.033  1.00  0.00           C
ATOM   1533  O   ARG A 104      57.220  43.785  41.915  1.00  0.00           O
ATOM   1534  N   LYS A 105      57.223  43.568  44.193  1.00  0.00           N
ATOM   1535  H   LYS A 105      56.657  43.707  45.023  1.00  0.00           H
ATOM   1536  CA  LYS A 105      58.328  42.611  44.392  1.00  0.00           C
ATOM   1537  HA  LYS A 105      59.138  43.074  43.822  1.00  0.00           H
ATOM   1538  CB  LYS A 105      58.777  42.434  45.863  1.00  0.00           C
ATOM   1539  HB1 LYS A 105      57.910  41.949  46.298  1.00  0.00           H
ATOM   1540  HB2 LYS A 105      58.902  43.387  46.385  1.00  0.00           H
ATOM   1541  CG  LYS A 105      60.014  41.614  46.234  1.00  0.00           C
ATOM   1542  HG1 LYS A 105      59.913  40.783  45.526  1.00  0.00           H
ATOM   1543  HG2 LYS A 105      59.959  41.207  47.245  1.00  0.00           H
ATOM   1544  CD  LYS A 105      61.278  42.417  45.902  1.00  0.00           C
ATOM   1545  HD1 LYS A 105      61.376  43.268  46.576  1.00  0.00           H
ATOM   1546  HD2 LYS A 105      61.191  42.758  44.866  1.00  0.00           H
ATOM   1547  CE  LYS A 105      62.504  41.613  46.157  1.00  0.00           C
ATOM   1548  HE1 LYS A 105      62.455  40.694  45.578  1.00  0.00           H
ATOM   1549  HE2 LYS A 105      62.583  41.369  47.215  1.00  0.00           H
ATOM   1550  NZ  LYS A 105      63.684  42.352  45.702  1.00  0.00           N
ATOM   1551  HZ1 LYS A 105      64.521  41.816  45.916  1.00  0.00           H
ATOM   1552  HZ2 LYS A 105      63.819  42.525  44.721  1.00  0.00           H
ATOM   1553  HZ3 LYS A 105      63.803  43.186  46.260  1.00  0.00           H
ATOM   1554  C   LYS A 105      58.090  41.249  43.676  1.00  0.00           C
ATOM   1555  O   LYS A 105      58.868  40.754  42.851  1.00  0.00           O
ATOM   1556  N   ALA A 106      57.014  40.577  44.079  1.00  0.00           N
ATOM   1557  H   ALA A 106      56.263  40.937  44.660  1.00  0.00           H
ATOM   1558  CA  ALA A 106      56.617  39.279  43.578  1.00  0.00           C
ATOM   1559  HA  ALA A 106      57.300  38.536  43.976  1.00  0.00           H
ATOM   1560  CB  ALA A 106      55.325  38.839  44.287  1.00  0.00           C
ATOM   1561  HB1 ALA A 106      54.490  39.506  44.045  1.00  0.00           H
ATOM   1562  HB2 ALA A 106      54.961  37.850  44.045  1.00  0.00           H
ATOM   1563  HB3 ALA A 106      55.601  38.996  45.330  1.00  0.00           H
ATOM   1564  C   ALA A 106      56.513  39.187  42.058  1.00  0.00           C
ATOM   1565  O   ALA A 106      56.766  38.145  41.449  1.00  0.00           O
ATOM   1566  N   LEU A 107      56.069  40.281  41.471  1.00  0.00           N
ATOM   1567  H   LEU A 107      55.989  41.067  42.113  1.00  0.00           H
ATOM   1568  CA  LEU A 107      55.785  40.444  40.001  1.00  0.00           C
ATOM   1569  HA  LEU A 107      55.509  39.477  39.589  1.00  0.00           H
ATOM   1570  CB  LEU A 107      54.795  41.588  39.726  1.00  0.00           C
ATOM   1571  HB1 LEU A 107      54.688  41.801  38.664  1.00  0.00           H
ATOM   1572  HB2 LEU A 107      55.105  42.531  40.168  1.00  0.00           H
ATOM   1573  CG  LEU A 107      53.413  41.328  40.178  1.00  0.00           C
ATOM   1574  HG  LEU A 107      53.478  41.055  41.232  1.00  0.00           H
ATOM   1575  CD1 LEU A 107      52.573  42.547  39.875  1.00  0.00           C
ATOM   1576 1HD1 LEU A 107      52.896  43.410  40.454  1.00  0.00           H
ATOM   1577 2HD1 LEU A 107      52.710  42.854  38.833  1.00  0.00           H
ATOM   1578 3HD1 LEU A 107      51.521  42.426  40.110  1.00  0.00           H
ATOM   1579  CD2 LEU A 107      52.905  40.107  39.394  1.00  0.00           C
ATOM   1580 1HD2 LEU A 107      51.917  39.809  39.741  1.00  0.00           H
ATOM   1581 2HD2 LEU A 107      52.865  40.368  38.331  1.00  0.00           H
ATOM   1582 3HD2 LEU A 107      53.564  39.267  39.586  1.00  0.00           H
ATOM   1583  C   LEU A 107      57.016  40.756  39.118  1.00  0.00           C
ATOM   1584  O   LEU A 107      57.165  40.149  38.052  1.00  0.00           O
ATOM   1585  N   GLN A 108      57.938  41.512  39.673  1.00  0.00           N
ATOM   1586  H   GLN A 108      57.664  42.027  40.498  1.00  0.00           H
ATOM   1587  CA  GLN A 108      59.217  41.709  38.974  1.00  0.00           C
ATOM   1588  HA  GLN A 108      59.068  41.686  37.893  1.00  0.00           H
ATOM   1589  CB  GLN A 108      60.021  43.007  39.356  1.00  0.00           C
ATOM   1590  HB1 GLN A 108      59.435  43.902  39.143  1.00  0.00           H
ATOM   1591  HB2 GLN A 108      60.879  42.988  38.685  1.00  0.00           H
ATOM   1592  CG  GLN A 108      60.495  43.057  40.806  1.00  0.00           C
ATOM   1593  HG1 GLN A 108      61.474  42.571  40.804  1.00  0.00           H
ATOM   1594  HG2 GLN A 108      59.809  42.463  41.405  1.00  0.00           H
ATOM   1595  CD  GLN A 108      60.683  44.463  41.425  1.00  0.00           C
ATOM   1596  OE1 GLN A 108      61.743  45.073  41.382  1.00  0.00           O
ATOM   1597  NE2 GLN A 108      59.621  45.016  41.891  1.00  0.00           N
ATOM   1598 1HE2 GLN A 108      58.747  44.535  41.713  1.00  0.00           H
ATOM   1599 2HE2 GLN A 108      59.620  45.971  42.217  1.00  0.00           H
ATOM   1600  C   GLN A 108      60.106  40.487  39.223  1.00  0.00           C
ATOM   1601  O   GLN A 108      60.984  40.154  38.414  1.00  0.00           O
ATOM   1602  N   ASP A 109      59.994  39.845  40.404  1.00  0.00           N
ATOM   1603  H   ASP A 109      59.346  40.120  41.124  1.00  0.00           H
ATOM   1604  CA  ASP A 109      60.711  38.577  40.678  1.00  0.00           C
ATOM   1605  HA  ASP A 109      61.766  38.791  40.532  1.00  0.00           H
ATOM   1606  CB  ASP A 109      60.505  38.188  42.154  1.00  0.00           C
ATOM   1607  HB1 ASP A 109      59.480  37.843  42.290  1.00  0.00           H
ATOM   1608  HB2 ASP A 109      60.718  38.989  42.858  1.00  0.00           H
ATOM   1609  CG  ASP A 109      61.385  37.103  42.694  1.00  0.00           C
ATOM   1610  OD1 ASP A 109      61.009  36.192  43.497  1.00  0.00           O
ATOM   1611  OD2 ASP A 109      62.616  37.292  42.459  1.00  0.00           O
ATOM   1612  C   ASP A 109      60.233  37.417  39.741  1.00  0.00           C
ATOM   1613  O   ASP A 109      61.001  36.555  39.353  1.00  0.00           O
ATOM   1614  N   LEU A 110      58.937  37.487  39.366  1.00  0.00           N
ATOM   1615  H   LEU A 110      58.479  38.244  39.851  1.00  0.00           H
ATOM   1616  CA  LEU A 110      58.270  36.855  38.268  1.00  0.00           C
ATOM   1617  HA  LEU A 110      58.749  35.874  38.255  1.00  0.00           H
ATOM   1618  CB  LEU A 110      56.788  36.698  38.568  1.00  0.00           C
ATOM   1619  HB1 LEU A 110      56.214  36.547  37.650  1.00  0.00           H
ATOM   1620  HB2 LEU A 110      56.438  37.637  38.998  1.00  0.00           H
ATOM   1621  CG  LEU A 110      56.418  35.523  39.426  1.00  0.00           C
ATOM   1622  HG  LEU A 110      57.089  35.527  40.285  1.00  0.00           H
ATOM   1623  CD1 LEU A 110      54.950  35.437  39.870  1.00  0.00           C
ATOM   1624 1HD1 LEU A 110      54.957  34.625  40.592  1.00  0.00           H
ATOM   1625 2HD1 LEU A 110      54.620  36.368  40.340  1.00  0.00           H
ATOM   1626 3HD1 LEU A 110      54.375  35.175  38.992  1.00  0.00           H
ATOM   1627  CD2 LEU A 110      56.630  34.235  38.619  1.00  0.00           C
ATOM   1628 1HD2 LEU A 110      57.696  34.142  38.432  1.00  0.00           H
ATOM   1629 2HD2 LEU A 110      56.242  33.367  39.135  1.00  0.00           H
ATOM   1630 3HD2 LEU A 110      56.071  34.420  37.709  1.00  0.00           H
ATOM   1631  C   LEU A 110      58.643  37.481  36.904  1.00  0.00           C
ATOM   1632  O   LEU A 110      58.226  36.937  35.880  1.00  0.00           O
ATOM   1633  N   GLY A 111      59.561  38.474  36.819  1.00  0.00           N
ATOM   1634  H   GLY A 111      59.900  38.988  37.623  1.00  0.00           H
ATOM   1635  CA  GLY A 111      60.179  38.946  35.528  1.00  0.00           C
ATOM   1636  HA1 GLY A 111      60.378  38.069  34.915  1.00  0.00           H
ATOM   1637  HA2 GLY A 111      61.121  39.484  35.663  1.00  0.00           H
ATOM   1638  C   GLY A 111      59.396  39.876  34.575  1.00  0.00           C
ATOM   1639  O   GLY A 111      59.799  40.153  33.444  1.00  0.00           O
ATOM   1640  N   LEU A 112      58.305  40.496  35.071  1.00  0.00           N
ATOM   1641  H   LEU A 112      58.053  40.350  36.043  1.00  0.00           H
ATOM   1642  CA  LEU A 112      57.550  41.535  34.517  1.00  0.00           C
ATOM   1643  HA  LEU A 112      57.446  41.405  33.439  1.00  0.00           H
ATOM   1644  CB  LEU A 112      56.148  41.519  35.193  1.00  0.00           C
ATOM   1645  HB1 LEU A 112      55.485  42.161  34.619  1.00  0.00           H
ATOM   1646  HB2 LEU A 112      56.181  41.826  36.241  1.00  0.00           H
ATOM   1647  CG  LEU A 112      55.422  40.190  35.169  1.00  0.00           C
ATOM   1648  HG  LEU A 112      56.010  39.514  35.800  1.00  0.00           H
ATOM   1649  CD1 LEU A 112      54.072  40.474  35.679  1.00  0.00           C
ATOM   1650 1HD1 LEU A 112      53.546  41.293  35.172  1.00  0.00           H
ATOM   1651 2HD1 LEU A 112      53.401  39.611  35.713  1.00  0.00           H
ATOM   1652 3HD1 LEU A 112      54.200  40.759  36.729  1.00  0.00           H
ATOM   1653  CD2 LEU A 112      55.383  39.591  33.823  1.00  0.00           C
ATOM   1654 1HD2 LEU A 112      55.142  40.408  33.149  1.00  0.00           H
ATOM   1655 2HD2 LEU A 112      56.358  39.155  33.583  1.00  0.00           H
ATOM   1656 3HD2 LEU A 112      54.601  38.835  33.860  1.00  0.00           H
ATOM   1657  C   LEU A 112      58.243  42.864  34.776  1.00  0.00           C
ATOM   1658  O   LEU A 112      59.046  43.004  35.737  1.00  0.00           O
ATOM   1659  N   ARG A 113      57.931  43.890  33.964  1.00  0.00           N
ATOM   1660  H   ARG A 113      57.361  43.584  33.187  1.00  0.00           H
ATOM   1661  CA  ARG A 113      58.271  45.315  34.045  1.00  0.00           C
ATOM   1662  HA  ARG A 113      59.251  45.458  34.492  1.00  0.00           H
ATOM   1663  CB  ARG A 113      58.155  45.885  32.634  1.00  0.00           C
ATOM   1664  HB1 ARG A 113      57.120  45.802  32.309  1.00  0.00           H
ATOM   1665  HB2 ARG A 113      58.820  45.292  32.006  1.00  0.00           H
ATOM   1666  CG  ARG A 113      58.670  47.310  32.653  1.00  0.00           C
ATOM   1667  HG1 ARG A 113      59.673  47.199  33.066  1.00  0.00           H
ATOM   1668  HG2 ARG A 113      58.016  47.817  33.358  1.00  0.00           H
ATOM   1669  CD  ARG A 113      58.836  48.070  31.282  1.00  0.00           C
ATOM   1670  HD1 ARG A 113      59.393  47.536  30.500  1.00  0.00           H
ATOM   1671  HD2 ARG A 113      59.424  48.960  31.469  1.00  0.00           H
ATOM   1672  NE  ARG A 113      57.527  48.334  30.626  1.00  0.00           N
ATOM   1673  HE  ARG A 113      57.023  47.490  30.423  1.00  0.00           H
ATOM   1674  CZ  ARG A 113      56.997  49.436  30.273  1.00  0.00           C
ATOM   1675  NH1 ARG A 113      57.587  50.606  30.147  1.00  0.00           N
ATOM   1676 1HH1 ARG A 113      58.551  50.699  30.415  1.00  0.00           H
ATOM   1677 2HH1 ARG A 113      57.096  51.417  29.784  1.00  0.00           H
ATOM   1678  NH2 ARG A 113      55.703  49.359  29.928  1.00  0.00           N
ATOM   1679 1HH2 ARG A 113      55.228  48.475  29.990  1.00  0.00           H
ATOM   1680 2HH2 ARG A 113      55.207  50.200  29.710  1.00  0.00           H
ATOM   1681  C   ARG A 113      57.233  45.990  35.011  1.00  0.00           C
ATOM   1682  O   ARG A 113      56.011  45.820  34.757  1.00  0.00           O
ATOM   1683  N   ILE A 114      57.617  46.700  36.054  1.00  0.00           N
ATOM   1684  H   ILE A 114      58.625  46.749  36.082  1.00  0.00           H
ATOM   1685  CA  ILE A 114      56.680  47.552  36.858  1.00  0.00           C
ATOM   1686  HA  ILE A 114      55.804  46.905  36.850  1.00  0.00           H
ATOM   1687  CB  ILE A 114      57.143  47.604  38.368  1.00  0.00           C
ATOM   1688  HB  ILE A 114      58.056  48.197  38.386  1.00  0.00           H
ATOM   1689  CG2 ILE A 114      56.115  48.288  39.257  1.00  0.00           C
ATOM   1690 1HG2 ILE A 114      55.808  49.243  38.844  1.00  0.00           H
ATOM   1691 2HG2 ILE A 114      55.186  47.720  39.359  1.00  0.00           H
ATOM   1692 3HG2 ILE A 114      56.534  48.474  40.245  1.00  0.00           H
ATOM   1693  CG1 ILE A 114      57.637  46.228  38.866  1.00  0.00           C
ATOM   1694 1HG1 ILE A 114      58.009  46.392  39.880  1.00  0.00           H
ATOM   1695 2HG1 ILE A 114      58.475  45.811  38.313  1.00  0.00           H
ATOM   1696  CD  ILE A 114      56.536  45.265  38.916  1.00  0.00           C
ATOM   1697  HD1 ILE A 114      55.815  45.583  39.667  1.00  0.00           H
ATOM   1698  HD2 ILE A 114      56.125  44.969  37.956  1.00  0.00           H
ATOM   1699  HD3 ILE A 114      56.841  44.328  39.397  1.00  0.00           H
ATOM   1700  C   ILE A 114      56.421  48.891  36.223  1.00  0.00           C
ATOM   1701  O   ILE A 114      57.339  49.543  35.754  1.00  0.00           O
ATOM   1702  N   VAL A 115      55.155  49.230  36.282  1.00  0.00           N
ATOM   1703  H   VAL A 115      54.585  48.488  36.679  1.00  0.00           H
ATOM   1704  CA  VAL A 115      54.549  50.546  36.130  1.00  0.00           C
ATOM   1705  HA  VAL A 115      55.271  51.364  36.170  1.00  0.00           H
ATOM   1706  CB  VAL A 115      53.783  50.689  34.785  1.00  0.00           C
ATOM   1707  HB  VAL A 115      53.046  49.886  34.686  1.00  0.00           H
ATOM   1708  CG1 VAL A 115      52.922  51.951  34.696  1.00  0.00           C
ATOM   1709 1HG1 VAL A 115      53.489  52.856  34.510  1.00  0.00           H
ATOM   1710 2HG1 VAL A 115      52.183  51.909  33.891  1.00  0.00           H
ATOM   1711 3HG1 VAL A 115      52.267  52.003  35.577  1.00  0.00           H
ATOM   1712  CG2 VAL A 115      54.839  50.558  33.671  1.00  0.00           C
ATOM   1713 1HG2 VAL A 115      55.496  51.425  33.722  1.00  0.00           H
ATOM   1714 2HG2 VAL A 115      55.435  49.663  33.849  1.00  0.00           H
ATOM   1715 3HG2 VAL A 115      54.377  50.445  32.695  1.00  0.00           H
ATOM   1716  C   VAL A 115      53.622  50.938  37.281  1.00  0.00           C
ATOM   1717  O   VAL A 115      52.669  50.274  37.666  1.00  0.00           O
ATOM   1718  N   GLU A 116      53.884  52.140  37.878  1.00  0.00           N
ATOM   1719  H   GLU A 116      54.673  52.722  37.623  1.00  0.00           H
ATOM   1720  CA  GLU A 116      53.008  52.684  38.950  1.00  0.00           C
ATOM   1721  HA  GLU A 116      52.156  52.061  39.211  1.00  0.00           H
ATOM   1722  CB  GLU A 116      53.867  52.840  40.182  1.00  0.00           C
ATOM   1723  HB1 GLU A 116      53.301  53.267  41.007  1.00  0.00           H
ATOM   1724  HB2 GLU A 116      54.702  53.521  40.028  1.00  0.00           H
ATOM   1725  CG  GLU A 116      54.545  51.555  40.729  1.00  0.00           C
ATOM   1726  HG1 GLU A 116      55.510  51.484  40.227  1.00  0.00           H
ATOM   1727  HG2 GLU A 116      54.013  50.658  40.416  1.00  0.00           H
ATOM   1728  CD  GLU A 116      54.776  51.714  42.264  1.00  0.00           C
ATOM   1729  OE1 GLU A 116      55.757  52.407  42.673  1.00  0.00           O
ATOM   1730  OE2 GLU A 116      53.993  51.131  43.030  1.00  0.00           O
ATOM   1731  C   GLU A 116      52.484  54.094  38.521  1.00  0.00           C
ATOM   1732  O   GLU A 116      53.073  54.755  37.692  1.00  0.00           O
ATOM   1733  N   ILE A 117      51.340  54.476  39.163  1.00  0.00           N
ATOM   1734  H   ILE A 117      51.034  53.855  39.897  1.00  0.00           H
ATOM   1735  CA  ILE A 117      50.708  55.786  38.882  1.00  0.00           C
ATOM   1736  HA  ILE A 117      51.023  56.177  37.909  1.00  0.00           H
ATOM   1737  CB  ILE A 117      49.187  55.544  38.753  1.00  0.00           C
ATOM   1738  HB  ILE A 117      48.897  55.191  39.746  1.00  0.00           H
ATOM   1739  CG2 ILE A 117      48.486  56.855  38.502  1.00  0.00           C
ATOM   1740 1HG2 ILE A 117      47.461  56.748  38.139  1.00  0.00           H
ATOM   1741 2HG2 ILE A 117      48.641  57.452  39.395  1.00  0.00           H
ATOM   1742 3HG2 ILE A 117      49.081  57.373  37.740  1.00  0.00           H
ATOM   1743  CG1 ILE A 117      48.887  54.543  37.696  1.00  0.00           C
ATOM   1744 1HG1 ILE A 117      49.430  53.622  37.886  1.00  0.00           H
ATOM   1745 2HG1 ILE A 117      49.161  54.904  36.708  1.00  0.00           H
ATOM   1746  CD  ILE A 117      47.389  54.287  37.614  1.00  0.00           C
ATOM   1747  HD1 ILE A 117      46.984  54.229  38.628  1.00  0.00           H
ATOM   1748  HD2 ILE A 117      46.905  55.076  37.039  1.00  0.00           H
ATOM   1749  HD3 ILE A 117      47.314  53.290  37.189  1.00  0.00           H
ATOM   1750  C   ILE A 117      51.067  56.705  40.049  1.00  0.00           C
ATOM   1751  O   ILE A 117      50.643  56.403  41.154  1.00  0.00           O
ATOM   1752  N   GLY A 118      51.735  57.858  39.837  1.00  0.00           N
ATOM   1753  H   GLY A 118      52.174  58.002  38.940  1.00  0.00           H
ATOM   1754  CA  GLY A 118      51.985  58.867  40.938  1.00  0.00           C
ATOM   1755  HA1 GLY A 118      53.064  58.955  41.053  1.00  0.00           H
ATOM   1756  HA2 GLY A 118      51.605  58.597  41.930  1.00  0.00           H
ATOM   1757  C   GLY A 118      51.311  60.244  40.875  1.00  0.00           C
ATOM   1758  O   GLY A 118      51.554  61.122  41.668  1.00  0.00           O
ATOM   1759  N   ASP A 119      50.488  60.310  39.792  1.00  0.00           N
ATOM   1760  H   ASP A 119      50.538  59.560  39.117  1.00  0.00           H
ATOM   1761  CA  ASP A 119      49.598  61.395  39.485  1.00  0.00           C
ATOM   1762  HA  ASP A 119      50.180  62.320  39.415  1.00  0.00           H
ATOM   1763  CB  ASP A 119      48.922  61.341  38.087  1.00  0.00           C
ATOM   1764  HB1 ASP A 119      48.179  60.546  38.027  1.00  0.00           H
ATOM   1765  HB2 ASP A 119      49.677  61.194  37.316  1.00  0.00           H
ATOM   1766  CG  ASP A 119      48.171  62.673  37.830  1.00  0.00           C
ATOM   1767  OD1 ASP A 119      48.724  63.508  37.106  1.00  0.00           O
ATOM   1768  OD2 ASP A 119      47.026  62.862  38.325  1.00  0.00           O
ATOM   1769  C   ASP A 119      48.611  61.628  40.665  1.00  0.00           C
ATOM   1770  O   ASP A 119      47.926  60.714  40.984  1.00  0.00           O
ATOM   1771  N   GLU A 120      48.528  62.796  41.274  1.00  0.00           N
ATOM   1772  H   GLU A 120      49.165  63.495  40.927  1.00  0.00           H
ATOM   1773  CA  GLU A 120      47.763  63.094  42.482  1.00  0.00           C
ATOM   1774  HA  GLU A 120      47.954  62.330  43.238  1.00  0.00           H
ATOM   1775  CB  GLU A 120      48.289  64.394  43.020  1.00  0.00           C
ATOM   1776  HB1 GLU A 120      47.583  64.822  43.741  1.00  0.00           H
ATOM   1777  HB2 GLU A 120      48.457  65.148  42.248  1.00  0.00           H
ATOM   1778  CG  GLU A 120      49.757  64.186  43.600  1.00  0.00           C
ATOM   1779  HG1 GLU A 120      50.438  64.216  42.753  1.00  0.00           H
ATOM   1780  HG2 GLU A 120      49.975  63.223  44.063  1.00  0.00           H
ATOM   1781  CD  GLU A 120      50.114  65.212  44.690  1.00  0.00           C
ATOM   1782  OE1 GLU A 120      51.163  65.843  44.521  1.00  0.00           O
ATOM   1783  OE2 GLU A 120      49.290  65.552  45.545  1.00  0.00           O
ATOM   1784  C   GLU A 120      46.251  63.158  42.252  1.00  0.00           C
ATOM   1785  O   GLU A 120      45.575  62.813  43.250  1.00  0.00           O
ATOM   1786  N   ASN A 121      45.659  63.384  41.032  1.00  0.00           N
ATOM   1787  H   ASN A 121      46.308  63.528  40.278  1.00  0.00           H
ATOM   1788  CA  ASN A 121      44.186  63.245  40.749  1.00  0.00           C
ATOM   1789  HA  ASN A 121      43.645  63.347  41.695  1.00  0.00           H
ATOM   1790  CB  ASN A 121      43.831  64.549  39.952  1.00  0.00           C
ATOM   1791  HB1 ASN A 121      44.498  64.682  39.097  1.00  0.00           H
ATOM   1792  HB2 ASN A 121      44.096  65.432  40.537  1.00  0.00           H
ATOM   1793  CG  ASN A 121      42.361  64.720  39.640  1.00  0.00           C
ATOM   1794  OD1 ASN A 121      41.871  64.610  38.517  1.00  0.00           O
ATOM   1795  ND2 ASN A 121      41.503  65.003  40.570  1.00  0.00           N
ATOM   1796 1HD2 ASN A 121      41.875  65.388  41.435  1.00  0.00           H
ATOM   1797 2HD2 ASN A 121      40.519  65.097  40.366  1.00  0.00           H
ATOM   1798  C   ASN A 121      43.726  61.981  40.088  1.00  0.00           C
ATOM   1799  O   ASN A 121      42.489  61.826  39.971  1.00  0.00           O
ATOM   1800  N   ALA A 122      44.584  61.121  39.564  1.00  0.00           N
ATOM   1801  H   ALA A 122      45.555  61.396  39.624  1.00  0.00           H
ATOM   1802  CA  ALA A 122      44.307  59.822  38.947  1.00  0.00           C
ATOM   1803  HA  ALA A 122      43.391  59.804  38.358  1.00  0.00           H
ATOM   1804  CB  ALA A 122      45.422  59.369  38.080  1.00  0.00           C
ATOM   1805  HB1 ALA A 122      44.986  58.608  37.443  1.00  0.00           H
ATOM   1806  HB2 ALA A 122      45.798  60.202  37.475  1.00  0.00           H
ATOM   1807  HB3 ALA A 122      46.252  58.966  38.663  1.00  0.00           H
ATOM   1808  C   ALA A 122      44.119  58.772  40.035  1.00  0.00           C
ATOM   1809  O   ALA A 122      44.904  58.691  40.996  1.00  0.00           O
ATOM   1810  N   THR A 123      43.067  57.963  39.833  1.00  0.00           N
ATOM   1811  H   THR A 123      42.286  58.193  39.249  1.00  0.00           H
ATOM   1812  CA  THR A 123      42.867  56.797  40.738  1.00  0.00           C
ATOM   1813  HA  THR A 123      43.842  56.467  41.083  1.00  0.00           H
ATOM   1814  CB  THR A 123      41.917  57.040  41.978  1.00  0.00           C
ATOM   1815  HB  THR A 123      41.682  56.069  42.408  1.00  0.00           H
ATOM   1816  CG2 THR A 123      42.520  57.924  43.067  1.00  0.00           C
ATOM   1817 1HG2 THR A 123      42.648  58.959  42.742  1.00  0.00           H
ATOM   1818 2HG2 THR A 123      41.907  57.846  43.972  1.00  0.00           H
ATOM   1819 3HG2 THR A 123      43.527  57.556  43.224  1.00  0.00           H
ATOM   1820  OG1 THR A 123      40.800  57.764  41.644  1.00  0.00           O
ATOM   1821  HG1 THR A 123      40.761  58.479  42.298  1.00  0.00           H
ATOM   1822  C   THR A 123      42.365  55.549  39.974  1.00  0.00           C
ATOM   1823  O   THR A 123      41.733  55.785  38.857  1.00  0.00           O
ATOM   1824  N   LEU A 124      42.710  54.378  40.408  1.00  0.00           N
ATOM   1825  H   LEU A 124      43.178  54.311  41.302  1.00  0.00           H
ATOM   1826  CA  LEU A 124      42.392  53.187  39.636  1.00  0.00           C
ATOM   1827  HA  LEU A 124      41.458  53.295  39.100  1.00  0.00           H
ATOM   1828  CB  LEU A 124      43.562  52.961  38.642  1.00  0.00           C
ATOM   1829  HB1 LEU A 124      44.353  52.694  39.332  1.00  0.00           H
ATOM   1830  HB2 LEU A 124      43.849  53.909  38.194  1.00  0.00           H
ATOM   1831  CG  LEU A 124      43.523  51.759  37.629  1.00  0.00           C
ATOM   1832  HG  LEU A 124      43.338  50.852  38.220  1.00  0.00           H
ATOM   1833  CD1 LEU A 124      42.335  52.014  36.772  1.00  0.00           C
ATOM   1834 1HD1 LEU A 124      42.417  51.353  35.914  1.00  0.00           H
ATOM   1835 2HD1 LEU A 124      41.473  51.726  37.368  1.00  0.00           H
ATOM   1836 3HD1 LEU A 124      42.203  53.051  36.460  1.00  0.00           H
ATOM   1837  CD2 LEU A 124      44.802  51.666  36.842  1.00  0.00           C
ATOM   1838 1HD2 LEU A 124      45.605  51.785  37.570  1.00  0.00           H
ATOM   1839 2HD2 LEU A 124      44.931  50.681  36.394  1.00  0.00           H
ATOM   1840 3HD2 LEU A 124      44.897  52.457  36.110  1.00  0.00           H
ATOM   1841  C   LEU A 124      42.302  51.926  40.616  1.00  0.00           C
ATOM   1842  O   LEU A 124      43.026  51.877  41.659  1.00  0.00           O
ATOM   1843  N   ASP A 125      41.511  50.868  40.326  1.00  0.00           N
ATOM   1844  H   ASP A 125      40.707  51.001  39.734  1.00  0.00           H
ATOM   1845  CA  ASP A 125      41.453  49.607  41.070  1.00  0.00           C
ATOM   1846  HA  ASP A 125      42.253  49.582  41.807  1.00  0.00           H
ATOM   1847  CB  ASP A 125      40.208  49.795  41.933  1.00  0.00           C
ATOM   1848  HB1 ASP A 125      39.372  50.053  41.289  1.00  0.00           H
ATOM   1849  HB2 ASP A 125      40.464  50.644  42.568  1.00  0.00           H
ATOM   1850  CG  ASP A 125      39.826  48.689  42.867  1.00  0.00           C
ATOM   1851  OD1 ASP A 125      39.576  47.595  42.297  1.00  0.00           O
ATOM   1852  OD2 ASP A 125      39.759  48.875  44.143  1.00  0.00           O
ATOM   1853  C   ASP A 125      41.348  48.349  40.170  1.00  0.00           C
ATOM   1854  O   ASP A 125      40.563  48.266  39.252  1.00  0.00           O
ATOM   1855  N   GLY A 126      42.112  47.330  40.527  1.00  0.00           N
ATOM   1856  H   GLY A 126      42.554  47.382  41.423  1.00  0.00           H
ATOM   1857  CA  GLY A 126      42.213  46.070  39.827  1.00  0.00           C
ATOM   1858  HA1 GLY A 126      42.932  45.510  40.422  1.00  0.00           H
ATOM   1859  HA2 GLY A 126      42.727  46.150  38.863  1.00  0.00           H
ATOM   1860  C   GLY A 126      40.967  45.193  39.615  1.00  0.00           C
ATOM   1861  O   GLY A 126      41.014  44.048  39.105  1.00  0.00           O
ATOM   1862  N   THR A 127      39.906  45.656  40.227  1.00  0.00           N
ATOM   1863  H   THR A 127      40.032  46.600  40.570  1.00  0.00           H
ATOM   1864  CA  THR A 127      38.541  45.046  40.193  1.00  0.00           C
ATOM   1865  HA  THR A 127      38.616  44.254  39.445  1.00  0.00           H
ATOM   1866  CB  THR A 127      38.094  44.456  41.528  1.00  0.00           C
ATOM   1867  HB  THR A 127      37.024  44.268  41.470  1.00  0.00           H
ATOM   1868  CG2 THR A 127      38.806  43.229  42.000  1.00  0.00           C
ATOM   1869 1HG2 THR A 127      38.543  42.482  41.251  1.00  0.00           H
ATOM   1870 2HG2 THR A 127      39.868  43.441  41.875  1.00  0.00           H
ATOM   1871 3HG2 THR A 127      38.566  43.070  43.056  1.00  0.00           H
ATOM   1872  OG1 THR A 127      38.317  45.321  42.640  1.00  0.00           O
ATOM   1873  HG1 THR A 127      38.803  46.098  42.353  1.00  0.00           H
ATOM   1874  C   THR A 127      37.459  45.998  39.605  1.00  0.00           C
ATOM   1875  O   THR A 127      36.465  45.497  39.044  1.00  0.00           O
ATOM   1876  N   ASP A 128      37.665  47.301  39.489  1.00  0.00           N
ATOM   1877  H   ASP A 128      38.504  47.695  39.874  1.00  0.00           H
ATOM   1878  CA  ASP A 128      36.857  48.145  38.510  1.00  0.00           C
ATOM   1879  HA  ASP A 128      35.801  47.866  38.607  1.00  0.00           H
ATOM   1880  CB  ASP A 128      37.017  49.633  38.784  1.00  0.00           C
ATOM   1881  HB1 ASP A 128      36.646  50.116  37.869  1.00  0.00           H
ATOM   1882  HB2 ASP A 128      38.055  49.946  38.791  1.00  0.00           H
ATOM   1883  CG  ASP A 128      36.287  49.958  40.122  1.00  0.00           C
ATOM   1884  OD1 ASP A 128      35.236  49.339  40.367  1.00  0.00           O
ATOM   1885  OD2 ASP A 128      36.852  50.802  40.889  1.00  0.00           O
ATOM   1886  C   ASP A 128      37.319  47.852  37.088  1.00  0.00           C
ATOM   1887  O   ASP A 128      36.495  47.820  36.193  1.00  0.00           O
ATOM   1888  N   VAL A 129      38.606  47.569  36.921  1.00  0.00           N
ATOM   1889  H   VAL A 129      39.246  47.683  37.684  1.00  0.00           H
ATOM   1890  CA  VAL A 129      39.159  47.148  35.660  1.00  0.00           C
ATOM   1891  HA  VAL A 129      38.704  47.738  34.862  1.00  0.00           H
ATOM   1892  CB  VAL A 129      40.676  47.410  35.558  1.00  0.00           C
ATOM   1893  HB  VAL A 129      41.091  46.803  36.362  1.00  0.00           H
ATOM   1894  CG1 VAL A 129      41.300  46.899  34.284  1.00  0.00           C
ATOM   1895 1HG1 VAL A 129      41.065  45.859  34.082  1.00  0.00           H
ATOM   1896 2HG1 VAL A 129      40.950  47.516  33.457  1.00  0.00           H
ATOM   1897 3HG1 VAL A 129      42.379  47.067  34.295  1.00  0.00           H
ATOM   1898  CG2 VAL A 129      41.027  48.872  35.753  1.00  0.00           C
ATOM   1899 1HG2 VAL A 129      40.565  49.188  36.688  1.00  0.00           H
ATOM   1900 2HG2 VAL A 129      42.120  48.980  35.716  1.00  0.00           H
ATOM   1901 3HG2 VAL A 129      40.595  49.417  34.914  1.00  0.00           H
ATOM   1902  C   VAL A 129      38.720  45.678  35.388  1.00  0.00           C
ATOM   1903  O   VAL A 129      39.136  44.816  36.159  1.00  0.00           O
ATOM   1904  N   LEU A 130      37.930  45.418  34.320  1.00  0.00           N
ATOM   1905  H   LEU A 130      37.561  46.147  33.723  1.00  0.00           H
ATOM   1906  CA  LEU A 130      37.577  44.034  33.858  1.00  0.00           C
ATOM   1907  HA  LEU A 130      38.064  43.279  34.464  1.00  0.00           H
ATOM   1908  CB  LEU A 130      36.020  43.962  34.063  1.00  0.00           C
ATOM   1909  HB1 LEU A 130      35.615  44.649  33.317  1.00  0.00           H
ATOM   1910  HB2 LEU A 130      35.901  44.349  35.067  1.00  0.00           H
ATOM   1911  CG  LEU A 130      35.237  42.671  33.961  1.00  0.00           C
ATOM   1912  HG  LEU A 130      35.687  41.853  34.511  1.00  0.00           H
ATOM   1913  CD1 LEU A 130      33.893  42.815  34.633  1.00  0.00           C
ATOM   1914 1HD1 LEU A 130      33.943  43.318  35.608  1.00  0.00           H
ATOM   1915 2HD1 LEU A 130      33.171  43.340  34.007  1.00  0.00           H
ATOM   1916 3HD1 LEU A 130      33.431  41.861  34.885  1.00  0.00           H
ATOM   1917  CD2 LEU A 130      35.103  42.142  32.549  1.00  0.00           C
ATOM   1918 1HD2 LEU A 130      36.107  41.852  32.241  1.00  0.00           H
ATOM   1919 2HD2 LEU A 130      34.338  41.376  32.485  1.00  0.00           H
ATOM   1920 3HD2 LEU A 130      34.772  42.894  31.834  1.00  0.00           H
ATOM   1921  C   LEU A 130      38.069  43.821  32.421  1.00  0.00           C
ATOM   1922  O   LEU A 130      37.849  44.595  31.535  1.00  0.00           O
ATOM   1923  N   PHE A 131      38.593  42.628  32.118  1.00  0.00           N
ATOM   1924  H   PHE A 131      38.901  42.112  32.927  1.00  0.00           H
ATOM   1925  CA  PHE A 131      39.082  42.267  30.793  1.00  0.00           C
ATOM   1926  HA  PHE A 131      38.987  43.134  30.146  1.00  0.00           H
ATOM   1927  CB  PHE A 131      40.507  41.867  30.905  1.00  0.00           C
ATOM   1928  HB1 PHE A 131      40.652  40.969  31.505  1.00  0.00           H
ATOM   1929  HB2 PHE A 131      41.028  42.719  31.343  1.00  0.00           H
ATOM   1930  CG  PHE A 131      41.143  41.578  29.516  1.00  0.00           C
ATOM   1931  CD1 PHE A 131      41.810  40.347  29.212  1.00  0.00           C
ATOM   1932  HD1 PHE A 131      41.947  39.592  29.966  1.00  0.00           H
ATOM   1933  CE1 PHE A 131      42.337  40.214  27.901  1.00  0.00           C
ATOM   1934  HE1 PHE A 131      42.951  39.351  27.700  1.00  0.00           H
ATOM   1935  CZ  PHE A 131      42.387  41.338  26.984  1.00  0.00           C
ATOM   1936  HZ  PHE A 131      42.907  41.211  26.038  1.00  0.00           H
ATOM   1937  CE2 PHE A 131      41.851  42.556  27.351  1.00  0.00           C
ATOM   1938  HE2 PHE A 131      41.915  43.432  26.718  1.00  0.00           H
ATOM   1939  CD2 PHE A 131      41.157  42.664  28.639  1.00  0.00           C
ATOM   1940  HD2 PHE A 131      40.707  43.599  28.925  1.00  0.00           H
ATOM   1941  C   PHE A 131      38.194  41.085  30.219  1.00  0.00           C
ATOM   1942  O   PHE A 131      38.113  39.994  30.716  1.00  0.00           O
ATOM   1943  N   THR A 132      37.510  41.378  29.081  1.00  0.00           N
ATOM   1944  H   THR A 132      37.546  42.309  28.693  1.00  0.00           H
ATOM   1945  CA  THR A 132      36.670  40.391  28.396  1.00  0.00           C
ATOM   1946  HA  THR A 132      36.141  39.889  29.197  1.00  0.00           H
ATOM   1947  CB  THR A 132      35.817  41.092  27.373  1.00  0.00           C
ATOM   1948  HB  THR A 132      35.175  40.328  26.939  1.00  0.00           H
ATOM   1949  CG2 THR A 132      35.064  42.284  27.976  1.00  0.00           C
ATOM   1950 1HG2 THR A 132      34.316  41.904  28.683  1.00  0.00           H
ATOM   1951 2HG2 THR A 132      35.756  43.053  28.316  1.00  0.00           H
ATOM   1952 3HG2 THR A 132      34.555  42.786  27.166  1.00  0.00           H
ATOM   1953  OG1 THR A 132      36.687  41.599  26.428  1.00  0.00           O
ATOM   1954  HG1 THR A 132      36.187  41.779  25.626  1.00  0.00           H
ATOM   1955  C   THR A 132      37.412  39.290  27.684  1.00  0.00           C
ATOM   1956  O   THR A 132      36.817  38.470  27.028  1.00  0.00           O
ATOM   1957  N   GLY A 133      38.760  39.316  27.692  1.00  0.00           N
ATOM   1958  H   GLY A 133      39.031  40.151  28.190  1.00  0.00           H
ATOM   1959  CA  GLY A 133      39.628  38.617  26.728  1.00  0.00           C
ATOM   1960  HA1 GLY A 133      39.216  37.649  26.455  1.00  0.00           H
ATOM   1961  HA2 GLY A 133      40.639  38.418  27.077  1.00  0.00           H
ATOM   1962  C   GLY A 133      39.739  39.265  25.342  1.00  0.00           C
ATOM   1963  O   GLY A 133      40.379  38.701  24.443  1.00  0.00           O
ATOM   1964  N   ARG A 134      39.128  40.479  25.143  1.00  0.00           N
ATOM   1965  H   ARG A 134      38.814  40.952  25.971  1.00  0.00           H
ATOM   1966  CA  ARG A 134      39.111  41.193  23.831  1.00  0.00           C
ATOM   1967  HA  ARG A 134      39.989  40.846  23.269  1.00  0.00           H
ATOM   1968  CB  ARG A 134      37.742  40.927  23.150  1.00  0.00           C
ATOM   1969  HB1 ARG A 134      36.877  41.191  23.756  1.00  0.00           H
ATOM   1970  HB2 ARG A 134      37.663  39.858  22.939  1.00  0.00           H
ATOM   1971  CG  ARG A 134      37.571  41.718  21.827  1.00  0.00           C
ATOM   1972  HG1 ARG A 134      38.352  41.381  21.140  1.00  0.00           H
ATOM   1973  HG2 ARG A 134      37.718  42.772  22.058  1.00  0.00           H
ATOM   1974  CD  ARG A 134      36.198  41.638  21.163  1.00  0.00           C
ATOM   1975  HD1 ARG A 134      35.456  42.210  21.728  1.00  0.00           H
ATOM   1976  HD2 ARG A 134      35.716  40.657  21.098  1.00  0.00           H
ATOM   1977  NE  ARG A 134      36.323  42.158  19.782  1.00  0.00           N
ATOM   1978  HE  ARG A 134      36.694  41.598  19.026  1.00  0.00           H
ATOM   1979  CZ  ARG A 134      35.651  43.232  19.356  1.00  0.00           C
ATOM   1980  NH1 ARG A 134      35.157  44.160  20.176  1.00  0.00           N
ATOM   1981 1HH1 ARG A 134      35.356  44.081  21.169  1.00  0.00           H
ATOM   1982 2HH1 ARG A 134      34.793  44.987  19.728  1.00  0.00           H
ATOM   1983  NH2 ARG A 134      35.571  43.523  18.139  1.00  0.00           N
ATOM   1984 1HH2 ARG A 134      36.021  42.920  17.467  1.00  0.00           H
ATOM   1985 2HH2 ARG A 134      35.068  44.304  17.747  1.00  0.00           H
ATOM   1986  C   ARG A 134      39.325  42.716  24.050  1.00  0.00           C
ATOM   1987  O   ARG A 134      40.151  43.311  23.358  1.00  0.00           O
ATOM   1988  N   GLU A 135      38.580  43.353  24.886  1.00  0.00           N
ATOM   1989  H   GLU A 135      37.878  42.821  25.360  1.00  0.00           H
ATOM   1990  CA  GLU A 135      38.756  44.768  25.232  1.00  0.00           C
ATOM   1991  HA  GLU A 135      39.706  45.195  24.907  1.00  0.00           H
ATOM   1992  CB  GLU A 135      37.641  45.623  24.672  1.00  0.00           C
ATOM   1993  HB1 GLU A 135      37.793  45.659  23.587  1.00  0.00           H
ATOM   1994  HB2 GLU A 135      37.796  46.642  25.033  1.00  0.00           H
ATOM   1995  CG  GLU A 135      36.220  45.145  25.092  1.00  0.00           C
ATOM   1996  HG1 GLU A 135      35.557  46.002  24.969  1.00  0.00           H
ATOM   1997  HG2 GLU A 135      36.190  44.845  26.140  1.00  0.00           H
ATOM   1998  CD  GLU A 135      35.650  44.175  24.078  1.00  0.00           C
ATOM   1999  OE1 GLU A 135      35.481  42.977  24.393  1.00  0.00           O
ATOM   2000  OE2 GLU A 135      35.397  44.586  22.936  1.00  0.00           O
ATOM   2001  C   GLU A 135      38.778  44.895  26.733  1.00  0.00           C
ATOM   2002  O   GLU A 135      38.382  43.967  27.470  1.00  0.00           O
ATOM   2003  N   PHE A 136      39.076  46.070  27.241  1.00  0.00           N
ATOM   2004  H   PHE A 136      39.580  46.770  26.710  1.00  0.00           H
ATOM   2005  CA  PHE A 136      38.866  46.433  28.670  1.00  0.00           C
ATOM   2006  HA  PHE A 136      38.876  45.555  29.318  1.00  0.00           H
ATOM   2007  CB  PHE A 136      39.976  47.391  29.209  1.00  0.00           C
ATOM   2008  HB1 PHE A 136      39.598  47.922  30.077  1.00  0.00           H
ATOM   2009  HB2 PHE A 136      40.074  48.135  28.415  1.00  0.00           H
ATOM   2010  CG  PHE A 136      41.373  46.624  29.411  1.00  0.00           C
ATOM   2011  CD1 PHE A 136      41.642  45.760  30.485  1.00  0.00           C
ATOM   2012  HD1 PHE A 136      40.924  45.564  31.273  1.00  0.00           H
ATOM   2013  CE1 PHE A 136      42.898  45.052  30.572  1.00  0.00           C
ATOM   2014  HE1 PHE A 136      43.164  44.314  31.313  1.00  0.00           H
ATOM   2015  CZ  PHE A 136      43.855  45.364  29.598  1.00  0.00           C
ATOM   2016  HZ  PHE A 136      44.785  44.819  29.693  1.00  0.00           H
ATOM   2017  CE2 PHE A 136      43.629  46.254  28.547  1.00  0.00           C
ATOM   2018  HE2 PHE A 136      44.325  46.528  27.760  1.00  0.00           H
ATOM   2019  CD2 PHE A 136      42.366  46.832  28.443  1.00  0.00           C
ATOM   2020  HD2 PHE A 136      42.231  47.606  27.699  1.00  0.00           H
ATOM   2021  C   PHE A 136      37.508  47.058  28.788  1.00  0.00           C
ATOM   2022  O   PHE A 136      36.958  47.698  27.887  1.00  0.00           O
ATOM   2023  N   PHE A 137      37.015  46.973  29.980  1.00  0.00           N
ATOM   2024  H   PHE A 137      37.496  46.423  30.672  1.00  0.00           H
ATOM   2025  CA  PHE A 137      35.969  47.827  30.470  1.00  0.00           C
ATOM   2026  HA  PHE A 137      35.832  48.708  29.847  1.00  0.00           H
ATOM   2027  CB  PHE A 137      34.655  47.027  30.588  1.00  0.00           C
ATOM   2028  HB1 PHE A 137      33.968  47.374  31.365  1.00  0.00           H
ATOM   2029  HB2 PHE A 137      34.825  45.977  30.830  1.00  0.00           H
ATOM   2030  CG  PHE A 137      33.771  47.023  29.319  1.00  0.00           C
ATOM   2031  CD1 PHE A 137      33.306  48.249  28.800  1.00  0.00           C
ATOM   2032  HD1 PHE A 137      33.503  49.138  29.383  1.00  0.00           H
ATOM   2033  CE1 PHE A 137      32.809  48.344  27.495  1.00  0.00           C
ATOM   2034  HE1 PHE A 137      32.579  49.293  27.049  1.00  0.00           H
ATOM   2035  CZ  PHE A 137      32.661  47.200  26.724  1.00  0.00           C
ATOM   2036  HZ  PHE A 137      32.244  47.419  25.752  1.00  0.00           H
ATOM   2037  CE2 PHE A 137      33.139  46.021  27.188  1.00  0.00           C
ATOM   2038  HE2 PHE A 137      33.050  45.147  26.569  1.00  0.00           H
ATOM   2039  CD2 PHE A 137      33.701  45.912  28.467  1.00  0.00           C
ATOM   2040  HD2 PHE A 137      34.079  44.928  28.728  1.00  0.00           H
ATOM   2041  C   PHE A 137      36.484  48.322  31.863  1.00  0.00           C
ATOM   2042  O   PHE A 137      37.214  47.588  32.482  1.00  0.00           O
ATOM   2043  N   VAL A 138      35.928  49.469  32.363  1.00  0.00           N
ATOM   2044  H   VAL A 138      35.446  50.001  31.661  1.00  0.00           H
ATOM   2045  CA  VAL A 138      36.514  50.142  33.505  1.00  0.00           C
ATOM   2046  HA  VAL A 138      36.987  49.399  34.154  1.00  0.00           H
ATOM   2047  CB  VAL A 138      37.619  51.052  33.110  1.00  0.00           C
ATOM   2048  HB  VAL A 138      37.075  51.814  32.560  1.00  0.00           H
ATOM   2049  CG1 VAL A 138      38.317  51.760  34.297  1.00  0.00           C
ATOM   2050 1HG1 VAL A 138      37.511  52.083  34.966  1.00  0.00           H
ATOM   2051 2HG1 VAL A 138      38.754  50.968  34.909  1.00  0.00           H
ATOM   2052 3HG1 VAL A 138      38.999  52.565  34.042  1.00  0.00           H
ATOM   2053  CG2 VAL A 138      38.689  50.418  32.247  1.00  0.00           C
ATOM   2054 1HG2 VAL A 138      39.033  49.554  32.814  1.00  0.00           H
ATOM   2055 2HG2 VAL A 138      38.273  50.110  31.291  1.00  0.00           H
ATOM   2056 3HG2 VAL A 138      39.482  51.120  31.980  1.00  0.00           H
ATOM   2057  C   VAL A 138      35.385  50.871  34.406  1.00  0.00           C
ATOM   2058  O   VAL A 138      34.819  51.819  33.920  1.00  0.00           O
ATOM   2059  N   GLY A 139      35.066  50.412  35.584  1.00  0.00           N
ATOM   2060  H   GLY A 139      35.617  49.648  35.959  1.00  0.00           H
ATOM   2061  CA  GLY A 139      34.174  51.032  36.481  1.00  0.00           C
ATOM   2062  HA1 GLY A 139      34.136  50.435  37.391  1.00  0.00           H
ATOM   2063  HA2 GLY A 139      33.127  50.985  36.178  1.00  0.00           H
ATOM   2064  C   GLY A 139      34.510  52.526  36.952  1.00  0.00           C
ATOM   2065  O   GLY A 139      35.541  52.643  37.611  1.00  0.00           O
ATOM   2066  N   LEU A 140      33.647  53.529  36.792  1.00  0.00           N
ATOM   2067  H   LEU A 140      32.750  53.258  36.414  1.00  0.00           H
ATOM   2068  CA  LEU A 140      33.731  54.818  37.364  1.00  0.00           C
ATOM   2069  HA  LEU A 140      34.802  54.988  37.481  1.00  0.00           H
ATOM   2070  CB  LEU A 140      33.234  55.849  36.443  1.00  0.00           C
ATOM   2071  HB1 LEU A 140      33.516  56.819  36.868  1.00  0.00           H
ATOM   2072  HB2 LEU A 140      32.155  55.775  36.475  1.00  0.00           H
ATOM   2073  CG  LEU A 140      33.717  55.796  35.008  1.00  0.00           C
ATOM   2074  HG  LEU A 140      33.777  54.780  34.630  1.00  0.00           H
ATOM   2075  CD1 LEU A 140      32.872  56.736  34.160  1.00  0.00           C
ATOM   2076 1HD1 LEU A 140      33.040  57.773  34.472  1.00  0.00           H
ATOM   2077 2HD1 LEU A 140      33.226  56.641  33.131  1.00  0.00           H
ATOM   2078 3HD1 LEU A 140      31.822  56.434  34.172  1.00  0.00           H
ATOM   2079  CD2 LEU A 140      35.212  56.298  34.897  1.00  0.00           C
ATOM   2080 1HD2 LEU A 140      35.831  55.706  35.575  1.00  0.00           H
ATOM   2081 2HD2 LEU A 140      35.646  56.329  33.900  1.00  0.00           H
ATOM   2082 3HD2 LEU A 140      35.300  57.303  35.314  1.00  0.00           H
ATOM   2083  C   LEU A 140      33.098  54.824  38.726  1.00  0.00           C
ATOM   2084  O   LEU A 140      31.860  54.726  38.794  1.00  0.00           O
ATOM   2085  N   SER A 141      33.874  55.129  39.798  1.00  0.00           N
ATOM   2086  H   SER A 141      34.836  55.338  39.553  1.00  0.00           H
ATOM   2087  CA  SER A 141      33.530  54.770  41.234  1.00  0.00           C
ATOM   2088  HA  SER A 141      32.461  54.797  41.430  1.00  0.00           H
ATOM   2089  CB  SER A 141      34.045  53.262  41.468  1.00  0.00           C
ATOM   2090  HB1 SER A 141      33.670  52.579  40.708  1.00  0.00           H
ATOM   2091  HB2 SER A 141      33.665  53.016  42.463  1.00  0.00           H
ATOM   2092  OG  SER A 141      35.459  53.204  41.409  1.00  0.00           O
ATOM   2093  HG  SER A 141      35.803  52.309  41.296  1.00  0.00           H
ATOM   2094  C   SER A 141      34.309  55.658  42.228  1.00  0.00           C
ATOM   2095  O   SER A 141      35.242  56.371  41.920  1.00  0.00           O
ATOM   2096  N   LYS A 142      34.097  55.374  43.488  1.00  0.00           N
ATOM   2097  H   LYS A 142      33.567  54.530  43.636  1.00  0.00           H
ATOM   2098  CA  LYS A 142      34.876  55.987  44.634  1.00  0.00           C
ATOM   2099  HA  LYS A 142      35.081  57.035  44.415  1.00  0.00           H
ATOM   2100  CB  LYS A 142      33.996  55.947  45.911  1.00  0.00           C
ATOM   2101  HB1 LYS A 142      33.094  56.537  45.770  1.00  0.00           H
ATOM   2102  HB2 LYS A 142      34.562  56.382  46.741  1.00  0.00           H
ATOM   2103  CG  LYS A 142      33.416  54.620  46.397  1.00  0.00           C
ATOM   2104  HG1 LYS A 142      34.255  54.073  46.826  1.00  0.00           H
ATOM   2105  HG2 LYS A 142      33.070  54.072  45.517  1.00  0.00           H
ATOM   2106  CD  LYS A 142      32.316  54.815  47.367  1.00  0.00           C
ATOM   2107  HD1 LYS A 142      31.582  55.467  46.909  1.00  0.00           H
ATOM   2108  HD2 LYS A 142      32.769  55.271  48.243  1.00  0.00           H
ATOM   2109  CE  LYS A 142      31.490  53.542  47.675  1.00  0.00           C
ATOM   2110  HE1 LYS A 142      32.258  52.849  48.025  1.00  0.00           H
ATOM   2111  HE2 LYS A 142      31.106  53.200  46.721  1.00  0.00           H
ATOM   2112  NZ  LYS A 142      30.365  53.724  48.628  1.00  0.00           N
ATOM   2113  HZ1 LYS A 142      29.590  54.268  48.251  1.00  0.00           H
ATOM   2114  HZ2 LYS A 142      30.068  52.817  48.962  1.00  0.00           H
ATOM   2115  HZ3 LYS A 142      30.683  54.233  49.443  1.00  0.00           H
ATOM   2116  C   LYS A 142      36.352  55.555  44.769  1.00  0.00           C
ATOM   2117  O   LYS A 142      37.035  56.126  45.598  1.00  0.00           O
ATOM   2118  N   TRP A 143      36.889  54.697  43.916  1.00  0.00           N
ATOM   2119  H   TRP A 143      36.323  54.220  43.237  1.00  0.00           H
ATOM   2120  CA  TRP A 143      38.238  54.158  43.792  1.00  0.00           C
ATOM   2121  HA  TRP A 143      38.969  54.663  44.415  1.00  0.00           H
ATOM   2122  CB  TRP A 143      38.287  52.637  44.188  1.00  0.00           C
ATOM   2123  HB1 TRP A 143      39.303  52.345  43.947  1.00  0.00           H
ATOM   2124  HB2 TRP A 143      37.713  52.047  43.466  1.00  0.00           H
ATOM   2125  CG  TRP A 143      37.886  52.348  45.636  1.00  0.00           C
ATOM   2126  CD1 TRP A 143      38.770  52.136  46.651  1.00  0.00           C
ATOM   2127  HD1 TRP A 143      39.837  52.195  46.541  1.00  0.00           H
ATOM   2128  NE1 TRP A 143      38.039  52.111  47.842  1.00  0.00           N
ATOM   2129  HE1 TRP A 143      38.555  52.092  48.713  1.00  0.00           H
ATOM   2130  CE2 TRP A 143      36.721  51.774  47.626  1.00  0.00           C
ATOM   2131  CZ2 TRP A 143      35.665  51.345  48.402  1.00  0.00           C
ATOM   2132  HZ2 TRP A 143      35.782  51.275  49.477  1.00  0.00           H
ATOM   2133  CH2 TRP A 143      34.388  51.031  47.848  1.00  0.00           C
ATOM   2134  HH2 TRP A 143      33.563  50.693  48.446  1.00  0.00           H
ATOM   2135  CZ3 TRP A 143      34.207  51.295  46.508  1.00  0.00           C
ATOM   2136  HZ3 TRP A 143      33.251  51.125  46.032  1.00  0.00           H
ATOM   2137  CE3 TRP A 143      35.242  51.854  45.706  1.00  0.00           C
ATOM   2138  HE3 TRP A 143      35.034  51.931  44.655  1.00  0.00           H
ATOM   2139  CD2 TRP A 143      36.545  52.073  46.190  1.00  0.00           C
ATOM   2140  C   TRP A 143      38.912  54.310  42.378  1.00  0.00           C
ATOM   2141  O   TRP A 143      40.152  54.131  42.241  1.00  0.00           O
ATOM   2142  N   THR A 144      38.101  54.562  41.321  1.00  0.00           N
ATOM   2143  H   THR A 144      37.105  54.522  41.482  1.00  0.00           H
ATOM   2144  CA  THR A 144      38.534  54.624  39.924  1.00  0.00           C
ATOM   2145  HA  THR A 144      39.622  54.711  39.933  1.00  0.00           H
ATOM   2146  CB  THR A 144      38.234  53.237  39.257  1.00  0.00           C
ATOM   2147  HB  THR A 144      37.192  52.922  39.308  1.00  0.00           H
ATOM   2148  CG2 THR A 144      38.720  53.255  37.805  1.00  0.00           C
ATOM   2149 1HG2 THR A 144      37.998  53.821  37.226  1.00  0.00           H
ATOM   2150 2HG2 THR A 144      39.663  53.791  37.846  1.00  0.00           H
ATOM   2151 3HG2 THR A 144      38.761  52.214  37.472  1.00  0.00           H
ATOM   2152  OG1 THR A 144      38.914  52.321  39.961  1.00  0.00           O
ATOM   2153  HG1 THR A 144      38.242  51.815  40.424  1.00  0.00           H
ATOM   2154  C   THR A 144      37.823  55.702  39.120  1.00  0.00           C
ATOM   2155  O   THR A 144      36.589  55.812  39.135  1.00  0.00           O
ATOM   2156  N   ASN A 145      38.612  56.452  38.324  1.00  0.00           N
ATOM   2157  H   ASN A 145      39.596  56.268  38.185  1.00  0.00           H
ATOM   2158  CA  ASN A 145      38.202  57.652  37.471  1.00  0.00           C
ATOM   2159  HA  ASN A 145      37.148  57.477  37.245  1.00  0.00           H
ATOM   2160  CB  ASN A 145      38.457  58.939  38.235  1.00  0.00           C
ATOM   2161  HB1 ASN A 145      38.055  58.791  39.243  1.00  0.00           H
ATOM   2162  HB2 ASN A 145      37.901  59.747  37.759  1.00  0.00           H
ATOM   2163  CG  ASN A 145      39.922  59.464  38.338  1.00  0.00           C
ATOM   2164  OD1 ASN A 145      40.909  58.972  37.844  1.00  0.00           O
ATOM   2165  ND2 ASN A 145      40.060  60.604  38.956  1.00  0.00           N
ATOM   2166 1HD2 ASN A 145      39.294  61.075  39.418  1.00  0.00           H
ATOM   2167 2HD2 ASN A 145      40.991  60.976  38.879  1.00  0.00           H
ATOM   2168  C   ASN A 145      38.864  57.674  36.122  1.00  0.00           C
ATOM   2169  O   ASN A 145      39.784  56.928  35.823  1.00  0.00           O
ATOM   2170  N   HIS A 146      38.394  58.596  35.252  1.00  0.00           N
ATOM   2171  H   HIS A 146      37.575  59.135  35.479  1.00  0.00           H
ATOM   2172  CA  HIS A 146      38.776  58.440  33.790  1.00  0.00           C
ATOM   2173  HA  HIS A 146      38.674  57.390  33.522  1.00  0.00           H
ATOM   2174  CB  HIS A 146      37.696  59.117  32.936  1.00  0.00           C
ATOM   2175  HB1 HIS A 146      37.631  60.197  33.051  1.00  0.00           H
ATOM   2176  HB2 HIS A 146      36.768  58.646  33.246  1.00  0.00           H
ATOM   2177  CG  HIS A 146      37.701  58.900  31.426  1.00  0.00           C
ATOM   2178  ND1 HIS A 146      36.698  58.291  30.686  1.00  0.00           N
ATOM   2179  CE1 HIS A 146      37.114  58.285  29.390  1.00  0.00           C
ATOM   2180  HE1 HIS A 146      36.511  57.866  28.596  1.00  0.00           H
ATOM   2181  NE2 HIS A 146      38.283  58.861  29.305  1.00  0.00           N
ATOM   2182  HE2 HIS A 146      38.812  59.060  28.467  1.00  0.00           H
ATOM   2183  CD2 HIS A 146      38.719  59.144  30.581  1.00  0.00           C
ATOM   2184  HD2 HIS A 146      39.674  59.539  30.899  1.00  0.00           H
ATOM   2185  C   HIS A 146      40.202  58.909  33.526  1.00  0.00           C
ATOM   2186  O   HIS A 146      40.842  58.257  32.772  1.00  0.00           O
ATOM   2187  N   ARG A 147      40.733  59.858  34.358  1.00  0.00           N
ATOM   2188  H   ARG A 147      40.143  60.394  34.980  1.00  0.00           H
ATOM   2189  CA  ARG A 147      42.207  60.137  34.374  1.00  0.00           C
ATOM   2190  HA  ARG A 147      42.558  60.337  33.354  1.00  0.00           H
ATOM   2191  CB  ARG A 147      42.529  61.255  35.381  1.00  0.00           C
ATOM   2192  HB1 ARG A 147      42.351  60.843  36.376  1.00  0.00           H
ATOM   2193  HB2 ARG A 147      41.884  62.107  35.148  1.00  0.00           H
ATOM   2194  CG  ARG A 147      43.961  61.742  35.174  1.00  0.00           C
ATOM   2195  HG1 ARG A 147      44.056  62.300  34.248  1.00  0.00           H
ATOM   2196  HG2 ARG A 147      44.785  61.028  35.251  1.00  0.00           H
ATOM   2197  CD  ARG A 147      44.212  62.887  36.238  1.00  0.00           C
ATOM   2198  HD1 ARG A 147      44.225  62.381  37.208  1.00  0.00           H
ATOM   2199  HD2 ARG A 147      43.399  63.609  36.282  1.00  0.00           H
ATOM   2200  NE  ARG A 147      45.491  63.538  36.176  1.00  0.00           N
ATOM   2201  HE  ARG A 147      46.219  63.179  36.771  1.00  0.00           H
ATOM   2202  CZ  ARG A 147      45.877  64.617  35.482  1.00  0.00           C
ATOM   2203  NH1 ARG A 147      45.104  65.179  34.603  1.00  0.00           N
ATOM   2204 1HH1 ARG A 147      44.201  64.778  34.405  1.00  0.00           H
ATOM   2205 2HH1 ARG A 147      45.399  66.026  34.141  1.00  0.00           H
ATOM   2206  NH2 ARG A 147      47.090  65.093  35.684  1.00  0.00           N
ATOM   2207 1HH2 ARG A 147      47.768  64.589  36.222  1.00  0.00           H
ATOM   2208 2HH2 ARG A 147      47.346  65.875  35.095  1.00  0.00           H
ATOM   2209  C   ARG A 147      42.992  58.884  34.661  1.00  0.00           C
ATOM   2210  O   ARG A 147      44.105  58.741  34.116  1.00  0.00           O
ATOM   2211  N   GLY A 148      42.423  57.954  35.460  1.00  0.00           N
ATOM   2212  H   GLY A 148      41.650  58.266  36.039  1.00  0.00           H
ATOM   2213  CA  GLY A 148      43.087  56.669  35.903  1.00  0.00           C
ATOM   2214  HA1 GLY A 148      42.686  56.353  36.859  1.00  0.00           H
ATOM   2215  HA2 GLY A 148      44.135  56.937  36.057  1.00  0.00           H
ATOM   2216  C   GLY A 148      42.851  55.572  34.853  1.00  0.00           C
ATOM   2217  O   GLY A 148      43.760  54.792  34.535  1.00  0.00           O
ATOM   2218  N   ALA A 149      41.680  55.576  34.231  1.00  0.00           N
ATOM   2219  H   ALA A 149      40.962  56.252  34.471  1.00  0.00           H
ATOM   2220  CA  ALA A 149      41.371  54.829  33.022  1.00  0.00           C
ATOM   2221  HA  ALA A 149      41.650  53.810  33.272  1.00  0.00           H
ATOM   2222  CB  ALA A 149      39.854  55.018  32.783  1.00  0.00           C
ATOM   2223  HB1 ALA A 149      39.293  54.933  33.714  1.00  0.00           H
ATOM   2224  HB2 ALA A 149      39.590  55.966  32.304  1.00  0.00           H
ATOM   2225  HB3 ALA A 149      39.517  54.332  32.006  1.00  0.00           H
ATOM   2226  C   ALA A 149      42.231  55.103  31.720  1.00  0.00           C
ATOM   2227  O   ALA A 149      42.639  54.149  31.079  1.00  0.00           O
ATOM   2228  N   GLU A 150      42.618  56.384  31.527  1.00  0.00           N
ATOM   2229  H   GLU A 150      42.179  57.105  32.082  1.00  0.00           H
ATOM   2230  CA  GLU A 150      43.596  56.776  30.447  1.00  0.00           C
ATOM   2231  HA  GLU A 150      43.230  56.397  29.492  1.00  0.00           H
ATOM   2232  CB  GLU A 150      43.789  58.281  30.332  1.00  0.00           C
ATOM   2233  HB1 GLU A 150      44.571  58.518  29.609  1.00  0.00           H
ATOM   2234  HB2 GLU A 150      44.031  58.700  31.310  1.00  0.00           H
ATOM   2235  CG  GLU A 150      42.504  58.871  29.691  1.00  0.00           C
ATOM   2236  HG1 GLU A 150      41.659  58.596  30.317  1.00  0.00           H
ATOM   2237  HG2 GLU A 150      42.417  58.336  28.748  1.00  0.00           H
ATOM   2238  CD  GLU A 150      42.734  60.365  29.602  1.00  0.00           C
ATOM   2239  OE1 GLU A 150      42.433  60.931  28.519  1.00  0.00           O
ATOM   2240  OE2 GLU A 150      43.235  61.013  30.597  1.00  0.00           O
ATOM   2241  C   GLU A 150      44.986  56.151  30.709  1.00  0.00           C
ATOM   2242  O   GLU A 150      45.601  55.840  29.681  1.00  0.00           O
ATOM   2243  N   ILE A 151      45.394  55.820  31.930  1.00  0.00           N
ATOM   2244  H   ILE A 151      44.855  55.967  32.763  1.00  0.00           H
ATOM   2245  CA  ILE A 151      46.724  55.223  32.087  1.00  0.00           C
ATOM   2246  HA  ILE A 151      47.457  55.649  31.409  1.00  0.00           H
ATOM   2247  CB  ILE A 151      47.366  55.549  33.404  1.00  0.00           C
ATOM   2248  HB  ILE A 151      46.747  55.045  34.142  1.00  0.00           H
ATOM   2249  CG2 ILE A 151      48.798  54.880  33.451  1.00  0.00           C
ATOM   2250 1HG2 ILE A 151      49.480  55.180  32.657  1.00  0.00           H
ATOM   2251 2HG2 ILE A 151      49.153  55.216  34.428  1.00  0.00           H
ATOM   2252 3HG2 ILE A 151      48.656  53.807  33.522  1.00  0.00           H
ATOM   2253  CG1 ILE A 151      47.358  57.095  33.646  1.00  0.00           C
ATOM   2254 1HG1 ILE A 151      46.296  57.350  33.671  1.00  0.00           H
ATOM   2255 2HG1 ILE A 151      47.994  57.591  32.901  1.00  0.00           H
ATOM   2256  CD  ILE A 151      47.866  57.553  34.971  1.00  0.00           C
ATOM   2257  HD1 ILE A 151      47.562  56.879  35.778  1.00  0.00           H
ATOM   2258  HD2 ILE A 151      48.943  57.643  34.913  1.00  0.00           H
ATOM   2259  HD3 ILE A 151      47.437  58.549  35.139  1.00  0.00           H
ATOM   2260  C   ILE A 151      46.650  53.688  31.824  1.00  0.00           C
ATOM   2261  O   ILE A 151      47.589  53.063  31.396  1.00  0.00           O
ATOM   2262  N   VAL A 152      45.443  53.096  31.984  1.00  0.00           N
ATOM   2263  H   VAL A 152      44.663  53.658  32.291  1.00  0.00           H
ATOM   2264  CA  VAL A 152      45.132  51.729  31.388  1.00  0.00           C
ATOM   2265  HA  VAL A 152      45.978  51.133  31.705  1.00  0.00           H
ATOM   2266  CB  VAL A 152      43.837  51.116  31.915  1.00  0.00           C
ATOM   2267  HB  VAL A 152      42.987  51.609  31.456  1.00  0.00           H
ATOM   2268  CG1 VAL A 152      43.838  49.555  31.537  1.00  0.00           C
ATOM   2269 1HG1 VAL A 152      42.848  49.127  31.715  1.00  0.00           H
ATOM   2270 2HG1 VAL A 152      44.152  49.311  30.518  1.00  0.00           H
ATOM   2271 3HG1 VAL A 152      44.597  49.061  32.132  1.00  0.00           H
ATOM   2272  CG2 VAL A 152      43.662  51.075  33.430  1.00  0.00           C
ATOM   2273 1HG2 VAL A 152      43.307  52.067  33.716  1.00  0.00           H
ATOM   2274 2HG2 VAL A 152      42.815  50.471  33.747  1.00  0.00           H
ATOM   2275 3HG2 VAL A 152      44.588  50.800  33.927  1.00  0.00           H
ATOM   2276  C   VAL A 152      45.284  51.667  29.874  1.00  0.00           C
ATOM   2277  O   VAL A 152      45.942  50.734  29.361  1.00  0.00           O
ATOM   2278  N   ALA A 153      44.854  52.633  29.095  1.00  0.00           N
ATOM   2279  H   ALA A 153      44.377  53.379  29.575  1.00  0.00           H
ATOM   2280  CA  ALA A 153      45.066  52.815  27.637  1.00  0.00           C
ATOM   2281  HA  ALA A 153      44.699  51.933  27.120  1.00  0.00           H
ATOM   2282  CB  ALA A 153      44.135  53.911  27.038  1.00  0.00           C
ATOM   2283  HB1 ALA A 153      44.501  54.157  26.033  1.00  0.00           H
ATOM   2284  HB2 ALA A 153      43.182  53.407  26.924  1.00  0.00           H
ATOM   2285  HB3 ALA A 153      43.951  54.781  27.668  1.00  0.00           H
ATOM   2286  C   ALA A 153      46.556  52.941  27.237  1.00  0.00           C
ATOM   2287  O   ALA A 153      46.958  52.125  26.340  1.00  0.00           O
ATOM   2288  N   ASP A 154      47.324  53.898  27.818  1.00  0.00           N
ATOM   2289  H   ASP A 154      46.925  54.392  28.609  1.00  0.00           H
ATOM   2290  CA  ASP A 154      48.664  54.210  27.344  1.00  0.00           C
ATOM   2291  HA  ASP A 154      48.670  53.944  26.293  1.00  0.00           H
ATOM   2292  CB  ASP A 154      48.841  55.717  27.511  1.00  0.00           C
ATOM   2293  HB1 ASP A 154      48.804  55.958  28.573  1.00  0.00           H
ATOM   2294  HB2 ASP A 154      47.959  56.205  27.099  1.00  0.00           H
ATOM   2295  CG  ASP A 154      50.125  56.205  26.819  1.00  0.00           C
ATOM   2296  OD1 ASP A 154      50.083  56.522  25.579  1.00  0.00           O
ATOM   2297  OD2 ASP A 154      51.155  56.132  27.518  1.00  0.00           O
ATOM   2298  C   ASP A 154      49.794  53.348  27.922  1.00  0.00           C
ATOM   2299  O   ASP A 154      50.878  53.276  27.304  1.00  0.00           O
ATOM   2300  N   THR A 155      49.613  52.539  28.987  1.00  0.00           N
ATOM   2301  H   THR A 155      48.828  52.759  29.583  1.00  0.00           H
ATOM   2302  CA  THR A 155      50.479  51.353  29.319  1.00  0.00           C
ATOM   2303  HA  THR A 155      51.492  51.719  29.254  1.00  0.00           H
ATOM   2304  CB  THR A 155      50.220  51.079  30.762  1.00  0.00           C
ATOM   2305  HB  THR A 155      49.177  50.761  30.846  1.00  0.00           H
ATOM   2306  CG2 THR A 155      51.026  49.902  31.371  1.00  0.00           C
ATOM   2307 1HG2 THR A 155      50.435  49.267  32.031  1.00  0.00           H
ATOM   2308 2HG2 THR A 155      51.408  49.191  30.642  1.00  0.00           H
ATOM   2309 3HG2 THR A 155      51.948  50.276  31.819  1.00  0.00           H
ATOM   2310  OG1 THR A 155      50.481  52.191  31.632  1.00  0.00           O
ATOM   2311  HG1 THR A 155      49.649  52.681  31.623  1.00  0.00           H
ATOM   2312  C   THR A 155      50.246  50.193  28.360  1.00  0.00           C
ATOM   2313  O   THR A 155      51.122  49.456  28.023  1.00  0.00           O
ATOM   2314  N   PHE A 156      48.976  49.952  27.929  1.00  0.00           N
ATOM   2315  H   PHE A 156      48.319  50.652  28.247  1.00  0.00           H
ATOM   2316  CA  PHE A 156      48.418  48.741  27.284  1.00  0.00           C
ATOM   2317  HA  PHE A 156      49.261  48.050  27.221  1.00  0.00           H
ATOM   2318  CB  PHE A 156      47.481  48.030  28.232  1.00  0.00           C
ATOM   2319  HB1 PHE A 156      47.263  47.131  27.669  1.00  0.00           H
ATOM   2320  HB2 PHE A 156      46.519  48.540  28.317  1.00  0.00           H
ATOM   2321  CG  PHE A 156      48.040  47.693  29.530  1.00  0.00           C
ATOM   2322  CD1 PHE A 156      49.257  47.006  29.772  1.00  0.00           C
ATOM   2323  HD1 PHE A 156      49.872  46.695  28.941  1.00  0.00           H
ATOM   2324  CE1 PHE A 156      49.629  46.609  31.039  1.00  0.00           C
ATOM   2325  HE1 PHE A 156      50.604  46.172  31.194  1.00  0.00           H
ATOM   2326  CZ  PHE A 156      48.727  46.841  32.071  1.00  0.00           C
ATOM   2327  HZ  PHE A 156      48.942  46.428  33.041  1.00  0.00           H
ATOM   2328  CE2 PHE A 156      47.506  47.531  31.877  1.00  0.00           C
ATOM   2329  HE2 PHE A 156      46.813  47.706  32.694  1.00  0.00           H
ATOM   2330  CD2 PHE A 156      47.225  47.962  30.633  1.00  0.00           C
ATOM   2331  HD2 PHE A 156      46.281  48.449  30.469  1.00  0.00           H
ATOM   2332  C   PHE A 156      47.935  49.056  25.839  1.00  0.00           C
ATOM   2333  O   PHE A 156      46.781  48.812  25.547  1.00  0.00           O
ATOM   2334  N   ARG A 157      48.796  49.749  24.992  1.00  0.00           N
ATOM   2335  H   ARG A 157      49.729  49.868  25.371  1.00  0.00           H
ATOM   2336  CA  ARG A 157      48.413  50.589  23.856  1.00  0.00           C
ATOM   2337  HA  ARG A 157      47.655  51.326  24.101  1.00  0.00           H
ATOM   2338  CB  ARG A 157      49.672  51.266  23.277  1.00  0.00           C
ATOM   2339  HB1 ARG A 157      49.388  51.823  22.385  1.00  0.00           H
ATOM   2340  HB2 ARG A 157      50.355  50.468  22.992  1.00  0.00           H
ATOM   2341  CG  ARG A 157      50.375  52.220  24.234  1.00  0.00           C
ATOM   2342  HG1 ARG A 157      50.635  51.782  25.198  1.00  0.00           H
ATOM   2343  HG2 ARG A 157      49.680  53.009  24.527  1.00  0.00           H
ATOM   2344  CD  ARG A 157      51.603  52.925  23.663  1.00  0.00           C
ATOM   2345  HD1 ARG A 157      51.479  53.170  22.609  1.00  0.00           H
ATOM   2346  HD2 ARG A 157      52.477  52.265  23.650  1.00  0.00           H
ATOM   2347  NE  ARG A 157      51.900  54.179  24.391  1.00  0.00           N
ATOM   2348  HE  ARG A 157      51.127  54.553  24.925  1.00  0.00           H
ATOM   2349  CZ  ARG A 157      52.892  55.020  24.188  1.00  0.00           C
ATOM   2350  NH1 ARG A 157      53.837  54.943  23.278  1.00  0.00           N
ATOM   2351 1HH1 ARG A 157      53.719  54.217  22.586  1.00  0.00           H
ATOM   2352 2HH1 ARG A 157      54.709  55.448  23.388  1.00  0.00           H
ATOM   2353  NH2 ARG A 157      52.936  56.101  24.908  1.00  0.00           N
ATOM   2354 1HH2 ARG A 157      52.265  56.138  25.665  1.00  0.00           H
ATOM   2355 2HH2 ARG A 157      53.684  56.778  24.840  1.00  0.00           H
ATOM   2356  C   ARG A 157      47.870  49.763  22.634  1.00  0.00           C
ATOM   2357  O   ARG A 157      47.326  50.390  21.702  1.00  0.00           O
ATOM   2358  N   ASP A 158      48.052  48.402  22.716  1.00  0.00           N
ATOM   2359  H   ASP A 158      48.705  48.217  23.466  1.00  0.00           H
ATOM   2360  CA  ASP A 158      47.469  47.401  21.801  1.00  0.00           C
ATOM   2361  HA  ASP A 158      47.505  47.895  20.820  1.00  0.00           H
ATOM   2362  CB  ASP A 158      48.406  46.146  21.737  1.00  0.00           C
ATOM   2363  HB1 ASP A 158      48.049  45.340  21.089  1.00  0.00           H
ATOM   2364  HB2 ASP A 158      48.322  45.712  22.734  1.00  0.00           H
ATOM   2365  CG  ASP A 158      49.874  46.532  21.631  1.00  0.00           C
ATOM   2366  OD1 ASP A 158      50.406  46.577  20.539  1.00  0.00           O
ATOM   2367  OD2 ASP A 158      50.399  46.918  22.702  1.00  0.00           O
ATOM   2368  C   ASP A 158      46.014  46.958  22.048  1.00  0.00           C
ATOM   2369  O   ASP A 158      45.472  46.238  21.188  1.00  0.00           O
ATOM   2370  N   PHE A 159      45.384  47.443  23.109  1.00  0.00           N
ATOM   2371  H   PHE A 159      45.926  48.083  23.677  1.00  0.00           H
ATOM   2372  CA  PHE A 159      44.030  46.936  23.529  1.00  0.00           C
ATOM   2373  HA  PHE A 159      43.615  46.260  22.777  1.00  0.00           H
ATOM   2374  CB  PHE A 159      44.342  46.003  24.779  1.00  0.00           C
ATOM   2375  HB1 PHE A 159      43.384  45.945  25.298  1.00  0.00           H
ATOM   2376  HB2 PHE A 159      45.060  46.596  25.351  1.00  0.00           H
ATOM   2377  CG  PHE A 159      45.094  44.673  24.514  1.00  0.00           C
ATOM   2378  CD1 PHE A 159      46.463  44.649  24.839  1.00  0.00           C
ATOM   2379  HD1 PHE A 159      46.991  45.520  25.207  1.00  0.00           H
ATOM   2380  CE1 PHE A 159      47.132  43.457  24.558  1.00  0.00           C
ATOM   2381  HE1 PHE A 159      48.161  43.484  24.898  1.00  0.00           H
ATOM   2382  CZ  PHE A 159      46.477  42.325  24.026  1.00  0.00           C
ATOM   2383  HZ  PHE A 159      47.081  41.460  23.767  1.00  0.00           H
ATOM   2384  CE2 PHE A 159      45.137  42.333  23.770  1.00  0.00           C
ATOM   2385  HE2 PHE A 159      44.688  41.414  23.425  1.00  0.00           H
ATOM   2386  CD2 PHE A 159      44.393  43.538  24.020  1.00  0.00           C
ATOM   2387  HD2 PHE A 159      43.322  43.511  23.951  1.00  0.00           H
ATOM   2388  C   PHE A 159      43.036  48.079  23.800  1.00  0.00           C
ATOM   2389  O   PHE A 159      43.465  49.131  24.213  1.00  0.00           O
ATOM   2390  N   ALA A 160      41.774  47.892  23.551  1.00  0.00           N
ATOM   2391  H   ALA A 160      41.508  46.949  23.303  1.00  0.00           H
ATOM   2392  CA  ALA A 160      40.710  48.868  23.510  1.00  0.00           C
ATOM   2393  HA  ALA A 160      41.226  49.717  23.053  1.00  0.00           H
ATOM   2394  CB  ALA A 160      39.582  48.485  22.518  1.00  0.00           C
ATOM   2395  HB1 ALA A 160      39.155  49.378  22.069  1.00  0.00           H
ATOM   2396  HB2 ALA A 160      40.081  47.893  21.743  1.00  0.00           H
ATOM   2397  HB3 ALA A 160      38.825  47.819  22.942  1.00  0.00           H
ATOM   2398  C   ALA A 160      40.145  49.162  24.931  1.00  0.00           C
ATOM   2399  O   ALA A 160      40.061  48.274  25.686  1.00  0.00           O
ATOM   2400  N   VAL A 161      39.852  50.429  25.210  1.00  0.00           N
ATOM   2401  H   VAL A 161      40.035  51.139  24.504  1.00  0.00           H
ATOM   2402  CA  VAL A 161      39.349  50.802  26.578  1.00  0.00           C
ATOM   2403  HA  VAL A 161      39.151  49.845  27.059  1.00  0.00           H
ATOM   2404  CB  VAL A 161      40.415  51.538  27.468  1.00  0.00           C
ATOM   2405  HB  VAL A 161      40.481  52.581  27.153  1.00  0.00           H
ATOM   2406  CG1 VAL A 161      39.980  51.762  28.987  1.00  0.00           C
ATOM   2407 1HG1 VAL A 161      39.163  52.485  28.984  1.00  0.00           H
ATOM   2408 2HG1 VAL A 161      39.723  50.791  29.419  1.00  0.00           H
ATOM   2409 3HG1 VAL A 161      40.815  52.248  29.473  1.00  0.00           H
ATOM   2410  CG2 VAL A 161      41.783  50.941  27.505  1.00  0.00           C
ATOM   2411 1HG2 VAL A 161      42.281  51.632  28.177  1.00  0.00           H
ATOM   2412 2HG2 VAL A 161      41.754  49.980  28.015  1.00  0.00           H
ATOM   2413 3HG2 VAL A 161      42.236  50.955  26.519  1.00  0.00           H
ATOM   2414  C   VAL A 161      38.007  51.449  26.486  1.00  0.00           C
ATOM   2415  O   VAL A 161      37.650  52.299  25.668  1.00  0.00           O
ATOM   2416  N   SER A 162      37.077  51.228  27.454  1.00  0.00           N
ATOM   2417  H   SER A 162      37.198  50.493  28.140  1.00  0.00           H
ATOM   2418  CA  SER A 162      35.814  52.005  27.686  1.00  0.00           C
ATOM   2419  HA  SER A 162      36.065  53.042  27.479  1.00  0.00           H
ATOM   2420  CB  SER A 162      34.645  51.488  26.748  1.00  0.00           C
ATOM   2421  HB1 SER A 162      34.283  50.569  27.208  1.00  0.00           H
ATOM   2422  HB2 SER A 162      35.057  51.310  25.758  1.00  0.00           H
ATOM   2423  OG  SER A 162      33.669  52.474  26.681  1.00  0.00           O
ATOM   2424  HG  SER A 162      33.753  53.055  25.921  1.00  0.00           H
ATOM   2425  C   SER A 162      35.392  51.948  29.109  1.00  0.00           C
ATOM   2426  O   SER A 162      35.728  51.020  29.930  1.00  0.00           O
ATOM   2427  N   THR A 163      34.643  53.002  29.503  1.00  0.00           N
ATOM   2428  H   THR A 163      34.407  53.679  28.793  1.00  0.00           H
ATOM   2429  CA  THR A 163      34.278  53.320  30.907  1.00  0.00           C
ATOM   2430  HA  THR A 163      34.783  52.616  31.566  1.00  0.00           H
ATOM   2431  CB  THR A 163      34.735  54.754  31.274  1.00  0.00           C
ATOM   2432  HB  THR A 163      34.099  54.978  32.125  1.00  0.00           H
ATOM   2433  CG2 THR A 163      36.236  54.800  31.431  1.00  0.00           C
ATOM   2434 1HG2 THR A 163      36.542  54.068  32.183  1.00  0.00           H
ATOM   2435 2HG2 THR A 163      36.751  54.661  30.489  1.00  0.00           H
ATOM   2436 3HG2 THR A 163      36.430  55.798  31.833  1.00  0.00           H
ATOM   2437  OG1 THR A 163      34.312  55.619  30.285  1.00  0.00           O
ATOM   2438  HG1 THR A 163      34.916  55.582  29.534  1.00  0.00           H
ATOM   2439  C   THR A 163      32.792  53.075  31.307  1.00  0.00           C
ATOM   2440  O   THR A 163      31.994  53.184  30.433  1.00  0.00           O
ATOM   2441  N   VAL A 164      32.501  52.664  32.534  1.00  0.00           N
ATOM   2442  H   VAL A 164      33.200  52.531  33.252  1.00  0.00           H
ATOM   2443  CA  VAL A 164      31.136  52.200  32.934  1.00  0.00           C
ATOM   2444  HA  VAL A 164      30.382  52.479  32.202  1.00  0.00           H
ATOM   2445  CB  VAL A 164      31.083  50.674  33.047  1.00  0.00           C
ATOM   2446  HB  VAL A 164      31.648  50.349  33.920  1.00  0.00           H
ATOM   2447  CG1 VAL A 164      29.636  50.216  33.237  1.00  0.00           C
ATOM   2448 1HG1 VAL A 164      29.161  50.549  32.314  1.00  0.00           H
ATOM   2449 2HG1 VAL A 164      29.543  49.129  33.203  1.00  0.00           H
ATOM   2450 3HG1 VAL A 164      29.185  50.634  34.139  1.00  0.00           H
ATOM   2451  CG2 VAL A 164      31.599  50.008  31.727  1.00  0.00           C
ATOM   2452 1HG2 VAL A 164      31.121  50.490  30.868  1.00  0.00           H
ATOM   2453 2HG2 VAL A 164      32.676  50.181  31.660  1.00  0.00           H
ATOM   2454 3HG2 VAL A 164      31.430  48.943  31.643  1.00  0.00           H
ATOM   2455  C   VAL A 164      30.657  52.797  34.315  1.00  0.00           C
ATOM   2456  O   VAL A 164      31.313  52.578  35.347  1.00  0.00           O
ATOM   2457  N   PRO A 165      29.552  53.574  34.406  1.00  0.00           N
ATOM   2458  CD  PRO A 165      28.790  54.211  33.395  1.00  0.00           C
ATOM   2459  HD1 PRO A 165      27.942  53.576  33.160  1.00  0.00           H
ATOM   2460  HD2 PRO A 165      29.382  54.435  32.508  1.00  0.00           H
ATOM   2461  CG  PRO A 165      28.256  55.562  34.025  1.00  0.00           C
ATOM   2462  HG1 PRO A 165      27.274  55.757  33.601  1.00  0.00           H
ATOM   2463  HG2 PRO A 165      28.911  56.420  33.920  1.00  0.00           H
ATOM   2464  CB  PRO A 165      28.049  55.169  35.534  1.00  0.00           C
ATOM   2465  HB1 PRO A 165      27.044  54.772  35.696  1.00  0.00           H
ATOM   2466  HB2 PRO A 165      28.156  56.087  36.119  1.00  0.00           H
ATOM   2467  CA  PRO A 165      29.203  54.143  35.734  1.00  0.00           C
ATOM   2468  HA  PRO A 165      30.125  54.550  36.143  1.00  0.00           H
ATOM   2469  C   PRO A 165      28.698  53.099  36.797  1.00  0.00           C
ATOM   2470  O   PRO A 165      27.824  52.268  36.473  1.00  0.00           O
ATOM   2471  N   VAL A 166      29.319  53.026  38.034  1.00  0.00           N
ATOM   2472  H   VAL A 166      30.096  53.652  38.177  1.00  0.00           H
ATOM   2473  CA  VAL A 166      28.983  52.101  39.162  1.00  0.00           C
ATOM   2474  HA  VAL A 166      28.070  51.553  38.960  1.00  0.00           H
ATOM   2475  CB  VAL A 166      30.143  51.035  39.234  1.00  0.00           C
ATOM   2476  HB  VAL A 166      29.945  50.349  40.060  1.00  0.00           H
ATOM   2477  CG1 VAL A 166      30.315  50.160  37.987  1.00  0.00           C
ATOM   2478 1HG1 VAL A 166      30.728  50.846  37.246  1.00  0.00           H
ATOM   2479 2HG1 VAL A 166      31.059  49.432  38.307  1.00  0.00           H
ATOM   2480 3HG1 VAL A 166      29.434  49.567  37.733  1.00  0.00           H
ATOM   2481  CG2 VAL A 166      31.504  51.629  39.573  1.00  0.00           C
ATOM   2482 1HG2 VAL A 166      31.582  52.139  40.526  1.00  0.00           H
ATOM   2483 2HG2 VAL A 166      32.193  50.793  39.649  1.00  0.00           H
ATOM   2484 3HG2 VAL A 166      31.905  52.246  38.758  1.00  0.00           H
ATOM   2485  C   VAL A 166      28.740  52.802  40.431  1.00  0.00           C
ATOM   2486  O   VAL A 166      29.258  53.957  40.640  1.00  0.00           O
ATOM   2487  N   SER A 167      27.973  52.157  41.321  1.00  0.00           N
ATOM   2488  H   SER A 167      27.588  51.247  41.149  1.00  0.00           H
ATOM   2489  CA  SER A 167      27.587  52.866  42.596  1.00  0.00           C
ATOM   2490  HA  SER A 167      28.499  53.355  42.937  1.00  0.00           H
ATOM   2491  CB  SER A 167      26.473  53.821  42.338  1.00  0.00           C
ATOM   2492  HB1 SER A 167      25.555  53.397  41.930  1.00  0.00           H
ATOM   2493  HB2 SER A 167      26.724  54.623  41.645  1.00  0.00           H
ATOM   2494  OG  SER A 167      26.044  54.481  43.587  1.00  0.00           O
ATOM   2495  HG  SER A 167      25.320  55.060  43.377  1.00  0.00           H
ATOM   2496  C   SER A 167      27.272  51.723  43.571  1.00  0.00           C
ATOM   2497  O   SER A 167      26.946  50.621  43.155  1.00  0.00           O
ATOM   2498  N   GLY A 168      27.314  52.017  44.855  1.00  0.00           N
ATOM   2499  H   GLY A 168      27.505  52.938  45.213  1.00  0.00           H
ATOM   2500  CA  GLY A 168      27.244  51.003  45.906  1.00  0.00           C
ATOM   2501  HA1 GLY A 168      26.603  50.168  45.629  1.00  0.00           H
ATOM   2502  HA2 GLY A 168      26.661  51.470  46.698  1.00  0.00           H
ATOM   2503  C   GLY A 168      28.595  50.560  46.581  1.00  0.00           C
ATOM   2504  O   GLY A 168      29.618  51.252  46.427  1.00  0.00           O
ATOM   2505  N   PRO A 169      28.612  49.427  47.312  1.00  0.00           N
ATOM   2506  CD  PRO A 169      27.425  48.515  47.539  1.00  0.00           C
ATOM   2507  HD1 PRO A 169      27.122  48.065  46.594  1.00  0.00           H
ATOM   2508  HD2 PRO A 169      26.710  49.152  48.069  1.00  0.00           H
ATOM   2509  CG  PRO A 169      27.890  47.480  48.506  1.00  0.00           C
ATOM   2510  HG1 PRO A 169      28.139  46.508  48.089  1.00  0.00           H
ATOM   2511  HG2 PRO A 169      27.091  47.401  49.242  1.00  0.00           H
ATOM   2512  CB  PRO A 169      29.032  48.154  49.202  1.00  0.00           C
ATOM   2513  HB1 PRO A 169      29.637  47.418  49.727  1.00  0.00           H
ATOM   2514  HB2 PRO A 169      28.636  48.865  49.921  1.00  0.00           H
ATOM   2515  CA  PRO A 169      29.718  48.839  48.063  1.00  0.00           C
ATOM   2516  HA  PRO A 169      30.401  49.561  48.504  1.00  0.00           H
ATOM   2517  C   PRO A 169      30.596  47.924  47.204  1.00  0.00           C
ATOM   2518  O   PRO A 169      31.682  47.556  47.587  1.00  0.00           O
ATOM   2519  N   SER A 170      30.271  47.587  45.922  1.00  0.00           N
ATOM   2520  H   SER A 170      29.396  47.917  45.532  1.00  0.00           H
ATOM   2521  CA  SER A 170      30.885  46.491  45.132  1.00  0.00           C
ATOM   2522  HA  SER A 170      31.643  45.918  45.657  1.00  0.00           H
ATOM   2523  CB  SER A 170      29.834  45.429  44.596  1.00  0.00           C
ATOM   2524  HB1 SER A 170      30.337  44.593  44.108  1.00  0.00           H
ATOM   2525  HB2 SER A 170      29.128  45.868  43.895  1.00  0.00           H
ATOM   2526  OG  SER A 170      29.234  44.813  45.697  1.00  0.00           O
ATOM   2527  HG  SER A 170      28.683  44.090  45.371  1.00  0.00           H
ATOM   2528  C   SER A 170      31.521  47.082  43.839  1.00  0.00           C
ATOM   2529  O   SER A 170      31.125  48.168  43.429  1.00  0.00           O
ATOM   2530  N   HIS A 171      32.499  46.468  43.146  1.00  0.00           N
ATOM   2531  H   HIS A 171      32.761  45.530  43.411  1.00  0.00           H
ATOM   2532  CA  HIS A 171      33.346  47.020  42.044  1.00  0.00           C
ATOM   2533  HA  HIS A 171      33.272  48.098  41.879  1.00  0.00           H
ATOM   2534  CB  HIS A 171      34.816  46.666  42.260  1.00  0.00           C
ATOM   2535  HB1 HIS A 171      35.461  46.878  41.406  1.00  0.00           H
ATOM   2536  HB2 HIS A 171      35.065  45.657  42.577  1.00  0.00           H
ATOM   2537  CG  HIS A 171      35.414  47.572  43.338  1.00  0.00           C
ATOM   2538  ND1 HIS A 171      35.023  47.837  44.703  1.00  0.00           N
ATOM   2539  CE1 HIS A 171      35.853  48.705  45.181  1.00  0.00           C
ATOM   2540  HE1 HIS A 171      35.833  49.108  46.185  1.00  0.00           H
ATOM   2541  NE2 HIS A 171      36.783  49.074  44.253  1.00  0.00           N
ATOM   2542  HE2 HIS A 171      37.541  49.731  44.335  1.00  0.00           H
ATOM   2543  CD2 HIS A 171      36.599  48.241  43.180  1.00  0.00           C
ATOM   2544  HD2 HIS A 171      37.108  48.280  42.226  1.00  0.00           H
ATOM   2545  C   HIS A 171      32.827  46.280  40.753  1.00  0.00           C
ATOM   2546  O   HIS A 171      31.968  45.431  40.788  1.00  0.00           O
ATOM   2547  N   LEU A 172      33.397  46.747  39.626  1.00  0.00           N
ATOM   2548  H   LEU A 172      34.080  47.495  39.675  1.00  0.00           H
ATOM   2549  CA  LEU A 172      32.901  46.212  38.336  1.00  0.00           C
ATOM   2550  HA  LEU A 172      31.815  46.312  38.389  1.00  0.00           H
ATOM   2551  CB  LEU A 172      33.435  47.044  37.100  1.00  0.00           C
ATOM   2552  HB1 LEU A 172      34.501  46.868  36.923  1.00  0.00           H
ATOM   2553  HB2 LEU A 172      33.211  48.067  37.393  1.00  0.00           H
ATOM   2554  CG  LEU A 172      32.805  46.668  35.718  1.00  0.00           C
ATOM   2555  HG  LEU A 172      32.857  45.581  35.706  1.00  0.00           H
ATOM   2556  CD1 LEU A 172      31.357  47.151  35.599  1.00  0.00           C
ATOM   2557 1HD1 LEU A 172      30.969  46.767  34.655  1.00  0.00           H
ATOM   2558 2HD1 LEU A 172      30.747  46.575  36.294  1.00  0.00           H
ATOM   2559 3HD1 LEU A 172      31.200  48.223  35.693  1.00  0.00           H
ATOM   2560  CD2 LEU A 172      33.544  47.220  34.474  1.00  0.00           C
ATOM   2561 1HD2 LEU A 172      34.616  47.041  34.515  1.00  0.00           H
ATOM   2562 2HD2 LEU A 172      33.134  46.653  33.634  1.00  0.00           H
ATOM   2563 3HD2 LEU A 172      33.326  48.292  34.493  1.00  0.00           H
ATOM   2564  C   LEU A 172      33.030  44.648  38.130  1.00  0.00           C
ATOM   2565  O   LEU A 172      32.065  44.097  37.653  1.00  0.00           O
ATOM   2566  N   ARG A 173      34.152  43.999  38.415  1.00  0.00           N
ATOM   2567  H   ARG A 173      34.961  44.572  38.618  1.00  0.00           H
ATOM   2568  CA  ARG A 173      34.355  42.557  38.821  1.00  0.00           C
ATOM   2569  HA  ARG A 173      34.004  41.868  38.043  1.00  0.00           H
ATOM   2570  CB  ARG A 173      35.858  42.249  38.909  1.00  0.00           C
ATOM   2571  HB1 ARG A 173      36.056  41.486  39.654  1.00  0.00           H
ATOM   2572  HB2 ARG A 173      36.464  43.026  39.389  1.00  0.00           H
ATOM   2573  CG  ARG A 173      36.458  41.810  37.575  1.00  0.00           C
ATOM   2574  HG1 ARG A 173      36.118  42.507  36.806  1.00  0.00           H
ATOM   2575  HG2 ARG A 173      35.979  40.863  37.344  1.00  0.00           H
ATOM   2576  CD  ARG A 173      37.975  41.859  37.511  1.00  0.00           C
ATOM   2577  HD1 ARG A 173      38.397  42.646  38.142  1.00  0.00           H
ATOM   2578  HD2 ARG A 173      38.313  42.074  36.502  1.00  0.00           H
ATOM   2579  NE  ARG A 173      38.493  40.589  37.976  1.00  0.00           N
ATOM   2580  HE  ARG A 173      37.864  39.825  37.773  1.00  0.00           H
ATOM   2581  CZ  ARG A 173      39.564  40.264  38.688  1.00  0.00           C
ATOM   2582  NH1 ARG A 173      40.560  41.084  38.913  1.00  0.00           N
ATOM   2583 1HH1 ARG A 173      40.493  42.044  38.620  1.00  0.00           H
ATOM   2584 2HH1 ARG A 173      41.226  40.785  39.618  1.00  0.00           H
ATOM   2585  NH2 ARG A 173      39.859  38.976  38.965  1.00  0.00           N
ATOM   2586 1HH2 ARG A 173      39.278  38.249  38.558  1.00  0.00           H
ATOM   2587 2HH2 ARG A 173      40.789  38.802  39.312  1.00  0.00           H
ATOM   2588  C   ARG A 173      33.478  42.408  40.080  1.00  0.00           C
ATOM   2589  O   ARG A 173      33.996  42.569  41.219  1.00  0.00           O
ATOM   2590  N   GLY A 174      32.258  41.907  39.957  1.00  0.00           N
ATOM   2591  H   GLY A 174      32.045  41.691  39.002  1.00  0.00           H
ATOM   2592  CA  GLY A 174      31.350  41.503  41.025  1.00  0.00           C
ATOM   2593  HA1 GLY A 174      31.640  41.829  42.025  1.00  0.00           H
ATOM   2594  HA2 GLY A 174      31.331  40.417  40.972  1.00  0.00           H
ATOM   2595  C   GLY A 174      29.947  42.113  40.905  1.00  0.00           C
ATOM   2596  O   GLY A 174      29.006  41.299  41.120  1.00  0.00           O
ATOM   2597  N   LEU A 175      29.784  43.391  40.493  1.00  0.00           N
ATOM   2598  H   LEU A 175      30.536  44.061  40.607  1.00  0.00           H
ATOM   2599  CA  LEU A 175      28.564  43.853  39.772  1.00  0.00           C
ATOM   2600  HA  LEU A 175      27.735  43.521  40.386  1.00  0.00           H
ATOM   2601  CB  LEU A 175      28.664  45.405  39.531  1.00  0.00           C
ATOM   2602  HB1 LEU A 175      27.885  45.686  38.825  1.00  0.00           H
ATOM   2603  HB2 LEU A 175      29.581  45.519  38.956  1.00  0.00           H
ATOM   2604  CG  LEU A 175      28.549  46.276  40.817  1.00  0.00           C
ATOM   2605  HG  LEU A 175      29.280  45.924  41.544  1.00  0.00           H
ATOM   2606  CD1 LEU A 175      28.650  47.729  40.541  1.00  0.00           C
ATOM   2607 1HD1 LEU A 175      29.675  47.746  40.167  1.00  0.00           H
ATOM   2608 2HD1 LEU A 175      27.960  47.982  39.730  1.00  0.00           H
ATOM   2609 3HD1 LEU A 175      28.561  48.349  41.435  1.00  0.00           H
ATOM   2610  CD2 LEU A 175      27.269  46.140  41.599  1.00  0.00           C
ATOM   2611 1HD2 LEU A 175      27.166  45.087  41.853  1.00  0.00           H
ATOM   2612 2HD2 LEU A 175      27.263  46.724  42.510  1.00  0.00           H
ATOM   2613 3HD2 LEU A 175      26.472  46.403  40.896  1.00  0.00           H
ATOM   2614  C   LEU A 175      28.442  42.985  38.497  1.00  0.00           C
ATOM   2615  O   LEU A 175      27.307  42.483  38.226  1.00  0.00           O
ATOM   2616  N   CYS A 176      29.548  42.869  37.736  1.00  0.00           N
ATOM   2617  H   CYS A 176      30.413  43.270  38.053  1.00  0.00           H
ATOM   2618  CA  CYS A 176      29.607  42.155  36.418  1.00  0.00           C
ATOM   2619  HA  CYS A 176      28.647  41.676  36.191  1.00  0.00           H
ATOM   2620  CB  CYS A 176      29.833  43.154  35.308  1.00  0.00           C
ATOM   2621  HB1 CYS A 176      29.886  42.679  34.328  1.00  0.00           H
ATOM   2622  HB2 CYS A 176      30.774  43.689  35.476  1.00  0.00           H
ATOM   2623  SG  CYS A 176      28.459  44.305  35.305  1.00  0.00           S
ATOM   2624  HG  CYS A 176      27.741  43.679  36.248  1.00  0.00           H
ATOM   2625  C   CYS A 176      30.679  41.071  36.360  1.00  0.00           C
ATOM   2626  O   CYS A 176      31.558  41.019  37.225  1.00  0.00           O
ATOM   2627  N   GLY A 177      30.637  40.183  35.369  1.00  0.00           N
ATOM   2628  H   GLY A 177      29.779  40.179  34.829  1.00  0.00           H
ATOM   2629  CA  GLY A 177      31.678  39.254  35.125  1.00  0.00           C
ATOM   2630  HA1 GLY A 177      31.895  38.543  35.922  1.00  0.00           H
ATOM   2631  HA2 GLY A 177      32.552  39.905  35.054  1.00  0.00           H
ATOM   2632  C   GLY A 177      31.611  38.487  33.812  1.00  0.00           C
ATOM   2633  O   GLY A 177      30.624  38.570  33.091  1.00  0.00           O
ATOM   2634  N   MET A 178      32.614  37.753  33.442  1.00  0.00           N
ATOM   2635  H   MET A 178      33.367  37.654  34.105  1.00  0.00           H
ATOM   2636  CA  MET A 178      32.778  36.906  32.200  1.00  0.00           C
ATOM   2637  HA  MET A 178      32.180  37.349  31.410  1.00  0.00           H
ATOM   2638  CB  MET A 178      34.193  36.969  31.666  1.00  0.00           C
ATOM   2639  HB1 MET A 178      34.444  36.395  30.784  1.00  0.00           H
ATOM   2640  HB2 MET A 178      34.867  36.742  32.494  1.00  0.00           H
ATOM   2641  CG  MET A 178      34.627  38.405  31.245  1.00  0.00           C
ATOM   2642  HG1 MET A 178      35.633  38.327  30.805  1.00  0.00           H
ATOM   2643  HG2 MET A 178      34.742  39.072  32.101  1.00  0.00           H
ATOM   2644  SD  MET A 178      33.443  39.258  30.133  1.00  0.00           S
ATOM   2645  CE  MET A 178      33.549  38.341  28.553  1.00  0.00           C
ATOM   2646  HE1 MET A 178      32.711  38.674  27.941  1.00  0.00           H
ATOM   2647  HE2 MET A 178      34.489  38.539  28.036  1.00  0.00           H
ATOM   2648  HE3 MET A 178      33.519  37.258  28.631  1.00  0.00           H
ATOM   2649  C   MET A 178      32.322  35.470  32.425  1.00  0.00           C
ATOM   2650  O   MET A 178      32.977  34.677  33.099  1.00  0.00           O
ATOM   2651  N   GLY A 179      31.220  35.206  31.814  1.00  0.00           N
ATOM   2652  H   GLY A 179      30.742  35.930  31.305  1.00  0.00           H
ATOM   2653  CA  GLY A 179      30.706  33.843  31.553  1.00  0.00           C
ATOM   2654  HA1 GLY A 179      29.608  33.805  31.585  1.00  0.00           H
ATOM   2655  HA2 GLY A 179      30.956  33.161  32.375  1.00  0.00           H
ATOM   2656  C   GLY A 179      31.178  33.197  30.249  1.00  0.00           C
ATOM   2657  O   GLY A 179      31.008  32.029  29.966  1.00  0.00           O
ATOM   2658  N   GLY A 180      31.785  33.950  29.321  1.00  0.00           N
ATOM   2659  H   GLY A 180      31.933  34.921  29.561  1.00  0.00           H
ATOM   2660  CA  GLY A 180      32.558  33.416  28.206  1.00  0.00           C
ATOM   2661  HA1 GLY A 180      31.936  32.681  27.693  1.00  0.00           H
ATOM   2662  HA2 GLY A 180      33.429  32.909  28.643  1.00  0.00           H
ATOM   2663  C   GLY A 180      32.954  34.532  27.137  1.00  0.00           C
ATOM   2664  O   GLY A 180      32.598  35.663  27.307  1.00  0.00           O
ATOM   2665  N   PRO A 181      33.588  34.152  26.020  1.00  0.00           N
ATOM   2666  CD  PRO A 181      34.178  32.851  25.844  1.00  0.00           C
ATOM   2667  HD1 PRO A 181      33.506  32.058  25.524  1.00  0.00           H
ATOM   2668  HD2 PRO A 181      34.648  32.485  26.761  1.00  0.00           H
ATOM   2669  CG  PRO A 181      35.220  32.902  24.722  1.00  0.00           C
ATOM   2670  HG1 PRO A 181      35.351  32.043  24.057  1.00  0.00           H
ATOM   2671  HG2 PRO A 181      36.176  33.212  25.152  1.00  0.00           H
ATOM   2672  CB  PRO A 181      34.616  34.045  23.912  1.00  0.00           C
ATOM   2673  HB1 PRO A 181      33.831  33.627  23.286  1.00  0.00           H
ATOM   2674  HB2 PRO A 181      35.463  34.424  23.358  1.00  0.00           H
ATOM   2675  CA  PRO A 181      33.981  35.004  24.914  1.00  0.00           C
ATOM   2676  HA  PRO A 181      34.782  35.695  25.174  1.00  0.00           H
ATOM   2677  C   PRO A 181      32.815  35.817  24.298  1.00  0.00           C
ATOM   2678  O   PRO A 181      33.104  36.820  23.720  1.00  0.00           O
ATOM   2679  N   ARG A 182      31.572  35.329  24.452  1.00  0.00           N
ATOM   2680  H   ARG A 182      31.425  34.467  24.962  1.00  0.00           H
ATOM   2681  CA  ARG A 182      30.428  36.132  24.074  1.00  0.00           C
ATOM   2682  HA  ARG A 182      30.759  37.133  23.816  1.00  0.00           H
ATOM   2683  CB  ARG A 182      29.802  35.507  22.790  1.00  0.00           C
ATOM   2684  HB1 ARG A 182      28.849  36.022  22.633  1.00  0.00           H
ATOM   2685  HB2 ARG A 182      29.723  34.431  22.913  1.00  0.00           H
ATOM   2686  CG  ARG A 182      30.546  35.652  21.552  1.00  0.00           C
ATOM   2687  HG1 ARG A 182      31.569  35.302  21.730  1.00  0.00           H
ATOM   2688  HG2 ARG A 182      30.486  36.712  21.282  1.00  0.00           H
ATOM   2689  CD  ARG A 182      29.985  34.734  20.428  1.00  0.00           C
ATOM   2690  HD1 ARG A 182      28.950  35.045  20.461  1.00  0.00           H
ATOM   2691  HD2 ARG A 182      29.986  33.676  20.692  1.00  0.00           H
ATOM   2692  NE  ARG A 182      30.652  35.058  19.139  1.00  0.00           N
ATOM   2693  HE  ARG A 182      30.325  35.852  18.610  1.00  0.00           H
ATOM   2694  CZ  ARG A 182      31.602  34.406  18.577  1.00  0.00           C
ATOM   2695  NH1 ARG A 182      32.150  33.440  19.264  1.00  0.00           N
ATOM   2696 1HH1 ARG A 182      31.880  33.331  20.236  1.00  0.00           H
ATOM   2697 2HH1 ARG A 182      32.878  32.883  18.837  1.00  0.00           H
ATOM   2698  NH2 ARG A 182      32.090  34.723  17.440  1.00  0.00           N
ATOM   2699 1HH2 ARG A 182      31.938  35.629  17.007  1.00  0.00           H
ATOM   2700 2HH2 ARG A 182      32.900  34.215  17.116  1.00  0.00           H
ATOM   2701  C   ARG A 182      29.395  36.453  25.240  1.00  0.00           C
ATOM   2702  O   ARG A 182      28.223  36.799  25.003  1.00  0.00           O
ATOM   2703  N   THR A 183      29.662  36.224  26.487  1.00  0.00           N
ATOM   2704  H   THR A 183      30.527  35.763  26.719  1.00  0.00           H
ATOM   2705  CA  THR A 183      28.616  36.246  27.572  1.00  0.00           C
ATOM   2706  HA  THR A 183      27.761  36.811  27.202  1.00  0.00           H
ATOM   2707  CB  THR A 183      28.166  34.802  27.954  1.00  0.00           C
ATOM   2708  HB  THR A 183      29.010  34.129  28.099  1.00  0.00           H
ATOM   2709  CG2 THR A 183      27.378  34.741  29.257  1.00  0.00           C
ATOM   2710 1HG2 THR A 183      28.082  34.823  30.077  1.00  0.00           H
ATOM   2711 2HG2 THR A 183      26.591  35.478  29.388  1.00  0.00           H
ATOM   2712 3HG2 THR A 183      26.882  33.773  29.330  1.00  0.00           H
ATOM   2713  OG1 THR A 183      27.485  34.260  26.898  1.00  0.00           O
ATOM   2714  HG1 THR A 183      27.499  33.315  27.054  1.00  0.00           H
ATOM   2715  C   THR A 183      29.155  37.026  28.838  1.00  0.00           C
ATOM   2716  O   THR A 183      29.952  36.485  29.599  1.00  0.00           O
ATOM   2717  N   VAL A 184      28.601  38.212  28.966  1.00  0.00           N
ATOM   2718  H   VAL A 184      27.848  38.483  28.345  1.00  0.00           H
ATOM   2719  CA  VAL A 184      28.651  38.938  30.280  1.00  0.00           C
ATOM   2720  HA  VAL A 184      29.597  38.791  30.805  1.00  0.00           H
ATOM   2721  CB  VAL A 184      28.540  40.515  30.097  1.00  0.00           C
ATOM   2722  HB  VAL A 184      27.591  40.847  29.692  1.00  0.00           H
ATOM   2723  CG1 VAL A 184      28.644  41.243  31.465  1.00  0.00           C
ATOM   2724 1HG1 VAL A 184      27.898  40.902  32.194  1.00  0.00           H
ATOM   2725 2HG1 VAL A 184      29.647  41.131  31.877  1.00  0.00           H
ATOM   2726 3HG1 VAL A 184      28.434  42.313  31.378  1.00  0.00           H
ATOM   2727  CG2 VAL A 184      29.627  41.177  29.211  1.00  0.00           C
ATOM   2728 1HG2 VAL A 184      29.679  40.736  28.216  1.00  0.00           H
ATOM   2729 2HG2 VAL A 184      29.441  42.198  28.895  1.00  0.00           H
ATOM   2730 3HG2 VAL A 184      30.619  40.953  29.604  1.00  0.00           H
ATOM   2731  C   VAL A 184      27.558  38.523  31.196  1.00  0.00           C
ATOM   2732  O   VAL A 184      26.376  38.557  30.801  1.00  0.00           O
ATOM   2733  N   VAL A 185      27.894  37.993  32.365  1.00  0.00           N
ATOM   2734  H   VAL A 185      28.810  38.173  32.747  1.00  0.00           H
ATOM   2735  CA  VAL A 185      26.887  37.784  33.427  1.00  0.00           C
ATOM   2736  HA  VAL A 185      25.859  37.765  33.046  1.00  0.00           H
ATOM   2737  CB  VAL A 185      27.003  36.356  34.058  1.00  0.00           C
ATOM   2738  HB  VAL A 185      26.082  36.042  34.551  1.00  0.00           H
ATOM   2739  CG1 VAL A 185      27.343  35.174  33.022  1.00  0.00           C
ATOM   2740 1HG1 VAL A 185      28.287  35.424  32.547  1.00  0.00           H
ATOM   2741 2HG1 VAL A 185      27.408  34.215  33.537  1.00  0.00           H
ATOM   2742 3HG1 VAL A 185      26.591  34.958  32.268  1.00  0.00           H
ATOM   2743  CG2 VAL A 185      28.048  36.239  35.218  1.00  0.00           C
ATOM   2744 1HG2 VAL A 185      27.810  36.754  36.145  1.00  0.00           H
ATOM   2745 2HG2 VAL A 185      28.200  35.164  35.308  1.00  0.00           H
ATOM   2746 3HG2 VAL A 185      29.027  36.565  34.877  1.00  0.00           H
ATOM   2747  C   VAL A 185      26.835  38.922  34.423  1.00  0.00           C
ATOM   2748  O   VAL A 185      27.892  39.492  34.682  1.00  0.00           O
ATOM   2749  N   ALA A 186      25.718  39.259  35.070  1.00  0.00           N
ATOM   2750  H   ALA A 186      24.898  38.961  34.553  1.00  0.00           H
ATOM   2751  CA  ALA A 186      25.562  40.326  36.057  1.00  0.00           C
ATOM   2752  HA  ALA A 186      26.545  40.400  36.533  1.00  0.00           H
ATOM   2753  CB  ALA A 186      25.308  41.618  35.430  1.00  0.00           C
ATOM   2754  HB1 ALA A 186      25.935  41.617  34.535  1.00  0.00           H
ATOM   2755  HB2 ALA A 186      24.292  41.560  35.035  1.00  0.00           H
ATOM   2756  HB3 ALA A 186      25.490  42.537  35.997  1.00  0.00           H
ATOM   2757  C   ALA A 186      24.537  40.026  37.114  1.00  0.00           C
ATOM   2758  O   ALA A 186      23.631  39.215  36.839  1.00  0.00           O
ATOM   2759  N   GLY A 187      24.664  40.613  38.305  1.00  0.00           N
ATOM   2760  H   GLY A 187      25.433  41.215  38.552  1.00  0.00           H
ATOM   2761  CA  GLY A 187      23.681  40.377  39.338  1.00  0.00           C
ATOM   2762  HA1 GLY A 187      24.110  40.811  40.238  1.00  0.00           H
ATOM   2763  HA2 GLY A 187      23.519  39.304  39.481  1.00  0.00           H
ATOM   2764  C   GLY A 187      22.307  41.112  39.046  1.00  0.00           C
ATOM   2765  O   GLY A 187      22.229  42.001  38.189  1.00  0.00           O
ATOM   2766  N   SER A 188      21.216  40.717  39.775  1.00  0.00           N
ATOM   2767  H   SER A 188      21.297  39.990  40.469  1.00  0.00           H
ATOM   2768  CA  SER A 188      19.972  41.423  39.627  1.00  0.00           C
ATOM   2769  HA  SER A 188      19.855  41.596  38.554  1.00  0.00           H
ATOM   2770  CB  SER A 188      18.939  40.467  40.220  1.00  0.00           C
ATOM   2771  HB1 SER A 188      18.006  41.010  40.379  1.00  0.00           H
ATOM   2772  HB2 SER A 188      19.239  40.090  41.192  1.00  0.00           H
ATOM   2773  OG  SER A 188      18.763  39.325  39.430  1.00  0.00           O
ATOM   2774  HG  SER A 188      19.590  38.877  39.243  1.00  0.00           H
ATOM   2775  C   SER A 188      19.928  42.844  40.322  1.00  0.00           C
ATOM   2776  O   SER A 188      18.858  43.461  40.258  1.00  0.00           O
ATOM   2777  N   SER A 189      21.016  43.333  40.868  1.00  0.00           N
ATOM   2778  H   SER A 189      21.860  42.855  40.570  1.00  0.00           H
ATOM   2779  CA  SER A 189      21.050  44.703  41.422  1.00  0.00           C
ATOM   2780  HA  SER A 189      20.161  44.953  42.010  1.00  0.00           H
ATOM   2781  CB  SER A 189      22.148  44.800  42.528  1.00  0.00           C
ATOM   2782  HB1 SER A 189      21.843  44.240  43.414  1.00  0.00           H
ATOM   2783  HB2 SER A 189      22.220  45.844  42.818  1.00  0.00           H
ATOM   2784  OG  SER A 189      23.390  44.237  42.062  1.00  0.00           O
ATOM   2785  HG  SER A 189      24.043  44.271  42.765  1.00  0.00           H
ATOM   2786  C   SER A 189      21.160  45.831  40.375  1.00  0.00           C
ATOM   2787  O   SER A 189      21.500  45.535  39.229  1.00  0.00           O
ATOM   2788  N   ASP A 190      20.758  47.010  40.682  1.00  0.00           N
ATOM   2789  H   ASP A 190      20.260  47.028  41.563  1.00  0.00           H
ATOM   2790  CA  ASP A 190      20.619  48.104  39.754  1.00  0.00           C
ATOM   2791  HA  ASP A 190      19.858  47.805  39.045  1.00  0.00           H
ATOM   2792  CB  ASP A 190      20.065  49.296  40.560  1.00  0.00           C
ATOM   2793  HB1 ASP A 190      20.886  49.702  41.140  1.00  0.00           H
ATOM   2794  HB2 ASP A 190      19.205  49.051  41.169  1.00  0.00           H
ATOM   2795  CG  ASP A 190      19.536  50.438  39.638  1.00  0.00           C
ATOM   2796  OD1 ASP A 190      18.425  50.189  39.082  1.00  0.00           O
ATOM   2797  OD2 ASP A 190      20.067  51.563  39.595  1.00  0.00           O
ATOM   2798  C   ASP A 190      21.881  48.392  38.924  1.00  0.00           C
ATOM   2799  O   ASP A 190      21.939  48.408  37.696  1.00  0.00           O
ATOM   2800  N   ALA A 191      22.966  48.775  39.629  1.00  0.00           N
ATOM   2801  H   ALA A 191      22.935  48.596  40.619  1.00  0.00           H
ATOM   2802  CA  ALA A 191      24.326  49.121  39.137  1.00  0.00           C
ATOM   2803  HA  ALA A 191      24.218  50.059  38.591  1.00  0.00           H
ATOM   2804  CB  ALA A 191      25.285  49.455  40.232  1.00  0.00           C
ATOM   2805  HB1 ALA A 191      24.810  50.204  40.876  1.00  0.00           H
ATOM   2806  HB2 ALA A 191      25.494  48.587  40.844  1.00  0.00           H
ATOM   2807  HB3 ALA A 191      26.159  49.977  39.865  1.00  0.00           H
ATOM   2808  C   ALA A 191      24.939  48.005  38.336  1.00  0.00           C
ATOM   2809  O   ALA A 191      25.769  48.292  37.487  1.00  0.00           O
ATOM   2810  N   ALA A 192      24.580  46.716  38.487  1.00  0.00           N
ATOM   2811  H   ALA A 192      23.827  46.547  39.143  1.00  0.00           H
ATOM   2812  CA  ALA A 192      24.900  45.556  37.629  1.00  0.00           C
ATOM   2813  HA  ALA A 192      25.939  45.682  37.351  1.00  0.00           H
ATOM   2814  CB  ALA A 192      24.674  44.379  38.635  1.00  0.00           C
ATOM   2815  HB1 ALA A 192      23.737  44.445  39.189  1.00  0.00           H
ATOM   2816  HB2 ALA A 192      24.773  43.492  38.014  1.00  0.00           H
ATOM   2817  HB3 ALA A 192      25.475  44.398  39.386  1.00  0.00           H
ATOM   2818  C   ALA A 192      24.004  45.476  36.421  1.00  0.00           C
ATOM   2819  O   ALA A 192      24.532  45.484  35.331  1.00  0.00           O
ATOM   2820  N   GLN A 193      22.658  45.369  36.587  1.00  0.00           N
ATOM   2821  H   GLN A 193      22.253  45.465  37.504  1.00  0.00           H
ATOM   2822  CA  GLN A 193      21.648  45.337  35.522  1.00  0.00           C
ATOM   2823  HA  GLN A 193      21.875  44.430  34.959  1.00  0.00           H
ATOM   2824  CB  GLN A 193      20.261  45.150  36.062  1.00  0.00           C
ATOM   2825  HB1 GLN A 193      19.512  45.318  35.288  1.00  0.00           H
ATOM   2826  HB2 GLN A 193      20.090  45.844  36.890  1.00  0.00           H
ATOM   2827  CG  GLN A 193      19.825  43.755  36.554  1.00  0.00           C
ATOM   2828  HG1 GLN A 193      20.171  43.618  37.580  1.00  0.00           H
ATOM   2829  HG2 GLN A 193      20.213  42.942  35.938  1.00  0.00           H
ATOM   2830  CD  GLN A 193      18.321  43.662  36.613  1.00  0.00           C
ATOM   2831  OE1 GLN A 193      17.624  43.184  35.725  1.00  0.00           O
ATOM   2832  NE2 GLN A 193      17.717  44.077  37.702  1.00  0.00           N
ATOM   2833 1HE2 GLN A 193      18.289  44.290  38.506  1.00  0.00           H
ATOM   2834 2HE2 GLN A 193      16.761  43.739  37.766  1.00  0.00           H
ATOM   2835  C   GLN A 193      21.681  46.511  34.555  1.00  0.00           C
ATOM   2836  O   GLN A 193      21.424  46.377  33.373  1.00  0.00           O
ATOM   2837  N   LYS A 194      22.341  47.599  34.991  1.00  0.00           N
ATOM   2838  H   LYS A 194      22.562  47.652  35.977  1.00  0.00           H
ATOM   2839  CA  LYS A 194      22.694  48.766  34.223  1.00  0.00           C
ATOM   2840  HA  LYS A 194      22.026  48.745  33.365  1.00  0.00           H
ATOM   2841  CB  LYS A 194      22.440  50.028  35.077  1.00  0.00           C
ATOM   2842  HB1 LYS A 194      22.703  50.895  34.467  1.00  0.00           H
ATOM   2843  HB2 LYS A 194      22.886  49.910  36.070  1.00  0.00           H
ATOM   2844  CG  LYS A 194      20.958  50.200  35.220  1.00  0.00           C
ATOM   2845  HG1 LYS A 194      20.489  49.302  35.644  1.00  0.00           H
ATOM   2846  HG2 LYS A 194      20.510  50.398  34.250  1.00  0.00           H
ATOM   2847  CD  LYS A 194      20.635  51.302  36.242  1.00  0.00           C
ATOM   2848  HD1 LYS A 194      21.114  52.222  35.888  1.00  0.00           H
ATOM   2849  HD2 LYS A 194      20.931  51.103  37.272  1.00  0.00           H
ATOM   2850  CE  LYS A 194      19.124  51.620  36.218  1.00  0.00           C
ATOM   2851  HE1 LYS A 194      18.567  50.712  36.470  1.00  0.00           H
ATOM   2852  HE2 LYS A 194      18.986  52.003  35.211  1.00  0.00           H
ATOM   2853  NZ  LYS A 194      18.768  52.590  37.282  1.00  0.00           N
ATOM   2854  HZ1 LYS A 194      17.800  52.881  37.297  1.00  0.00           H
ATOM   2855  HZ2 LYS A 194      18.943  52.133  38.161  1.00  0.00           H
ATOM   2856  HZ3 LYS A 194      19.322  53.434  37.202  1.00  0.00           H
ATOM   2857  C   LYS A 194      24.112  48.803  33.731  1.00  0.00           C
ATOM   2858  O   LYS A 194      24.327  49.295  32.640  1.00  0.00           O
ATOM   2859  N   ALA A 195      25.085  48.189  34.398  1.00  0.00           N
ATOM   2860  H   ALA A 195      24.823  47.836  35.308  1.00  0.00           H
ATOM   2861  CA  ALA A 195      26.402  47.932  33.826  1.00  0.00           C
ATOM   2862  HA  ALA A 195      26.813  48.867  33.451  1.00  0.00           H
ATOM   2863  CB  ALA A 195      27.413  47.556  34.954  1.00  0.00           C
ATOM   2864  HB1 ALA A 195      27.497  48.408  35.618  1.00  0.00           H
ATOM   2865  HB2 ALA A 195      27.123  46.665  35.517  1.00  0.00           H
ATOM   2866  HB3 ALA A 195      28.410  47.341  34.562  1.00  0.00           H
ATOM   2867  C   ALA A 195      26.505  46.997  32.654  1.00  0.00           C
ATOM   2868  O   ALA A 195      27.027  47.386  31.683  1.00  0.00           O
ATOM   2869  N   VAL A 196      25.925  45.798  32.750  1.00  0.00           N
ATOM   2870  H   VAL A 196      25.653  45.454  33.654  1.00  0.00           H
ATOM   2871  CA  VAL A 196      25.731  44.896  31.671  1.00  0.00           C
ATOM   2872  HA  VAL A 196      26.624  44.429  31.270  1.00  0.00           H
ATOM   2873  CB  VAL A 196      24.903  43.695  32.044  1.00  0.00           C
ATOM   2874  HB  VAL A 196      25.516  43.141  32.757  1.00  0.00           H
ATOM   2875  CG1 VAL A 196      23.488  43.955  32.628  1.00  0.00           C
ATOM   2876 1HG1 VAL A 196      22.937  43.055  32.885  1.00  0.00           H
ATOM   2877 2HG1 VAL A 196      23.483  44.564  33.542  1.00  0.00           H
ATOM   2878 3HG1 VAL A 196      22.885  44.460  31.875  1.00  0.00           H
ATOM   2879  CG2 VAL A 196      24.733  42.795  30.837  1.00  0.00           C
ATOM   2880 1HG2 VAL A 196      25.761  42.578  30.535  1.00  0.00           H
ATOM   2881 2HG2 VAL A 196      24.341  41.805  31.073  1.00  0.00           H
ATOM   2882 3HG2 VAL A 196      24.160  43.212  30.018  1.00  0.00           H
ATOM   2883  C   VAL A 196      25.045  45.624  30.498  1.00  0.00           C
ATOM   2884  O   VAL A 196      25.530  45.492  29.331  1.00  0.00           O
ATOM   2885  N   ARG A 197      24.066  46.486  30.743  1.00  0.00           N
ATOM   2886  H   ARG A 197      23.708  46.566  31.683  1.00  0.00           H
ATOM   2887  CA  ARG A 197      23.459  47.348  29.757  1.00  0.00           C
ATOM   2888  HA  ARG A 197      23.156  46.682  28.954  1.00  0.00           H
ATOM   2889  CB  ARG A 197      22.113  47.879  30.261  1.00  0.00           C
ATOM   2890  HB1 ARG A 197      21.852  48.751  29.656  1.00  0.00           H
ATOM   2891  HB2 ARG A 197      22.152  48.170  31.310  1.00  0.00           H
ATOM   2892  CG  ARG A 197      21.059  46.815  30.177  1.00  0.00           C
ATOM   2893  HG1 ARG A 197      21.355  45.866  30.618  1.00  0.00           H
ATOM   2894  HG2 ARG A 197      21.018  46.672  29.098  1.00  0.00           H
ATOM   2895  CD  ARG A 197      19.742  47.252  30.750  1.00  0.00           C
ATOM   2896  HD1 ARG A 197      19.513  48.241  30.350  1.00  0.00           H
ATOM   2897  HD2 ARG A 197      19.805  47.395  31.828  1.00  0.00           H
ATOM   2898  NE  ARG A 197      18.673  46.305  30.411  1.00  0.00           N
ATOM   2899  HE  ARG A 197      17.925  46.742  29.887  1.00  0.00           H
ATOM   2900  CZ  ARG A 197      18.531  45.106  30.967  1.00  0.00           C
ATOM   2901  NH1 ARG A 197      19.180  44.892  32.072  1.00  0.00           N
ATOM   2902 1HH1 ARG A 197      19.855  45.575  32.374  1.00  0.00           H
ATOM   2903 2HH1 ARG A 197      19.220  43.924  32.362  1.00  0.00           H
ATOM   2904  NH2 ARG A 197      17.642  44.250  30.536  1.00  0.00           N
ATOM   2905 1HH2 ARG A 197      17.192  44.431  29.649  1.00  0.00           H
ATOM   2906 2HH2 ARG A 197      17.378  43.530  31.186  1.00  0.00           H
ATOM   2907  C   ARG A 197      24.339  48.414  29.114  1.00  0.00           C
ATOM   2908  O   ARG A 197      24.046  48.927  28.024  1.00  0.00           O
ATOM   2909  N   ALA A 198      25.445  48.828  29.708  1.00  0.00           N
ATOM   2910  H   ALA A 198      25.586  48.382  30.608  1.00  0.00           H
ATOM   2911  CA  ALA A 198      26.448  49.689  29.085  1.00  0.00           C
ATOM   2912  HA  ALA A 198      25.855  50.293  28.401  1.00  0.00           H
ATOM   2913  CB  ALA A 198      27.035  50.546  30.195  1.00  0.00           C
ATOM   2914  HB1 ALA A 198      26.376  51.358  30.497  1.00  0.00           H
ATOM   2915  HB2 ALA A 198      27.282  49.876  31.024  1.00  0.00           H
ATOM   2916  HB3 ALA A 198      27.993  50.905  29.817  1.00  0.00           H
ATOM   2917  C   ALA A 198      27.514  48.719  28.374  1.00  0.00           C
ATOM   2918  O   ALA A 198      27.665  48.860  27.188  1.00  0.00           O
ATOM   2919  N   MET A 199      28.045  47.732  29.073  1.00  0.00           N
ATOM   2920  H   MET A 199      27.899  47.672  30.074  1.00  0.00           H
ATOM   2921  CA  MET A 199      29.097  46.747  28.506  1.00  0.00           C
ATOM   2922  HA  MET A 199      30.070  47.217  28.389  1.00  0.00           H
ATOM   2923  CB  MET A 199      29.355  45.573  29.516  1.00  0.00           C
ATOM   2924  HB1 MET A 199      29.995  44.820  29.051  1.00  0.00           H
ATOM   2925  HB2 MET A 199      28.392  45.105  29.690  1.00  0.00           H
ATOM   2926  CG  MET A 199      29.966  45.972  30.878  1.00  0.00           C
ATOM   2927  HG1 MET A 199      29.328  46.716  31.359  1.00  0.00           H
ATOM   2928  HG2 MET A 199      30.900  46.508  30.733  1.00  0.00           H
ATOM   2929  SD  MET A 199      30.265  44.498  31.894  1.00  0.00           S
ATOM   2930  CE  MET A 199      31.643  43.709  31.156  1.00  0.00           C
ATOM   2931  HE1 MET A 199      32.485  44.398  31.075  1.00  0.00           H
ATOM   2932  HE2 MET A 199      32.008  42.849  31.712  1.00  0.00           H
ATOM   2933  HE3 MET A 199      31.414  43.439  30.125  1.00  0.00           H
ATOM   2934  C   MET A 199      28.712  46.239  27.105  1.00  0.00           C
ATOM   2935  O   MET A 199      29.406  46.485  26.152  1.00  0.00           O
ATOM   2936  N   ALA A 200      27.533  45.518  27.083  1.00  0.00           N
ATOM   2937  H   ALA A 200      26.938  45.557  27.892  1.00  0.00           H
ATOM   2938  CA  ALA A 200      27.051  44.804  25.896  1.00  0.00           C
ATOM   2939  HA  ALA A 200      27.816  44.064  25.673  1.00  0.00           H
ATOM   2940  CB  ALA A 200      25.755  44.031  26.260  1.00  0.00           C
ATOM   2941  HB1 ALA A 200      24.877  44.649  26.481  1.00  0.00           H
ATOM   2942  HB2 ALA A 200      25.537  43.389  25.406  1.00  0.00           H
ATOM   2943  HB3 ALA A 200      25.919  43.472  27.174  1.00  0.00           H
ATOM   2944  C   ALA A 200      26.903  45.697  24.573  1.00  0.00           C
ATOM   2945  O   ALA A 200      26.671  45.106  23.517  1.00  0.00           O
ATOM   2946  N   VAL A 201      26.808  47.020  24.657  1.00  0.00           N
ATOM   2947  H   VAL A 201      26.774  47.383  25.605  1.00  0.00           H
ATOM   2948  CA  VAL A 201      26.655  47.959  23.524  1.00  0.00           C
ATOM   2949  HA  VAL A 201      26.622  47.323  22.633  1.00  0.00           H
ATOM   2950  CB  VAL A 201      25.301  48.746  23.550  1.00  0.00           C
ATOM   2951  HB  VAL A 201      25.259  49.428  22.698  1.00  0.00           H
ATOM   2952  CG1 VAL A 201      24.060  47.837  23.493  1.00  0.00           C
ATOM   2953 1HG1 VAL A 201      24.149  47.211  22.608  1.00  0.00           H
ATOM   2954 2HG1 VAL A 201      24.014  47.179  24.356  1.00  0.00           H
ATOM   2955 3HG1 VAL A 201      23.098  48.363  23.424  1.00  0.00           H
ATOM   2956  CG2 VAL A 201      25.287  49.668  24.764  1.00  0.00           C
ATOM   2957 1HG2 VAL A 201      26.125  50.358  24.638  1.00  0.00           H
ATOM   2958 2HG2 VAL A 201      24.303  50.127  24.751  1.00  0.00           H
ATOM   2959 3HG2 VAL A 201      25.448  49.096  25.682  1.00  0.00           H
ATOM   2960  C   VAL A 201      27.813  48.977  23.374  1.00  0.00           C
ATOM   2961  O   VAL A 201      27.921  49.644  22.348  1.00  0.00           O
ATOM   2962  N   LEU A 202      28.811  49.096  24.362  1.00  0.00           N
ATOM   2963  H   LEU A 202      28.625  48.527  25.174  1.00  0.00           H
ATOM   2964  CA  LEU A 202      29.950  49.985  24.383  1.00  0.00           C
ATOM   2965  HA  LEU A 202      29.774  50.939  23.887  1.00  0.00           H
ATOM   2966  CB  LEU A 202      30.382  50.206  25.855  1.00  0.00           C
ATOM   2967  HB1 LEU A 202      31.406  50.580  25.910  1.00  0.00           H
ATOM   2968  HB2 LEU A 202      30.311  49.273  26.408  1.00  0.00           H
ATOM   2969  CG  LEU A 202      29.571  51.291  26.656  1.00  0.00           C
ATOM   2970  HG  LEU A 202      28.519  51.003  26.643  1.00  0.00           H
ATOM   2971  CD1 LEU A 202      30.060  51.534  28.066  1.00  0.00           C
ATOM   2972 1HD1 LEU A 202      31.091  51.877  27.951  1.00  0.00           H
ATOM   2973 2HD1 LEU A 202      29.519  52.408  28.429  1.00  0.00           H
ATOM   2974 3HD1 LEU A 202      29.774  50.672  28.669  1.00  0.00           H
ATOM   2975  CD2 LEU A 202      29.664  52.674  25.957  1.00  0.00           C
ATOM   2976 1HD2 LEU A 202      29.099  53.431  26.498  1.00  0.00           H
ATOM   2977 2HD2 LEU A 202      30.688  53.040  25.856  1.00  0.00           H
ATOM   2978 3HD2 LEU A 202      29.214  52.677  24.966  1.00  0.00           H
ATOM   2979  C   LEU A 202      31.038  49.339  23.522  1.00  0.00           C
ATOM   2980  O   LEU A 202      32.195  49.658  23.695  1.00  0.00           O
ATOM   2981  N   THR A 203      30.687  48.399  22.633  1.00  0.00           N
ATOM   2982  H   THR A 203      29.709  48.150  22.554  1.00  0.00           H
ATOM   2983  CA  THR A 203      31.602  47.631  21.891  1.00  0.00           C
ATOM   2984  HA  THR A 203      32.457  48.196  21.515  1.00  0.00           H
ATOM   2985  CB  THR A 203      32.273  46.533  22.803  1.00  0.00           C
ATOM   2986  HB  THR A 203      32.833  47.058  23.569  1.00  0.00           H
ATOM   2987  CG2 THR A 203      31.262  45.638  23.477  1.00  0.00           C
ATOM   2988 1HG2 THR A 203      30.758  45.074  22.693  1.00  0.00           H
ATOM   2989 2HG2 THR A 203      31.718  45.022  24.248  1.00  0.00           H
ATOM   2990 3HG2 THR A 203      30.590  46.296  24.039  1.00  0.00           H
ATOM   2991  OG1 THR A 203      33.164  45.727  22.041  1.00  0.00           O
ATOM   2992  HG1 THR A 203      33.765  45.317  22.665  1.00  0.00           H
ATOM   2993  C   THR A 203      30.922  47.055  20.653  1.00  0.00           C
ATOM   2994  O   THR A 203      29.680  46.930  20.484  1.00  0.00           O
ATOM   2995  N   ASP A 204      31.738  46.609  19.713  1.00  0.00           N
ATOM   2996  H   ASP A 204      32.713  46.624  20.016  1.00  0.00           H
ATOM   2997  CA  ASP A 204      31.263  46.079  18.413  1.00  0.00           C
ATOM   2998  HA  ASP A 204      30.320  46.542  18.119  1.00  0.00           H
ATOM   2999  CB  ASP A 204      32.195  46.526  17.357  1.00  0.00           C
ATOM   3000  HB1 ASP A 204      32.146  47.605  17.260  1.00  0.00           H
ATOM   3001  HB2 ASP A 204      31.848  46.100  16.420  1.00  0.00           H
ATOM   3002  CG  ASP A 204      33.704  46.065  17.460  1.00  0.00           C
ATOM   3003  OD1 ASP A 204      34.300  45.523  16.473  1.00  0.00           O
ATOM   3004  OD2 ASP A 204      34.277  46.172  18.562  1.00  0.00           O
ATOM   3005  C   ASP A 204      31.106  44.573  18.267  1.00  0.00           C
ATOM   3006  O   ASP A 204      30.639  44.070  17.249  1.00  0.00           O
ATOM   3007  N   HIS A 205      31.608  43.819  19.245  1.00  0.00           N
ATOM   3008  H   HIS A 205      31.697  44.409  20.058  1.00  0.00           H
ATOM   3009  CA  HIS A 205      31.433  42.352  19.391  1.00  0.00           C
ATOM   3010  HA  HIS A 205      31.513  41.793  18.464  1.00  0.00           H
ATOM   3011  CB  HIS A 205      32.496  41.713  20.314  1.00  0.00           C
ATOM   3012  HB1 HIS A 205      32.330  42.053  21.341  1.00  0.00           H
ATOM   3013  HB2 HIS A 205      33.360  42.169  19.840  1.00  0.00           H
ATOM   3014  CG  HIS A 205      32.692  40.202  20.296  1.00  0.00           C
ATOM   3015  ND1 HIS A 205      32.862  39.326  19.176  1.00  0.00           N
ATOM   3016  CE1 HIS A 205      33.144  38.132  19.754  1.00  0.00           C
ATOM   3017  HE1 HIS A 205      33.494  37.236  19.268  1.00  0.00           H
ATOM   3018  NE2 HIS A 205      32.984  38.124  21.042  1.00  0.00           N
ATOM   3019  HE2 HIS A 205      33.191  37.385  21.683  1.00  0.00           H
ATOM   3020  CD2 HIS A 205      32.723  39.355  21.425  1.00  0.00           C
ATOM   3021  HD2 HIS A 205      32.619  39.711  22.445  1.00  0.00           H
ATOM   3022  C   HIS A 205      30.062  42.070  19.968  1.00  0.00           C
ATOM   3023  O   HIS A 205      29.704  42.603  21.055  1.00  0.00           O
ATOM   3024  N   PRO A 206      29.265  41.102  19.417  1.00  0.00           N
ATOM   3025  CD  PRO A 206      29.444  40.448  18.136  1.00  0.00           C
ATOM   3026  HD1 PRO A 206      30.320  39.827  17.948  1.00  0.00           H
ATOM   3027  HD2 PRO A 206      29.368  41.206  17.354  1.00  0.00           H
ATOM   3028  CG  PRO A 206      28.192  39.570  17.911  1.00  0.00           C
ATOM   3029  HG1 PRO A 206      28.369  38.595  18.371  1.00  0.00           H
ATOM   3030  HG2 PRO A 206      27.872  39.569  16.871  1.00  0.00           H
ATOM   3031  CB  PRO A 206      27.157  40.382  18.713  1.00  0.00           C
ATOM   3032  HB1 PRO A 206      26.236  39.836  18.908  1.00  0.00           H
ATOM   3033  HB2 PRO A 206      26.861  41.264  18.129  1.00  0.00           H
ATOM   3034  CA  PRO A 206      27.951  40.810  19.971  1.00  0.00           C
ATOM   3035  HA  PRO A 206      27.454  41.722  20.282  1.00  0.00           H
ATOM   3036  C   PRO A 206      27.890  39.845  21.214  1.00  0.00           C
ATOM   3037  O   PRO A 206      27.672  38.636  21.142  1.00  0.00           O
ATOM   3038  N   TYR A 207      28.085  40.513  22.364  1.00  0.00           N
ATOM   3039  H   TYR A 207      28.290  41.496  22.293  1.00  0.00           H
ATOM   3040  CA  TYR A 207      27.917  39.989  23.758  1.00  0.00           C
ATOM   3041  HA  TYR A 207      28.431  39.033  23.780  1.00  0.00           H
ATOM   3042  CB  TYR A 207      28.542  41.018  24.790  1.00  0.00           C
ATOM   3043  HB1 TYR A 207      28.237  40.833  25.825  1.00  0.00           H
ATOM   3044  HB2 TYR A 207      28.225  42.040  24.557  1.00  0.00           H
ATOM   3045  CG  TYR A 207      30.084  40.955  24.810  1.00  0.00           C
ATOM   3046  CD1 TYR A 207      30.684  39.867  25.374  1.00  0.00           C
ATOM   3047  HD1 TYR A 207      30.092  39.116  25.884  1.00  0.00           H
ATOM   3048  CE1 TYR A 207      32.032  39.708  25.192  1.00  0.00           C
ATOM   3049  HE1 TYR A 207      32.568  38.843  25.555  1.00  0.00           H
ATOM   3050  CZ  TYR A 207      32.807  40.838  24.724  1.00  0.00           C
ATOM   3051  OH  TYR A 207      34.144  40.768  24.561  1.00  0.00           O
ATOM   3052  HH  TYR A 207      34.534  41.628  24.353  1.00  0.00           H
ATOM   3053  CE2 TYR A 207      32.166  42.041  24.289  1.00  0.00           C
ATOM   3054  HE2 TYR A 207      32.822  42.683  23.709  1.00  0.00           H
ATOM   3055  CD2 TYR A 207      30.779  42.025  24.256  1.00  0.00           C
ATOM   3056  HD2 TYR A 207      30.183  42.797  23.774  1.00  0.00           H
ATOM   3057  C   TYR A 207      26.429  39.743  24.088  1.00  0.00           C
ATOM   3058  O   TYR A 207      25.567  40.572  23.791  1.00  0.00           O
ATOM   3059  N   ALA A 208      26.145  38.599  24.758  1.00  0.00           N
ATOM   3060  H   ALA A 208      26.828  37.881  24.961  1.00  0.00           H
ATOM   3061  CA  ALA A 208      24.882  38.326  25.435  1.00  0.00           C
ATOM   3062  HA  ALA A 208      24.087  38.932  24.990  1.00  0.00           H
ATOM   3063  CB  ALA A 208      24.492  36.791  25.352  1.00  0.00           C
ATOM   3064  HB1 ALA A 208      24.656  36.399  24.353  1.00  0.00           H
ATOM   3065  HB2 ALA A 208      25.080  36.238  26.091  1.00  0.00           H
ATOM   3066  HB3 ALA A 208      23.442  36.725  25.653  1.00  0.00           H
ATOM   3067  C   ALA A 208      24.956  38.814  26.828  1.00  0.00           C
ATOM   3068  O   ALA A 208      25.909  38.614  27.566  1.00  0.00           O
ATOM   3069  N   SER A 209      23.836  39.429  27.244  1.00  0.00           N
ATOM   3070  H   SER A 209      23.080  39.540  26.588  1.00  0.00           H
ATOM   3071  CA  SER A 209      23.587  39.825  28.683  1.00  0.00           C
ATOM   3072  HA  SER A 209      24.519  40.131  29.149  1.00  0.00           H
ATOM   3073  CB  SER A 209      22.610  41.026  28.603  1.00  0.00           C
ATOM   3074  HB1 SER A 209      22.472  41.484  29.593  1.00  0.00           H
ATOM   3075  HB2 SER A 209      21.623  40.655  28.326  1.00  0.00           H
ATOM   3076  OG  SER A 209      23.097  42.012  27.695  1.00  0.00           O
ATOM   3077  HG  SER A 209      23.205  41.773  26.767  1.00  0.00           H
ATOM   3078  C   SER A 209      22.778  38.756  29.469  1.00  0.00           C
ATOM   3079  O   SER A 209      21.656  38.424  29.181  1.00  0.00           O
ATOM   3080  N   LEU A 210      23.479  38.249  30.503  1.00  0.00           N
ATOM   3081  H   LEU A 210      24.325  38.729  30.764  1.00  0.00           H
ATOM   3082  CA  LEU A 210      22.811  37.422  31.545  1.00  0.00           C
ATOM   3083  HA  LEU A 210      21.816  37.247  31.127  1.00  0.00           H
ATOM   3084  CB  LEU A 210      23.627  36.110  31.830  1.00  0.00           C
ATOM   3085  HB1 LEU A 210      23.772  36.096  32.913  1.00  0.00           H
ATOM   3086  HB2 LEU A 210      24.639  36.280  31.453  1.00  0.00           H
ATOM   3087  CG  LEU A 210      22.951  34.802  31.267  1.00  0.00           C
ATOM   3088  HG  LEU A 210      21.895  34.811  31.555  1.00  0.00           H
ATOM   3089  CD1 LEU A 210      23.140  34.768  29.754  1.00  0.00           C
ATOM   3090 1HD1 LEU A 210      24.168  34.692  29.407  1.00  0.00           H
ATOM   3091 2HD1 LEU A 210      22.710  33.834  29.388  1.00  0.00           H
ATOM   3092 3HD1 LEU A 210      22.672  35.610  29.255  1.00  0.00           H
ATOM   3093  CD2 LEU A 210      23.707  33.576  31.829  1.00  0.00           C
ATOM   3094 1HD2 LEU A 210      24.771  33.644  31.632  1.00  0.00           H
ATOM   3095 2HD2 LEU A 210      23.595  33.689  32.905  1.00  0.00           H
ATOM   3096 3HD2 LEU A 210      23.322  32.670  31.358  1.00  0.00           H
ATOM   3097  C   LEU A 210      22.540  38.271  32.739  1.00  0.00           C
ATOM   3098  O   LEU A 210      23.477  38.997  33.113  1.00  0.00           O
ATOM   3099  N   THR A 211      21.340  38.241  33.320  1.00  0.00           N
ATOM   3100  H   THR A 211      20.648  37.617  32.926  1.00  0.00           H
ATOM   3101  CA  THR A 211      21.246  38.534  34.743  1.00  0.00           C
ATOM   3102  HA  THR A 211      22.205  38.981  35.009  1.00  0.00           H
ATOM   3103  CB  THR A 211      20.055  39.515  35.019  1.00  0.00           C
ATOM   3104  HB  THR A 211      19.131  38.977  34.836  1.00  0.00           H
ATOM   3105  CG2 THR A 211      20.202  40.016  36.472  1.00  0.00           C
ATOM   3106 1HG2 THR A 211      21.153  40.526  36.601  1.00  0.00           H
ATOM   3107 2HG2 THR A 211      19.336  40.639  36.718  1.00  0.00           H
ATOM   3108 3HG2 THR A 211      20.072  39.140  37.110  1.00  0.00           H
ATOM   3109  OG1 THR A 211      20.006  40.719  34.240  1.00  0.00           O
ATOM   3110  HG1 THR A 211      19.692  40.475  33.359  1.00  0.00           H
ATOM   3111  C   THR A 211      21.019  37.272  35.595  1.00  0.00           C
ATOM   3112  O   THR A 211      20.211  36.479  35.217  1.00  0.00           O
ATOM   3113  N   LEU A 212      21.760  37.104  36.672  1.00  0.00           N
ATOM   3114  H   LEU A 212      22.262  37.936  36.950  1.00  0.00           H
ATOM   3115  CA  LEU A 212      21.742  36.027  37.659  1.00  0.00           C
ATOM   3116  HA  LEU A 212      21.220  35.185  37.204  1.00  0.00           H
ATOM   3117  CB  LEU A 212      23.136  35.686  38.064  1.00  0.00           C
ATOM   3118  HB1 LEU A 212      23.121  34.874  38.788  1.00  0.00           H
ATOM   3119  HB2 LEU A 212      23.660  36.569  38.439  1.00  0.00           H
ATOM   3120  CG  LEU A 212      24.026  35.217  36.907  1.00  0.00           C
ATOM   3121  HG  LEU A 212      24.096  36.039  36.196  1.00  0.00           H
ATOM   3122  CD1 LEU A 212      25.393  34.906  37.460  1.00  0.00           C
ATOM   3123 1HD1 LEU A 212      25.831  35.780  37.930  1.00  0.00           H
ATOM   3124 2HD1 LEU A 212      25.338  34.102  38.191  1.00  0.00           H
ATOM   3125 3HD1 LEU A 212      26.055  34.579  36.650  1.00  0.00           H
ATOM   3126  CD2 LEU A 212      23.495  34.012  36.170  1.00  0.00           C
ATOM   3127 1HD2 LEU A 212      22.552  34.247  35.673  1.00  0.00           H
ATOM   3128 2HD2 LEU A 212      24.171  33.742  35.358  1.00  0.00           H
ATOM   3129 3HD2 LEU A 212      23.283  33.183  36.843  1.00  0.00           H
ATOM   3130  C   LEU A 212      20.869  36.436  38.908  1.00  0.00           C
ATOM   3131  O   LEU A 212      20.825  37.680  39.105  1.00  0.00           O
ATOM   3132  N   PRO A 213      20.153  35.530  39.618  1.00  0.00           N
ATOM   3133  CD  PRO A 213      20.086  34.168  39.385  1.00  0.00           C
ATOM   3134  HD1 PRO A 213      21.025  33.601  39.340  1.00  0.00           H
ATOM   3135  HD2 PRO A 213      19.510  33.941  38.492  1.00  0.00           H
ATOM   3136  CG  PRO A 213      19.251  33.570  40.414  1.00  0.00           C
ATOM   3137  HG1 PRO A 213      19.862  33.416  41.302  1.00  0.00           H
ATOM   3138  HG2 PRO A 213      18.693  32.666  40.169  1.00  0.00           H
ATOM   3139  CB  PRO A 213      18.222  34.689  40.651  1.00  0.00           C
ATOM   3140  HB1 PRO A 213      17.885  34.542  41.676  1.00  0.00           H
ATOM   3141  HB2 PRO A 213      17.458  34.430  39.919  1.00  0.00           H
ATOM   3142  CA  PRO A 213      18.979  35.971  40.332  1.00  0.00           C
ATOM   3143  HA  PRO A 213      18.367  36.545  39.631  1.00  0.00           H
ATOM   3144  C   PRO A 213      19.358  36.830  41.565  1.00  0.00           C
ATOM   3145  O   PRO A 213      18.500  37.553  42.102  1.00  0.00           O
ATOM   3146  N   ASP A 214      20.546  36.743  42.079  1.00  0.00           N
ATOM   3147  H   ASP A 214      21.229  36.137  41.651  1.00  0.00           H
ATOM   3148  CA  ASP A 214      21.079  37.399  43.192  1.00  0.00           C
ATOM   3149  HA  ASP A 214      20.230  37.744  43.774  1.00  0.00           H
ATOM   3150  CB  ASP A 214      21.864  36.418  44.116  1.00  0.00           C
ATOM   3151  HB1 ASP A 214      22.060  36.876  45.074  1.00  0.00           H
ATOM   3152  HB2 ASP A 214      22.806  36.104  43.660  1.00  0.00           H
ATOM   3153  CG  ASP A 214      20.941  35.163  44.385  1.00  0.00           C
ATOM   3154  OD1 ASP A 214      21.093  34.034  43.792  1.00  0.00           O
ATOM   3155  OD2 ASP A 214      20.056  35.309  45.214  1.00  0.00           O
ATOM   3156  C   ASP A 214      21.866  38.712  42.854  1.00  0.00           C
ATOM   3157  O   ASP A 214      22.207  38.907  41.681  1.00  0.00           O
ATOM   3158  N   ASP A 215      22.200  39.544  43.797  1.00  0.00           N
ATOM   3159  H   ASP A 215      21.735  39.519  44.697  1.00  0.00           H
ATOM   3160  CA  ASP A 215      22.991  40.769  43.744  1.00  0.00           C
ATOM   3161  HA  ASP A 215      22.896  41.233  42.757  1.00  0.00           H
ATOM   3162  CB  ASP A 215      22.468  41.734  44.797  1.00  0.00           C
ATOM   3163  HB1 ASP A 215      21.545  42.173  44.429  1.00  0.00           H
ATOM   3164  HB2 ASP A 215      23.178  42.557  44.794  1.00  0.00           H
ATOM   3165  CG  ASP A 215      22.296  41.090  46.202  1.00  0.00           C
ATOM   3166  OD1 ASP A 215      22.832  41.586  47.198  1.00  0.00           O
ATOM   3167  OD2 ASP A 215      21.522  40.120  46.438  1.00  0.00           O
ATOM   3168  C   ASP A 215      24.511  40.636  43.922  1.00  0.00           C
ATOM   3169  O   ASP A 215      25.238  41.450  43.424  1.00  0.00           O
ATOM   3170  N   ALA A 216      24.927  39.508  44.537  1.00  0.00           N
ATOM   3171  H   ALA A 216      24.288  38.904  45.021  1.00  0.00           H
ATOM   3172  CA  ALA A 216      26.314  39.138  44.635  1.00  0.00           C
ATOM   3173  HA  ALA A 216      27.027  39.930  44.417  1.00  0.00           H
ATOM   3174  CB  ALA A 216      26.577  38.792  46.082  1.00  0.00           C
ATOM   3175  HB1 ALA A 216      27.633  38.551  46.088  1.00  0.00           H
ATOM   3176  HB2 ALA A 216      26.343  39.580  46.808  1.00  0.00           H
ATOM   3177  HB3 ALA A 216      26.020  37.900  46.379  1.00  0.00           H
ATOM   3178  C   ALA A 216      26.759  37.931  43.668  1.00  0.00           C
ATOM   3179  O   ALA A 216      27.914  37.630  43.572  1.00  0.00           O
ATOM   3180  N   ALA A 217      25.908  37.468  42.813  1.00  0.00           N
ATOM   3181  H   ALA A 217      25.060  37.985  42.624  1.00  0.00           H
ATOM   3182  CA  ALA A 217      26.141  36.325  41.880  1.00  0.00           C
ATOM   3183  HA  ALA A 217      26.195  35.412  42.469  1.00  0.00           H
ATOM   3184  CB  ALA A 217      24.907  36.211  41.067  1.00  0.00           C
ATOM   3185  HB1 ALA A 217      24.012  36.269  41.682  1.00  0.00           H
ATOM   3186  HB2 ALA A 217      24.752  37.064  40.394  1.00  0.00           H
ATOM   3187  HB3 ALA A 217      24.855  35.349  40.405  1.00  0.00           H
ATOM   3188  C   ALA A 217      27.347  36.415  40.881  1.00  0.00           C
ATOM   3189  O   ALA A 217      27.782  35.379  40.387  1.00  0.00           O
ATOM   3190  N   ALA A 218      27.873  37.594  40.592  1.00  0.00           N
ATOM   3191  H   ALA A 218      27.370  38.379  40.981  1.00  0.00           H
ATOM   3192  CA  ALA A 218      28.641  37.861  39.365  1.00  0.00           C
ATOM   3193  HA  ALA A 218      28.529  37.111  38.588  1.00  0.00           H
ATOM   3194  CB  ALA A 218      28.057  39.132  38.779  1.00  0.00           C
ATOM   3195  HB1 ALA A 218      28.195  39.975  39.445  1.00  0.00           H
ATOM   3196  HB2 ALA A 218      28.545  39.351  37.828  1.00  0.00           H
ATOM   3197  HB3 ALA A 218      27.015  38.909  38.581  1.00  0.00           H
ATOM   3198  C   ALA A 218      30.135  37.914  39.689  1.00  0.00           C
ATOM   3199  O   ALA A 218      30.958  38.120  38.828  1.00  0.00           O
ATOM   3200  N   ASP A 219      30.611  37.769  40.966  1.00  0.00           N
ATOM   3201  H   ASP A 219      29.925  37.489  41.656  1.00  0.00           H
ATOM   3202  CA  ASP A 219      32.025  37.726  41.346  1.00  0.00           C
ATOM   3203  HA  ASP A 219      32.591  38.456  40.757  1.00  0.00           H
ATOM   3204  CB  ASP A 219      32.115  38.202  42.766  1.00  0.00           C
ATOM   3205  HB1 ASP A 219      31.637  37.404  43.331  1.00  0.00           H
ATOM   3206  HB2 ASP A 219      31.565  39.107  43.032  1.00  0.00           H
ATOM   3207  CG  ASP A 219      33.552  38.232  43.349  1.00  0.00           C
ATOM   3208  OD1 ASP A 219      33.717  37.934  44.554  1.00  0.00           O
ATOM   3209  OD2 ASP A 219      34.452  38.717  42.679  1.00  0.00           O
ATOM   3210  C   ASP A 219      32.658  36.261  41.013  1.00  0.00           C
ATOM   3211  O   ASP A 219      33.015  35.469  41.819  1.00  0.00           O
ATOM   3212  N   CYS A 220      32.599  35.896  39.736  1.00  0.00           N
ATOM   3213  H   CYS A 220      32.113  36.504  39.090  1.00  0.00           H
ATOM   3214  CA  CYS A 220      33.093  34.704  39.052  1.00  0.00           C
ATOM   3215  HA  CYS A 220      33.327  33.945  39.795  1.00  0.00           H
ATOM   3216  CB  CYS A 220      31.924  34.035  38.304  1.00  0.00           C
ATOM   3217  HB1 CYS A 220      31.169  33.747  39.041  1.00  0.00           H
ATOM   3218  HB2 CYS A 220      32.344  33.144  37.849  1.00  0.00           H
ATOM   3219  SG  CYS A 220      31.280  34.949  36.922  1.00  0.00           S
ATOM   3220  HG  CYS A 220      30.034  34.454  36.944  1.00  0.00           H
ATOM   3221  C   CYS A 220      34.357  34.786  38.194  1.00  0.00           C
ATOM   3222  O   CYS A 220      34.492  35.710  37.409  1.00  0.00           O
ATOM   3223  N   LEU A 221      35.324  33.882  38.460  1.00  0.00           N
ATOM   3224  H   LEU A 221      35.093  33.108  39.075  1.00  0.00           H
ATOM   3225  CA  LEU A 221      36.635  33.938  37.769  1.00  0.00           C
ATOM   3226  HA  LEU A 221      36.699  34.950  37.390  1.00  0.00           H
ATOM   3227  CB  LEU A 221      37.755  33.779  38.770  1.00  0.00           C
ATOM   3228  HB1 LEU A 221      38.669  33.616  38.207  1.00  0.00           H
ATOM   3229  HB2 LEU A 221      37.565  32.869  39.348  1.00  0.00           H
ATOM   3230  CG  LEU A 221      38.100  34.905  39.733  1.00  0.00           C
ATOM   3231  HG  LEU A 221      37.681  35.800  39.272  1.00  0.00           H
ATOM   3232  CD1 LEU A 221      37.343  34.777  41.076  1.00  0.00           C
ATOM   3233 1HD1 LEU A 221      37.453  35.737  41.580  1.00  0.00           H
ATOM   3234 2HD1 LEU A 221      36.273  34.632  40.961  1.00  0.00           H
ATOM   3235 3HD1 LEU A 221      37.773  33.968  41.656  1.00  0.00           H
ATOM   3236  CD2 LEU A 221      39.614  35.086  39.886  1.00  0.00           C
ATOM   3237 1HD2 LEU A 221      40.144  34.157  40.084  1.00  0.00           H
ATOM   3238 2HD2 LEU A 221      39.900  35.639  38.986  1.00  0.00           H
ATOM   3239 3HD2 LEU A 221      39.770  35.803  40.697  1.00  0.00           H
ATOM   3240  C   LEU A 221      36.747  32.907  36.645  1.00  0.00           C
ATOM   3241  O   LEU A 221      36.872  31.716  36.937  1.00  0.00           O
ATOM   3242  N   PHE A 222      36.775  33.328  35.343  1.00  0.00           N
ATOM   3243  H   PHE A 222      36.650  34.311  35.150  1.00  0.00           H
ATOM   3244  CA  PHE A 222      36.992  32.402  34.189  1.00  0.00           C
ATOM   3245  HA  PHE A 222      36.456  31.495  34.464  1.00  0.00           H
ATOM   3246  CB  PHE A 222      36.430  32.990  32.958  1.00  0.00           C
ATOM   3247  HB1 PHE A 222      37.173  33.743  32.679  1.00  0.00           H
ATOM   3248  HB2 PHE A 222      35.519  33.562  33.109  1.00  0.00           H
ATOM   3249  CG  PHE A 222      36.262  32.069  31.715  1.00  0.00           C
ATOM   3250  CD1 PHE A 222      37.356  31.603  30.970  1.00  0.00           C
ATOM   3251  HD1 PHE A 222      38.332  31.826  31.371  1.00  0.00           H
ATOM   3252  CE1 PHE A 222      37.151  31.020  29.719  1.00  0.00           C
ATOM   3253  HE1 PHE A 222      37.986  30.739  29.083  1.00  0.00           H
ATOM   3254  CZ  PHE A 222      35.875  30.728  29.270  1.00  0.00           C
ATOM   3255  HZ  PHE A 222      35.745  30.183  28.348  1.00  0.00           H
ATOM   3256  CE2 PHE A 222      34.821  31.089  30.066  1.00  0.00           C
ATOM   3257  HE2 PHE A 222      33.816  30.795  29.835  1.00  0.00           H
ATOM   3258  CD2 PHE A 222      34.979  31.833  31.241  1.00  0.00           C
ATOM   3259  HD2 PHE A 222      34.075  32.098  31.769  1.00  0.00           H
ATOM   3260  C   PHE A 222      38.460  32.066  34.079  1.00  0.00           C
ATOM   3261  O   PHE A 222      39.280  32.985  34.007  1.00  0.00           O
ATOM   3262  N   LEU A 223      38.845  30.787  33.982  1.00  0.00           N
ATOM   3263  H   LEU A 223      38.118  30.091  34.037  1.00  0.00           H
ATOM   3264  CA  LEU A 223      40.268  30.244  33.976  1.00  0.00           C
ATOM   3265  HA  LEU A 223      40.860  31.070  33.567  1.00  0.00           H
ATOM   3266  CB  LEU A 223      40.813  29.873  35.405  1.00  0.00           C
ATOM   3267  HB1 LEU A 223      41.877  29.617  35.355  1.00  0.00           H
ATOM   3268  HB2 LEU A 223      40.229  29.064  35.846  1.00  0.00           H
ATOM   3269  CG  LEU A 223      40.623  31.066  36.364  1.00  0.00           C
ATOM   3270  HG  LEU A 223      39.584  31.391  36.300  1.00  0.00           H
ATOM   3271  CD1 LEU A 223      40.919  30.510  37.778  1.00  0.00           C
ATOM   3272 1HD1 LEU A 223      40.273  29.654  37.941  1.00  0.00           H
ATOM   3273 2HD1 LEU A 223      41.978  30.262  37.768  1.00  0.00           H
ATOM   3274 3HD1 LEU A 223      40.643  31.329  38.444  1.00  0.00           H
ATOM   3275  CD2 LEU A 223      41.705  32.212  36.063  1.00  0.00           C
ATOM   3276 1HD2 LEU A 223      41.187  33.146  36.285  1.00  0.00           H
ATOM   3277 2HD2 LEU A 223      42.638  32.203  36.635  1.00  0.00           H
ATOM   3278 3HD2 LEU A 223      42.073  32.247  35.039  1.00  0.00           H
ATOM   3279  C   LEU A 223      40.333  29.049  33.120  1.00  0.00           C
ATOM   3280  O   LEU A 223      39.773  27.992  33.390  1.00  0.00           O
ATOM   3281  N   ARG A 224      41.163  29.068  32.091  1.00  0.00           N
ATOM   3282  H   ARG A 224      41.554  29.977  31.889  1.00  0.00           H
ATOM   3283  CA  ARG A 224      41.488  27.883  31.276  1.00  0.00           C
ATOM   3284  HA  ARG A 224      40.548  27.343  31.116  1.00  0.00           H
ATOM   3285  CB  ARG A 224      42.040  28.388  29.952  1.00  0.00           C
ATOM   3286  HB1 ARG A 224      42.126  27.496  29.330  1.00  0.00           H
ATOM   3287  HB2 ARG A 224      42.920  28.990  30.188  1.00  0.00           H
ATOM   3288  CG  ARG A 224      40.992  29.225  29.247  1.00  0.00           C
ATOM   3289  HG1 ARG A 224      40.961  30.192  29.734  1.00  0.00           H
ATOM   3290  HG2 ARG A 224      40.032  28.709  29.359  1.00  0.00           H
ATOM   3291  CD  ARG A 224      41.213  29.358  27.747  1.00  0.00           C
ATOM   3292  HD1 ARG A 224      41.253  28.322  27.406  1.00  0.00           H
ATOM   3293  HD2 ARG A 224      42.090  29.914  27.411  1.00  0.00           H
ATOM   3294  NE  ARG A 224      40.017  29.969  27.134  1.00  0.00           N
ATOM   3295  HE  ARG A 224      40.037  30.978  27.060  1.00  0.00           H
ATOM   3296  CZ  ARG A 224      39.150  29.342  26.313  1.00  0.00           C
ATOM   3297  NH1 ARG A 224      38.973  28.053  26.296  1.00  0.00           N
ATOM   3298 1HH1 ARG A 224      39.705  27.438  26.636  1.00  0.00           H
ATOM   3299 2HH1 ARG A 224      38.181  27.574  25.891  1.00  0.00           H
ATOM   3300  NH2 ARG A 224      38.292  30.091  25.574  1.00  0.00           N
ATOM   3301 1HH2 ARG A 224      38.605  31.007  25.303  1.00  0.00           H
ATOM   3302 2HH2 ARG A 224      37.603  29.603  25.015  1.00  0.00           H
ATOM   3303  C   ARG A 224      42.509  27.049  32.031  1.00  0.00           C
ATOM   3304  O   ARG A 224      43.461  27.645  32.513  1.00  0.00           O
ATOM   3305  N   PRO A 225      42.444  25.701  32.016  1.00  0.00           N
ATOM   3306  CD  PRO A 225      41.374  24.853  31.514  1.00  0.00           C
ATOM   3307  HD1 PRO A 225      41.040  25.123  30.517  1.00  0.00           H
ATOM   3308  HD2 PRO A 225      40.510  24.865  32.181  1.00  0.00           H
ATOM   3309  CG  PRO A 225      42.009  23.444  31.539  1.00  0.00           C
ATOM   3310  HG1 PRO A 225      42.489  23.383  30.564  1.00  0.00           H
ATOM   3311  HG2 PRO A 225      41.223  22.708  31.738  1.00  0.00           H
ATOM   3312  CB  PRO A 225      43.035  23.450  32.586  1.00  0.00           C
ATOM   3313  HB1 PRO A 225      43.828  22.710  32.476  1.00  0.00           H
ATOM   3314  HB2 PRO A 225      42.438  23.218  33.470  1.00  0.00           H
ATOM   3315  CA  PRO A 225      43.521  24.859  32.645  1.00  0.00           C
ATOM   3316  HA  PRO A 225      43.591  25.140  33.698  1.00  0.00           H
ATOM   3317  C   PRO A 225      44.848  24.904  31.980  1.00  0.00           C
ATOM   3318  O   PRO A 225      44.973  24.943  30.749  1.00  0.00           O
ATOM   3319  N   GLY A 226      45.925  24.720  32.761  1.00  0.00           N
ATOM   3320  H   GLY A 226      45.693  24.731  33.754  1.00  0.00           H
ATOM   3321  CA  GLY A 226      47.266  24.156  32.449  1.00  0.00           C
ATOM   3322  HA1 GLY A 226      47.958  24.098  33.280  1.00  0.00           H
ATOM   3323  HA2 GLY A 226      47.797  24.867  31.816  1.00  0.00           H
ATOM   3324  C   GLY A 226      47.169  22.883  31.690  1.00  0.00           C
ATOM   3325  O   GLY A 226      47.901  22.779  30.668  1.00  0.00           O
ATOM   3326  N   LEU A 227      46.358  21.935  32.152  1.00  0.00           N
ATOM   3327  H   LEU A 227      45.823  22.172  32.979  1.00  0.00           H
ATOM   3328  CA  LEU A 227      46.455  20.561  31.549  1.00  0.00           C
ATOM   3329  HA  LEU A 227      47.444  20.120  31.619  1.00  0.00           H
ATOM   3330  CB  LEU A 227      45.482  19.598  32.354  1.00  0.00           C
ATOM   3331  HB1 LEU A 227      45.313  18.678  31.796  1.00  0.00           H
ATOM   3332  HB2 LEU A 227      44.472  20.024  32.311  1.00  0.00           H
ATOM   3333  CG  LEU A 227      45.800  19.225  33.861  1.00  0.00           C
ATOM   3334  HG  LEU A 227      45.084  18.471  34.183  1.00  0.00           H
ATOM   3335  CD1 LEU A 227      47.233  18.652  34.022  1.00  0.00           C
ATOM   3336 1HD1 LEU A 227      48.001  19.404  34.205  1.00  0.00           H
ATOM   3337 2HD1 LEU A 227      47.271  18.050  34.922  1.00  0.00           H
ATOM   3338 3HD1 LEU A 227      47.558  18.167  33.105  1.00  0.00           H
ATOM   3339  CD2 LEU A 227      45.631  20.280  34.958  1.00  0.00           C
ATOM   3340 1HD2 LEU A 227      44.616  20.667  35.045  1.00  0.00           H
ATOM   3341 2HD2 LEU A 227      45.943  19.844  35.906  1.00  0.00           H
ATOM   3342 3HD2 LEU A 227      46.301  21.100  34.713  1.00  0.00           H
ATOM   3343  C   LEU A 227      46.095  20.639  30.036  1.00  0.00           C
ATOM   3344  O   LEU A 227      45.242  21.413  29.637  1.00  0.00           O
ATOM   3345  N   PRO A 228      46.819  19.933  29.162  1.00  0.00           N
ATOM   3346  CD  PRO A 228      47.861  18.978  29.507  1.00  0.00           C
ATOM   3347  HD1 PRO A 228      47.451  17.996  29.749  1.00  0.00           H
ATOM   3348  HD2 PRO A 228      48.625  19.348  30.200  1.00  0.00           H
ATOM   3349  CG  PRO A 228      48.628  18.819  28.229  1.00  0.00           C
ATOM   3350  HG1 PRO A 228      49.126  17.845  28.230  1.00  0.00           H
ATOM   3351  HG2 PRO A 228      49.349  19.631  28.207  1.00  0.00           H
ATOM   3352  CB  PRO A 228      47.631  18.941  27.102  1.00  0.00           C
ATOM   3353  HB1 PRO A 228      46.993  18.073  26.908  1.00  0.00           H
ATOM   3354  HB2 PRO A 228      48.183  19.275  26.224  1.00  0.00           H
ATOM   3355  CA  PRO A 228      46.820  20.128  27.707  1.00  0.00           C
ATOM   3356  HA  PRO A 228      47.247  21.103  27.459  1.00  0.00           H
ATOM   3357  C   PRO A 228      45.384  20.077  27.089  1.00  0.00           C
ATOM   3358  O   PRO A 228      44.799  19.059  27.268  1.00  0.00           O
ATOM   3359  N   GLY A 229      44.958  21.110  26.302  1.00  0.00           N
ATOM   3360  H   GLY A 229      45.575  21.912  26.227  1.00  0.00           H
ATOM   3361  CA  GLY A 229      43.715  21.064  25.541  1.00  0.00           C
ATOM   3362  HA1 GLY A 229      43.652  20.227  24.849  1.00  0.00           H
ATOM   3363  HA2 GLY A 229      43.785  21.786  24.725  1.00  0.00           H
ATOM   3364  C   GLY A 229      42.391  21.020  26.276  1.00  0.00           C
ATOM   3365  O   GLY A 229      41.300  20.990  25.696  1.00  0.00           O
ATOM   3366  N   VAL A 230      42.419  21.013  27.606  1.00  0.00           N
ATOM   3367  H   VAL A 230      43.302  20.917  28.084  1.00  0.00           H
ATOM   3368  CA  VAL A 230      41.244  20.697  28.458  1.00  0.00           C
ATOM   3369  HA  VAL A 230      40.804  19.790  28.026  1.00  0.00           H
ATOM   3370  CB  VAL A 230      41.694  20.318  29.891  1.00  0.00           C
ATOM   3371  HB  VAL A 230      42.277  21.137  30.317  1.00  0.00           H
ATOM   3372  CG1 VAL A 230      40.540  19.881  30.823  1.00  0.00           C
ATOM   3373 1HG1 VAL A 230      41.028  19.778  31.786  1.00  0.00           H
ATOM   3374 2HG1 VAL A 230      39.680  20.545  30.837  1.00  0.00           H
ATOM   3375 3HG1 VAL A 230      40.019  18.965  30.532  1.00  0.00           H
ATOM   3376  CG2 VAL A 230      42.547  19.055  29.795  1.00  0.00           C
ATOM   3377 1HG2 VAL A 230      42.606  18.499  30.731  1.00  0.00           H
ATOM   3378 2HG2 VAL A 230      42.196  18.332  29.057  1.00  0.00           H
ATOM   3379 3HG2 VAL A 230      43.596  19.220  29.529  1.00  0.00           H
ATOM   3380  C   VAL A 230      40.243  21.869  28.607  1.00  0.00           C
ATOM   3381  O   VAL A 230      40.636  23.061  28.675  1.00  0.00           O
ATOM   3382  N   PRO A 231      38.898  21.656  28.583  1.00  0.00           N
ATOM   3383  CD  PRO A 231      38.248  20.440  28.303  1.00  0.00           C
ATOM   3384  HD1 PRO A 231      38.017  19.808  29.164  1.00  0.00           H
ATOM   3385  HD2 PRO A 231      38.715  19.827  27.531  1.00  0.00           H
ATOM   3386  CG  PRO A 231      36.886  20.783  27.757  1.00  0.00           C
ATOM   3387  HG1 PRO A 231      36.090  20.076  27.987  1.00  0.00           H
ATOM   3388  HG2 PRO A 231      37.020  20.856  26.672  1.00  0.00           H
ATOM   3389  CB  PRO A 231      36.564  22.042  28.453  1.00  0.00           C
ATOM   3390  HB1 PRO A 231      36.158  21.837  29.451  1.00  0.00           H
ATOM   3391  HB2 PRO A 231      35.818  22.505  27.804  1.00  0.00           H
ATOM   3392  CA  PRO A 231      37.893  22.778  28.587  1.00  0.00           C
ATOM   3393  HA  PRO A 231      38.083  23.333  27.674  1.00  0.00           H
ATOM   3394  C   PRO A 231      37.965  23.822  29.760  1.00  0.00           C
ATOM   3395  O   PRO A 231      38.478  23.472  30.844  1.00  0.00           O
ATOM   3396  N   PRO A 232      37.540  25.078  29.580  1.00  0.00           N
ATOM   3397  CD  PRO A 232      36.563  25.486  28.572  1.00  0.00           C
ATOM   3398  HD1 PRO A 232      35.659  24.888  28.456  1.00  0.00           H
ATOM   3399  HD2 PRO A 232      37.034  25.512  27.591  1.00  0.00           H
ATOM   3400  CG  PRO A 232      36.190  26.921  28.899  1.00  0.00           C
ATOM   3401  HG1 PRO A 232      35.258  26.965  29.463  1.00  0.00           H
ATOM   3402  HG2 PRO A 232      36.169  27.450  27.943  1.00  0.00           H
ATOM   3403  CB  PRO A 232      37.333  27.442  29.761  1.00  0.00           C
ATOM   3404  HB1 PRO A 232      37.135  28.271  30.438  1.00  0.00           H
ATOM   3405  HB2 PRO A 232      38.127  27.714  29.057  1.00  0.00           H
ATOM   3406  CA  PRO A 232      37.778  26.176  30.502  1.00  0.00           C
ATOM   3407  HA  PRO A 232      38.808  26.223  30.853  1.00  0.00           H
ATOM   3408  C   PRO A 232      36.886  25.995  31.791  1.00  0.00           C
ATOM   3409  O   PRO A 232      35.879  25.247  31.736  1.00  0.00           O
ATOM   3410  N   PHE A 233      37.283  26.501  32.933  1.00  0.00           N
ATOM   3411  H   PHE A 233      38.162  26.991  32.918  1.00  0.00           H
ATOM   3412  CA  PHE A 233      36.610  26.450  34.255  1.00  0.00           C
ATOM   3413  HA  PHE A 233      35.763  25.763  34.187  1.00  0.00           H
ATOM   3414  CB  PHE A 233      37.455  25.917  35.434  1.00  0.00           C
ATOM   3415  HB1 PHE A 233      36.807  25.917  36.307  1.00  0.00           H
ATOM   3416  HB2 PHE A 233      38.291  26.612  35.497  1.00  0.00           H
ATOM   3417  CG  PHE A 233      37.919  24.485  35.264  1.00  0.00           C
ATOM   3418  CD1 PHE A 233      39.144  24.220  34.671  1.00  0.00           C
ATOM   3419  HD1 PHE A 233      39.783  25.001  34.291  1.00  0.00           H
ATOM   3420  CE1 PHE A 233      39.549  22.881  34.444  1.00  0.00           C
ATOM   3421  HE1 PHE A 233      40.511  22.671  34.012  1.00  0.00           H
ATOM   3422  CZ  PHE A 233      38.699  21.820  34.773  1.00  0.00           C
ATOM   3423  HZ  PHE A 233      38.970  20.798  34.547  1.00  0.00           H
ATOM   3424  CE2 PHE A 233      37.447  22.078  35.364  1.00  0.00           C
ATOM   3425  HE2 PHE A 233      36.791  21.230  35.521  1.00  0.00           H
ATOM   3426  CD2 PHE A 233      37.063  23.422  35.581  1.00  0.00           C
ATOM   3427  HD2 PHE A 233      36.026  23.577  35.836  1.00  0.00           H
ATOM   3428  C   PHE A 233      36.116  27.850  34.642  1.00  0.00           C
ATOM   3429  O   PHE A 233      36.810  28.849  34.372  1.00  0.00           O
ATOM   3430  N   LEU A 234      35.058  27.978  35.395  1.00  0.00           N
ATOM   3431  H   LEU A 234      34.490  27.156  35.571  1.00  0.00           H
ATOM   3432  CA  LEU A 234      34.530  29.170  36.047  1.00  0.00           C
ATOM   3433  HA  LEU A 234      35.254  29.968  35.854  1.00  0.00           H
ATOM   3434  CB  LEU A 234      33.199  29.510  35.298  1.00  0.00           C
ATOM   3435  HB1 LEU A 234      32.518  28.690  35.509  1.00  0.00           H
ATOM   3436  HB2 LEU A 234      33.476  29.639  34.256  1.00  0.00           H
ATOM   3437  CG  LEU A 234      32.519  30.812  35.704  1.00  0.00           C
ATOM   3438  HG  LEU A 234      32.407  30.764  36.789  1.00  0.00           H
ATOM   3439  CD1 LEU A 234      33.420  32.067  35.437  1.00  0.00           C
ATOM   3440 1HD1 LEU A 234      34.196  32.088  36.214  1.00  0.00           H
ATOM   3441 2HD1 LEU A 234      33.868  31.996  34.447  1.00  0.00           H
ATOM   3442 3HD1 LEU A 234      32.806  32.964  35.401  1.00  0.00           H
ATOM   3443  CD2 LEU A 234      31.273  31.059  34.858  1.00  0.00           C
ATOM   3444 1HD2 LEU A 234      30.827  32.038  35.030  1.00  0.00           H
ATOM   3445 2HD2 LEU A 234      31.531  31.049  33.806  1.00  0.00           H
ATOM   3446 3HD2 LEU A 234      30.542  30.311  35.162  1.00  0.00           H
ATOM   3447  C   LEU A 234      34.459  28.992  37.576  1.00  0.00           C
ATOM   3448  O   LEU A 234      33.630  28.199  38.083  1.00  0.00           O
ATOM   3449  N   LEU A 235      35.313  29.647  38.357  1.00  0.00           N
ATOM   3450  H   LEU A 235      35.997  30.257  37.930  1.00  0.00           H
ATOM   3451  CA  LEU A 235      35.192  29.685  39.830  1.00  0.00           C
ATOM   3452  HA  LEU A 235      35.015  28.693  40.255  1.00  0.00           H
ATOM   3453  CB  LEU A 235      36.411  30.285  40.476  1.00  0.00           C
ATOM   3454  HB1 LEU A 235      36.327  30.215  41.570  1.00  0.00           H
ATOM   3455  HB2 LEU A 235      36.471  31.352  40.246  1.00  0.00           H
ATOM   3456  CG  LEU A 235      37.801  29.687  40.220  1.00  0.00           C
ATOM   3457  HG  LEU A 235      38.148  30.021  39.245  1.00  0.00           H
ATOM   3458  CD1 LEU A 235      38.637  30.327  41.296  1.00  0.00           C
ATOM   3459 1HD1 LEU A 235      38.375  30.001  42.303  1.00  0.00           H
ATOM   3460 2HD1 LEU A 235      39.653  30.135  40.963  1.00  0.00           H
ATOM   3461 3HD1 LEU A 235      38.513  31.404  41.216  1.00  0.00           H
ATOM   3462  CD2 LEU A 235      37.911  28.169  40.194  1.00  0.00           C
ATOM   3463 1HD2 LEU A 235      37.351  27.615  39.434  1.00  0.00           H
ATOM   3464 2HD2 LEU A 235      38.972  27.933  40.110  1.00  0.00           H
ATOM   3465 3HD2 LEU A 235      37.642  27.791  41.183  1.00  0.00           H
ATOM   3466  C   LEU A 235      33.923  30.452  40.186  1.00  0.00           C
ATOM   3467  O   LEU A 235      33.662  31.484  39.546  1.00  0.00           O
ATOM   3468  N   HIS A 236      33.141  30.004  41.112  1.00  0.00           N
ATOM   3469  H   HIS A 236      33.321  29.075  41.458  1.00  0.00           H
ATOM   3470  CA  HIS A 236      31.963  30.721  41.627  1.00  0.00           C
ATOM   3471  HA  HIS A 236      32.300  31.760  41.634  1.00  0.00           H
ATOM   3472  CB  HIS A 236      30.748  30.536  40.631  1.00  0.00           C
ATOM   3473  HB1 HIS A 236      31.116  30.576  39.598  1.00  0.00           H
ATOM   3474  HB2 HIS A 236      30.034  31.354  40.767  1.00  0.00           H
ATOM   3475  CG  HIS A 236      30.013  29.229  40.748  1.00  0.00           C
ATOM   3476  ND1 HIS A 236      28.698  29.096  41.197  1.00  0.00           N
ATOM   3477  HD1 HIS A 236      28.128  29.832  41.587  1.00  0.00           H
ATOM   3478  CE1 HIS A 236      28.428  27.802  41.151  1.00  0.00           C
ATOM   3479  HE1 HIS A 236      27.433  27.386  41.266  1.00  0.00           H
ATOM   3480  NE2 HIS A 236      29.503  27.062  40.829  1.00  0.00           N
ATOM   3481  CD2 HIS A 236      30.514  27.993  40.630  1.00  0.00           C
ATOM   3482  HD2 HIS A 236      31.518  27.819  40.274  1.00  0.00           H
ATOM   3483  C   HIS A 236      31.602  30.389  43.081  1.00  0.00           C
ATOM   3484  O   HIS A 236      31.872  29.287  43.574  1.00  0.00           O
ATOM   3485  N   ARG A 237      30.885  31.318  43.724  1.00  0.00           N
ATOM   3486  H   ARG A 237      30.644  32.143  43.206  1.00  0.00           H
ATOM   3487  CA  ARG A 237      30.368  31.159  45.038  1.00  0.00           C
ATOM   3488  HA  ARG A 237      31.126  30.710  45.670  1.00  0.00           H
ATOM   3489  CB  ARG A 237      29.933  32.531  45.531  1.00  0.00           C
ATOM   3490  HB1 ARG A 237      29.310  32.467  46.422  1.00  0.00           H
ATOM   3491  HB2 ARG A 237      29.235  32.902  44.778  1.00  0.00           H
ATOM   3492  CG  ARG A 237      31.089  33.555  45.791  1.00  0.00           C
ATOM   3493  HG1 ARG A 237      30.547  34.475  45.995  1.00  0.00           H
ATOM   3494  HG2 ARG A 237      31.625  33.779  44.874  1.00  0.00           H
ATOM   3495  CD  ARG A 237      32.097  33.158  46.838  1.00  0.00           C
ATOM   3496  HD1 ARG A 237      32.856  33.937  46.933  1.00  0.00           H
ATOM   3497  HD2 ARG A 237      32.502  32.194  46.563  1.00  0.00           H
ATOM   3498  NE  ARG A 237      31.516  33.033  48.189  1.00  0.00           N
ATOM   3499  HE  ARG A 237      31.223  32.144  48.580  1.00  0.00           H
ATOM   3500  CZ  ARG A 237      31.181  34.035  48.945  1.00  0.00           C
ATOM   3501  NH1 ARG A 237      31.489  35.241  48.622  1.00  0.00           N
ATOM   3502 1HH1 ARG A 237      31.901  35.451  47.731  1.00  0.00           H
ATOM   3503 2HH1 ARG A 237      31.139  36.059  49.109  1.00  0.00           H
ATOM   3504  NH2 ARG A 237      30.666  33.877  50.131  1.00  0.00           N
ATOM   3505 1HH2 ARG A 237      30.299  32.964  50.340  1.00  0.00           H
ATOM   3506 2HH2 ARG A 237      30.465  34.738  50.630  1.00  0.00           H
ATOM   3507  C   ARG A 237      29.208  30.116  44.988  1.00  0.00           C
ATOM   3508  O   ARG A 237      28.228  30.299  44.290  1.00  0.00           O
ATOM   3509  N   GLY A 238      29.313  28.953  45.647  1.00  0.00           N
ATOM   3510  H   GLY A 238      30.145  28.842  46.191  1.00  0.00           H
ATOM   3511  CA  GLY A 238      28.400  27.761  45.440  1.00  0.00           C
ATOM   3512  HA1 GLY A 238      29.047  26.954  45.781  1.00  0.00           H
ATOM   3513  HA2 GLY A 238      28.084  27.695  44.396  1.00  0.00           H
ATOM   3514  C   GLY A 238      27.067  27.796  46.280  1.00  0.00           C
ATOM   3515  O   GLY A 238      26.718  28.868  46.776  1.00  0.00           O
ATOM   3516  N   GLY A 239      26.291  26.672  46.345  1.00  0.00           N
ATOM   3517  H   GLY A 239      26.643  25.779  46.023  1.00  0.00           H
ATOM   3518  CA  GLY A 239      25.011  26.536  47.126  1.00  0.00           C
ATOM   3519  HA1 GLY A 239      24.707  25.492  47.090  1.00  0.00           H
ATOM   3520  HA2 GLY A 239      24.204  27.133  46.689  1.00  0.00           H
ATOM   3521  C   GLY A 239      24.969  26.916  48.618  1.00  0.00           C
ATOM   3522  O   GLY A 239      23.928  27.348  49.164  1.00  0.00           O
ATOM   3523  N   GLY A 240      26.081  26.890  49.327  1.00  0.00           N
ATOM   3524  H   GLY A 240      26.756  26.207  49.005  1.00  0.00           H
ATOM   3525  CA  GLY A 240      26.311  27.451  50.714  1.00  0.00           C
ATOM   3526  HA1 GLY A 240      27.345  27.260  51.019  1.00  0.00           H
ATOM   3527  HA2 GLY A 240      25.687  27.034  51.491  1.00  0.00           H
ATOM   3528  C   GLY A 240      26.221  28.988  50.703  1.00  0.00           C
ATOM   3529  O   GLY A 240      26.071  29.576  51.757  1.00  0.00           O
ATOM   3530  N   ASP A 241      26.340  29.636  49.502  1.00  0.00           N
ATOM   3531  H   ASP A 241      26.318  29.143  48.623  1.00  0.00           H
ATOM   3532  CA  ASP A 241      26.266  31.123  49.274  1.00  0.00           C
ATOM   3533  HA  ASP A 241      26.334  31.584  50.257  1.00  0.00           H
ATOM   3534  CB  ASP A 241      27.489  31.544  48.559  1.00  0.00           C
ATOM   3535  HB1 ASP A 241      27.383  32.624  48.527  1.00  0.00           H
ATOM   3536  HB2 ASP A 241      27.463  31.151  47.542  1.00  0.00           H
ATOM   3537  CG  ASP A 241      28.844  31.257  49.278  1.00  0.00           C
ATOM   3538  OD1 ASP A 241      28.904  31.527  50.511  1.00  0.00           O
ATOM   3539  OD2 ASP A 241      29.791  30.727  48.684  1.00  0.00           O
ATOM   3540  C   ASP A 241      24.960  31.604  48.547  1.00  0.00           C
ATOM   3541  O   ASP A 241      24.116  32.110  49.234  1.00  0.00           O
ATOM   3542  N   LEU A 242      24.783  31.101  47.306  1.00  0.00           N
ATOM   3543  H   LEU A 242      25.437  30.357  47.101  1.00  0.00           H
ATOM   3544  CA  LEU A 242      23.858  31.498  46.332  1.00  0.00           C
ATOM   3545  HA  LEU A 242      23.015  31.975  46.828  1.00  0.00           H
ATOM   3546  CB  LEU A 242      24.596  32.603  45.563  1.00  0.00           C
ATOM   3547  HB1 LEU A 242      23.911  32.982  44.802  1.00  0.00           H
ATOM   3548  HB2 LEU A 242      25.433  32.052  45.141  1.00  0.00           H
ATOM   3549  CG  LEU A 242      24.978  33.839  46.296  1.00  0.00           C
ATOM   3550  HG  LEU A 242      25.695  33.671  47.109  1.00  0.00           H
ATOM   3551  CD1 LEU A 242      25.632  34.849  45.340  1.00  0.00           C
ATOM   3552 1HD1 LEU A 242      24.850  35.254  44.696  1.00  0.00           H
ATOM   3553 2HD1 LEU A 242      26.235  35.565  45.889  1.00  0.00           H
ATOM   3554 3HD1 LEU A 242      26.277  34.255  44.690  1.00  0.00           H
ATOM   3555  CD2 LEU A 242      23.906  34.606  46.983  1.00  0.00           C
ATOM   3556 1HD2 LEU A 242      23.282  34.942  46.156  1.00  0.00           H
ATOM   3557 2HD2 LEU A 242      23.313  34.061  47.718  1.00  0.00           H
ATOM   3558 3HD2 LEU A 242      24.397  35.489  47.395  1.00  0.00           H
ATOM   3559  C   LEU A 242      23.354  30.287  45.450  1.00  0.00           C
ATOM   3560  O   LEU A 242      23.632  30.192  44.266  1.00  0.00           O
ATOM   3561  N   PRO A 243      22.507  29.386  46.012  1.00  0.00           N
ATOM   3562  CD  PRO A 243      22.014  29.437  47.389  1.00  0.00           C
ATOM   3563  HD1 PRO A 243      21.582  30.443  47.470  1.00  0.00           H
ATOM   3564  HD2 PRO A 243      22.763  29.127  48.114  1.00  0.00           H
ATOM   3565  CG  PRO A 243      20.904  28.367  47.481  1.00  0.00           C
ATOM   3566  HG1 PRO A 243      19.981  28.846  47.160  1.00  0.00           H
ATOM   3567  HG2 PRO A 243      20.676  27.977  48.470  1.00  0.00           H
ATOM   3568  CB  PRO A 243      21.302  27.383  46.393  1.00  0.00           C
ATOM   3569  HB1 PRO A 243      20.369  26.914  46.065  1.00  0.00           H
ATOM   3570  HB2 PRO A 243      21.915  26.608  46.860  1.00  0.00           H
ATOM   3571  CA  PRO A 243      21.969  28.219  45.333  1.00  0.00           C
ATOM   3572  HA  PRO A 243      22.880  27.759  44.946  1.00  0.00           H
ATOM   3573  C   PRO A 243      21.034  28.523  44.156  1.00  0.00           C
ATOM   3574  O   PRO A 243      21.176  27.885  43.108  1.00  0.00           O
ATOM   3575  N   ASN A 244      20.282  29.659  44.273  1.00  0.00           N
ATOM   3576  H   ASN A 244      20.241  30.262  45.094  1.00  0.00           H
ATOM   3577  CA  ASN A 244      19.450  30.120  43.189  1.00  0.00           C
ATOM   3578  HA  ASN A 244      18.879  29.268  42.837  1.00  0.00           H
ATOM   3579  CB  ASN A 244      18.463  31.182  43.680  1.00  0.00           C
ATOM   3580  HB1 ASN A 244      19.103  32.060  43.704  1.00  0.00           H
ATOM   3581  HB2 ASN A 244      18.091  30.932  44.672  1.00  0.00           H
ATOM   3582  CG  ASN A 244      17.261  31.334  42.717  1.00  0.00           C
ATOM   3583  OD1 ASN A 244      17.097  30.603  41.770  1.00  0.00           O
ATOM   3584  ND2 ASN A 244      16.398  32.309  42.855  1.00  0.00           N
ATOM   3585 1HD2 ASN A 244      16.605  33.073  43.491  1.00  0.00           H
ATOM   3586 2HD2 ASN A 244      15.712  32.373  42.130  1.00  0.00           H
ATOM   3587  C   ASN A 244      20.272  30.779  42.012  1.00  0.00           C
ATOM   3588  O   ASN A 244      19.896  30.551  40.903  1.00  0.00           O
ATOM   3589  N   SER A 245      21.473  31.269  42.223  1.00  0.00           N
ATOM   3590  H   SER A 245      21.767  31.465  43.171  1.00  0.00           H
ATOM   3591  CA  SER A 245      22.374  31.694  41.076  1.00  0.00           C
ATOM   3592  HA  SER A 245      21.694  32.077  40.328  1.00  0.00           H
ATOM   3593  CB  SER A 245      23.276  32.840  41.605  1.00  0.00           C
ATOM   3594  HB1 SER A 245      24.088  33.041  40.916  1.00  0.00           H
ATOM   3595  HB2 SER A 245      23.537  32.662  42.639  1.00  0.00           H
ATOM   3596  OG  SER A 245      22.354  33.951  41.630  1.00  0.00           O
ATOM   3597  HG  SER A 245      21.707  33.790  42.316  1.00  0.00           H
ATOM   3598  C   SER A 245      23.210  30.549  40.458  1.00  0.00           C
ATOM   3599  O   SER A 245      23.232  30.458  39.229  1.00  0.00           O
ATOM   3600  N   GLN A 246      23.735  29.601  41.285  1.00  0.00           N
ATOM   3601  H   GLN A 246      23.794  29.754  42.275  1.00  0.00           H
ATOM   3602  CA  GLN A 246      24.240  28.295  40.778  1.00  0.00           C
ATOM   3603  HA  GLN A 246      25.156  28.414  40.194  1.00  0.00           H
ATOM   3604  CB  GLN A 246      24.548  27.506  42.031  1.00  0.00           C
ATOM   3605  HB1 GLN A 246      23.662  27.580  42.655  1.00  0.00           H
ATOM   3606  HB2 GLN A 246      25.338  27.907  42.658  1.00  0.00           H
ATOM   3607  CG  GLN A 246      24.887  26.087  41.717  1.00  0.00           C
ATOM   3608  HG1 GLN A 246      25.588  26.040  40.893  1.00  0.00           H
ATOM   3609  HG2 GLN A 246      23.957  25.546  41.521  1.00  0.00           H
ATOM   3610  CD  GLN A 246      25.678  25.316  42.750  1.00  0.00           C
ATOM   3611  OE1 GLN A 246      26.867  24.959  42.595  1.00  0.00           O
ATOM   3612  NE2 GLN A 246      25.037  25.030  43.839  1.00  0.00           N
ATOM   3613 1HE2 GLN A 246      24.108  25.405  43.992  1.00  0.00           H
ATOM   3614 2HE2 GLN A 246      25.360  24.363  44.523  1.00  0.00           H
ATOM   3615  C   GLN A 246      23.257  27.586  39.861  1.00  0.00           C
ATOM   3616  O   GLN A 246      23.625  27.109  38.828  1.00  0.00           O
ATOM   3617  N   GLU A 247      21.939  27.603  40.177  1.00  0.00           N
ATOM   3618  H   GLU A 247      21.676  28.160  40.980  1.00  0.00           H
ATOM   3619  CA  GLU A 247      20.958  26.963  39.371  1.00  0.00           C
ATOM   3620  HA  GLU A 247      21.317  25.944  39.230  1.00  0.00           H
ATOM   3621  CB  GLU A 247      19.586  26.907  40.184  1.00  0.00           C
ATOM   3622  HB1 GLU A 247      19.200  27.914  40.331  1.00  0.00           H
ATOM   3623  HB2 GLU A 247      19.798  26.500  41.170  1.00  0.00           H
ATOM   3624  CG  GLU A 247      18.574  25.997  39.536  1.00  0.00           C
ATOM   3625  HG1 GLU A 247      19.000  25.043  39.241  1.00  0.00           H
ATOM   3626  HG2 GLU A 247      18.266  26.516  38.624  1.00  0.00           H
ATOM   3627  CD  GLU A 247      17.314  25.658  40.336  1.00  0.00           C
ATOM   3628  OE1 GLU A 247      16.193  25.576  39.671  1.00  0.00           O
ATOM   3629  OE2 GLU A 247      17.387  25.410  41.579  1.00  0.00           O
ATOM   3630  C   GLU A 247      20.751  27.597  37.948  1.00  0.00           C
ATOM   3631  O   GLU A 247      20.030  27.049  37.147  1.00  0.00           O
ATOM   3632  N   ALA A 248      21.361  28.755  37.697  1.00  0.00           N
ATOM   3633  H   ALA A 248      21.926  29.082  38.464  1.00  0.00           H
ATOM   3634  CA  ALA A 248      21.352  29.495  36.376  1.00  0.00           C
ATOM   3635  HA  ALA A 248      20.692  28.968  35.687  1.00  0.00           H
ATOM   3636  CB  ALA A 248      20.966  30.957  36.568  1.00  0.00           C
ATOM   3637  HB1 ALA A 248      21.130  31.440  35.604  1.00  0.00           H
ATOM   3638  HB2 ALA A 248      19.923  30.937  36.896  1.00  0.00           H
ATOM   3639  HB3 ALA A 248      21.617  31.369  37.342  1.00  0.00           H
ATOM   3640  C   ALA A 248      22.790  29.389  35.694  1.00  0.00           C
ATOM   3641  O   ALA A 248      22.831  29.057  34.532  1.00  0.00           O
ATOM   3642  N   LEU A 249      23.817  29.708  36.414  1.00  0.00           N
ATOM   3643  H   LEU A 249      23.714  30.087  37.342  1.00  0.00           H
ATOM   3644  CA  LEU A 249      25.215  29.542  35.991  1.00  0.00           C
ATOM   3645  HA  LEU A 249      25.406  30.186  35.130  1.00  0.00           H
ATOM   3646  CB  LEU A 249      26.161  29.864  37.196  1.00  0.00           C
ATOM   3647  HB1 LEU A 249      27.078  29.308  37.008  1.00  0.00           H
ATOM   3648  HB2 LEU A 249      25.719  29.561  38.152  1.00  0.00           H
ATOM   3649  CG  LEU A 249      26.549  31.300  37.396  1.00  0.00           C
ATOM   3650  HG  LEU A 249      25.652  31.921  37.364  1.00  0.00           H
ATOM   3651  CD1 LEU A 249      27.232  31.610  38.816  1.00  0.00           C
ATOM   3652 1HD1 LEU A 249      26.505  31.394  39.604  1.00  0.00           H
ATOM   3653 2HD1 LEU A 249      28.162  31.055  38.929  1.00  0.00           H
ATOM   3654 3HD1 LEU A 249      27.380  32.673  39.005  1.00  0.00           H
ATOM   3655  CD2 LEU A 249      27.368  31.834  36.239  1.00  0.00           C
ATOM   3656 1HD2 LEU A 249      28.307  31.275  36.151  1.00  0.00           H
ATOM   3657 2HD2 LEU A 249      26.844  31.826  35.283  1.00  0.00           H
ATOM   3658 3HD2 LEU A 249      27.464  32.855  36.594  1.00  0.00           H
ATOM   3659  C   LEU A 249      25.414  28.072  35.474  1.00  0.00           C
ATOM   3660  O   LEU A 249      26.031  27.837  34.420  1.00  0.00           O
ATOM   3661  N   GLN A 250      24.768  26.985  36.025  1.00  0.00           N
ATOM   3662  H   GLN A 250      24.211  27.067  36.856  1.00  0.00           H
ATOM   3663  CA  GLN A 250      24.809  25.635  35.395  1.00  0.00           C
ATOM   3664  HA  GLN A 250      25.835  25.516  35.033  1.00  0.00           H
ATOM   3665  CB  GLN A 250      24.491  24.493  36.395  1.00  0.00           C
ATOM   3666  HB1 GLN A 250      24.466  23.513  35.929  1.00  0.00           H
ATOM   3667  HB2 GLN A 250      23.489  24.565  36.819  1.00  0.00           H
ATOM   3668  CG  GLN A 250      25.546  24.380  37.510  1.00  0.00           C
ATOM   3669  HG1 GLN A 250      25.695  25.318  38.056  1.00  0.00           H
ATOM   3670  HG2 GLN A 250      26.553  24.205  37.130  1.00  0.00           H
ATOM   3671  CD  GLN A 250      25.200  23.332  38.637  1.00  0.00           C
ATOM   3672  OE1 GLN A 250      24.232  22.541  38.520  1.00  0.00           O
ATOM   3673  NE2 GLN A 250      25.889  23.384  39.778  1.00  0.00           N
ATOM   3674 1HE2 GLN A 250      26.567  24.121  39.926  1.00  0.00           H
ATOM   3675 2HE2 GLN A 250      25.571  22.778  40.522  1.00  0.00           H
ATOM   3676  C   GLN A 250      24.033  25.480  34.039  1.00  0.00           C
ATOM   3677  O   GLN A 250      24.039  24.428  33.424  1.00  0.00           O
ATOM   3678  N   LYS A 251      23.478  26.584  33.515  1.00  0.00           N
ATOM   3679  H   LYS A 251      23.641  27.470  33.971  1.00  0.00           H
ATOM   3680  CA  LYS A 251      22.668  26.654  32.236  1.00  0.00           C
ATOM   3681  HA  LYS A 251      22.323  25.661  31.955  1.00  0.00           H
ATOM   3682  CB  LYS A 251      21.419  27.451  32.317  1.00  0.00           C
ATOM   3683  HB1 LYS A 251      21.021  27.533  31.309  1.00  0.00           H
ATOM   3684  HB2 LYS A 251      21.661  28.491  32.508  1.00  0.00           H
ATOM   3685  CG  LYS A 251      20.457  26.924  33.387  1.00  0.00           C
ATOM   3686  HG1 LYS A 251      20.876  27.134  34.378  1.00  0.00           H
ATOM   3687  HG2 LYS A 251      20.352  25.844  33.277  1.00  0.00           H
ATOM   3688  CD  LYS A 251      19.067  27.607  33.309  1.00  0.00           C
ATOM   3689  HD1 LYS A 251      18.713  27.460  32.292  1.00  0.00           H
ATOM   3690  HD2 LYS A 251      19.234  28.665  33.459  1.00  0.00           H
ATOM   3691  CE  LYS A 251      18.069  26.923  34.279  1.00  0.00           C
ATOM   3692  HE1 LYS A 251      18.637  26.710  35.183  1.00  0.00           H
ATOM   3693  HE2 LYS A 251      17.820  25.920  33.925  1.00  0.00           H
ATOM   3694  NZ  LYS A 251      16.934  27.748  34.586  1.00  0.00           N
ATOM   3695  HZ1 LYS A 251      17.228  28.717  34.556  1.00  0.00           H
ATOM   3696  HZ2 LYS A 251      16.269  27.611  33.847  1.00  0.00           H
ATOM   3697  HZ3 LYS A 251      16.421  27.444  35.408  1.00  0.00           H
ATOM   3698  C   LYS A 251      23.675  27.112  31.122  1.00  0.00           C
ATOM   3699  O   LYS A 251      23.311  27.184  29.896  1.00  0.00           O
ATOM   3700  N   LEU A 252      24.894  27.358  31.433  1.00  0.00           N
ATOM   3701  H   LEU A 252      25.049  27.352  32.437  1.00  0.00           H
ATOM   3702  CA  LEU A 252      26.037  27.492  30.523  1.00  0.00           C
ATOM   3703  HA  LEU A 252      25.709  28.045  29.645  1.00  0.00           H
ATOM   3704  CB  LEU A 252      27.188  28.186  31.219  1.00  0.00           C
ATOM   3705  HB1 LEU A 252      28.020  28.389  30.552  1.00  0.00           H
ATOM   3706  HB2 LEU A 252      27.535  27.665  32.114  1.00  0.00           H
ATOM   3707  CG  LEU A 252      26.760  29.595  31.686  1.00  0.00           C
ATOM   3708  HG  LEU A 252      26.035  29.544  32.501  1.00  0.00           H
ATOM   3709  CD1 LEU A 252      27.969  30.266  32.281  1.00  0.00           C
ATOM   3710 1HD1 LEU A 252      27.708  31.159  32.862  1.00  0.00           H
ATOM   3711 2HD1 LEU A 252      28.514  29.539  32.887  1.00  0.00           H
ATOM   3712 3HD1 LEU A 252      28.653  30.486  31.464  1.00  0.00           H
ATOM   3713  CD2 LEU A 252      26.229  30.464  30.546  1.00  0.00           C
ATOM   3714 1HD2 LEU A 252      26.860  30.398  29.648  1.00  0.00           H
ATOM   3715 2HD2 LEU A 252      25.296  30.134  30.078  1.00  0.00           H
ATOM   3716 3HD2 LEU A 252      26.021  31.462  30.916  1.00  0.00           H
ATOM   3717  C   LEU A 252      26.375  26.065  30.053  1.00  0.00           C
ATOM   3718  O   LEU A 252      26.460  25.134  30.884  1.00  0.00           O
ATOM   3719  N   SER A 253      26.785  25.895  28.755  1.00  0.00           N
ATOM   3720  H   SER A 253      26.600  26.640  28.103  1.00  0.00           H
ATOM   3721  CA  SER A 253      27.370  24.660  28.188  1.00  0.00           C
ATOM   3722  HA  SER A 253      27.422  23.888  28.953  1.00  0.00           H
ATOM   3723  CB  SER A 253      26.404  24.064  27.208  1.00  0.00           C
ATOM   3724  HB1 SER A 253      26.943  23.256  26.722  1.00  0.00           H
ATOM   3725  HB2 SER A 253      26.129  24.752  26.404  1.00  0.00           H
ATOM   3726  OG  SER A 253      25.234  23.599  27.869  1.00  0.00           O
ATOM   3727  HG  SER A 253      24.809  22.961  27.303  1.00  0.00           H
ATOM   3728  C   SER A 253      28.763  24.815  27.605  1.00  0.00           C
ATOM   3729  O   SER A 253      29.353  23.768  27.241  1.00  0.00           O
ATOM   3730  N   ASP A 254      29.328  26.017  27.594  1.00  0.00           N
ATOM   3731  H   ASP A 254      28.763  26.775  27.937  1.00  0.00           H
ATOM   3732  CA  ASP A 254      30.652  26.394  27.089  1.00  0.00           C
ATOM   3733  HA  ASP A 254      31.065  25.599  26.458  1.00  0.00           H
ATOM   3734  CB  ASP A 254      30.668  27.676  26.233  1.00  0.00           C
ATOM   3735  HB1 ASP A 254      31.664  27.689  25.778  1.00  0.00           H
ATOM   3736  HB2 ASP A 254      30.537  28.491  26.954  1.00  0.00           H
ATOM   3737  CG  ASP A 254      29.509  27.690  25.208  1.00  0.00           C
ATOM   3738  OD1 ASP A 254      29.389  26.848  24.297  1.00  0.00           O
ATOM   3739  OD2 ASP A 254      28.661  28.586  25.357  1.00  0.00           O
ATOM   3740  C   ASP A 254      31.732  26.547  28.136  1.00  0.00           C
ATOM   3741  O   ASP A 254      32.918  26.739  27.802  1.00  0.00           O
ATOM   3742  N   VAL A 255      31.590  26.370  29.428  1.00  0.00           N
ATOM   3743  H   VAL A 255      30.650  26.216  29.762  1.00  0.00           H
ATOM   3744  CA  VAL A 255      32.561  26.413  30.468  1.00  0.00           C
ATOM   3745  HA  VAL A 255      33.547  26.101  30.103  1.00  0.00           H
ATOM   3746  CB  VAL A 255      32.686  27.846  31.038  1.00  0.00           C
ATOM   3747  HB  VAL A 255      32.955  28.535  30.243  1.00  0.00           H
ATOM   3748  CG1 VAL A 255      31.429  28.330  31.820  1.00  0.00           C
ATOM   3749 1HG1 VAL A 255      31.333  27.842  32.787  1.00  0.00           H
ATOM   3750 2HG1 VAL A 255      31.615  29.394  31.983  1.00  0.00           H
ATOM   3751 3HG1 VAL A 255      30.579  28.091  31.177  1.00  0.00           H
ATOM   3752  CG2 VAL A 255      33.884  28.048  31.999  1.00  0.00           C
ATOM   3753 1HG2 VAL A 255      34.829  27.684  31.584  1.00  0.00           H
ATOM   3754 2HG2 VAL A 255      33.952  29.128  32.102  1.00  0.00           H
ATOM   3755 3HG2 VAL A 255      33.657  27.583  32.957  1.00  0.00           H
ATOM   3756  C   VAL A 255      32.199  25.548  31.611  1.00  0.00           C
ATOM   3757  O   VAL A 255      31.069  25.475  32.020  1.00  0.00           O
ATOM   3758  N   THR A 256      33.078  24.794  32.286  1.00  0.00           N
ATOM   3759  H   THR A 256      34.024  24.921  31.971  1.00  0.00           H
ATOM   3760  CA  THR A 256      32.791  24.000  33.522  1.00  0.00           C
ATOM   3761  HA  THR A 256      31.823  23.527  33.392  1.00  0.00           H
ATOM   3762  CB  THR A 256      33.897  22.961  33.731  1.00  0.00           C
ATOM   3763  HB  THR A 256      34.884  23.370  33.961  1.00  0.00           H
ATOM   3764  CG2 THR A 256      33.524  22.058  34.957  1.00  0.00           C
ATOM   3765 1HG2 THR A 256      33.290  22.678  35.829  1.00  0.00           H
ATOM   3766 2HG2 THR A 256      32.643  21.439  34.804  1.00  0.00           H
ATOM   3767 3HG2 THR A 256      34.390  21.452  35.244  1.00  0.00           H
ATOM   3768  OG1 THR A 256      34.189  22.087  32.659  1.00  0.00           O
ATOM   3769  HG1 THR A 256      35.140  21.970  32.701  1.00  0.00           H
ATOM   3770  C   THR A 256      32.708  24.875  34.761  1.00  0.00           C
ATOM   3771  O   THR A 256      33.616  25.555  35.110  1.00  0.00           O
ATOM   3772  N   LEU A 257      31.590  24.815  35.549  1.00  0.00           N
ATOM   3773  H   LEU A 257      30.797  24.257  35.272  1.00  0.00           H
ATOM   3774  CA  LEU A 257      31.501  25.547  36.821  1.00  0.00           C
ATOM   3775  HA  LEU A 257      31.921  26.542  36.690  1.00  0.00           H
ATOM   3776  CB  LEU A 257      29.986  25.826  37.193  1.00  0.00           C
ATOM   3777  HB1 LEU A 257      29.786  26.074  38.239  1.00  0.00           H
ATOM   3778  HB2 LEU A 257      29.308  25.023  36.902  1.00  0.00           H
ATOM   3779  CG  LEU A 257      29.447  27.022  36.501  1.00  0.00           C
ATOM   3780  HG  LEU A 257      28.359  27.016  36.585  1.00  0.00           H
ATOM   3781  CD1 LEU A 257      29.995  28.401  37.035  1.00  0.00           C
ATOM   3782 1HD1 LEU A 257      30.949  28.524  36.520  1.00  0.00           H
ATOM   3783 2HD1 LEU A 257      29.352  29.185  36.635  1.00  0.00           H
ATOM   3784 3HD1 LEU A 257      29.906  28.455  38.121  1.00  0.00           H
ATOM   3785  CD2 LEU A 257      29.558  27.002  34.980  1.00  0.00           C
ATOM   3786 1HD2 LEU A 257      30.554  27.183  34.576  1.00  0.00           H
ATOM   3787 2HD2 LEU A 257      29.294  25.997  34.649  1.00  0.00           H
ATOM   3788 3HD2 LEU A 257      28.912  27.758  34.540  1.00  0.00           H
ATOM   3789  C   LEU A 257      32.102  24.837  37.990  1.00  0.00           C
ATOM   3790  O   LEU A 257      31.871  23.610  38.165  1.00  0.00           O
ATOM   3791  N   VAL A 258      32.895  25.612  38.741  1.00  0.00           N
ATOM   3792  H   VAL A 258      33.225  26.489  38.375  1.00  0.00           H
ATOM   3793  CA  VAL A 258      33.621  25.122  39.957  1.00  0.00           C
ATOM   3794  HA  VAL A 258      33.570  24.038  40.037  1.00  0.00           H
ATOM   3795  CB  VAL A 258      35.105  25.316  39.877  1.00  0.00           C
ATOM   3796  HB  VAL A 258      35.274  26.387  39.755  1.00  0.00           H
ATOM   3797  CG1 VAL A 258      35.834  24.803  41.159  1.00  0.00           C
ATOM   3798 1HG1 VAL A 258      36.849  24.524  40.868  1.00  0.00           H
ATOM   3799 2HG1 VAL A 258      35.916  25.546  41.958  1.00  0.00           H
ATOM   3800 3HG1 VAL A 258      35.294  23.887  41.406  1.00  0.00           H
ATOM   3801  CG2 VAL A 258      35.637  24.486  38.680  1.00  0.00           C
ATOM   3802 1HG2 VAL A 258      35.385  24.994  37.746  1.00  0.00           H
ATOM   3803 2HG2 VAL A 258      36.708  24.390  38.514  1.00  0.00           H
ATOM   3804 3HG2 VAL A 258      35.212  23.475  38.651  1.00  0.00           H
ATOM   3805  C   VAL A 258      33.047  25.808  41.282  1.00  0.00           C
ATOM   3806  O   VAL A 258      33.410  26.984  41.611  1.00  0.00           O
ATOM   3807  N   PRO A 259      32.236  25.058  42.080  1.00  0.00           N
ATOM   3808  CD  PRO A 259      31.597  23.802  41.788  1.00  0.00           C
ATOM   3809  HD1 PRO A 259      32.194  22.976  41.390  1.00  0.00           H
ATOM   3810  HD2 PRO A 259      30.945  23.985  40.944  1.00  0.00           H
ATOM   3811  CG  PRO A 259      30.622  23.440  43.002  1.00  0.00           C
ATOM   3812  HG1 PRO A 259      31.083  22.632  43.568  1.00  0.00           H
ATOM   3813  HG2 PRO A 259      29.658  23.091  42.631  1.00  0.00           H
ATOM   3814  CB  PRO A 259      30.470  24.739  43.740  1.00  0.00           C
ATOM   3815  HB1 PRO A 259      30.530  24.635  44.824  1.00  0.00           H
ATOM   3816  HB2 PRO A 259      29.544  25.275  43.534  1.00  0.00           H
ATOM   3817  CA  PRO A 259      31.658  25.559  43.367  1.00  0.00           C
ATOM   3818  HA  PRO A 259      31.277  26.571  43.226  1.00  0.00           H
ATOM   3819  C   PRO A 259      32.608  25.724  44.619  1.00  0.00           C
ATOM   3820  O   PRO A 259      32.847  24.808  45.410  1.00  0.00           O
ATOM   3821  N   VAL A 260      33.130  26.945  44.820  1.00  0.00           N
ATOM   3822  H   VAL A 260      32.800  27.711  44.253  1.00  0.00           H
ATOM   3823  CA  VAL A 260      33.872  27.400  45.994  1.00  0.00           C
ATOM   3824  HA  VAL A 260      34.068  26.483  46.567  1.00  0.00           H
ATOM   3825  CB  VAL A 260      35.235  27.909  45.435  1.00  0.00           C
ATOM   3826  HB  VAL A 260      35.914  28.217  46.226  1.00  0.00           H
ATOM   3827  CG1 VAL A 260      35.955  26.797  44.672  1.00  0.00           C
ATOM   3828 1HG1 VAL A 260      35.315  26.279  43.964  1.00  0.00           H
ATOM   3829 2HG1 VAL A 260      36.848  27.206  44.179  1.00  0.00           H
ATOM   3830 3HG1 VAL A 260      36.267  26.113  45.475  1.00  0.00           H
ATOM   3831  CG2 VAL A 260      35.126  29.176  44.535  1.00  0.00           C
ATOM   3832 1HG2 VAL A 260      36.142  29.399  44.201  1.00  0.00           H
ATOM   3833 2HG2 VAL A 260      34.422  28.876  43.762  1.00  0.00           H
ATOM   3834 3HG2 VAL A 260      34.678  30.066  44.980  1.00  0.00           H
ATOM   3835  C   VAL A 260      33.174  28.356  46.954  1.00  0.00           C
ATOM   3836  O   VAL A 260      32.150  28.923  46.659  1.00  0.00           O
ATOM   3837  N   SER A 261      33.777  28.598  48.132  1.00  0.00           N
ATOM   3838  H   SER A 261      34.746  28.368  48.269  1.00  0.00           H
ATOM   3839  CA  SER A 261      33.256  29.561  49.161  1.00  0.00           C
ATOM   3840  HA  SER A 261      32.492  30.279  48.860  1.00  0.00           H
ATOM   3841  CB  SER A 261      32.585  28.585  50.220  1.00  0.00           C
ATOM   3842  HB1 SER A 261      33.360  27.994  50.687  1.00  0.00           H
ATOM   3843  HB2 SER A 261      31.850  27.967  49.694  1.00  0.00           H
ATOM   3844  OG  SER A 261      31.924  29.391  51.275  1.00  0.00           O
ATOM   3845  HG  SER A 261      32.543  29.405  52.005  1.00  0.00           H
ATOM   3846  C   SER A 261      34.315  30.292  49.874  1.00  0.00           C
ATOM   3847  O   SER A 261      35.476  29.826  50.007  1.00  0.00           O
ATOM   3848  N   CYS A 262      33.997  31.486  50.369  1.00  0.00           N
ATOM   3849  H   CYS A 262      33.053  31.817  50.207  1.00  0.00           H
ATOM   3850  CA  CYS A 262      34.870  32.393  51.214  1.00  0.00           C
ATOM   3851  HA  CYS A 262      35.586  31.760  51.731  1.00  0.00           H
ATOM   3852  CB  CYS A 262      35.713  33.318  50.318  1.00  0.00           C
ATOM   3853  HB1 CYS A 262      36.344  32.725  49.658  1.00  0.00           H
ATOM   3854  HB2 CYS A 262      36.279  33.945  51.004  1.00  0.00           H
ATOM   3855  SG  CYS A 262      34.618  34.284  49.252  1.00  0.00           S
ATOM   3856  HG  CYS A 262      34.126  35.092  50.198  1.00  0.00           H
ATOM   3857  C   CYS A 262      34.084  32.996  52.336  1.00  0.00           C
ATOM   3858  O   CYS A 262      34.157  34.192  52.633  1.00  0.00           O
ATOM   3859  N   SER A 263      33.275  32.202  52.968  1.00  0.00           N
ATOM   3860  H   SER A 263      33.413  31.230  52.759  1.00  0.00           H
ATOM   3861  CA  SER A 263      32.357  32.564  54.019  1.00  0.00           C
ATOM   3862  HA  SER A 263      31.621  33.241  53.588  1.00  0.00           H
ATOM   3863  CB  SER A 263      31.539  31.335  54.456  1.00  0.00           C
ATOM   3864  HB1 SER A 263      30.995  30.899  53.624  1.00  0.00           H
ATOM   3865  HB2 SER A 263      30.784  31.734  55.142  1.00  0.00           H
ATOM   3866  OG  SER A 263      32.391  30.387  55.137  1.00  0.00           O
ATOM   3867  HG  SER A 263      33.151  30.228  54.556  1.00  0.00           H
ATOM   3868  C   SER A 263      32.969  33.314  55.203  1.00  0.00           C
ATOM   3869  O   SER A 263      32.372  34.296  55.599  1.00  0.00           O
ATOM   3870  N   GLU A 264      34.035  32.788  55.762  1.00  0.00           N
ATOM   3871  H   GLU A 264      34.258  31.849  55.460  1.00  0.00           H
ATOM   3872  CA  GLU A 264      34.639  33.411  56.954  1.00  0.00           C
ATOM   3873  HA  GLU A 264      33.845  33.491  57.701  1.00  0.00           H
ATOM   3874  CB  GLU A 264      35.646  32.442  57.515  1.00  0.00           C
ATOM   3875  HB1 GLU A 264      36.454  32.360  56.777  1.00  0.00           H
ATOM   3876  HB2 GLU A 264      35.125  31.489  57.564  1.00  0.00           H
ATOM   3877  CG  GLU A 264      36.119  32.922  58.937  1.00  0.00           C
ATOM   3878  HG1 GLU A 264      36.714  33.827  58.865  1.00  0.00           H
ATOM   3879  HG2 GLU A 264      36.812  32.138  59.252  1.00  0.00           H
ATOM   3880  CD  GLU A 264      35.054  32.938  60.009  1.00  0.00           C
ATOM   3881  OE1 GLU A 264      35.136  33.815  60.897  1.00  0.00           O
ATOM   3882  OE2 GLU A 264      34.095  32.078  60.036  1.00  0.00           O
ATOM   3883  C   GLU A 264      35.187  34.840  56.705  1.00  0.00           C
ATOM   3884  O   GLU A 264      35.044  35.717  57.544  1.00  0.00           O
ATOM   3885  N   LEU A 265      35.756  34.951  55.567  1.00  0.00           N
ATOM   3886  H   LEU A 265      35.551  34.215  54.900  1.00  0.00           H
ATOM   3887  CA  LEU A 265      36.350  36.134  55.042  1.00  0.00           C
ATOM   3888  HA  LEU A 265      36.836  36.706  55.832  1.00  0.00           H
ATOM   3889  CB  LEU A 265      37.438  35.739  54.026  1.00  0.00           C
ATOM   3890  HB1 LEU A 265      37.773  36.691  53.610  1.00  0.00           H
ATOM   3891  HB2 LEU A 265      36.999  35.098  53.262  1.00  0.00           H
ATOM   3892  CG  LEU A 265      38.678  34.957  54.617  1.00  0.00           C
ATOM   3893  HG  LEU A 265      38.295  34.127  55.201  1.00  0.00           H
ATOM   3894  CD1 LEU A 265      39.486  34.238  53.542  1.00  0.00           C
ATOM   3895 1HD1 LEU A 265      38.798  33.689  52.901  1.00  0.00           H
ATOM   3896 2HD1 LEU A 265      39.974  34.947  52.889  1.00  0.00           H
ATOM   3897 3HD1 LEU A 265      40.149  33.520  54.014  1.00  0.00           H
ATOM   3898  CD2 LEU A 265      39.628  35.767  55.480  1.00  0.00           C
ATOM   3899 1HD2 LEU A 265      39.018  36.000  56.357  1.00  0.00           H
ATOM   3900 2HD2 LEU A 265      40.542  35.273  55.793  1.00  0.00           H
ATOM   3901 3HD2 LEU A 265      39.936  36.762  55.162  1.00  0.00           H
ATOM   3902  C   LEU A 265      35.223  37.107  54.494  1.00  0.00           C
ATOM   3903  O   LEU A 265      35.439  38.327  54.548  1.00  0.00           O
ATOM   3904  N   GLU A 266      34.054  36.668  53.950  1.00  0.00           N
ATOM   3905  H   GLU A 266      33.875  35.676  53.909  1.00  0.00           H
ATOM   3906  CA  GLU A 266      32.872  37.563  53.640  1.00  0.00           C
ATOM   3907  HA  GLU A 266      33.289  38.418  53.090  1.00  0.00           H
ATOM   3908  CB  GLU A 266      31.893  36.893  52.618  1.00  0.00           C
ATOM   3909  HB1 GLU A 266      31.593  35.925  53.021  1.00  0.00           H
ATOM   3910  HB2 GLU A 266      32.466  36.642  51.721  1.00  0.00           H
ATOM   3911  CG  GLU A 266      30.700  37.686  52.145  1.00  0.00           C
ATOM   3912  HG1 GLU A 266      31.049  38.653  51.784  1.00  0.00           H
ATOM   3913  HG2 GLU A 266      30.071  37.854  53.021  1.00  0.00           H
ATOM   3914  CD  GLU A 266      29.884  36.969  51.092  1.00  0.00           C
ATOM   3915  OE1 GLU A 266      29.155  36.026  51.421  1.00  0.00           O
ATOM   3916  OE2 GLU A 266      30.123  37.277  49.879  1.00  0.00           O
ATOM   3917  C   GLU A 266      32.216  38.315  54.813  1.00  0.00           C
ATOM   3918  O   GLU A 266      31.523  39.282  54.594  1.00  0.00           O
ATOM   3919  N   LYS A 267      32.487  37.947  56.049  1.00  0.00           N
ATOM   3920  H   LYS A 267      33.000  37.114  56.305  1.00  0.00           H
ATOM   3921  CA  LYS A 267      32.186  38.735  57.269  1.00  0.00           C
ATOM   3922  HA  LYS A 267      31.156  39.086  57.197  1.00  0.00           H
ATOM   3923  CB  LYS A 267      32.341  37.759  58.520  1.00  0.00           C
ATOM   3924  HB1 LYS A 267      32.117  38.278  59.449  1.00  0.00           H
ATOM   3925  HB2 LYS A 267      33.306  37.245  58.515  1.00  0.00           H
ATOM   3926  CG  LYS A 267      31.320  36.627  58.452  1.00  0.00           C
ATOM   3927  HG1 LYS A 267      31.563  36.028  57.580  1.00  0.00           H
ATOM   3928  HG2 LYS A 267      30.415  37.182  58.185  1.00  0.00           H
ATOM   3929  CD  LYS A 267      31.158  35.839  59.773  1.00  0.00           C
ATOM   3930  HD1 LYS A 267      30.344  35.128  59.664  1.00  0.00           H
ATOM   3931  HD2 LYS A 267      30.996  36.529  60.597  1.00  0.00           H
ATOM   3932  CE  LYS A 267      32.487  35.107  59.967  1.00  0.00           C
ATOM   3933  HE1 LYS A 267      33.319  35.792  60.128  1.00  0.00           H
ATOM   3934  HE2 LYS A 267      32.703  34.433  59.146  1.00  0.00           H
ATOM   3935  NZ  LYS A 267      32.408  34.268  61.261  1.00  0.00           N
ATOM   3936  HZ1 LYS A 267      33.251  33.717  61.349  1.00  0.00           H
ATOM   3937  HZ2 LYS A 267      32.512  34.952  62.000  1.00  0.00           H
ATOM   3938  HZ3 LYS A 267      31.515  33.815  61.322  1.00  0.00           H
ATOM   3939  C   LYS A 267      32.988  40.033  57.385  1.00  0.00           C
ATOM   3940  O   LYS A 267      32.425  41.023  57.899  1.00  0.00           O
ATOM   3941  N   ALA A 268      34.175  40.140  56.769  1.00  0.00           N
ATOM   3942  H   ALA A 268      34.686  39.282  56.558  1.00  0.00           H
ATOM   3943  CA  ALA A 268      34.843  41.473  56.558  1.00  0.00           C
ATOM   3944  HA  ALA A 268      34.451  42.198  57.273  1.00  0.00           H
ATOM   3945  CB  ALA A 268      36.374  41.186  56.796  1.00  0.00           C
ATOM   3946  HB1 ALA A 268      36.826  40.547  56.044  1.00  0.00           H
ATOM   3947  HB2 ALA A 268      36.997  42.085  56.776  1.00  0.00           H
ATOM   3948  HB3 ALA A 268      36.479  40.763  57.793  1.00  0.00           H
ATOM   3949  C   ALA A 268      34.609  41.989  55.172  1.00  0.00           C
ATOM   3950  O   ALA A 268      35.288  42.913  54.791  1.00  0.00           O
ATOM   3951  N   GLY A 269      33.685  41.383  54.357  1.00  0.00           N
ATOM   3952  H   GLY A 269      33.164  40.583  54.704  1.00  0.00           H
ATOM   3953  CA  GLY A 269      33.465  41.760  52.994  1.00  0.00           C
ATOM   3954  HA1 GLY A 269      33.113  42.786  52.917  1.00  0.00           H
ATOM   3955  HA2 GLY A 269      32.564  41.266  52.626  1.00  0.00           H
ATOM   3956  C   GLY A 269      34.525  41.453  51.916  1.00  0.00           C
ATOM   3957  O   GLY A 269      34.637  42.133  50.885  1.00  0.00           O
ATOM   3958  N   ALA A 270      35.232  40.348  52.088  1.00  0.00           N
ATOM   3959  H   ALA A 270      35.042  39.721  52.866  1.00  0.00           H
ATOM   3960  CA  ALA A 270      36.105  39.717  50.989  1.00  0.00           C
ATOM   3961  HA  ALA A 270      36.699  40.501  50.510  1.00  0.00           H
ATOM   3962  CB  ALA A 270      37.070  38.735  51.674  1.00  0.00           C
ATOM   3963  HB1 ALA A 270      37.982  38.690  51.088  1.00  0.00           H
ATOM   3964  HB2 ALA A 270      37.297  39.103  52.670  1.00  0.00           H
ATOM   3965  HB3 ALA A 270      36.635  37.754  51.873  1.00  0.00           H
ATOM   3966  C   ALA A 270      35.316  38.948  49.880  1.00  0.00           C
ATOM   3967  O   ALA A 270      34.175  38.412  50.125  1.00  0.00           O
ATOM   3968  N   GLY A 271      35.993  38.675  48.752  1.00  0.00           N
ATOM   3969  H   GLY A 271      36.894  39.063  48.536  1.00  0.00           H
ATOM   3970  CA  GLY A 271      35.314  38.032  47.567  1.00  0.00           C
ATOM   3971  HA1 GLY A 271      34.750  38.688  46.899  1.00  0.00           H
ATOM   3972  HA2 GLY A 271      34.761  37.180  47.956  1.00  0.00           H
ATOM   3973  C   GLY A 271      36.314  37.395  46.673  1.00  0.00           C
ATOM   3974  O   GLY A 271      37.546  37.578  46.841  1.00  0.00           O
ATOM   3975  N   LEU A 272      35.899  36.664  45.633  1.00  0.00           N
ATOM   3976  H   LEU A 272      34.924  36.635  45.381  1.00  0.00           H
ATOM   3977  CA  LEU A 272      36.775  35.837  44.756  1.00  0.00           C
ATOM   3978  HA  LEU A 272      37.422  35.385  45.502  1.00  0.00           H
ATOM   3979  CB  LEU A 272      35.889  34.767  44.015  1.00  0.00           C
ATOM   3980  HB1 LEU A 272      36.586  34.152  43.440  1.00  0.00           H
ATOM   3981  HB2 LEU A 272      35.223  35.202  43.272  1.00  0.00           H
ATOM   3982  CG  LEU A 272      35.110  33.755  44.877  1.00  0.00           C
ATOM   3983  HG  LEU A 272      34.363  34.314  45.447  1.00  0.00           H
ATOM   3984  CD1 LEU A 272      34.330  32.810  43.920  1.00  0.00           C
ATOM   3985 1HD1 LEU A 272      33.678  33.342  43.222  1.00  0.00           H
ATOM   3986 2HD1 LEU A 272      35.024  32.210  43.320  1.00  0.00           H
ATOM   3987 3HD1 LEU A 272      33.762  32.130  44.539  1.00  0.00           H
ATOM   3988  CD2 LEU A 272      35.971  32.986  45.848  1.00  0.00           C
ATOM   3989 1HD2 LEU A 272      36.468  33.644  46.559  1.00  0.00           H
ATOM   3990 2HD2 LEU A 272      35.439  32.261  46.461  1.00  0.00           H
ATOM   3991 3HD2 LEU A 272      36.734  32.440  45.308  1.00  0.00           H
ATOM   3992  C   LEU A 272      37.709  36.722  43.875  1.00  0.00           C
ATOM   3993  O   LEU A 272      38.903  36.464  43.870  1.00  0.00           O
ATOM   3994  N   SER A 273      37.250  37.872  43.369  1.00  0.00           N
ATOM   3995  H   SER A 273      36.286  38.161  43.336  1.00  0.00           H
ATOM   3996  CA  SER A 273      38.142  38.809  42.661  1.00  0.00           C
ATOM   3997  HA  SER A 273      38.679  38.168  41.959  1.00  0.00           H
ATOM   3998  CB  SER A 273      37.295  39.784  41.798  1.00  0.00           C
ATOM   3999  HB1 SER A 273      38.110  40.161  41.189  1.00  0.00           H
ATOM   4000  HB2 SER A 273      36.745  40.573  42.310  1.00  0.00           H
ATOM   4001  OG  SER A 273      36.483  38.990  40.886  1.00  0.00           O
ATOM   4002  HG  SER A 273      35.801  38.667  41.480  1.00  0.00           H
ATOM   4003  C   SER A 273      39.200  39.580  43.421  1.00  0.00           C
ATOM   4004  O   SER A 273      40.113  40.157  42.804  1.00  0.00           O
ATOM   4005  N   SER A 274      39.191  39.521  44.747  1.00  0.00           N
ATOM   4006  H   SER A 274      38.341  39.120  45.125  1.00  0.00           H
ATOM   4007  CA  SER A 274      40.248  40.058  45.731  1.00  0.00           C
ATOM   4008  HA  SER A 274      40.891  40.796  45.255  1.00  0.00           H
ATOM   4009  CB  SER A 274      39.605  41.011  46.754  1.00  0.00           C
ATOM   4010  HB1 SER A 274      39.550  42.001  46.291  1.00  0.00           H
ATOM   4011  HB2 SER A 274      40.314  41.101  47.578  1.00  0.00           H
ATOM   4012  OG  SER A 274      38.381  40.558  47.112  1.00  0.00           O
ATOM   4013  HG  SER A 274      37.655  40.799  46.541  1.00  0.00           H
ATOM   4014  C   SER A 274      41.036  38.977  46.398  1.00  0.00           C
ATOM   4015  O   SER A 274      42.184  39.251  46.767  1.00  0.00           O
ATOM   4016  N   LEU A 275      40.490  37.778  46.526  1.00  0.00           N
ATOM   4017  H   LEU A 275      39.530  37.601  46.243  1.00  0.00           H
ATOM   4018  CA  LEU A 275      41.166  36.705  47.289  1.00  0.00           C
ATOM   4019  HA  LEU A 275      41.576  37.186  48.172  1.00  0.00           H
ATOM   4020  CB  LEU A 275      40.195  35.693  47.867  1.00  0.00           C
ATOM   4021  HB1 LEU A 275      40.816  34.826  48.082  1.00  0.00           H
ATOM   4022  HB2 LEU A 275      39.410  35.453  47.148  1.00  0.00           H
ATOM   4023  CG  LEU A 275      39.506  36.091  49.163  1.00  0.00           C
ATOM   4024  HG  LEU A 275      38.841  36.929  48.958  1.00  0.00           H
ATOM   4025  CD1 LEU A 275      38.676  34.849  49.616  1.00  0.00           C
ATOM   4026 1HD1 LEU A 275      39.352  34.175  50.136  1.00  0.00           H
ATOM   4027 2HD1 LEU A 275      37.985  35.332  50.310  1.00  0.00           H
ATOM   4028 3HD1 LEU A 275      38.179  34.503  48.705  1.00  0.00           H
ATOM   4029  CD2 LEU A 275      40.476  36.479  50.288  1.00  0.00           C
ATOM   4030 1HD2 LEU A 275      40.887  37.467  50.107  1.00  0.00           H
ATOM   4031 2HD2 LEU A 275      39.920  36.612  51.218  1.00  0.00           H
ATOM   4032 3HD2 LEU A 275      41.203  35.688  50.479  1.00  0.00           H
ATOM   4033  C   LEU A 275      42.380  36.122  46.477  1.00  0.00           C
ATOM   4034  O   LEU A 275      43.267  35.697  47.182  1.00  0.00           O
ATOM   4035  N   CYS A 276      42.486  36.182  45.132  1.00  0.00           N
ATOM   4036  H   CYS A 276      41.917  36.894  44.705  1.00  0.00           H
ATOM   4037  CA  CYS A 276      43.431  35.607  44.232  1.00  0.00           C
ATOM   4038  HA  CYS A 276      44.368  35.538  44.792  1.00  0.00           H
ATOM   4039  CB  CYS A 276      43.034  34.185  43.821  1.00  0.00           C
ATOM   4040  HB1 CYS A 276      42.889  33.536  44.687  1.00  0.00           H
ATOM   4041  HB2 CYS A 276      43.766  33.762  43.135  1.00  0.00           H
ATOM   4042  SG  CYS A 276      41.495  34.279  42.855  1.00  0.00           S
ATOM   4043  HG  CYS A 276      41.674  35.370  42.117  1.00  0.00           H
ATOM   4044  C   CYS A 276      43.765  36.542  43.017  1.00  0.00           C
ATOM   4045  O   CYS A 276      43.110  37.495  42.728  1.00  0.00           O
ATOM   4046  N   LEU A 277      44.940  36.285  42.468  1.00  0.00           N
ATOM   4047  H   LEU A 277      45.530  35.582  42.875  1.00  0.00           H
ATOM   4048  CA  LEU A 277      45.501  36.984  41.281  1.00  0.00           C
ATOM   4049  HA  LEU A 277      44.682  37.377  40.679  1.00  0.00           H
ATOM   4050  CB  LEU A 277      46.452  38.140  41.706  1.00  0.00           C
ATOM   4051  HB1 LEU A 277      47.163  37.709  42.412  1.00  0.00           H
ATOM   4052  HB2 LEU A 277      45.862  38.845  42.277  1.00  0.00           H
ATOM   4053  CG  LEU A 277      47.218  38.805  40.561  1.00  0.00           C
ATOM   4054  HG  LEU A 277      47.586  38.128  39.783  1.00  0.00           H
ATOM   4055  CD1 LEU A 277      46.339  39.807  39.832  1.00  0.00           C
ATOM   4056 1HD1 LEU A 277      45.839  40.509  40.498  1.00  0.00           H
ATOM   4057 2HD1 LEU A 277      47.002  40.366  39.181  1.00  0.00           H
ATOM   4058 3HD1 LEU A 277      45.606  39.312  39.192  1.00  0.00           H
ATOM   4059  CD2 LEU A 277      48.302  39.499  41.262  1.00  0.00           C
ATOM   4060 1HD2 LEU A 277      48.013  40.395  41.824  1.00  0.00           H
ATOM   4061 2HD2 LEU A 277      48.847  38.877  41.964  1.00  0.00           H
ATOM   4062 3HD2 LEU A 277      49.143  39.791  40.635  1.00  0.00           H
ATOM   4063  C   LEU A 277      46.185  35.971  40.323  1.00  0.00           C
ATOM   4064  O   LEU A 277      46.850  35.006  40.721  1.00  0.00           O
ATOM   4065  N   VAL A 278      46.087  36.110  39.020  1.00  0.00           N
ATOM   4066  H   VAL A 278      45.612  36.935  38.685  1.00  0.00           H
ATOM   4067  CA  VAL A 278      46.595  35.178  38.045  1.00  0.00           C
ATOM   4068  HA  VAL A 278      47.349  34.497  38.437  1.00  0.00           H
ATOM   4069  CB  VAL A 278      45.443  34.246  37.583  1.00  0.00           C
ATOM   4070  HB  VAL A 278      45.852  33.735  36.712  1.00  0.00           H
ATOM   4071  CG1 VAL A 278      45.073  33.116  38.548  1.00  0.00           C
ATOM   4072 1HG1 VAL A 278      44.758  32.292  37.910  1.00  0.00           H
ATOM   4073 2HG1 VAL A 278      46.007  32.841  39.034  1.00  0.00           H
ATOM   4074 3HG1 VAL A 278      44.369  33.480  39.290  1.00  0.00           H
ATOM   4075  CG2 VAL A 278      44.184  35.107  37.132  1.00  0.00           C
ATOM   4076 1HG2 VAL A 278      43.819  35.677  37.987  1.00  0.00           H
ATOM   4077 2HG2 VAL A 278      44.500  35.806  36.362  1.00  0.00           H
ATOM   4078 3HG2 VAL A 278      43.448  34.456  36.645  1.00  0.00           H
ATOM   4079  C   VAL A 278      47.195  35.839  36.761  1.00  0.00           C
ATOM   4080  O   VAL A 278      46.824  36.961  36.475  1.00  0.00           O
ATOM   4081  N   LEU A 279      48.177  35.216  36.156  1.00  0.00           N
ATOM   4082  H   LEU A 279      48.539  34.374  36.584  1.00  0.00           H
ATOM   4083  CA  LEU A 279      48.961  35.756  35.052  1.00  0.00           C
ATOM   4084  HA  LEU A 279      48.282  36.252  34.358  1.00  0.00           H
ATOM   4085  CB  LEU A 279      49.949  36.801  35.595  1.00  0.00           C
ATOM   4086  HB1 LEU A 279      49.304  37.438  36.190  1.00  0.00           H
ATOM   4087  HB2 LEU A 279      50.327  37.339  34.713  1.00  0.00           H
ATOM   4088  CG  LEU A 279      51.144  36.282  36.380  1.00  0.00           C
ATOM   4089  HG  LEU A 279      50.817  35.398  36.927  1.00  0.00           H
ATOM   4090  CD1 LEU A 279      52.411  35.903  35.658  1.00  0.00           C
ATOM   4091 1HD1 LEU A 279      53.243  35.608  36.304  1.00  0.00           H
ATOM   4092 2HD1 LEU A 279      52.195  35.084  34.967  1.00  0.00           H
ATOM   4093 3HD1 LEU A 279      52.787  36.791  35.144  1.00  0.00           H
ATOM   4094  CD2 LEU A 279      51.548  37.318  37.494  1.00  0.00           C
ATOM   4095 1HD2 LEU A 279      51.848  38.234  36.991  1.00  0.00           H
ATOM   4096 2HD2 LEU A 279      50.717  37.491  38.182  1.00  0.00           H
ATOM   4097 3HD2 LEU A 279      52.389  36.949  38.096  1.00  0.00           H
ATOM   4098  C   LEU A 279      49.652  34.697  34.173  1.00  0.00           C
ATOM   4099  O   LEU A 279      49.993  33.638  34.719  1.00  0.00           O
ATOM   4100  N   SER A 280      49.857  34.935  32.887  1.00  0.00           N
ATOM   4101  H   SER A 280      49.449  35.773  32.496  1.00  0.00           H
ATOM   4102  CA  SER A 280      50.844  34.148  32.046  1.00  0.00           C
ATOM   4103  HA  SER A 280      50.972  33.134  32.418  1.00  0.00           H
ATOM   4104  CB  SER A 280      50.458  33.917  30.587  1.00  0.00           C
ATOM   4105  HB1 SER A 280      51.383  33.552  30.149  1.00  0.00           H
ATOM   4106  HB2 SER A 280      50.148  34.894  30.234  1.00  0.00           H
ATOM   4107  OG  SER A 280      49.352  33.013  30.579  1.00  0.00           O
ATOM   4108  HG  SER A 280      49.171  32.721  29.681  1.00  0.00           H
ATOM   4109  C   SER A 280      52.197  34.891  32.112  1.00  0.00           C
ATOM   4110  O   SER A 280      52.133  36.134  32.089  1.00  0.00           O
ATOM   4111  N   THR A 281      53.363  34.233  32.237  1.00  0.00           N
ATOM   4112  H   THR A 281      53.337  33.221  32.298  1.00  0.00           H
ATOM   4113  CA  THR A 281      54.679  34.840  32.041  1.00  0.00           C
ATOM   4114  HA  THR A 281      54.968  35.470  32.882  1.00  0.00           H
ATOM   4115  CB  THR A 281      55.654  33.623  32.007  1.00  0.00           C
ATOM   4116  HB  THR A 281      56.654  33.950  31.688  1.00  0.00           H
ATOM   4117  CG2 THR A 281      55.784  32.833  33.276  1.00  0.00           C
ATOM   4118 1HG2 THR A 281      54.824  32.345  33.485  1.00  0.00           H
ATOM   4119 2HG2 THR A 281      56.555  32.083  33.116  1.00  0.00           H
ATOM   4120 3HG2 THR A 281      55.974  33.435  34.168  1.00  0.00           H
ATOM   4121  OG1 THR A 281      55.185  32.669  31.062  1.00  0.00           O
ATOM   4122  HG1 THR A 281      55.817  31.969  30.898  1.00  0.00           H
ATOM   4123  C   THR A 281      54.806  35.759  30.881  1.00  0.00           C
ATOM   4124  O   THR A 281      54.123  35.752  29.894  1.00  0.00           O
ATOM   4125  N   ARG A 282      55.885  36.523  30.892  1.00  0.00           N
ATOM   4126  H   ARG A 282      56.409  36.606  31.752  1.00  0.00           H
ATOM   4127  CA  ARG A 282      56.190  37.473  29.804  1.00  0.00           C
ATOM   4128  HA  ARG A 282      55.312  38.118  29.727  1.00  0.00           H
ATOM   4129  CB  ARG A 282      57.308  38.440  30.290  1.00  0.00           C
ATOM   4130  HB1 ARG A 282      57.117  38.655  31.339  1.00  0.00           H
ATOM   4131  HB2 ARG A 282      57.272  39.386  29.742  1.00  0.00           H
ATOM   4132  CG  ARG A 282      58.684  37.783  30.163  1.00  0.00           C
ATOM   4133  HG1 ARG A 282      59.048  37.859  29.141  1.00  0.00           H
ATOM   4134  HG2 ARG A 282      58.560  36.725  30.428  1.00  0.00           H
ATOM   4135  CD  ARG A 282      59.803  38.243  31.096  1.00  0.00           C
ATOM   4136  HD1 ARG A 282      59.435  37.957  32.079  1.00  0.00           H
ATOM   4137  HD2 ARG A 282      59.945  39.327  31.078  1.00  0.00           H
ATOM   4138  NE  ARG A 282      61.110  37.558  30.809  1.00  0.00           N
ATOM   4139  HE  ARG A 282      61.127  36.789  30.161  1.00  0.00           H
ATOM   4140  CZ  ARG A 282      62.267  37.682  31.426  1.00  0.00           C
ATOM   4141  NH1 ARG A 282      62.437  38.672  32.291  1.00  0.00           N
ATOM   4142 1HH1 ARG A 282      61.762  39.404  32.420  1.00  0.00           H
ATOM   4143 2HH1 ARG A 282      63.161  38.538  32.983  1.00  0.00           H
ATOM   4144  NH2 ARG A 282      63.245  36.873  31.177  1.00  0.00           N
ATOM   4145 1HH2 ARG A 282      63.057  36.007  30.688  1.00  0.00           H
ATOM   4146 2HH2 ARG A 282      64.105  36.983  31.685  1.00  0.00           H
ATOM   4147  C   ARG A 282      56.335  36.943  28.401  1.00  0.00           C
ATOM   4148  O   ARG A 282      56.715  35.749  28.249  1.00  0.00           O
ATOM   4149  N   PRO A 283      56.028  37.765  27.306  1.00  0.00           N
ATOM   4150  CD  PRO A 283      55.614  39.130  27.444  1.00  0.00           C
ATOM   4151  HD1 PRO A 283      56.340  39.724  28.004  1.00  0.00           H
ATOM   4152  HD2 PRO A 283      54.638  39.098  27.910  1.00  0.00           H
ATOM   4153  CG  PRO A 283      55.564  39.616  25.967  1.00  0.00           C
ATOM   4154  HG1 PRO A 283      56.502  40.078  25.663  1.00  0.00           H
ATOM   4155  HG2 PRO A 283      54.773  40.365  25.908  1.00  0.00           H
ATOM   4156  CB  PRO A 283      55.299  38.410  25.135  1.00  0.00           C
ATOM   4157  HB1 PRO A 283      55.788  38.673  24.199  1.00  0.00           H
ATOM   4158  HB2 PRO A 283      54.210  38.342  25.068  1.00  0.00           H
ATOM   4159  CA  PRO A 283      55.956  37.233  25.944  1.00  0.00           C
ATOM   4160  HA  PRO A 283      55.174  36.473  25.990  1.00  0.00           H
ATOM   4161  C   PRO A 283      57.259  36.730  25.415  1.00  0.00           C
ATOM   4162  O   PRO A 283      58.382  36.954  25.907  1.00  0.00           O
ATOM   4163  N   HIS A 284      57.171  35.982  24.312  1.00  0.00           N
ATOM   4164  H   HIS A 284      56.222  35.969  23.950  1.00  0.00           H
ATOM   4165  CA  HIS A 284      58.133  35.056  23.741  1.00  0.00           C
ATOM   4166  HA  HIS A 284      59.036  35.197  24.333  1.00  0.00           H
ATOM   4167  CB  HIS A 284      57.685  33.582  23.710  1.00  0.00           C
ATOM   4168  HB1 HIS A 284      58.444  32.872  23.365  1.00  0.00           H
ATOM   4169  HB2 HIS A 284      56.841  33.491  23.026  1.00  0.00           H
ATOM   4170  CG  HIS A 284      57.263  33.088  25.029  1.00  0.00           C
ATOM   4171  ND1 HIS A 284      58.125  32.484  25.956  1.00  0.00           N
ATOM   4172  CE1 HIS A 284      57.360  32.268  27.062  1.00  0.00           C
ATOM   4173  HE1 HIS A 284      57.781  32.032  28.036  1.00  0.00           H
ATOM   4174  NE2 HIS A 284      56.051  32.482  26.796  1.00  0.00           N
ATOM   4175  HE2 HIS A 284      55.284  32.465  27.449  1.00  0.00           H
ATOM   4176  CD2 HIS A 284      56.028  33.126  25.524  1.00  0.00           C
ATOM   4177  HD2 HIS A 284      55.207  33.566  24.985  1.00  0.00           H
ATOM   4178  C   HIS A 284      58.532  35.535  22.404  1.00  0.00           C
ATOM   4179  O   HIS A 284      58.788  34.735  21.529  1.00  0.00           O
ATOM   4180  N   SER A 285      58.572  36.845  22.202  1.00  0.00           N
ATOM   4181  H   SER A 285      58.573  37.396  23.046  1.00  0.00           H
ATOM   4182  CA  SER A 285      58.951  37.514  20.896  1.00  0.00           C
ATOM   4183  HA  SER A 285      59.412  36.866  20.150  1.00  0.00           H
ATOM   4184  CB  SER A 285      57.703  37.972  20.070  1.00  0.00           C
ATOM   4185  HB1 SER A 285      57.240  37.109  19.584  1.00  0.00           H
ATOM   4186  HB2 SER A 285      57.950  38.746  19.337  1.00  0.00           H
ATOM   4187  OG  SER A 285      56.666  38.546  20.907  1.00  0.00           O
ATOM   4188  HG  SER A 285      57.072  38.735  21.758  1.00  0.00           H
ATOM   4189  C   SER A 285      59.980  38.698  21.052  1.00  0.00           C
ATOM   4190  OC1 SER A 285      60.036  39.304  22.145  1.00  0.00           O
ATOM   4191  OC2 SER A 285      60.813  38.952  20.090  1.00  0.00           O
ATOM   4192  H01 UNK B 286      40.515  47.650  52.026  1.00  0.00            
ATOM   4193  H06 UNK B 286      38.864  47.492  44.718  1.00  0.00            
ATOM   4194  H04 UNK B 286      39.811  46.407  45.450  1.00  0.00            
ATOM   4195  H03 UNK B 286      41.267  49.044  52.435  1.00  0.00            
ATOM   4196  H05 UNK B 286      38.627  45.897  44.296  1.00  0.00            
ATOM   4197  H02 UNK B 286      42.068  47.812  51.629  1.00  0.00            
ATOM   4198  O   UNK B 286      39.601  51.190  50.181  1.00  0.00            
ATOM   4199  O1  UNK B 286      39.017  49.946  51.890  1.00  0.00            
ATOM   4200  N   UNK B 286      41.189  48.349  51.687  1.00  0.00            
ATOM   4201  N1  UNK B 286      38.280  46.845  47.310  1.00  0.00            
ATOM   4202  N2  UNK B 286      37.295  45.084  46.081  1.00  0.00            
ATOM   4203  N3  UNK B 286      38.856  46.518  45.079  1.00  0.00            
ATOM   4204  C   UNK B 286      40.049  48.019  49.449  1.00  0.00            
ATOM   4205  C1  UNK B 286      39.924  48.647  48.038  1.00  0.00            
ATOM   4206  C2  UNK B 286      40.657  49.084  50.387  1.00  0.00            
ATOM   4207  C3  UNK B 286      38.574  48.349  47.419  1.00  0.00            
ATOM   4208  C4  UNK B 286      39.573  50.137  50.812  1.00  0.00            
ATOM   4209  C5  UNK B 286      37.924  46.350  46.170  1.00  0.00            
ATOM   4210  C6  UNK B 286      36.241  44.726  45.074  1.00  0.00            
ATOM   4211  C7  UNK B 286      37.418  44.095  47.223  1.00  0.00            
ATOM   4212  H   UNK B 286      40.697  47.147  49.519  1.00  0.00            
ATOM   4213  H1  UNK B 286      39.029  47.809  49.791  1.00  0.00            
ATOM   4214  H2  UNK B 286      40.038  49.736  48.095  1.00  0.00            
ATOM   4215  H3  UNK B 286      40.751  48.286  47.415  1.00  0.00            
ATOM   4216  H4  UNK B 286      41.485  49.609  49.921  1.00  0.00            
ATOM   4217  H5  UNK B 286      37.940  48.857  48.145  1.00  0.00            
ATOM   4218  H6  UNK B 286      38.555  48.852  46.436  1.00  0.00            
ATOM   4219  H7  UNK B 286      35.407  45.403  45.278  1.00  0.00            
ATOM   4220  H8  UNK B 286      35.932  43.674  45.033  1.00  0.00            
ATOM   4221  H9  UNK B 286      36.662  45.191  44.179  1.00  0.00            
ATOM   4222  H10 UNK B 286      38.393  44.218  47.716  1.00  0.00            
ATOM   4223  H11 UNK B 286      37.106  43.111  46.862  1.00  0.00            
ATOM   4224  H12 UNK B 286      36.774  44.463  48.032  1.00  0.00            
END
