# Supplementary material for: A multicentric consortium study demonstrates that dimethylarginine dimethylaminohydrolase 2 is not a dimethylarginine dimethylaminohydrolase
Source: Nat Commun. 2023 Jun 9;14:3392. doi: 10.1038/s41467-023-38467-9 (PMC10256801; doi:10.1038/s41467-023-38467-9)
Supplement: Supplementary file 9 — Source Data [file 41467_2023_38467_MOESM9_ESM.zip › Source Data/File 15.2_DDAH2-ModelB-MDS-final-1.pdb]

CRYST1   80.253   80.253   80.253  90.00  90.00  90.00 P 1           1
ATOM      1  N   MET A   1      44.174  43.434  20.208  1.00  0.00           N
ATOM      2  H1  MET A   1      43.637  43.473  19.351  1.00  0.00           H
ATOM      3  H2  MET A   1      43.513  43.082  20.888  1.00  0.00           H
ATOM      4  H3  MET A   1      44.358  44.371  20.547  1.00  0.00           H
ATOM      5  CA  MET A   1      45.380  42.653  19.998  1.00  0.00           C
ATOM      6  HA  MET A   1      45.953  43.245  19.287  1.00  0.00           H
ATOM      7  CB  MET A   1      46.201  42.596  21.280  1.00  0.00           C
ATOM      8  HB1 MET A   1      45.716  42.015  22.066  1.00  0.00           H
ATOM      9  HB2 MET A   1      46.233  43.554  21.791  1.00  0.00           H
ATOM     10  CG  MET A   1      47.603  42.104  21.082  1.00  0.00           C
ATOM     11  HG1 MET A   1      48.066  42.681  20.287  1.00  0.00           H
ATOM     12  HG2 MET A   1      47.550  41.098  20.689  1.00  0.00           H
ATOM     13  SD  MET A   1      48.581  42.199  22.618  1.00  0.00           S
ATOM     14  CE  MET A   1      50.175  41.907  21.819  1.00  0.00           C
ATOM     15  HE1 MET A   1      50.543  40.885  21.803  1.00  0.00           H
ATOM     16  HE2 MET A   1      50.185  42.362  20.828  1.00  0.00           H
ATOM     17  HE3 MET A   1      50.890  42.518  22.388  1.00  0.00           H
ATOM     18  C   MET A   1      45.039  41.282  19.523  1.00  0.00           C
ATOM     19  O   MET A   1      44.581  40.459  20.306  1.00  0.00           O
ATOM     20  N   GLY A   2      45.189  41.032  18.185  1.00  0.00           N
ATOM     21  H   GLY A   2      45.530  41.715  17.527  1.00  0.00           H
ATOM     22  CA  GLY A   2      44.970  39.712  17.529  1.00  0.00           C
ATOM     23  HA1 GLY A   2      45.544  38.978  18.102  1.00  0.00           H
ATOM     24  HA2 GLY A   2      45.427  39.691  16.539  1.00  0.00           H
ATOM     25  C   GLY A   2      43.497  39.438  17.321  1.00  0.00           C
ATOM     26  O   GLY A   2      42.672  40.348  17.486  1.00  0.00           O
ATOM     27  N   THR A   3      43.096  38.228  16.946  1.00  0.00           N
ATOM     28  H   THR A   3      43.769  37.511  16.716  1.00  0.00           H
ATOM     29  CA  THR A   3      41.707  37.805  16.895  1.00  0.00           C
ATOM     30  HA  THR A   3      41.013  38.439  16.334  1.00  0.00           H
ATOM     31  CB  THR A   3      41.624  36.425  16.288  1.00  0.00           C
ATOM     32  HB  THR A   3      42.340  35.712  16.698  1.00  0.00           H
ATOM     33  CG2 THR A   3      40.180  36.042  16.335  1.00  0.00           C
ATOM     34 1HG2 THR A   3      39.873  35.732  17.337  1.00  0.00           H
ATOM     35 2HG2 THR A   3      39.412  36.694  15.922  1.00  0.00           H
ATOM     36 3HG2 THR A   3      40.091  35.165  15.688  1.00  0.00           H
ATOM     37  OG1 THR A   3      41.946  36.528  14.963  1.00  0.00           O
ATOM     38  HG1 THR A   3      42.181  35.653  14.629  1.00  0.00           H
ATOM     39  C   THR A   3      41.243  37.819  18.391  1.00  0.00           C
ATOM     40  O   THR A   3      41.959  37.161  19.194  1.00  0.00           O
ATOM     41  N   PRO A   4      40.105  38.503  18.770  1.00  0.00           N
ATOM     42  CD  PRO A   4      39.190  39.199  17.938  1.00  0.00           C
ATOM     43  HD1 PRO A   4      38.662  38.510  17.284  1.00  0.00           H
ATOM     44  HD2 PRO A   4      39.640  39.992  17.333  1.00  0.00           H
ATOM     45  CG  PRO A   4      38.130  39.821  18.842  1.00  0.00           C
ATOM     46  HG1 PRO A   4      37.276  39.216  18.560  1.00  0.00           H
ATOM     47  HG2 PRO A   4      38.051  40.886  18.624  1.00  0.00           H
ATOM     48  CB  PRO A   4      38.531  39.522  20.300  1.00  0.00           C
ATOM     49  HB1 PRO A   4      37.733  39.121  20.919  1.00  0.00           H
ATOM     50  HB2 PRO A   4      38.990  40.365  20.822  1.00  0.00           H
ATOM     51  CA  PRO A   4      39.690  38.556  20.168  1.00  0.00           C
ATOM     52  HA  PRO A   4      40.474  39.001  20.788  1.00  0.00           H
ATOM     53  C   PRO A   4      39.213  37.206  20.761  1.00  0.00           C
ATOM     54  O   PRO A   4      38.828  36.317  20.048  1.00  0.00           O
ATOM     55  N   GLY A   5      39.214  37.106  22.126  1.00  0.00           N
ATOM     56  H   GLY A   5      39.544  37.955  22.572  1.00  0.00           H
ATOM     57  CA  GLY A   5      38.755  36.024  22.998  1.00  0.00           C
ATOM     58  HA1 GLY A   5      38.007  35.491  22.399  1.00  0.00           H
ATOM     59  HA2 GLY A   5      38.177  36.312  23.876  1.00  0.00           H
ATOM     60  C   GLY A   5      39.736  34.904  23.340  1.00  0.00           C
ATOM     61  O   GLY A   5      39.449  33.889  23.962  1.00  0.00           O
ATOM     62  N   GLU A   6      41.036  35.178  22.952  1.00  0.00           N
ATOM     63  H   GLU A   6      41.130  36.109  22.572  1.00  0.00           H
ATOM     64  CA  GLU A   6      42.118  34.157  22.736  1.00  0.00           C
ATOM     65  HA  GLU A   6      41.850  33.283  23.329  1.00  0.00           H
ATOM     66  CB  GLU A   6      42.119  33.737  21.214  1.00  0.00           C
ATOM     67  HB1 GLU A   6      42.120  34.639  20.600  1.00  0.00           H
ATOM     68  HB2 GLU A   6      41.100  33.359  21.130  1.00  0.00           H
ATOM     69  CG  GLU A   6      43.111  32.640  20.783  1.00  0.00           C
ATOM     70  HG1 GLU A   6      44.122  32.969  21.061  1.00  0.00           H
ATOM     71  HG2 GLU A   6      43.047  32.369  19.735  1.00  0.00           H
ATOM     72  CD  GLU A   6      42.808  31.354  21.565  1.00  0.00           C
ATOM     73  OE1 GLU A   6      43.710  30.651  22.037  1.00  0.00           O
ATOM     74  OE2 GLU A   6      41.637  31.046  21.679  1.00  0.00           O
ATOM     75  C   GLU A   6      43.460  34.470  23.433  1.00  0.00           C
ATOM     76  O   GLU A   6      44.326  33.570  23.539  1.00  0.00           O
ATOM     77  N   GLY A   7      43.564  35.653  24.056  1.00  0.00           N
ATOM     78  H   GLY A   7      42.814  36.324  23.985  1.00  0.00           H
ATOM     79  CA  GLY A   7      44.399  35.912  25.241  1.00  0.00           C
ATOM     80  HA1 GLY A   7      44.771  36.928  25.222  1.00  0.00           H
ATOM     81  HA2 GLY A   7      45.304  35.318  25.225  1.00  0.00           H
ATOM     82  C   GLY A   7      43.754  35.715  26.582  1.00  0.00           C
ATOM     83  O   GLY A   7      44.418  35.700  27.619  1.00  0.00           O
ATOM     84  N   LEU A   8      42.447  35.516  26.590  1.00  0.00           N
ATOM     85  H   LEU A   8      41.952  35.251  25.745  1.00  0.00           H
ATOM     86  CA  LEU A   8      41.575  35.635  27.766  1.00  0.00           C
ATOM     87  HA  LEU A   8      41.683  36.603  28.252  1.00  0.00           H
ATOM     88  CB  LEU A   8      40.151  35.676  27.166  1.00  0.00           C
ATOM     89  HB1 LEU A   8      40.062  34.818  26.504  1.00  0.00           H
ATOM     90  HB2 LEU A   8      40.005  36.576  26.571  1.00  0.00           H
ATOM     91  CG  LEU A   8      39.006  35.713  28.182  1.00  0.00           C
ATOM     92  HG  LEU A   8      39.179  34.832  28.792  1.00  0.00           H
ATOM     93  CD1 LEU A   8      38.825  36.882  29.125  1.00  0.00           C
ATOM     94 1HD1 LEU A   8      39.784  37.069  29.618  1.00  0.00           H
ATOM     95 2HD1 LEU A   8      38.580  37.778  28.556  1.00  0.00           H
ATOM     96 3HD1 LEU A   8      38.068  36.655  29.873  1.00  0.00           H
ATOM     97  CD2 LEU A   8      37.709  35.467  27.527  1.00  0.00           C
ATOM     98 1HD2 LEU A   8      36.903  35.791  28.192  1.00  0.00           H
ATOM     99 2HD2 LEU A   8      37.530  36.117  26.682  1.00  0.00           H
ATOM    100 3HD2 LEU A   8      37.660  34.408  27.250  1.00  0.00           H
ATOM    101  C   LEU A   8      41.710  34.393  28.653  1.00  0.00           C
ATOM    102  O   LEU A   8      41.809  33.334  28.130  1.00  0.00           O
ATOM    103  N   GLY A   9      42.049  34.684  29.921  1.00  0.00           N
ATOM    104  H   GLY A   9      42.220  35.656  30.129  1.00  0.00           H
ATOM    105  CA  GLY A   9      42.392  33.770  31.017  1.00  0.00           C
ATOM    106  HA1 GLY A   9      41.620  32.999  31.053  1.00  0.00           H
ATOM    107  HA2 GLY A   9      42.428  34.290  31.972  1.00  0.00           H
ATOM    108  C   GLY A   9      43.685  32.995  30.895  1.00  0.00           C
ATOM    109  O   GLY A   9      43.919  32.081  31.677  1.00  0.00           O
ATOM    110  N   ARG A  10      44.524  33.308  29.924  1.00  0.00           N
ATOM    111  H   ARG A  10      44.275  33.996  29.221  1.00  0.00           H
ATOM    112  CA  ARG A  10      45.804  32.616  29.698  1.00  0.00           C
ATOM    113  HA  ARG A  10      45.596  31.558  29.554  1.00  0.00           H
ATOM    114  CB  ARG A  10      46.482  33.004  28.417  1.00  0.00           C
ATOM    115  HB1 ARG A  10      47.512  32.661  28.380  1.00  0.00           H
ATOM    116  HB2 ARG A  10      46.568  34.090  28.523  1.00  0.00           H
ATOM    117  CG  ARG A  10      45.814  32.581  27.104  1.00  0.00           C
ATOM    118  HG1 ARG A  10      46.110  33.353  26.395  1.00  0.00           H
ATOM    119  HG2 ARG A  10      44.730  32.605  27.144  1.00  0.00           H
ATOM    120  CD  ARG A  10      46.264  31.162  26.678  1.00  0.00           C
ATOM    121  HD1 ARG A  10      46.021  30.451  27.472  1.00  0.00           H
ATOM    122  HD2 ARG A  10      47.320  31.146  26.427  1.00  0.00           H
ATOM    123  NE  ARG A  10      45.591  30.784  25.381  1.00  0.00           N
ATOM    124  HE  ARG A  10      45.179  31.483  24.777  1.00  0.00           H
ATOM    125  CZ  ARG A  10      45.549  29.492  24.946  1.00  0.00           C
ATOM    126  NH1 ARG A  10      46.066  28.562  25.676  1.00  0.00           N
ATOM    127 1HH1 ARG A  10      46.733  28.806  26.396  1.00  0.00           H
ATOM    128 2HH1 ARG A  10      46.158  27.632  25.286  1.00  0.00           H
ATOM    129  NH2 ARG A  10      44.834  29.116  23.961  1.00  0.00           N
ATOM    130 1HH2 ARG A  10      44.343  29.776  23.377  1.00  0.00           H
ATOM    131 2HH2 ARG A  10      44.772  28.142  23.686  1.00  0.00           H
ATOM    132  C   ARG A  10      46.748  32.737  30.917  1.00  0.00           C
ATOM    133  O   ARG A  10      47.114  33.867  31.306  1.00  0.00           O
ATOM    134  N   CYS A  11      47.191  31.635  31.585  1.00  0.00           N
ATOM    135  H   CYS A  11      46.828  30.752  31.262  1.00  0.00           H
ATOM    136  CA  CYS A  11      47.785  31.627  32.889  1.00  0.00           C
ATOM    137  HA  CYS A  11      48.318  32.571  33.012  1.00  0.00           H
ATOM    138  CB  CYS A  11      46.729  31.657  33.995  1.00  0.00           C
ATOM    139  HB1 CYS A  11      46.136  32.567  33.862  1.00  0.00           H
ATOM    140  HB2 CYS A  11      47.239  31.725  34.954  1.00  0.00           H
ATOM    141  SG  CYS A  11      45.577  30.245  33.930  1.00  0.00           S
ATOM    142  HG  CYS A  11      45.306  30.465  32.634  1.00  0.00           H
ATOM    143  C   CYS A  11      48.752  30.452  33.073  1.00  0.00           C
ATOM    144  O   CYS A  11      48.704  29.472  32.386  1.00  0.00           O
ATOM    145  N   SER A  12      49.724  30.627  34.025  1.00  0.00           N
ATOM    146  H   SER A  12      49.870  31.524  34.454  1.00  0.00           H
ATOM    147  CA  SER A  12      50.648  29.484  34.478  1.00  0.00           C
ATOM    148  HA  SER A  12      50.083  28.563  34.287  1.00  0.00           H
ATOM    149  CB  SER A  12      51.863  29.361  33.568  1.00  0.00           C
ATOM    150  HB1 SER A  12      51.498  29.266  32.550  1.00  0.00           H
ATOM    151  HB2 SER A  12      52.453  28.476  33.817  1.00  0.00           H
ATOM    152  OG  SER A  12      52.681  30.480  33.624  1.00  0.00           O
ATOM    153  HG  SER A  12      53.326  30.432  32.917  1.00  0.00           H
ATOM    154  C   SER A  12      51.026  29.475  36.011  1.00  0.00           C
ATOM    155  O   SER A  12      51.473  28.428  36.534  1.00  0.00           O
ATOM    156  N   HIS A  13      50.875  30.559  36.679  1.00  0.00           N
ATOM    157  H   HIS A  13      50.202  31.151  36.208  1.00  0.00           H
ATOM    158  CA  HIS A  13      51.254  30.878  38.012  1.00  0.00           C
ATOM    159  HA  HIS A  13      51.306  29.944  38.577  1.00  0.00           H
ATOM    160  CB  HIS A  13      52.723  31.360  37.990  1.00  0.00           C
ATOM    161  HB1 HIS A  13      52.773  32.366  37.563  1.00  0.00           H
ATOM    162  HB2 HIS A  13      53.253  30.664  37.331  1.00  0.00           H
ATOM    163  CG  HIS A  13      53.433  31.504  39.287  1.00  0.00           C
ATOM    164  ND1 HIS A  13      53.107  32.409  40.313  1.00  0.00           N
ATOM    165  HD1 HIS A  13      52.242  32.942  40.330  1.00  0.00           H
ATOM    166  CE1 HIS A  13      54.002  32.179  41.288  1.00  0.00           C
ATOM    167  HE1 HIS A  13      53.944  32.544  42.309  1.00  0.00           H
ATOM    168  NE2 HIS A  13      54.839  31.170  40.994  1.00  0.00           N
ATOM    169  CD2 HIS A  13      54.512  30.736  39.724  1.00  0.00           C
ATOM    170  HD2 HIS A  13      55.008  29.995  39.107  1.00  0.00           H
ATOM    171  C   HIS A  13      50.368  31.823  38.743  1.00  0.00           C
ATOM    172  O   HIS A  13      49.694  32.767  38.272  1.00  0.00           O
ATOM    173  N   ALA A  14      50.308  31.649  40.078  1.00  0.00           N
ATOM    174  H   ALA A  14      50.825  30.919  40.529  1.00  0.00           H
ATOM    175  CA  ALA A  14      49.312  32.295  40.924  1.00  0.00           C
ATOM    176  HA  ALA A  14      48.961  33.241  40.493  1.00  0.00           H
ATOM    177  CB  ALA A  14      48.139  31.348  41.040  1.00  0.00           C
ATOM    178  HB1 ALA A  14      48.423  30.355  41.390  1.00  0.00           H
ATOM    179  HB2 ALA A  14      47.347  31.739  41.671  1.00  0.00           H
ATOM    180  HB3 ALA A  14      47.733  31.380  40.032  1.00  0.00           H
ATOM    181  C   ALA A  14      49.782  32.647  42.243  1.00  0.00           C
ATOM    182  O   ALA A  14      50.599  31.848  42.835  1.00  0.00           O
ATOM    183  N   LEU A  15      49.447  33.810  42.770  1.00  0.00           N
ATOM    184  H   LEU A  15      48.694  34.380  42.424  1.00  0.00           H
ATOM    185  CA  LEU A  15      49.824  34.317  44.161  1.00  0.00           C
ATOM    186  HA  LEU A  15      50.488  33.570  44.610  1.00  0.00           H
ATOM    187  CB  LEU A  15      50.431  35.715  44.039  1.00  0.00           C
ATOM    188  HB1 LEU A  15      50.647  36.171  45.004  1.00  0.00           H
ATOM    189  HB2 LEU A  15      49.686  36.273  43.476  1.00  0.00           H
ATOM    190  CG  LEU A  15      51.704  35.722  43.150  1.00  0.00           C
ATOM    191  HG  LEU A  15      51.563  35.289  42.158  1.00  0.00           H
ATOM    192  CD1 LEU A  15      52.067  37.247  42.949  1.00  0.00           C
ATOM    193 1HD1 LEU A  15      52.121  37.663  43.962  1.00  0.00           H
ATOM    194 2HD1 LEU A  15      53.039  37.347  42.476  1.00  0.00           H
ATOM    195 3HD1 LEU A  15      51.368  37.748  42.275  1.00  0.00           H
ATOM    196  CD2 LEU A  15      52.798  34.914  43.776  1.00  0.00           C
ATOM    197 1HD2 LEU A  15      52.492  33.888  43.566  1.00  0.00           H
ATOM    198 2HD2 LEU A  15      53.615  35.142  43.098  1.00  0.00           H
ATOM    199 3HD2 LEU A  15      53.031  35.276  44.774  1.00  0.00           H
ATOM    200  C   LEU A  15      48.586  34.426  45.088  1.00  0.00           C
ATOM    201  O   LEU A  15      47.547  35.002  44.738  1.00  0.00           O
ATOM    202  N   ILE A  16      48.755  33.904  46.294  1.00  0.00           N
ATOM    203  H   ILE A  16      49.697  33.642  46.544  1.00  0.00           H
ATOM    204  CA  ILE A  16      47.855  34.104  47.448  1.00  0.00           C
ATOM    205  HA  ILE A  16      47.195  34.922  47.125  1.00  0.00           H
ATOM    206  CB  ILE A  16      47.049  32.773  47.500  1.00  0.00           C
ATOM    207  HB  ILE A  16      46.347  32.845  48.344  1.00  0.00           H
ATOM    208  CG2 ILE A  16      46.054  32.732  46.356  1.00  0.00           C
ATOM    209 1HG2 ILE A  16      45.249  32.026  46.553  1.00  0.00           H
ATOM    210 2HG2 ILE A  16      45.528  33.688  46.304  1.00  0.00           H
ATOM    211 3HG2 ILE A  16      46.476  32.488  45.385  1.00  0.00           H
ATOM    212  CG1 ILE A  16      47.784  31.427  47.717  1.00  0.00           C
ATOM    213 1HG1 ILE A  16      48.509  31.610  48.522  1.00  0.00           H
ATOM    214 2HG1 ILE A  16      48.427  31.234  46.863  1.00  0.00           H
ATOM    215  CD  ILE A  16      46.788  30.318  47.995  1.00  0.00           C
ATOM    216  HD1 ILE A  16      46.291  30.592  48.923  1.00  0.00           H
ATOM    217  HD2 ILE A  16      46.106  30.276  47.148  1.00  0.00           H
ATOM    218  HD3 ILE A  16      47.268  29.341  47.985  1.00  0.00           H
ATOM    219  C   ILE A  16      48.595  34.467  48.801  1.00  0.00           C
ATOM    220  O   ILE A  16      49.791  34.229  48.938  1.00  0.00           O
ATOM    221  N   ARG A  17      47.840  34.936  49.858  1.00  0.00           N
ATOM    222  H   ARG A  17      46.914  35.297  49.685  1.00  0.00           H
ATOM    223  CA  ARG A  17      48.415  35.074  51.180  1.00  0.00           C
ATOM    224  HA  ARG A  17      49.353  34.523  51.242  1.00  0.00           H
ATOM    225  CB  ARG A  17      48.881  36.540  51.285  1.00  0.00           C
ATOM    226  HB1 ARG A  17      47.981  37.165  51.268  1.00  0.00           H
ATOM    227  HB2 ARG A  17      49.406  36.757  50.359  1.00  0.00           H
ATOM    228  CG  ARG A  17      49.795  36.913  52.434  1.00  0.00           C
ATOM    229  HG1 ARG A  17      50.688  36.303  52.547  1.00  0.00           H
ATOM    230  HG2 ARG A  17      49.464  36.727  53.461  1.00  0.00           H
ATOM    231  CD  ARG A  17      50.167  38.410  52.412  1.00  0.00           C
ATOM    232  HD1 ARG A  17      49.335  38.874  52.934  1.00  0.00           H
ATOM    233  HD2 ARG A  17      50.349  38.713  51.381  1.00  0.00           H
ATOM    234  NE  ARG A  17      51.537  38.619  53.077  1.00  0.00           N
ATOM    235  HE  ARG A  17      51.920  37.878  53.649  1.00  0.00           H
ATOM    236  CZ  ARG A  17      52.239  39.682  52.918  1.00  0.00           C
ATOM    237  NH1 ARG A  17      52.024  40.675  52.084  1.00  0.00           N
ATOM    238 1HH1 ARG A  17      51.172  40.627  51.556  1.00  0.00           H
ATOM    239 2HH1 ARG A  17      52.694  41.403  51.869  1.00  0.00           H
ATOM    240  NH2 ARG A  17      53.316  39.647  53.586  1.00  0.00           N
ATOM    241 1HH2 ARG A  17      53.713  38.804  53.967  1.00  0.00           H
ATOM    242 2HH2 ARG A  17      53.783  40.502  53.863  1.00  0.00           H
ATOM    243  C   ARG A  17      47.552  34.681  52.385  1.00  0.00           C
ATOM    244  O   ARG A  17      46.349  35.086  52.396  1.00  0.00           O
ATOM    245  N   GLY A  18      48.138  34.043  53.382  1.00  0.00           N
ATOM    246  H   GLY A  18      49.143  33.933  53.336  1.00  0.00           H
ATOM    247  CA  GLY A  18      47.636  33.818  54.700  1.00  0.00           C
ATOM    248  HA1 GLY A  18      48.482  33.695  55.374  1.00  0.00           H
ATOM    249  HA2 GLY A  18      46.990  32.941  54.728  1.00  0.00           H
ATOM    250  C   GLY A  18      46.668  34.936  55.291  1.00  0.00           C
ATOM    251  O   GLY A  18      47.026  36.105  55.201  1.00  0.00           O
ATOM    252  N   VAL A  19      45.587  34.442  55.911  1.00  0.00           N
ATOM    253  H   VAL A  19      45.482  33.447  55.894  1.00  0.00           H
ATOM    254  CA  VAL A  19      44.461  35.267  56.361  1.00  0.00           C
ATOM    255  HA  VAL A  19      44.332  36.140  55.726  1.00  0.00           H
ATOM    256  CB  VAL A  19      43.085  34.493  56.220  1.00  0.00           C
ATOM    257  HB  VAL A  19      43.023  33.649  56.907  1.00  0.00           H
ATOM    258  CG1 VAL A  19      41.937  35.504  56.490  1.00  0.00           C
ATOM    259 1HG1 VAL A  19      41.821  35.609  57.575  1.00  0.00           H
ATOM    260 2HG1 VAL A  19      42.054  36.459  55.985  1.00  0.00           H
ATOM    261 3HG1 VAL A  19      41.031  35.048  56.091  1.00  0.00           H
ATOM    262  CG2 VAL A  19      42.907  33.901  54.831  1.00  0.00           C
ATOM    263 1HG2 VAL A  19      43.614  33.095  54.658  1.00  0.00           H
ATOM    264 2HG2 VAL A  19      41.865  33.674  54.623  1.00  0.00           H
ATOM    265 3HG2 VAL A  19      43.136  34.669  54.081  1.00  0.00           H
ATOM    266  C   VAL A  19      44.696  35.530  57.866  1.00  0.00           C
ATOM    267  O   VAL A  19      44.735  34.592  58.641  1.00  0.00           O
ATOM    268  N   PRO A  20      44.879  36.787  58.330  1.00  0.00           N
ATOM    269  CD  PRO A  20      44.916  37.963  57.483  1.00  0.00           C
ATOM    270  HD1 PRO A  20      44.001  38.253  56.949  1.00  0.00           H
ATOM    271  HD2 PRO A  20      45.546  37.807  56.605  1.00  0.00           H
ATOM    272  CG  PRO A  20      45.287  39.076  58.397  1.00  0.00           C
ATOM    273  HG1 PRO A  20      44.373  39.483  58.826  1.00  0.00           H
ATOM    274  HG2 PRO A  20      45.771  39.898  57.872  1.00  0.00           H
ATOM    275  CB  PRO A  20      46.151  38.518  59.494  1.00  0.00           C
ATOM    276  HB1 PRO A  20      45.933  39.055  60.410  1.00  0.00           H
ATOM    277  HB2 PRO A  20      47.199  38.475  59.217  1.00  0.00           H
ATOM    278  CA  PRO A  20      45.463  37.085  59.661  1.00  0.00           C
ATOM    279  HA  PRO A  20      46.244  36.360  59.879  1.00  0.00           H
ATOM    280  C   PRO A  20      44.443  36.989  60.818  1.00  0.00           C
ATOM    281  O   PRO A  20      43.247  37.138  60.615  1.00  0.00           O
ATOM    282  N   GLU A  21      44.902  36.889  62.105  1.00  0.00           N
ATOM    283  H   GLU A  21      45.901  36.779  62.241  1.00  0.00           H
ATOM    284  CA  GLU A  21      44.104  37.088  63.291  1.00  0.00           C
ATOM    285  HA  GLU A  21      43.150  36.617  63.044  1.00  0.00           H
ATOM    286  CB  GLU A  21      44.639  36.383  64.572  1.00  0.00           C
ATOM    287  HB1 GLU A  21      44.670  35.319  64.318  1.00  0.00           H
ATOM    288  HB2 GLU A  21      43.914  36.405  65.381  1.00  0.00           H
ATOM    289  CG  GLU A  21      45.910  36.982  65.159  1.00  0.00           C
ATOM    290  HG1 GLU A  21      45.708  38.044  65.255  1.00  0.00           H
ATOM    291  HG2 GLU A  21      46.833  36.746  64.629  1.00  0.00           H
ATOM    292  CD  GLU A  21      46.228  36.492  66.540  1.00  0.00           C
ATOM    293  OE1 GLU A  21      46.045  37.174  67.537  1.00  0.00           O
ATOM    294  OE2 GLU A  21      46.840  35.390  66.629  1.00  0.00           O
ATOM    295  C   GLU A  21      43.827  38.596  63.521  1.00  0.00           C
ATOM    296  O   GLU A  21      42.705  38.934  63.842  1.00  0.00           O
ATOM    297  N   SER A  22      44.687  39.563  63.093  1.00  0.00           N
ATOM    298  H   SER A  22      45.579  39.232  62.746  1.00  0.00           H
ATOM    299  CA  SER A  22      44.380  40.976  63.005  1.00  0.00           C
ATOM    300  HA  SER A  22      43.869  41.370  63.880  1.00  0.00           H
ATOM    301  CB  SER A  22      45.618  41.879  62.942  1.00  0.00           C
ATOM    302  HB1 SER A  22      45.374  42.914  63.201  1.00  0.00           H
ATOM    303  HB2 SER A  22      46.031  41.909  61.933  1.00  0.00           H
ATOM    304  OG  SER A  22      46.515  41.473  63.940  1.00  0.00           O
ATOM    305  HG  SER A  22      47.046  40.823  63.473  1.00  0.00           H
ATOM    306  C   SER A  22      43.300  41.327  61.928  1.00  0.00           C
ATOM    307  O   SER A  22      42.877  42.459  61.848  1.00  0.00           O
ATOM    308  N   LEU A  23      42.809  40.363  61.152  1.00  0.00           N
ATOM    309  H   LEU A  23      43.138  39.405  61.206  1.00  0.00           H
ATOM    310  CA  LEU A  23      41.571  40.479  60.351  1.00  0.00           C
ATOM    311  HA  LEU A  23      41.166  41.487  60.429  1.00  0.00           H
ATOM    312  CB  LEU A  23      41.937  40.072  58.913  1.00  0.00           C
ATOM    313  HB1 LEU A  23      42.204  39.016  58.965  1.00  0.00           H
ATOM    314  HB2 LEU A  23      42.823  40.646  58.621  1.00  0.00           H
ATOM    315  CG  LEU A  23      40.812  40.324  57.872  1.00  0.00           C
ATOM    316  HG  LEU A  23      39.914  39.797  58.196  1.00  0.00           H
ATOM    317  CD1 LEU A  23      40.585  41.826  57.858  1.00  0.00           C
ATOM    318 1HD1 LEU A  23      41.542  42.283  57.607  1.00  0.00           H
ATOM    319 2HD1 LEU A  23      39.862  42.172  57.123  1.00  0.00           H
ATOM    320 3HD1 LEU A  23      40.193  42.205  58.807  1.00  0.00           H
ATOM    321  CD2 LEU A  23      41.177  39.989  56.347  1.00  0.00           C
ATOM    322 1HD2 LEU A  23      41.474  38.946  56.284  1.00  0.00           H
ATOM    323 2HD2 LEU A  23      40.435  40.290  55.609  1.00  0.00           H
ATOM    324 3HD2 LEU A  23      42.002  40.600  55.955  1.00  0.00           H
ATOM    325  C   LEU A  23      40.429  39.672  60.978  1.00  0.00           C
ATOM    326  O   LEU A  23      39.278  40.063  60.734  1.00  0.00           O
ATOM    327  N   ALA A  24      40.665  38.560  61.728  1.00  0.00           N
ATOM    328  H   ALA A  24      41.613  38.245  61.866  1.00  0.00           H
ATOM    329  CA  ALA A  24      39.646  37.849  62.403  1.00  0.00           C
ATOM    330  HA  ALA A  24      38.767  37.788  61.763  1.00  0.00           H
ATOM    331  CB  ALA A  24      40.001  36.379  62.653  1.00  0.00           C
ATOM    332  HB1 ALA A  24      40.968  36.336  63.140  1.00  0.00           H
ATOM    333  HB2 ALA A  24      39.307  35.788  63.246  1.00  0.00           H
ATOM    334  HB3 ALA A  24      40.080  35.974  61.639  1.00  0.00           H
ATOM    335  C   ALA A  24      39.088  38.604  63.638  1.00  0.00           C
ATOM    336  O   ALA A  24      37.901  38.425  63.937  1.00  0.00           O
ATOM    337  N   SER A  25      39.844  39.476  64.293  1.00  0.00           N
ATOM    338  H   SER A  25      40.836  39.474  64.115  1.00  0.00           H
ATOM    339  CA  SER A  25      39.323  40.435  65.297  1.00  0.00           C
ATOM    340  HA  SER A  25      38.702  39.921  66.021  1.00  0.00           H
ATOM    341  CB  SER A  25      40.503  41.003  66.006  1.00  0.00           C
ATOM    342  HB1 SER A  25      40.962  40.189  66.582  1.00  0.00           H
ATOM    343  HB2 SER A  25      40.047  41.648  66.760  1.00  0.00           H
ATOM    344  OG  SER A  25      41.478  41.671  65.260  1.00  0.00           O
ATOM    345  HG  SER A  25      42.077  42.082  65.892  1.00  0.00           H
ATOM    346  C   SER A  25      38.462  41.637  64.686  1.00  0.00           C
ATOM    347  O   SER A  25      37.771  42.251  65.544  1.00  0.00           O
ATOM    348  N   GLY A  26      38.422  41.832  63.349  1.00  0.00           N
ATOM    349  H   GLY A  26      38.990  41.255  62.738  1.00  0.00           H
ATOM    350  CA  GLY A  26      37.628  42.893  62.678  1.00  0.00           C
ATOM    351  HA1 GLY A  26      36.633  42.885  63.111  1.00  0.00           H
ATOM    352  HA2 GLY A  26      37.584  42.825  61.588  1.00  0.00           H
ATOM    353  C   GLY A  26      38.312  44.279  62.940  1.00  0.00           C
ATOM    354  O   GLY A  26      38.974  44.835  62.051  1.00  0.00           O
ATOM    355  N   GLU A  27      38.163  44.740  64.163  1.00  0.00           N
ATOM    356  H   GLU A  27      37.779  44.047  64.778  1.00  0.00           H
ATOM    357  CA  GLU A  27      38.586  46.104  64.636  1.00  0.00           C
ATOM    358  HA  GLU A  27      37.972  46.846  64.134  1.00  0.00           H
ATOM    359  CB  GLU A  27      38.401  46.171  66.153  1.00  0.00           C
ATOM    360  HB1 GLU A  27      39.287  45.738  66.615  1.00  0.00           H
ATOM    361  HB2 GLU A  27      37.518  45.639  66.529  1.00  0.00           H
ATOM    362  CG  GLU A  27      38.368  47.631  66.636  1.00  0.00           C
ATOM    363  HG1 GLU A  27      37.689  48.204  66.006  1.00  0.00           H
ATOM    364  HG2 GLU A  27      39.374  48.009  66.454  1.00  0.00           H
ATOM    365  CD  GLU A  27      37.813  47.778  68.113  1.00  0.00           C
ATOM    366  OE1 GLU A  27      38.421  47.321  69.060  1.00  0.00           O
ATOM    367  OE2 GLU A  27      36.708  48.400  68.400  1.00  0.00           O
ATOM    368  C   GLU A  27      40.019  46.452  64.151  1.00  0.00           C
ATOM    369  O   GLU A  27      40.285  47.560  63.762  1.00  0.00           O
ATOM    370  N   GLY A  28      40.866  45.395  64.134  1.00  0.00           N
ATOM    371  H   GLY A  28      40.546  44.520  64.521  1.00  0.00           H
ATOM    372  CA  GLY A  28      42.328  45.515  63.690  1.00  0.00           C
ATOM    373  HA1 GLY A  28      42.699  44.485  63.626  1.00  0.00           H
ATOM    374  HA2 GLY A  28      42.932  46.108  64.377  1.00  0.00           H
ATOM    375  C   GLY A  28      42.557  46.137  62.291  1.00  0.00           C
ATOM    376  O   GLY A  28      43.445  46.968  62.077  1.00  0.00           O
ATOM    377  N   ALA A  29      41.737  45.833  61.308  1.00  0.00           N
ATOM    378  H   ALA A  29      40.974  45.213  61.570  1.00  0.00           H
ATOM    379  CA  ALA A  29      41.785  46.317  59.942  1.00  0.00           C
ATOM    380  HA  ALA A  29      42.783  46.130  59.547  1.00  0.00           H
ATOM    381  CB  ALA A  29      40.886  45.483  59.092  1.00  0.00           C
ATOM    382  HB1 ALA A  29      41.189  44.436  59.133  1.00  0.00           H
ATOM    383  HB2 ALA A  29      39.817  45.591  59.249  1.00  0.00           H
ATOM    384  HB3 ALA A  29      41.135  45.862  58.100  1.00  0.00           H
ATOM    385  C   ALA A  29      41.494  47.827  59.823  1.00  0.00           C
ATOM    386  O   ALA A  29      41.684  48.421  58.716  1.00  0.00           O
ATOM    387  N   GLY A  30      40.971  48.523  60.846  1.00  0.00           N
ATOM    388  H   GLY A  30      40.946  48.051  61.732  1.00  0.00           H
ATOM    389  CA  GLY A  30      40.713  49.921  60.730  1.00  0.00           C
ATOM    390  HA1 GLY A  30      41.671  50.304  60.374  1.00  0.00           H
ATOM    391  HA2 GLY A  30      40.627  50.352  61.730  1.00  0.00           H
ATOM    392  C   GLY A  30      39.595  50.355  59.791  1.00  0.00           C
ATOM    393  O   GLY A  30      39.400  51.555  59.486  1.00  0.00           O
ATOM    394  N   ALA A  31      38.902  49.430  59.131  1.00  0.00           N
ATOM    395  H   ALA A  31      38.831  48.525  59.574  1.00  0.00           H
ATOM    396  CA  ALA A  31      38.043  49.544  57.907  1.00  0.00           C
ATOM    397  HA  ALA A  31      38.076  50.590  57.601  1.00  0.00           H
ATOM    398  CB  ALA A  31      38.702  48.568  56.953  1.00  0.00           C
ATOM    399  HB1 ALA A  31      39.745  48.826  56.809  1.00  0.00           H
ATOM    400  HB2 ALA A  31      38.586  47.531  57.260  1.00  0.00           H
ATOM    401  HB3 ALA A  31      38.247  48.620  55.959  1.00  0.00           H
ATOM    402  C   ALA A  31      36.535  49.306  58.130  1.00  0.00           C
ATOM    403  O   ALA A  31      35.758  49.379  57.151  1.00  0.00           O
ATOM    404  N   GLY A  32      36.092  49.022  59.412  1.00  0.00           N
ATOM    405  H   GLY A  32      36.740  48.973  60.192  1.00  0.00           H
ATOM    406  CA  GLY A  32      34.724  48.799  59.796  1.00  0.00           C
ATOM    407  HA1 GLY A  32      33.981  49.418  59.303  1.00  0.00           H
ATOM    408  HA2 GLY A  32      34.568  48.985  60.866  1.00  0.00           H
ATOM    409  C   GLY A  32      34.331  47.319  59.566  1.00  0.00           C
ATOM    410  O   GLY A  32      33.187  46.941  59.821  1.00  0.00           O
ATOM    411  N   LEU A  33      35.300  46.502  59.199  1.00  0.00           N
ATOM    412  H   LEU A  33      36.201  46.899  59.006  1.00  0.00           H
ATOM    413  CA  LEU A  33      35.087  45.069  58.909  1.00  0.00           C
ATOM    414  HA  LEU A  33      34.314  45.011  58.144  1.00  0.00           H
ATOM    415  CB  LEU A  33      36.351  44.550  58.240  1.00  0.00           C
ATOM    416  HB1 LEU A  33      36.213  43.472  58.212  1.00  0.00           H
ATOM    417  HB2 LEU A  33      37.207  44.802  58.878  1.00  0.00           H
ATOM    418  CG  LEU A  33      36.551  45.110  56.824  1.00  0.00           C
ATOM    419  HG  LEU A  33      36.737  46.170  56.946  1.00  0.00           H
ATOM    420  CD1 LEU A  33      37.843  44.572  56.202  1.00  0.00           C
ATOM    421 1HD1 LEU A  33      37.952  44.958  55.187  1.00  0.00           H
ATOM    422 2HD1 LEU A  33      38.677  44.892  56.828  1.00  0.00           H
ATOM    423 3HD1 LEU A  33      37.825  43.503  55.991  1.00  0.00           H
ATOM    424  CD2 LEU A  33      35.338  44.957  55.897  1.00  0.00           C
ATOM    425 1HD2 LEU A  33      34.718  45.822  56.088  1.00  0.00           H
ATOM    426 2HD2 LEU A  33      35.538  44.939  54.825  1.00  0.00           H
ATOM    427 3HD2 LEU A  33      34.834  44.035  56.215  1.00  0.00           H
ATOM    428  C   LEU A  33      34.831  44.405  60.237  1.00  0.00           C
ATOM    429  O   LEU A  33      35.422  44.705  61.266  1.00  0.00           O
ATOM    430  N   PRO A  34      33.899  43.446  60.302  1.00  0.00           N
ATOM    431  CD  PRO A  34      33.171  42.812  59.140  1.00  0.00           C
ATOM    432  HD1 PRO A  34      33.931  42.420  58.469  1.00  0.00           H
ATOM    433  HD2 PRO A  34      32.592  43.605  58.666  1.00  0.00           H
ATOM    434  CG  PRO A  34      32.188  41.799  59.652  1.00  0.00           C
ATOM    435  HG1 PRO A  34      32.482  40.761  59.530  1.00  0.00           H
ATOM    436  HG2 PRO A  34      31.208  41.851  59.182  1.00  0.00           H
ATOM    437  CB  PRO A  34      32.094  42.124  61.119  1.00  0.00           C
ATOM    438  HB1 PRO A  34      31.862  41.309  61.798  1.00  0.00           H
ATOM    439  HB2 PRO A  34      31.321  42.883  61.212  1.00  0.00           H
ATOM    440  CA  PRO A  34      33.420  42.732  61.468  1.00  0.00           C
ATOM    441  HA  PRO A  34      33.241  43.409  62.296  1.00  0.00           H
ATOM    442  C   PRO A  34      34.412  41.639  61.882  1.00  0.00           C
ATOM    443  O   PRO A  34      35.010  41.054  60.980  1.00  0.00           O
ATOM    444  N   ALA A  35      34.312  41.114  63.110  1.00  0.00           N
ATOM    445  H   ALA A  35      33.677  41.562  63.752  1.00  0.00           H
ATOM    446  CA  ALA A  35      34.996  39.931  63.564  1.00  0.00           C
ATOM    447  HA  ALA A  35      36.076  40.124  63.577  1.00  0.00           H
ATOM    448  CB  ALA A  35      34.806  39.820  65.132  1.00  0.00           C
ATOM    449  HB1 ALA A  35      35.454  39.026  65.516  1.00  0.00           H
ATOM    450  HB2 ALA A  35      35.144  40.689  65.699  1.00  0.00           H
ATOM    451  HB3 ALA A  35      33.788  39.649  65.493  1.00  0.00           H
ATOM    452  C   ALA A  35      34.655  38.676  62.732  1.00  0.00           C
ATOM    453  O   ALA A  35      33.445  38.479  62.478  1.00  0.00           O
ATOM    454  N   LEU A  36      35.573  37.801  62.432  1.00  0.00           N
ATOM    455  H   LEU A  36      36.516  38.063  62.681  1.00  0.00           H
ATOM    456  CA  LEU A  36      35.416  36.491  61.713  1.00  0.00           C
ATOM    457  HA  LEU A  36      34.369  36.468  61.395  1.00  0.00           H
ATOM    458  CB  LEU A  36      36.353  36.419  60.534  1.00  0.00           C
ATOM    459  HB1 LEU A  36      36.080  35.487  60.035  1.00  0.00           H
ATOM    460  HB2 LEU A  36      37.364  36.276  60.908  1.00  0.00           H
ATOM    461  CG  LEU A  36      36.345  37.689  59.624  1.00  0.00           C
ATOM    462  HG  LEU A  36      36.647  38.506  60.284  1.00  0.00           H
ATOM    463  CD1 LEU A  36      37.288  37.524  58.485  1.00  0.00           C
ATOM    464 1HD1 LEU A  36      38.168  36.976  58.820  1.00  0.00           H
ATOM    465 2HD1 LEU A  36      36.800  37.144  57.588  1.00  0.00           H
ATOM    466 3HD1 LEU A  36      37.790  38.467  58.258  1.00  0.00           H
ATOM    467  CD2 LEU A  36      34.997  38.012  58.908  1.00  0.00           C
ATOM    468 1HD2 LEU A  36      35.152  38.976  58.437  1.00  0.00           H
ATOM    469 2HD2 LEU A  36      34.754  37.227  58.194  1.00  0.00           H
ATOM    470 3HD2 LEU A  36      34.195  38.193  59.625  1.00  0.00           H
ATOM    471  C   LEU A  36      35.579  35.287  62.646  1.00  0.00           C
ATOM    472  O   LEU A  36      36.264  35.365  63.674  1.00  0.00           O
ATOM    473  N   ASP A  37      35.202  34.069  62.161  1.00  0.00           N
ATOM    474  H   ASP A  37      34.813  34.120  61.222  1.00  0.00           H
ATOM    475  CA  ASP A  37      35.773  32.800  62.488  1.00  0.00           C
ATOM    476  HA  ASP A  37      35.916  32.737  63.568  1.00  0.00           H
ATOM    477  CB  ASP A  37      34.710  31.773  62.135  1.00  0.00           C
ATOM    478  HB1 ASP A  37      34.577  31.720  61.048  1.00  0.00           H
ATOM    479  HB2 ASP A  37      33.737  32.064  62.541  1.00  0.00           H
ATOM    480  CG  ASP A  37      34.992  30.390  62.698  1.00  0.00           C
ATOM    481  OD1 ASP A  37      36.027  30.267  63.422  1.00  0.00           O
ATOM    482  OD2 ASP A  37      34.208  29.452  62.501  1.00  0.00           O
ATOM    483  C   ASP A  37      37.121  32.474  61.776  1.00  0.00           C
ATOM    484  O   ASP A  37      37.108  32.149  60.541  1.00  0.00           O
ATOM    485  N   LEU A  38      38.199  32.475  62.580  1.00  0.00           N
ATOM    486  H   LEU A  38      38.087  32.679  63.559  1.00  0.00           H
ATOM    487  CA  LEU A  38      39.617  32.439  62.028  1.00  0.00           C
ATOM    488  HA  LEU A  38      39.641  33.227  61.280  1.00  0.00           H
ATOM    489  CB  LEU A  38      40.561  32.790  63.199  1.00  0.00           C
ATOM    490  HB1 LEU A  38      40.453  32.060  63.998  1.00  0.00           H
ATOM    491  HB2 LEU A  38      40.301  33.778  63.584  1.00  0.00           H
ATOM    492  CG  LEU A  38      42.038  32.728  62.866  1.00  0.00           C
ATOM    493  HG  LEU A  38      42.261  31.675  62.683  1.00  0.00           H
ATOM    494  CD1 LEU A  38      42.434  33.564  61.654  1.00  0.00           C
ATOM    495 1HD1 LEU A  38      42.142  34.615  61.630  1.00  0.00           H
ATOM    496 2HD1 LEU A  38      43.502  33.637  61.461  1.00  0.00           H
ATOM    497 3HD1 LEU A  38      41.978  33.163  60.742  1.00  0.00           H
ATOM    498  CD2 LEU A  38      42.942  33.049  64.056  1.00  0.00           C
ATOM    499 1HD2 LEU A  38      43.977  32.926  63.733  1.00  0.00           H
ATOM    500 2HD2 LEU A  38      42.653  33.997  64.515  1.00  0.00           H
ATOM    501 3HD2 LEU A  38      42.786  32.261  64.777  1.00  0.00           H
ATOM    502  C   LEU A  38      39.823  31.051  61.364  1.00  0.00           C
ATOM    503  O   LEU A  38      40.397  30.945  60.284  1.00  0.00           O
ATOM    504  N   ALA A  39      39.170  30.053  61.861  1.00  0.00           N
ATOM    505  H   ALA A  39      38.451  30.241  62.537  1.00  0.00           H
ATOM    506  CA  ALA A  39      39.134  28.688  61.329  1.00  0.00           C
ATOM    507  HA  ALA A  39      40.159  28.320  61.229  1.00  0.00           H
ATOM    508  CB  ALA A  39      38.502  27.636  62.337  1.00  0.00           C
ATOM    509  HB1 ALA A  39      37.981  26.945  61.667  1.00  0.00           H
ATOM    510  HB2 ALA A  39      39.273  27.116  62.900  1.00  0.00           H
ATOM    511  HB3 ALA A  39      37.761  28.093  62.995  1.00  0.00           H
ATOM    512  C   ALA A  39      38.404  28.619  59.969  1.00  0.00           C
ATOM    513  O   ALA A  39      38.960  28.196  58.977  1.00  0.00           O
ATOM    514  N   LYS A  40      37.195  29.151  59.923  1.00  0.00           N
ATOM    515  H   LYS A  40      36.686  29.327  60.782  1.00  0.00           H
ATOM    516  CA  LYS A  40      36.453  29.147  58.664  1.00  0.00           C
ATOM    517  HA  LYS A  40      36.407  28.123  58.295  1.00  0.00           H
ATOM    518  CB  LYS A  40      35.018  29.668  58.888  1.00  0.00           C
ATOM    519  HB1 LYS A  40      35.075  30.752  58.811  1.00  0.00           H
ATOM    520  HB2 LYS A  40      34.681  29.376  59.881  1.00  0.00           H
ATOM    521  CG  LYS A  40      34.047  29.072  57.856  1.00  0.00           C
ATOM    522  HG1 LYS A  40      34.098  27.994  57.962  1.00  0.00           H
ATOM    523  HG2 LYS A  40      34.472  29.273  56.875  1.00  0.00           H
ATOM    524  CD  LYS A  40      32.643  29.663  58.047  1.00  0.00           C
ATOM    525  HD1 LYS A  40      32.713  30.738  57.868  1.00  0.00           H
ATOM    526  HD2 LYS A  40      32.289  29.682  59.070  1.00  0.00           H
ATOM    527  CE  LYS A  40      31.706  28.863  57.119  1.00  0.00           C
ATOM    528  HE1 LYS A  40      31.647  27.809  57.382  1.00  0.00           H
ATOM    529  HE2 LYS A  40      32.175  28.961  56.145  1.00  0.00           H
ATOM    530  NZ  LYS A  40      30.388  29.419  57.003  1.00  0.00           N
ATOM    531  HZ1 LYS A  40      29.766  29.014  57.693  1.00  0.00           H
ATOM    532  HZ2 LYS A  40      30.310  30.410  57.181  1.00  0.00           H
ATOM    533  HZ3 LYS A  40      29.940  29.239  56.124  1.00  0.00           H
ATOM    534  C   LYS A  40      37.133  29.957  57.510  1.00  0.00           C
ATOM    535  O   LYS A  40      37.457  29.480  56.468  1.00  0.00           O
ATOM    536  N   ALA A  41      37.486  31.179  57.806  1.00  0.00           N
ATOM    537  H   ALA A  41      37.228  31.492  58.733  1.00  0.00           H
ATOM    538  CA  ALA A  41      38.217  32.047  56.858  1.00  0.00           C
ATOM    539  HA  ALA A  41      37.507  32.293  56.076  1.00  0.00           H
ATOM    540  CB  ALA A  41      38.523  33.272  57.646  1.00  0.00           C
ATOM    541  HB1 ALA A  41      39.342  33.048  58.333  1.00  0.00           H
ATOM    542  HB2 ALA A  41      38.797  34.148  57.061  1.00  0.00           H
ATOM    543  HB3 ALA A  41      37.691  33.606  58.254  1.00  0.00           H
ATOM    544  C   ALA A  41      39.504  31.436  56.230  1.00  0.00           C
ATOM    545  O   ALA A  41      39.682  31.498  55.037  1.00  0.00           O
ATOM    546  N   GLN A  42      40.380  30.817  57.023  1.00  0.00           N
ATOM    547  H   GLN A  42      40.198  30.952  58.011  1.00  0.00           H
ATOM    548  CA  GLN A  42      41.572  30.079  56.503  1.00  0.00           C
ATOM    549  HA  GLN A  42      42.167  30.627  55.776  1.00  0.00           H
ATOM    550  CB  GLN A  42      42.546  29.694  57.639  1.00  0.00           C
ATOM    551  HB1 GLN A  42      43.195  28.884  57.289  1.00  0.00           H
ATOM    552  HB2 GLN A  42      41.890  29.398  58.448  1.00  0.00           H
ATOM    553  CG  GLN A  42      43.373  30.929  58.059  1.00  0.00           C
ATOM    554  HG1 GLN A  42      42.678  31.764  58.183  1.00  0.00           H
ATOM    555  HG2 GLN A  42      44.091  31.161  57.273  1.00  0.00           H
ATOM    556  CD  GLN A  42      44.090  30.633  59.383  1.00  0.00           C
ATOM    557  OE1 GLN A  42      45.312  30.550  59.543  1.00  0.00           O
ATOM    558  NE2 GLN A  42      43.297  30.365  60.388  1.00  0.00           N
ATOM    559 1HE2 GLN A  42      42.299  30.447  60.256  1.00  0.00           H
ATOM    560 2HE2 GLN A  42      43.610  30.006  61.281  1.00  0.00           H
ATOM    561  C   GLN A  42      41.180  28.837  55.735  1.00  0.00           C
ATOM    562  O   GLN A  42      41.769  28.618  54.657  1.00  0.00           O
ATOM    563  N   ARG A  43      40.168  28.086  56.152  1.00  0.00           N
ATOM    564  H   ARG A  43      39.823  28.272  57.088  1.00  0.00           H
ATOM    565  CA  ARG A  43      39.759  26.801  55.535  1.00  0.00           C
ATOM    566  HA  ARG A  43      40.709  26.267  55.467  1.00  0.00           H
ATOM    567  CB  ARG A  43      38.795  26.102  56.435  1.00  0.00           C
ATOM    568  HB1 ARG A  43      37.784  26.530  56.407  1.00  0.00           H
ATOM    569  HB2 ARG A  43      39.088  26.061  57.490  1.00  0.00           H
ATOM    570  CG  ARG A  43      38.462  24.643  55.950  1.00  0.00           C
ATOM    571  HG1 ARG A  43      37.801  24.766  55.091  1.00  0.00           H
ATOM    572  HG2 ARG A  43      37.807  24.178  56.684  1.00  0.00           H
ATOM    573  CD  ARG A  43      39.685  23.816  55.715  1.00  0.00           C
ATOM    574  HD1 ARG A  43      40.336  23.880  56.577  1.00  0.00           H
ATOM    575  HD2 ARG A  43      40.218  24.178  54.838  1.00  0.00           H
ATOM    576  NE  ARG A  43      39.298  22.443  55.436  1.00  0.00           N
ATOM    577  HE  ARG A  43      38.318  22.206  55.453  1.00  0.00           H
ATOM    578  CZ  ARG A  43      40.223  21.582  55.080  1.00  0.00           C
ATOM    579  NH1 ARG A  43      41.430  21.926  54.997  1.00  0.00           N
ATOM    580 1HH1 ARG A  43      41.787  22.832  55.283  1.00  0.00           H
ATOM    581 2HH1 ARG A  43      41.993  21.225  54.557  1.00  0.00           H
ATOM    582  NH2 ARG A  43      39.888  20.430  54.676  1.00  0.00           N
ATOM    583 1HH2 ARG A  43      38.903  20.200  54.696  1.00  0.00           H
ATOM    584 2HH2 ARG A  43      40.575  19.776  54.342  1.00  0.00           H
ATOM    585  C   ARG A  43      39.207  27.102  54.156  1.00  0.00           C
ATOM    586  O   ARG A  43      39.539  26.334  53.229  1.00  0.00           O
ATOM    587  N   GLU A  44      38.475  28.270  54.044  1.00  0.00           N
ATOM    588  H   GLU A  44      38.374  28.760  54.923  1.00  0.00           H
ATOM    589  CA  GLU A  44      37.907  28.752  52.782  1.00  0.00           C
ATOM    590  HA  GLU A  44      37.328  27.921  52.390  1.00  0.00           H
ATOM    591  CB  GLU A  44      36.885  29.845  53.149  1.00  0.00           C
ATOM    592  HB1 GLU A  44      36.757  30.382  52.201  1.00  0.00           H
ATOM    593  HB2 GLU A  44      37.385  30.466  53.882  1.00  0.00           H
ATOM    594  CG  GLU A  44      35.520  29.390  53.792  1.00  0.00           C
ATOM    595  HG1 GLU A  44      35.688  29.019  54.814  1.00  0.00           H
ATOM    596  HG2 GLU A  44      35.242  28.470  53.282  1.00  0.00           H
ATOM    597  CD  GLU A  44      34.443  30.512  53.782  1.00  0.00           C
ATOM    598  OE1 GLU A  44      34.784  31.668  53.801  1.00  0.00           O
ATOM    599  OE2 GLU A  44      33.234  30.161  53.643  1.00  0.00           O
ATOM    600  C   GLU A  44      38.976  29.220  51.817  1.00  0.00           C
ATOM    601  O   GLU A  44      39.055  28.831  50.681  1.00  0.00           O
ATOM    602  N   HIS A  45      39.971  29.886  52.369  1.00  0.00           N
ATOM    603  H   HIS A  45      39.884  30.141  53.346  1.00  0.00           H
ATOM    604  CA  HIS A  45      41.176  30.299  51.629  1.00  0.00           C
ATOM    605  HA  HIS A  45      40.933  30.808  50.697  1.00  0.00           H
ATOM    606  CB  HIS A  45      41.922  31.186  52.526  1.00  0.00           C
ATOM    607  HB1 HIS A  45      42.323  30.594  53.354  1.00  0.00           H
ATOM    608  HB2 HIS A  45      41.513  32.151  52.829  1.00  0.00           H
ATOM    609  CG  HIS A  45      43.160  31.637  51.961  1.00  0.00           C
ATOM    610  ND1 HIS A  45      44.496  31.213  52.265  1.00  0.00           N
ATOM    611  CE1 HIS A  45      45.326  32.096  51.682  1.00  0.00           C
ATOM    612  HE1 HIS A  45      46.393  31.976  51.589  1.00  0.00           H
ATOM    613  NE2 HIS A  45      44.576  33.034  51.033  1.00  0.00           N
ATOM    614  HE2 HIS A  45      44.925  33.780  50.452  1.00  0.00           H
ATOM    615  CD2 HIS A  45      43.238  32.792  51.236  1.00  0.00           C
ATOM    616  HD2 HIS A  45      42.410  33.373  50.862  1.00  0.00           H
ATOM    617  C   HIS A  45      42.101  29.047  51.258  1.00  0.00           C
ATOM    618  O   HIS A  45      42.654  28.996  50.168  1.00  0.00           O
ATOM    619  N   GLY A  46      42.147  27.955  52.049  1.00  0.00           N
ATOM    620  H   GLY A  46      41.694  27.998  52.949  1.00  0.00           H
ATOM    621  CA  GLY A  46      42.972  26.814  51.741  1.00  0.00           C
ATOM    622  HA1 GLY A  46      43.058  26.153  52.610  1.00  0.00           H
ATOM    623  HA2 GLY A  46      43.965  27.194  51.484  1.00  0.00           H
ATOM    624  C   GLY A  46      42.469  26.072  50.558  1.00  0.00           C
ATOM    625  O   GLY A  46      43.206  25.775  49.644  1.00  0.00           O
ATOM    626  N   VAL A  47      41.241  25.687  50.580  1.00  0.00           N
ATOM    627  H   VAL A  47      40.565  25.880  51.312  1.00  0.00           H
ATOM    628  CA  VAL A  47      40.694  24.880  49.462  1.00  0.00           C
ATOM    629  HA  VAL A  47      41.379  24.052  49.295  1.00  0.00           H
ATOM    630  CB  VAL A  47      39.271  24.303  49.904  1.00  0.00           C
ATOM    631  HB  VAL A  47      38.576  25.097  50.179  1.00  0.00           H
ATOM    632  CG1 VAL A  47      38.525  23.485  48.814  1.00  0.00           C
ATOM    633 1HG1 VAL A  47      39.331  23.012  48.250  1.00  0.00           H
ATOM    634 2HG1 VAL A  47      37.855  22.734  49.248  1.00  0.00           H
ATOM    635 3HG1 VAL A  47      37.988  24.182  48.168  1.00  0.00           H
ATOM    636  CG2 VAL A  47      39.492  23.334  51.074  1.00  0.00           C
ATOM    637 1HG2 VAL A  47      40.254  22.567  50.895  1.00  0.00           H
ATOM    638 2HG2 VAL A  47      39.799  23.853  51.983  1.00  0.00           H
ATOM    639 3HG2 VAL A  47      38.575  22.761  51.206  1.00  0.00           H
ATOM    640  C   VAL A  47      40.473  25.633  48.109  1.00  0.00           C
ATOM    641  O   VAL A  47      40.393  25.033  47.031  1.00  0.00           O
ATOM    642  N   LEU A  48      40.519  26.951  48.252  1.00  0.00           N
ATOM    643  H   LEU A  48      40.553  27.318  49.192  1.00  0.00           H
ATOM    644  CA  LEU A  48      40.611  27.929  47.079  1.00  0.00           C
ATOM    645  HA  LEU A  48      39.917  27.638  46.301  1.00  0.00           H
ATOM    646  CB  LEU A  48      40.207  29.289  47.703  1.00  0.00           C
ATOM    647  HB1 LEU A  48      40.545  29.427  48.730  1.00  0.00           H
ATOM    648  HB2 LEU A  48      39.112  29.297  47.646  1.00  0.00           H
ATOM    649  CG  LEU A  48      40.754  30.506  46.916  1.00  0.00           C
ATOM    650  HG  LEU A  48      41.837  30.448  46.848  1.00  0.00           H
ATOM    651  CD1 LEU A  48      40.232  30.770  45.479  1.00  0.00           C
ATOM    652 1HD1 LEU A  48      39.159  30.873  45.604  1.00  0.00           H
ATOM    653 2HD1 LEU A  48      40.569  31.723  45.077  1.00  0.00           H
ATOM    654 3HD1 LEU A  48      40.436  30.006  44.725  1.00  0.00           H
ATOM    655  CD2 LEU A  48      40.398  31.712  47.816  1.00  0.00           C
ATOM    656 1HD2 LEU A  48      41.130  31.744  48.623  1.00  0.00           H
ATOM    657 2HD2 LEU A  48      40.563  32.662  47.294  1.00  0.00           H
ATOM    658 3HD2 LEU A  48      39.405  31.558  48.230  1.00  0.00           H
ATOM    659  C   LEU A  48      42.020  27.847  46.470  1.00  0.00           C
ATOM    660  O   LEU A  48      42.105  27.500  45.275  1.00  0.00           O
ATOM    661  N   GLY A  49      43.075  28.040  47.273  1.00  0.00           N
ATOM    662  H   GLY A  49      42.940  28.087  48.274  1.00  0.00           H
ATOM    663  CA  GLY A  49      44.419  27.654  46.909  1.00  0.00           C
ATOM    664  HA1 GLY A  49      44.925  27.778  47.859  1.00  0.00           H
ATOM    665  HA2 GLY A  49      44.635  28.347  46.099  1.00  0.00           H
ATOM    666  C   GLY A  49      44.588  26.279  46.348  1.00  0.00           C
ATOM    667  O   GLY A  49      45.098  26.070  45.233  1.00  0.00           O
ATOM    668  N   GLY A  50      44.127  25.242  47.093  1.00  0.00           N
ATOM    669  H   GLY A  50      43.684  25.455  47.976  1.00  0.00           H
ATOM    670  CA  GLY A  50      44.354  23.821  46.805  1.00  0.00           C
ATOM    671  HA1 GLY A  50      43.794  23.257  47.549  1.00  0.00           H
ATOM    672  HA2 GLY A  50      45.418  23.606  46.887  1.00  0.00           H
ATOM    673  C   GLY A  50      43.777  23.413  45.408  1.00  0.00           C
ATOM    674  O   GLY A  50      44.520  22.686  44.721  1.00  0.00           O
ATOM    675  N   LYS A  51      42.573  23.890  45.060  1.00  0.00           N
ATOM    676  H   LYS A  51      42.131  24.561  45.658  1.00  0.00           H
ATOM    677  CA  LYS A  51      41.955  23.771  43.737  1.00  0.00           C
ATOM    678  HA  LYS A  51      41.956  22.725  43.391  1.00  0.00           H
ATOM    679  CB  LYS A  51      40.432  24.082  43.809  1.00  0.00           C
ATOM    680  HB1 LYS A  51      40.214  24.069  42.743  1.00  0.00           H
ATOM    681  HB2 LYS A  51      40.472  25.108  44.194  1.00  0.00           H
ATOM    682  CG  LYS A  51      39.577  23.048  44.628  1.00  0.00           C
ATOM    683  HG1 LYS A  51      39.950  22.856  45.641  1.00  0.00           H
ATOM    684  HG2 LYS A  51      39.517  22.064  44.152  1.00  0.00           H
ATOM    685  CD  LYS A  51      38.089  23.575  44.777  1.00  0.00           C
ATOM    686  HD1 LYS A  51      37.790  24.012  43.823  1.00  0.00           H
ATOM    687  HD2 LYS A  51      38.214  24.369  45.514  1.00  0.00           H
ATOM    688  CE  LYS A  51      37.147  22.551  45.385  1.00  0.00           C
ATOM    689  HE1 LYS A  51      37.631  22.329  46.337  1.00  0.00           H
ATOM    690  HE2 LYS A  51      37.046  21.611  44.842  1.00  0.00           H
ATOM    691  NZ  LYS A  51      35.808  23.045  45.617  1.00  0.00           N
ATOM    692  HZ1 LYS A  51      35.802  23.589  46.473  1.00  0.00           H
ATOM    693  HZ2 LYS A  51      35.469  23.616  44.850  1.00  0.00           H
ATOM    694  HZ3 LYS A  51      35.233  22.266  45.867  1.00  0.00           H
ATOM    695  C   LYS A  51      42.748  24.554  42.674  1.00  0.00           C
ATOM    696  O   LYS A  51      43.082  23.970  41.637  1.00  0.00           O
ATOM    697  N   LEU A  52      43.046  25.790  42.905  1.00  0.00           N
ATOM    698  H   LEU A  52      42.844  26.229  43.784  1.00  0.00           H
ATOM    699  CA  LEU A  52      43.817  26.681  42.036  1.00  0.00           C
ATOM    700  HA  LEU A  52      43.228  26.816  41.131  1.00  0.00           H
ATOM    701  CB  LEU A  52      44.086  28.072  42.622  1.00  0.00           C
ATOM    702  HB1 LEU A  52      45.002  28.502  42.223  1.00  0.00           H
ATOM    703  HB2 LEU A  52      44.262  28.026  43.702  1.00  0.00           H
ATOM    704  CG  LEU A  52      42.967  29.098  42.383  1.00  0.00           C
ATOM    705  HG  LEU A  52      42.002  28.633  42.594  1.00  0.00           H
ATOM    706  CD1 LEU A  52      43.043  30.351  43.283  1.00  0.00           C
ATOM    707 1HD1 LEU A  52      44.014  30.847  43.229  1.00  0.00           H
ATOM    708 2HD1 LEU A  52      42.233  31.032  43.033  1.00  0.00           H
ATOM    709 3HD1 LEU A  52      42.885  29.990  44.299  1.00  0.00           H
ATOM    710  CD2 LEU A  52      43.004  29.585  40.904  1.00  0.00           C
ATOM    711 1HD2 LEU A  52      42.503  28.819  40.296  1.00  0.00           H
ATOM    712 2HD2 LEU A  52      42.441  30.513  40.916  1.00  0.00           H
ATOM    713 3HD2 LEU A  52      44.039  29.709  40.601  1.00  0.00           H
ATOM    714  C   LEU A  52      45.187  25.973  41.615  1.00  0.00           C
ATOM    715  O   LEU A  52      45.592  25.998  40.445  1.00  0.00           O
ATOM    716  N   ARG A  53      45.804  25.261  42.585  1.00  0.00           N
ATOM    717  H   ARG A  53      45.566  25.466  43.546  1.00  0.00           H
ATOM    718  CA  ARG A  53      46.885  24.302  42.310  1.00  0.00           C
ATOM    719  HA  ARG A  53      47.707  24.847  41.861  1.00  0.00           H
ATOM    720  CB  ARG A  53      47.568  23.789  43.639  1.00  0.00           C
ATOM    721  HB1 ARG A  53      46.995  23.043  44.191  1.00  0.00           H
ATOM    722  HB2 ARG A  53      47.781  24.616  44.316  1.00  0.00           H
ATOM    723  CG  ARG A  53      48.862  23.041  43.368  1.00  0.00           C
ATOM    724  HG1 ARG A  53      49.606  23.746  43.018  1.00  0.00           H
ATOM    725  HG2 ARG A  53      48.730  22.279  42.605  1.00  0.00           H
ATOM    726  CD  ARG A  53      49.541  22.428  44.613  1.00  0.00           C
ATOM    727  HD1 ARG A  53      50.381  21.831  44.245  1.00  0.00           H
ATOM    728  HD2 ARG A  53      48.923  21.694  45.131  1.00  0.00           H
ATOM    729  NE  ARG A  53      50.228  23.550  45.296  1.00  0.00           N
ATOM    730  HE  ARG A  53      51.109  23.896  44.924  1.00  0.00           H
ATOM    731  CZ  ARG A  53      50.017  24.009  46.486  1.00  0.00           C
ATOM    732  NH1 ARG A  53      48.943  23.550  47.143  1.00  0.00           N
ATOM    733 1HH1 ARG A  53      48.363  22.823  46.731  1.00  0.00           H
ATOM    734 2HH1 ARG A  53      48.578  23.964  47.985  1.00  0.00           H
ATOM    735  NH2 ARG A  53      50.893  24.851  47.027  1.00  0.00           N
ATOM    736 1HH2 ARG A  53      51.708  25.024  46.457  1.00  0.00           H
ATOM    737 2HH2 ARG A  53      50.895  25.369  47.897  1.00  0.00           H
ATOM    738  C   ARG A  53      46.401  23.168  41.362  1.00  0.00           C
ATOM    739  O   ARG A  53      46.832  23.145  40.234  1.00  0.00           O
ATOM    740  N   GLN A  54      45.565  22.213  41.856  1.00  0.00           N
ATOM    741  H   GLN A  54      45.200  22.283  42.791  1.00  0.00           H
ATOM    742  CA  GLN A  54      45.523  20.877  41.191  1.00  0.00           C
ATOM    743  HA  GLN A  54      46.436  20.638  40.644  1.00  0.00           H
ATOM    744  CB  GLN A  54      45.487  19.759  42.310  1.00  0.00           C
ATOM    745  HB1 GLN A  54      45.608  18.719  41.985  1.00  0.00           H
ATOM    746  HB2 GLN A  54      44.573  19.911  42.899  1.00  0.00           H
ATOM    747  CG  GLN A  54      46.622  19.801  43.344  1.00  0.00           C
ATOM    748  HG1 GLN A  54      46.520  20.665  44.004  1.00  0.00           H
ATOM    749  HG2 GLN A  54      47.539  19.821  42.755  1.00  0.00           H
ATOM    750  CD  GLN A  54      46.647  18.556  44.227  1.00  0.00           C
ATOM    751  OE1 GLN A  54      45.674  17.882  44.651  1.00  0.00           O
ATOM    752  NE2 GLN A  54      47.832  18.133  44.611  1.00  0.00           N
ATOM    753 1HE2 GLN A  54      48.592  18.743  44.330  1.00  0.00           H
ATOM    754 2HE2 GLN A  54      47.933  17.584  45.447  1.00  0.00           H
ATOM    755  C   GLN A  54      44.250  20.788  40.286  1.00  0.00           C
ATOM    756  O   GLN A  54      44.280  19.983  39.314  1.00  0.00           O
ATOM    757  N   ARG A  55      43.104  21.451  40.626  1.00  0.00           N
ATOM    758  H   ARG A  55      43.155  22.243  41.255  1.00  0.00           H
ATOM    759  CA  ARG A  55      41.933  21.487  39.789  1.00  0.00           C
ATOM    760  HA  ARG A  55      41.818  20.487  39.374  1.00  0.00           H
ATOM    761  CB  ARG A  55      40.643  21.921  40.431  1.00  0.00           C
ATOM    762  HB1 ARG A  55      39.965  22.089  39.598  1.00  0.00           H
ATOM    763  HB2 ARG A  55      40.869  22.875  40.907  1.00  0.00           H
ATOM    764  CG  ARG A  55      39.972  20.998  41.412  1.00  0.00           C
ATOM    765  HG1 ARG A  55      39.117  21.507  41.868  1.00  0.00           H
ATOM    766  HG2 ARG A  55      40.653  20.741  42.226  1.00  0.00           H
ATOM    767  CD  ARG A  55      39.382  19.657  40.799  1.00  0.00           C
ATOM    768  HD1 ARG A  55      38.876  19.098  41.592  1.00  0.00           H
ATOM    769  HD2 ARG A  55      40.200  19.101  40.339  1.00  0.00           H
ATOM    770  NE  ARG A  55      38.235  19.899  39.928  1.00  0.00           N
ATOM    771  HE  ARG A  55      37.392  20.001  40.483  1.00  0.00           H
ATOM    772  CZ  ARG A  55      37.974  19.502  38.681  1.00  0.00           C
ATOM    773  NH1 ARG A  55      38.830  18.905  37.850  1.00  0.00           N
ATOM    774 1HH1 ARG A  55      39.767  18.773  38.196  1.00  0.00           H
ATOM    775 2HH1 ARG A  55      38.524  18.582  36.949  1.00  0.00           H
ATOM    776  NH2 ARG A  55      36.813  19.827  38.206  1.00  0.00           N
ATOM    777 1HH2 ARG A  55      36.099  20.353  38.703  1.00  0.00           H
ATOM    778 2HH2 ARG A  55      36.642  19.597  37.239  1.00  0.00           H
ATOM    779  C   ARG A  55      42.245  22.389  38.532  1.00  0.00           C
ATOM    780  O   ARG A  55      41.700  22.140  37.441  1.00  0.00           O
ATOM    781  N   LEU A  56      43.027  23.469  38.761  1.00  0.00           N
ATOM    782  H   LEU A  56      43.310  23.697  39.707  1.00  0.00           H
ATOM    783  CA  LEU A  56      43.402  24.385  37.701  1.00  0.00           C
ATOM    784  HA  LEU A  56      42.817  24.108  36.818  1.00  0.00           H
ATOM    785  CB  LEU A  56      42.993  25.793  38.222  1.00  0.00           C
ATOM    786  HB1 LEU A  56      43.539  26.577  37.692  1.00  0.00           H
ATOM    787  HB2 LEU A  56      43.453  25.981  39.188  1.00  0.00           H
ATOM    788  CG  LEU A  56      41.536  26.212  38.398  1.00  0.00           C
ATOM    789  HG  LEU A  56      41.596  27.257  38.708  1.00  0.00           H
ATOM    790  CD1 LEU A  56      40.831  26.123  37.039  1.00  0.00           C
ATOM    791 1HD1 LEU A  56      41.369  26.642  36.246  1.00  0.00           H
ATOM    792 2HD1 LEU A  56      40.906  25.055  36.831  1.00  0.00           H
ATOM    793 3HD1 LEU A  56      39.789  26.419  37.141  1.00  0.00           H
ATOM    794  CD2 LEU A  56      40.754  25.527  39.530  1.00  0.00           C
ATOM    795 1HD2 LEU A  56      39.858  26.131  39.467  1.00  0.00           H
ATOM    796 2HD2 LEU A  56      40.549  24.527  39.158  1.00  0.00           H
ATOM    797 3HD2 LEU A  56      41.175  25.524  40.534  1.00  0.00           H
ATOM    798  C   LEU A  56      44.824  24.269  37.186  1.00  0.00           C
ATOM    799  O   LEU A  56      45.167  25.013  36.323  1.00  0.00           O
ATOM    800  N   GLY A  57      45.624  23.331  37.769  1.00  0.00           N
ATOM    801  H   GLY A  57      45.207  22.752  38.488  1.00  0.00           H
ATOM    802  CA  GLY A  57      46.932  23.040  37.206  1.00  0.00           C
ATOM    803  HA1 GLY A  57      46.775  22.587  36.228  1.00  0.00           H
ATOM    804  HA2 GLY A  57      47.446  22.293  37.817  1.00  0.00           H
ATOM    805  C   GLY A  57      47.902  24.201  36.993  1.00  0.00           C
ATOM    806  O   GLY A  57      48.675  24.133  36.009  1.00  0.00           O
ATOM    807  N   LEU A  58      47.915  25.156  37.896  1.00  0.00           N
ATOM    808  H   LEU A  58      47.233  25.070  38.641  1.00  0.00           H
ATOM    809  CA  LEU A  58      48.955  26.233  37.896  1.00  0.00           C
ATOM    810  HA  LEU A  58      49.376  26.294  36.899  1.00  0.00           H
ATOM    811  CB  LEU A  58      48.398  27.614  38.228  1.00  0.00           C
ATOM    812  HB1 LEU A  58      48.984  28.443  37.830  1.00  0.00           H
ATOM    813  HB2 LEU A  58      48.069  27.738  39.262  1.00  0.00           H
ATOM    814  CG  LEU A  58      47.045  27.916  37.519  1.00  0.00           C
ATOM    815  HG  LEU A  58      46.388  27.073  37.773  1.00  0.00           H
ATOM    816  CD1 LEU A  58      46.411  29.267  37.929  1.00  0.00           C
ATOM    817 1HD1 LEU A  58      47.138  30.036  37.671  1.00  0.00           H
ATOM    818 2HD1 LEU A  58      45.456  29.381  37.431  1.00  0.00           H
ATOM    819 3HD1 LEU A  58      46.234  29.208  39.002  1.00  0.00           H
ATOM    820  CD2 LEU A  58      47.114  27.906  36.014  1.00  0.00           C
ATOM    821 1HD2 LEU A  58      46.157  28.203  35.588  1.00  0.00           H
ATOM    822 2HD2 LEU A  58      47.898  28.568  35.648  1.00  0.00           H
ATOM    823 3HD2 LEU A  58      47.349  26.883  35.699  1.00  0.00           H
ATOM    824  C   LEU A  58      50.009  25.921  38.957  1.00  0.00           C
ATOM    825  O   LEU A  58      49.786  25.279  39.999  1.00  0.00           O
ATOM    826  N   GLN A  59      51.185  26.506  38.640  1.00  0.00           N
ATOM    827  H   GLN A  59      51.343  27.125  37.845  1.00  0.00           H
ATOM    828  CA  GLN A  59      52.036  26.780  39.825  1.00  0.00           C
ATOM    829  HA  GLN A  59      52.271  25.815  40.283  1.00  0.00           H
ATOM    830  CB  GLN A  59      53.361  27.342  39.290  1.00  0.00           C
ATOM    831  HB1 GLN A  59      53.273  28.336  38.855  1.00  0.00           H
ATOM    832  HB2 GLN A  59      53.609  26.652  38.482  1.00  0.00           H
ATOM    833  CG  GLN A  59      54.463  27.333  40.379  1.00  0.00           C
ATOM    834  HG1 GLN A  59      54.523  26.351  40.864  1.00  0.00           H
ATOM    835  HG2 GLN A  59      54.275  28.098  41.135  1.00  0.00           H
ATOM    836  CD  GLN A  59      55.887  27.675  39.770  1.00  0.00           C
ATOM    837  OE1 GLN A  59      56.102  27.770  38.583  1.00  0.00           O
ATOM    838  NE2 GLN A  59      56.837  27.934  40.587  1.00  0.00           N
ATOM    839 1HE2 GLN A  59      56.610  27.987  41.573  1.00  0.00           H
ATOM    840 2HE2 GLN A  59      57.731  28.284  40.277  1.00  0.00           H
ATOM    841  C   GLN A  59      51.362  27.756  40.740  1.00  0.00           C
ATOM    842  O   GLN A  59      50.536  28.576  40.376  1.00  0.00           O
ATOM    843  N   LEU A  60      51.596  27.556  42.042  1.00  0.00           N
ATOM    844  H   LEU A  60      52.074  26.775  42.457  1.00  0.00           H
ATOM    845  CA  LEU A  60      51.067  28.397  43.076  1.00  0.00           C
ATOM    846  HA  LEU A  60      50.625  29.327  42.728  1.00  0.00           H
ATOM    847  CB  LEU A  60      49.970  27.562  43.776  1.00  0.00           C
ATOM    848  HB1 LEU A  60      50.337  26.654  44.260  1.00  0.00           H
ATOM    849  HB2 LEU A  60      49.173  27.338  43.060  1.00  0.00           H
ATOM    850  CG  LEU A  60      49.193  28.293  44.829  1.00  0.00           C
ATOM    851  HG  LEU A  60      49.901  28.757  45.514  1.00  0.00           H
ATOM    852  CD1 LEU A  60      48.310  29.496  44.278  1.00  0.00           C
ATOM    853 1HD1 LEU A  60      47.442  29.071  43.778  1.00  0.00           H
ATOM    854 2HD1 LEU A  60      47.921  30.039  45.132  1.00  0.00           H
ATOM    855 3HD1 LEU A  60      48.931  30.212  43.739  1.00  0.00           H
ATOM    856  CD2 LEU A  60      48.307  27.320  45.595  1.00  0.00           C
ATOM    857 1HD2 LEU A  60      47.702  27.791  46.369  1.00  0.00           H
ATOM    858 2HD2 LEU A  60      47.564  27.031  44.847  1.00  0.00           H
ATOM    859 3HD2 LEU A  60      48.963  26.479  45.817  1.00  0.00           H
ATOM    860  C   LEU A  60      52.217  28.957  43.887  1.00  0.00           C
ATOM    861  O   LEU A  60      53.240  28.333  43.983  1.00  0.00           O
ATOM    862  N   LEU A  61      51.990  30.016  44.703  1.00  0.00           N
ATOM    863  H   LEU A  61      51.069  30.439  44.645  1.00  0.00           H
ATOM    864  CA  LEU A  61      52.938  30.404  45.745  1.00  0.00           C
ATOM    865  HA  LEU A  61      53.351  29.550  46.274  1.00  0.00           H
ATOM    866  CB  LEU A  61      53.998  31.325  45.335  1.00  0.00           C
ATOM    867  HB1 LEU A  61      53.460  32.264  45.223  1.00  0.00           H
ATOM    868  HB2 LEU A  61      54.451  30.963  44.417  1.00  0.00           H
ATOM    869  CG  LEU A  61      55.171  31.724  46.297  1.00  0.00           C
ATOM    870  HG  LEU A  61      54.818  32.121  47.253  1.00  0.00           H
ATOM    871  CD1 LEU A  61      56.104  30.561  46.439  1.00  0.00           C
ATOM    872 1HD1 LEU A  61      56.417  30.092  45.498  1.00  0.00           H
ATOM    873 2HD1 LEU A  61      57.050  30.849  46.896  1.00  0.00           H
ATOM    874 3HD1 LEU A  61      55.624  29.856  47.116  1.00  0.00           H
ATOM    875  CD2 LEU A  61      55.857  32.970  45.669  1.00  0.00           C
ATOM    876 1HD2 LEU A  61      56.703  33.314  46.259  1.00  0.00           H
ATOM    877 2HD2 LEU A  61      56.087  32.710  44.641  1.00  0.00           H
ATOM    878 3HD2 LEU A  61      55.107  33.759  45.622  1.00  0.00           H
ATOM    879  C   LEU A  61      52.132  31.110  46.832  1.00  0.00           C
ATOM    880  O   LEU A  61      51.132  31.712  46.584  1.00  0.00           O
ATOM    881  N   GLU A  62      52.501  30.845  48.113  1.00  0.00           N
ATOM    882  H   GLU A  62      53.400  30.418  48.245  1.00  0.00           H
ATOM    883  CA  GLU A  62      51.907  31.623  49.234  1.00  0.00           C
ATOM    884  HA  GLU A  62      51.123  32.264  48.810  1.00  0.00           H
ATOM    885  CB  GLU A  62      51.216  30.711  50.250  1.00  0.00           C
ATOM    886  HB1 GLU A  62      50.320  30.299  49.799  1.00  0.00           H
ATOM    887  HB2 GLU A  62      50.789  31.322  51.053  1.00  0.00           H
ATOM    888  CG  GLU A  62      52.190  29.731  50.889  1.00  0.00           C
ATOM    889  HG1 GLU A  62      52.969  30.290  51.416  1.00  0.00           H
ATOM    890  HG2 GLU A  62      52.689  29.107  50.151  1.00  0.00           H
ATOM    891  CD  GLU A  62      51.533  28.869  51.932  1.00  0.00           C
ATOM    892  OE1 GLU A  62      52.013  28.880  53.088  1.00  0.00           O
ATOM    893  OE2 GLU A  62      50.619  28.104  51.625  1.00  0.00           O
ATOM    894  C   GLU A  62      52.854  32.720  49.680  1.00  0.00           C
ATOM    895  O   GLU A  62      53.965  32.343  49.981  1.00  0.00           O
ATOM    896  N   LEU A  63      52.481  34.002  49.705  1.00  0.00           N
ATOM    897  H   LEU A  63      51.528  34.274  49.519  1.00  0.00           H
ATOM    898  CA  LEU A  63      53.311  34.996  50.410  1.00  0.00           C
ATOM    899  HA  LEU A  63      54.347  34.916  50.089  1.00  0.00           H
ATOM    900  CB  LEU A  63      52.666  36.382  50.272  1.00  0.00           C
ATOM    901  HB1 LEU A  63      52.906  37.073  51.078  1.00  0.00           H
ATOM    902  HB2 LEU A  63      51.584  36.310  50.116  1.00  0.00           H
ATOM    903  CG  LEU A  63      53.109  37.056  49.005  1.00  0.00           C
ATOM    904  HG  LEU A  63      54.196  37.185  48.979  1.00  0.00           H
ATOM    905  CD1 LEU A  63      52.677  36.331  47.763  1.00  0.00           C
ATOM    906 1HD1 LEU A  63      52.949  36.813  46.819  1.00  0.00           H
ATOM    907 2HD1 LEU A  63      53.155  35.352  47.790  1.00  0.00           H
ATOM    908 3HD1 LEU A  63      51.622  36.122  47.857  1.00  0.00           H
ATOM    909  CD2 LEU A  63      52.580  38.503  48.878  1.00  0.00           C
ATOM    910 1HD2 LEU A  63      52.965  39.133  49.680  1.00  0.00           H
ATOM    911 2HD2 LEU A  63      52.876  39.012  47.961  1.00  0.00           H
ATOM    912 3HD2 LEU A  63      51.498  38.545  48.759  1.00  0.00           H
ATOM    913  C   LEU A  63      53.454  34.626  51.910  1.00  0.00           C
ATOM    914  O   LEU A  63      52.503  34.250  52.534  1.00  0.00           O
ATOM    915  N   PRO A  64      54.570  34.810  52.581  1.00  0.00           N
ATOM    916  CD  PRO A  64      55.958  35.124  52.035  1.00  0.00           C
ATOM    917  HD1 PRO A  64      55.957  36.179  51.808  1.00  0.00           H
ATOM    918  HD2 PRO A  64      56.137  34.452  51.194  1.00  0.00           H
ATOM    919  CG  PRO A  64      56.959  34.716  53.149  1.00  0.00           C
ATOM    920  HG1 PRO A  64      57.828  35.365  53.114  1.00  0.00           H
ATOM    921  HG2 PRO A  64      57.245  33.671  52.985  1.00  0.00           H
ATOM    922  CB  PRO A  64      56.137  34.893  54.485  1.00  0.00           C
ATOM    923  HB1 PRO A  64      56.138  35.929  54.820  1.00  0.00           H
ATOM    924  HB2 PRO A  64      56.365  34.181  55.277  1.00  0.00           H
ATOM    925  CA  PRO A  64      54.685  34.658  54.066  1.00  0.00           C
ATOM    926  HA  PRO A  64      54.372  33.637  54.252  1.00  0.00           H
ATOM    927  C   PRO A  64      53.740  35.596  54.822  1.00  0.00           C
ATOM    928  O   PRO A  64      53.544  36.708  54.369  1.00  0.00           O
ATOM    929  N   PRO A  65      53.266  35.165  55.963  1.00  0.00           N
ATOM    930  CD  PRO A  65      53.747  34.055  56.788  1.00  0.00           C
ATOM    931  HD1 PRO A  65      54.788  34.060  57.138  1.00  0.00           H
ATOM    932  HD2 PRO A  65      53.580  33.079  56.328  1.00  0.00           H
ATOM    933  CG  PRO A  65      52.952  34.095  58.065  1.00  0.00           C
ATOM    934  HG1 PRO A  65      53.440  34.687  58.847  1.00  0.00           H
ATOM    935  HG2 PRO A  65      52.834  33.116  58.516  1.00  0.00           H
ATOM    936  CB  PRO A  65      51.670  34.826  57.677  1.00  0.00           C
ATOM    937  HB1 PRO A  65      51.208  35.367  58.504  1.00  0.00           H
ATOM    938  HB2 PRO A  65      50.954  34.072  57.341  1.00  0.00           H
ATOM    939  CA  PRO A  65      52.113  35.815  56.631  1.00  0.00           C
ATOM    940  HA  PRO A  65      51.310  36.007  55.918  1.00  0.00           H
ATOM    941  C   PRO A  65      52.402  37.120  57.390  1.00  0.00           C
ATOM    942  O   PRO A  65      53.524  37.349  57.798  1.00  0.00           O
ATOM    943  N   GLU A  66      51.440  37.993  57.658  1.00  0.00           N
ATOM    944  H   GLU A  66      50.515  37.782  57.315  1.00  0.00           H
ATOM    945  CA  GLU A  66      51.741  39.267  58.260  1.00  0.00           C
ATOM    946  HA  GLU A  66      52.559  39.299  58.978  1.00  0.00           H
ATOM    947  CB  GLU A  66      52.069  40.202  57.070  1.00  0.00           C
ATOM    948  HB1 GLU A  66      51.254  40.057  56.361  1.00  0.00           H
ATOM    949  HB2 GLU A  66      52.986  39.873  56.587  1.00  0.00           H
ATOM    950  CG  GLU A  66      52.400  41.642  57.525  1.00  0.00           C
ATOM    951  HG1 GLU A  66      51.562  42.118  58.037  1.00  0.00           H
ATOM    952  HG2 GLU A  66      52.646  42.233  56.646  1.00  0.00           H
ATOM    953  CD  GLU A  66      53.628  41.541  58.567  1.00  0.00           C
ATOM    954  OE1 GLU A  66      54.763  41.609  58.131  1.00  0.00           O
ATOM    955  OE2 GLU A  66      53.404  41.666  59.786  1.00  0.00           O
ATOM    956  C   GLU A  66      50.461  39.812  58.969  1.00  0.00           C
ATOM    957  O   GLU A  66      49.451  40.147  58.305  1.00  0.00           O
ATOM    958  N   GLU A  67      50.621  40.185  60.294  1.00  0.00           N
ATOM    959  H   GLU A  67      51.477  40.006  60.795  1.00  0.00           H
ATOM    960  CA  GLU A  67      49.663  40.940  61.131  1.00  0.00           C
ATOM    961  HA  GLU A  67      48.654  40.572  60.968  1.00  0.00           H
ATOM    962  CB  GLU A  67      50.099  40.715  62.589  1.00  0.00           C
ATOM    963  HB1 GLU A  67      49.488  41.430  63.139  1.00  0.00           H
ATOM    964  HB2 GLU A  67      51.150  41.001  62.660  1.00  0.00           H
ATOM    965  CG  GLU A  67      50.103  39.255  63.160  1.00  0.00           C
ATOM    966  HG1 GLU A  67      50.180  39.282  64.250  1.00  0.00           H
ATOM    967  HG2 GLU A  67      50.968  38.686  62.817  1.00  0.00           H
ATOM    968  CD  GLU A  67      48.812  38.443  62.915  1.00  0.00           C
ATOM    969  OE1 GLU A  67      48.993  37.277  62.625  1.00  0.00           O
ATOM    970  OE2 GLU A  67      47.698  39.039  62.820  1.00  0.00           O
ATOM    971  C   GLU A  67      49.560  42.374  60.806  1.00  0.00           C
ATOM    972  O   GLU A  67      48.541  42.980  61.044  1.00  0.00           O
ATOM    973  N   SER A  68      50.619  43.024  60.322  1.00  0.00           N
ATOM    974  H   SER A  68      51.415  42.491  60.014  1.00  0.00           H
ATOM    975  CA  SER A  68      50.764  44.500  60.050  1.00  0.00           C
ATOM    976  HA  SER A  68      50.416  45.010  60.944  1.00  0.00           H
ATOM    977  CB  SER A  68      52.209  44.923  59.935  1.00  0.00           C
ATOM    978  HB1 SER A  68      52.184  45.975  60.199  1.00  0.00           H
ATOM    979  HB2 SER A  68      52.614  44.774  58.931  1.00  0.00           H
ATOM    980  OG  SER A  68      53.078  44.248  60.743  1.00  0.00           O
ATOM    981  HG  SER A  68      53.291  43.410  60.332  1.00  0.00           H
ATOM    982  C   SER A  68      50.049  44.934  58.780  1.00  0.00           C
ATOM    983  O   SER A  68      49.790  46.109  58.615  1.00  0.00           O
ATOM    984  N   LEU A  69      49.652  43.957  58.009  1.00  0.00           N
ATOM    985  H   LEU A  69      49.899  43.014  58.241  1.00  0.00           H
ATOM    986  CA  LEU A  69      48.980  44.092  56.738  1.00  0.00           C
ATOM    987  HA  LEU A  69      48.728  45.140  56.630  1.00  0.00           H
ATOM    988  CB  LEU A  69      50.041  43.712  55.678  1.00  0.00           C
ATOM    989  HB1 LEU A  69      50.302  42.658  55.745  1.00  0.00           H
ATOM    990  HB2 LEU A  69      50.991  44.220  55.848  1.00  0.00           H
ATOM    991  CG  LEU A  69      49.645  44.042  54.186  1.00  0.00           C
ATOM    992  HG  LEU A  69      49.061  43.204  53.799  1.00  0.00           H
ATOM    993  CD1 LEU A  69      48.690  45.258  54.034  1.00  0.00           C
ATOM    994 1HD1 LEU A  69      49.244  46.189  54.206  1.00  0.00           H
ATOM    995 2HD1 LEU A  69      48.385  45.228  52.989  1.00  0.00           H
ATOM    996 3HD1 LEU A  69      47.895  45.194  54.784  1.00  0.00           H
ATOM    997  CD2 LEU A  69      50.942  44.143  53.335  1.00  0.00           C
ATOM    998 1HD2 LEU A  69      50.707  44.186  52.268  1.00  0.00           H
ATOM    999 2HD2 LEU A  69      51.472  45.038  53.660  1.00  0.00           H
ATOM   1000 3HD2 LEU A  69      51.551  43.289  53.589  1.00  0.00           H
ATOM   1001  C   LEU A  69      47.683  43.336  56.712  1.00  0.00           C
ATOM   1002  O   LEU A  69      47.611  42.302  56.110  1.00  0.00           O
ATOM   1003  N   PRO A  70      46.608  43.794  57.407  1.00  0.00           N
ATOM   1004  CD  PRO A  70      46.635  44.761  58.467  1.00  0.00           C
ATOM   1005  HD1 PRO A  70      46.550  45.797  58.116  1.00  0.00           H
ATOM   1006  HD2 PRO A  70      47.487  44.839  59.143  1.00  0.00           H
ATOM   1007  CG  PRO A  70      45.422  44.481  59.327  1.00  0.00           C
ATOM   1008  HG1 PRO A  70      45.032  45.397  59.771  1.00  0.00           H
ATOM   1009  HG2 PRO A  70      45.756  43.695  60.009  1.00  0.00           H
ATOM   1010  CB  PRO A  70      44.440  43.871  58.304  1.00  0.00           C
ATOM   1011  HB1 PRO A  70      43.973  44.617  57.663  1.00  0.00           H
ATOM   1012  HB2 PRO A  70      43.721  43.192  58.764  1.00  0.00           H
ATOM   1013  CA  PRO A  70      45.339  43.089  57.508  1.00  0.00           C
ATOM   1014  HA  PRO A  70      45.375  42.187  58.099  1.00  0.00           H
ATOM   1015  C   PRO A  70      44.823  42.591  56.200  1.00  0.00           C
ATOM   1016  O   PRO A  70      44.499  41.424  56.101  1.00  0.00           O
ATOM   1017  N   LEU A  71      44.774  43.403  55.087  1.00  0.00           N
ATOM   1018  H   LEU A  71      44.957  44.386  55.179  1.00  0.00           H
ATOM   1019  CA  LEU A  71      44.198  43.102  53.823  1.00  0.00           C
ATOM   1020  HA  LEU A  71      43.565  42.241  53.995  1.00  0.00           H
ATOM   1021  CB  LEU A  71      43.386  44.258  53.310  1.00  0.00           C
ATOM   1022  HB1 LEU A  71      42.995  43.967  52.336  1.00  0.00           H
ATOM   1023  HB2 LEU A  71      44.096  45.057  53.116  1.00  0.00           H
ATOM   1024  CG  LEU A  71      42.233  44.714  54.162  1.00  0.00           C
ATOM   1025  HG  LEU A  71      42.499  44.940  55.190  1.00  0.00           H
ATOM   1026  CD1 LEU A  71      41.643  46.024  53.517  1.00  0.00           C
ATOM   1027 1HD1 LEU A  71      41.182  45.865  52.546  1.00  0.00           H
ATOM   1028 2HD1 LEU A  71      40.870  46.354  54.209  1.00  0.00           H
ATOM   1029 3HD1 LEU A  71      42.470  46.734  53.519  1.00  0.00           H
ATOM   1030  CD2 LEU A  71      41.138  43.670  54.356  1.00  0.00           C
ATOM   1031 1HD2 LEU A  71      40.824  43.278  53.390  1.00  0.00           H
ATOM   1032 2HD2 LEU A  71      41.564  42.844  54.919  1.00  0.00           H
ATOM   1033 3HD2 LEU A  71      40.305  44.172  54.847  1.00  0.00           H
ATOM   1034  C   LEU A  71      45.214  42.590  52.817  1.00  0.00           C
ATOM   1035  O   LEU A  71      44.895  42.419  51.619  1.00  0.00           O
ATOM   1036  N   GLY A  72      46.377  42.200  53.244  1.00  0.00           N
ATOM   1037  H   GLY A  72      46.684  42.505  54.160  1.00  0.00           H
ATOM   1038  CA  GLY A  72      47.358  41.518  52.497  1.00  0.00           C
ATOM   1039  HA1 GLY A  72      48.174  41.081  53.062  1.00  0.00           H
ATOM   1040  HA2 GLY A  72      47.807  42.152  51.746  1.00  0.00           H
ATOM   1041  C   GLY A  72      46.838  40.273  51.725  1.00  0.00           C
ATOM   1042  O   GLY A  72      47.307  39.972  50.642  1.00  0.00           O
ATOM   1043  N   PRO A  73      45.892  39.416  52.170  1.00  0.00           N
ATOM   1044  CD  PRO A  73      45.171  39.393  53.462  1.00  0.00           C
ATOM   1045  HD1 PRO A  73      44.392  40.152  53.463  1.00  0.00           H
ATOM   1046  HD2 PRO A  73      45.807  39.551  54.338  1.00  0.00           H
ATOM   1047  CG  PRO A  73      44.496  38.052  53.567  1.00  0.00           C
ATOM   1048  HG1 PRO A  73      43.530  38.077  54.059  1.00  0.00           H
ATOM   1049  HG2 PRO A  73      45.167  37.339  54.052  1.00  0.00           H
ATOM   1050  CB  PRO A  73      44.256  37.624  52.111  1.00  0.00           C
ATOM   1051  HB1 PRO A  73      43.273  37.906  51.739  1.00  0.00           H
ATOM   1052  HB2 PRO A  73      44.248  36.544  51.956  1.00  0.00           H
ATOM   1053  CA  PRO A  73      45.324  38.326  51.313  1.00  0.00           C
ATOM   1054  HA  PRO A  73      46.032  37.511  51.129  1.00  0.00           H
ATOM   1055  C   PRO A  73      44.678  38.800  49.992  1.00  0.00           C
ATOM   1056  O   PRO A  73      44.742  38.166  48.988  1.00  0.00           O
ATOM   1057  N   LEU A  74      44.081  39.963  50.049  1.00  0.00           N
ATOM   1058  H   LEU A  74      44.083  40.481  50.918  1.00  0.00           H
ATOM   1059  CA  LEU A  74      43.292  40.557  48.923  1.00  0.00           C
ATOM   1060  HA  LEU A  74      42.750  39.696  48.550  1.00  0.00           H
ATOM   1061  CB  LEU A  74      42.323  41.642  49.485  1.00  0.00           C
ATOM   1062  HB1 LEU A  74      41.937  42.245  48.669  1.00  0.00           H
ATOM   1063  HB2 LEU A  74      42.942  42.381  50.002  1.00  0.00           H
ATOM   1064  CG  LEU A  74      41.129  41.217  50.327  1.00  0.00           C
ATOM   1065  HG  LEU A  74      40.597  40.478  49.721  1.00  0.00           H
ATOM   1066  CD1 LEU A  74      41.410  40.589  51.760  1.00  0.00           C
ATOM   1067 1HD1 LEU A  74      42.227  39.880  51.833  1.00  0.00           H
ATOM   1068 2HD1 LEU A  74      41.804  41.295  52.493  1.00  0.00           H
ATOM   1069 3HD1 LEU A  74      40.475  40.190  52.141  1.00  0.00           H
ATOM   1070  CD2 LEU A  74      40.207  42.443  50.582  1.00  0.00           C
ATOM   1071 1HD2 LEU A  74      40.655  43.291  51.098  1.00  0.00           H
ATOM   1072 2HD2 LEU A  74      39.714  42.808  49.678  1.00  0.00           H
ATOM   1073 3HD2 LEU A  74      39.380  42.207  51.256  1.00  0.00           H
ATOM   1074  C   LEU A  74      44.068  41.146  47.731  1.00  0.00           C
ATOM   1075  O   LEU A  74      43.870  42.234  47.261  1.00  0.00           O
ATOM   1076  N   LEU A  75      45.164  40.376  47.325  1.00  0.00           N
ATOM   1077  H   LEU A  75      45.110  39.387  47.500  1.00  0.00           H
ATOM   1078  CA  LEU A  75      46.293  40.815  46.555  1.00  0.00           C
ATOM   1079  HA  LEU A  75      46.616  41.767  46.972  1.00  0.00           H
ATOM   1080  CB  LEU A  75      47.562  39.894  46.656  1.00  0.00           C
ATOM   1081  HB1 LEU A  75      48.099  40.259  47.526  1.00  0.00           H
ATOM   1082  HB2 LEU A  75      48.151  40.086  45.768  1.00  0.00           H
ATOM   1083  CG  LEU A  75      47.348  38.381  46.775  1.00  0.00           C
ATOM   1084  HG  LEU A  75      46.915  38.135  47.746  1.00  0.00           H
ATOM   1085  CD1 LEU A  75      46.294  37.735  45.827  1.00  0.00           C
ATOM   1086 1HD1 LEU A  75      46.210  36.672  46.049  1.00  0.00           H
ATOM   1087 2HD1 LEU A  75      45.331  38.241  45.861  1.00  0.00           H
ATOM   1088 3HD1 LEU A  75      46.702  37.829  44.820  1.00  0.00           H
ATOM   1089  CD2 LEU A  75      48.757  37.798  46.579  1.00  0.00           C
ATOM   1090 1HD2 LEU A  75      48.602  36.743  46.795  1.00  0.00           H
ATOM   1091 2HD2 LEU A  75      49.025  37.918  45.533  1.00  0.00           H
ATOM   1092 3HD2 LEU A  75      49.510  38.231  47.231  1.00  0.00           H
ATOM   1093  C   LEU A  75      45.994  41.094  45.061  1.00  0.00           C
ATOM   1094  O   LEU A  75      46.639  41.893  44.395  1.00  0.00           O
ATOM   1095  N   GLY A  76      44.966  40.430  44.577  1.00  0.00           N
ATOM   1096  H   GLY A  76      44.508  39.818  45.245  1.00  0.00           H
ATOM   1097  CA  GLY A  76      44.395  40.626  43.280  1.00  0.00           C
ATOM   1098  HA1 GLY A  76      43.616  39.885  43.099  1.00  0.00           H
ATOM   1099  HA2 GLY A  76      45.185  40.541  42.540  1.00  0.00           H
ATOM   1100  C   GLY A  76      43.687  42.008  43.145  1.00  0.00           C
ATOM   1101  O   GLY A  76      43.674  42.570  42.073  1.00  0.00           O
ATOM   1102  N   ASP A  77      43.398  42.727  44.199  1.00  0.00           N
ATOM   1103  H   ASP A  77      43.588  42.370  45.120  1.00  0.00           H
ATOM   1104  CA  ASP A  77      42.918  44.120  44.113  1.00  0.00           C
ATOM   1105  HA  ASP A  77      42.204  44.289  43.301  1.00  0.00           H
ATOM   1106  CB  ASP A  77      42.065  44.350  45.302  1.00  0.00           C
ATOM   1107  HB1 ASP A  77      42.729  44.328  46.162  1.00  0.00           H
ATOM   1108  HB2 ASP A  77      41.416  43.480  45.379  1.00  0.00           H
ATOM   1109  CG  ASP A  77      41.196  45.611  45.208  1.00  0.00           C
ATOM   1110  OD1 ASP A  77      40.672  45.888  44.079  1.00  0.00           O
ATOM   1111  OD2 ASP A  77      41.042  46.361  46.208  1.00  0.00           O
ATOM   1112  C   ASP A  77      44.021  45.200  43.918  1.00  0.00           C
ATOM   1113  O   ASP A  77      43.828  46.383  44.092  1.00  0.00           O
ATOM   1114  N   THR A  78      45.262  44.860  43.668  1.00  0.00           N
ATOM   1115  H   THR A  78      45.479  43.879  43.581  1.00  0.00           H
ATOM   1116  CA  THR A  78      46.433  45.796  43.616  1.00  0.00           C
ATOM   1117  HA  THR A  78      46.144  46.824  43.856  1.00  0.00           H
ATOM   1118  CB  THR A  78      47.486  45.389  44.625  1.00  0.00           C
ATOM   1119  HB  THR A  78      48.184  46.229  44.561  1.00  0.00           H
ATOM   1120  CG2 THR A  78      47.058  45.185  46.037  1.00  0.00           C
ATOM   1121 1HG2 THR A  78      47.916  45.009  46.690  1.00  0.00           H
ATOM   1122 2HG2 THR A  78      46.520  46.054  46.391  1.00  0.00           H
ATOM   1123 3HG2 THR A  78      46.436  44.295  46.159  1.00  0.00           H
ATOM   1124  OG1 THR A  78      48.201  44.270  44.285  1.00  0.00           O
ATOM   1125  HG1 THR A  78      47.570  43.558  44.401  1.00  0.00           H
ATOM   1126  C   THR A  78      47.090  45.968  42.297  1.00  0.00           C
ATOM   1127  O   THR A  78      47.676  47.075  42.068  1.00  0.00           O
ATOM   1128  N   ALA A  79      47.053  45.005  41.397  1.00  0.00           N
ATOM   1129  H   ALA A  79      46.543  44.209  41.742  1.00  0.00           H
ATOM   1130  CA  ALA A  79      47.578  45.161  40.092  1.00  0.00           C
ATOM   1131  HA  ALA A  79      47.494  46.207  39.798  1.00  0.00           H
ATOM   1132  CB  ALA A  79      49.011  44.663  40.149  1.00  0.00           C
ATOM   1133  HB1 ALA A  79      49.427  44.508  39.152  1.00  0.00           H
ATOM   1134  HB2 ALA A  79      49.581  45.368  40.750  1.00  0.00           H
ATOM   1135  HB3 ALA A  79      48.955  43.687  40.633  1.00  0.00           H
ATOM   1136  C   ALA A  79      46.707  44.502  39.022  1.00  0.00           C
ATOM   1137  O   ALA A  79      45.738  43.802  39.330  1.00  0.00           O
ATOM   1138  N   VAL A  80      46.905  44.896  37.784  1.00  0.00           N
ATOM   1139  H   VAL A  80      47.581  45.643  37.729  1.00  0.00           H
ATOM   1140  CA  VAL A  80      46.179  44.483  36.564  1.00  0.00           C
ATOM   1141  HA  VAL A  80      45.502  43.685  36.880  1.00  0.00           H
ATOM   1142  CB  VAL A  80      45.464  45.709  35.989  1.00  0.00           C
ATOM   1143  HB  VAL A  80      46.198  46.488  35.796  1.00  0.00           H
ATOM   1144  CG1 VAL A  80      44.642  45.342  34.746  1.00  0.00           C
ATOM   1145 1HG1 VAL A  80      44.289  46.172  34.126  1.00  0.00           H
ATOM   1146 2HG1 VAL A  80      45.128  44.602  34.100  1.00  0.00           H
ATOM   1147 3HG1 VAL A  80      43.776  44.807  35.136  1.00  0.00           H
ATOM   1148  CG2 VAL A  80      44.488  46.212  37.008  1.00  0.00           C
ATOM   1149 1HG2 VAL A  80      44.917  46.777  37.831  1.00  0.00           H
ATOM   1150 2HG2 VAL A  80      43.718  46.872  36.606  1.00  0.00           H
ATOM   1151 3HG2 VAL A  80      43.939  45.358  37.412  1.00  0.00           H
ATOM   1152  C   VAL A  80      47.243  43.919  35.705  1.00  0.00           C
ATOM   1153  O   VAL A  80      48.033  44.682  35.196  1.00  0.00           O
ATOM   1154  N   ILE A  81      47.126  42.581  35.516  1.00  0.00           N
ATOM   1155  H   ILE A  81      46.290  42.133  35.857  1.00  0.00           H
ATOM   1156  CA  ILE A  81      48.045  41.859  34.683  1.00  0.00           C
ATOM   1157  HA  ILE A  81      48.879  42.518  34.454  1.00  0.00           H
ATOM   1158  CB  ILE A  81      48.649  40.689  35.481  1.00  0.00           C
ATOM   1159  HB  ILE A  81      47.829  39.971  35.559  1.00  0.00           H
ATOM   1160  CG2 ILE A  81      49.674  39.970  34.524  1.00  0.00           C
ATOM   1161 1HG2 ILE A  81      50.216  39.122  34.937  1.00  0.00           H
ATOM   1162 2HG2 ILE A  81      49.170  39.569  33.641  1.00  0.00           H
ATOM   1163 3HG2 ILE A  81      50.510  40.602  34.216  1.00  0.00           H
ATOM   1164  CG1 ILE A  81      49.136  41.131  36.866  1.00  0.00           C
ATOM   1165 1HG1 ILE A  81      48.249  41.485  37.397  1.00  0.00           H
ATOM   1166 2HG1 ILE A  81      49.746  42.021  36.751  1.00  0.00           H
ATOM   1167  CD  ILE A  81      49.941  40.090  37.705  1.00  0.00           C
ATOM   1168  HD1 ILE A  81      50.248  40.590  38.629  1.00  0.00           H
ATOM   1169  HD2 ILE A  81      49.238  39.302  37.964  1.00  0.00           H
ATOM   1170  HD3 ILE A  81      50.772  39.775  37.082  1.00  0.00           H
ATOM   1171  C   ILE A  81      47.332  41.342  33.392  1.00  0.00           C
ATOM   1172  O   ILE A  81      46.333  40.636  33.447  1.00  0.00           O
ATOM   1173  N   GLN A  82      47.938  41.593  32.231  1.00  0.00           N
ATOM   1174  H   GLN A  82      48.882  41.965  32.220  1.00  0.00           H
ATOM   1175  CA  GLN A  82      47.503  41.096  30.933  1.00  0.00           C
ATOM   1176  HA  GLN A  82      46.923  40.184  31.071  1.00  0.00           H
ATOM   1177  CB  GLN A  82      46.606  42.243  30.307  1.00  0.00           C
ATOM   1178  HB1 GLN A  82      47.309  42.953  29.874  1.00  0.00           H
ATOM   1179  HB2 GLN A  82      45.905  42.675  31.018  1.00  0.00           H
ATOM   1180  CG  GLN A  82      45.761  41.781  29.110  1.00  0.00           C
ATOM   1181  HG1 GLN A  82      46.374  42.020  28.233  1.00  0.00           H
ATOM   1182  HG2 GLN A  82      44.849  42.357  28.968  1.00  0.00           H
ATOM   1183  CD  GLN A  82      45.261  40.331  29.261  1.00  0.00           C
ATOM   1184  OE1 GLN A  82      45.708  39.377  28.599  1.00  0.00           O
ATOM   1185  NE2 GLN A  82      44.486  40.003  30.243  1.00  0.00           N
ATOM   1186 1HE2 GLN A  82      44.120  40.730  30.843  1.00  0.00           H
ATOM   1187 2HE2 GLN A  82      44.168  39.040  30.255  1.00  0.00           H
ATOM   1188  C   GLN A  82      48.744  40.609  30.201  1.00  0.00           C
ATOM   1189  O   GLN A  82      49.619  41.377  30.008  1.00  0.00           O
ATOM   1190  N   GLY A  83      48.812  39.372  29.698  1.00  0.00           N
ATOM   1191  H   GLY A  83      48.006  38.768  29.768  1.00  0.00           H
ATOM   1192  CA  GLY A  83      49.874  38.888  28.849  1.00  0.00           C
ATOM   1193  HA1 GLY A  83      49.821  39.480  27.939  1.00  0.00           H
ATOM   1194  HA2 GLY A  83      49.820  37.805  28.699  1.00  0.00           H
ATOM   1195  C   GLY A  83      51.289  39.120  29.410  1.00  0.00           C
ATOM   1196  O   GLY A  83      51.656  38.537  30.400  1.00  0.00           O
ATOM   1197  N   ASP A  84      52.105  39.997  28.886  1.00  0.00           N
ATOM   1198  H   ASP A  84      51.817  40.578  28.110  1.00  0.00           H
ATOM   1199  CA  ASP A  84      53.475  40.276  29.442  1.00  0.00           C
ATOM   1200  HA  ASP A  84      53.901  39.413  29.952  1.00  0.00           H
ATOM   1201  CB  ASP A  84      54.453  40.585  28.291  1.00  0.00           C
ATOM   1202  HB1 ASP A  84      54.335  39.726  27.634  1.00  0.00           H
ATOM   1203  HB2 ASP A  84      55.510  40.665  28.555  1.00  0.00           H
ATOM   1204  CG  ASP A  84      54.001  41.835  27.467  1.00  0.00           C
ATOM   1205  OD1 ASP A  84      53.119  42.611  27.896  1.00  0.00           O
ATOM   1206  OD2 ASP A  84      54.441  41.982  26.322  1.00  0.00           O
ATOM   1207  C   ASP A  84      53.512  41.388  30.513  1.00  0.00           C
ATOM   1208  O   ASP A  84      54.550  41.525  31.194  1.00  0.00           O
ATOM   1209  N   THR A  85      52.439  42.190  30.697  1.00  0.00           N
ATOM   1210  H   THR A  85      51.576  41.850  30.283  1.00  0.00           H
ATOM   1211  CA  THR A  85      52.442  43.467  31.422  1.00  0.00           C
ATOM   1212  HA  THR A  85      53.444  43.691  31.809  1.00  0.00           H
ATOM   1213  CB  THR A  85      52.162  44.654  30.433  1.00  0.00           C
ATOM   1214  HB  THR A  85      51.227  44.486  29.910  1.00  0.00           H
ATOM   1215  CG2 THR A  85      52.260  46.044  31.053  1.00  0.00           C
ATOM   1216 1HG2 THR A  85      53.110  46.008  31.730  1.00  0.00           H
ATOM   1217 2HG2 THR A  85      52.286  46.824  30.294  1.00  0.00           H
ATOM   1218 3HG2 THR A  85      51.394  46.410  31.604  1.00  0.00           H
ATOM   1219  OG1 THR A  85      53.205  44.736  29.492  1.00  0.00           O
ATOM   1220  HG1 THR A  85      53.184  43.904  29.008  1.00  0.00           H
ATOM   1221  C   THR A  85      51.507  43.482  32.646  1.00  0.00           C
ATOM   1222  O   THR A  85      50.352  43.042  32.694  1.00  0.00           O
ATOM   1223  N   ALA A  86      52.044  44.014  33.756  1.00  0.00           N
ATOM   1224  H   ALA A  86      53.014  44.263  33.682  1.00  0.00           H
ATOM   1225  CA  ALA A  86      51.465  44.390  35.010  1.00  0.00           C
ATOM   1226  HA  ALA A  86      50.409  44.121  34.998  1.00  0.00           H
ATOM   1227  CB  ALA A  86      52.194  43.589  36.084  1.00  0.00           C
ATOM   1228  HB1 ALA A  86      51.714  43.692  37.060  1.00  0.00           H
ATOM   1229  HB2 ALA A  86      52.195  42.578  35.683  1.00  0.00           H
ATOM   1230  HB3 ALA A  86      53.219  43.927  36.137  1.00  0.00           H
ATOM   1231  C   ALA A  86      51.463  45.936  35.255  1.00  0.00           C
ATOM   1232  O   ALA A  86      52.520  46.582  35.284  1.00  0.00           O
ATOM   1233  N   LEU A  87      50.245  46.562  35.396  1.00  0.00           N
ATOM   1234  H   LEU A  87      49.509  45.874  35.488  1.00  0.00           H
ATOM   1235  CA  LEU A  87      50.080  47.916  35.911  1.00  0.00           C
ATOM   1236  HA  LEU A  87      50.979  48.524  35.831  1.00  0.00           H
ATOM   1237  CB  LEU A  87      48.903  48.586  35.221  1.00  0.00           C
ATOM   1238  HB1 LEU A  87      48.035  47.945  35.312  1.00  0.00           H
ATOM   1239  HB2 LEU A  87      49.112  48.533  34.151  1.00  0.00           H
ATOM   1240  CG  LEU A  87      48.593  50.076  35.534  1.00  0.00           C
ATOM   1241  HG  LEU A  87      48.219  50.207  36.547  1.00  0.00           H
ATOM   1242  CD1 LEU A  87      49.775  50.994  35.324  1.00  0.00           C
ATOM   1243 1HD1 LEU A  87      50.239  50.890  34.348  1.00  0.00           H
ATOM   1244 2HD1 LEU A  87      49.469  52.033  35.454  1.00  0.00           H
ATOM   1245 3HD1 LEU A  87      50.555  50.855  36.066  1.00  0.00           H
ATOM   1246  CD2 LEU A  87      47.346  50.513  34.721  1.00  0.00           C
ATOM   1247 1HD2 LEU A  87      47.110  51.561  34.925  1.00  0.00           H
ATOM   1248 2HD2 LEU A  87      47.549  50.525  33.654  1.00  0.00           H
ATOM   1249 3HD2 LEU A  87      46.523  49.848  34.957  1.00  0.00           H
ATOM   1250  C   LEU A  87      49.760  47.811  37.402  1.00  0.00           C
ATOM   1251  O   LEU A  87      48.677  47.278  37.735  1.00  0.00           O
ATOM   1252  N   ILE A  88      50.591  48.264  38.277  1.00  0.00           N
ATOM   1253  H   ILE A  88      51.475  48.582  37.908  1.00  0.00           H
ATOM   1254  CA  ILE A  88      50.333  48.545  39.639  1.00  0.00           C
ATOM   1255  HA  ILE A  88      49.740  47.732  40.050  1.00  0.00           H
ATOM   1256  CB  ILE A  88      51.662  48.512  40.558  1.00  0.00           C
ATOM   1257  HB  ILE A  88      52.233  49.425  40.473  1.00  0.00           H
ATOM   1258  CG2 ILE A  88      51.294  48.413  42.065  1.00  0.00           C
ATOM   1259 1HG2 ILE A  88      52.182  48.149  42.647  1.00  0.00           H
ATOM   1260 2HG2 ILE A  88      51.036  49.412  42.424  1.00  0.00           H
ATOM   1261 3HG2 ILE A  88      50.462  47.727  42.216  1.00  0.00           H
ATOM   1262  CG1 ILE A  88      52.756  47.471  40.077  1.00  0.00           C
ATOM   1263 1HG1 ILE A  88      53.686  47.844  40.490  1.00  0.00           H
ATOM   1264 2HG1 ILE A  88      52.725  47.651  39.000  1.00  0.00           H
ATOM   1265  CD  ILE A  88      52.711  45.976  40.541  1.00  0.00           C
ATOM   1266  HD1 ILE A  88      52.672  45.871  41.623  1.00  0.00           H
ATOM   1267  HD2 ILE A  88      51.798  45.528  40.145  1.00  0.00           H
ATOM   1268  HD3 ILE A  88      53.519  45.412  40.078  1.00  0.00           H
ATOM   1269  C   ILE A  88      49.539  49.863  39.773  1.00  0.00           C
ATOM   1270  O   ILE A  88      49.938  50.917  39.253  1.00  0.00           O
ATOM   1271  N   THR A  89      48.364  49.762  40.430  1.00  0.00           N
ATOM   1272  H   THR A  89      48.288  48.980  41.065  1.00  0.00           H
ATOM   1273  CA  THR A  89      47.292  50.732  40.543  1.00  0.00           C
ATOM   1274  HA  THR A  89      47.356  51.168  39.546  1.00  0.00           H
ATOM   1275  CB  THR A  89      45.911  50.041  40.745  1.00  0.00           C
ATOM   1276  HB  THR A  89      45.129  50.805  40.687  1.00  0.00           H
ATOM   1277  CG2 THR A  89      45.607  48.912  39.698  1.00  0.00           C
ATOM   1278 1HG2 THR A  89      45.662  49.425  38.738  1.00  0.00           H
ATOM   1279 2HG2 THR A  89      46.228  48.023  39.726  1.00  0.00           H
ATOM   1280 3HG2 THR A  89      44.580  48.557  39.722  1.00  0.00           H
ATOM   1281  OG1 THR A  89      45.878  49.458  42.028  1.00  0.00           O
ATOM   1282  HG1 THR A  89      46.427  48.684  41.909  1.00  0.00           H
ATOM   1283  C   THR A  89      47.566  51.932  41.511  1.00  0.00           C
ATOM   1284  O   THR A  89      48.637  51.944  42.114  1.00  0.00           O
ATOM   1285  N   ARG A  90      46.614  52.926  41.629  1.00  0.00           N
ATOM   1286  H   ARG A  90      45.720  52.771  41.172  1.00  0.00           H
ATOM   1287  CA  ARG A  90      46.675  53.972  42.675  1.00  0.00           C
ATOM   1288  HA  ARG A  90      47.399  53.570  43.373  1.00  0.00           H
ATOM   1289  CB  ARG A  90      47.070  55.330  42.083  1.00  0.00           C
ATOM   1290  HB1 ARG A  90      46.490  55.501  41.178  1.00  0.00           H
ATOM   1291  HB2 ARG A  90      48.118  55.129  41.851  1.00  0.00           H
ATOM   1292  CG  ARG A  90      47.064  56.586  42.997  1.00  0.00           C
ATOM   1293  HG1 ARG A  90      47.520  56.402  43.970  1.00  0.00           H
ATOM   1294  HG2 ARG A  90      46.101  57.081  43.140  1.00  0.00           H
ATOM   1295  CD  ARG A  90      47.986  57.572  42.290  1.00  0.00           C
ATOM   1296  HD1 ARG A  90      47.736  57.776  41.246  1.00  0.00           H
ATOM   1297  HD2 ARG A  90      48.996  57.191  42.344  1.00  0.00           H
ATOM   1298  NE  ARG A  90      48.012  58.927  42.901  1.00  0.00           N
ATOM   1299  HE  ARG A  90      48.794  59.119  43.513  1.00  0.00           H
ATOM   1300  CZ  ARG A  90      47.116  59.915  42.866  1.00  0.00           C
ATOM   1301  NH1 ARG A  90      45.905  59.898  42.386  1.00  0.00           N
ATOM   1302 1HH1 ARG A  90      45.582  59.100  41.855  1.00  0.00           H
ATOM   1303 2HH1 ARG A  90      45.312  60.668  42.639  1.00  0.00           H
ATOM   1304  NH2 ARG A  90      47.445  61.092  43.341  1.00  0.00           N
ATOM   1305 1HH2 ARG A  90      48.244  61.157  43.957  1.00  0.00           H
ATOM   1306 2HH2 ARG A  90      46.696  61.762  43.353  1.00  0.00           H
ATOM   1307  C   ARG A  90      45.436  54.082  43.519  1.00  0.00           C
ATOM   1308  O   ARG A  90      44.416  54.604  43.132  1.00  0.00           O
ATOM   1309  N   PRO A  91      45.581  53.750  44.843  1.00  0.00           N
ATOM   1310  CD  PRO A  91      46.625  53.017  45.520  1.00  0.00           C
ATOM   1311  HD1 PRO A  91      47.408  53.726  45.764  1.00  0.00           H
ATOM   1312  HD2 PRO A  91      47.061  52.235  44.901  1.00  0.00           H
ATOM   1313  CG  PRO A  91      46.010  52.329  46.776  1.00  0.00           C
ATOM   1314  HG1 PRO A  91      46.712  52.160  47.595  1.00  0.00           H
ATOM   1315  HG2 PRO A  91      45.251  51.566  46.588  1.00  0.00           H
ATOM   1316  CB  PRO A  91      45.141  53.480  47.216  1.00  0.00           C
ATOM   1317  HB1 PRO A  91      45.768  54.252  47.662  1.00  0.00           H
ATOM   1318  HB2 PRO A  91      44.340  53.310  47.932  1.00  0.00           H
ATOM   1319  CA  PRO A  91      44.560  54.088  45.888  1.00  0.00           C
ATOM   1320  HA  PRO A  91      43.672  53.479  45.687  1.00  0.00           H
ATOM   1321  C   PRO A  91      44.142  55.519  45.970  1.00  0.00           C
ATOM   1322  O   PRO A  91      45.007  56.426  45.838  1.00  0.00           O
ATOM   1323  N   TRP A  92      42.895  55.749  46.390  1.00  0.00           N
ATOM   1324  H   TRP A  92      42.364  54.910  46.565  1.00  0.00           H
ATOM   1325  CA  TRP A  92      42.391  57.091  46.769  1.00  0.00           C
ATOM   1326  HA  TRP A  92      42.845  57.895  46.183  1.00  0.00           H
ATOM   1327  CB  TRP A  92      40.969  57.128  46.418  1.00  0.00           C
ATOM   1328  HB1 TRP A  92      40.498  56.328  46.990  1.00  0.00           H
ATOM   1329  HB2 TRP A  92      40.913  56.913  45.354  1.00  0.00           H
ATOM   1330  CG  TRP A  92      40.263  58.401  46.591  1.00  0.00           C
ATOM   1331  CD1 TRP A  92      40.120  59.435  45.752  1.00  0.00           C
ATOM   1332  HD1 TRP A  92      40.527  59.453  44.761  1.00  0.00           H
ATOM   1333  NE1 TRP A  92      39.372  60.432  46.340  1.00  0.00           N
ATOM   1334  HE1 TRP A  92      39.029  61.286  45.911  1.00  0.00           H
ATOM   1335  CE2 TRP A  92      38.998  60.107  47.600  1.00  0.00           C
ATOM   1336  CZ2 TRP A  92      38.141  60.707  48.538  1.00  0.00           C
ATOM   1337  HZ2 TRP A  92      37.531  61.538  48.230  1.00  0.00           H
ATOM   1338  CH2 TRP A  92      37.920  60.086  49.801  1.00  0.00           C
ATOM   1339  HH2 TRP A  92      37.237  60.500  50.527  1.00  0.00           H
ATOM   1340  CZ3 TRP A  92      38.577  58.895  50.130  1.00  0.00           C
ATOM   1341  HZ3 TRP A  92      38.382  58.512  51.114  1.00  0.00           H
ATOM   1342  CE3 TRP A  92      39.462  58.330  49.167  1.00  0.00           C
ATOM   1343  HE3 TRP A  92      39.909  57.388  49.443  1.00  0.00           H
ATOM   1344  CD2 TRP A  92      39.569  58.887  47.869  1.00  0.00           C
ATOM   1345  C   TRP A  92      42.661  57.276  48.268  1.00  0.00           C
ATOM   1346  O   TRP A  92      43.106  58.365  48.582  1.00  0.00           O
ATOM   1347  N   SER A  93      42.570  56.243  49.131  1.00  0.00           N
ATOM   1348  H   SER A  93      42.123  55.366  48.929  1.00  0.00           H
ATOM   1349  CA  SER A  93      43.018  56.466  50.513  1.00  0.00           C
ATOM   1350  HA  SER A  93      42.760  57.451  50.874  1.00  0.00           H
ATOM   1351  CB  SER A  93      42.427  55.505  51.572  1.00  0.00           C
ATOM   1352  HB1 SER A  93      42.836  55.631  52.581  1.00  0.00           H
ATOM   1353  HB2 SER A  93      42.597  54.432  51.425  1.00  0.00           H
ATOM   1354  OG  SER A  93      41.008  55.687  51.642  1.00  0.00           O
ATOM   1355  HG  SER A  93      40.641  55.076  50.992  1.00  0.00           H
ATOM   1356  C   SER A  93      44.556  56.428  50.661  1.00  0.00           C
ATOM   1357  O   SER A  93      45.153  55.448  50.258  1.00  0.00           O
ATOM   1358  N   PRO A  94      45.204  57.491  51.214  1.00  0.00           N
ATOM   1359  CD  PRO A  94      44.654  58.734  51.713  1.00  0.00           C
ATOM   1360  HD1 PRO A  94      43.782  58.567  52.353  1.00  0.00           H
ATOM   1361  HD2 PRO A  94      44.320  59.444  50.963  1.00  0.00           H
ATOM   1362  CG  PRO A  94      45.782  59.392  52.470  1.00  0.00           C
ATOM   1363  HG1 PRO A  94      45.750  59.042  53.502  1.00  0.00           H
ATOM   1364  HG2 PRO A  94      45.579  60.463  52.578  1.00  0.00           H
ATOM   1365  CB  PRO A  94      47.056  58.935  51.735  1.00  0.00           C
ATOM   1366  HB1 PRO A  94      47.933  59.018  52.384  1.00  0.00           H
ATOM   1367  HB2 PRO A  94      47.175  59.631  50.901  1.00  0.00           H
ATOM   1368  CA  PRO A  94      46.669  57.555  51.279  1.00  0.00           C
ATOM   1369  HA  PRO A  94      47.031  57.353  50.277  1.00  0.00           H
ATOM   1370  C   PRO A  94      47.355  56.571  52.167  1.00  0.00           C
ATOM   1371  O   PRO A  94      48.489  56.134  51.990  1.00  0.00           O
ATOM   1372  N   ALA A  95      46.710  55.999  53.180  1.00  0.00           N
ATOM   1373  H   ALA A  95      45.779  56.367  53.365  1.00  0.00           H
ATOM   1374  CA  ALA A  95      47.243  54.981  54.157  1.00  0.00           C
ATOM   1375  HA  ALA A  95      48.260  55.299  54.361  1.00  0.00           H
ATOM   1376  CB  ALA A  95      46.459  54.959  55.439  1.00  0.00           C
ATOM   1377  HB1 ALA A  95      46.885  54.324  56.213  1.00  0.00           H
ATOM   1378  HB2 ALA A  95      46.265  55.967  55.781  1.00  0.00           H
ATOM   1379  HB3 ALA A  95      45.508  54.464  55.266  1.00  0.00           H
ATOM   1380  C   ALA A  95      47.417  53.569  53.589  1.00  0.00           C
ATOM   1381  O   ALA A  95      48.213  52.769  54.134  1.00  0.00           O
ATOM   1382  N   ARG A  96      46.760  53.262  52.412  1.00  0.00           N
ATOM   1383  H   ARG A  96      46.241  54.036  52.024  1.00  0.00           H
ATOM   1384  CA  ARG A  96      46.872  52.105  51.532  1.00  0.00           C
ATOM   1385  HA  ARG A  96      47.014  51.259  52.201  1.00  0.00           H
ATOM   1386  CB  ARG A  96      45.494  51.946  50.742  1.00  0.00           C
ATOM   1387  HB1 ARG A  96      45.614  51.020  50.180  1.00  0.00           H
ATOM   1388  HB2 ARG A  96      45.488  52.705  49.960  1.00  0.00           H
ATOM   1389  CG  ARG A  96      44.205  51.912  51.468  1.00  0.00           C
ATOM   1390  HG1 ARG A  96      44.045  52.834  52.020  1.00  0.00           H
ATOM   1391  HG2 ARG A  96      44.268  51.165  52.249  1.00  0.00           H
ATOM   1392  CD  ARG A  96      42.987  51.838  50.586  1.00  0.00           C
ATOM   1393  HD1 ARG A  96      43.164  52.526  49.766  1.00  0.00           H
ATOM   1394  HD2 ARG A  96      42.092  52.054  51.162  1.00  0.00           H
ATOM   1395  NE  ARG A  96      42.660  50.482  50.064  1.00  0.00           N
ATOM   1396  HE  ARG A  96      42.596  49.658  50.653  1.00  0.00           H
ATOM   1397  CZ  ARG A  96      42.484  50.211  48.846  1.00  0.00           C
ATOM   1398  NH1 ARG A  96      42.665  51.084  47.878  1.00  0.00           N
ATOM   1399 1HH1 ARG A  96      42.688  52.049  48.155  1.00  0.00           H
ATOM   1400 2HH1 ARG A  96      42.522  50.793  46.918  1.00  0.00           H
ATOM   1401  NH2 ARG A  96      42.170  48.995  48.478  1.00  0.00           N
ATOM   1402 1HH2 ARG A  96      42.043  48.279  49.191  1.00  0.00           H
ATOM   1403 2HH2 ARG A  96      41.992  48.771  47.514  1.00  0.00           H
ATOM   1404  C   ARG A  96      47.987  52.144  50.424  1.00  0.00           C
ATOM   1405  O   ARG A  96      48.389  51.086  49.895  1.00  0.00           O
ATOM   1406  N   ARG A  97      48.564  53.276  50.220  1.00  0.00           N
ATOM   1407  H   ARG A  97      48.431  53.957  50.959  1.00  0.00           H
ATOM   1408  CA  ARG A  97      49.647  53.544  49.216  1.00  0.00           C
ATOM   1409  HA  ARG A  97      49.267  53.152  48.278  1.00  0.00           H
ATOM   1410  CB  ARG A  97      49.920  55.022  49.031  1.00  0.00           C
ATOM   1411  HB1 ARG A  97      50.769  55.086  48.343  1.00  0.00           H
ATOM   1412  HB2 ARG A  97      50.163  55.512  49.973  1.00  0.00           H
ATOM   1413  CG  ARG A  97      48.652  55.649  48.383  1.00  0.00           C
ATOM   1414  HG1 ARG A  97      47.952  55.942  49.168  1.00  0.00           H
ATOM   1415  HG2 ARG A  97      48.155  54.933  47.726  1.00  0.00           H
ATOM   1416  CD  ARG A  97      49.023  56.892  47.579  1.00  0.00           C
ATOM   1417  HD1 ARG A  97      49.849  56.676  46.903  1.00  0.00           H
ATOM   1418  HD2 ARG A  97      49.309  57.611  48.352  1.00  0.00           H
ATOM   1419  NE  ARG A  97      47.864  57.408  46.815  1.00  0.00           N
ATOM   1420  HE  ARG A  97      47.302  56.688  46.390  1.00  0.00           H
ATOM   1421  CZ  ARG A  97      47.419  58.720  46.652  1.00  0.00           C
ATOM   1422  NH1 ARG A  97      47.953  59.804  47.210  1.00  0.00           N
ATOM   1423 1HH1 ARG A  97      48.914  59.695  47.513  1.00  0.00           H
ATOM   1424 2HH1 ARG A  97      47.606  60.745  47.111  1.00  0.00           H
ATOM   1425  NH2 ARG A  97      46.252  58.868  46.063  1.00  0.00           N
ATOM   1426 1HH2 ARG A  97      45.721  58.032  45.845  1.00  0.00           H
ATOM   1427 2HH2 ARG A  97      45.750  59.740  45.918  1.00  0.00           H
ATOM   1428  C   ARG A  97      50.964  52.737  49.514  1.00  0.00           C
ATOM   1429  O   ARG A  97      51.454  52.070  48.601  1.00  0.00           O
ATOM   1430  N   PRO A  98      51.572  52.679  50.761  1.00  0.00           N
ATOM   1431  CD  PRO A  98      51.176  53.280  51.940  1.00  0.00           C
ATOM   1432  HD1 PRO A  98      50.221  52.997  52.381  1.00  0.00           H
ATOM   1433  HD2 PRO A  98      51.214  54.353  51.804  1.00  0.00           H
ATOM   1434  CG  PRO A  98      52.187  52.899  53.042  1.00  0.00           C
ATOM   1435  HG1 PRO A  98      51.868  52.124  53.741  1.00  0.00           H
ATOM   1436  HG2 PRO A  98      52.543  53.761  53.599  1.00  0.00           H
ATOM   1437  CB  PRO A  98      53.430  52.432  52.256  1.00  0.00           C
ATOM   1438  HB1 PRO A  98      54.057  51.718  52.792  1.00  0.00           H
ATOM   1439  HB2 PRO A  98      54.091  53.285  52.105  1.00  0.00           H
ATOM   1440  CA  PRO A  98      52.878  52.028  50.915  1.00  0.00           C
ATOM   1441  HA  PRO A  98      53.644  52.441  50.254  1.00  0.00           H
ATOM   1442  C   PRO A  98      52.830  50.518  50.789  1.00  0.00           C
ATOM   1443  O   PRO A  98      53.921  49.954  50.736  1.00  0.00           O
ATOM   1444  N   GLU A  99      51.700  49.833  50.682  1.00  0.00           N
ATOM   1445  H   GLU A  99      50.820  50.301  50.840  1.00  0.00           H
ATOM   1446  CA  GLU A  99      51.676  48.445  51.219  1.00  0.00           C
ATOM   1447  HA  GLU A  99      52.293  48.272  52.102  1.00  0.00           H
ATOM   1448  CB  GLU A  99      50.284  48.329  51.750  1.00  0.00           C
ATOM   1449  HB1 GLU A  99      50.220  47.314  52.128  1.00  0.00           H
ATOM   1450  HB2 GLU A  99      49.544  48.507  50.965  1.00  0.00           H
ATOM   1451  CG  GLU A  99      49.944  49.227  52.918  1.00  0.00           C
ATOM   1452  HG1 GLU A  99      48.859  49.246  52.971  1.00  0.00           H
ATOM   1453  HG2 GLU A  99      50.125  50.294  52.814  1.00  0.00           H
ATOM   1454  CD  GLU A  99      50.727  48.860  54.216  1.00  0.00           C
ATOM   1455  OE1 GLU A  99      51.987  48.866  54.192  1.00  0.00           O
ATOM   1456  OE2 GLU A  99      50.084  48.745  55.299  1.00  0.00           O
ATOM   1457  C   GLU A  99      51.956  47.381  50.122  1.00  0.00           C
ATOM   1458  O   GLU A  99      52.155  46.243  50.459  1.00  0.00           O
ATOM   1459  N   VAL A 100      51.986  47.776  48.880  1.00  0.00           N
ATOM   1460  H   VAL A 100      52.017  48.766  48.682  1.00  0.00           H
ATOM   1461  CA  VAL A 100      52.059  46.948  47.694  1.00  0.00           C
ATOM   1462  HA  VAL A 100      51.421  46.080  47.871  1.00  0.00           H
ATOM   1463  CB  VAL A 100      51.390  47.678  46.503  1.00  0.00           C
ATOM   1464  HB  VAL A 100      50.501  48.177  46.862  1.00  0.00           H
ATOM   1465  CG1 VAL A 100      52.329  48.874  46.075  1.00  0.00           C
ATOM   1466 1HG1 VAL A 100      52.397  49.603  46.885  1.00  0.00           H
ATOM   1467 2HG1 VAL A 100      53.254  48.388  45.775  1.00  0.00           H
ATOM   1468 3HG1 VAL A 100      51.925  49.348  45.179  1.00  0.00           H
ATOM   1469  CG2 VAL A 100      51.055  46.799  45.233  1.00  0.00           C
ATOM   1470 1HG2 VAL A 100      50.680  47.368  44.382  1.00  0.00           H
ATOM   1471 2HG2 VAL A 100      51.847  46.102  44.938  1.00  0.00           H
ATOM   1472 3HG2 VAL A 100      50.275  46.147  45.619  1.00  0.00           H
ATOM   1473  C   VAL A 100      53.440  46.356  47.411  1.00  0.00           C
ATOM   1474  O   VAL A 100      53.562  45.410  46.636  1.00  0.00           O
ATOM   1475  N   ASP A 101      54.517  46.812  48.050  1.00  0.00           N
ATOM   1476  H   ASP A 101      54.297  47.558  48.699  1.00  0.00           H
ATOM   1477  CA  ASP A 101      55.866  46.593  47.744  1.00  0.00           C
ATOM   1478  HA  ASP A 101      55.939  46.886  46.699  1.00  0.00           H
ATOM   1479  CB  ASP A 101      56.830  47.352  48.582  1.00  0.00           C
ATOM   1480  HB1 ASP A 101      56.608  47.424  49.643  1.00  0.00           H
ATOM   1481  HB2 ASP A 101      56.835  48.375  48.190  1.00  0.00           H
ATOM   1482  CG  ASP A 101      58.252  46.878  48.390  1.00  0.00           C
ATOM   1483  OD1 ASP A 101      58.662  45.966  49.147  1.00  0.00           O
ATOM   1484  OD2 ASP A 101      58.907  47.300  47.426  1.00  0.00           O
ATOM   1485  C   ASP A 101      56.130  45.048  47.696  1.00  0.00           C
ATOM   1486  O   ASP A 101      56.979  44.601  46.863  1.00  0.00           O
ATOM   1487  N   GLY A 102      55.534  44.301  48.619  1.00  0.00           N
ATOM   1488  H   GLY A 102      54.962  44.820  49.268  1.00  0.00           H
ATOM   1489  CA  GLY A 102      55.602  42.888  48.641  1.00  0.00           C
ATOM   1490  HA1 GLY A 102      54.992  42.519  49.459  1.00  0.00           H
ATOM   1491  HA2 GLY A 102      56.648  42.586  48.764  1.00  0.00           H
ATOM   1492  C   GLY A 102      55.041  42.213  47.361  1.00  0.00           C
ATOM   1493  O   GLY A 102      55.629  41.220  46.930  1.00  0.00           O
ATOM   1494  N   VAL A 103      53.991  42.746  46.788  1.00  0.00           N
ATOM   1495  H   VAL A 103      53.689  43.624  47.174  1.00  0.00           H
ATOM   1496  CA  VAL A 103      53.417  42.308  45.479  1.00  0.00           C
ATOM   1497  HA  VAL A 103      53.493  41.223  45.476  1.00  0.00           H
ATOM   1498  CB  VAL A 103      51.884  42.586  45.385  1.00  0.00           C
ATOM   1499  HB  VAL A 103      51.620  43.629  45.571  1.00  0.00           H
ATOM   1500  CG1 VAL A 103      51.326  42.151  43.994  1.00  0.00           C
ATOM   1501 1HG1 VAL A 103      50.237  42.108  44.016  1.00  0.00           H
ATOM   1502 2HG1 VAL A 103      51.666  42.897  43.276  1.00  0.00           H
ATOM   1503 3HG1 VAL A 103      51.665  41.207  43.575  1.00  0.00           H
ATOM   1504  CG2 VAL A 103      51.122  41.795  46.431  1.00  0.00           C
ATOM   1505 1HG2 VAL A 103      50.039  41.899  46.335  1.00  0.00           H
ATOM   1506 2HG2 VAL A 103      51.429  40.756  46.384  1.00  0.00           H
ATOM   1507 3HG2 VAL A 103      51.353  42.185  47.424  1.00  0.00           H
ATOM   1508  C   VAL A 103      54.261  42.789  44.292  1.00  0.00           C
ATOM   1509  O   VAL A 103      54.654  41.976  43.455  1.00  0.00           O
ATOM   1510  N   ARG A 104      54.538  44.081  44.203  1.00  0.00           N
ATOM   1511  H   ARG A 104      54.173  44.600  44.987  1.00  0.00           H
ATOM   1512  CA  ARG A 104      55.449  44.643  43.232  1.00  0.00           C
ATOM   1513  HA  ARG A 104      54.923  44.617  42.274  1.00  0.00           H
ATOM   1514  CB  ARG A 104      55.563  46.130  43.548  1.00  0.00           C
ATOM   1515  HB1 ARG A 104      55.994  46.298  44.536  1.00  0.00           H
ATOM   1516  HB2 ARG A 104      54.645  46.698  43.721  1.00  0.00           H
ATOM   1517  CG  ARG A 104      56.478  46.891  42.510  1.00  0.00           C
ATOM   1518  HG1 ARG A 104      55.966  46.688  41.568  1.00  0.00           H
ATOM   1519  HG2 ARG A 104      57.495  46.509  42.465  1.00  0.00           H
ATOM   1520  CD  ARG A 104      56.552  48.415  42.855  1.00  0.00           C
ATOM   1521  HD1 ARG A 104      55.537  48.766  43.025  1.00  0.00           H
ATOM   1522  HD2 ARG A 104      57.034  48.938  42.024  1.00  0.00           H
ATOM   1523  NE  ARG A 104      57.427  48.559  44.028  1.00  0.00           N
ATOM   1524  HE  ARG A 104      57.974  47.782  44.340  1.00  0.00           H
ATOM   1525  CZ  ARG A 104      57.622  49.617  44.763  1.00  0.00           C
ATOM   1526  NH1 ARG A 104      56.965  50.714  44.573  1.00  0.00           N
ATOM   1527 1HH1 ARG A 104      56.632  50.862  43.627  1.00  0.00           H
ATOM   1528 2HH1 ARG A 104      56.814  51.466  45.225  1.00  0.00           H
ATOM   1529  NH2 ARG A 104      58.324  49.533  45.851  1.00  0.00           N
ATOM   1530 1HH2 ARG A 104      58.827  48.748  46.227  1.00  0.00           H
ATOM   1531 2HH2 ARG A 104      58.374  50.320  46.492  1.00  0.00           H
ATOM   1532  C   ARG A 104      56.742  43.898  43.068  1.00  0.00           C
ATOM   1533  O   ARG A 104      57.131  43.612  41.936  1.00  0.00           O
ATOM   1534  N   LYS A 105      57.275  43.396  44.178  1.00  0.00           N
ATOM   1535  H   LYS A 105      57.113  43.839  45.067  1.00  0.00           H
ATOM   1536  CA  LYS A 105      58.316  42.456  44.137  1.00  0.00           C
ATOM   1537  HA  LYS A 105      59.037  42.921  43.457  1.00  0.00           H
ATOM   1538  CB  LYS A 105      59.015  42.262  45.522  1.00  0.00           C
ATOM   1539  HB1 LYS A 105      58.311  41.940  46.281  1.00  0.00           H
ATOM   1540  HB2 LYS A 105      59.458  43.182  45.908  1.00  0.00           H
ATOM   1541  CG  LYS A 105      60.185  41.256  45.452  1.00  0.00           C
ATOM   1542  HG1 LYS A 105      59.737  40.283  45.235  1.00  0.00           H
ATOM   1543  HG2 LYS A 105      60.611  41.202  46.452  1.00  0.00           H
ATOM   1544  CD  LYS A 105      61.264  41.580  44.438  1.00  0.00           C
ATOM   1545  HD1 LYS A 105      61.444  42.647  44.562  1.00  0.00           H
ATOM   1546  HD2 LYS A 105      60.867  41.364  43.440  1.00  0.00           H
ATOM   1547  CE  LYS A 105      62.592  40.840  44.657  1.00  0.00           C
ATOM   1548  HE1 LYS A 105      62.432  39.802  44.932  1.00  0.00           H
ATOM   1549  HE2 LYS A 105      63.069  41.399  45.465  1.00  0.00           H
ATOM   1550  NZ  LYS A 105      63.438  40.918  43.420  1.00  0.00           N
ATOM   1551  HZ1 LYS A 105      63.381  41.828  42.984  1.00  0.00           H
ATOM   1552  HZ2 LYS A 105      64.414  40.802  43.668  1.00  0.00           H
ATOM   1553  HZ3 LYS A 105      63.063  40.304  42.716  1.00  0.00           H
ATOM   1554  C   LYS A 105      57.942  41.042  43.501  1.00  0.00           C
ATOM   1555  O   LYS A 105      58.586  40.680  42.490  1.00  0.00           O
ATOM   1556  N   ALA A 106      56.936  40.371  44.100  1.00  0.00           N
ATOM   1557  H   ALA A 106      56.396  40.939  44.731  1.00  0.00           H
ATOM   1558  CA  ALA A 106      56.597  38.955  43.752  1.00  0.00           C
ATOM   1559  HA  ALA A 106      57.424  38.335  44.111  1.00  0.00           H
ATOM   1560  CB  ALA A 106      55.327  38.527  44.523  1.00  0.00           C
ATOM   1561  HB1 ALA A 106      55.406  38.674  45.599  1.00  0.00           H
ATOM   1562  HB2 ALA A 106      54.440  39.072  44.217  1.00  0.00           H
ATOM   1563  HB3 ALA A 106      54.992  37.519  44.304  1.00  0.00           H
ATOM   1564  C   ALA A 106      56.301  38.713  42.186  1.00  0.00           C
ATOM   1565  O   ALA A 106      56.593  37.712  41.569  1.00  0.00           O
ATOM   1566  N   LEU A 107      55.702  39.705  41.659  1.00  0.00           N
ATOM   1567  H   LEU A 107      55.460  40.506  42.215  1.00  0.00           H
ATOM   1568  CA  LEU A 107      55.471  39.808  40.243  1.00  0.00           C
ATOM   1569  HA  LEU A 107      54.964  38.896  39.943  1.00  0.00           H
ATOM   1570  CB  LEU A 107      54.481  41.005  39.938  1.00  0.00           C
ATOM   1571  HB1 LEU A 107      54.478  41.076  38.842  1.00  0.00           H
ATOM   1572  HB2 LEU A 107      54.897  41.950  40.264  1.00  0.00           H
ATOM   1573  CG  LEU A 107      53.045  40.763  40.511  1.00  0.00           C
ATOM   1574  HG  LEU A 107      53.030  40.705  41.603  1.00  0.00           H
ATOM   1575  CD1 LEU A 107      52.258  42.031  40.102  1.00  0.00           C
ATOM   1576 1HD1 LEU A 107      52.770  42.930  40.450  1.00  0.00           H
ATOM   1577 2HD1 LEU A 107      52.182  42.004  39.012  1.00  0.00           H
ATOM   1578 3HD1 LEU A 107      51.269  41.888  40.535  1.00  0.00           H
ATOM   1579  CD2 LEU A 107      52.405  39.450  40.005  1.00  0.00           C
ATOM   1580 1HD2 LEU A 107      52.398  39.343  38.924  1.00  0.00           H
ATOM   1581 2HD2 LEU A 107      53.002  38.627  40.415  1.00  0.00           H
ATOM   1582 3HD2 LEU A 107      51.417  39.298  40.427  1.00  0.00           H
ATOM   1583  C   LEU A 107      56.732  39.952  39.453  1.00  0.00           C
ATOM   1584  O   LEU A 107      56.890  39.213  38.472  1.00  0.00           O
ATOM   1585  N   GLN A 108      57.624  40.879  39.800  1.00  0.00           N
ATOM   1586  H   GLN A 108      57.585  41.387  40.673  1.00  0.00           H
ATOM   1587  CA  GLN A 108      58.710  41.229  38.813  1.00  0.00           C
ATOM   1588  HA  GLN A 108      58.209  41.497  37.886  1.00  0.00           H
ATOM   1589  CB  GLN A 108      59.489  42.482  39.413  1.00  0.00           C
ATOM   1590  HB1 GLN A 108      59.927  42.304  40.395  1.00  0.00           H
ATOM   1591  HB2 GLN A 108      58.719  43.206  39.688  1.00  0.00           H
ATOM   1592  CG  GLN A 108      60.565  43.150  38.533  1.00  0.00           C
ATOM   1593  HG1 GLN A 108      60.020  43.387  37.616  1.00  0.00           H
ATOM   1594  HG2 GLN A 108      61.319  42.416  38.245  1.00  0.00           H
ATOM   1595  CD  GLN A 108      61.207  44.448  39.124  1.00  0.00           C
ATOM   1596  OE1 GLN A 108      61.028  44.797  40.234  1.00  0.00           O
ATOM   1597  NE2 GLN A 108      61.889  45.286  38.368  1.00  0.00           N
ATOM   1598 1HE2 GLN A 108      61.842  45.196  37.368  1.00  0.00           H
ATOM   1599 2HE2 GLN A 108      62.352  46.049  38.845  1.00  0.00           H
ATOM   1600  C   GLN A 108      59.594  40.027  38.589  1.00  0.00           C
ATOM   1601  O   GLN A 108      59.881  39.718  37.452  1.00  0.00           O
ATOM   1602  N   ASP A 109      59.850  39.254  39.662  1.00  0.00           N
ATOM   1603  H   ASP A 109      59.518  39.578  40.561  1.00  0.00           H
ATOM   1604  CA  ASP A 109      60.627  37.984  39.660  1.00  0.00           C
ATOM   1605  HA  ASP A 109      61.538  38.240  39.108  1.00  0.00           H
ATOM   1606  CB  ASP A 109      60.873  37.448  41.143  1.00  0.00           C
ATOM   1607  HB1 ASP A 109      61.461  36.551  40.954  1.00  0.00           H
ATOM   1608  HB2 ASP A 109      59.922  37.100  41.535  1.00  0.00           H
ATOM   1609  CG  ASP A 109      61.607  38.449  42.084  1.00  0.00           C
ATOM   1610  OD1 ASP A 109      62.338  39.333  41.597  1.00  0.00           O
ATOM   1611  OD2 ASP A 109      61.602  38.301  43.331  1.00  0.00           O
ATOM   1612  C   ASP A 109      59.999  36.842  38.910  1.00  0.00           C
ATOM   1613  O   ASP A 109      60.506  35.714  38.841  1.00  0.00           O
ATOM   1614  N   LEU A 110      58.879  37.014  38.179  1.00  0.00           N
ATOM   1615  H   LEU A 110      58.473  37.930  38.312  1.00  0.00           H
ATOM   1616  CA  LEU A 110      58.223  36.115  37.349  1.00  0.00           C
ATOM   1617  HA  LEU A 110      58.680  35.128  37.425  1.00  0.00           H
ATOM   1618  CB  LEU A 110      56.769  35.854  37.853  1.00  0.00           C
ATOM   1619  HB1 LEU A 110      56.353  35.062  37.222  1.00  0.00           H
ATOM   1620  HB2 LEU A 110      56.181  36.730  37.593  1.00  0.00           H
ATOM   1621  CG  LEU A 110      56.595  35.426  39.321  1.00  0.00           C
ATOM   1622  HG  LEU A 110      57.254  36.040  39.934  1.00  0.00           H
ATOM   1623  CD1 LEU A 110      55.155  35.380  39.772  1.00  0.00           C
ATOM   1624 1HD1 LEU A 110      54.597  34.631  39.207  1.00  0.00           H
ATOM   1625 2HD1 LEU A 110      55.123  35.254  40.853  1.00  0.00           H
ATOM   1626 3HD1 LEU A 110      54.666  36.321  39.510  1.00  0.00           H
ATOM   1627  CD2 LEU A 110      57.029  33.977  39.482  1.00  0.00           C
ATOM   1628 1HD2 LEU A 110      58.102  33.933  39.274  1.00  0.00           H
ATOM   1629 2HD2 LEU A 110      56.978  33.740  40.550  1.00  0.00           H
ATOM   1630 3HD2 LEU A 110      56.622  33.286  38.754  1.00  0.00           H
ATOM   1631  C   LEU A 110      58.237  36.604  35.847  1.00  0.00           C
ATOM   1632  O   LEU A 110      57.401  36.128  35.100  1.00  0.00           O
ATOM   1633  N   GLY A 111      59.158  37.611  35.505  1.00  0.00           N
ATOM   1634  H   GLY A 111      59.475  38.174  36.279  1.00  0.00           H
ATOM   1635  CA  GLY A 111      59.367  38.220  34.169  1.00  0.00           C
ATOM   1636  HA1 GLY A 111      59.357  37.459  33.402  1.00  0.00           H
ATOM   1637  HA2 GLY A 111      60.319  38.766  34.164  1.00  0.00           H
ATOM   1638  C   GLY A 111      58.217  39.211  33.635  1.00  0.00           C
ATOM   1639  O   GLY A 111      58.434  39.836  32.624  1.00  0.00           O
ATOM   1640  N   LEU A 112      57.163  39.442  34.424  1.00  0.00           N
ATOM   1641  H   LEU A 112      57.037  38.896  35.256  1.00  0.00           H
ATOM   1642  CA  LEU A 112      56.031  40.439  34.152  1.00  0.00           C
ATOM   1643  HA  LEU A 112      55.558  40.209  33.191  1.00  0.00           H
ATOM   1644  CB  LEU A 112      54.931  40.340  35.191  1.00  0.00           C
ATOM   1645  HB1 LEU A 112      54.377  41.259  35.366  1.00  0.00           H
ATOM   1646  HB2 LEU A 112      55.335  40.027  36.151  1.00  0.00           H
ATOM   1647  CG  LEU A 112      53.871  39.261  34.871  1.00  0.00           C
ATOM   1648  HG  LEU A 112      53.120  39.341  35.648  1.00  0.00           H
ATOM   1649  CD1 LEU A 112      53.200  39.478  33.571  1.00  0.00           C
ATOM   1650 1HD1 LEU A 112      52.791  40.492  33.507  1.00  0.00           H
ATOM   1651 2HD1 LEU A 112      53.820  39.301  32.692  1.00  0.00           H
ATOM   1652 3HD1 LEU A 112      52.384  38.758  33.588  1.00  0.00           H
ATOM   1653  CD2 LEU A 112      54.491  37.840  34.889  1.00  0.00           C
ATOM   1654 1HD2 LEU A 112      53.699  37.096  34.836  1.00  0.00           H
ATOM   1655 2HD2 LEU A 112      55.065  37.612  33.989  1.00  0.00           H
ATOM   1656 3HD2 LEU A 112      55.046  37.743  35.831  1.00  0.00           H
ATOM   1657  C   LEU A 112      56.565  41.905  34.084  1.00  0.00           C
ATOM   1658  O   LEU A 112      57.295  42.393  34.954  1.00  0.00           O
ATOM   1659  N   ARG A 113      56.056  42.622  33.142  1.00  0.00           N
ATOM   1660  H   ARG A 113      55.393  42.193  32.517  1.00  0.00           H
ATOM   1661  CA  ARG A 113      56.573  43.949  32.792  1.00  0.00           C
ATOM   1662  HA  ARG A 113      57.637  44.061  32.986  1.00  0.00           H
ATOM   1663  CB  ARG A 113      56.434  44.254  31.290  1.00  0.00           C
ATOM   1664  HB1 ARG A 113      56.517  45.320  31.093  1.00  0.00           H
ATOM   1665  HB2 ARG A 113      55.454  43.976  30.912  1.00  0.00           H
ATOM   1666  CG  ARG A 113      57.588  43.520  30.543  1.00  0.00           C
ATOM   1667  HG1 ARG A 113      57.634  42.484  30.870  1.00  0.00           H
ATOM   1668  HG2 ARG A 113      58.529  43.918  30.921  1.00  0.00           H
ATOM   1669  CD  ARG A 113      57.678  43.752  29.011  1.00  0.00           C
ATOM   1670  HD1 ARG A 113      57.508  44.816  28.874  1.00  0.00           H
ATOM   1671  HD2 ARG A 113      56.858  43.269  28.482  1.00  0.00           H
ATOM   1672  NE  ARG A 113      58.997  43.261  28.447  1.00  0.00           N
ATOM   1673  HE  ARG A 113      59.707  43.088  29.142  1.00  0.00           H
ATOM   1674  CZ  ARG A 113      59.365  43.118  27.179  1.00  0.00           C
ATOM   1675  NH1 ARG A 113      58.620  43.441  26.176  1.00  0.00           N
ATOM   1676 1HH1 ARG A 113      57.655  43.751  26.240  1.00  0.00           H
ATOM   1677 2HH1 ARG A 113      59.069  43.306  25.286  1.00  0.00           H
ATOM   1678  NH2 ARG A 113      60.523  42.728  26.740  1.00  0.00           N
ATOM   1679 1HH2 ARG A 113      61.218  42.459  27.429  1.00  0.00           H
ATOM   1680 2HH2 ARG A 113      60.698  42.742  25.749  1.00  0.00           H
ATOM   1681  C   ARG A 113      55.834  44.969  33.654  1.00  0.00           C
ATOM   1682  O   ARG A 113      54.631  45.026  33.689  1.00  0.00           O
ATOM   1683  N   ILE A 114      56.559  45.726  34.508  1.00  0.00           N
ATOM   1684  H   ILE A 114      57.568  45.669  34.521  1.00  0.00           H
ATOM   1685  CA  ILE A 114      56.001  46.589  35.602  1.00  0.00           C
ATOM   1686  HA  ILE A 114      55.026  46.178  35.879  1.00  0.00           H
ATOM   1687  CB  ILE A 114      56.930  46.529  36.819  1.00  0.00           C
ATOM   1688  HB  ILE A 114      57.884  46.975  36.548  1.00  0.00           H
ATOM   1689  CG2 ILE A 114      56.308  47.353  37.972  1.00  0.00           C
ATOM   1690 1HG2 ILE A 114      56.923  47.260  38.864  1.00  0.00           H
ATOM   1691 2HG2 ILE A 114      56.272  48.392  37.662  1.00  0.00           H
ATOM   1692 3HG2 ILE A 114      55.291  47.050  38.229  1.00  0.00           H
ATOM   1693  CG1 ILE A 114      57.186  45.056  37.368  1.00  0.00           C
ATOM   1694 1HG1 ILE A 114      57.744  45.137  38.296  1.00  0.00           H
ATOM   1695 2HG1 ILE A 114      57.850  44.456  36.751  1.00  0.00           H
ATOM   1696  CD  ILE A 114      55.915  44.285  37.876  1.00  0.00           C
ATOM   1697  HD1 ILE A 114      55.404  43.906  36.993  1.00  0.00           H
ATOM   1698  HD2 ILE A 114      56.265  43.445  38.477  1.00  0.00           H
ATOM   1699  HD3 ILE A 114      55.189  44.819  38.474  1.00  0.00           H
ATOM   1700  C   ILE A 114      55.722  47.977  35.072  1.00  0.00           C
ATOM   1701  O   ILE A 114      56.575  48.500  34.335  1.00  0.00           O
ATOM   1702  N   VAL A 115      54.574  48.554  35.371  1.00  0.00           N
ATOM   1703  H   VAL A 115      53.852  47.971  35.755  1.00  0.00           H
ATOM   1704  CA  VAL A 115      54.344  50.009  35.286  1.00  0.00           C
ATOM   1705  HA  VAL A 115      55.271  50.563  35.117  1.00  0.00           H
ATOM   1706  CB  VAL A 115      53.423  50.278  34.022  1.00  0.00           C
ATOM   1707  HB  VAL A 115      52.442  49.921  34.327  1.00  0.00           H
ATOM   1708  CG1 VAL A 115      53.321  51.791  33.834  1.00  0.00           C
ATOM   1709 1HG1 VAL A 115      52.849  52.198  34.731  1.00  0.00           H
ATOM   1710 2HG1 VAL A 115      54.338  52.174  33.859  1.00  0.00           H
ATOM   1711 3HG1 VAL A 115      52.820  52.072  32.905  1.00  0.00           H
ATOM   1712  CG2 VAL A 115      53.941  49.523  32.763  1.00  0.00           C
ATOM   1713 1HG2 VAL A 115      53.246  49.803  31.965  1.00  0.00           H
ATOM   1714 2HG2 VAL A 115      54.900  49.971  32.501  1.00  0.00           H
ATOM   1715 3HG2 VAL A 115      53.940  48.436  32.796  1.00  0.00           H
ATOM   1716  C   VAL A 115      53.666  50.358  36.595  1.00  0.00           C
ATOM   1717  O   VAL A 115      52.750  49.684  37.044  1.00  0.00           O
ATOM   1718  N   GLU A 116      54.046  51.498  37.223  1.00  0.00           N
ATOM   1719  H   GLU A 116      54.980  51.794  37.007  1.00  0.00           H
ATOM   1720  CA  GLU A 116      53.383  52.070  38.346  1.00  0.00           C
ATOM   1721  HA  GLU A 116      52.656  51.325  38.659  1.00  0.00           H
ATOM   1722  CB  GLU A 116      54.247  52.276  39.596  1.00  0.00           C
ATOM   1723  HB1 GLU A 116      53.683  52.722  40.422  1.00  0.00           H
ATOM   1724  HB2 GLU A 116      55.024  52.995  39.366  1.00  0.00           H
ATOM   1725  CG  GLU A 116      54.924  51.013  40.178  1.00  0.00           C
ATOM   1726  HG1 GLU A 116      55.219  50.431  39.307  1.00  0.00           H
ATOM   1727  HG2 GLU A 116      54.266  50.448  40.828  1.00  0.00           H
ATOM   1728  CD  GLU A 116      56.204  51.271  41.103  1.00  0.00           C
ATOM   1729  OE1 GLU A 116      57.332  51.059  40.717  1.00  0.00           O
ATOM   1730  OE2 GLU A 116      55.977  51.686  42.252  1.00  0.00           O
ATOM   1731  C   GLU A 116      52.592  53.384  37.955  1.00  0.00           C
ATOM   1732  O   GLU A 116      53.146  54.255  37.247  1.00  0.00           O
ATOM   1733  N   ILE A 117      51.327  53.483  38.377  1.00  0.00           N
ATOM   1734  H   ILE A 117      50.903  52.628  38.716  1.00  0.00           H
ATOM   1735  CA  ILE A 117      50.574  54.745  38.187  1.00  0.00           C
ATOM   1736  HA  ILE A 117      50.607  54.915  37.108  1.00  0.00           H
ATOM   1737  CB  ILE A 117      49.053  54.592  38.495  1.00  0.00           C
ATOM   1738  HB  ILE A 117      48.933  54.088  39.458  1.00  0.00           H
ATOM   1739  CG2 ILE A 117      48.330  55.998  38.567  1.00  0.00           C
ATOM   1740 1HG2 ILE A 117      47.256  55.848  38.685  1.00  0.00           H
ATOM   1741 2HG2 ILE A 117      48.755  56.667  39.325  1.00  0.00           H
ATOM   1742 3HG2 ILE A 117      48.493  56.469  37.609  1.00  0.00           H
ATOM   1743  CG1 ILE A 117      48.457  53.643  37.412  1.00  0.00           C
ATOM   1744 1HG1 ILE A 117      48.968  52.681  37.438  1.00  0.00           H
ATOM   1745 2HG1 ILE A 117      48.472  54.052  36.402  1.00  0.00           H
ATOM   1746  CD  ILE A 117      46.957  53.414  37.783  1.00  0.00           C
ATOM   1747  HD1 ILE A 117      46.454  54.372  37.633  1.00  0.00           H
ATOM   1748  HD2 ILE A 117      46.526  52.709  37.072  1.00  0.00           H
ATOM   1749  HD3 ILE A 117      46.774  53.125  38.811  1.00  0.00           H
ATOM   1750  C   ILE A 117      51.208  55.830  39.112  1.00  0.00           C
ATOM   1751  O   ILE A 117      51.560  55.533  40.243  1.00  0.00           O
ATOM   1752  N   GLY A 118      51.559  57.022  38.629  1.00  0.00           N
ATOM   1753  H   GLY A 118      51.168  57.221  37.709  1.00  0.00           H
ATOM   1754  CA  GLY A 118      52.283  58.145  39.253  1.00  0.00           C
ATOM   1755  HA1 GLY A 118      53.282  58.111  38.827  1.00  0.00           H
ATOM   1756  HA2 GLY A 118      52.422  57.943  40.316  1.00  0.00           H
ATOM   1757  C   GLY A 118      51.660  59.536  39.041  1.00  0.00           C
ATOM   1758  O   GLY A 118      51.987  60.504  39.737  1.00  0.00           O
ATOM   1759  N   ASP A 119      50.659  59.640  38.181  1.00  0.00           N
ATOM   1760  H   ASP A 119      50.279  58.720  37.995  1.00  0.00           H
ATOM   1761  CA  ASP A 119      49.905  60.837  37.897  1.00  0.00           C
ATOM   1762  HA  ASP A 119      50.445  61.710  37.531  1.00  0.00           H
ATOM   1763  CB  ASP A 119      48.849  60.567  36.838  1.00  0.00           C
ATOM   1764  HB1 ASP A 119      48.221  59.738  37.166  1.00  0.00           H
ATOM   1765  HB2 ASP A 119      49.335  60.217  35.933  1.00  0.00           H
ATOM   1766  CG  ASP A 119      48.055  61.892  36.565  1.00  0.00           C
ATOM   1767  OD1 ASP A 119      48.690  62.951  36.281  1.00  0.00           O
ATOM   1768  OD2 ASP A 119      46.836  61.898  36.465  1.00  0.00           O
ATOM   1769  C   ASP A 119      49.237  61.332  39.217  1.00  0.00           C
ATOM   1770  O   ASP A 119      48.568  60.591  39.898  1.00  0.00           O
ATOM   1771  N   GLU A 120      49.172  62.670  39.448  1.00  0.00           N
ATOM   1772  H   GLU A 120      49.751  63.285  38.883  1.00  0.00           H
ATOM   1773  CA  GLU A 120      48.590  63.236  40.677  1.00  0.00           C
ATOM   1774  HA  GLU A 120      48.823  62.525  41.477  1.00  0.00           H
ATOM   1775  CB  GLU A 120      49.344  64.500  41.182  1.00  0.00           C
ATOM   1776  HB1 GLU A 120      48.794  64.995  41.989  1.00  0.00           H
ATOM   1777  HB2 GLU A 120      49.319  65.191  40.342  1.00  0.00           H
ATOM   1778  CG  GLU A 120      50.844  64.296  41.531  1.00  0.00           C
ATOM   1779  HG1 GLU A 120      51.445  63.992  40.677  1.00  0.00           H
ATOM   1780  HG2 GLU A 120      50.947  63.553  42.322  1.00  0.00           H
ATOM   1781  CD  GLU A 120      51.511  65.621  41.958  1.00  0.00           C
ATOM   1782  OE1 GLU A 120      51.294  66.035  43.137  1.00  0.00           O
ATOM   1783  OE2 GLU A 120      52.191  66.226  41.096  1.00  0.00           O
ATOM   1784  C   GLU A 120      47.042  63.369  40.633  1.00  0.00           C
ATOM   1785  O   GLU A 120      46.455  64.068  41.481  1.00  0.00           O
ATOM   1786  N   ASN A 121      46.338  62.577  39.774  1.00  0.00           N
ATOM   1787  H   ASN A 121      46.854  62.087  39.059  1.00  0.00           H
ATOM   1788  CA  ASN A 121      44.813  62.567  39.676  1.00  0.00           C
ATOM   1789  HA  ASN A 121      44.371  62.841  40.628  1.00  0.00           H
ATOM   1790  CB  ASN A 121      44.401  63.747  38.758  1.00  0.00           C
ATOM   1791  HB1 ASN A 121      44.665  63.581  37.713  1.00  0.00           H
ATOM   1792  HB2 ASN A 121      44.961  64.620  39.105  1.00  0.00           H
ATOM   1793  CG  ASN A 121      42.875  64.006  38.771  1.00  0.00           C
ATOM   1794  OD1 ASN A 121      42.204  64.378  39.725  1.00  0.00           O
ATOM   1795  ND2 ASN A 121      42.117  63.773  37.711  1.00  0.00           N
ATOM   1796 1HD2 ASN A 121      42.621  63.653  36.843  1.00  0.00           H
ATOM   1797 2HD2 ASN A 121      41.178  64.156  37.720  1.00  0.00           H
ATOM   1798  C   ASN A 121      44.247  61.165  39.214  1.00  0.00           C
ATOM   1799  O   ASN A 121      43.054  60.859  39.305  1.00  0.00           O
ATOM   1800  N   ALA A 122      45.110  60.322  38.727  1.00  0.00           N
ATOM   1801  H   ALA A 122      46.074  60.588  38.629  1.00  0.00           H
ATOM   1802  CA  ALA A 122      44.754  58.969  38.472  1.00  0.00           C
ATOM   1803  HA  ALA A 122      43.775  58.870  37.997  1.00  0.00           H
ATOM   1804  CB  ALA A 122      45.809  58.245  37.604  1.00  0.00           C
ATOM   1805  HB1 ALA A 122      45.549  57.185  37.564  1.00  0.00           H
ATOM   1806  HB2 ALA A 122      45.948  58.628  36.596  1.00  0.00           H
ATOM   1807  HB3 ALA A 122      46.746  58.238  38.151  1.00  0.00           H
ATOM   1808  C   ALA A 122      44.483  58.204  39.806  1.00  0.00           C
ATOM   1809  O   ALA A 122      45.414  57.896  40.585  1.00  0.00           O
ATOM   1810  N   THR A 123      43.242  57.782  40.094  1.00  0.00           N
ATOM   1811  H   THR A 123      42.454  58.039  39.512  1.00  0.00           H
ATOM   1812  CA  THR A 123      43.012  56.691  41.029  1.00  0.00           C
ATOM   1813  HA  THR A 123      43.922  56.507  41.605  1.00  0.00           H
ATOM   1814  CB  THR A 123      42.076  57.245  42.168  1.00  0.00           C
ATOM   1815  HB  THR A 123      41.817  56.425  42.828  1.00  0.00           H
ATOM   1816  CG2 THR A 123      42.884  58.188  43.111  1.00  0.00           C
ATOM   1817 1HG2 THR A 123      42.301  58.589  43.934  1.00  0.00           H
ATOM   1818 2HG2 THR A 123      43.796  57.755  43.522  1.00  0.00           H
ATOM   1819 3HG2 THR A 123      43.234  59.081  42.595  1.00  0.00           H
ATOM   1820  OG1 THR A 123      40.975  57.980  41.763  1.00  0.00           O
ATOM   1821  HG1 THR A 123      40.340  57.784  42.467  1.00  0.00           H
ATOM   1822  C   THR A 123      42.341  55.439  40.471  1.00  0.00           C
ATOM   1823  O   THR A 123      41.464  55.579  39.598  1.00  0.00           O
ATOM   1824  N   LEU A 124      42.722  54.222  40.987  1.00  0.00           N
ATOM   1825  H   LEU A 124      43.367  54.200  41.762  1.00  0.00           H
ATOM   1826  CA  LEU A 124      42.324  52.867  40.555  1.00  0.00           C
ATOM   1827  HA  LEU A 124      41.259  52.769  40.359  1.00  0.00           H
ATOM   1828  CB  LEU A 124      42.973  52.637  39.193  1.00  0.00           C
ATOM   1829  HB1 LEU A 124      44.056  52.581  39.314  1.00  0.00           H
ATOM   1830  HB2 LEU A 124      42.694  53.516  38.624  1.00  0.00           H
ATOM   1831  CG  LEU A 124      42.489  51.439  38.342  1.00  0.00           C
ATOM   1832  HG  LEU A 124      42.837  50.487  38.740  1.00  0.00           H
ATOM   1833  CD1 LEU A 124      41.029  51.392  38.162  1.00  0.00           C
ATOM   1834 1HD1 LEU A 124      40.625  50.542  37.608  1.00  0.00           H
ATOM   1835 2HD1 LEU A 124      40.647  51.330  39.183  1.00  0.00           H
ATOM   1836 3HD1 LEU A 124      40.595  52.294  37.720  1.00  0.00           H
ATOM   1837  CD2 LEU A 124      43.194  51.600  37.019  1.00  0.00           C
ATOM   1838 1HD2 LEU A 124      43.133  52.599  36.602  1.00  0.00           H
ATOM   1839 2HD2 LEU A 124      44.243  51.349  37.201  1.00  0.00           H
ATOM   1840 3HD2 LEU A 124      42.764  50.894  36.308  1.00  0.00           H
ATOM   1841  C   LEU A 124      42.689  51.791  41.611  1.00  0.00           C
ATOM   1842  O   LEU A 124      43.722  51.950  42.255  1.00  0.00           O
ATOM   1843  N   ASP A 125      41.982  50.685  41.723  1.00  0.00           N
ATOM   1844  H   ASP A 125      41.087  50.615  41.262  1.00  0.00           H
ATOM   1845  CA  ASP A 125      42.398  49.382  42.366  1.00  0.00           C
ATOM   1846  HA  ASP A 125      43.475  49.504  42.527  1.00  0.00           H
ATOM   1847  CB  ASP A 125      41.689  48.986  43.703  1.00  0.00           C
ATOM   1848  HB1 ASP A 125      42.130  48.033  43.997  1.00  0.00           H
ATOM   1849  HB2 ASP A 125      40.650  48.853  43.403  1.00  0.00           H
ATOM   1850  CG  ASP A 125      41.801  50.051  44.750  1.00  0.00           C
ATOM   1851  OD1 ASP A 125      41.199  49.879  45.821  1.00  0.00           O
ATOM   1852  OD2 ASP A 125      42.651  50.969  44.744  1.00  0.00           O
ATOM   1853  C   ASP A 125      42.193  48.241  41.332  1.00  0.00           C
ATOM   1854  O   ASP A 125      41.658  48.433  40.216  1.00  0.00           O
ATOM   1855  N   GLY A 126      42.621  47.035  41.626  1.00  0.00           N
ATOM   1856  H   GLY A 126      43.151  46.946  42.486  1.00  0.00           H
ATOM   1857  CA  GLY A 126      42.674  45.988  40.605  1.00  0.00           C
ATOM   1858  HA1 GLY A 126      43.317  45.146  40.872  1.00  0.00           H
ATOM   1859  HA2 GLY A 126      43.002  46.424  39.661  1.00  0.00           H
ATOM   1860  C   GLY A 126      41.366  45.199  40.331  1.00  0.00           C
ATOM   1861  O   GLY A 126      41.278  44.696  39.237  1.00  0.00           O
ATOM   1862  N   THR A 127      40.328  45.325  41.179  1.00  0.00           N
ATOM   1863  H   THR A 127      40.466  45.798  42.057  1.00  0.00           H
ATOM   1864  CA  THR A 127      39.005  44.783  40.886  1.00  0.00           C
ATOM   1865  HA  THR A 127      39.114  43.906  40.237  1.00  0.00           H
ATOM   1866  CB  THR A 127      38.276  44.238  42.195  1.00  0.00           C
ATOM   1867  HB  THR A 127      37.248  43.935  41.958  1.00  0.00           H
ATOM   1868  CG2 THR A 127      39.049  43.021  42.661  1.00  0.00           C
ATOM   1869 1HG2 THR A 127      38.510  42.563  43.478  1.00  0.00           H
ATOM   1870 2HG2 THR A 127      40.049  43.312  42.976  1.00  0.00           H
ATOM   1871 3HG2 THR A 127      39.126  42.283  41.860  1.00  0.00           H
ATOM   1872  OG1 THR A 127      38.286  45.194  43.243  1.00  0.00           O
ATOM   1873  HG1 THR A 127      39.201  45.413  43.459  1.00  0.00           H
ATOM   1874  C   THR A 127      38.059  45.742  40.186  1.00  0.00           C
ATOM   1875  O   THR A 127      37.028  45.333  39.688  1.00  0.00           O
ATOM   1876  N   ASP A 128      38.499  46.974  40.093  1.00  0.00           N
ATOM   1877  H   ASP A 128      39.417  47.182  40.465  1.00  0.00           H
ATOM   1878  CA  ASP A 128      37.948  48.023  39.181  1.00  0.00           C
ATOM   1879  HA  ASP A 128      36.871  48.162  39.312  1.00  0.00           H
ATOM   1880  CB  ASP A 128      38.580  49.356  39.496  1.00  0.00           C
ATOM   1881  HB1 ASP A 128      38.001  50.083  38.929  1.00  0.00           H
ATOM   1882  HB2 ASP A 128      39.626  49.370  39.174  1.00  0.00           H
ATOM   1883  CG  ASP A 128      38.437  49.878  40.918  1.00  0.00           C
ATOM   1884  OD1 ASP A 128      39.192  50.757  41.394  1.00  0.00           O
ATOM   1885  OD2 ASP A 128      37.376  49.676  41.561  1.00  0.00           O
ATOM   1886  C   ASP A 128      38.083  47.804  37.642  1.00  0.00           C
ATOM   1887  O   ASP A 128      37.440  48.526  36.888  1.00  0.00           O
ATOM   1888  N   VAL A 129      38.860  46.810  37.155  1.00  0.00           N
ATOM   1889  H   VAL A 129      39.251  46.179  37.831  1.00  0.00           H
ATOM   1890  CA  VAL A 129      39.164  46.656  35.715  1.00  0.00           C
ATOM   1891  HA  VAL A 129      38.575  47.367  35.132  1.00  0.00           H
ATOM   1892  CB  VAL A 129      40.672  46.882  35.411  1.00  0.00           C
ATOM   1893  HB  VAL A 129      41.137  46.037  35.930  1.00  0.00           H
ATOM   1894  CG1 VAL A 129      41.091  46.821  33.964  1.00  0.00           C
ATOM   1895 1HG1 VAL A 129      42.173  46.902  33.904  1.00  0.00           H
ATOM   1896 2HG1 VAL A 129      41.017  45.827  33.523  1.00  0.00           H
ATOM   1897 3HG1 VAL A 129      40.590  47.588  33.376  1.00  0.00           H
ATOM   1898  CG2 VAL A 129      41.200  48.223  36.016  1.00  0.00           C
ATOM   1899 1HG2 VAL A 129      40.914  48.239  37.069  1.00  0.00           H
ATOM   1900 2HG2 VAL A 129      42.282  48.239  35.861  1.00  0.00           H
ATOM   1901 3HG2 VAL A 129      40.703  49.000  35.447  1.00  0.00           H
ATOM   1902  C   VAL A 129      38.802  45.256  35.342  1.00  0.00           C
ATOM   1903  O   VAL A 129      39.435  44.279  35.761  1.00  0.00           O
ATOM   1904  N   LEU A 130      37.839  45.070  34.446  1.00  0.00           N
ATOM   1905  H   LEU A 130      37.342  45.885  34.120  1.00  0.00           H
ATOM   1906  CA  LEU A 130      37.595  43.726  33.871  1.00  0.00           C
ATOM   1907  HA  LEU A 130      38.235  43.002  34.389  1.00  0.00           H
ATOM   1908  CB  LEU A 130      36.070  43.383  34.030  1.00  0.00           C
ATOM   1909  HB1 LEU A 130      35.570  44.149  33.442  1.00  0.00           H
ATOM   1910  HB2 LEU A 130      35.827  43.509  35.082  1.00  0.00           H
ATOM   1911  CG  LEU A 130      35.629  41.998  33.608  1.00  0.00           C
ATOM   1912  HG  LEU A 130      36.055  41.694  32.659  1.00  0.00           H
ATOM   1913  CD1 LEU A 130      36.133  40.912  34.581  1.00  0.00           C
ATOM   1914 1HD1 LEU A 130      35.799  39.900  34.338  1.00  0.00           H
ATOM   1915 2HD1 LEU A 130      37.221  40.923  34.531  1.00  0.00           H
ATOM   1916 3HD1 LEU A 130      35.748  40.958  35.605  1.00  0.00           H
ATOM   1917  CD2 LEU A 130      34.158  41.962  33.410  1.00  0.00           C
ATOM   1918 1HD2 LEU A 130      33.909  40.901  33.362  1.00  0.00           H
ATOM   1919 2HD2 LEU A 130      33.563  42.460  34.172  1.00  0.00           H
ATOM   1920 3HD2 LEU A 130      33.975  42.304  32.392  1.00  0.00           H
ATOM   1921  C   LEU A 130      37.970  43.631  32.410  1.00  0.00           C
ATOM   1922  O   LEU A 130      37.577  44.492  31.642  1.00  0.00           O
ATOM   1923  N   PHE A 131      38.759  42.615  32.052  1.00  0.00           N
ATOM   1924  H   PHE A 131      39.193  42.051  32.770  1.00  0.00           H
ATOM   1925  CA  PHE A 131      39.142  42.370  30.677  1.00  0.00           C
ATOM   1926  HA  PHE A 131      39.053  43.336  30.200  1.00  0.00           H
ATOM   1927  CB  PHE A 131      40.615  41.879  30.624  1.00  0.00           C
ATOM   1928  HB1 PHE A 131      40.749  41.086  31.359  1.00  0.00           H
ATOM   1929  HB2 PHE A 131      41.187  42.717  31.019  1.00  0.00           H
ATOM   1930  CG  PHE A 131      41.117  41.518  29.284  1.00  0.00           C
ATOM   1931  CD1 PHE A 131      41.350  40.155  29.086  1.00  0.00           C
ATOM   1932  HD1 PHE A 131      41.231  39.432  29.879  1.00  0.00           H
ATOM   1933  CE1 PHE A 131      42.046  39.797  27.888  1.00  0.00           C
ATOM   1934  HE1 PHE A 131      42.308  38.757  27.726  1.00  0.00           H
ATOM   1935  CZ  PHE A 131      42.470  40.813  27.027  1.00  0.00           C
ATOM   1936  HZ  PHE A 131      43.112  40.628  26.184  1.00  0.00           H
ATOM   1937  CE2 PHE A 131      42.115  42.108  27.218  1.00  0.00           C
ATOM   1938  HE2 PHE A 131      42.425  42.852  26.506  1.00  0.00           H
ATOM   1939  CD2 PHE A 131      41.392  42.497  28.343  1.00  0.00           C
ATOM   1940  HD2 PHE A 131      41.198  43.556  28.507  1.00  0.00           H
ATOM   1941  C   PHE A 131      38.231  41.396  29.946  1.00  0.00           C
ATOM   1942  O   PHE A 131      38.074  40.222  30.366  1.00  0.00           O
ATOM   1943  N   THR A 132      37.681  41.812  28.757  1.00  0.00           N
ATOM   1944  H   THR A 132      37.803  42.771  28.451  1.00  0.00           H
ATOM   1945  CA  THR A 132      36.776  40.926  27.993  1.00  0.00           C
ATOM   1946  HA  THR A 132      36.074  40.529  28.731  1.00  0.00           H
ATOM   1947  CB  THR A 132      35.843  41.532  27.012  1.00  0.00           C
ATOM   1948  HB  THR A 132      35.147  40.821  26.572  1.00  0.00           H
ATOM   1949  CG2 THR A 132      35.007  42.515  27.728  1.00  0.00           C
ATOM   1950 1HG2 THR A 132      34.485  41.959  28.507  1.00  0.00           H
ATOM   1951 2HG2 THR A 132      35.658  43.213  28.246  1.00  0.00           H
ATOM   1952 3HG2 THR A 132      34.313  42.975  27.023  1.00  0.00           H
ATOM   1953  OG1 THR A 132      36.698  42.300  26.188  1.00  0.00           O
ATOM   1954  HG1 THR A 132      36.120  42.805  25.617  1.00  0.00           H
ATOM   1955  C   THR A 132      37.445  39.759  27.239  1.00  0.00           C
ATOM   1956  O   THR A 132      36.761  38.830  27.003  1.00  0.00           O
ATOM   1957  N   GLY A 133      38.720  39.824  26.897  1.00  0.00           N
ATOM   1958  H   GLY A 133      39.388  40.435  27.350  1.00  0.00           H
ATOM   1959  CA  GLY A 133      39.279  39.149  25.716  1.00  0.00           C
ATOM   1960  HA1 GLY A 133      38.784  38.208  25.450  1.00  0.00           H
ATOM   1961  HA2 GLY A 133      40.328  38.913  25.896  1.00  0.00           H
ATOM   1962  C   GLY A 133      39.324  40.022  24.402  1.00  0.00           C
ATOM   1963  O   GLY A 133      39.904  39.604  23.382  1.00  0.00           O
ATOM   1964  N   ARG A 134      39.004  41.337  24.472  1.00  0.00           N
ATOM   1965  H   ARG A 134      38.533  41.469  25.353  1.00  0.00           H
ATOM   1966  CA  ARG A 134      39.027  42.302  23.391  1.00  0.00           C
ATOM   1967  HA  ARG A 134      39.863  42.008  22.761  1.00  0.00           H
ATOM   1968  CB  ARG A 134      37.663  42.200  22.677  1.00  0.00           C
ATOM   1969  HB1 ARG A 134      36.926  42.677  23.328  1.00  0.00           H
ATOM   1970  HB2 ARG A 134      37.341  41.167  22.562  1.00  0.00           H
ATOM   1971  CG  ARG A 134      37.493  42.782  21.304  1.00  0.00           C
ATOM   1972  HG1 ARG A 134      38.250  42.359  20.630  1.00  0.00           H
ATOM   1973  HG2 ARG A 134      37.574  43.861  21.415  1.00  0.00           H
ATOM   1974  CD  ARG A 134      36.144  42.455  20.662  1.00  0.00           C
ATOM   1975  HD1 ARG A 134      36.024  41.378  20.718  1.00  0.00           H
ATOM   1976  HD2 ARG A 134      36.123  42.875  19.649  1.00  0.00           H
ATOM   1977  NE  ARG A 134      34.998  42.966  21.498  1.00  0.00           N
ATOM   1978  HE  ARG A 134      35.122  43.491  22.350  1.00  0.00           H
ATOM   1979  CZ  ARG A 134      33.667  42.844  21.232  1.00  0.00           C
ATOM   1980  NH1 ARG A 134      33.193  41.992  20.387  1.00  0.00           N
ATOM   1981 1HH1 ARG A 134      33.882  41.593  19.749  1.00  0.00           H
ATOM   1982 2HH1 ARG A 134      32.213  41.774  20.389  1.00  0.00           H
ATOM   1983  NH2 ARG A 134      32.811  43.510  21.953  1.00  0.00           N
ATOM   1984 1HH2 ARG A 134      33.224  44.047  22.697  1.00  0.00           H
ATOM   1985 2HH2 ARG A 134      31.850  43.194  21.963  1.00  0.00           H
ATOM   1986  C   ARG A 134      39.279  43.790  23.825  1.00  0.00           C
ATOM   1987  O   ARG A 134      40.068  44.459  23.181  1.00  0.00           O
ATOM   1988  N   GLU A 135      38.581  44.160  24.868  1.00  0.00           N
ATOM   1989  H   GLU A 135      37.978  43.458  25.262  1.00  0.00           H
ATOM   1990  CA  GLU A 135      38.556  45.414  25.508  1.00  0.00           C
ATOM   1991  HA  GLU A 135      39.401  46.068  25.284  1.00  0.00           H
ATOM   1992  CB  GLU A 135      37.358  46.145  24.985  1.00  0.00           C
ATOM   1993  HB1 GLU A 135      37.449  46.188  23.896  1.00  0.00           H
ATOM   1994  HB2 GLU A 135      37.494  47.099  25.504  1.00  0.00           H
ATOM   1995  CG  GLU A 135      35.969  45.572  25.346  1.00  0.00           C
ATOM   1996  HG1 GLU A 135      35.338  46.434  25.520  1.00  0.00           H
ATOM   1997  HG2 GLU A 135      35.972  45.056  26.307  1.00  0.00           H
ATOM   1998  CD  GLU A 135      35.357  44.689  24.235  1.00  0.00           C
ATOM   1999  OE1 GLU A 135      35.132  45.194  23.127  1.00  0.00           O
ATOM   2000  OE2 GLU A 135      35.025  43.488  24.517  1.00  0.00           O
ATOM   2001  C   GLU A 135      38.567  45.324  27.067  1.00  0.00           C
ATOM   2002  O   GLU A 135      38.167  44.354  27.665  1.00  0.00           O
ATOM   2003  N   PHE A 136      39.001  46.355  27.745  1.00  0.00           N
ATOM   2004  H   PHE A 136      39.442  47.077  27.196  1.00  0.00           H
ATOM   2005  CA  PHE A 136      38.961  46.590  29.209  1.00  0.00           C
ATOM   2006  HA  PHE A 136      38.915  45.654  29.762  1.00  0.00           H
ATOM   2007  CB  PHE A 136      40.288  47.287  29.706  1.00  0.00           C
ATOM   2008  HB1 PHE A 136      40.191  47.456  30.779  1.00  0.00           H
ATOM   2009  HB2 PHE A 136      40.379  48.234  29.159  1.00  0.00           H
ATOM   2010  CG  PHE A 136      41.624  46.563  29.476  1.00  0.00           C
ATOM   2011  CD1 PHE A 136      42.527  46.909  28.459  1.00  0.00           C
ATOM   2012  HD1 PHE A 136      42.350  47.667  27.710  1.00  0.00           H
ATOM   2013  CE1 PHE A 136      43.754  46.210  28.350  1.00  0.00           C
ATOM   2014  HE1 PHE A 136      44.435  46.429  27.543  1.00  0.00           H
ATOM   2015  CZ  PHE A 136      44.131  45.169  29.261  1.00  0.00           C
ATOM   2016  HZ  PHE A 136      45.062  44.637  29.216  1.00  0.00           H
ATOM   2017  CE2 PHE A 136      43.263  44.973  30.345  1.00  0.00           C
ATOM   2018  HE2 PHE A 136      43.561  44.366  31.179  1.00  0.00           H
ATOM   2019  CD2 PHE A 136      41.945  45.601  30.417  1.00  0.00           C
ATOM   2020  HD2 PHE A 136      41.239  45.369  31.195  1.00  0.00           H
ATOM   2021  C   PHE A 136      37.699  47.406  29.530  1.00  0.00           C
ATOM   2022  O   PHE A 136      37.427  48.334  28.768  1.00  0.00           O
ATOM   2023  N   PHE A 137      37.084  47.143  30.663  1.00  0.00           N
ATOM   2024  H   PHE A 137      37.321  46.376  31.282  1.00  0.00           H
ATOM   2025  CA  PHE A 137      36.027  47.987  31.198  1.00  0.00           C
ATOM   2026  HA  PHE A 137      35.885  48.860  30.570  1.00  0.00           H
ATOM   2027  CB  PHE A 137      34.651  47.242  31.288  1.00  0.00           C
ATOM   2028  HB1 PHE A 137      34.085  47.751  32.055  1.00  0.00           H
ATOM   2029  HB2 PHE A 137      34.781  46.200  31.577  1.00  0.00           H
ATOM   2030  CG  PHE A 137      33.852  47.404  29.971  1.00  0.00           C
ATOM   2031  CD1 PHE A 137      33.387  48.671  29.532  1.00  0.00           C
ATOM   2032  HD1 PHE A 137      33.536  49.547  30.143  1.00  0.00           H
ATOM   2033  CE1 PHE A 137      32.677  48.739  28.310  1.00  0.00           C
ATOM   2034  HE1 PHE A 137      32.196  49.641  27.980  1.00  0.00           H
ATOM   2035  CZ  PHE A 137      32.554  47.604  27.546  1.00  0.00           C
ATOM   2036  HZ  PHE A 137      32.011  47.624  26.613  1.00  0.00           H
ATOM   2037  CE2 PHE A 137      32.996  46.378  27.931  1.00  0.00           C
ATOM   2038  HE2 PHE A 137      32.965  45.512  27.283  1.00  0.00           H
ATOM   2039  CD2 PHE A 137      33.768  46.299  29.106  1.00  0.00           C
ATOM   2040  HD2 PHE A 137      34.320  45.410  29.390  1.00  0.00           H
ATOM   2041  C   PHE A 137      36.449  48.505  32.595  1.00  0.00           C
ATOM   2042  O   PHE A 137      36.924  47.688  33.376  1.00  0.00           O
ATOM   2043  N   VAL A 138      36.234  49.749  32.936  1.00  0.00           N
ATOM   2044  H   VAL A 138      35.828  50.370  32.249  1.00  0.00           H
ATOM   2045  CA  VAL A 138      36.812  50.337  34.152  1.00  0.00           C
ATOM   2046  HA  VAL A 138      37.204  49.530  34.768  1.00  0.00           H
ATOM   2047  CB  VAL A 138      37.930  51.311  34.054  1.00  0.00           C
ATOM   2048  HB  VAL A 138      37.449  52.140  33.536  1.00  0.00           H
ATOM   2049  CG1 VAL A 138      38.426  51.856  35.448  1.00  0.00           C
ATOM   2050 1HG1 VAL A 138      39.344  52.449  35.347  1.00  0.00           H
ATOM   2051 2HG1 VAL A 138      37.598  52.365  35.935  1.00  0.00           H
ATOM   2052 3HG1 VAL A 138      38.638  51.050  36.150  1.00  0.00           H
ATOM   2053  CG2 VAL A 138      39.143  50.868  33.163  1.00  0.00           C
ATOM   2054 1HG2 VAL A 138      38.989  50.988  32.090  1.00  0.00           H
ATOM   2055 2HG2 VAL A 138      39.895  51.627  33.380  1.00  0.00           H
ATOM   2056 3HG2 VAL A 138      39.462  49.866  33.434  1.00  0.00           H
ATOM   2057  C   VAL A 138      35.714  50.908  34.982  1.00  0.00           C
ATOM   2058  O   VAL A 138      34.954  51.815  34.548  1.00  0.00           O
ATOM   2059  N   GLY A 139      35.478  50.310  36.178  1.00  0.00           N
ATOM   2060  H   GLY A 139      36.040  49.515  36.461  1.00  0.00           H
ATOM   2061  CA  GLY A 139      34.327  50.672  37.023  1.00  0.00           C
ATOM   2062  HA1 GLY A 139      34.316  49.869  37.766  1.00  0.00           H
ATOM   2063  HA2 GLY A 139      33.357  50.557  36.534  1.00  0.00           H
ATOM   2064  C   GLY A 139      34.478  51.978  37.854  1.00  0.00           C
ATOM   2065  O   GLY A 139      35.313  52.127  38.717  1.00  0.00           O
ATOM   2066  N   LEU A 140      33.749  53.009  37.507  1.00  0.00           N
ATOM   2067  H   LEU A 140      32.975  52.858  36.880  1.00  0.00           H
ATOM   2068  CA  LEU A 140      33.980  54.413  37.923  1.00  0.00           C
ATOM   2069  HA  LEU A 140      35.042  54.523  38.154  1.00  0.00           H
ATOM   2070  CB  LEU A 140      33.742  55.338  36.713  1.00  0.00           C
ATOM   2071  HB1 LEU A 140      32.669  55.379  36.540  1.00  0.00           H
ATOM   2072  HB2 LEU A 140      34.137  54.783  35.870  1.00  0.00           H
ATOM   2073  CG  LEU A 140      34.272  56.718  36.831  1.00  0.00           C
ATOM   2074  HG  LEU A 140      35.296  56.579  37.185  1.00  0.00           H
ATOM   2075  CD1 LEU A 140      34.374  57.473  35.519  1.00  0.00           C
ATOM   2076 1HD1 LEU A 140      33.372  57.706  35.157  1.00  0.00           H
ATOM   2077 2HD1 LEU A 140      34.916  58.405  35.699  1.00  0.00           H
ATOM   2078 3HD1 LEU A 140      34.839  56.857  34.753  1.00  0.00           H
ATOM   2079  CD2 LEU A 140      33.626  57.593  37.822  1.00  0.00           C
ATOM   2080 1HD2 LEU A 140      32.592  57.633  37.483  1.00  0.00           H
ATOM   2081 2HD2 LEU A 140      33.731  57.308  38.875  1.00  0.00           H
ATOM   2082 3HD2 LEU A 140      34.073  58.585  37.750  1.00  0.00           H
ATOM   2083  C   LEU A 140      33.228  54.658  39.250  1.00  0.00           C
ATOM   2084  O   LEU A 140      32.005  54.867  39.207  1.00  0.00           O
ATOM   2085  N   SER A 141      33.940  54.768  40.375  1.00  0.00           N
ATOM   2086  H   SER A 141      34.936  54.876  40.254  1.00  0.00           H
ATOM   2087  CA  SER A 141      33.414  54.715  41.744  1.00  0.00           C
ATOM   2088  HA  SER A 141      32.332  54.616  41.737  1.00  0.00           H
ATOM   2089  CB  SER A 141      33.998  53.553  42.469  1.00  0.00           C
ATOM   2090  HB1 SER A 141      34.061  52.673  41.825  1.00  0.00           H
ATOM   2091  HB2 SER A 141      33.344  53.343  43.318  1.00  0.00           H
ATOM   2092  OG  SER A 141      35.334  53.758  42.942  1.00  0.00           O
ATOM   2093  HG  SER A 141      35.718  52.885  42.909  1.00  0.00           H
ATOM   2094  C   SER A 141      33.599  56.042  42.561  1.00  0.00           C
ATOM   2095  O   SER A 141      34.166  56.996  42.007  1.00  0.00           O
ATOM   2096  N   LYS A 142      33.201  56.098  43.877  1.00  0.00           N
ATOM   2097  H   LYS A 142      32.644  55.323  44.198  1.00  0.00           H
ATOM   2098  CA  LYS A 142      33.463  57.112  44.902  1.00  0.00           C
ATOM   2099  HA  LYS A 142      33.077  58.045  44.495  1.00  0.00           H
ATOM   2100  CB  LYS A 142      32.621  56.789  46.127  1.00  0.00           C
ATOM   2101  HB1 LYS A 142      32.922  55.807  46.489  1.00  0.00           H
ATOM   2102  HB2 LYS A 142      31.589  56.697  45.766  1.00  0.00           H
ATOM   2103  CG  LYS A 142      32.546  57.886  47.151  1.00  0.00           C
ATOM   2104  HG1 LYS A 142      32.266  58.834  46.700  1.00  0.00           H
ATOM   2105  HG2 LYS A 142      33.552  57.925  47.550  1.00  0.00           H
ATOM   2106  CD  LYS A 142      31.657  57.389  48.345  1.00  0.00           C
ATOM   2107  HD1 LYS A 142      32.051  56.500  48.845  1.00  0.00           H
ATOM   2108  HD2 LYS A 142      30.655  57.053  48.111  1.00  0.00           H
ATOM   2109  CE  LYS A 142      31.689  58.475  49.436  1.00  0.00           C
ATOM   2110  HE1 LYS A 142      31.212  59.416  49.167  1.00  0.00           H
ATOM   2111  HE2 LYS A 142      32.730  58.687  49.684  1.00  0.00           H
ATOM   2112  NZ  LYS A 142      31.014  58.070  50.695  1.00  0.00           N
ATOM   2113  HZ1 LYS A 142      31.308  57.203  51.109  1.00  0.00           H
ATOM   2114  HZ2 LYS A 142      31.261  58.765  51.390  1.00  0.00           H
ATOM   2115  HZ3 LYS A 142      30.022  58.141  50.490  1.00  0.00           H
ATOM   2116  C   LYS A 142      34.964  57.320  45.130  1.00  0.00           C
ATOM   2117  O   LYS A 142      35.298  58.305  45.795  1.00  0.00           O
ATOM   2118  N   TRP A 143      35.827  56.405  44.646  1.00  0.00           N
ATOM   2119  H   TRP A 143      35.503  55.563  44.195  1.00  0.00           H
ATOM   2120  CA  TRP A 143      37.272  56.551  44.825  1.00  0.00           C
ATOM   2121  HA  TRP A 143      37.480  57.528  45.272  1.00  0.00           H
ATOM   2122  CB  TRP A 143      37.696  55.489  45.760  1.00  0.00           C
ATOM   2123  HB1 TRP A 143      38.749  55.634  45.989  1.00  0.00           H
ATOM   2124  HB2 TRP A 143      37.634  54.519  45.282  1.00  0.00           H
ATOM   2125  CG  TRP A 143      37.016  55.474  47.132  1.00  0.00           C
ATOM   2126  CD1 TRP A 143      36.992  56.439  48.068  1.00  0.00           C
ATOM   2127  HD1 TRP A 143      37.494  57.393  48.005  1.00  0.00           H
ATOM   2128  NE1 TRP A 143      36.109  56.124  49.090  1.00  0.00           N
ATOM   2129  HE1 TRP A 143      35.937  56.660  49.931  1.00  0.00           H
ATOM   2130  CE2 TRP A 143      35.612  54.862  48.844  1.00  0.00           C
ATOM   2131  CZ2 TRP A 143      34.797  54.025  49.574  1.00  0.00           C
ATOM   2132  HZ2 TRP A 143      34.526  54.389  50.558  1.00  0.00           H
ATOM   2133  CH2 TRP A 143      34.426  52.762  49.072  1.00  0.00           C
ATOM   2134  HH2 TRP A 143      33.672  52.146  49.541  1.00  0.00           H
ATOM   2135  CZ3 TRP A 143      34.970  52.282  47.860  1.00  0.00           C
ATOM   2136  HZ3 TRP A 143      34.816  51.270  47.531  1.00  0.00           H
ATOM   2137  CE3 TRP A 143      35.848  53.118  47.139  1.00  0.00           C
ATOM   2138  HE3 TRP A 143      36.326  52.688  46.279  1.00  0.00           H
ATOM   2139  CD2 TRP A 143      36.163  54.404  47.588  1.00  0.00           C
ATOM   2140  C   TRP A 143      38.014  56.473  43.517  1.00  0.00           C
ATOM   2141  O   TRP A 143      39.010  57.228  43.360  1.00  0.00           O
ATOM   2142  N   THR A 144      37.502  55.686  42.552  1.00  0.00           N
ATOM   2143  H   THR A 144      36.695  55.104  42.713  1.00  0.00           H
ATOM   2144  CA  THR A 144      38.220  55.502  41.316  1.00  0.00           C
ATOM   2145  HA  THR A 144      39.272  55.768  41.403  1.00  0.00           H
ATOM   2146  CB  THR A 144      38.268  54.002  41.022  1.00  0.00           C
ATOM   2147  HB  THR A 144      37.358  53.489  41.352  1.00  0.00           H
ATOM   2148  CG2 THR A 144      38.479  53.682  39.530  1.00  0.00           C
ATOM   2149 1HG2 THR A 144      39.390  54.153  39.161  1.00  0.00           H
ATOM   2150 2HG2 THR A 144      38.680  52.626  39.337  1.00  0.00           H
ATOM   2151 3HG2 THR A 144      37.515  53.774  39.031  1.00  0.00           H
ATOM   2152  OG1 THR A 144      39.219  53.359  41.762  1.00  0.00           O
ATOM   2153  HG1 THR A 144      39.199  52.443  41.473  1.00  0.00           H
ATOM   2154  C   THR A 144      37.601  56.298  40.152  1.00  0.00           C
ATOM   2155  O   THR A 144      36.389  56.271  39.888  1.00  0.00           O
ATOM   2156  N   ASN A 145      38.489  56.989  39.466  1.00  0.00           N
ATOM   2157  H   ASN A 145      39.492  56.914  39.593  1.00  0.00           H
ATOM   2158  CA  ASN A 145      38.059  58.017  38.495  1.00  0.00           C
ATOM   2159  HA  ASN A 145      36.967  58.086  38.507  1.00  0.00           H
ATOM   2160  CB  ASN A 145      38.531  59.343  39.077  1.00  0.00           C
ATOM   2161  HB1 ASN A 145      38.533  59.358  40.168  1.00  0.00           H
ATOM   2162  HB2 ASN A 145      37.881  60.141  38.717  1.00  0.00           H
ATOM   2163  CG  ASN A 145      39.954  59.755  38.859  1.00  0.00           C
ATOM   2164  OD1 ASN A 145      40.739  59.023  38.254  1.00  0.00           O
ATOM   2165  ND2 ASN A 145      40.305  60.906  39.385  1.00  0.00           N
ATOM   2166 1HD2 ASN A 145      39.776  61.242  40.176  1.00  0.00           H
ATOM   2167 2HD2 ASN A 145      41.268  61.163  39.230  1.00  0.00           H
ATOM   2168  C   ASN A 145      38.537  57.784  36.976  1.00  0.00           C
ATOM   2169  O   ASN A 145      39.096  56.730  36.528  1.00  0.00           O
ATOM   2170  N   HIS A 146      38.039  58.651  36.115  1.00  0.00           N
ATOM   2171  H   HIS A 146      37.635  59.477  36.540  1.00  0.00           H
ATOM   2172  CA  HIS A 146      38.132  58.654  34.677  1.00  0.00           C
ATOM   2173  HA  HIS A 146      37.822  57.702  34.252  1.00  0.00           H
ATOM   2174  CB  HIS A 146      37.315  59.726  33.994  1.00  0.00           C
ATOM   2175  HB1 HIS A 146      37.821  60.668  34.169  1.00  0.00           H
ATOM   2176  HB2 HIS A 146      36.352  59.838  34.489  1.00  0.00           H
ATOM   2177  CG  HIS A 146      37.112  59.431  32.500  1.00  0.00           C
ATOM   2178  ND1 HIS A 146      37.960  59.654  31.411  1.00  0.00           N
ATOM   2179  CE1 HIS A 146      37.206  59.338  30.318  1.00  0.00           C
ATOM   2180  HE1 HIS A 146      37.556  59.226  29.305  1.00  0.00           H
ATOM   2181  NE2 HIS A 146      35.992  58.876  30.705  1.00  0.00           N
ATOM   2182  HE2 HIS A 146      35.244  58.639  30.069  1.00  0.00           H
ATOM   2183  CD2 HIS A 146      35.934  58.997  32.048  1.00  0.00           C
ATOM   2184  HD2 HIS A 146      35.109  58.606  32.610  1.00  0.00           H
ATOM   2185  C   HIS A 146      39.593  58.746  34.191  1.00  0.00           C
ATOM   2186  O   HIS A 146      40.066  57.996  33.305  1.00  0.00           O
ATOM   2187  N   ARG A 147      40.409  59.453  34.951  1.00  0.00           N
ATOM   2188  H   ARG A 147      40.050  59.854  35.803  1.00  0.00           H
ATOM   2189  CA  ARG A 147      41.859  59.594  34.689  1.00  0.00           C
ATOM   2190  HA  ARG A 147      41.930  59.848  33.629  1.00  0.00           H
ATOM   2191  CB  ARG A 147      42.396  60.692  35.564  1.00  0.00           C
ATOM   2192  HB1 ARG A 147      42.212  60.477  36.614  1.00  0.00           H
ATOM   2193  HB2 ARG A 147      41.772  61.558  35.352  1.00  0.00           H
ATOM   2194  CG  ARG A 147      43.888  60.986  35.339  1.00  0.00           C
ATOM   2195  HG1 ARG A 147      44.498  60.101  35.444  1.00  0.00           H
ATOM   2196  HG2 ARG A 147      44.169  61.673  36.145  1.00  0.00           H
ATOM   2197  CD  ARG A 147      44.258  61.478  33.917  1.00  0.00           C
ATOM   2198  HD1 ARG A 147      43.613  62.301  33.620  1.00  0.00           H
ATOM   2199  HD2 ARG A 147      44.255  60.691  33.163  1.00  0.00           H
ATOM   2200  NE  ARG A 147      45.645  62.012  34.124  1.00  0.00           N
ATOM   2201  HE  ARG A 147      45.958  62.228  35.067  1.00  0.00           H
ATOM   2202  CZ  ARG A 147      46.311  62.744  33.304  1.00  0.00           C
ATOM   2203  NH1 ARG A 147      46.104  62.749  32.025  1.00  0.00           N
ATOM   2204 1HH1 ARG A 147      45.503  62.092  31.563  1.00  0.00           H
ATOM   2205 2HH1 ARG A 147      46.695  63.270  31.402  1.00  0.00           H
ATOM   2206  NH2 ARG A 147      47.348  63.350  33.819  1.00  0.00           N
ATOM   2207 1HH2 ARG A 147      47.757  62.984  34.666  1.00  0.00           H
ATOM   2208 2HH2 ARG A 147      47.803  64.058  33.264  1.00  0.00           H
ATOM   2209  C   ARG A 147      42.565  58.260  34.994  1.00  0.00           C
ATOM   2210  O   ARG A 147      43.546  57.914  34.332  1.00  0.00           O
ATOM   2211  N   GLY A 148      42.050  57.452  35.903  1.00  0.00           N
ATOM   2212  H   GLY A 148      41.253  57.772  36.445  1.00  0.00           H
ATOM   2213  CA  GLY A 148      42.580  56.088  36.191  1.00  0.00           C
ATOM   2214  HA1 GLY A 148      41.930  55.625  36.934  1.00  0.00           H
ATOM   2215  HA2 GLY A 148      43.584  56.208  36.599  1.00  0.00           H
ATOM   2216  C   GLY A 148      42.591  55.223  35.028  1.00  0.00           C
ATOM   2217  O   GLY A 148      43.522  54.583  34.660  1.00  0.00           O
ATOM   2218  N   ALA A 149      41.487  55.206  34.315  1.00  0.00           N
ATOM   2219  H   ALA A 149      40.656  55.601  34.720  1.00  0.00           H
ATOM   2220  CA  ALA A 149      41.417  54.495  33.027  1.00  0.00           C
ATOM   2221  HA  ALA A 149      41.709  53.470  33.213  1.00  0.00           H
ATOM   2222  CB  ALA A 149      39.900  54.436  32.659  1.00  0.00           C
ATOM   2223  HB1 ALA A 149      39.421  53.890  33.481  1.00  0.00           H
ATOM   2224  HB2 ALA A 149      39.416  55.404  32.567  1.00  0.00           H
ATOM   2225  HB3 ALA A 149      39.818  54.000  31.668  1.00  0.00           H
ATOM   2226  C   ALA A 149      42.217  55.115  31.886  1.00  0.00           C
ATOM   2227  O   ALA A 149      42.581  54.394  30.917  1.00  0.00           O
ATOM   2228  N   GLU A 150      42.629  56.373  31.924  1.00  0.00           N
ATOM   2229  H   GLU A 150      42.449  56.940  32.739  1.00  0.00           H
ATOM   2230  CA  GLU A 150      43.618  56.946  30.891  1.00  0.00           C
ATOM   2231  HA  GLU A 150      43.374  56.652  29.874  1.00  0.00           H
ATOM   2232  CB  GLU A 150      43.522  58.516  31.105  1.00  0.00           C
ATOM   2233  HB1 GLU A 150      43.901  58.903  32.055  1.00  0.00           H
ATOM   2234  HB2 GLU A 150      42.460  58.762  31.134  1.00  0.00           H
ATOM   2235  CG  GLU A 150      43.972  59.366  29.953  1.00  0.00           C
ATOM   2236  HG1 GLU A 150      43.505  58.946  29.063  1.00  0.00           H
ATOM   2237  HG2 GLU A 150      45.047  59.230  29.846  1.00  0.00           H
ATOM   2238  CD  GLU A 150      43.575  60.844  30.000  1.00  0.00           C
ATOM   2239  OE1 GLU A 150      42.813  61.325  29.142  1.00  0.00           O
ATOM   2240  OE2 GLU A 150      43.942  61.444  31.033  1.00  0.00           O
ATOM   2241  C   GLU A 150      45.047  56.407  30.971  1.00  0.00           C
ATOM   2242  O   GLU A 150      45.886  56.655  30.180  1.00  0.00           O
ATOM   2243  N   ILE A 151      45.328  55.775  32.107  1.00  0.00           N
ATOM   2244  H   ILE A 151      44.503  55.579  32.676  1.00  0.00           H
ATOM   2245  CA  ILE A 151      46.556  55.019  32.271  1.00  0.00           C
ATOM   2246  HA  ILE A 151      47.234  55.473  31.548  1.00  0.00           H
ATOM   2247  CB  ILE A 151      47.166  55.178  33.662  1.00  0.00           C
ATOM   2248  HB  ILE A 151      46.641  54.555  34.385  1.00  0.00           H
ATOM   2249  CG2 ILE A 151      48.655  54.810  33.659  1.00  0.00           C
ATOM   2250 1HG2 ILE A 151      48.833  53.781  33.332  1.00  0.00           H
ATOM   2251 2HG2 ILE A 151      49.121  55.459  32.907  1.00  0.00           H
ATOM   2252 3HG2 ILE A 151      49.100  55.025  34.628  1.00  0.00           H
ATOM   2253  CG1 ILE A 151      46.964  56.587  34.319  1.00  0.00           C
ATOM   2254 1HG1 ILE A 151      47.550  56.683  35.238  1.00  0.00           H
ATOM   2255 2HG1 ILE A 151      45.938  56.717  34.683  1.00  0.00           H
ATOM   2256  CD  ILE A 151      47.342  57.776  33.487  1.00  0.00           C
ATOM   2257  HD1 ILE A 151      47.590  58.651  34.084  1.00  0.00           H
ATOM   2258  HD2 ILE A 151      48.227  57.475  32.923  1.00  0.00           H
ATOM   2259  HD3 ILE A 151      46.566  58.050  32.775  1.00  0.00           H
ATOM   2260  C   ILE A 151      46.338  53.587  31.852  1.00  0.00           C
ATOM   2261  O   ILE A 151      47.284  52.958  31.413  1.00  0.00           O
ATOM   2262  N   VAL A 152      45.165  53.008  32.118  1.00  0.00           N
ATOM   2263  H   VAL A 152      44.436  53.544  32.550  1.00  0.00           H
ATOM   2264  CA  VAL A 152      44.824  51.705  31.534  1.00  0.00           C
ATOM   2265  HA  VAL A 152      45.609  50.991  31.771  1.00  0.00           H
ATOM   2266  CB  VAL A 152      43.474  51.091  32.070  1.00  0.00           C
ATOM   2267  HB  VAL A 152      42.675  51.812  31.889  1.00  0.00           H
ATOM   2268  CG1 VAL A 152      43.307  49.652  31.407  1.00  0.00           C
ATOM   2269 1HG1 VAL A 152      42.438  49.148  31.817  1.00  0.00           H
ATOM   2270 2HG1 VAL A 152      43.160  49.699  30.321  1.00  0.00           H
ATOM   2271 3HG1 VAL A 152      44.184  49.057  31.670  1.00  0.00           H
ATOM   2272  CG2 VAL A 152      43.540  50.834  33.642  1.00  0.00           C
ATOM   2273 1HG2 VAL A 152      43.695  51.776  34.164  1.00  0.00           H
ATOM   2274 2HG2 VAL A 152      42.617  50.453  34.083  1.00  0.00           H
ATOM   2275 3HG2 VAL A 152      44.352  50.149  33.868  1.00  0.00           H
ATOM   2276  C   VAL A 152      44.881  51.796  29.992  1.00  0.00           C
ATOM   2277  O   VAL A 152      45.507  50.917  29.348  1.00  0.00           O
ATOM   2278  N   ALA A 153      44.444  52.886  29.334  1.00  0.00           N
ATOM   2279  H   ALA A 153      43.962  53.601  29.865  1.00  0.00           H
ATOM   2280  CA  ALA A 153      44.756  53.168  27.919  1.00  0.00           C
ATOM   2281  HA  ALA A 153      44.572  52.225  27.403  1.00  0.00           H
ATOM   2282  CB  ALA A 153      43.699  54.193  27.333  1.00  0.00           C
ATOM   2283  HB1 ALA A 153      43.985  55.211  27.593  1.00  0.00           H
ATOM   2284  HB2 ALA A 153      43.724  54.131  26.247  1.00  0.00           H
ATOM   2285  HB3 ALA A 153      42.674  53.959  27.616  1.00  0.00           H
ATOM   2286  C   ALA A 153      46.180  53.593  27.471  1.00  0.00           C
ATOM   2287  O   ALA A 153      46.700  53.034  26.493  1.00  0.00           O
ATOM   2288  N   ASP A 154      46.898  54.507  28.225  1.00  0.00           N
ATOM   2289  H   ASP A 154      46.478  55.152  28.875  1.00  0.00           H
ATOM   2290  CA  ASP A 154      48.345  54.741  28.052  1.00  0.00           C
ATOM   2291  HA  ASP A 154      48.570  55.126  27.062  1.00  0.00           H
ATOM   2292  CB  ASP A 154      48.788  55.801  29.100  1.00  0.00           C
ATOM   2293  HB1 ASP A 154      48.584  55.556  30.145  1.00  0.00           H
ATOM   2294  HB2 ASP A 154      48.207  56.707  28.890  1.00  0.00           H
ATOM   2295  CG  ASP A 154      50.291  56.206  29.025  1.00  0.00           C
ATOM   2296  OD1 ASP A 154      50.659  57.096  28.212  1.00  0.00           O
ATOM   2297  OD2 ASP A 154      51.093  55.745  29.854  1.00  0.00           O
ATOM   2298  C   ASP A 154      49.187  53.468  28.226  1.00  0.00           C
ATOM   2299  O   ASP A 154      50.226  53.234  27.601  1.00  0.00           O
ATOM   2300  N   THR A 155      48.878  52.601  29.200  1.00  0.00           N
ATOM   2301  H   THR A 155      47.959  52.654  29.621  1.00  0.00           H
ATOM   2302  CA  THR A 155      49.573  51.322  29.405  1.00  0.00           C
ATOM   2303  HA  THR A 155      50.596  51.685  29.346  1.00  0.00           H
ATOM   2304  CB  THR A 155      49.277  50.695  30.762  1.00  0.00           C
ATOM   2305  HB  THR A 155      48.260  50.297  30.777  1.00  0.00           H
ATOM   2306  CG2 THR A 155      50.272  49.648  31.057  1.00  0.00           C
ATOM   2307 1HG2 THR A 155      50.379  49.415  32.123  1.00  0.00           H
ATOM   2308 2HG2 THR A 155      50.036  48.739  30.507  1.00  0.00           H
ATOM   2309 3HG2 THR A 155      51.290  49.974  30.855  1.00  0.00           H
ATOM   2310  OG1 THR A 155      49.519  51.675  31.711  1.00  0.00           O
ATOM   2311  HG1 THR A 155      48.615  52.017  31.766  1.00  0.00           H
ATOM   2312  C   THR A 155      49.389  50.318  28.319  1.00  0.00           C
ATOM   2313  O   THR A 155      50.338  49.753  27.829  1.00  0.00           O
ATOM   2314  N   PHE A 156      48.108  50.089  28.126  1.00  0.00           N
ATOM   2315  H   PHE A 156      47.373  50.609  28.589  1.00  0.00           H
ATOM   2316  CA  PHE A 156      47.618  49.110  27.163  1.00  0.00           C
ATOM   2317  HA  PHE A 156      48.466  48.456  26.931  1.00  0.00           H
ATOM   2318  CB  PHE A 156      46.749  48.031  27.797  1.00  0.00           C
ATOM   2319  HB1 PHE A 156      46.734  47.269  27.022  1.00  0.00           H
ATOM   2320  HB2 PHE A 156      45.782  48.510  27.934  1.00  0.00           H
ATOM   2321  CG  PHE A 156      47.174  47.407  29.045  1.00  0.00           C
ATOM   2322  CD1 PHE A 156      48.095  46.308  29.099  1.00  0.00           C
ATOM   2323  HD1 PHE A 156      48.439  45.753  28.240  1.00  0.00           H
ATOM   2324  CE1 PHE A 156      48.543  45.768  30.328  1.00  0.00           C
ATOM   2325  HE1 PHE A 156      49.256  44.951  30.356  1.00  0.00           H
ATOM   2326  CZ  PHE A 156      48.084  46.356  31.500  1.00  0.00           C
ATOM   2327  HZ  PHE A 156      48.445  46.004  32.458  1.00  0.00           H
ATOM   2328  CE2 PHE A 156      47.093  47.428  31.496  1.00  0.00           C
ATOM   2329  HE2 PHE A 156      46.704  47.770  32.438  1.00  0.00           H
ATOM   2330  CD2 PHE A 156      46.640  47.871  30.289  1.00  0.00           C
ATOM   2331  HD2 PHE A 156      46.025  48.761  30.270  1.00  0.00           H
ATOM   2332  C   PHE A 156      47.163  49.693  25.798  1.00  0.00           C
ATOM   2333  O   PHE A 156      46.035  50.144  25.563  1.00  0.00           O
ATOM   2334  N   ARG A 157      48.146  49.727  24.951  1.00  0.00           N
ATOM   2335  H   ARG A 157      49.023  49.285  25.182  1.00  0.00           H
ATOM   2336  CA  ARG A 157      48.074  50.348  23.642  1.00  0.00           C
ATOM   2337  HA  ARG A 157      47.483  51.266  23.649  1.00  0.00           H
ATOM   2338  CB  ARG A 157      49.496  50.683  23.166  1.00  0.00           C
ATOM   2339  HB1 ARG A 157      49.404  51.161  22.196  1.00  0.00           H
ATOM   2340  HB2 ARG A 157      50.167  49.829  23.072  1.00  0.00           H
ATOM   2341  CG  ARG A 157      50.296  51.618  24.068  1.00  0.00           C
ATOM   2342  HG1 ARG A 157      51.211  51.837  23.510  1.00  0.00           H
ATOM   2343  HG2 ARG A 157      50.545  51.102  24.997  1.00  0.00           H
ATOM   2344  CD  ARG A 157      49.505  52.881  24.401  1.00  0.00           C
ATOM   2345  HD1 ARG A 157      50.164  53.500  25.001  1.00  0.00           H
ATOM   2346  HD2 ARG A 157      48.635  52.692  25.032  1.00  0.00           H
ATOM   2347  NE  ARG A 157      49.038  53.608  23.229  1.00  0.00           N
ATOM   2348  HE  ARG A 157      49.617  53.790  22.420  1.00  0.00           H
ATOM   2349  CZ  ARG A 157      47.927  54.318  23.217  1.00  0.00           C
ATOM   2350  NH1 ARG A 157      46.985  54.308  24.105  1.00  0.00           N
ATOM   2351 1HH1 ARG A 157      46.942  53.617  24.845  1.00  0.00           H
ATOM   2352 2HH1 ARG A 157      46.216  54.945  23.922  1.00  0.00           H
ATOM   2353  NH2 ARG A 157      47.766  55.144  22.205  1.00  0.00           N
ATOM   2354 1HH2 ARG A 157      48.568  55.403  21.637  1.00  0.00           H
ATOM   2355 2HH2 ARG A 157      46.957  55.754  22.231  1.00  0.00           H
ATOM   2356  C   ARG A 157      47.337  49.523  22.595  1.00  0.00           C
ATOM   2357  O   ARG A 157      46.569  50.006  21.752  1.00  0.00           O
ATOM   2358  N   ASP A 158      47.516  48.187  22.687  1.00  0.00           N
ATOM   2359  H   ASP A 158      48.151  47.867  23.400  1.00  0.00           H
ATOM   2360  CA  ASP A 158      46.995  47.193  21.686  1.00  0.00           C
ATOM   2361  HA  ASP A 158      46.951  47.713  20.726  1.00  0.00           H
ATOM   2362  CB  ASP A 158      47.915  45.959  21.565  1.00  0.00           C
ATOM   2363  HB1 ASP A 158      47.496  45.297  20.803  1.00  0.00           H
ATOM   2364  HB2 ASP A 158      47.939  45.380  22.479  1.00  0.00           H
ATOM   2365  CG  ASP A 158      49.370  46.456  21.191  1.00  0.00           C
ATOM   2366  OD1 ASP A 158      50.224  46.732  22.028  1.00  0.00           O
ATOM   2367  OD2 ASP A 158      49.671  46.706  19.991  1.00  0.00           O
ATOM   2368  C   ASP A 158      45.468  46.891  21.922  1.00  0.00           C
ATOM   2369  O   ASP A 158      44.963  46.137  21.076  1.00  0.00           O
ATOM   2370  N   PHE A 159      44.753  47.470  22.932  1.00  0.00           N
ATOM   2371  H   PHE A 159      45.285  47.820  23.713  1.00  0.00           H
ATOM   2372  CA  PHE A 159      43.285  47.225  23.275  1.00  0.00           C
ATOM   2373  HA  PHE A 159      42.850  46.634  22.471  1.00  0.00           H
ATOM   2374  CB  PHE A 159      43.197  46.513  24.582  1.00  0.00           C
ATOM   2375  HB1 PHE A 159      42.153  46.240  24.766  1.00  0.00           H
ATOM   2376  HB2 PHE A 159      43.546  47.129  25.408  1.00  0.00           H
ATOM   2377  CG  PHE A 159      44.045  45.287  24.682  1.00  0.00           C
ATOM   2378  CD1 PHE A 159      45.421  45.297  24.944  1.00  0.00           C
ATOM   2379  HD1 PHE A 159      45.939  46.240  25.029  1.00  0.00           H
ATOM   2380  CE1 PHE A 159      46.218  44.172  24.983  1.00  0.00           C
ATOM   2381  HE1 PHE A 159      47.287  44.221  25.092  1.00  0.00           H
ATOM   2382  CZ  PHE A 159      45.591  42.953  24.795  1.00  0.00           C
ATOM   2383  HZ  PHE A 159      46.187  42.048  24.687  1.00  0.00           H
ATOM   2384  CE2 PHE A 159      44.188  42.848  24.534  1.00  0.00           C
ATOM   2385  HE2 PHE A 159      43.744  41.896  24.311  1.00  0.00           H
ATOM   2386  CD2 PHE A 159      43.434  44.036  24.467  1.00  0.00           C
ATOM   2387  HD2 PHE A 159      42.391  44.000  24.197  1.00  0.00           H
ATOM   2388  C   PHE A 159      42.406  48.536  23.366  1.00  0.00           C
ATOM   2389  O   PHE A 159      42.860  49.635  23.601  1.00  0.00           O
ATOM   2390  N   ALA A 160      41.097  48.434  23.260  1.00  0.00           N
ATOM   2391  H   ALA A 160      40.757  47.490  23.127  1.00  0.00           H
ATOM   2392  CA  ALA A 160      40.109  49.459  23.549  1.00  0.00           C
ATOM   2393  HA  ALA A 160      40.528  50.430  23.308  1.00  0.00           H
ATOM   2394  CB  ALA A 160      38.963  49.108  22.561  1.00  0.00           C
ATOM   2395  HB1 ALA A 160      39.199  49.388  21.538  1.00  0.00           H
ATOM   2396  HB2 ALA A 160      38.671  48.063  22.633  1.00  0.00           H
ATOM   2397  HB3 ALA A 160      38.180  49.824  22.788  1.00  0.00           H
ATOM   2398  C   ALA A 160      39.837  49.486  25.032  1.00  0.00           C
ATOM   2399  O   ALA A 160      39.958  48.499  25.767  1.00  0.00           O
ATOM   2400  N   VAL A 161      39.601  50.637  25.572  1.00  0.00           N
ATOM   2401  H   VAL A 161      39.495  51.429  24.951  1.00  0.00           H
ATOM   2402  CA  VAL A 161      39.257  50.935  26.984  1.00  0.00           C
ATOM   2403  HA  VAL A 161      38.954  50.034  27.521  1.00  0.00           H
ATOM   2404  CB  VAL A 161      40.466  51.557  27.616  1.00  0.00           C
ATOM   2405  HB  VAL A 161      40.708  52.515  27.152  1.00  0.00           H
ATOM   2406  CG1 VAL A 161      40.222  51.884  29.163  1.00  0.00           C
ATOM   2407 1HG1 VAL A 161      39.663  52.822  29.194  1.00  0.00           H
ATOM   2408 2HG1 VAL A 161      39.695  51.056  29.631  1.00  0.00           H
ATOM   2409 3HG1 VAL A 161      41.200  52.079  29.607  1.00  0.00           H
ATOM   2410  CG2 VAL A 161      41.687  50.752  27.472  1.00  0.00           C
ATOM   2411 1HG2 VAL A 161      41.883  50.318  26.489  1.00  0.00           H
ATOM   2412 2HG2 VAL A 161      42.574  51.356  27.686  1.00  0.00           H
ATOM   2413 3HG2 VAL A 161      41.734  50.031  28.294  1.00  0.00           H
ATOM   2414  C   VAL A 161      38.090  51.946  27.087  1.00  0.00           C
ATOM   2415  O   VAL A 161      38.178  53.071  26.624  1.00  0.00           O
ATOM   2416  N   SER A 162      37.015  51.637  27.833  1.00  0.00           N
ATOM   2417  H   SER A 162      36.992  50.689  28.208  1.00  0.00           H
ATOM   2418  CA  SER A 162      36.002  52.604  28.220  1.00  0.00           C
ATOM   2419  HA  SER A 162      36.393  53.614  28.107  1.00  0.00           H
ATOM   2420  CB  SER A 162      34.777  52.433  27.315  1.00  0.00           C
ATOM   2421  HB1 SER A 162      34.239  51.509  27.548  1.00  0.00           H
ATOM   2422  HB2 SER A 162      35.186  52.370  26.315  1.00  0.00           H
ATOM   2423  OG  SER A 162      33.919  53.590  27.378  1.00  0.00           O
ATOM   2424  HG  SER A 162      34.412  54.355  27.074  1.00  0.00           H
ATOM   2425  C   SER A 162      35.437  52.364  29.651  1.00  0.00           C
ATOM   2426  O   SER A 162      35.449  51.223  30.103  1.00  0.00           O
ATOM   2427  N   THR A 163      35.065  53.434  30.339  1.00  0.00           N
ATOM   2428  H   THR A 163      35.205  54.340  29.913  1.00  0.00           H
ATOM   2429  CA  THR A 163      34.491  53.340  31.698  1.00  0.00           C
ATOM   2430  HA  THR A 163      35.052  52.512  32.143  1.00  0.00           H
ATOM   2431  CB  THR A 163      34.689  54.675  32.374  1.00  0.00           C
ATOM   2432  HB  THR A 163      34.158  54.712  33.323  1.00  0.00           H
ATOM   2433  CG2 THR A 163      36.148  55.027  32.718  1.00  0.00           C
ATOM   2434 1HG2 THR A 163      36.360  54.526  33.668  1.00  0.00           H
ATOM   2435 2HG2 THR A 163      36.731  54.727  31.851  1.00  0.00           H
ATOM   2436 3HG2 THR A 163      36.262  56.099  32.858  1.00  0.00           H
ATOM   2437  OG1 THR A 163      34.067  55.700  31.618  1.00  0.00           O
ATOM   2438  HG1 THR A 163      33.145  55.693  31.886  1.00  0.00           H
ATOM   2439  C   THR A 163      33.108  52.888  31.780  1.00  0.00           C
ATOM   2440  O   THR A 163      32.332  52.861  30.845  1.00  0.00           O
ATOM   2441  N   VAL A 164      32.643  52.526  32.985  1.00  0.00           N
ATOM   2442  H   VAL A 164      33.354  52.462  33.693  1.00  0.00           H
ATOM   2443  CA  VAL A 164      31.283  52.221  33.345  1.00  0.00           C
ATOM   2444  HA  VAL A 164      30.663  52.807  32.676  1.00  0.00           H
ATOM   2445  CB  VAL A 164      30.871  50.731  33.248  1.00  0.00           C
ATOM   2446  HB  VAL A 164      30.102  50.628  34.014  1.00  0.00           H
ATOM   2447  CG1 VAL A 164      30.172  50.459  31.863  1.00  0.00           C
ATOM   2448 1HG1 VAL A 164      30.918  50.577  31.072  1.00  0.00           H
ATOM   2449 2HG1 VAL A 164      29.732  49.457  31.826  1.00  0.00           H
ATOM   2450 3HG1 VAL A 164      29.367  51.147  31.608  1.00  0.00           H
ATOM   2451  CG2 VAL A 164      31.992  49.730  33.504  1.00  0.00           C
ATOM   2452 1HG2 VAL A 164      32.518  49.904  34.444  1.00  0.00           H
ATOM   2453 2HG2 VAL A 164      31.569  48.725  33.481  1.00  0.00           H
ATOM   2454 3HG2 VAL A 164      32.739  49.834  32.715  1.00  0.00           H
ATOM   2455  C   VAL A 164      31.051  52.657  34.815  1.00  0.00           C
ATOM   2456  O   VAL A 164      31.765  52.182  35.689  1.00  0.00           O
ATOM   2457  N   PRO A 165      30.045  53.505  35.079  1.00  0.00           N
ATOM   2458  CD  PRO A 165      28.993  54.141  34.296  1.00  0.00           C
ATOM   2459  HD1 PRO A 165      28.520  53.444  33.609  1.00  0.00           H
ATOM   2460  HD2 PRO A 165      29.336  55.036  33.796  1.00  0.00           H
ATOM   2461  CG  PRO A 165      27.869  54.629  35.290  1.00  0.00           C
ATOM   2462  HG1 PRO A 165      27.133  53.835  35.439  1.00  0.00           H
ATOM   2463  HG2 PRO A 165      27.418  55.547  34.914  1.00  0.00           H
ATOM   2464  CB  PRO A 165      28.668  54.887  36.581  1.00  0.00           C
ATOM   2465  HB1 PRO A 165      28.036  54.869  37.460  1.00  0.00           H
ATOM   2466  HB2 PRO A 165      29.082  55.891  36.466  1.00  0.00           H
ATOM   2467  CA  PRO A 165      29.803  53.911  36.490  1.00  0.00           C
ATOM   2468  HA  PRO A 165      30.662  54.371  36.988  1.00  0.00           H
ATOM   2469  C   PRO A 165      29.537  52.648  37.304  1.00  0.00           C
ATOM   2470  O   PRO A 165      29.135  51.627  36.759  1.00  0.00           O
ATOM   2471  N   VAL A 166      29.660  52.768  38.645  1.00  0.00           N
ATOM   2472  H   VAL A 166      30.215  53.456  39.140  1.00  0.00           H
ATOM   2473  CA  VAL A 166      29.156  51.745  39.592  1.00  0.00           C
ATOM   2474  HA  VAL A 166      28.592  50.979  39.058  1.00  0.00           H
ATOM   2475  CB  VAL A 166      30.381  51.008  40.242  1.00  0.00           C
ATOM   2476  HB  VAL A 166      30.115  50.153  40.866  1.00  0.00           H
ATOM   2477  CG1 VAL A 166      31.387  50.549  39.255  1.00  0.00           C
ATOM   2478 1HG1 VAL A 166      31.859  51.340  38.673  1.00  0.00           H
ATOM   2479 2HG1 VAL A 166      32.182  50.033  39.790  1.00  0.00           H
ATOM   2480 3HG1 VAL A 166      30.943  49.882  38.521  1.00  0.00           H
ATOM   2481  CG2 VAL A 166      31.164  51.947  41.129  1.00  0.00           C
ATOM   2482 1HG2 VAL A 166      31.749  52.534  40.425  1.00  0.00           H
ATOM   2483 2HG2 VAL A 166      30.607  52.662  41.741  1.00  0.00           H
ATOM   2484 3HG2 VAL A 166      31.866  51.387  41.743  1.00  0.00           H
ATOM   2485  C   VAL A 166      28.145  52.205  40.677  1.00  0.00           C
ATOM   2486  O   VAL A 166      27.852  51.440  41.608  1.00  0.00           O
ATOM   2487  N   SER A 167      27.590  53.420  40.542  1.00  0.00           N
ATOM   2488  H   SER A 167      27.735  53.855  39.637  1.00  0.00           H
ATOM   2489  CA  SER A 167      26.621  54.063  41.540  1.00  0.00           C
ATOM   2490  HA  SER A 167      26.386  55.051  41.136  1.00  0.00           H
ATOM   2491  CB  SER A 167      25.345  53.306  41.727  1.00  0.00           C
ATOM   2492  HB1 SER A 167      24.794  54.003  42.362  1.00  0.00           H
ATOM   2493  HB2 SER A 167      25.473  52.317  42.172  1.00  0.00           H
ATOM   2494  OG  SER A 167      24.646  53.265  40.485  1.00  0.00           O
ATOM   2495  HG  SER A 167      23.776  52.894  40.605  1.00  0.00           H
ATOM   2496  C   SER A 167      27.223  54.319  42.916  1.00  0.00           C
ATOM   2497  O   SER A 167      26.490  54.449  43.910  1.00  0.00           O
ATOM   2498  N   GLY A 168      28.512  54.490  43.055  1.00  0.00           N
ATOM   2499  H   GLY A 168      29.139  54.289  42.296  1.00  0.00           H
ATOM   2500  CA  GLY A 168      29.168  54.882  44.311  1.00  0.00           C
ATOM   2501  HA1 GLY A 168      28.429  55.104  45.076  1.00  0.00           H
ATOM   2502  HA2 GLY A 168      29.735  55.809  44.179  1.00  0.00           H
ATOM   2503  C   GLY A 168      30.256  53.895  44.716  1.00  0.00           C
ATOM   2504  O   GLY A 168      31.149  53.729  43.917  1.00  0.00           O
ATOM   2505  N   PRO A 169      30.288  53.418  45.913  1.00  0.00           N
ATOM   2506  CD  PRO A 169      29.226  53.690  46.961  1.00  0.00           C
ATOM   2507  HD1 PRO A 169      28.263  53.553  46.471  1.00  0.00           H
ATOM   2508  HD2 PRO A 169      29.184  54.699  47.375  1.00  0.00           H
ATOM   2509  CG  PRO A 169      29.505  52.720  48.048  1.00  0.00           C
ATOM   2510  HG1 PRO A 169      29.060  51.733  47.880  1.00  0.00           H
ATOM   2511  HG2 PRO A 169      29.024  53.177  48.904  1.00  0.00           H
ATOM   2512  CB  PRO A 169      31.045  52.670  48.078  1.00  0.00           C
ATOM   2513  HB1 PRO A 169      31.306  51.677  48.443  1.00  0.00           H
ATOM   2514  HB2 PRO A 169      31.449  53.491  48.675  1.00  0.00           H
ATOM   2515  CA  PRO A 169      31.376  52.741  46.552  1.00  0.00           C
ATOM   2516  HA  PRO A 169      32.257  53.385  46.523  1.00  0.00           H
ATOM   2517  C   PRO A 169      31.658  51.262  46.098  1.00  0.00           C
ATOM   2518  O   PRO A 169      32.677  50.660  46.431  1.00  0.00           O
ATOM   2519  N   SER A 170      30.833  50.621  45.211  1.00  0.00           N
ATOM   2520  H   SER A 170      30.134  51.212  44.792  1.00  0.00           H
ATOM   2521  CA  SER A 170      31.103  49.312  44.611  1.00  0.00           C
ATOM   2522  HA  SER A 170      31.073  48.601  45.441  1.00  0.00           H
ATOM   2523  CB  SER A 170      29.775  48.991  43.812  1.00  0.00           C
ATOM   2524  HB1 SER A 170      29.866  48.132  43.146  1.00  0.00           H
ATOM   2525  HB2 SER A 170      29.475  49.822  43.171  1.00  0.00           H
ATOM   2526  OG  SER A 170      28.693  48.733  44.790  1.00  0.00           O
ATOM   2527  HG  SER A 170      28.378  49.569  45.145  1.00  0.00           H
ATOM   2528  C   SER A 170      32.344  49.188  43.769  1.00  0.00           C
ATOM   2529  O   SER A 170      32.957  50.207  43.423  1.00  0.00           O
ATOM   2530  N   HIS A 171      32.748  47.979  43.507  1.00  0.00           N
ATOM   2531  H   HIS A 171      32.196  47.261  43.956  1.00  0.00           H
ATOM   2532  CA  HIS A 171      33.777  47.590  42.503  1.00  0.00           C
ATOM   2533  HA  HIS A 171      34.200  48.443  41.974  1.00  0.00           H
ATOM   2534  CB  HIS A 171      34.885  46.790  43.179  1.00  0.00           C
ATOM   2535  HB1 HIS A 171      35.486  47.300  43.933  1.00  0.00           H
ATOM   2536  HB2 HIS A 171      35.617  46.599  42.388  1.00  0.00           H
ATOM   2537  CG  HIS A 171      34.525  45.403  43.707  1.00  0.00           C
ATOM   2538  ND1 HIS A 171      34.673  44.301  42.926  1.00  0.00           N
ATOM   2539  CE1 HIS A 171      34.527  43.262  43.740  1.00  0.00           C
ATOM   2540  HE1 HIS A 171      34.497  42.254  43.369  1.00  0.00           H
ATOM   2541  NE2 HIS A 171      34.142  43.700  44.969  1.00  0.00           N
ATOM   2542  HE2 HIS A 171      33.853  43.002  45.646  1.00  0.00           H
ATOM   2543  CD2 HIS A 171      34.224  45.071  45.019  1.00  0.00           C
ATOM   2544  HD2 HIS A 171      33.957  45.711  45.838  1.00  0.00           H
ATOM   2545  C   HIS A 171      33.062  46.836  41.394  1.00  0.00           C
ATOM   2546  O   HIS A 171      32.077  46.243  41.523  1.00  0.00           O
ATOM   2547  N   LEU A 172      33.675  47.003  40.246  1.00  0.00           N
ATOM   2548  H   LEU A 172      34.547  47.505  40.275  1.00  0.00           H
ATOM   2549  CA  LEU A 172      33.178  46.442  38.891  1.00  0.00           C
ATOM   2550  HA  LEU A 172      32.195  46.851  38.636  1.00  0.00           H
ATOM   2551  CB  LEU A 172      34.180  46.978  37.798  1.00  0.00           C
ATOM   2552  HB1 LEU A 172      35.132  46.483  38.019  1.00  0.00           H
ATOM   2553  HB2 LEU A 172      34.349  48.036  38.002  1.00  0.00           H
ATOM   2554  CG  LEU A 172      33.723  46.605  36.381  1.00  0.00           C
ATOM   2555  HG  LEU A 172      33.762  45.521  36.317  1.00  0.00           H
ATOM   2556  CD1 LEU A 172      32.222  46.929  36.162  1.00  0.00           C
ATOM   2557 1HD1 LEU A 172      31.507  46.298  36.694  1.00  0.00           H
ATOM   2558 2HD1 LEU A 172      32.008  47.970  36.402  1.00  0.00           H
ATOM   2559 3HD1 LEU A 172      31.953  46.750  35.114  1.00  0.00           H
ATOM   2560  CD2 LEU A 172      34.510  47.210  35.287  1.00  0.00           C
ATOM   2561 1HD2 LEU A 172      35.571  47.073  35.498  1.00  0.00           H
ATOM   2562 2HD2 LEU A 172      34.203  46.797  34.321  1.00  0.00           H
ATOM   2563 3HD2 LEU A 172      34.228  48.258  35.375  1.00  0.00           H
ATOM   2564  C   LEU A 172      33.051  44.959  38.880  1.00  0.00           C
ATOM   2565  O   LEU A 172      32.000  44.423  38.490  1.00  0.00           O
ATOM   2566  N   ARG A 173      33.985  44.170  39.433  1.00  0.00           N
ATOM   2567  H   ARG A 173      34.839  44.633  39.720  1.00  0.00           H
ATOM   2568  CA  ARG A 173      33.913  42.668  39.499  1.00  0.00           C
ATOM   2569  HA  ARG A 173      33.568  42.384  38.507  1.00  0.00           H
ATOM   2570  CB  ARG A 173      35.323  42.125  39.698  1.00  0.00           C
ATOM   2571  HB1 ARG A 173      35.257  41.055  39.910  1.00  0.00           H
ATOM   2572  HB2 ARG A 173      35.826  42.563  40.551  1.00  0.00           H
ATOM   2573  CG  ARG A 173      36.214  42.405  38.405  1.00  0.00           C
ATOM   2574  HG1 ARG A 173      36.379  43.475  38.370  1.00  0.00           H
ATOM   2575  HG2 ARG A 173      35.621  42.067  37.551  1.00  0.00           H
ATOM   2576  CD  ARG A 173      37.651  41.729  38.341  1.00  0.00           C
ATOM   2577  HD1 ARG A 173      38.214  41.903  39.258  1.00  0.00           H
ATOM   2578  HD2 ARG A 173      38.237  42.260  37.599  1.00  0.00           H
ATOM   2579  NE  ARG A 173      37.505  40.294  37.915  1.00  0.00           N
ATOM   2580  HE  ARG A 173      36.611  39.853  38.053  1.00  0.00           H
ATOM   2581  CZ  ARG A 173      38.475  39.628  37.409  1.00  0.00           C
ATOM   2582  NH1 ARG A 173      39.638  40.027  37.103  1.00  0.00           N
ATOM   2583 1HH1 ARG A 173      39.898  40.994  37.281  1.00  0.00           H
ATOM   2584 2HH1 ARG A 173      40.248  39.474  36.532  1.00  0.00           H
ATOM   2585  NH2 ARG A 173      38.220  38.359  37.182  1.00  0.00           N
ATOM   2586 1HH2 ARG A 173      37.317  37.925  37.276  1.00  0.00           H
ATOM   2587 2HH2 ARG A 173      38.977  37.774  36.838  1.00  0.00           H
ATOM   2588  C   ARG A 173      32.868  42.020  40.403  1.00  0.00           C
ATOM   2589  O   ARG A 173      32.604  40.826  40.333  1.00  0.00           O
ATOM   2590  N   GLY A 174      32.343  42.792  41.364  1.00  0.00           N
ATOM   2591  H   GLY A 174      32.713  43.719  41.507  1.00  0.00           H
ATOM   2592  CA  GLY A 174      31.172  42.400  42.174  1.00  0.00           C
ATOM   2593  HA1 GLY A 174      31.016  42.844  43.155  1.00  0.00           H
ATOM   2594  HA2 GLY A 174      31.244  41.316  42.232  1.00  0.00           H
ATOM   2595  C   GLY A 174      29.940  42.788  41.456  1.00  0.00           C
ATOM   2596  O   GLY A 174      28.854  42.754  42.081  1.00  0.00           O
ATOM   2597  N   LEU A 175      29.886  43.148  40.214  1.00  0.00           N
ATOM   2598  H   LEU A 175      30.785  43.150  39.746  1.00  0.00           H
ATOM   2599  CA  LEU A 175      28.699  43.559  39.392  1.00  0.00           C
ATOM   2600  HA  LEU A 175      27.842  43.148  39.930  1.00  0.00           H
ATOM   2601  CB  LEU A 175      28.670  45.084  39.241  1.00  0.00           C
ATOM   2602  HB1 LEU A 175      27.818  45.366  38.622  1.00  0.00           H
ATOM   2603  HB2 LEU A 175      29.539  45.434  38.672  1.00  0.00           H
ATOM   2604  CG  LEU A 175      28.570  45.948  40.531  1.00  0.00           C
ATOM   2605  HG  LEU A 175      29.408  45.774  41.207  1.00  0.00           H
ATOM   2606  CD1 LEU A 175      28.668  47.414  40.087  1.00  0.00           C
ATOM   2607 1HD1 LEU A 175      27.725  47.652  39.592  1.00  0.00           H
ATOM   2608 2HD1 LEU A 175      28.658  48.066  40.947  1.00  0.00           H
ATOM   2609 3HD1 LEU A 175      29.542  47.553  39.451  1.00  0.00           H
ATOM   2610  CD2 LEU A 175      27.284  45.633  41.299  1.00  0.00           C
ATOM   2611 1HD2 LEU A 175      26.491  45.782  40.576  1.00  0.00           H
ATOM   2612 2HD2 LEU A 175      27.343  44.615  41.686  1.00  0.00           H
ATOM   2613 3HD2 LEU A 175      27.230  46.355  42.125  1.00  0.00           H
ATOM   2614  C   LEU A 175      28.610  42.886  37.990  1.00  0.00           C
ATOM   2615  O   LEU A 175      27.558  42.451  37.473  1.00  0.00           O
ATOM   2616  N   CYS A 176      29.773  42.662  37.418  1.00  0.00           N
ATOM   2617  H   CYS A 176      30.602  43.080  37.801  1.00  0.00           H
ATOM   2618  CA  CYS A 176      30.014  42.017  36.081  1.00  0.00           C
ATOM   2619  HA  CYS A 176      29.181  41.317  35.960  1.00  0.00           H
ATOM   2620  CB  CYS A 176      30.051  43.121  34.963  1.00  0.00           C
ATOM   2621  HB1 CYS A 176      30.527  42.749  34.057  1.00  0.00           H
ATOM   2622  HB2 CYS A 176      30.593  43.987  35.322  1.00  0.00           H
ATOM   2623  SG  CYS A 176      28.353  43.560  34.473  1.00  0.00           S
ATOM   2624  HG  CYS A 176      27.620  43.288  35.561  1.00  0.00           H
ATOM   2625  C   CYS A 176      31.267  41.168  36.058  1.00  0.00           C
ATOM   2626  O   CYS A 176      32.271  41.526  36.703  1.00  0.00           O
ATOM   2627  N   GLY A 177      31.252  40.010  35.364  1.00  0.00           N
ATOM   2628  H   GLY A 177      30.386  39.717  34.931  1.00  0.00           H
ATOM   2629  CA  GLY A 177      32.334  39.081  35.010  1.00  0.00           C
ATOM   2630  HA1 GLY A 177      32.551  38.249  35.678  1.00  0.00           H
ATOM   2631  HA2 GLY A 177      33.168  39.771  34.929  1.00  0.00           H
ATOM   2632  C   GLY A 177      32.229  38.363  33.650  1.00  0.00           C
ATOM   2633  O   GLY A 177      31.117  38.048  33.193  1.00  0.00           O
ATOM   2634  N   MET A 178      33.327  37.676  33.177  1.00  0.00           N
ATOM   2635  H   MET A 178      34.214  37.690  33.655  1.00  0.00           H
ATOM   2636  CA  MET A 178      33.405  36.970  31.941  1.00  0.00           C
ATOM   2637  HA  MET A 178      32.582  37.325  31.312  1.00  0.00           H
ATOM   2638  CB  MET A 178      34.764  37.245  31.159  1.00  0.00           C
ATOM   2639  HB1 MET A 178      34.850  36.688  30.231  1.00  0.00           H
ATOM   2640  HB2 MET A 178      35.514  36.914  31.885  1.00  0.00           H
ATOM   2641  CG  MET A 178      35.136  38.691  30.730  1.00  0.00           C
ATOM   2642  HG1 MET A 178      36.063  38.624  30.175  1.00  0.00           H
ATOM   2643  HG2 MET A 178      35.348  39.213  31.660  1.00  0.00           H
ATOM   2644  SD  MET A 178      33.817  39.687  29.715  1.00  0.00           S
ATOM   2645  CE  MET A 178      33.196  38.561  28.433  1.00  0.00           C
ATOM   2646  HE1 MET A 178      34.037  38.369  27.766  1.00  0.00           H
ATOM   2647  HE2 MET A 178      32.943  37.609  28.890  1.00  0.00           H
ATOM   2648  HE3 MET A 178      32.351  38.987  27.900  1.00  0.00           H
ATOM   2649  C   MET A 178      33.119  35.500  32.226  1.00  0.00           C
ATOM   2650  O   MET A 178      33.903  34.752  32.791  1.00  0.00           O
ATOM   2651  N   GLY A 179      31.981  35.021  31.652  1.00  0.00           N
ATOM   2652  H   GLY A 179      31.367  35.742  31.286  1.00  0.00           H
ATOM   2653  CA  GLY A 179      31.567  33.666  31.409  1.00  0.00           C
ATOM   2654  HA1 GLY A 179      30.506  33.642  31.136  1.00  0.00           H
ATOM   2655  HA2 GLY A 179      31.688  33.136  32.360  1.00  0.00           H
ATOM   2656  C   GLY A 179      32.350  32.917  30.381  1.00  0.00           C
ATOM   2657  O   GLY A 179      32.643  31.740  30.561  1.00  0.00           O
ATOM   2658  N   GLY A 180      32.782  33.649  29.394  1.00  0.00           N
ATOM   2659  H   GLY A 180      32.563  34.632  29.315  1.00  0.00           H
ATOM   2660  CA  GLY A 180      33.715  33.173  28.385  1.00  0.00           C
ATOM   2661  HA1 GLY A 180      33.405  32.161  28.127  1.00  0.00           H
ATOM   2662  HA2 GLY A 180      34.664  33.099  28.913  1.00  0.00           H
ATOM   2663  C   GLY A 180      33.832  34.089  27.173  1.00  0.00           C
ATOM   2664  O   GLY A 180      33.207  35.110  27.121  1.00  0.00           O
ATOM   2665  N   PRO A 181      34.678  33.729  26.168  1.00  0.00           N
ATOM   2666  CD  PRO A 181      35.521  32.537  26.122  1.00  0.00           C
ATOM   2667  HD1 PRO A 181      34.916  31.700  25.795  1.00  0.00           H
ATOM   2668  HD2 PRO A 181      36.082  32.382  27.049  1.00  0.00           H
ATOM   2669  CG  PRO A 181      36.532  32.782  25.000  1.00  0.00           C
ATOM   2670  HG1 PRO A 181      36.662  31.810  24.512  1.00  0.00           H
ATOM   2671  HG2 PRO A 181      37.425  33.280  25.363  1.00  0.00           H
ATOM   2672  CB  PRO A 181      35.721  33.726  24.101  1.00  0.00           C
ATOM   2673  HB1 PRO A 181      35.212  33.213  23.280  1.00  0.00           H
ATOM   2674  HB2 PRO A 181      36.491  34.315  23.592  1.00  0.00           H
ATOM   2675  CA  PRO A 181      34.892  34.566  24.997  1.00  0.00           C
ATOM   2676  HA  PRO A 181      35.466  35.429  25.326  1.00  0.00           H
ATOM   2677  C   PRO A 181      33.618  34.996  24.249  1.00  0.00           C
ATOM   2678  O   PRO A 181      33.744  35.777  23.357  1.00  0.00           O
ATOM   2679  N   ARG A 182      32.362  34.597  24.553  1.00  0.00           N
ATOM   2680  H   ARG A 182      32.182  33.862  25.218  1.00  0.00           H
ATOM   2681  CA  ARG A 182      31.082  35.098  23.984  1.00  0.00           C
ATOM   2682  HA  ARG A 182      31.336  36.050  23.527  1.00  0.00           H
ATOM   2683  CB  ARG A 182      30.611  34.133  22.875  1.00  0.00           C
ATOM   2684  HB1 ARG A 182      31.383  34.142  22.102  1.00  0.00           H
ATOM   2685  HB2 ARG A 182      29.701  34.426  22.349  1.00  0.00           H
ATOM   2686  CG  ARG A 182      30.474  32.709  23.334  1.00  0.00           C
ATOM   2687  HG1 ARG A 182      29.932  32.667  24.282  1.00  0.00           H
ATOM   2688  HG2 ARG A 182      31.511  32.394  23.430  1.00  0.00           H
ATOM   2689  CD  ARG A 182      29.769  31.882  22.257  1.00  0.00           C
ATOM   2690  HD1 ARG A 182      30.435  31.826  21.396  1.00  0.00           H
ATOM   2691  HD2 ARG A 182      28.816  32.313  21.943  1.00  0.00           H
ATOM   2692  NE  ARG A 182      29.505  30.470  22.672  1.00  0.00           N
ATOM   2693  HE  ARG A 182      30.072  29.951  23.335  1.00  0.00           H
ATOM   2694  CZ  ARG A 182      28.517  29.749  22.175  1.00  0.00           C
ATOM   2695  NH1 ARG A 182      27.868  30.037  21.085  1.00  0.00           N
ATOM   2696 1HH1 ARG A 182      28.073  30.794  20.459  1.00  0.00           H
ATOM   2697 2HH1 ARG A 182      27.452  29.188  20.728  1.00  0.00           H
ATOM   2698  NH2 ARG A 182      28.258  28.649  22.832  1.00  0.00           N
ATOM   2699 1HH2 ARG A 182      28.891  28.290  23.530  1.00  0.00           H
ATOM   2700 2HH2 ARG A 182      27.465  28.119  22.498  1.00  0.00           H
ATOM   2701  C   ARG A 182      30.036  35.580  25.038  1.00  0.00           C
ATOM   2702  O   ARG A 182      29.034  36.197  24.705  1.00  0.00           O
ATOM   2703  N   THR A 183      30.247  35.272  26.306  1.00  0.00           N
ATOM   2704  H   THR A 183      31.201  35.165  26.624  1.00  0.00           H
ATOM   2705  CA  THR A 183      29.274  35.503  27.379  1.00  0.00           C
ATOM   2706  HA  THR A 183      28.365  35.924  26.933  1.00  0.00           H
ATOM   2707  CB  THR A 183      28.805  34.143  27.945  1.00  0.00           C
ATOM   2708  HB  THR A 183      29.739  33.780  28.375  1.00  0.00           H
ATOM   2709  CG2 THR A 183      27.809  34.194  29.068  1.00  0.00           C
ATOM   2710 1HG2 THR A 183      26.826  34.476  28.696  1.00  0.00           H
ATOM   2711 2HG2 THR A 183      27.602  33.167  29.346  1.00  0.00           H
ATOM   2712 3HG2 THR A 183      28.090  34.727  29.989  1.00  0.00           H
ATOM   2713  OG1 THR A 183      28.268  33.286  26.913  1.00  0.00           O
ATOM   2714  HG1 THR A 183      28.754  32.459  26.856  1.00  0.00           H
ATOM   2715  C   THR A 183      29.756  36.423  28.562  1.00  0.00           C
ATOM   2716  O   THR A 183      30.947  36.308  28.891  1.00  0.00           O
ATOM   2717  N   VAL A 184      28.876  37.254  29.157  1.00  0.00           N
ATOM   2718  H   VAL A 184      28.017  37.351  28.640  1.00  0.00           H
ATOM   2719  CA  VAL A 184      28.995  37.956  30.405  1.00  0.00           C
ATOM   2720  HA  VAL A 184      30.042  37.931  30.697  1.00  0.00           H
ATOM   2721  CB  VAL A 184      28.831  39.517  30.234  1.00  0.00           C
ATOM   2722  HB  VAL A 184      29.604  39.636  29.474  1.00  0.00           H
ATOM   2723  CG1 VAL A 184      27.521  39.959  29.482  1.00  0.00           C
ATOM   2724 1HG1 VAL A 184      27.337  39.327  28.616  1.00  0.00           H
ATOM   2725 2HG1 VAL A 184      26.679  39.940  30.180  1.00  0.00           H
ATOM   2726 3HG1 VAL A 184      27.547  41.019  29.272  1.00  0.00           H
ATOM   2727  CG2 VAL A 184      29.352  40.389  31.415  1.00  0.00           C
ATOM   2728 1HG2 VAL A 184      29.175  41.448  31.199  1.00  0.00           H
ATOM   2729 2HG2 VAL A 184      28.874  40.038  32.327  1.00  0.00           H
ATOM   2730 3HG2 VAL A 184      30.429  40.244  31.380  1.00  0.00           H
ATOM   2731  C   VAL A 184      28.026  37.409  31.456  1.00  0.00           C
ATOM   2732  O   VAL A 184      26.897  37.052  31.149  1.00  0.00           O
ATOM   2733  N   VAL A 185      28.456  37.348  32.681  1.00  0.00           N
ATOM   2734  H   VAL A 185      29.414  37.646  32.831  1.00  0.00           H
ATOM   2735  CA  VAL A 185      27.694  36.908  33.810  1.00  0.00           C
ATOM   2736  HA  VAL A 185      26.678  36.659  33.495  1.00  0.00           H
ATOM   2737  CB  VAL A 185      28.176  35.670  34.601  1.00  0.00           C
ATOM   2738  HB  VAL A 185      27.437  35.317  35.317  1.00  0.00           H
ATOM   2739  CG1 VAL A 185      28.323  34.485  33.575  1.00  0.00           C
ATOM   2740 1HG1 VAL A 185      27.548  34.645  32.827  1.00  0.00           H
ATOM   2741 2HG1 VAL A 185      29.303  34.564  33.101  1.00  0.00           H
ATOM   2742 3HG1 VAL A 185      28.109  33.561  34.097  1.00  0.00           H
ATOM   2743  CG2 VAL A 185      29.546  35.744  35.366  1.00  0.00           C
ATOM   2744 1HG2 VAL A 185      30.243  36.125  34.622  1.00  0.00           H
ATOM   2745 2HG2 VAL A 185      29.498  36.460  36.189  1.00  0.00           H
ATOM   2746 3HG2 VAL A 185      29.821  34.722  35.621  1.00  0.00           H
ATOM   2747  C   VAL A 185      27.669  38.177  34.720  1.00  0.00           C
ATOM   2748  O   VAL A 185      28.766  38.693  35.050  1.00  0.00           O
ATOM   2749  N   ALA A 186      26.497  38.608  35.243  1.00  0.00           N
ATOM   2750  H   ALA A 186      25.739  37.979  35.038  1.00  0.00           H
ATOM   2751  CA  ALA A 186      26.239  39.786  36.005  1.00  0.00           C
ATOM   2752  HA  ALA A 186      27.110  40.140  36.554  1.00  0.00           H
ATOM   2753  CB  ALA A 186      25.801  40.848  35.033  1.00  0.00           C
ATOM   2754  HB1 ALA A 186      25.541  41.826  35.444  1.00  0.00           H
ATOM   2755  HB2 ALA A 186      26.565  41.067  34.281  1.00  0.00           H
ATOM   2756  HB3 ALA A 186      24.926  40.449  34.519  1.00  0.00           H
ATOM   2757  C   ALA A 186      25.132  39.655  37.032  1.00  0.00           C
ATOM   2758  O   ALA A 186      24.242  38.820  36.903  1.00  0.00           O
ATOM   2759  N   GLY A 187      25.191  40.462  38.069  1.00  0.00           N
ATOM   2760  H   GLY A 187      26.102  40.882  38.151  1.00  0.00           H
ATOM   2761  CA  GLY A 187      24.243  40.679  39.129  1.00  0.00           C
ATOM   2762  HA1 GLY A 187      24.539  41.489  39.794  1.00  0.00           H
ATOM   2763  HA2 GLY A 187      24.130  39.697  39.602  1.00  0.00           H
ATOM   2764  C   GLY A 187      22.842  41.154  38.676  1.00  0.00           C
ATOM   2765  O   GLY A 187      22.532  41.457  37.518  1.00  0.00           O
ATOM   2766  N   SER A 188      22.016  41.383  39.706  1.00  0.00           N
ATOM   2767  H   SER A 188      22.328  41.336  40.668  1.00  0.00           H
ATOM   2768  CA  SER A 188      20.618  41.748  39.560  1.00  0.00           C
ATOM   2769  HA  SER A 188      20.327  41.690  38.512  1.00  0.00           H
ATOM   2770  CB  SER A 188      19.699  40.830  40.323  1.00  0.00           C
ATOM   2771  HB1 SER A 188      18.679  41.229  40.390  1.00  0.00           H
ATOM   2772  HB2 SER A 188      19.981  40.780  41.375  1.00  0.00           H
ATOM   2773  OG  SER A 188      19.678  39.617  39.608  1.00  0.00           O
ATOM   2774  HG  SER A 188      20.541  39.218  39.530  1.00  0.00           H
ATOM   2775  C   SER A 188      20.288  43.167  40.019  1.00  0.00           C
ATOM   2776  O   SER A 188      19.323  43.657  39.546  1.00  0.00           O
ATOM   2777  N   SER A 189      21.062  43.786  40.835  1.00  0.00           N
ATOM   2778  H   SER A 189      21.913  43.403  41.226  1.00  0.00           H
ATOM   2779  CA  SER A 189      20.795  45.116  41.346  1.00  0.00           C
ATOM   2780  HA  SER A 189      19.815  45.043  41.806  1.00  0.00           H
ATOM   2781  CB  SER A 189      21.942  45.631  42.275  1.00  0.00           C
ATOM   2782  HB1 SER A 189      22.009  45.072  43.206  1.00  0.00           H
ATOM   2783  HB2 SER A 189      21.741  46.641  42.633  1.00  0.00           H
ATOM   2784  OG  SER A 189      23.159  45.548  41.571  1.00  0.00           O
ATOM   2785  HG  SER A 189      23.514  44.670  41.747  1.00  0.00           H
ATOM   2786  C   SER A 189      20.683  46.148  40.203  1.00  0.00           C
ATOM   2787  O   SER A 189      21.230  45.900  39.097  1.00  0.00           O
ATOM   2788  N   ASP A 190      20.203  47.353  40.477  1.00  0.00           N
ATOM   2789  H   ASP A 190      19.795  47.537  41.379  1.00  0.00           H
ATOM   2790  CA  ASP A 190      20.350  48.531  39.634  1.00  0.00           C
ATOM   2791  HA  ASP A 190      19.822  48.385  38.689  1.00  0.00           H
ATOM   2792  CB  ASP A 190      19.553  49.696  40.217  1.00  0.00           C
ATOM   2793  HB1 ASP A 190      18.493  49.480  40.089  1.00  0.00           H
ATOM   2794  HB2 ASP A 190      19.725  50.607  39.627  1.00  0.00           H
ATOM   2795  CG  ASP A 190      19.904  50.112  41.679  1.00  0.00           C
ATOM   2796  OD1 ASP A 190      18.987  50.797  42.231  1.00  0.00           O
ATOM   2797  OD2 ASP A 190      21.023  49.863  42.151  1.00  0.00           O
ATOM   2798  C   ASP A 190      21.755  49.008  39.342  1.00  0.00           C
ATOM   2799  O   ASP A 190      22.060  49.642  38.299  1.00  0.00           O
ATOM   2800  N   ALA A 191      22.683  48.754  40.194  1.00  0.00           N
ATOM   2801  H   ALA A 191      22.553  48.104  40.954  1.00  0.00           H
ATOM   2802  CA  ALA A 191      24.129  48.925  39.844  1.00  0.00           C
ATOM   2803  HA  ALA A 191      24.252  49.910  39.389  1.00  0.00           H
ATOM   2804  CB  ALA A 191      24.972  48.842  41.095  1.00  0.00           C
ATOM   2805  HB1 ALA A 191      25.984  49.101  40.791  1.00  0.00           H
ATOM   2806  HB2 ALA A 191      24.571  49.520  41.857  1.00  0.00           H
ATOM   2807  HB3 ALA A 191      24.979  47.842  41.534  1.00  0.00           H
ATOM   2808  C   ALA A 191      24.647  47.865  38.839  1.00  0.00           C
ATOM   2809  O   ALA A 191      25.298  48.195  37.885  1.00  0.00           O
ATOM   2810  N   ALA A 192      24.362  46.577  39.051  1.00  0.00           N
ATOM   2811  H   ALA A 192      23.762  46.435  39.853  1.00  0.00           H
ATOM   2812  CA  ALA A 192      24.632  45.456  38.091  1.00  0.00           C
ATOM   2813  HA  ALA A 192      25.697  45.375  37.884  1.00  0.00           H
ATOM   2814  CB  ALA A 192      24.207  44.115  38.674  1.00  0.00           C
ATOM   2815  HB1 ALA A 192      24.361  43.328  37.931  1.00  0.00           H
ATOM   2816  HB2 ALA A 192      24.825  43.929  39.559  1.00  0.00           H
ATOM   2817  HB3 ALA A 192      23.134  44.112  38.856  1.00  0.00           H
ATOM   2818  C   ALA A 192      23.986  45.702  36.735  1.00  0.00           C
ATOM   2819  O   ALA A 192      24.674  45.489  35.737  1.00  0.00           O
ATOM   2820  N   GLN A 193      22.783  46.308  36.657  1.00  0.00           N
ATOM   2821  H   GLN A 193      22.196  46.414  37.471  1.00  0.00           H
ATOM   2822  CA  GLN A 193      22.080  46.542  35.385  1.00  0.00           C
ATOM   2823  HA  GLN A 193      22.060  45.588  34.854  1.00  0.00           H
ATOM   2824  CB  GLN A 193      20.648  46.921  35.661  1.00  0.00           C
ATOM   2825  HB1 GLN A 193      20.336  47.320  34.699  1.00  0.00           H
ATOM   2826  HB2 GLN A 193      20.540  47.750  36.367  1.00  0.00           H
ATOM   2827  CG  GLN A 193      19.733  45.726  35.990  1.00  0.00           C
ATOM   2828  HG1 GLN A 193      20.315  45.177  36.734  1.00  0.00           H
ATOM   2829  HG2 GLN A 193      19.416  45.175  35.107  1.00  0.00           H
ATOM   2830  CD  GLN A 193      18.442  46.234  36.737  1.00  0.00           C
ATOM   2831  OE1 GLN A 193      17.569  46.944  36.246  1.00  0.00           O
ATOM   2832  NE2 GLN A 193      18.339  45.912  38.021  1.00  0.00           N
ATOM   2833 1HE2 GLN A 193      19.011  45.291  38.450  1.00  0.00           H
ATOM   2834 2HE2 GLN A 193      17.628  46.362  38.579  1.00  0.00           H
ATOM   2835  C   GLN A 193      22.825  47.640  34.656  1.00  0.00           C
ATOM   2836  O   GLN A 193      23.073  47.479  33.478  1.00  0.00           O
ATOM   2837  N   LYS A 194      23.031  48.788  35.283  1.00  0.00           N
ATOM   2838  H   LYS A 194      22.629  48.759  36.202  1.00  0.00           H
ATOM   2839  CA  LYS A 194      23.637  50.000  34.663  1.00  0.00           C
ATOM   2840  HA  LYS A 194      22.993  50.262  33.814  1.00  0.00           H
ATOM   2841  CB  LYS A 194      23.601  51.250  35.596  1.00  0.00           C
ATOM   2842  HB1 LYS A 194      24.043  52.179  35.219  1.00  0.00           H
ATOM   2843  HB2 LYS A 194      24.010  50.892  36.538  1.00  0.00           H
ATOM   2844  CG  LYS A 194      22.118  51.662  35.921  1.00  0.00           C
ATOM   2845  HG1 LYS A 194      21.485  50.836  36.228  1.00  0.00           H
ATOM   2846  HG2 LYS A 194      21.673  52.168  35.066  1.00  0.00           H
ATOM   2847  CD  LYS A 194      22.138  52.818  36.910  1.00  0.00           C
ATOM   2848  HD1 LYS A 194      22.460  53.742  36.429  1.00  0.00           H
ATOM   2849  HD2 LYS A 194      22.788  52.629  37.765  1.00  0.00           H
ATOM   2850  CE  LYS A 194      20.706  53.022  37.353  1.00  0.00           C
ATOM   2851  HE1 LYS A 194      20.339  52.202  37.972  1.00  0.00           H
ATOM   2852  HE2 LYS A 194      20.031  52.978  36.490  1.00  0.00           H
ATOM   2853  NZ  LYS A 194      20.565  54.324  38.030  1.00  0.00           N
ATOM   2854  HZ1 LYS A 194      20.717  55.170  37.490  1.00  0.00           H
ATOM   2855  HZ2 LYS A 194      19.640  54.319  38.443  1.00  0.00           H
ATOM   2856  HZ3 LYS A 194      21.229  54.300  38.783  1.00  0.00           H
ATOM   2857  C   LYS A 194      25.107  49.680  34.245  1.00  0.00           C
ATOM   2858  O   LYS A 194      25.748  50.529  33.583  1.00  0.00           O
ATOM   2859  N   ALA A 195      25.629  48.501  34.393  1.00  0.00           N
ATOM   2860  H   ALA A 195      25.065  48.027  35.073  1.00  0.00           H
ATOM   2861  CA  ALA A 195      26.909  48.009  33.887  1.00  0.00           C
ATOM   2862  HA  ALA A 195      27.452  48.834  33.433  1.00  0.00           H
ATOM   2863  CB  ALA A 195      27.757  47.402  35.040  1.00  0.00           C
ATOM   2864  HB1 ALA A 195      28.094  48.242  35.649  1.00  0.00           H
ATOM   2865  HB2 ALA A 195      27.168  46.757  35.699  1.00  0.00           H
ATOM   2866  HB3 ALA A 195      28.610  46.808  34.734  1.00  0.00           H
ATOM   2867  C   ALA A 195      26.694  47.072  32.735  1.00  0.00           C
ATOM   2868  O   ALA A 195      26.997  47.449  31.615  1.00  0.00           O
ATOM   2869  N   VAL A 196      26.174  45.862  32.872  1.00  0.00           N
ATOM   2870  H   VAL A 196      26.002  45.469  33.785  1.00  0.00           H
ATOM   2871  CA  VAL A 196      25.851  44.926  31.786  1.00  0.00           C
ATOM   2872  HA  VAL A 196      26.735  44.514  31.293  1.00  0.00           H
ATOM   2873  CB  VAL A 196      25.120  43.686  32.285  1.00  0.00           C
ATOM   2874  HB  VAL A 196      25.704  43.425  33.171  1.00  0.00           H
ATOM   2875  CG1 VAL A 196      23.651  43.982  32.732  1.00  0.00           C
ATOM   2876 1HG1 VAL A 196      23.675  44.849  33.397  1.00  0.00           H
ATOM   2877 2HG1 VAL A 196      23.004  44.029  31.845  1.00  0.00           H
ATOM   2878 3HG1 VAL A 196      23.255  43.170  33.332  1.00  0.00           H
ATOM   2879  CG2 VAL A 196      25.146  42.567  31.236  1.00  0.00           C
ATOM   2880 1HG2 VAL A 196      24.547  42.912  30.390  1.00  0.00           H
ATOM   2881 2HG2 VAL A 196      26.156  42.340  30.902  1.00  0.00           H
ATOM   2882 3HG2 VAL A 196      24.777  41.691  31.773  1.00  0.00           H
ATOM   2883  C   VAL A 196      25.113  45.565  30.595  1.00  0.00           C
ATOM   2884  O   VAL A 196      25.576  45.414  29.509  1.00  0.00           O
ATOM   2885  N   ARG A 197      24.043  46.285  30.853  1.00  0.00           N
ATOM   2886  H   ARG A 197      23.689  46.292  31.795  1.00  0.00           H
ATOM   2887  CA  ARG A 197      23.289  46.982  29.768  1.00  0.00           C
ATOM   2888  HA  ARG A 197      23.110  46.217  29.010  1.00  0.00           H
ATOM   2889  CB  ARG A 197      21.890  47.369  30.260  1.00  0.00           C
ATOM   2890  HB1 ARG A 197      21.329  47.752  29.407  1.00  0.00           H
ATOM   2891  HB2 ARG A 197      21.950  48.202  30.958  1.00  0.00           H
ATOM   2892  CG  ARG A 197      21.118  46.313  31.080  1.00  0.00           C
ATOM   2893  HG1 ARG A 197      21.682  46.187  32.011  1.00  0.00           H
ATOM   2894  HG2 ARG A 197      21.082  45.445  30.423  1.00  0.00           H
ATOM   2895  CD  ARG A 197      19.688  46.821  31.353  1.00  0.00           C
ATOM   2896  HD1 ARG A 197      19.162  46.932  30.403  1.00  0.00           H
ATOM   2897  HD2 ARG A 197      19.788  47.851  31.688  1.00  0.00           H
ATOM   2898  NE  ARG A 197      18.897  45.999  32.256  1.00  0.00           N
ATOM   2899  HE  ARG A 197      19.320  45.207  32.718  1.00  0.00           H
ATOM   2900  CZ  ARG A 197      17.601  46.217  32.541  1.00  0.00           C
ATOM   2901  NH1 ARG A 197      17.013  47.420  32.393  1.00  0.00           N
ATOM   2902 1HH1 ARG A 197      17.510  48.170  31.947  1.00  0.00           H
ATOM   2903 2HH1 ARG A 197      16.065  47.661  32.651  1.00  0.00           H
ATOM   2904  NH2 ARG A 197      16.868  45.313  33.080  1.00  0.00           N
ATOM   2905 1HH2 ARG A 197      17.095  44.342  32.913  1.00  0.00           H
ATOM   2906 2HH2 ARG A 197      15.881  45.490  33.220  1.00  0.00           H
ATOM   2907  C   ARG A 197      24.016  48.115  29.090  1.00  0.00           C
ATOM   2908  O   ARG A 197      23.819  48.355  27.888  1.00  0.00           O
ATOM   2909  N   ALA A 198      25.012  48.726  29.796  1.00  0.00           N
ATOM   2910  H   ALA A 198      25.223  48.386  30.724  1.00  0.00           H
ATOM   2911  CA  ALA A 198      25.975  49.649  29.171  1.00  0.00           C
ATOM   2912  HA  ALA A 198      25.384  50.208  28.455  1.00  0.00           H
ATOM   2913  CB  ALA A 198      26.536  50.648  30.183  1.00  0.00           C
ATOM   2914  HB1 ALA A 198      25.725  50.970  30.840  1.00  0.00           H
ATOM   2915  HB2 ALA A 198      27.277  50.117  30.778  1.00  0.00           H
ATOM   2916  HB3 ALA A 198      26.967  51.485  29.640  1.00  0.00           H
ATOM   2917  C   ALA A 198      26.974  48.918  28.292  1.00  0.00           C
ATOM   2918  O   ALA A 198      27.197  49.234  27.139  1.00  0.00           O
ATOM   2919  N   MET A 199      27.507  47.785  28.769  1.00  0.00           N
ATOM   2920  H   MET A 199      27.179  47.502  29.682  1.00  0.00           H
ATOM   2921  CA  MET A 199      28.556  46.974  28.125  1.00  0.00           C
ATOM   2922  HA  MET A 199      29.384  47.663  27.953  1.00  0.00           H
ATOM   2923  CB  MET A 199      29.069  45.841  29.019  1.00  0.00           C
ATOM   2924  HB1 MET A 199      29.734  45.222  28.417  1.00  0.00           H
ATOM   2925  HB2 MET A 199      28.227  45.289  29.434  1.00  0.00           H
ATOM   2926  CG  MET A 199      29.860  46.398  30.123  1.00  0.00           C
ATOM   2927  HG1 MET A 199      29.240  47.013  30.770  1.00  0.00           H
ATOM   2928  HG2 MET A 199      30.683  47.018  29.742  1.00  0.00           H
ATOM   2929  SD  MET A 199      30.630  45.024  31.052  1.00  0.00           S
ATOM   2930  CE  MET A 199      31.168  45.865  32.479  1.00  0.00           C
ATOM   2931  HE1 MET A 199      31.968  45.250  32.876  1.00  0.00           H
ATOM   2932  HE2 MET A 199      31.589  46.837  32.200  1.00  0.00           H
ATOM   2933  HE3 MET A 199      30.351  46.104  33.156  1.00  0.00           H
ATOM   2934  C   MET A 199      28.168  46.525  26.741  1.00  0.00           C
ATOM   2935  O   MET A 199      29.045  46.296  25.917  1.00  0.00           O
ATOM   2936  N   ALA A 200      26.866  46.380  26.497  1.00  0.00           N
ATOM   2937  H   ALA A 200      26.225  46.466  27.265  1.00  0.00           H
ATOM   2938  CA  ALA A 200      26.295  45.972  25.192  1.00  0.00           C
ATOM   2939  HA  ALA A 200      27.014  45.265  24.777  1.00  0.00           H
ATOM   2940  CB  ALA A 200      24.958  45.314  25.492  1.00  0.00           C
ATOM   2941  HB1 ALA A 200      24.471  45.016  24.565  1.00  0.00           H
ATOM   2942  HB2 ALA A 200      24.939  44.528  26.248  1.00  0.00           H
ATOM   2943  HB3 ALA A 200      24.219  46.054  25.805  1.00  0.00           H
ATOM   2944  C   ALA A 200      26.235  47.126  24.076  1.00  0.00           C
ATOM   2945  O   ALA A 200      26.046  46.912  22.902  1.00  0.00           O
ATOM   2946  N   VAL A 201      26.523  48.381  24.428  1.00  0.00           N
ATOM   2947  H   VAL A 201      26.469  48.577  25.421  1.00  0.00           H
ATOM   2948  CA  VAL A 201      26.508  49.596  23.534  1.00  0.00           C
ATOM   2949  HA  VAL A 201      26.467  49.257  22.498  1.00  0.00           H
ATOM   2950  CB  VAL A 201      25.211  50.368  23.730  1.00  0.00           C
ATOM   2951  HB  VAL A 201      25.189  51.229  23.055  1.00  0.00           H
ATOM   2952  CG1 VAL A 201      23.952  49.592  23.470  1.00  0.00           C
ATOM   2953 1HG1 VAL A 201      23.682  49.054  24.377  1.00  0.00           H
ATOM   2954 2HG1 VAL A 201      23.070  50.216  23.347  1.00  0.00           H
ATOM   2955 3HG1 VAL A 201      24.095  48.950  22.609  1.00  0.00           H
ATOM   2956  CG2 VAL A 201      25.135  50.971  25.177  1.00  0.00           C
ATOM   2957 1HG2 VAL A 201      24.183  51.485  25.298  1.00  0.00           H
ATOM   2958 2HG2 VAL A 201      25.060  50.169  25.911  1.00  0.00           H
ATOM   2959 3HG2 VAL A 201      25.903  51.692  25.464  1.00  0.00           H
ATOM   2960  C   VAL A 201      27.754  50.366  23.625  1.00  0.00           C
ATOM   2961  O   VAL A 201      27.902  51.397  22.990  1.00  0.00           O
ATOM   2962  N   LEU A 202      28.779  49.915  24.411  1.00  0.00           N
ATOM   2963  H   LEU A 202      28.417  49.295  25.116  1.00  0.00           H
ATOM   2964  CA  LEU A 202      30.150  50.383  24.486  1.00  0.00           C
ATOM   2965  HA  LEU A 202      30.250  51.343  23.967  1.00  0.00           H
ATOM   2966  CB  LEU A 202      30.491  50.595  25.937  1.00  0.00           C
ATOM   2967  HB1 LEU A 202      31.552  50.824  25.918  1.00  0.00           H
ATOM   2968  HB2 LEU A 202      30.303  49.679  26.501  1.00  0.00           H
ATOM   2969  CG  LEU A 202      29.826  51.743  26.752  1.00  0.00           C
ATOM   2970  HG  LEU A 202      28.812  51.332  26.731  1.00  0.00           H
ATOM   2971  CD1 LEU A 202      30.260  51.936  28.220  1.00  0.00           C
ATOM   2972 1HD1 LEU A 202      31.315  52.190  28.272  1.00  0.00           H
ATOM   2973 2HD1 LEU A 202      29.568  52.633  28.692  1.00  0.00           H
ATOM   2974 3HD1 LEU A 202      30.173  50.945  28.667  1.00  0.00           H
ATOM   2975  CD2 LEU A 202      29.829  53.071  25.978  1.00  0.00           C
ATOM   2976 1HD2 LEU A 202      29.278  53.744  26.643  1.00  0.00           H
ATOM   2977 2HD2 LEU A 202      30.863  53.401  25.885  1.00  0.00           H
ATOM   2978 3HD2 LEU A 202      29.343  53.060  25.004  1.00  0.00           H
ATOM   2979  C   LEU A 202      31.171  49.468  23.786  1.00  0.00           C
ATOM   2980  O   LEU A 202      32.373  49.715  23.725  1.00  0.00           O
ATOM   2981  N   THR A 203      30.589  48.465  23.039  1.00  0.00           N
ATOM   2982  H   THR A 203      29.577  48.512  23.006  1.00  0.00           H
ATOM   2983  CA  THR A 203      31.135  47.346  22.231  1.00  0.00           C
ATOM   2984  HA  THR A 203      32.219  47.487  22.240  1.00  0.00           H
ATOM   2985  CB  THR A 203      30.767  45.992  22.840  1.00  0.00           C
ATOM   2986  HB  THR A 203      31.035  45.174  22.165  1.00  0.00           H
ATOM   2987  CG2 THR A 203      31.661  45.808  24.152  1.00  0.00           C
ATOM   2988 1HG2 THR A 203      31.512  44.791  24.511  1.00  0.00           H
ATOM   2989 2HG2 THR A 203      32.715  45.783  23.844  1.00  0.00           H
ATOM   2990 3HG2 THR A 203      31.493  46.513  24.968  1.00  0.00           H
ATOM   2991  OG1 THR A 203      29.426  45.845  23.240  1.00  0.00           O
ATOM   2992  HG1 THR A 203      29.398  46.042  24.181  1.00  0.00           H
ATOM   2993  C   THR A 203      30.732  47.363  20.807  1.00  0.00           C
ATOM   2994  O   THR A 203      29.629  47.747  20.547  1.00  0.00           O
ATOM   2995  N   ASP A 204      31.517  46.865  19.868  1.00  0.00           N
ATOM   2996  H   ASP A 204      32.426  46.585  20.202  1.00  0.00           H
ATOM   2997  CA  ASP A 204      31.215  46.677  18.413  1.00  0.00           C
ATOM   2998  HA  ASP A 204      30.835  47.658  18.124  1.00  0.00           H
ATOM   2999  CB  ASP A 204      32.556  46.326  17.676  1.00  0.00           C
ATOM   3000  HB1 ASP A 204      33.008  45.458  18.147  1.00  0.00           H
ATOM   3001  HB2 ASP A 204      33.116  47.256  17.749  1.00  0.00           H
ATOM   3002  CG  ASP A 204      32.389  46.112  16.131  1.00  0.00           C
ATOM   3003  OD1 ASP A 204      33.010  45.161  15.671  1.00  0.00           O
ATOM   3004  OD2 ASP A 204      31.874  47.008  15.418  1.00  0.00           O
ATOM   3005  C   ASP A 204      30.144  45.597  18.184  1.00  0.00           C
ATOM   3006  O   ASP A 204      29.162  45.952  17.498  1.00  0.00           O
ATOM   3007  N   HIS A 205      30.217  44.414  18.750  1.00  0.00           N
ATOM   3008  H   HIS A 205      31.117  44.248  19.173  1.00  0.00           H
ATOM   3009  CA  HIS A 205      29.105  43.493  18.953  1.00  0.00           C
ATOM   3010  HA  HIS A 205      28.180  44.035  18.790  1.00  0.00           H
ATOM   3011  CB  HIS A 205      29.034  42.383  17.867  1.00  0.00           C
ATOM   3012  HB1 HIS A 205      28.652  42.770  16.914  1.00  0.00           H
ATOM   3013  HB2 HIS A 205      28.279  41.674  18.201  1.00  0.00           H
ATOM   3014  CG  HIS A 205      30.379  41.594  17.680  1.00  0.00           C
ATOM   3015  ND1 HIS A 205      30.995  40.689  18.559  1.00  0.00           N
ATOM   3016  CE1 HIS A 205      32.004  40.141  17.827  1.00  0.00           C
ATOM   3017  HE1 HIS A 205      32.701  39.429  18.260  1.00  0.00           H
ATOM   3018  NE2 HIS A 205      32.100  40.660  16.567  1.00  0.00           N
ATOM   3019  HE2 HIS A 205      32.807  40.572  15.854  1.00  0.00           H
ATOM   3020  CD2 HIS A 205      31.028  41.558  16.409  1.00  0.00           C
ATOM   3021  HD2 HIS A 205      30.760  42.029  15.477  1.00  0.00           H
ATOM   3022  C   HIS A 205      29.105  42.909  20.442  1.00  0.00           C
ATOM   3023  O   HIS A 205      30.174  42.796  21.072  1.00  0.00           O
ATOM   3024  N   PRO A 206      27.907  42.630  21.067  1.00  0.00           N
ATOM   3025  CD  PRO A 206      26.575  42.576  20.417  1.00  0.00           C
ATOM   3026  HD1 PRO A 206      26.533  41.702  19.765  1.00  0.00           H
ATOM   3027  HD2 PRO A 206      26.279  43.537  20.009  1.00  0.00           H
ATOM   3028  CG  PRO A 206      25.527  42.257  21.494  1.00  0.00           C
ATOM   3029  HG1 PRO A 206      25.153  41.237  21.444  1.00  0.00           H
ATOM   3030  HG2 PRO A 206      24.690  42.927  21.322  1.00  0.00           H
ATOM   3031  CB  PRO A 206      26.182  42.623  22.816  1.00  0.00           C
ATOM   3032  HB1 PRO A 206      25.880  41.975  23.633  1.00  0.00           H
ATOM   3033  HB2 PRO A 206      26.096  43.693  22.994  1.00  0.00           H
ATOM   3034  CA  PRO A 206      27.748  42.379  22.513  1.00  0.00           C
ATOM   3035  HA  PRO A 206      28.337  43.160  22.993  1.00  0.00           H
ATOM   3036  C   PRO A 206      28.087  40.923  22.996  1.00  0.00           C
ATOM   3037  O   PRO A 206      28.049  39.947  22.243  1.00  0.00           O
ATOM   3038  N   TYR A 207      28.351  40.725  24.292  1.00  0.00           N
ATOM   3039  H   TYR A 207      28.331  41.584  24.831  1.00  0.00           H
ATOM   3040  CA  TYR A 207      28.284  39.475  24.958  1.00  0.00           C
ATOM   3041  HA  TYR A 207      28.749  38.684  24.359  1.00  0.00           H
ATOM   3042  CB  TYR A 207      29.276  39.694  26.186  1.00  0.00           C
ATOM   3043  HB1 TYR A 207      29.240  38.739  26.701  1.00  0.00           H
ATOM   3044  HB2 TYR A 207      28.982  40.435  26.929  1.00  0.00           H
ATOM   3045  CG  TYR A 207      30.688  39.997  25.735  1.00  0.00           C
ATOM   3046  CD1 TYR A 207      31.448  39.013  25.138  1.00  0.00           C
ATOM   3047  HD1 TYR A 207      31.013  38.031  25.176  1.00  0.00           H
ATOM   3048  CE1 TYR A 207      32.764  39.275  24.706  1.00  0.00           C
ATOM   3049  HE1 TYR A 207      33.406  38.536  24.262  1.00  0.00           H
ATOM   3050  CZ  TYR A 207      33.142  40.599  24.632  1.00  0.00           C
ATOM   3051  OH  TYR A 207      34.322  40.820  24.006  1.00  0.00           O
ATOM   3052  HH  TYR A 207      34.645  41.722  24.017  1.00  0.00           H
ATOM   3053  CE2 TYR A 207      32.506  41.606  25.363  1.00  0.00           C
ATOM   3054  HE2 TYR A 207      32.795  42.639  25.356  1.00  0.00           H
ATOM   3055  CD2 TYR A 207      31.194  41.325  25.856  1.00  0.00           C
ATOM   3056  HD2 TYR A 207      30.563  42.073  26.304  1.00  0.00           H
ATOM   3057  C   TYR A 207      26.822  39.134  25.233  1.00  0.00           C
ATOM   3058  O   TYR A 207      26.065  39.924  25.785  1.00  0.00           O
ATOM   3059  N   ALA A 208      26.443  37.827  24.911  1.00  0.00           N
ATOM   3060  H   ALA A 208      27.145  37.188  24.576  1.00  0.00           H
ATOM   3061  CA  ALA A 208      25.205  37.253  25.466  1.00  0.00           C
ATOM   3062  HA  ALA A 208      24.289  37.675  25.036  1.00  0.00           H
ATOM   3063  CB  ALA A 208      25.054  35.814  25.115  1.00  0.00           C
ATOM   3064  HB1 ALA A 208      25.872  35.285  25.592  1.00  0.00           H
ATOM   3065  HB2 ALA A 208      24.070  35.517  25.481  1.00  0.00           H
ATOM   3066  HB3 ALA A 208      25.044  35.678  24.030  1.00  0.00           H
ATOM   3067  C   ALA A 208      25.049  37.435  27.013  1.00  0.00           C
ATOM   3068  O   ALA A 208      26.017  37.194  27.659  1.00  0.00           O
ATOM   3069  N   SER A 209      23.900  37.798  27.548  1.00  0.00           N
ATOM   3070  H   SER A 209      23.110  38.058  26.990  1.00  0.00           H
ATOM   3071  CA  SER A 209      23.751  38.083  29.021  1.00  0.00           C
ATOM   3072  HA  SER A 209      24.740  38.327  29.401  1.00  0.00           H
ATOM   3073  CB  SER A 209      22.870  39.286  29.290  1.00  0.00           C
ATOM   3074  HB1 SER A 209      23.412  40.179  28.954  1.00  0.00           H
ATOM   3075  HB2 SER A 209      22.694  39.441  30.355  1.00  0.00           H
ATOM   3076  OG  SER A 209      21.581  39.291  28.627  1.00  0.00           O
ATOM   3077  HG  SER A 209      21.848  39.196  27.709  1.00  0.00           H
ATOM   3078  C   SER A 209      23.216  36.877  29.774  1.00  0.00           C
ATOM   3079  O   SER A 209      22.254  36.237  29.506  1.00  0.00           O
ATOM   3080  N   LEU A 210      23.824  36.624  30.929  1.00  0.00           N
ATOM   3081  H   LEU A 210      24.748  37.025  31.020  1.00  0.00           H
ATOM   3082  CA  LEU A 210      23.321  35.761  32.022  1.00  0.00           C
ATOM   3083  HA  LEU A 210      22.289  35.460  31.846  1.00  0.00           H
ATOM   3084  CB  LEU A 210      24.139  34.463  32.048  1.00  0.00           C
ATOM   3085  HB1 LEU A 210      25.174  34.784  31.943  1.00  0.00           H
ATOM   3086  HB2 LEU A 210      23.852  33.899  31.160  1.00  0.00           H
ATOM   3087  CG  LEU A 210      23.927  33.480  33.200  1.00  0.00           C
ATOM   3088  HG  LEU A 210      24.503  33.904  34.011  1.00  0.00           H
ATOM   3089  CD1 LEU A 210      22.512  33.291  33.642  1.00  0.00           C
ATOM   3090 1HD1 LEU A 210      22.256  34.232  34.130  1.00  0.00           H
ATOM   3091 2HD1 LEU A 210      21.900  33.133  32.752  1.00  0.00           H
ATOM   3092 3HD1 LEU A 210      22.429  32.464  34.350  1.00  0.00           H
ATOM   3093  CD2 LEU A 210      24.646  32.145  32.807  1.00  0.00           C
ATOM   3094 1HD2 LEU A 210      24.656  31.402  33.596  1.00  0.00           H
ATOM   3095 2HD2 LEU A 210      24.050  31.762  31.989  1.00  0.00           H
ATOM   3096 3HD2 LEU A 210      25.692  32.315  32.560  1.00  0.00           H
ATOM   3097  C   LEU A 210      23.247  36.518  33.400  1.00  0.00           C
ATOM   3098  O   LEU A 210      24.222  36.574  34.101  1.00  0.00           O
ATOM   3099  N   THR A 211      22.058  37.060  33.768  1.00  0.00           N
ATOM   3100  H   THR A 211      21.313  36.948  33.104  1.00  0.00           H
ATOM   3101  CA  THR A 211      21.764  37.537  35.160  1.00  0.00           C
ATOM   3102  HA  THR A 211      22.707  38.067  35.331  1.00  0.00           H
ATOM   3103  CB  THR A 211      20.522  38.353  35.337  1.00  0.00           C
ATOM   3104  HB  THR A 211      19.668  37.695  35.126  1.00  0.00           H
ATOM   3105  CG2 THR A 211      20.280  38.917  36.703  1.00  0.00           C
ATOM   3106 1HG2 THR A 211      19.524  39.694  36.674  1.00  0.00           H
ATOM   3107 2HG2 THR A 211      19.830  38.087  37.256  1.00  0.00           H
ATOM   3108 3HG2 THR A 211      21.234  39.179  37.173  1.00  0.00           H
ATOM   3109  OG1 THR A 211      20.488  39.476  34.414  1.00  0.00           O
ATOM   3110  HG1 THR A 211      20.252  39.278  33.504  1.00  0.00           H
ATOM   3111  C   THR A 211      21.827  36.456  36.236  1.00  0.00           C
ATOM   3112  O   THR A 211      21.295  35.375  36.105  1.00  0.00           O
ATOM   3113  N   LEU A 212      22.478  36.815  37.335  1.00  0.00           N
ATOM   3114  H   LEU A 212      22.831  37.757  37.354  1.00  0.00           H
ATOM   3115  CA  LEU A 212      22.576  36.001  38.584  1.00  0.00           C
ATOM   3116  HA  LEU A 212      22.249  34.960  38.474  1.00  0.00           H
ATOM   3117  CB  LEU A 212      24.122  36.009  38.933  1.00  0.00           C
ATOM   3118  HB1 LEU A 212      24.355  35.388  39.798  1.00  0.00           H
ATOM   3119  HB2 LEU A 212      24.342  37.050  39.192  1.00  0.00           H
ATOM   3120  CG  LEU A 212      25.130  35.595  37.828  1.00  0.00           C
ATOM   3121  HG  LEU A 212      25.006  36.321  37.030  1.00  0.00           H
ATOM   3122  CD1 LEU A 212      26.565  35.657  38.210  1.00  0.00           C
ATOM   3123 1HD1 LEU A 212      26.839  36.702  38.328  1.00  0.00           H
ATOM   3124 2HD1 LEU A 212      26.741  35.162  39.168  1.00  0.00           H
ATOM   3125 3HD1 LEU A 212      27.243  35.136  37.533  1.00  0.00           H
ATOM   3126  CD2 LEU A 212      24.932  34.130  37.238  1.00  0.00           C
ATOM   3127 1HD2 LEU A 212      25.643  33.826  36.471  1.00  0.00           H
ATOM   3128 2HD2 LEU A 212      24.965  33.390  38.036  1.00  0.00           H
ATOM   3129 3HD2 LEU A 212      23.912  34.119  36.841  1.00  0.00           H
ATOM   3130  C   LEU A 212      21.787  36.727  39.657  1.00  0.00           C
ATOM   3131  O   LEU A 212      21.730  37.977  39.686  1.00  0.00           O
ATOM   3132  N   PRO A 213      21.075  36.057  40.576  1.00  0.00           N
ATOM   3133  CD  PRO A 213      20.816  34.610  40.674  1.00  0.00           C
ATOM   3134  HD1 PRO A 213      21.720  34.063  40.410  1.00  0.00           H
ATOM   3135  HD2 PRO A 213      20.162  34.287  39.855  1.00  0.00           H
ATOM   3136  CG  PRO A 213      20.074  34.432  41.951  1.00  0.00           C
ATOM   3137  HG1 PRO A 213      20.814  34.140  42.700  1.00  0.00           H
ATOM   3138  HG2 PRO A 213      19.197  33.790  41.905  1.00  0.00           H
ATOM   3139  CB  PRO A 213      19.614  35.817  42.401  1.00  0.00           C
ATOM   3140  HB1 PRO A 213      19.610  35.987  43.476  1.00  0.00           H
ATOM   3141  HB2 PRO A 213      18.578  35.998  42.094  1.00  0.00           H
ATOM   3142  CA  PRO A 213      20.425  36.844  41.646  1.00  0.00           C
ATOM   3143  HA  PRO A 213      19.701  37.563  41.276  1.00  0.00           H
ATOM   3144  C   PRO A 213      21.211  37.688  42.611  1.00  0.00           C
ATOM   3145  O   PRO A 213      20.785  38.787  43.004  1.00  0.00           O
ATOM   3146  N   ASP A 214      22.357  37.083  43.045  1.00  0.00           N
ATOM   3147  H   ASP A 214      22.474  36.122  42.765  1.00  0.00           H
ATOM   3148  CA  ASP A 214      23.298  37.563  44.084  1.00  0.00           C
ATOM   3149  HA  ASP A 214      22.895  38.475  44.549  1.00  0.00           H
ATOM   3150  CB  ASP A 214      23.474  36.546  45.196  1.00  0.00           C
ATOM   3151  HB1 ASP A 214      24.049  37.084  45.960  1.00  0.00           H
ATOM   3152  HB2 ASP A 214      24.003  35.723  44.731  1.00  0.00           H
ATOM   3153  CG  ASP A 214      22.043  36.075  45.634  1.00  0.00           C
ATOM   3154  OD1 ASP A 214      21.427  36.764  46.478  1.00  0.00           O
ATOM   3155  OD2 ASP A 214      21.584  35.002  45.242  1.00  0.00           O
ATOM   3156  C   ASP A 214      24.576  38.017  43.340  1.00  0.00           C
ATOM   3157  O   ASP A 214      25.308  37.282  42.648  1.00  0.00           O
ATOM   3158  N   ASP A 215      24.890  39.314  43.488  1.00  0.00           N
ATOM   3159  H   ASP A 215      24.562  39.779  44.321  1.00  0.00           H
ATOM   3160  CA  ASP A 215      25.748  40.100  42.504  1.00  0.00           C
ATOM   3161  HA  ASP A 215      25.503  39.743  41.501  1.00  0.00           H
ATOM   3162  CB  ASP A 215      25.597  41.588  42.685  1.00  0.00           C
ATOM   3163  HB1 ASP A 215      26.128  42.020  41.843  1.00  0.00           H
ATOM   3164  HB2 ASP A 215      26.067  41.962  43.594  1.00  0.00           H
ATOM   3165  CG  ASP A 215      24.184  42.103  42.672  1.00  0.00           C
ATOM   3166  OD1 ASP A 215      23.553  41.988  43.748  1.00  0.00           O
ATOM   3167  OD2 ASP A 215      23.635  42.607  41.631  1.00  0.00           O
ATOM   3168  C   ASP A 215      27.245  39.857  42.565  1.00  0.00           C
ATOM   3169  O   ASP A 215      27.813  39.658  41.532  1.00  0.00           O
ATOM   3170  N   ALA A 216      27.767  39.544  43.786  1.00  0.00           N
ATOM   3171  H   ALA A 216      27.179  39.740  44.582  1.00  0.00           H
ATOM   3172  CA  ALA A 216      29.155  39.122  43.986  1.00  0.00           C
ATOM   3173  HA  ALA A 216      29.791  39.852  43.483  1.00  0.00           H
ATOM   3174  CB  ALA A 216      29.636  39.370  45.462  1.00  0.00           C
ATOM   3175  HB1 ALA A 216      30.668  39.048  45.562  1.00  0.00           H
ATOM   3176  HB2 ALA A 216      29.435  40.380  45.819  1.00  0.00           H
ATOM   3177  HB3 ALA A 216      29.050  38.675  46.071  1.00  0.00           H
ATOM   3178  C   ALA A 216      29.438  37.673  43.490  1.00  0.00           C
ATOM   3179  O   ALA A 216      30.525  37.182  43.769  1.00  0.00           O
ATOM   3180  N   ALA A 217      28.447  36.986  42.892  1.00  0.00           N
ATOM   3181  H   ALA A 217      27.602  37.495  42.711  1.00  0.00           H
ATOM   3182  CA  ALA A 217      28.715  35.783  42.106  1.00  0.00           C
ATOM   3183  HA  ALA A 217      29.485  35.188  42.601  1.00  0.00           H
ATOM   3184  CB  ALA A 217      27.346  34.977  42.073  1.00  0.00           C
ATOM   3185  HB1 ALA A 217      26.812  34.985  43.018  1.00  0.00           H
ATOM   3186  HB2 ALA A 217      26.682  35.397  41.323  1.00  0.00           H
ATOM   3187  HB3 ALA A 217      27.713  33.978  41.839  1.00  0.00           H
ATOM   3188  C   ALA A 217      29.177  36.057  40.707  1.00  0.00           C
ATOM   3189  O   ALA A 217      29.758  35.123  40.101  1.00  0.00           O
ATOM   3190  N   ALA A 218      29.114  37.303  40.264  1.00  0.00           N
ATOM   3191  H   ALA A 218      28.610  37.972  40.829  1.00  0.00           H
ATOM   3192  CA  ALA A 218      29.802  37.671  39.029  1.00  0.00           C
ATOM   3193  HA  ALA A 218      29.887  36.824  38.353  1.00  0.00           H
ATOM   3194  CB  ALA A 218      29.144  38.914  38.356  1.00  0.00           C
ATOM   3195  HB1 ALA A 218      29.129  39.729  39.068  1.00  0.00           H
ATOM   3196  HB2 ALA A 218      29.747  39.196  37.488  1.00  0.00           H
ATOM   3197  HB3 ALA A 218      28.126  38.698  38.024  1.00  0.00           H
ATOM   3198  C   ALA A 218      31.315  37.960  39.221  1.00  0.00           C
ATOM   3199  O   ALA A 218      32.040  38.108  38.258  1.00  0.00           O
ATOM   3200  N   ASP A 219      31.785  37.909  40.443  1.00  0.00           N
ATOM   3201  H   ASP A 219      31.087  37.956  41.171  1.00  0.00           H
ATOM   3202  CA  ASP A 219      33.182  37.867  40.822  1.00  0.00           C
ATOM   3203  HA  ASP A 219      33.755  38.586  40.229  1.00  0.00           H
ATOM   3204  CB  ASP A 219      33.214  38.352  42.287  1.00  0.00           C
ATOM   3205  HB1 ASP A 219      32.812  37.571  42.943  1.00  0.00           H
ATOM   3206  HB2 ASP A 219      32.537  39.189  42.412  1.00  0.00           H
ATOM   3207  CG  ASP A 219      34.626  38.696  42.732  1.00  0.00           C
ATOM   3208  OD1 ASP A 219      35.602  38.262  42.104  1.00  0.00           O
ATOM   3209  OD2 ASP A 219      34.773  39.489  43.682  1.00  0.00           O
ATOM   3210  C   ASP A 219      33.919  36.488  40.594  1.00  0.00           C
ATOM   3211  O   ASP A 219      33.919  35.705  41.504  1.00  0.00           O
ATOM   3212  N   CYS A 220      34.525  36.306  39.379  1.00  0.00           N
ATOM   3213  H   CYS A 220      34.601  37.045  38.704  1.00  0.00           H
ATOM   3214  CA  CYS A 220      34.916  34.996  38.895  1.00  0.00           C
ATOM   3215  HA  CYS A 220      35.135  34.351  39.750  1.00  0.00           H
ATOM   3216  CB  CYS A 220      33.617  34.458  38.301  1.00  0.00           C
ATOM   3217  HB1 CYS A 220      32.803  34.373  39.020  1.00  0.00           H
ATOM   3218  HB2 CYS A 220      33.796  33.450  37.921  1.00  0.00           H
ATOM   3219  SG  CYS A 220      33.037  35.406  36.855  1.00  0.00           S
ATOM   3220  HG  CYS A 220      32.521  36.518  37.372  1.00  0.00           H
ATOM   3221  C   CYS A 220      36.212  35.088  37.987  1.00  0.00           C
ATOM   3222  O   CYS A 220      36.418  36.074  37.314  1.00  0.00           O
ATOM   3223  N   LEU A 221      36.950  33.994  37.794  1.00  0.00           N
ATOM   3224  H   LEU A 221      36.623  33.153  38.262  1.00  0.00           H
ATOM   3225  CA  LEU A 221      38.175  33.936  36.924  1.00  0.00           C
ATOM   3226  HA  LEU A 221      38.248  34.913  36.441  1.00  0.00           H
ATOM   3227  CB  LEU A 221      39.493  33.787  37.707  1.00  0.00           C
ATOM   3228  HB1 LEU A 221      40.316  33.837  36.990  1.00  0.00           H
ATOM   3229  HB2 LEU A 221      39.603  32.796  38.152  1.00  0.00           H
ATOM   3230  CG  LEU A 221      39.781  34.876  38.784  1.00  0.00           C
ATOM   3231  HG  LEU A 221      39.463  35.834  38.366  1.00  0.00           H
ATOM   3232  CD1 LEU A 221      39.200  34.630  40.190  1.00  0.00           C
ATOM   3233 1HD1 LEU A 221      38.819  35.510  40.720  1.00  0.00           H
ATOM   3234 2HD1 LEU A 221      38.311  34.030  40.001  1.00  0.00           H
ATOM   3235 3HD1 LEU A 221      39.928  34.024  40.726  1.00  0.00           H
ATOM   3236  CD2 LEU A 221      41.310  34.833  38.999  1.00  0.00           C
ATOM   3237 1HD2 LEU A 221      41.869  35.048  38.088  1.00  0.00           H
ATOM   3238 2HD2 LEU A 221      41.524  35.587  39.761  1.00  0.00           H
ATOM   3239 3HD2 LEU A 221      41.660  33.896  39.440  1.00  0.00           H
ATOM   3240  C   LEU A 221      38.025  32.787  35.859  1.00  0.00           C
ATOM   3241  O   LEU A 221      37.964  31.584  36.178  1.00  0.00           O
ATOM   3242  N   PHE A 222      37.877  33.231  34.608  1.00  0.00           N
ATOM   3243  H   PHE A 222      37.823  34.232  34.472  1.00  0.00           H
ATOM   3244  CA  PHE A 222      38.213  32.400  33.406  1.00  0.00           C
ATOM   3245  HA  PHE A 222      37.727  31.457  33.671  1.00  0.00           H
ATOM   3246  CB  PHE A 222      37.504  32.982  32.209  1.00  0.00           C
ATOM   3247  HB1 PHE A 222      37.910  33.974  32.067  1.00  0.00           H
ATOM   3248  HB2 PHE A 222      36.453  33.066  32.479  1.00  0.00           H
ATOM   3249  CG  PHE A 222      37.552  32.246  30.937  1.00  0.00           C
ATOM   3250  CD1 PHE A 222      38.645  32.450  30.060  1.00  0.00           C
ATOM   3251  HD1 PHE A 222      39.465  33.045  30.435  1.00  0.00           H
ATOM   3252  CE1 PHE A 222      38.691  31.794  28.796  1.00  0.00           C
ATOM   3253  HE1 PHE A 222      39.504  31.993  28.114  1.00  0.00           H
ATOM   3254  CZ  PHE A 222      37.641  30.972  28.418  1.00  0.00           C
ATOM   3255  HZ  PHE A 222      37.715  30.416  27.497  1.00  0.00           H
ATOM   3256  CE2 PHE A 222      36.420  30.939  29.161  1.00  0.00           C
ATOM   3257  HE2 PHE A 222      35.561  30.391  28.787  1.00  0.00           H
ATOM   3258  CD2 PHE A 222      36.412  31.502  30.503  1.00  0.00           C
ATOM   3259  HD2 PHE A 222      35.518  31.485  31.102  1.00  0.00           H
ATOM   3260  C   PHE A 222      39.721  32.057  33.147  1.00  0.00           C
ATOM   3261  O   PHE A 222      40.491  33.010  33.075  1.00  0.00           O
ATOM   3262  N   LEU A 223      40.160  30.799  33.147  1.00  0.00           N
ATOM   3263  H   LEU A 223      39.519  30.018  33.153  1.00  0.00           H
ATOM   3264  CA  LEU A 223      41.527  30.294  33.246  1.00  0.00           C
ATOM   3265  HA  LEU A 223      42.313  31.044  33.112  1.00  0.00           H
ATOM   3266  CB  LEU A 223      41.714  29.761  34.646  1.00  0.00           C
ATOM   3267  HB1 LEU A 223      42.617  29.174  34.761  1.00  0.00           H
ATOM   3268  HB2 LEU A 223      40.893  29.060  34.829  1.00  0.00           H
ATOM   3269  CG  LEU A 223      41.714  30.788  35.781  1.00  0.00           C
ATOM   3270  HG  LEU A 223      40.718  31.235  35.776  1.00  0.00           H
ATOM   3271  CD1 LEU A 223      41.926  30.075  37.119  1.00  0.00           C
ATOM   3272 1HD1 LEU A 223      42.555  29.197  36.984  1.00  0.00           H
ATOM   3273 2HD1 LEU A 223      42.285  30.767  37.876  1.00  0.00           H
ATOM   3274 3HD1 LEU A 223      40.959  29.721  37.486  1.00  0.00           H
ATOM   3275  CD2 LEU A 223      42.829  31.880  35.660  1.00  0.00           C
ATOM   3276 1HD2 LEU A 223      42.663  32.441  34.743  1.00  0.00           H
ATOM   3277 2HD2 LEU A 223      42.946  32.555  36.510  1.00  0.00           H
ATOM   3278 3HD2 LEU A 223      43.749  31.293  35.586  1.00  0.00           H
ATOM   3279  C   LEU A 223      41.713  29.239  32.158  1.00  0.00           C
ATOM   3280  O   LEU A 223      40.903  28.340  31.945  1.00  0.00           O
ATOM   3281  N   ARG A 224      42.730  29.479  31.414  1.00  0.00           N
ATOM   3282  H   ARG A 224      43.136  30.401  31.465  1.00  0.00           H
ATOM   3283  CA  ARG A 224      43.382  28.606  30.432  1.00  0.00           C
ATOM   3284  HA  ARG A 224      42.857  27.654  30.389  1.00  0.00           H
ATOM   3285  CB  ARG A 224      43.179  29.223  29.072  1.00  0.00           C
ATOM   3286  HB1 ARG A 224      43.750  28.634  28.343  1.00  0.00           H
ATOM   3287  HB2 ARG A 224      43.628  30.219  29.070  1.00  0.00           H
ATOM   3288  CG  ARG A 224      41.739  29.202  28.638  1.00  0.00           C
ATOM   3289  HG1 ARG A 224      41.139  29.853  29.277  1.00  0.00           H
ATOM   3290  HG2 ARG A 224      41.357  28.181  28.724  1.00  0.00           H
ATOM   3291  CD  ARG A 224      41.780  29.686  27.180  1.00  0.00           C
ATOM   3292  HD1 ARG A 224      42.578  30.398  26.986  1.00  0.00           H
ATOM   3293  HD2 ARG A 224      40.836  30.194  26.988  1.00  0.00           H
ATOM   3294  NE  ARG A 224      41.780  28.537  26.225  1.00  0.00           N
ATOM   3295  HE  ARG A 224      41.706  27.595  26.570  1.00  0.00           H
ATOM   3296  CZ  ARG A 224      41.890  28.648  24.920  1.00  0.00           C
ATOM   3297  NH1 ARG A 224      41.702  29.780  24.315  1.00  0.00           N
ATOM   3298 1HH1 ARG A 224      41.580  30.665  24.793  1.00  0.00           H
ATOM   3299 2HH1 ARG A 224      41.772  29.871  23.313  1.00  0.00           H
ATOM   3300  NH2 ARG A 224      42.071  27.653  24.120  1.00  0.00           N
ATOM   3301 1HH2 ARG A 224      42.152  26.719  24.488  1.00  0.00           H
ATOM   3302 2HH2 ARG A 224      42.323  27.828  23.156  1.00  0.00           H
ATOM   3303  C   ARG A 224      44.853  28.419  30.854  1.00  0.00           C
ATOM   3304  O   ARG A 224      45.762  29.267  30.648  1.00  0.00           O
ATOM   3305  N   PRO A 225      45.021  27.262  31.631  1.00  0.00           N
ATOM   3306  CD  PRO A 225      43.960  26.360  32.025  1.00  0.00           C
ATOM   3307  HD1 PRO A 225      43.815  25.782  31.113  1.00  0.00           H
ATOM   3308  HD2 PRO A 225      43.177  27.016  32.418  1.00  0.00           H
ATOM   3309  CG  PRO A 225      44.475  25.546  33.210  1.00  0.00           C
ATOM   3310  HG1 PRO A 225      44.036  24.571  33.024  1.00  0.00           H
ATOM   3311  HG2 PRO A 225      44.254  25.923  34.209  1.00  0.00           H
ATOM   3312  CB  PRO A 225      45.989  25.522  32.870  1.00  0.00           C
ATOM   3313  HB1 PRO A 225      46.056  24.721  32.136  1.00  0.00           H
ATOM   3314  HB2 PRO A 225      46.673  25.412  33.712  1.00  0.00           H
ATOM   3315  CA  PRO A 225      46.258  26.864  32.193  1.00  0.00           C
ATOM   3316  HA  PRO A 225      46.543  27.606  32.937  1.00  0.00           H
ATOM   3317  C   PRO A 225      47.434  26.758  31.137  1.00  0.00           C
ATOM   3318  O   PRO A 225      47.202  26.824  29.896  1.00  0.00           O
ATOM   3319  N   GLY A 226      48.702  26.539  31.595  1.00  0.00           N
ATOM   3320  H   GLY A 226      48.872  26.565  32.581  1.00  0.00           H
ATOM   3321  CA  GLY A 226      49.839  26.074  30.731  1.00  0.00           C
ATOM   3322  HA1 GLY A 226      50.650  26.069  31.450  1.00  0.00           H
ATOM   3323  HA2 GLY A 226      49.936  26.808  29.927  1.00  0.00           H
ATOM   3324  C   GLY A 226      49.815  24.720  30.082  1.00  0.00           C
ATOM   3325  O   GLY A 226      50.405  24.549  29.030  1.00  0.00           O
ATOM   3326  N   LEU A 227      49.066  23.766  30.678  1.00  0.00           N
ATOM   3327  H   LEU A 227      48.704  24.114  31.554  1.00  0.00           H
ATOM   3328  CA  LEU A 227      49.176  22.321  30.430  1.00  0.00           C
ATOM   3329  HA  LEU A 227      50.246  22.096  30.439  1.00  0.00           H
ATOM   3330  CB  LEU A 227      48.595  21.665  31.646  1.00  0.00           C
ATOM   3331  HB1 LEU A 227      48.716  20.580  31.675  1.00  0.00           H
ATOM   3332  HB2 LEU A 227      47.563  21.978  31.762  1.00  0.00           H
ATOM   3333  CG  LEU A 227      49.209  22.048  33.049  1.00  0.00           C
ATOM   3334  HG  LEU A 227      48.958  23.101  33.201  1.00  0.00           H
ATOM   3335  CD1 LEU A 227      48.515  21.271  34.193  1.00  0.00           C
ATOM   3336 1HD1 LEU A 227      47.434  21.383  34.154  1.00  0.00           H
ATOM   3337 2HD1 LEU A 227      48.721  20.217  34.008  1.00  0.00           H
ATOM   3338 3HD1 LEU A 227      49.130  21.541  35.058  1.00  0.00           H
ATOM   3339  CD2 LEU A 227      50.693  21.767  33.185  1.00  0.00           C
ATOM   3340 1HD2 LEU A 227      51.079  21.827  34.198  1.00  0.00           H
ATOM   3341 2HD2 LEU A 227      50.929  20.754  32.843  1.00  0.00           H
ATOM   3342 3HD2 LEU A 227      51.259  22.450  32.555  1.00  0.00           H
ATOM   3343  C   LEU A 227      48.546  22.031  29.077  1.00  0.00           C
ATOM   3344  O   LEU A 227      47.822  22.872  28.527  1.00  0.00           O
ATOM   3345  N   PRO A 228      48.930  20.960  28.383  1.00  0.00           N
ATOM   3346  CD  PRO A 228      49.801  19.868  28.870  1.00  0.00           C
ATOM   3347  HD1 PRO A 228      49.323  19.361  29.707  1.00  0.00           H
ATOM   3348  HD2 PRO A 228      50.770  20.292  29.130  1.00  0.00           H
ATOM   3349  CG  PRO A 228      49.808  18.888  27.662  1.00  0.00           C
ATOM   3350  HG1 PRO A 228      48.867  18.327  27.698  1.00  0.00           H
ATOM   3351  HG2 PRO A 228      50.710  18.289  27.612  1.00  0.00           H
ATOM   3352  CB  PRO A 228      49.676  19.786  26.451  1.00  0.00           C
ATOM   3353  HB1 PRO A 228      49.285  19.298  25.553  1.00  0.00           H
ATOM   3354  HB2 PRO A 228      50.660  20.125  26.124  1.00  0.00           H
ATOM   3355  CA  PRO A 228      48.716  20.894  26.932  1.00  0.00           C
ATOM   3356  HA  PRO A 228      49.112  21.770  26.426  1.00  0.00           H
ATOM   3357  C   PRO A 228      47.265  20.497  26.533  1.00  0.00           C
ATOM   3358  O   PRO A 228      46.656  19.530  27.021  1.00  0.00           O
ATOM   3359  N   GLY A 229      46.661  21.359  25.691  1.00  0.00           N
ATOM   3360  H   GLY A 229      47.139  22.136  25.239  1.00  0.00           H
ATOM   3361  CA  GLY A 229      45.456  20.996  25.015  1.00  0.00           C
ATOM   3362  HA1 GLY A 229      45.719  20.077  24.483  1.00  0.00           H
ATOM   3363  HA2 GLY A 229      45.140  21.783  24.334  1.00  0.00           H
ATOM   3364  C   GLY A 229      44.260  20.649  25.903  1.00  0.00           C
ATOM   3365  O   GLY A 229      43.355  19.919  25.488  1.00  0.00           O
ATOM   3366  N   VAL A 230      44.187  21.268  27.083  1.00  0.00           N
ATOM   3367  H   VAL A 230      44.895  21.866  27.479  1.00  0.00           H
ATOM   3368  CA  VAL A 230      43.052  21.196  27.995  1.00  0.00           C
ATOM   3369  HA  VAL A 230      42.534  20.237  28.033  1.00  0.00           H
ATOM   3370  CB  VAL A 230      43.392  21.512  29.509  1.00  0.00           C
ATOM   3371  HB  VAL A 230      42.464  21.502  30.079  1.00  0.00           H
ATOM   3372  CG1 VAL A 230      44.260  20.314  30.008  1.00  0.00           C
ATOM   3373 1HG1 VAL A 230      45.273  20.423  29.615  1.00  0.00           H
ATOM   3374 2HG1 VAL A 230      44.092  20.167  31.069  1.00  0.00           H
ATOM   3375 3HG1 VAL A 230      43.871  19.386  29.590  1.00  0.00           H
ATOM   3376  CG2 VAL A 230      44.212  22.762  29.714  1.00  0.00           C
ATOM   3377 1HG2 VAL A 230      45.189  22.593  29.257  1.00  0.00           H
ATOM   3378 2HG2 VAL A 230      43.651  23.590  29.269  1.00  0.00           H
ATOM   3379 3HG2 VAL A 230      44.186  22.838  30.798  1.00  0.00           H
ATOM   3380  C   VAL A 230      41.987  22.215  27.642  1.00  0.00           C
ATOM   3381  O   VAL A 230      42.346  23.322  27.338  1.00  0.00           O
ATOM   3382  N   PRO A 231      40.648  21.850  27.751  1.00  0.00           N
ATOM   3383  CD  PRO A 231      40.074  20.567  28.223  1.00  0.00           C
ATOM   3384  HD1 PRO A 231      40.445  20.337  29.221  1.00  0.00           H
ATOM   3385  HD2 PRO A 231      40.250  19.788  27.477  1.00  0.00           H
ATOM   3386  CG  PRO A 231      38.596  20.731  28.429  1.00  0.00           C
ATOM   3387  HG1 PRO A 231      38.311  21.109  29.418  1.00  0.00           H
ATOM   3388  HG2 PRO A 231      37.985  19.881  28.120  1.00  0.00           H
ATOM   3389  CB  PRO A 231      38.263  21.957  27.584  1.00  0.00           C
ATOM   3390  HB1 PRO A 231      37.449  22.568  27.981  1.00  0.00           H
ATOM   3391  HB2 PRO A 231      38.120  21.729  26.527  1.00  0.00           H
ATOM   3392  CA  PRO A 231      39.522  22.785  27.667  1.00  0.00           C
ATOM   3393  HA  PRO A 231      39.632  23.360  26.755  1.00  0.00           H
ATOM   3394  C   PRO A 231      39.408  23.841  28.818  1.00  0.00           C
ATOM   3395  O   PRO A 231      40.064  23.728  29.832  1.00  0.00           O
ATOM   3396  N   PRO A 232      38.772  25.012  28.634  1.00  0.00           N
ATOM   3397  CD  PRO A 232      38.043  25.369  27.425  1.00  0.00           C
ATOM   3398  HD1 PRO A 232      37.333  24.627  27.071  1.00  0.00           H
ATOM   3399  HD2 PRO A 232      38.712  25.664  26.609  1.00  0.00           H
ATOM   3400  CG  PRO A 232      37.141  26.575  27.862  1.00  0.00           C
ATOM   3401  HG1 PRO A 232      36.266  26.270  28.448  1.00  0.00           H
ATOM   3402  HG2 PRO A 232      36.782  27.202  27.049  1.00  0.00           H
ATOM   3403  CB  PRO A 232      38.112  27.348  28.834  1.00  0.00           C
ATOM   3404  HB1 PRO A 232      37.724  28.026  29.589  1.00  0.00           H
ATOM   3405  HB2 PRO A 232      38.930  27.812  28.286  1.00  0.00           H
ATOM   3406  CA  PRO A 232      38.787  26.162  29.545  1.00  0.00           C
ATOM   3407  HA  PRO A 232      39.815  26.475  29.756  1.00  0.00           H
ATOM   3408  C   PRO A 232      38.162  25.943  30.961  1.00  0.00           C
ATOM   3409  O   PRO A 232      37.260  25.076  31.084  1.00  0.00           O
ATOM   3410  N   PHE A 233      38.350  26.774  31.950  1.00  0.00           N
ATOM   3411  H   PHE A 233      39.086  27.462  31.858  1.00  0.00           H
ATOM   3412  CA  PHE A 233      37.707  26.774  33.260  1.00  0.00           C
ATOM   3413  HA  PHE A 233      36.997  25.952  33.399  1.00  0.00           H
ATOM   3414  CB  PHE A 233      38.857  26.550  34.328  1.00  0.00           C
ATOM   3415  HB1 PHE A 233      38.472  26.825  35.305  1.00  0.00           H
ATOM   3416  HB2 PHE A 233      39.694  27.228  34.129  1.00  0.00           H
ATOM   3417  CG  PHE A 233      39.432  25.189  34.254  1.00  0.00           C
ATOM   3418  CD1 PHE A 233      39.076  24.228  35.252  1.00  0.00           C
ATOM   3419  HD1 PHE A 233      38.350  24.431  36.025  1.00  0.00           H
ATOM   3420  CE1 PHE A 233      39.648  22.938  35.213  1.00  0.00           C
ATOM   3421  HE1 PHE A 233      39.262  22.256  35.947  1.00  0.00           H
ATOM   3422  CZ  PHE A 233      40.676  22.660  34.367  1.00  0.00           C
ATOM   3423  HZ  PHE A 233      41.123  21.675  34.413  1.00  0.00           H
ATOM   3424  CE2 PHE A 233      41.047  23.631  33.381  1.00  0.00           C
ATOM   3425  HE2 PHE A 233      41.832  23.372  32.679  1.00  0.00           H
ATOM   3426  CD2 PHE A 233      40.413  24.859  33.280  1.00  0.00           C
ATOM   3427  HD2 PHE A 233      40.746  25.564  32.539  1.00  0.00           H
ATOM   3428  C   PHE A 233      37.182  28.139  33.564  1.00  0.00           C
ATOM   3429  O   PHE A 233      37.788  29.155  33.247  1.00  0.00           O
ATOM   3430  N   LEU A 234      36.146  28.104  34.433  1.00  0.00           N
ATOM   3431  H   LEU A 234      35.892  27.205  34.820  1.00  0.00           H
ATOM   3432  CA  LEU A 234      35.561  29.322  35.066  1.00  0.00           C
ATOM   3433  HA  LEU A 234      36.229  30.180  34.993  1.00  0.00           H
ATOM   3434  CB  LEU A 234      34.175  29.595  34.466  1.00  0.00           C
ATOM   3435  HB1 LEU A 234      33.579  28.691  34.576  1.00  0.00           H
ATOM   3436  HB2 LEU A 234      34.209  29.765  33.387  1.00  0.00           H
ATOM   3437  CG  LEU A 234      33.402  30.725  35.173  1.00  0.00           C
ATOM   3438  HG  LEU A 234      33.442  30.345  36.203  1.00  0.00           H
ATOM   3439  CD1 LEU A 234      34.139  32.086  34.979  1.00  0.00           C
ATOM   3440 1HD1 LEU A 234      34.187  32.398  33.933  1.00  0.00           H
ATOM   3441 2HD1 LEU A 234      33.621  32.853  35.544  1.00  0.00           H
ATOM   3442 3HD1 LEU A 234      35.149  32.069  35.387  1.00  0.00           H
ATOM   3443  CD2 LEU A 234      31.894  30.850  34.786  1.00  0.00           C
ATOM   3444 1HD2 LEU A 234      31.371  29.932  35.044  1.00  0.00           H
ATOM   3445 2HD2 LEU A 234      31.348  31.602  35.359  1.00  0.00           H
ATOM   3446 3HD2 LEU A 234      31.809  31.048  33.714  1.00  0.00           H
ATOM   3447  C   LEU A 234      35.508  28.952  36.567  1.00  0.00           C
ATOM   3448  O   LEU A 234      34.835  28.005  37.030  1.00  0.00           O
ATOM   3449  N   LEU A 235      36.144  29.778  37.354  1.00  0.00           N
ATOM   3450  H   LEU A 235      36.723  30.459  36.883  1.00  0.00           H
ATOM   3451  CA  LEU A 235      36.287  29.610  38.765  1.00  0.00           C
ATOM   3452  HA  LEU A 235      36.093  28.573  39.024  1.00  0.00           H
ATOM   3453  CB  LEU A 235      37.745  29.945  39.231  1.00  0.00           C
ATOM   3454  HB1 LEU A 235      38.053  30.957  38.942  1.00  0.00           H
ATOM   3455  HB2 LEU A 235      38.437  29.268  38.744  1.00  0.00           H
ATOM   3456  CG  LEU A 235      38.011  29.720  40.722  1.00  0.00           C
ATOM   3457  HG  LEU A 235      37.251  29.070  41.154  1.00  0.00           H
ATOM   3458  CD1 LEU A 235      39.379  29.071  40.992  1.00  0.00           C
ATOM   3459 1HD1 LEU A 235      39.282  28.012  40.745  1.00  0.00           H
ATOM   3460 2HD1 LEU A 235      40.254  29.576  40.591  1.00  0.00           H
ATOM   3461 3HD1 LEU A 235      39.372  28.939  42.072  1.00  0.00           H
ATOM   3462  CD2 LEU A 235      38.068  31.015  41.576  1.00  0.00           C
ATOM   3463 1HD2 LEU A 235      37.245  31.718  41.425  1.00  0.00           H
ATOM   3464 2HD2 LEU A 235      38.067  30.758  42.630  1.00  0.00           H
ATOM   3465 3HD2 LEU A 235      38.944  31.632  41.377  1.00  0.00           H
ATOM   3466  C   LEU A 235      35.262  30.645  39.359  1.00  0.00           C
ATOM   3467  O   LEU A 235      35.336  31.834  39.035  1.00  0.00           O
ATOM   3468  N   HIS A 236      34.380  30.161  40.225  1.00  0.00           N
ATOM   3469  H   HIS A 236      34.454  29.189  40.486  1.00  0.00           H
ATOM   3470  CA  HIS A 236      33.147  30.843  40.639  1.00  0.00           C
ATOM   3471  HA  HIS A 236      33.287  31.922  40.630  1.00  0.00           H
ATOM   3472  CB  HIS A 236      32.054  30.540  39.656  1.00  0.00           C
ATOM   3473  HB1 HIS A 236      32.394  30.691  38.631  1.00  0.00           H
ATOM   3474  HB2 HIS A 236      31.297  31.293  39.883  1.00  0.00           H
ATOM   3475  CG  HIS A 236      31.408  29.190  39.781  1.00  0.00           C
ATOM   3476  ND1 HIS A 236      30.435  28.905  40.721  1.00  0.00           N
ATOM   3477  HD1 HIS A 236      30.044  29.492  41.448  1.00  0.00           H
ATOM   3478  CE1 HIS A 236      30.060  27.649  40.541  1.00  0.00           C
ATOM   3479  HE1 HIS A 236      29.322  27.118  41.126  1.00  0.00           H
ATOM   3480  NE2 HIS A 236      30.661  27.124  39.518  1.00  0.00           N
ATOM   3481  CD2 HIS A 236      31.536  28.026  39.036  1.00  0.00           C
ATOM   3482  HD2 HIS A 236      32.272  27.846  38.265  1.00  0.00           H
ATOM   3483  C   HIS A 236      32.698  30.497  42.116  1.00  0.00           C
ATOM   3484  O   HIS A 236      33.163  29.540  42.789  1.00  0.00           O
ATOM   3485  N   ARG A 237      31.858  31.261  42.724  1.00  0.00           N
ATOM   3486  H   ARG A 237      31.501  31.993  42.127  1.00  0.00           H
ATOM   3487  CA  ARG A 237      31.360  31.141  44.113  1.00  0.00           C
ATOM   3488  HA  ARG A 237      32.153  30.874  44.813  1.00  0.00           H
ATOM   3489  CB  ARG A 237      30.680  32.412  44.627  1.00  0.00           C
ATOM   3490  HB1 ARG A 237      30.001  32.179  45.437  1.00  0.00           H
ATOM   3491  HB2 ARG A 237      30.063  32.797  43.819  1.00  0.00           H
ATOM   3492  CG  ARG A 237      31.608  33.564  45.108  1.00  0.00           C
ATOM   3493  HG1 ARG A 237      30.959  34.440  45.196  1.00  0.00           H
ATOM   3494  HG2 ARG A 237      32.333  33.671  44.297  1.00  0.00           H
ATOM   3495  CD  ARG A 237      32.360  33.276  46.421  1.00  0.00           C
ATOM   3496  HD1 ARG A 237      33.126  34.031  46.607  1.00  0.00           H
ATOM   3497  HD2 ARG A 237      32.933  32.362  46.317  1.00  0.00           H
ATOM   3498  NE  ARG A 237      31.431  33.398  47.597  1.00  0.00           N
ATOM   3499  HE  ARG A 237      31.147  32.600  48.136  1.00  0.00           H
ATOM   3500  CZ  ARG A 237      30.918  34.521  48.050  1.00  0.00           C
ATOM   3501  NH1 ARG A 237      31.237  35.687  47.640  1.00  0.00           N
ATOM   3502 1HH1 ARG A 237      31.937  35.754  46.911  1.00  0.00           H
ATOM   3503 2HH1 ARG A 237      30.752  36.518  47.957  1.00  0.00           H
ATOM   3504  NH2 ARG A 237      29.953  34.484  48.875  1.00  0.00           N
ATOM   3505 1HH2 ARG A 237      29.750  33.580  49.291  1.00  0.00           H
ATOM   3506 2HH2 ARG A 237      29.467  35.282  49.247  1.00  0.00           H
ATOM   3507  C   ARG A 237      30.344  30.030  44.071  1.00  0.00           C
ATOM   3508  O   ARG A 237      29.651  29.943  43.085  1.00  0.00           O
ATOM   3509  N   GLY A 238      30.407  29.183  45.086  1.00  0.00           N
ATOM   3510  H   GLY A 238      31.047  29.373  45.846  1.00  0.00           H
ATOM   3511  CA  GLY A 238      29.579  28.019  45.165  1.00  0.00           C
ATOM   3512  HA1 GLY A 238      29.665  27.482  44.222  1.00  0.00           H
ATOM   3513  HA2 GLY A 238      28.535  28.313  45.304  1.00  0.00           H
ATOM   3514  C   GLY A 238      29.973  27.023  46.307  1.00  0.00           C
ATOM   3515  O   GLY A 238      30.385  27.458  47.405  1.00  0.00           O
ATOM   3516  N   GLY A 239      29.752  25.713  46.163  1.00  0.00           N
ATOM   3517  H   GLY A 239      29.371  25.429  45.275  1.00  0.00           H
ATOM   3518  CA  GLY A 239      30.031  24.729  47.252  1.00  0.00           C
ATOM   3519  HA1 GLY A 239      30.983  25.024  47.704  1.00  0.00           H
ATOM   3520  HA2 GLY A 239      30.284  23.713  46.925  1.00  0.00           H
ATOM   3521  C   GLY A 239      29.138  24.673  48.466  1.00  0.00           C
ATOM   3522  O   GLY A 239      29.673  24.197  49.510  1.00  0.00           O
ATOM   3523  N   GLY A 240      27.949  25.264  48.466  1.00  0.00           N
ATOM   3524  H   GLY A 240      27.763  25.698  47.575  1.00  0.00           H
ATOM   3525  CA  GLY A 240      27.091  25.470  49.593  1.00  0.00           C
ATOM   3526  HA1 GLY A 240      27.348  24.760  50.378  1.00  0.00           H
ATOM   3527  HA2 GLY A 240      26.106  25.253  49.193  1.00  0.00           H
ATOM   3528  C   GLY A 240      27.073  26.988  50.031  1.00  0.00           C
ATOM   3529  O   GLY A 240      26.130  27.323  50.743  1.00  0.00           O
ATOM   3530  N   ASP A 241      27.883  27.835  49.457  1.00  0.00           N
ATOM   3531  H   ASP A 241      28.564  27.350  48.877  1.00  0.00           H
ATOM   3532  CA  ASP A 241      27.816  29.364  49.352  1.00  0.00           C
ATOM   3533  HA  ASP A 241      27.328  29.742  50.252  1.00  0.00           H
ATOM   3534  CB  ASP A 241      29.273  29.794  49.323  1.00  0.00           C
ATOM   3535  HB1 ASP A 241      29.713  29.538  48.356  1.00  0.00           H
ATOM   3536  HB2 ASP A 241      29.824  29.253  50.084  1.00  0.00           H
ATOM   3537  CG  ASP A 241      29.569  31.301  49.584  1.00  0.00           C
ATOM   3538  OD1 ASP A 241      30.726  31.652  49.433  1.00  0.00           O
ATOM   3539  OD2 ASP A 241      28.628  32.120  49.862  1.00  0.00           O
ATOM   3540  C   ASP A 241      27.035  29.775  48.056  1.00  0.00           C
ATOM   3541  O   ASP A 241      27.194  29.152  46.990  1.00  0.00           O
ATOM   3542  N   LEU A 242      26.284  30.887  48.050  1.00  0.00           N
ATOM   3543  H   LEU A 242      26.125  31.265  48.975  1.00  0.00           H
ATOM   3544  CA  LEU A 242      25.488  31.351  46.919  1.00  0.00           C
ATOM   3545  HA  LEU A 242      24.598  31.775  47.401  1.00  0.00           H
ATOM   3546  CB  LEU A 242      26.142  32.469  46.134  1.00  0.00           C
ATOM   3547  HB1 LEU A 242      25.394  32.776  45.399  1.00  0.00           H
ATOM   3548  HB2 LEU A 242      26.965  32.093  45.540  1.00  0.00           H
ATOM   3549  CG  LEU A 242      26.769  33.716  46.864  1.00  0.00           C
ATOM   3550  HG  LEU A 242      27.529  33.361  47.567  1.00  0.00           H
ATOM   3551  CD1 LEU A 242      27.356  34.704  45.838  1.00  0.00           C
ATOM   3552 1HD1 LEU A 242      28.113  34.344  45.150  1.00  0.00           H
ATOM   3553 2HD1 LEU A 242      26.557  35.167  45.245  1.00  0.00           H
ATOM   3554 3HD1 LEU A 242      27.840  35.537  46.335  1.00  0.00           H
ATOM   3555  CD2 LEU A 242      25.825  34.562  47.722  1.00  0.00           C
ATOM   3556 1HD2 LEU A 242      25.429  33.941  48.532  1.00  0.00           H
ATOM   3557 2HD2 LEU A 242      26.360  35.425  48.110  1.00  0.00           H
ATOM   3558 3HD2 LEU A 242      24.894  34.860  47.243  1.00  0.00           H
ATOM   3559  C   LEU A 242      24.873  30.259  45.984  1.00  0.00           C
ATOM   3560  O   LEU A 242      25.147  30.218  44.776  1.00  0.00           O
ATOM   3561  N   PRO A 243      23.984  29.318  46.459  1.00  0.00           N
ATOM   3562  CD  PRO A 243      23.514  29.285  47.837  1.00  0.00           C
ATOM   3563  HD1 PRO A 243      23.173  30.269  48.142  1.00  0.00           H
ATOM   3564  HD2 PRO A 243      24.108  28.660  48.506  1.00  0.00           H
ATOM   3565  CG  PRO A 243      22.256  28.552  47.806  1.00  0.00           C
ATOM   3566  HG1 PRO A 243      21.422  29.214  47.586  1.00  0.00           H
ATOM   3567  HG2 PRO A 243      22.105  28.061  48.772  1.00  0.00           H
ATOM   3568  CB  PRO A 243      22.500  27.488  46.814  1.00  0.00           C
ATOM   3569  HB1 PRO A 243      21.601  27.190  46.271  1.00  0.00           H
ATOM   3570  HB2 PRO A 243      23.077  26.676  47.258  1.00  0.00           H
ATOM   3571  CA  PRO A 243      23.428  28.182  45.759  1.00  0.00           C
ATOM   3572  HA  PRO A 243      24.176  27.440  45.475  1.00  0.00           H
ATOM   3573  C   PRO A 243      22.630  28.661  44.542  1.00  0.00           C
ATOM   3574  O   PRO A 243      22.500  27.918  43.536  1.00  0.00           O
ATOM   3575  N   ASN A 244      21.865  29.772  44.581  1.00  0.00           N
ATOM   3576  H   ASN A 244      22.007  30.414  45.351  1.00  0.00           H
ATOM   3577  CA  ASN A 244      20.777  30.169  43.666  1.00  0.00           C
ATOM   3578  HA  ASN A 244      20.262  29.314  43.228  1.00  0.00           H
ATOM   3579  CB  ASN A 244      19.706  30.877  44.535  1.00  0.00           C
ATOM   3580  HB1 ASN A 244      20.104  31.850  44.818  1.00  0.00           H
ATOM   3581  HB2 ASN A 244      19.463  30.297  45.433  1.00  0.00           H
ATOM   3582  CG  ASN A 244      18.382  31.015  43.770  1.00  0.00           C
ATOM   3583  OD1 ASN A 244      18.003  30.114  43.068  1.00  0.00           O
ATOM   3584  ND2 ASN A 244      17.772  32.168  43.777  1.00  0.00           N
ATOM   3585 1HD2 ASN A 244      18.173  32.952  44.276  1.00  0.00           H
ATOM   3586 2HD2 ASN A 244      16.921  32.183  43.236  1.00  0.00           H
ATOM   3587  C   ASN A 244      21.396  31.088  42.599  1.00  0.00           C
ATOM   3588  O   ASN A 244      20.860  31.189  41.538  1.00  0.00           O
ATOM   3589  N   SER A 245      22.620  31.600  42.839  1.00  0.00           N
ATOM   3590  H   SER A 245      22.822  31.665  43.834  1.00  0.00           H
ATOM   3591  CA  SER A 245      23.498  32.185  41.800  1.00  0.00           C
ATOM   3592  HA  SER A 245      22.751  32.432  41.041  1.00  0.00           H
ATOM   3593  CB  SER A 245      24.414  33.362  42.260  1.00  0.00           C
ATOM   3594  HB1 SER A 245      25.179  33.397  41.475  1.00  0.00           H
ATOM   3595  HB2 SER A 245      24.810  33.131  43.244  1.00  0.00           H
ATOM   3596  OG  SER A 245      23.712  34.576  42.061  1.00  0.00           O
ATOM   3597  HG  SER A 245      24.357  35.274  42.213  1.00  0.00           H
ATOM   3598  C   SER A 245      24.327  31.100  41.074  1.00  0.00           C
ATOM   3599  O   SER A 245      24.701  31.323  39.942  1.00  0.00           O
ATOM   3600  N   GLN A 246      24.615  29.955  41.775  1.00  0.00           N
ATOM   3601  H   GLN A 246      24.343  29.806  42.734  1.00  0.00           H
ATOM   3602  CA  GLN A 246      25.287  28.822  41.095  1.00  0.00           C
ATOM   3603  HA  GLN A 246      26.033  29.168  40.377  1.00  0.00           H
ATOM   3604  CB  GLN A 246      26.033  27.947  42.103  1.00  0.00           C
ATOM   3605  HB1 GLN A 246      25.444  27.807  43.004  1.00  0.00           H
ATOM   3606  HB2 GLN A 246      26.892  28.519  42.448  1.00  0.00           H
ATOM   3607  CG  GLN A 246      26.530  26.652  41.575  1.00  0.00           C
ATOM   3608  HG1 GLN A 246      27.147  26.968  40.728  1.00  0.00           H
ATOM   3609  HG2 GLN A 246      25.684  26.021  41.306  1.00  0.00           H
ATOM   3610  CD  GLN A 246      27.425  25.850  42.608  1.00  0.00           C
ATOM   3611  OE1 GLN A 246      27.601  26.361  43.669  1.00  0.00           O
ATOM   3612  NE2 GLN A 246      27.801  24.588  42.302  1.00  0.00           N
ATOM   3613 1HE2 GLN A 246      27.496  24.044  41.505  1.00  0.00           H
ATOM   3614 2HE2 GLN A 246      28.394  24.210  43.028  1.00  0.00           H
ATOM   3615  C   GLN A 246      24.317  27.994  40.275  1.00  0.00           C
ATOM   3616  O   GLN A 246      24.756  27.534  39.243  1.00  0.00           O
ATOM   3617  N   GLU A 247      23.004  27.958  40.635  1.00  0.00           N
ATOM   3618  H   GLU A 247      22.876  28.146  41.616  1.00  0.00           H
ATOM   3619  CA  GLU A 247      21.877  27.502  39.752  1.00  0.00           C
ATOM   3620  HA  GLU A 247      22.056  26.484  39.399  1.00  0.00           H
ATOM   3621  CB  GLU A 247      20.593  27.417  40.556  1.00  0.00           C
ATOM   3622  HB1 GLU A 247      20.107  28.384  40.692  1.00  0.00           H
ATOM   3623  HB2 GLU A 247      20.838  27.040  41.555  1.00  0.00           H
ATOM   3624  CG  GLU A 247      19.535  26.362  39.980  1.00  0.00           C
ATOM   3625  HG1 GLU A 247      20.090  25.418  39.917  1.00  0.00           H
ATOM   3626  HG2 GLU A 247      19.237  26.737  39.003  1.00  0.00           H
ATOM   3627  CD  GLU A 247      18.286  26.255  40.815  1.00  0.00           C
ATOM   3628  OE1 GLU A 247      17.202  26.701  40.436  1.00  0.00           O
ATOM   3629  OE2 GLU A 247      18.332  25.661  41.944  1.00  0.00           O
ATOM   3630  C   GLU A 247      21.535  28.408  38.562  1.00  0.00           C
ATOM   3631  O   GLU A 247      20.950  27.972  37.533  1.00  0.00           O
ATOM   3632  N   ALA A 248      21.844  29.722  38.687  1.00  0.00           N
ATOM   3633  H   ALA A 248      22.152  30.114  39.561  1.00  0.00           H
ATOM   3634  CA  ALA A 248      21.923  30.606  37.469  1.00  0.00           C
ATOM   3635  HA  ALA A 248      21.093  30.497  36.774  1.00  0.00           H
ATOM   3636  CB  ALA A 248      21.964  32.096  37.746  1.00  0.00           C
ATOM   3637  HB1 ALA A 248      22.671  32.367  38.532  1.00  0.00           H
ATOM   3638  HB2 ALA A 248      22.204  32.693  36.870  1.00  0.00           H
ATOM   3639  HB3 ALA A 248      20.990  32.425  38.121  1.00  0.00           H
ATOM   3640  C   ALA A 248      23.124  30.157  36.682  1.00  0.00           C
ATOM   3641  O   ALA A 248      23.027  29.910  35.483  1.00  0.00           O
ATOM   3642  N   LEU A 249      24.303  29.951  37.264  1.00  0.00           N
ATOM   3643  H   LEU A 249      24.371  30.225  38.238  1.00  0.00           H
ATOM   3644  CA  LEU A 249      25.599  29.670  36.492  1.00  0.00           C
ATOM   3645  HA  LEU A 249      25.704  30.416  35.715  1.00  0.00           H
ATOM   3646  CB  LEU A 249      26.855  29.662  37.427  1.00  0.00           C
ATOM   3647  HB1 LEU A 249      27.667  29.148  36.915  1.00  0.00           H
ATOM   3648  HB2 LEU A 249      26.594  29.188  38.374  1.00  0.00           H
ATOM   3649  CG  LEU A 249      27.373  31.096  37.756  1.00  0.00           C
ATOM   3650  HG  LEU A 249      26.582  31.774  38.066  1.00  0.00           H
ATOM   3651  CD1 LEU A 249      28.343  30.927  38.946  1.00  0.00           C
ATOM   3652 1HD1 LEU A 249      29.195  30.284  38.734  1.00  0.00           H
ATOM   3653 2HD1 LEU A 249      28.774  31.853  39.326  1.00  0.00           H
ATOM   3654 3HD1 LEU A 249      27.786  30.524  39.799  1.00  0.00           H
ATOM   3655  CD2 LEU A 249      28.054  31.868  36.633  1.00  0.00           C
ATOM   3656 1HD2 LEU A 249      27.394  31.991  35.774  1.00  0.00           H
ATOM   3657 2HD2 LEU A 249      28.313  32.874  36.971  1.00  0.00           H
ATOM   3658 3HD2 LEU A 249      28.889  31.323  36.185  1.00  0.00           H
ATOM   3659  C   LEU A 249      25.502  28.353  35.750  1.00  0.00           C
ATOM   3660  O   LEU A 249      26.090  28.272  34.679  1.00  0.00           O
ATOM   3661  N   GLN A 250      24.767  27.375  36.138  1.00  0.00           N
ATOM   3662  H   GLN A 250      24.320  27.477  37.046  1.00  0.00           H
ATOM   3663  CA  GLN A 250      24.496  26.095  35.435  1.00  0.00           C
ATOM   3664  HA  GLN A 250      25.405  25.563  35.178  1.00  0.00           H
ATOM   3665  CB  GLN A 250      23.812  25.298  36.541  1.00  0.00           C
ATOM   3666  HB1 GLN A 250      23.260  24.497  36.055  1.00  0.00           H
ATOM   3667  HB2 GLN A 250      23.030  25.905  36.991  1.00  0.00           H
ATOM   3668  CG  GLN A 250      24.725  24.630  37.642  1.00  0.00           C
ATOM   3669  HG1 GLN A 250      25.476  25.379  37.886  1.00  0.00           H
ATOM   3670  HG2 GLN A 250      25.312  23.764  37.329  1.00  0.00           H
ATOM   3671  CD  GLN A 250      23.967  24.313  38.910  1.00  0.00           C
ATOM   3672  OE1 GLN A 250      22.743  24.361  39.031  1.00  0.00           O
ATOM   3673  NE2 GLN A 250      24.536  23.787  39.943  1.00  0.00           N
ATOM   3674 1HE2 GLN A 250      25.490  23.464  39.888  1.00  0.00           H
ATOM   3675 2HE2 GLN A 250      24.023  23.458  40.742  1.00  0.00           H
ATOM   3676  C   GLN A 250      23.619  26.227  34.195  1.00  0.00           C
ATOM   3677  O   GLN A 250      23.151  25.243  33.648  1.00  0.00           O
ATOM   3678  N   LYS A 251      23.353  27.443  33.705  1.00  0.00           N
ATOM   3679  H   LYS A 251      23.681  28.218  34.273  1.00  0.00           H
ATOM   3680  CA  LYS A 251      22.949  27.824  32.362  1.00  0.00           C
ATOM   3681  HA  LYS A 251      22.397  27.024  31.876  1.00  0.00           H
ATOM   3682  CB  LYS A 251      22.224  29.140  32.406  1.00  0.00           C
ATOM   3683  HB1 LYS A 251      22.088  29.584  31.422  1.00  0.00           H
ATOM   3684  HB2 LYS A 251      22.919  29.788  32.943  1.00  0.00           H
ATOM   3685  CG  LYS A 251      20.848  29.081  33.059  1.00  0.00           C
ATOM   3686  HG1 LYS A 251      20.965  28.446  33.939  1.00  0.00           H
ATOM   3687  HG2 LYS A 251      20.230  28.545  32.333  1.00  0.00           H
ATOM   3688  CD  LYS A 251      20.359  30.493  33.284  1.00  0.00           C
ATOM   3689  HD1 LYS A 251      20.729  31.052  32.419  1.00  0.00           H
ATOM   3690  HD2 LYS A 251      20.879  30.933  34.137  1.00  0.00           H
ATOM   3691  CE  LYS A 251      18.851  30.580  33.429  1.00  0.00           C
ATOM   3692  HE1 LYS A 251      18.501  29.944  34.249  1.00  0.00           H
ATOM   3693  HE2 LYS A 251      18.411  30.194  32.515  1.00  0.00           H
ATOM   3694  NZ  LYS A 251      18.401  31.960  33.612  1.00  0.00           N
ATOM   3695  HZ1 LYS A 251      18.482  32.406  32.709  1.00  0.00           H
ATOM   3696  HZ2 LYS A 251      17.440  31.991  33.909  1.00  0.00           H
ATOM   3697  HZ3 LYS A 251      19.027  32.520  34.173  1.00  0.00           H
ATOM   3698  C   LYS A 251      24.123  27.907  31.364  1.00  0.00           C
ATOM   3699  O   LYS A 251      23.964  27.852  30.139  1.00  0.00           O
ATOM   3700  N   LEU A 252      25.361  27.968  31.831  1.00  0.00           N
ATOM   3701  H   LEU A 252      25.401  27.864  32.840  1.00  0.00           H
ATOM   3702  CA  LEU A 252      26.624  27.735  31.153  1.00  0.00           C
ATOM   3703  HA  LEU A 252      26.658  28.372  30.263  1.00  0.00           H
ATOM   3704  CB  LEU A 252      27.893  28.220  31.930  1.00  0.00           C
ATOM   3705  HB1 LEU A 252      28.861  28.186  31.427  1.00  0.00           H
ATOM   3706  HB2 LEU A 252      27.932  27.604  32.830  1.00  0.00           H
ATOM   3707  CG  LEU A 252      27.796  29.706  32.293  1.00  0.00           C
ATOM   3708  HG  LEU A 252      26.797  29.882  32.714  1.00  0.00           H
ATOM   3709  CD1 LEU A 252      28.751  30.086  33.332  1.00  0.00           C
ATOM   3710 1HD1 LEU A 252      28.655  31.136  33.617  1.00  0.00           H
ATOM   3711 2HD1 LEU A 252      28.585  29.449  34.196  1.00  0.00           H
ATOM   3712 3HD1 LEU A 252      29.722  29.909  32.880  1.00  0.00           H
ATOM   3713  CD2 LEU A 252      28.094  30.564  31.041  1.00  0.00           C
ATOM   3714 1HD2 LEU A 252      29.071  30.289  30.642  1.00  0.00           H
ATOM   3715 2HD2 LEU A 252      27.372  30.412  30.241  1.00  0.00           H
ATOM   3716 3HD2 LEU A 252      28.277  31.618  31.213  1.00  0.00           H
ATOM   3717  C   LEU A 252      26.793  26.291  30.702  1.00  0.00           C
ATOM   3718  O   LEU A 252      26.313  25.443  31.383  1.00  0.00           O
ATOM   3719  N   SER A 253      27.392  26.111  29.502  1.00  0.00           N
ATOM   3720  H   SER A 253      27.833  26.930  29.112  1.00  0.00           H
ATOM   3721  CA  SER A 253      27.448  24.799  28.712  1.00  0.00           C
ATOM   3722  HA  SER A 253      27.134  23.997  29.379  1.00  0.00           H
ATOM   3723  CB  SER A 253      26.497  24.795  27.463  1.00  0.00           C
ATOM   3724  HB1 SER A 253      25.453  24.905  27.758  1.00  0.00           H
ATOM   3725  HB2 SER A 253      26.513  23.893  26.839  1.00  0.00           H
ATOM   3726  OG  SER A 253      26.786  25.905  26.582  1.00  0.00           O
ATOM   3727  HG  SER A 253      26.639  25.621  25.671  1.00  0.00           H
ATOM   3728  C   SER A 253      28.840  24.323  28.254  1.00  0.00           C
ATOM   3729  O   SER A 253      29.108  23.120  28.325  1.00  0.00           O
ATOM   3730  N   ASP A 254      29.770  25.225  27.834  1.00  0.00           N
ATOM   3731  H   ASP A 254      29.532  26.204  27.874  1.00  0.00           H
ATOM   3732  CA  ASP A 254      31.024  24.932  27.101  1.00  0.00           C
ATOM   3733  HA  ASP A 254      31.121  23.857  27.202  1.00  0.00           H
ATOM   3734  CB  ASP A 254      30.889  25.253  25.606  1.00  0.00           C
ATOM   3735  HB1 ASP A 254      30.374  24.427  25.126  1.00  0.00           H
ATOM   3736  HB2 ASP A 254      31.848  25.202  25.088  1.00  0.00           H
ATOM   3737  CG  ASP A 254      30.223  26.557  25.366  1.00  0.00           C
ATOM   3738  OD1 ASP A 254      29.972  26.826  24.143  1.00  0.00           O
ATOM   3739  OD2 ASP A 254      30.061  27.487  26.240  1.00  0.00           O
ATOM   3740  C   ASP A 254      32.256  25.533  27.854  1.00  0.00           C
ATOM   3741  O   ASP A 254      33.173  26.078  27.181  1.00  0.00           O
ATOM   3742  N   VAL A 255      32.179  25.610  29.195  1.00  0.00           N
ATOM   3743  H   VAL A 255      31.386  25.274  29.726  1.00  0.00           H
ATOM   3744  CA  VAL A 255      33.369  25.916  30.106  1.00  0.00           C
ATOM   3745  HA  VAL A 255      34.303  25.842  29.548  1.00  0.00           H
ATOM   3746  CB  VAL A 255      33.248  27.401  30.566  1.00  0.00           C
ATOM   3747  HB  VAL A 255      32.888  27.947  29.699  1.00  0.00           H
ATOM   3748  CG1 VAL A 255      32.220  27.641  31.671  1.00  0.00           C
ATOM   3749 1HG1 VAL A 255      31.954  28.705  31.676  1.00  0.00           H
ATOM   3750 2HG1 VAL A 255      31.340  27.040  31.429  1.00  0.00           H
ATOM   3751 3HG1 VAL A 255      32.548  27.319  32.655  1.00  0.00           H
ATOM   3752  CG2 VAL A 255      34.588  27.917  31.092  1.00  0.00           C
ATOM   3753 1HG2 VAL A 255      34.547  28.983  31.316  1.00  0.00           H
ATOM   3754 2HG2 VAL A 255      34.805  27.375  32.010  1.00  0.00           H
ATOM   3755 3HG2 VAL A 255      35.359  27.715  30.352  1.00  0.00           H
ATOM   3756  C   VAL A 255      33.321  24.964  31.282  1.00  0.00           C
ATOM   3757  O   VAL A 255      32.196  24.568  31.636  1.00  0.00           O
ATOM   3758  N   THR A 256      34.419  24.722  31.992  1.00  0.00           N
ATOM   3759  H   THR A 256      35.301  25.007  31.596  1.00  0.00           H
ATOM   3760  CA  THR A 256      34.432  23.850  33.103  1.00  0.00           C
ATOM   3761  HA  THR A 256      33.580  23.179  33.085  1.00  0.00           H
ATOM   3762  CB  THR A 256      35.708  23.036  33.239  1.00  0.00           C
ATOM   3763  HB  THR A 256      36.579  23.700  33.248  1.00  0.00           H
ATOM   3764  CG2 THR A 256      35.877  22.081  34.473  1.00  0.00           C
ATOM   3765 1HG2 THR A 256      35.509  22.535  35.391  1.00  0.00           H
ATOM   3766 2HG2 THR A 256      35.322  21.147  34.421  1.00  0.00           H
ATOM   3767 3HG2 THR A 256      36.957  21.982  34.510  1.00  0.00           H
ATOM   3768  OG1 THR A 256      35.846  22.145  32.122  1.00  0.00           O
ATOM   3769  HG1 THR A 256      36.738  22.327  31.800  1.00  0.00           H
ATOM   3770  C   THR A 256      34.297  24.577  34.407  1.00  0.00           C
ATOM   3771  O   THR A 256      35.075  25.391  34.775  1.00  0.00           O
ATOM   3772  N   LEU A 257      33.112  24.459  35.050  1.00  0.00           N
ATOM   3773  H   LEU A 257      32.391  23.910  34.604  1.00  0.00           H
ATOM   3774  CA  LEU A 257      32.758  25.320  36.126  1.00  0.00           C
ATOM   3775  HA  LEU A 257      33.174  26.285  35.853  1.00  0.00           H
ATOM   3776  CB  LEU A 257      31.193  25.456  36.379  1.00  0.00           C
ATOM   3777  HB1 LEU A 257      30.905  26.189  37.120  1.00  0.00           H
ATOM   3778  HB2 LEU A 257      30.825  24.492  36.731  1.00  0.00           H
ATOM   3779  CG  LEU A 257      30.343  25.896  35.214  1.00  0.00           C
ATOM   3780  HG  LEU A 257      30.584  25.237  34.380  1.00  0.00           H
ATOM   3781  CD1 LEU A 257      28.866  25.829  35.550  1.00  0.00           C
ATOM   3782 1HD1 LEU A 257      28.734  26.474  36.428  1.00  0.00           H
ATOM   3783 2HD1 LEU A 257      28.238  26.040  34.689  1.00  0.00           H
ATOM   3784 3HD1 LEU A 257      28.665  24.795  35.825  1.00  0.00           H
ATOM   3785  CD2 LEU A 257      30.787  27.326  34.781  1.00  0.00           C
ATOM   3786 1HD2 LEU A 257      30.656  28.122  35.520  1.00  0.00           H
ATOM   3787 2HD2 LEU A 257      31.851  27.388  34.568  1.00  0.00           H
ATOM   3788 3HD2 LEU A 257      30.306  27.511  33.823  1.00  0.00           H
ATOM   3789  C   LEU A 257      33.469  24.823  37.364  1.00  0.00           C
ATOM   3790  O   LEU A 257      33.434  23.632  37.522  1.00  0.00           O
ATOM   3791  N   VAL A 258      34.196  25.582  38.180  1.00  0.00           N
ATOM   3792  H   VAL A 258      34.425  26.536  37.928  1.00  0.00           H
ATOM   3793  CA  VAL A 258      34.869  25.247  39.419  1.00  0.00           C
ATOM   3794  HA  VAL A 258      34.702  24.211  39.710  1.00  0.00           H
ATOM   3795  CB  VAL A 258      36.368  25.296  39.229  1.00  0.00           C
ATOM   3796  HB  VAL A 258      36.743  26.229  38.820  1.00  0.00           H
ATOM   3797  CG1 VAL A 258      37.002  25.082  40.658  1.00  0.00           C
ATOM   3798 1HG1 VAL A 258      38.082  24.936  40.669  1.00  0.00           H
ATOM   3799 2HG1 VAL A 258      36.843  25.916  41.335  1.00  0.00           H
ATOM   3800 3HG1 VAL A 258      36.559  24.185  41.101  1.00  0.00           H
ATOM   3801  CG2 VAL A 258      36.999  24.238  38.273  1.00  0.00           C
ATOM   3802 1HG2 VAL A 258      36.672  23.248  38.569  1.00  0.00           H
ATOM   3803 2HG2 VAL A 258      36.711  24.352  37.224  1.00  0.00           H
ATOM   3804 3HG2 VAL A 258      38.072  24.339  38.440  1.00  0.00           H
ATOM   3805  C   VAL A 258      34.288  26.077  40.546  1.00  0.00           C
ATOM   3806  O   VAL A 258      34.486  27.283  40.452  1.00  0.00           O
ATOM   3807  N   PRO A 259      33.656  25.420  41.556  1.00  0.00           N
ATOM   3808  CD  PRO A 259      33.230  23.971  41.542  1.00  0.00           C
ATOM   3809  HD1 PRO A 259      34.048  23.284  41.753  1.00  0.00           H
ATOM   3810  HD2 PRO A 259      32.881  23.743  40.541  1.00  0.00           H
ATOM   3811  CG  PRO A 259      32.067  23.855  42.505  1.00  0.00           C
ATOM   3812  HG1 PRO A 259      32.324  23.276  43.395  1.00  0.00           H
ATOM   3813  HG2 PRO A 259      31.207  23.385  42.033  1.00  0.00           H
ATOM   3814  CB  PRO A 259      31.784  25.311  42.904  1.00  0.00           C
ATOM   3815  HB1 PRO A 259      31.466  25.372  43.944  1.00  0.00           H
ATOM   3816  HB2 PRO A 259      30.971  25.730  42.317  1.00  0.00           H
ATOM   3817  CA  PRO A 259      33.013  26.119  42.653  1.00  0.00           C
ATOM   3818  HA  PRO A 259      32.718  27.126  42.353  1.00  0.00           H
ATOM   3819  C   PRO A 259      33.969  26.125  43.911  1.00  0.00           C
ATOM   3820  O   PRO A 259      34.543  25.112  44.314  1.00  0.00           O
ATOM   3821  N   VAL A 260      34.062  27.265  44.584  1.00  0.00           N
ATOM   3822  H   VAL A 260      33.575  28.005  44.100  1.00  0.00           H
ATOM   3823  CA  VAL A 260      34.635  27.455  45.873  1.00  0.00           C
ATOM   3824  HA  VAL A 260      34.690  26.503  46.415  1.00  0.00           H
ATOM   3825  CB  VAL A 260      36.080  28.062  45.792  1.00  0.00           C
ATOM   3826  HB  VAL A 260      36.401  28.351  46.786  1.00  0.00           H
ATOM   3827  CG1 VAL A 260      37.037  27.026  45.180  1.00  0.00           C
ATOM   3828 1HG1 VAL A 260      36.750  26.668  44.190  1.00  0.00           H
ATOM   3829 2HG1 VAL A 260      38.012  27.483  45.013  1.00  0.00           H
ATOM   3830 3HG1 VAL A 260      37.069  26.202  45.900  1.00  0.00           H
ATOM   3831  CG2 VAL A 260      36.267  29.363  44.983  1.00  0.00           C
ATOM   3832 1HG2 VAL A 260      35.677  30.129  45.485  1.00  0.00           H
ATOM   3833 2HG2 VAL A 260      37.325  29.652  44.942  1.00  0.00           H
ATOM   3834 3HG2 VAL A 260      35.925  29.281  43.947  1.00  0.00           H
ATOM   3835  C   VAL A 260      33.757  28.338  46.754  1.00  0.00           C
ATOM   3836  O   VAL A 260      33.350  29.430  46.363  1.00  0.00           O
ATOM   3837  N   SER A 261      33.571  27.986  48.024  1.00  0.00           N
ATOM   3838  H   SER A 261      33.936  27.059  48.205  1.00  0.00           H
ATOM   3839  CA  SER A 261      33.041  28.810  49.180  1.00  0.00           C
ATOM   3840  HA  SER A 261      32.165  29.336  48.799  1.00  0.00           H
ATOM   3841  CB  SER A 261      32.502  27.946  50.378  1.00  0.00           C
ATOM   3842  HB1 SER A 261      31.879  28.642  50.950  1.00  0.00           H
ATOM   3843  HB2 SER A 261      33.283  27.532  51.020  1.00  0.00           H
ATOM   3844  OG  SER A 261      31.561  27.021  49.977  1.00  0.00           O
ATOM   3845  HG  SER A 261      31.163  27.253  49.138  1.00  0.00           H
ATOM   3846  C   SER A 261      33.961  29.854  49.665  1.00  0.00           C
ATOM   3847  O   SER A 261      35.120  29.589  49.973  1.00  0.00           O
ATOM   3848  N   CYS A 262      33.425  31.122  49.817  1.00  0.00           N
ATOM   3849  H   CYS A 262      32.466  31.222  49.503  1.00  0.00           H
ATOM   3850  CA  CYS A 262      34.025  32.343  50.437  1.00  0.00           C
ATOM   3851  HA  CYS A 262      34.846  31.907  51.011  1.00  0.00           H
ATOM   3852  CB  CYS A 262      34.735  33.277  49.370  1.00  0.00           C
ATOM   3853  HB1 CYS A 262      35.244  34.046  49.949  1.00  0.00           H
ATOM   3854  HB2 CYS A 262      34.058  33.710  48.625  1.00  0.00           H
ATOM   3855  SG  CYS A 262      36.093  32.251  48.629  1.00  0.00           S
ATOM   3856  HG  CYS A 262      35.508  31.078  48.847  1.00  0.00           H
ATOM   3857  C   CYS A 262      32.999  33.150  51.270  1.00  0.00           C
ATOM   3858  O   CYS A 262      32.885  34.357  51.152  1.00  0.00           O
ATOM   3859  N   SER A 263      32.211  32.482  52.104  1.00  0.00           N
ATOM   3860  H   SER A 263      32.489  31.519  52.238  1.00  0.00           H
ATOM   3861  CA  SER A 263      31.100  32.959  52.889  1.00  0.00           C
ATOM   3862  HA  SER A 263      30.520  33.658  52.280  1.00  0.00           H
ATOM   3863  CB  SER A 263      30.250  31.790  53.352  1.00  0.00           C
ATOM   3864  HB1 SER A 263      29.921  31.244  52.463  1.00  0.00           H
ATOM   3865  HB2 SER A 263      29.294  32.183  53.714  1.00  0.00           H
ATOM   3866  OG  SER A 263      30.859  30.982  54.216  1.00  0.00           O
ATOM   3867  HG  SER A 263      31.748  30.743  53.958  1.00  0.00           H
ATOM   3868  C   SER A 263      31.684  33.849  54.064  1.00  0.00           C
ATOM   3869  O   SER A 263      30.973  34.802  54.483  1.00  0.00           O
ATOM   3870  N   GLU A 264      32.870  33.556  54.635  1.00  0.00           N
ATOM   3871  H   GLU A 264      33.296  32.724  54.247  1.00  0.00           H
ATOM   3872  CA  GLU A 264      33.501  34.236  55.812  1.00  0.00           C
ATOM   3873  HA  GLU A 264      32.798  34.706  56.492  1.00  0.00           H
ATOM   3874  CB  GLU A 264      34.316  33.222  56.639  1.00  0.00           C
ATOM   3875  HB1 GLU A 264      35.239  32.962  56.138  1.00  0.00           H
ATOM   3876  HB2 GLU A 264      33.731  32.313  56.755  1.00  0.00           H
ATOM   3877  CG  GLU A 264      34.702  33.728  58.061  1.00  0.00           C
ATOM   3878  HG1 GLU A 264      35.283  34.647  58.100  1.00  0.00           H
ATOM   3879  HG2 GLU A 264      35.373  32.955  58.439  1.00  0.00           H
ATOM   3880  CD  GLU A 264      33.450  33.857  58.897  1.00  0.00           C
ATOM   3881  OE1 GLU A 264      33.486  34.682  59.825  1.00  0.00           O
ATOM   3882  OE2 GLU A 264      32.349  33.262  58.658  1.00  0.00           O
ATOM   3883  C   GLU A 264      34.487  35.274  55.317  1.00  0.00           C
ATOM   3884  O   GLU A 264      34.663  36.278  55.955  1.00  0.00           O
ATOM   3885  N   LEU A 265      34.997  35.062  54.095  1.00  0.00           N
ATOM   3886  H   LEU A 265      34.709  34.214  53.635  1.00  0.00           H
ATOM   3887  CA  LEU A 265      35.951  36.086  53.479  1.00  0.00           C
ATOM   3888  HA  LEU A 265      36.580  36.534  54.240  1.00  0.00           H
ATOM   3889  CB  LEU A 265      36.884  35.271  52.550  1.00  0.00           C
ATOM   3890  HB1 LEU A 265      37.529  35.976  52.023  1.00  0.00           H
ATOM   3891  HB2 LEU A 265      36.150  34.860  51.847  1.00  0.00           H
ATOM   3892  CG  LEU A 265      37.778  34.243  53.154  1.00  0.00           C
ATOM   3893  HG  LEU A 265      37.163  33.520  53.691  1.00  0.00           H
ATOM   3894  CD1 LEU A 265      38.534  33.452  52.055  1.00  0.00           C
ATOM   3895 1HD1 LEU A 265      37.823  32.910  51.422  1.00  0.00           H
ATOM   3896 2HD1 LEU A 265      39.131  34.151  51.462  1.00  0.00           H
ATOM   3897 3HD1 LEU A 265      39.292  32.857  52.557  1.00  0.00           H
ATOM   3898  CD2 LEU A 265      38.722  34.834  54.169  1.00  0.00           C
ATOM   3899 1HD2 LEU A 265      39.360  34.031  54.549  1.00  0.00           H
ATOM   3900 2HD2 LEU A 265      39.266  35.626  53.649  1.00  0.00           H
ATOM   3901 3HD2 LEU A 265      38.246  35.212  55.061  1.00  0.00           H
ATOM   3902  C   LEU A 265      35.201  37.281  52.861  1.00  0.00           C
ATOM   3903  O   LEU A 265      35.620  38.389  52.901  1.00  0.00           O
ATOM   3904  N   GLU A 266      33.913  37.129  52.479  1.00  0.00           N
ATOM   3905  H   GLU A 266      33.543  36.199  52.539  1.00  0.00           H
ATOM   3906  CA  GLU A 266      32.987  38.181  51.997  1.00  0.00           C
ATOM   3907  HA  GLU A 266      33.365  38.767  51.158  1.00  0.00           H
ATOM   3908  CB  GLU A 266      31.783  37.438  51.554  1.00  0.00           C
ATOM   3909  HB1 GLU A 266      31.285  36.919  52.370  1.00  0.00           H
ATOM   3910  HB2 GLU A 266      32.055  36.689  50.814  1.00  0.00           H
ATOM   3911  CG  GLU A 266      30.706  38.309  50.952  1.00  0.00           C
ATOM   3912  HG1 GLU A 266      31.082  39.034  50.228  1.00  0.00           H
ATOM   3913  HG2 GLU A 266      30.182  38.871  51.718  1.00  0.00           H
ATOM   3914  CD  GLU A 266      29.701  37.448  50.173  1.00  0.00           C
ATOM   3915  OE1 GLU A 266      29.681  37.492  48.914  1.00  0.00           O
ATOM   3916  OE2 GLU A 266      28.969  36.667  50.805  1.00  0.00           O
ATOM   3917  C   GLU A 266      32.616  39.194  53.041  1.00  0.00           C
ATOM   3918  O   GLU A 266      32.384  40.380  52.798  1.00  0.00           O
ATOM   3919  N   LYS A 267      32.609  38.825  54.347  1.00  0.00           N
ATOM   3920  H   LYS A 267      33.039  37.935  54.552  1.00  0.00           H
ATOM   3921  CA  LYS A 267      32.397  39.660  55.509  1.00  0.00           C
ATOM   3922  HA  LYS A 267      31.495  40.258  55.368  1.00  0.00           H
ATOM   3923  CB  LYS A 267      32.049  38.709  56.655  1.00  0.00           C
ATOM   3924  HB1 LYS A 267      31.735  39.365  57.463  1.00  0.00           H
ATOM   3925  HB2 LYS A 267      32.910  38.093  56.932  1.00  0.00           H
ATOM   3926  CG  LYS A 267      30.828  37.824  56.323  1.00  0.00           C
ATOM   3927  HG1 LYS A 267      31.112  37.045  55.618  1.00  0.00           H
ATOM   3928  HG2 LYS A 267      30.039  38.421  55.850  1.00  0.00           H
ATOM   3929  CD  LYS A 267      30.281  37.089  57.570  1.00  0.00           C
ATOM   3930  HD1 LYS A 267      29.584  36.338  57.198  1.00  0.00           H
ATOM   3931  HD2 LYS A 267      29.713  37.790  58.192  1.00  0.00           H
ATOM   3932  CE  LYS A 267      31.311  36.241  58.339  1.00  0.00           C
ATOM   3933  HE1 LYS A 267      32.214  36.827  58.523  1.00  0.00           H
ATOM   3934  HE2 LYS A 267      31.523  35.362  57.722  1.00  0.00           H
ATOM   3935  NZ  LYS A 267      30.793  35.704  59.694  1.00  0.00           N
ATOM   3936  HZ1 LYS A 267      29.860  35.328  59.629  1.00  0.00           H
ATOM   3937  HZ2 LYS A 267      31.431  35.062  60.137  1.00  0.00           H
ATOM   3938  HZ3 LYS A 267      30.704  36.547  60.255  1.00  0.00           H
ATOM   3939  C   LYS A 267      33.605  40.501  55.930  1.00  0.00           C
ATOM   3940  O   LYS A 267      33.460  41.677  56.088  1.00  0.00           O
ATOM   3941  N   ALA A 268      34.779  39.867  55.852  1.00  0.00           N
ATOM   3942  H   ALA A 268      34.851  38.878  55.689  1.00  0.00           H
ATOM   3943  CA  ALA A 268      36.020  40.681  55.497  1.00  0.00           C
ATOM   3944  HA  ALA A 268      36.162  41.506  56.193  1.00  0.00           H
ATOM   3945  CB  ALA A 268      37.214  39.741  55.422  1.00  0.00           C
ATOM   3946  HB1 ALA A 268      37.659  39.666  56.414  1.00  0.00           H
ATOM   3947  HB2 ALA A 268      36.910  38.787  54.981  1.00  0.00           H
ATOM   3948  HB3 ALA A 268      38.088  40.088  54.875  1.00  0.00           H
ATOM   3949  C   ALA A 268      35.917  41.510  54.200  1.00  0.00           C
ATOM   3950  O   ALA A 268      36.905  42.071  53.777  1.00  0.00           O
ATOM   3951  N   GLY A 269      34.822  41.728  53.564  1.00  0.00           N
ATOM   3952  H   GLY A 269      33.998  41.311  53.964  1.00  0.00           H
ATOM   3953  CA  GLY A 269      34.731  42.700  52.444  1.00  0.00           C
ATOM   3954  HA1 GLY A 269      35.415  43.475  52.795  1.00  0.00           H
ATOM   3955  HA2 GLY A 269      33.750  43.135  52.314  1.00  0.00           H
ATOM   3956  C   GLY A 269      35.156  42.165  51.079  1.00  0.00           C
ATOM   3957  O   GLY A 269      35.119  42.996  50.134  1.00  0.00           O
ATOM   3958  N   ALA A 270      35.639  40.878  50.880  1.00  0.00           N
ATOM   3959  H   ALA A 270      35.749  40.393  51.757  1.00  0.00           H
ATOM   3960  CA  ALA A 270      36.388  40.338  49.734  1.00  0.00           C
ATOM   3961  HA  ALA A 270      36.766  41.162  49.131  1.00  0.00           H
ATOM   3962  CB  ALA A 270      37.582  39.592  50.250  1.00  0.00           C
ATOM   3963  HB1 ALA A 270      38.388  39.645  49.519  1.00  0.00           H
ATOM   3964  HB2 ALA A 270      37.935  40.017  51.185  1.00  0.00           H
ATOM   3965  HB3 ALA A 270      37.386  38.559  50.534  1.00  0.00           H
ATOM   3966  C   ALA A 270      35.585  39.402  48.786  1.00  0.00           C
ATOM   3967  O   ALA A 270      34.577  38.852  49.160  1.00  0.00           O
ATOM   3968  N   GLY A 271      36.168  39.054  47.619  1.00  0.00           N
ATOM   3969  H   GLY A 271      37.019  39.562  47.423  1.00  0.00           H
ATOM   3970  CA  GLY A 271      35.634  38.044  46.665  1.00  0.00           C
ATOM   3971  HA1 GLY A 271      34.857  38.473  46.029  1.00  0.00           H
ATOM   3972  HA2 GLY A 271      35.084  37.329  47.268  1.00  0.00           H
ATOM   3973  C   GLY A 271      36.782  37.367  45.826  1.00  0.00           C
ATOM   3974  O   GLY A 271      37.926  37.593  46.067  1.00  0.00           O
ATOM   3975  N   LEU A 272      36.436  36.469  44.853  1.00  0.00           N
ATOM   3976  H   LEU A 272      35.463  36.497  44.586  1.00  0.00           H
ATOM   3977  CA  LEU A 272      37.423  35.635  44.229  1.00  0.00           C
ATOM   3978  HA  LEU A 272      37.831  35.130  45.106  1.00  0.00           H
ATOM   3979  CB  LEU A 272      36.712  34.588  43.354  1.00  0.00           C
ATOM   3980  HB1 LEU A 272      37.425  33.923  42.887  1.00  0.00           H
ATOM   3981  HB2 LEU A 272      36.221  35.086  42.518  1.00  0.00           H
ATOM   3982  CG  LEU A 272      35.616  33.787  44.083  1.00  0.00           C
ATOM   3983  HG  LEU A 272      34.785  34.483  44.164  1.00  0.00           H
ATOM   3984  CD1 LEU A 272      35.107  32.622  43.229  1.00  0.00           C
ATOM   3985 1HD1 LEU A 272      34.863  32.885  42.193  1.00  0.00           H
ATOM   3986 2HD1 LEU A 272      35.777  31.766  43.255  1.00  0.00           H
ATOM   3987 3HD1 LEU A 272      34.224  32.203  43.724  1.00  0.00           H
ATOM   3988  CD2 LEU A 272      35.956  33.225  45.407  1.00  0.00           C
ATOM   3989 1HD2 LEU A 272      36.004  34.058  46.111  1.00  0.00           H
ATOM   3990 2HD2 LEU A 272      35.169  32.580  45.794  1.00  0.00           H
ATOM   3991 3HD2 LEU A 272      36.917  32.710  45.316  1.00  0.00           H
ATOM   3992  C   LEU A 272      38.511  36.386  43.503  1.00  0.00           C
ATOM   3993  O   LEU A 272      39.656  35.958  43.603  1.00  0.00           O
ATOM   3994  N   SER A 273      38.218  37.552  42.849  1.00  0.00           N
ATOM   3995  H   SER A 273      37.228  37.685  42.714  1.00  0.00           H
ATOM   3996  CA  SER A 273      39.056  38.395  42.008  1.00  0.00           C
ATOM   3997  HA  SER A 273      39.695  37.685  41.476  1.00  0.00           H
ATOM   3998  CB  SER A 273      38.234  38.989  40.842  1.00  0.00           C
ATOM   3999  HB1 SER A 273      37.738  38.195  40.285  1.00  0.00           H
ATOM   4000  HB2 SER A 273      38.943  39.364  40.105  1.00  0.00           H
ATOM   4001  OG  SER A 273      37.306  39.932  41.313  1.00  0.00           O
ATOM   4002  HG  SER A 273      36.591  39.376  41.639  1.00  0.00           H
ATOM   4003  C   SER A 273      39.906  39.361  42.801  1.00  0.00           C
ATOM   4004  O   SER A 273      41.086  39.549  42.421  1.00  0.00           O
ATOM   4005  N   SER A 274      39.553  39.676  44.061  1.00  0.00           N
ATOM   4006  H   SER A 274      38.624  39.442  44.392  1.00  0.00           H
ATOM   4007  CA  SER A 274      40.478  40.193  45.114  1.00  0.00           C
ATOM   4008  HA  SER A 274      41.182  40.895  44.670  1.00  0.00           H
ATOM   4009  CB  SER A 274      39.623  41.155  46.072  1.00  0.00           C
ATOM   4010  HB1 SER A 274      39.181  41.971  45.497  1.00  0.00           H
ATOM   4011  HB2 SER A 274      40.224  41.363  46.959  1.00  0.00           H
ATOM   4012  OG  SER A 274      38.541  40.467  46.602  1.00  0.00           O
ATOM   4013  HG  SER A 274      38.074  40.336  45.772  1.00  0.00           H
ATOM   4014  C   SER A 274      41.289  39.152  45.854  1.00  0.00           C
ATOM   4015  O   SER A 274      42.515  39.386  45.971  1.00  0.00           O
ATOM   4016  N   LEU A 275      40.751  38.008  46.192  1.00  0.00           N
ATOM   4017  H   LEU A 275      39.753  37.861  46.107  1.00  0.00           H
ATOM   4018  CA  LEU A 275      41.464  37.072  47.054  1.00  0.00           C
ATOM   4019  HA  LEU A 275      42.093  37.509  47.841  1.00  0.00           H
ATOM   4020  CB  LEU A 275      40.457  36.052  47.677  1.00  0.00           C
ATOM   4021  HB1 LEU A 275      41.043  35.180  47.961  1.00  0.00           H
ATOM   4022  HB2 LEU A 275      39.798  35.799  46.847  1.00  0.00           H
ATOM   4023  CG  LEU A 275      39.500  36.590  48.725  1.00  0.00           C
ATOM   4024  HG  LEU A 275      39.023  37.530  48.456  1.00  0.00           H
ATOM   4025  CD1 LEU A 275      38.321  35.587  48.903  1.00  0.00           C
ATOM   4026 1HD1 LEU A 275      37.601  36.061  49.568  1.00  0.00           H
ATOM   4027 2HD1 LEU A 275      37.731  35.470  47.991  1.00  0.00           H
ATOM   4028 3HD1 LEU A 275      38.556  34.599  49.306  1.00  0.00           H
ATOM   4029  CD2 LEU A 275      40.250  36.796  50.033  1.00  0.00           C
ATOM   4030 1HD2 LEU A 275      40.591  35.846  50.447  1.00  0.00           H
ATOM   4031 2HD2 LEU A 275      41.041  37.542  49.920  1.00  0.00           H
ATOM   4032 3HD2 LEU A 275      39.536  37.171  50.751  1.00  0.00           H
ATOM   4033  C   LEU A 275      42.577  36.205  46.299  1.00  0.00           C
ATOM   4034  O   LEU A 275      43.321  35.454  46.961  1.00  0.00           O
ATOM   4035  N   CYS A 276      42.777  36.358  44.990  1.00  0.00           N
ATOM   4036  H   CYS A 276      42.082  36.810  44.419  1.00  0.00           H
ATOM   4037  CA  CYS A 276      43.731  35.610  44.202  1.00  0.00           C
ATOM   4038  HA  CYS A 276      44.558  35.555  44.909  1.00  0.00           H
ATOM   4039  CB  CYS A 276      43.335  34.100  43.968  1.00  0.00           C
ATOM   4040  HB1 CYS A 276      42.954  33.848  44.967  1.00  0.00           H
ATOM   4041  HB2 CYS A 276      44.146  33.408  43.744  1.00  0.00           H
ATOM   4042  SG  CYS A 276      41.967  33.961  42.799  1.00  0.00           S
ATOM   4043  HG  CYS A 276      41.396  35.139  43.074  1.00  0.00           H
ATOM   4044  C   CYS A 276      44.257  36.422  42.999  1.00  0.00           C
ATOM   4045  O   CYS A 276      43.458  36.955  42.213  1.00  0.00           O
ATOM   4046  N   LEU A 277      45.551  36.296  42.803  1.00  0.00           N
ATOM   4047  H   LEU A 277      46.031  35.706  43.475  1.00  0.00           H
ATOM   4048  CA  LEU A 277      46.286  36.960  41.609  1.00  0.00           C
ATOM   4049  HA  LEU A 277      45.534  37.525  41.050  1.00  0.00           H
ATOM   4050  CB  LEU A 277      47.420  37.960  41.984  1.00  0.00           C
ATOM   4051  HB1 LEU A 277      48.206  37.423  42.517  1.00  0.00           H
ATOM   4052  HB2 LEU A 277      46.906  38.749  42.542  1.00  0.00           H
ATOM   4053  CG  LEU A 277      48.101  38.762  40.819  1.00  0.00           C
ATOM   4054  HG  LEU A 277      48.813  38.198  40.224  1.00  0.00           H
ATOM   4055  CD1 LEU A 277      47.024  39.382  39.900  1.00  0.00           C
ATOM   4056 1HD1 LEU A 277      46.745  38.584  39.210  1.00  0.00           H
ATOM   4057 2HD1 LEU A 277      46.198  39.679  40.547  1.00  0.00           H
ATOM   4058 3HD1 LEU A 277      47.406  40.216  39.316  1.00  0.00           H
ATOM   4059  CD2 LEU A 277      48.692  39.983  41.492  1.00  0.00           C
ATOM   4060 1HD2 LEU A 277      49.372  39.740  42.304  1.00  0.00           H
ATOM   4061 2HD2 LEU A 277      49.332  40.616  40.876  1.00  0.00           H
ATOM   4062 3HD2 LEU A 277      47.869  40.576  41.875  1.00  0.00           H
ATOM   4063  C   LEU A 277      46.910  35.900  40.682  1.00  0.00           C
ATOM   4064  O   LEU A 277      47.913  35.245  40.964  1.00  0.00           O
ATOM   4065  N   VAL A 278      46.393  35.824  39.455  1.00  0.00           N
ATOM   4066  H   VAL A 278      45.657  36.461  39.204  1.00  0.00           H
ATOM   4067  CA  VAL A 278      46.816  34.805  38.523  1.00  0.00           C
ATOM   4068  HA  VAL A 278      47.562  34.131  38.942  1.00  0.00           H
ATOM   4069  CB  VAL A 278      45.661  33.853  38.235  1.00  0.00           C
ATOM   4070  HB  VAL A 278      44.889  34.494  37.803  1.00  0.00           H
ATOM   4071  CG1 VAL A 278      45.983  32.654  37.307  1.00  0.00           C
ATOM   4072 1HG1 VAL A 278      45.382  31.825  37.666  1.00  0.00           H
ATOM   4073 2HG1 VAL A 278      45.693  32.962  36.303  1.00  0.00           H
ATOM   4074 3HG1 VAL A 278      47.014  32.309  37.353  1.00  0.00           H
ATOM   4075  CG2 VAL A 278      44.961  33.333  39.509  1.00  0.00           C
ATOM   4076 1HG2 VAL A 278      45.658  32.888  40.220  1.00  0.00           H
ATOM   4077 2HG2 VAL A 278      44.569  34.111  40.173  1.00  0.00           H
ATOM   4078 3HG2 VAL A 278      44.099  32.720  39.270  1.00  0.00           H
ATOM   4079  C   VAL A 278      47.271  35.400  37.158  1.00  0.00           C
ATOM   4080  O   VAL A 278      46.662  36.335  36.602  1.00  0.00           O
ATOM   4081  N   LEU A 279      48.467  35.023  36.741  1.00  0.00           N
ATOM   4082  H   LEU A 279      48.866  34.268  37.270  1.00  0.00           H
ATOM   4083  CA  LEU A 279      49.228  35.548  35.607  1.00  0.00           C
ATOM   4084  HA  LEU A 279      48.578  36.095  34.929  1.00  0.00           H
ATOM   4085  CB  LEU A 279      50.290  36.596  36.135  1.00  0.00           C
ATOM   4086  HB1 LEU A 279      49.855  37.471  36.615  1.00  0.00           H
ATOM   4087  HB2 LEU A 279      50.767  37.008  35.246  1.00  0.00           H
ATOM   4088  CG  LEU A 279      51.415  36.296  37.150  1.00  0.00           C
ATOM   4089  HG  LEU A 279      52.121  37.123  37.179  1.00  0.00           H
ATOM   4090  CD1 LEU A 279      50.915  36.127  38.550  1.00  0.00           C
ATOM   4091 1HD1 LEU A 279      50.282  36.978  38.788  1.00  0.00           H
ATOM   4092 2HD1 LEU A 279      50.405  35.182  38.723  1.00  0.00           H
ATOM   4093 3HD1 LEU A 279      51.772  36.155  39.222  1.00  0.00           H
ATOM   4094  CD2 LEU A 279      52.140  34.969  36.941  1.00  0.00           C
ATOM   4095 1HD2 LEU A 279      52.635  34.961  35.973  1.00  0.00           H
ATOM   4096 2HD2 LEU A 279      52.981  34.673  37.570  1.00  0.00           H
ATOM   4097 3HD2 LEU A 279      51.427  34.135  36.871  1.00  0.00           H
ATOM   4098  C   LEU A 279      49.874  34.344  34.898  1.00  0.00           C
ATOM   4099  O   LEU A 279      49.732  33.135  35.221  1.00  0.00           O
ATOM   4100  N   SER A 280      50.602  34.675  33.825  1.00  0.00           N
ATOM   4101  H   SER A 280      50.583  35.645  33.519  1.00  0.00           H
ATOM   4102  CA  SER A 280      51.472  33.813  32.944  1.00  0.00           C
ATOM   4103  HA  SER A 280      51.347  32.772  33.234  1.00  0.00           H
ATOM   4104  CB  SER A 280      51.161  34.011  31.487  1.00  0.00           C
ATOM   4105  HB1 SER A 280      51.915  33.511  30.866  1.00  0.00           H
ATOM   4106  HB2 SER A 280      51.091  35.066  31.243  1.00  0.00           H
ATOM   4107  OG  SER A 280      50.019  33.376  31.019  1.00  0.00           O
ATOM   4108  HG  SER A 280      49.282  33.952  31.246  1.00  0.00           H
ATOM   4109  C   SER A 280      52.891  34.190  33.236  1.00  0.00           C
ATOM   4110  O   SER A 280      53.164  35.348  33.117  1.00  0.00           O
ATOM   4111  N   THR A 281      53.786  33.215  33.542  1.00  0.00           N
ATOM   4112  H   THR A 281      53.418  32.275  33.674  1.00  0.00           H
ATOM   4113  CA  THR A 281      55.205  33.532  33.726  1.00  0.00           C
ATOM   4114  HA  THR A 281      55.367  34.546  34.110  1.00  0.00           H
ATOM   4115  CB  THR A 281      55.859  32.566  34.750  1.00  0.00           C
ATOM   4116  HB  THR A 281      56.894  32.877  34.945  1.00  0.00           H
ATOM   4117  CG2 THR A 281      55.142  32.611  36.061  1.00  0.00           C
ATOM   4118 1HG2 THR A 281      54.681  33.577  36.265  1.00  0.00           H
ATOM   4119 2HG2 THR A 281      54.298  31.911  35.948  1.00  0.00           H
ATOM   4120 3HG2 THR A 281      55.926  32.274  36.733  1.00  0.00           H
ATOM   4121  OG1 THR A 281      56.011  31.303  34.225  1.00  0.00           O
ATOM   4122  HG1 THR A 281      56.478  30.847  34.925  1.00  0.00           H
ATOM   4123  C   THR A 281      56.017  33.565  32.448  1.00  0.00           C
ATOM   4124  O   THR A 281      55.732  32.831  31.487  1.00  0.00           O
ATOM   4125  N   ARG A 282      57.088  34.425  32.425  1.00  0.00           N
ATOM   4126  H   ARG A 282      57.177  35.072  33.203  1.00  0.00           H
ATOM   4127  CA  ARG A 282      58.038  34.619  31.327  1.00  0.00           C
ATOM   4128  HA  ARG A 282      58.088  33.652  30.816  1.00  0.00           H
ATOM   4129  CB  ARG A 282      57.377  35.742  30.395  1.00  0.00           C
ATOM   4130  HB1 ARG A 282      56.390  35.442  30.062  1.00  0.00           H
ATOM   4131  HB2 ARG A 282      57.910  35.748  29.448  1.00  0.00           H
ATOM   4132  CG  ARG A 282      57.332  37.179  31.105  1.00  0.00           C
ATOM   4133  HG1 ARG A 282      58.287  37.557  31.490  1.00  0.00           H
ATOM   4134  HG2 ARG A 282      56.689  37.082  31.983  1.00  0.00           H
ATOM   4135  CD  ARG A 282      56.665  38.303  30.272  1.00  0.00           C
ATOM   4136  HD1 ARG A 282      56.488  39.184  30.890  1.00  0.00           H
ATOM   4137  HD2 ARG A 282      55.701  37.964  29.908  1.00  0.00           H
ATOM   4138  NE  ARG A 282      57.521  38.753  29.119  1.00  0.00           N
ATOM   4139  HE  ARG A 282      57.162  38.516  28.197  1.00  0.00           H
ATOM   4140  CZ  ARG A 282      58.598  39.507  29.055  1.00  0.00           C
ATOM   4141  NH1 ARG A 282      59.319  40.001  29.965  1.00  0.00           N
ATOM   4142 1HH1 ARG A 282      58.990  40.040  30.920  1.00  0.00           H
ATOM   4143 2HH1 ARG A 282      60.240  40.363  29.766  1.00  0.00           H
ATOM   4144  NH2 ARG A 282      59.167  39.736  27.861  1.00  0.00           N
ATOM   4145 1HH2 ARG A 282      58.635  39.404  27.065  1.00  0.00           H
ATOM   4146 2HH2 ARG A 282      60.046  40.242  27.779  1.00  0.00           H
ATOM   4147  C   ARG A 282      59.513  34.809  31.730  1.00  0.00           C
ATOM   4148  O   ARG A 282      59.763  35.031  32.924  1.00  0.00           O
ATOM   4149  N   PRO A 283      60.466  34.992  30.787  1.00  0.00           N
ATOM   4150  CD  PRO A 283      60.448  34.721  29.353  1.00  0.00           C
ATOM   4151  HD1 PRO A 283      59.631  35.125  28.759  1.00  0.00           H
ATOM   4152  HD2 PRO A 283      60.662  33.647  29.359  1.00  0.00           H
ATOM   4153  CG  PRO A 283      61.655  35.404  28.688  1.00  0.00           C
ATOM   4154  HG1 PRO A 283      61.417  36.423  28.387  1.00  0.00           H
ATOM   4155  HG2 PRO A 283      62.015  34.870  27.815  1.00  0.00           H
ATOM   4156  CB  PRO A 283      62.629  35.357  29.827  1.00  0.00           C
ATOM   4157  HB1 PRO A 283      63.460  36.064  29.769  1.00  0.00           H
ATOM   4158  HB2 PRO A 283      63.095  34.372  29.958  1.00  0.00           H
ATOM   4159  CA  PRO A 283      61.814  35.596  31.052  1.00  0.00           C
ATOM   4160  HA  PRO A 283      62.203  35.004  31.887  1.00  0.00           H
ATOM   4161  C   PRO A 283      61.691  37.044  31.414  1.00  0.00           C
ATOM   4162  O   PRO A 283      60.641  37.619  31.154  1.00  0.00           O
ATOM   4163  N   HIS A 284      62.731  37.615  32.029  1.00  0.00           N
ATOM   4164  H   HIS A 284      63.559  37.097  32.306  1.00  0.00           H
ATOM   4165  CA  HIS A 284      62.925  39.003  32.317  1.00  0.00           C
ATOM   4166  HA  HIS A 284      61.940  39.348  32.659  1.00  0.00           H
ATOM   4167  CB  HIS A 284      63.953  39.228  33.426  1.00  0.00           C
ATOM   4168  HB1 HIS A 284      64.269  40.273  33.340  1.00  0.00           H
ATOM   4169  HB2 HIS A 284      64.767  38.558  33.195  1.00  0.00           H
ATOM   4170  CG  HIS A 284      63.542  38.996  34.881  1.00  0.00           C
ATOM   4171  ND1 HIS A 284      63.824  37.862  35.654  1.00  0.00           N
ATOM   4172  CE1 HIS A 284      63.349  38.153  36.862  1.00  0.00           C
ATOM   4173  HE1 HIS A 284      63.539  37.502  37.700  1.00  0.00           H
ATOM   4174  NE2 HIS A 284      62.823  39.364  36.925  1.00  0.00           N
ATOM   4175  HE2 HIS A 284      62.599  39.901  37.750  1.00  0.00           H
ATOM   4176  CD2 HIS A 284      62.986  39.945  35.705  1.00  0.00           C
ATOM   4177  HD2 HIS A 284      62.717  40.943  35.380  1.00  0.00           H
ATOM   4178  C   HIS A 284      63.195  39.889  31.113  1.00  0.00           C
ATOM   4179  O   HIS A 284      63.224  41.129  31.270  1.00  0.00           O
ATOM   4180  N   SER A 285      63.466  39.299  29.972  1.00  0.00           N
ATOM   4181  H   SER A 285      63.266  38.308  29.976  1.00  0.00           H
ATOM   4182  CA  SER A 285      63.783  39.971  28.663  1.00  0.00           C
ATOM   4183  HA  SER A 285      64.838  40.254  28.673  1.00  0.00           H
ATOM   4184  CB  SER A 285      63.393  39.036  27.522  1.00  0.00           C
ATOM   4185  HB1 SER A 285      63.890  39.262  26.577  1.00  0.00           H
ATOM   4186  HB2 SER A 285      62.322  38.997  27.342  1.00  0.00           H
ATOM   4187  OG  SER A 285      63.847  37.715  27.848  1.00  0.00           O
ATOM   4188  HG  SER A 285      63.902  37.139  27.087  1.00  0.00           H
ATOM   4189  C   SER A 285      62.917  41.184  28.398  1.00  0.00           C
ATOM   4190  OC1 SER A 285      61.725  41.020  28.484  1.00  0.00           O
ATOM   4191  OC2 SER A 285      63.470  42.225  27.953  1.00  0.00           O
ATOM   4192  H01 UNK B 286      40.496  52.655  46.100  1.00  0.00            
ATOM   4193  H06 UNK B 286      38.388  48.179  45.189  1.00  0.00            
ATOM   4194  H04 UNK B 286      39.717  49.079  45.833  1.00  0.00            
ATOM   4195  H03 UNK B 286      39.172  51.867  45.977  1.00  0.00            
ATOM   4196  H05 UNK B 286      39.813  47.437  45.705  1.00  0.00            
ATOM   4197  H02 UNK B 286      40.536  51.202  46.742  1.00  0.00            
ATOM   4198  O   UNK B 286      40.324  54.355  49.489  1.00  0.00            
ATOM   4199  O1  UNK B 286      41.768  53.517  48.216  1.00  0.00            
ATOM   4200  N   UNK B 286      39.923  52.027  46.675  1.00  0.00            
ATOM   4201  N1  UNK B 286      39.078  48.775  47.990  1.00  0.00            
ATOM   4202  N2  UNK B 286      37.128  47.838  46.912  1.00  0.00            
ATOM   4203  N3  UNK B 286      39.162  48.216  45.862  1.00  0.00            
ATOM   4204  C   UNK B 286      39.187  51.520  49.182  1.00  0.00            
ATOM   4205  C1  UNK B 286      37.918  50.688  48.892  1.00  0.00            
ATOM   4206  C2  UNK B 286      39.562  52.708  48.114  1.00  0.00            
ATOM   4207  C3  UNK B 286      38.248  49.233  49.154  1.00  0.00            
ATOM   4208  C4  UNK B 286      40.614  53.599  48.656  1.00  0.00            
ATOM   4209  C5  UNK B 286      38.471  48.085  47.097  1.00  0.00            
ATOM   4210  C6  UNK B 286      36.176  48.798  46.310  1.00  0.00            
ATOM   4211  C7  UNK B 286      36.471  46.744  47.622  1.00  0.00            
ATOM   4212  H   UNK B 286      40.067  50.859  49.207  1.00  0.00            
ATOM   4213  H1  UNK B 286      39.121  52.007  50.159  1.00  0.00            
ATOM   4214  H2  UNK B 286      37.043  51.007  49.470  1.00  0.00            
ATOM   4215  H3  UNK B 286      37.675  50.752  47.825  1.00  0.00            
ATOM   4216  H4  UNK B 286      38.638  53.274  48.005  1.00  0.00            
ATOM   4217  H5  UNK B 286      38.832  48.972  50.041  1.00  0.00            
ATOM   4218  H6  UNK B 286      37.307  48.671  49.191  1.00  0.00            
ATOM   4219  H7  UNK B 286      36.653  49.408  45.536  1.00  0.00            
ATOM   4220  H8  UNK B 286      35.775  49.471  47.085  1.00  0.00            
ATOM   4221  H9  UNK B 286      35.299  48.321  45.850  1.00  0.00            
ATOM   4222  H10 UNK B 286      36.780  46.790  48.673  1.00  0.00            
ATOM   4223  H11 UNK B 286      36.684  45.729  47.270  1.00  0.00            
ATOM   4224  H12 UNK B 286      35.388  46.853  47.513  1.00  0.00            
END
