# Supplementary material for: A multicentric consortium study demonstrates that dimethylarginine dimethylaminohydrolase 2 is not a dimethylarginine dimethylaminohydrolase
Source: Nat Commun. 2023 Jun 9;14:3392. doi: 10.1038/s41467-023-38467-9 (PMC10256801; doi:10.1038/s41467-023-38467-9)
Supplement: Supplementary file 9 — Source Data [file 41467_2023_38467_MOESM9_ESM.zip › Source Data/File 15.4_DDAH2-ModelB-MDS-final-2.pdb]

CRYST1   80.061   80.061   80.061  90.00  90.00  90.00 P 1           1
ATOM      1  N   MET A   1      45.332  44.178  17.983  1.00  0.00           N
ATOM      2  H1  MET A   1      46.000  43.656  18.531  1.00  0.00           H
ATOM      3  H2  MET A   1      45.155  43.544  17.223  1.00  0.00           H
ATOM      4  H3  MET A   1      45.743  45.010  17.595  1.00  0.00           H
ATOM      5  CA  MET A   1      44.038  44.386  18.691  1.00  0.00           C
ATOM      6  HA  MET A   1      44.279  45.185  19.381  1.00  0.00           H
ATOM      7  CB  MET A   1      42.864  44.895  17.759  1.00  0.00           C
ATOM      8  HB1 MET A   1      42.107  44.140  17.581  1.00  0.00           H
ATOM      9  HB2 MET A   1      43.328  45.082  16.790  1.00  0.00           H
ATOM     10  CG  MET A   1      42.122  46.093  18.297  1.00  0.00           C
ATOM     11  HG1 MET A   1      41.437  46.473  17.535  1.00  0.00           H
ATOM     12  HG2 MET A   1      42.748  46.978  18.415  1.00  0.00           H
ATOM     13  SD  MET A   1      41.301  45.816  19.840  1.00  0.00           S
ATOM     14  CE  MET A   1      39.798  44.939  19.309  1.00  0.00           C
ATOM     15  HE1 MET A   1      39.266  44.589  20.196  1.00  0.00           H
ATOM     16  HE2 MET A   1      39.198  45.648  18.740  1.00  0.00           H
ATOM     17  HE3 MET A   1      40.033  44.109  18.645  1.00  0.00           H
ATOM     18  C   MET A   1      43.619  43.087  19.388  1.00  0.00           C
ATOM     19  O   MET A   1      44.088  41.956  19.059  1.00  0.00           O
ATOM     20  N   GLY A   2      42.825  43.170  20.444  1.00  0.00           N
ATOM     21  H   GLY A   2      42.616  44.095  20.782  1.00  0.00           H
ATOM     22  CA  GLY A   2      42.424  41.971  21.249  1.00  0.00           C
ATOM     23  HA1 GLY A   2      42.226  42.248  22.283  1.00  0.00           H
ATOM     24  HA2 GLY A   2      43.286  41.335  21.442  1.00  0.00           H
ATOM     25  C   GLY A   2      41.327  41.127  20.608  1.00  0.00           C
ATOM     26  O   GLY A   2      40.642  41.625  19.681  1.00  0.00           O
ATOM     27  N   THR A   3      41.103  39.876  21.127  1.00  0.00           N
ATOM     28  H   THR A   3      41.591  39.638  21.980  1.00  0.00           H
ATOM     29  CA  THR A   3      40.128  38.899  20.625  1.00  0.00           C
ATOM     30  HA  THR A   3      39.554  39.434  19.864  1.00  0.00           H
ATOM     31  CB  THR A   3      40.828  37.692  19.923  1.00  0.00           C
ATOM     32  HB  THR A   3      40.028  37.054  19.540  1.00  0.00           H
ATOM     33  CG2 THR A   3      41.566  38.093  18.699  1.00  0.00           C
ATOM     34 1HG2 THR A   3      42.477  38.679  18.858  1.00  0.00           H
ATOM     35 2HG2 THR A   3      41.825  37.211  18.125  1.00  0.00           H
ATOM     36 3HG2 THR A   3      40.917  38.656  18.037  1.00  0.00           H
ATOM     37  OG1 THR A   3      41.721  36.922  20.709  1.00  0.00           O
ATOM     38  HG1 THR A   3      41.847  36.167  20.132  1.00  0.00           H
ATOM     39  C   THR A   3      39.233  38.433  21.813  1.00  0.00           C
ATOM     40  O   THR A   3      39.791  38.383  22.844  1.00  0.00           O
ATOM     41  N   PRO A   4      37.911  38.138  21.731  1.00  0.00           N
ATOM     42  CD  PRO A   4      37.078  38.129  20.485  1.00  0.00           C
ATOM     43  HD1 PRO A   4      37.552  37.502  19.729  1.00  0.00           H
ATOM     44  HD2 PRO A   4      36.937  39.169  20.176  1.00  0.00           H
ATOM     45  CG  PRO A   4      35.717  37.620  20.845  1.00  0.00           C
ATOM     46  HG1 PRO A   4      35.607  36.543  20.758  1.00  0.00           H
ATOM     47  HG2 PRO A   4      34.915  38.202  20.406  1.00  0.00           H
ATOM     48  CB  PRO A   4      35.621  37.917  22.349  1.00  0.00           C
ATOM     49  HB1 PRO A   4      34.935  37.232  22.830  1.00  0.00           H
ATOM     50  HB2 PRO A   4      35.272  38.944  22.469  1.00  0.00           H
ATOM     51  CA  PRO A   4      37.023  37.773  22.862  1.00  0.00           C
ATOM     52  HA  PRO A   4      37.151  38.520  23.645  1.00  0.00           H
ATOM     53  C   PRO A   4      37.361  36.308  23.417  1.00  0.00           C
ATOM     54  O   PRO A   4      37.210  35.375  22.615  1.00  0.00           O
ATOM     55  N   GLY A   5      37.606  36.207  24.725  1.00  0.00           N
ATOM     56  H   GLY A   5      37.456  36.987  25.348  1.00  0.00           H
ATOM     57  CA  GLY A   5      37.843  34.976  25.450  1.00  0.00           C
ATOM     58  HA1 GLY A   5      37.132  34.244  25.071  1.00  0.00           H
ATOM     59  HA2 GLY A   5      37.728  35.133  26.531  1.00  0.00           H
ATOM     60  C   GLY A   5      39.138  34.288  25.184  1.00  0.00           C
ATOM     61  O   GLY A   5      39.908  34.063  26.132  1.00  0.00           O
ATOM     62  N   GLU A   6      39.588  34.127  23.951  1.00  0.00           N
ATOM     63  H   GLU A   6      38.911  34.338  23.242  1.00  0.00           H
ATOM     64  CA  GLU A   6      40.943  33.657  23.612  1.00  0.00           C
ATOM     65  HA  GLU A   6      41.086  32.672  24.036  1.00  0.00           H
ATOM     66  CB  GLU A   6      40.955  33.649  22.102  1.00  0.00           C
ATOM     67  HB1 GLU A   6      40.666  34.634  21.751  1.00  0.00           H
ATOM     68  HB2 GLU A   6      40.307  32.902  21.629  1.00  0.00           H
ATOM     69  CG  GLU A   6      42.301  33.368  21.347  1.00  0.00           C
ATOM     70  HG1 GLU A   6      42.707  32.362  21.422  1.00  0.00           H
ATOM     71  HG2 GLU A   6      43.075  33.993  21.801  1.00  0.00           H
ATOM     72  CD  GLU A   6      42.200  33.625  19.836  1.00  0.00           C
ATOM     73  OE1 GLU A   6      41.836  32.648  19.117  1.00  0.00           O
ATOM     74  OE2 GLU A   6      42.254  34.760  19.423  1.00  0.00           O
ATOM     75  C   GLU A   6      42.026  34.606  24.207  1.00  0.00           C
ATOM     76  O   GLU A   6      43.035  34.158  24.707  1.00  0.00           O
ATOM     77  N   GLY A   7      41.771  35.886  24.092  1.00  0.00           N
ATOM     78  H   GLY A   7      41.170  36.178  23.336  1.00  0.00           H
ATOM     79  CA  GLY A   7      42.641  36.860  24.741  1.00  0.00           C
ATOM     80  HA1 GLY A   7      42.362  37.854  24.385  1.00  0.00           H
ATOM     81  HA2 GLY A   7      43.661  36.688  24.389  1.00  0.00           H
ATOM     82  C   GLY A   7      42.568  36.820  26.307  1.00  0.00           C
ATOM     83  O   GLY A   7      43.299  37.569  26.968  1.00  0.00           O
ATOM     84  N   LEU A   8      41.779  35.961  26.952  1.00  0.00           N
ATOM     85  H   LEU A   8      41.330  35.254  26.380  1.00  0.00           H
ATOM     86  CA  LEU A   8      41.510  35.907  28.424  1.00  0.00           C
ATOM     87  HA  LEU A   8      41.919  36.791  28.897  1.00  0.00           H
ATOM     88  CB  LEU A   8      39.964  35.920  28.608  1.00  0.00           C
ATOM     89  HB1 LEU A   8      39.628  34.917  28.334  1.00  0.00           H
ATOM     90  HB2 LEU A   8      39.563  36.635  27.896  1.00  0.00           H
ATOM     91  CG  LEU A   8      39.393  36.284  30.014  1.00  0.00           C
ATOM     92  HG  LEU A   8      39.590  35.454  30.688  1.00  0.00           H
ATOM     93  CD1 LEU A   8      39.708  37.647  30.613  1.00  0.00           C
ATOM     94 1HD1 LEU A   8      39.196  37.723  31.578  1.00  0.00           H
ATOM     95 2HD1 LEU A   8      40.781  37.652  30.805  1.00  0.00           H
ATOM     96 3HD1 LEU A   8      39.625  38.507  29.949  1.00  0.00           H
ATOM     97  CD2 LEU A   8      37.894  36.336  29.737  1.00  0.00           C
ATOM     98 1HD2 LEU A   8      37.353  36.162  30.667  1.00  0.00           H
ATOM     99 2HD2 LEU A   8      37.745  37.370  29.399  1.00  0.00           H
ATOM    100 3HD2 LEU A   8      37.538  35.486  29.164  1.00  0.00           H
ATOM    101  C   LEU A   8      42.247  34.793  29.161  1.00  0.00           C
ATOM    102  O   LEU A   8      42.404  33.699  28.635  1.00  0.00           O
ATOM    103  N   GLY A   9      42.629  34.997  30.422  1.00  0.00           N
ATOM    104  H   GLY A   9      42.490  35.916  30.801  1.00  0.00           H
ATOM    105  CA  GLY A   9      42.930  33.965  31.378  1.00  0.00           C
ATOM    106  HA1 GLY A   9      42.059  33.304  31.356  1.00  0.00           H
ATOM    107  HA2 GLY A   9      42.788  34.370  32.378  1.00  0.00           H
ATOM    108  C   GLY A   9      44.314  33.241  31.279  1.00  0.00           C
ATOM    109  O   GLY A   9      44.542  32.285  32.013  1.00  0.00           O
ATOM    110  N   ARG A  10      45.173  33.554  30.324  1.00  0.00           N
ATOM    111  H   ARG A  10      44.905  34.375  29.810  1.00  0.00           H
ATOM    112  CA  ARG A  10      46.404  32.840  30.093  1.00  0.00           C
ATOM    113  HA  ARG A  10      46.160  31.779  30.008  1.00  0.00           H
ATOM    114  CB  ARG A  10      47.112  33.269  28.845  1.00  0.00           C
ATOM    115  HB1 ARG A  10      47.937  32.559  28.733  1.00  0.00           H
ATOM    116  HB2 ARG A  10      47.456  34.295  28.971  1.00  0.00           H
ATOM    117  CG  ARG A  10      46.223  33.196  27.612  1.00  0.00           C
ATOM    118  HG1 ARG A  10      45.446  33.937  27.796  1.00  0.00           H
ATOM    119  HG2 ARG A  10      45.834  32.177  27.625  1.00  0.00           H
ATOM    120  CD  ARG A  10      46.751  33.432  26.214  1.00  0.00           C
ATOM    121  HD1 ARG A  10      46.039  33.183  25.417  1.00  0.00           H
ATOM    122  HD2 ARG A  10      47.643  32.833  26.037  1.00  0.00           H
ATOM    123  NE  ARG A  10      47.163  34.833  26.090  1.00  0.00           N
ATOM    124  HE  ARG A  10      46.957  35.464  26.852  1.00  0.00           H
ATOM    125  CZ  ARG A  10      47.513  35.435  24.975  1.00  0.00           C
ATOM    126  NH1 ARG A  10      47.796  34.748  23.829  1.00  0.00           N
ATOM    127 1HH1 ARG A  10      47.536  33.782  23.716  1.00  0.00           H
ATOM    128 2HH1 ARG A  10      48.031  35.196  22.958  1.00  0.00           H
ATOM    129  NH2 ARG A  10      47.742  36.657  24.953  1.00  0.00           N
ATOM    130 1HH2 ARG A  10      47.544  37.191  25.788  1.00  0.00           H
ATOM    131 2HH2 ARG A  10      47.971  37.149  24.095  1.00  0.00           H
ATOM    132  C   ARG A  10      47.336  32.979  31.289  1.00  0.00           C
ATOM    133  O   ARG A  10      47.468  34.146  31.852  1.00  0.00           O
ATOM    134  N   CYS A  11      47.839  31.860  31.791  1.00  0.00           N
ATOM    135  H   CYS A  11      47.553  30.980  31.397  1.00  0.00           H
ATOM    136  CA  CYS A  11      48.592  31.839  33.112  1.00  0.00           C
ATOM    137  HA  CYS A  11      49.250  32.703  33.211  1.00  0.00           H
ATOM    138  CB  CYS A  11      47.552  31.891  34.198  1.00  0.00           C
ATOM    139  HB1 CYS A  11      47.212  32.920  34.297  1.00  0.00           H
ATOM    140  HB2 CYS A  11      48.104  31.800  35.134  1.00  0.00           H
ATOM    141  SG  CYS A  11      46.261  30.627  34.206  1.00  0.00           S
ATOM    142  HG  CYS A  11      45.607  30.976  33.102  1.00  0.00           H
ATOM    143  C   CYS A  11      49.523  30.624  33.268  1.00  0.00           C
ATOM    144  O   CYS A  11      49.531  29.654  32.490  1.00  0.00           O
ATOM    145  N   SER A  12      50.412  30.739  34.269  1.00  0.00           N
ATOM    146  H   SER A  12      50.292  31.617  34.767  1.00  0.00           H
ATOM    147  CA  SER A  12      51.239  29.652  34.812  1.00  0.00           C
ATOM    148  HA  SER A  12      50.584  28.778  34.767  1.00  0.00           H
ATOM    149  CB  SER A  12      52.492  29.439  33.990  1.00  0.00           C
ATOM    150  HB1 SER A  12      52.242  28.959  33.042  1.00  0.00           H
ATOM    151  HB2 SER A  12      53.268  28.842  34.475  1.00  0.00           H
ATOM    152  OG  SER A  12      53.140  30.679  33.794  1.00  0.00           O
ATOM    153  HG  SER A  12      53.620  30.537  32.973  1.00  0.00           H
ATOM    154  C   SER A  12      51.680  29.716  36.268  1.00  0.00           C
ATOM    155  O   SER A  12      52.271  28.751  36.849  1.00  0.00           O
ATOM    156  N   HIS A  13      51.372  30.823  36.944  1.00  0.00           N
ATOM    157  H   HIS A  13      50.805  31.487  36.435  1.00  0.00           H
ATOM    158  CA  HIS A  13      51.604  31.165  38.381  1.00  0.00           C
ATOM    159  HA  HIS A  13      51.843  30.285  38.973  1.00  0.00           H
ATOM    160  CB  HIS A  13      52.792  32.082  38.504  1.00  0.00           C
ATOM    161  HB1 HIS A  13      52.539  33.102  38.798  1.00  0.00           H
ATOM    162  HB2 HIS A  13      53.214  32.128  37.505  1.00  0.00           H
ATOM    163  CG  HIS A  13      53.871  31.571  39.480  1.00  0.00           C
ATOM    164  ND1 HIS A  13      55.207  31.397  39.172  1.00  0.00           N
ATOM    165  HD1 HIS A  13      55.656  31.444  38.271  1.00  0.00           H
ATOM    166  CE1 HIS A  13      55.831  31.116  40.311  1.00  0.00           C
ATOM    167  HE1 HIS A  13      56.902  31.027  40.330  1.00  0.00           H
ATOM    168  NE2 HIS A  13      54.927  31.010  41.300  1.00  0.00           N
ATOM    169  CD2 HIS A  13      53.692  31.267  40.772  1.00  0.00           C
ATOM    170  HD2 HIS A  13      52.762  31.227  41.316  1.00  0.00           H
ATOM    171  C   HIS A  13      50.430  31.920  38.995  1.00  0.00           C
ATOM    172  O   HIS A  13      49.847  32.859  38.481  1.00  0.00           O
ATOM    173  N   ALA A  14      50.156  31.566  40.232  1.00  0.00           N
ATOM    174  H   ALA A  14      50.603  30.709  40.517  1.00  0.00           H
ATOM    175  CA  ALA A  14      49.134  32.208  41.105  1.00  0.00           C
ATOM    176  HA  ALA A  14      48.785  33.085  40.565  1.00  0.00           H
ATOM    177  CB  ALA A  14      47.954  31.274  41.404  1.00  0.00           C
ATOM    178  HB1 ALA A  14      48.269  30.233  41.399  1.00  0.00           H
ATOM    179  HB2 ALA A  14      47.444  31.426  42.355  1.00  0.00           H
ATOM    180  HB3 ALA A  14      47.239  31.319  40.581  1.00  0.00           H
ATOM    181  C   ALA A  14      49.726  32.701  42.390  1.00  0.00           C
ATOM    182  O   ALA A  14      50.728  32.188  42.874  1.00  0.00           O
ATOM    183  N   LEU A  15      49.141  33.747  42.908  1.00  0.00           N
ATOM    184  H   LEU A  15      48.317  34.078  42.447  1.00  0.00           H
ATOM    185  CA  LEU A  15      49.583  34.512  44.004  1.00  0.00           C
ATOM    186  HA  LEU A  15      50.334  33.896  44.486  1.00  0.00           H
ATOM    187  CB  LEU A  15      50.181  35.827  43.483  1.00  0.00           C
ATOM    188  HB1 LEU A  15      49.479  36.594  43.821  1.00  0.00           H
ATOM    189  HB2 LEU A  15      50.214  35.864  42.400  1.00  0.00           H
ATOM    190  CG  LEU A  15      51.556  36.034  43.953  1.00  0.00           C
ATOM    191  HG  LEU A  15      52.152  35.148  43.717  1.00  0.00           H
ATOM    192  CD1 LEU A  15      52.061  37.259  43.237  1.00  0.00           C
ATOM    193 1HD1 LEU A  15      52.269  36.962  42.205  1.00  0.00           H
ATOM    194 2HD1 LEU A  15      51.380  38.102  43.307  1.00  0.00           H
ATOM    195 3HD1 LEU A  15      52.985  37.526  43.748  1.00  0.00           H
ATOM    196  CD2 LEU A  15      51.603  36.226  45.486  1.00  0.00           C
ATOM    197 1HD2 LEU A  15      51.351  35.251  45.894  1.00  0.00           H
ATOM    198 2HD2 LEU A  15      52.637  36.475  45.733  1.00  0.00           H
ATOM    199 3HD2 LEU A  15      50.960  37.009  45.889  1.00  0.00           H
ATOM    200  C   LEU A  15      48.443  34.732  44.999  1.00  0.00           C
ATOM    201  O   LEU A  15      47.472  35.385  44.647  1.00  0.00           O
ATOM    202  N   ILE A  16      48.558  34.266  46.202  1.00  0.00           N
ATOM    203  H   ILE A  16      49.383  33.689  46.297  1.00  0.00           H
ATOM    204  CA  ILE A  16      47.779  34.649  47.367  1.00  0.00           C
ATOM    205  HA  ILE A  16      47.083  35.405  47.022  1.00  0.00           H
ATOM    206  CB  ILE A  16      46.971  33.382  47.723  1.00  0.00           C
ATOM    207  HB  ILE A  16      46.409  33.595  48.632  1.00  0.00           H
ATOM    208  CG2 ILE A  16      45.824  33.101  46.728  1.00  0.00           C
ATOM    209 1HG2 ILE A  16      45.435  32.103  46.928  1.00  0.00           H
ATOM    210 2HG2 ILE A  16      45.107  33.917  46.882  1.00  0.00           H
ATOM    211 3HG2 ILE A  16      46.280  33.100  45.741  1.00  0.00           H
ATOM    212  CG1 ILE A  16      47.888  32.183  48.050  1.00  0.00           C
ATOM    213 1HG1 ILE A  16      48.525  32.462  48.889  1.00  0.00           H
ATOM    214 2HG1 ILE A  16      48.622  31.944  47.279  1.00  0.00           H
ATOM    215  CD  ILE A  16      47.163  30.980  48.467  1.00  0.00           C
ATOM    216  HD1 ILE A  16      47.983  30.370  48.822  1.00  0.00           H
ATOM    217  HD2 ILE A  16      46.519  31.246  49.302  1.00  0.00           H
ATOM    218  HD3 ILE A  16      46.636  30.501  47.631  1.00  0.00           H
ATOM    219  C   ILE A  16      48.643  35.228  48.578  1.00  0.00           C
ATOM    220  O   ILE A  16      49.870  35.394  48.488  1.00  0.00           O
ATOM    221  N   ARG A  17      47.975  35.444  49.707  1.00  0.00           N
ATOM    222  H   ARG A  17      46.965  35.404  49.633  1.00  0.00           H
ATOM    223  CA  ARG A  17      48.577  35.918  50.994  1.00  0.00           C
ATOM    224  HA  ARG A  17      49.603  35.576  51.068  1.00  0.00           H
ATOM    225  CB  ARG A  17      48.525  37.473  51.093  1.00  0.00           C
ATOM    226  HB1 ARG A  17      47.542  37.862  50.819  1.00  0.00           H
ATOM    227  HB2 ARG A  17      49.050  37.972  50.281  1.00  0.00           H
ATOM    228  CG  ARG A  17      48.973  37.918  52.528  1.00  0.00           C
ATOM    229  HG1 ARG A  17      49.444  37.107  53.101  1.00  0.00           H
ATOM    230  HG2 ARG A  17      48.142  38.196  53.168  1.00  0.00           H
ATOM    231  CD  ARG A  17      50.067  38.988  52.459  1.00  0.00           C
ATOM    232  HD1 ARG A  17      49.610  39.937  52.191  1.00  0.00           H
ATOM    233  HD2 ARG A  17      50.761  38.691  51.660  1.00  0.00           H
ATOM    234  NE  ARG A  17      50.739  39.239  53.731  1.00  0.00           N
ATOM    235  HE  ARG A  17      50.938  38.483  54.367  1.00  0.00           H
ATOM    236  CZ  ARG A  17      51.734  40.132  53.871  1.00  0.00           C
ATOM    237  NH1 ARG A  17      51.995  41.092  52.965  1.00  0.00           N
ATOM    238 1HH1 ARG A  17      51.279  41.369  52.312  1.00  0.00           H
ATOM    239 2HH1 ARG A  17      52.891  41.539  53.110  1.00  0.00           H
ATOM    240  NH2 ARG A  17      52.582  40.107  54.784  1.00  0.00           N
ATOM    241 1HH2 ARG A  17      52.535  39.433  55.527  1.00  0.00           H
ATOM    242 2HH2 ARG A  17      53.195  40.909  54.711  1.00  0.00           H
ATOM    243  C   ARG A  17      47.728  35.306  52.021  1.00  0.00           C
ATOM    244  O   ARG A  17      46.538  35.341  51.977  1.00  0.00           O
ATOM    245  N   GLY A  18      48.358  34.610  52.987  1.00  0.00           N
ATOM    246  H   GLY A  18      49.360  34.713  53.028  1.00  0.00           H
ATOM    247  CA  GLY A  18      47.747  33.869  54.136  1.00  0.00           C
ATOM    248  HA1 GLY A  18      48.499  33.301  54.692  1.00  0.00           H
ATOM    249  HA2 GLY A  18      47.041  33.220  53.619  1.00  0.00           H
ATOM    250  C   GLY A  18      47.026  34.794  55.113  1.00  0.00           C
ATOM    251  O   GLY A  18      47.376  35.966  55.313  1.00  0.00           O
ATOM    252  N   VAL A  19      45.876  34.282  55.688  1.00  0.00           N
ATOM    253  H   VAL A  19      45.516  33.350  55.510  1.00  0.00           H
ATOM    254  CA  VAL A  19      45.135  35.164  56.520  1.00  0.00           C
ATOM    255  HA  VAL A  19      45.080  36.064  55.907  1.00  0.00           H
ATOM    256  CB  VAL A  19      43.626  34.673  56.542  1.00  0.00           C
ATOM    257  HB  VAL A  19      43.640  33.751  57.136  1.00  0.00           H
ATOM    258  CG1 VAL A  19      42.759  35.669  57.271  1.00  0.00           C
ATOM    259 1HG1 VAL A  19      41.701  35.423  57.151  1.00  0.00           H
ATOM    260 2HG1 VAL A  19      42.965  35.805  58.327  1.00  0.00           H
ATOM    261 3HG1 VAL A  19      42.960  36.633  56.802  1.00  0.00           H
ATOM    262  CG2 VAL A  19      42.997  34.303  55.137  1.00  0.00           C
ATOM    263 1HG2 VAL A  19      41.924  34.183  55.240  1.00  0.00           H
ATOM    264 2HG2 VAL A  19      43.164  35.108  54.430  1.00  0.00           H
ATOM    265 3HG2 VAL A  19      43.462  33.419  54.708  1.00  0.00           H
ATOM    266  C   VAL A  19      45.633  35.496  57.907  1.00  0.00           C
ATOM    267  O   VAL A  19      45.708  34.575  58.686  1.00  0.00           O
ATOM    268  N   PRO A  20      45.745  36.787  58.261  1.00  0.00           N
ATOM    269  CD  PRO A  20      45.652  37.966  57.397  1.00  0.00           C
ATOM    270  HD1 PRO A  20      44.704  38.184  56.911  1.00  0.00           H
ATOM    271  HD2 PRO A  20      46.505  37.794  56.740  1.00  0.00           H
ATOM    272  CG  PRO A  20      45.961  39.126  58.355  1.00  0.00           C
ATOM    273  HG1 PRO A  20      45.088  39.572  58.831  1.00  0.00           H
ATOM    274  HG2 PRO A  20      46.527  39.852  57.764  1.00  0.00           H
ATOM    275  CB  PRO A  20      46.869  38.605  59.441  1.00  0.00           C
ATOM    276  HB1 PRO A  20      46.831  39.224  60.336  1.00  0.00           H
ATOM    277  HB2 PRO A  20      47.859  38.321  59.077  1.00  0.00           H
ATOM    278  CA  PRO A  20      46.224  37.194  59.572  1.00  0.00           C
ATOM    279  HA  PRO A  20      46.986  36.475  59.890  1.00  0.00           H
ATOM    280  C   PRO A  20      45.101  37.146  60.587  1.00  0.00           C
ATOM    281  O   PRO A  20      43.930  37.316  60.262  1.00  0.00           O
ATOM    282  N   GLU A  21      45.378  36.989  61.866  1.00  0.00           N
ATOM    283  H   GLU A  21      46.343  36.788  62.085  1.00  0.00           H
ATOM    284  CA  GLU A  21      44.400  37.097  62.993  1.00  0.00           C
ATOM    285  HA  GLU A  21      43.676  36.296  62.852  1.00  0.00           H
ATOM    286  CB  GLU A  21      45.106  36.707  64.326  1.00  0.00           C
ATOM    287  HB1 GLU A  21      45.504  35.709  64.171  1.00  0.00           H
ATOM    288  HB2 GLU A  21      44.403  36.505  65.134  1.00  0.00           H
ATOM    289  CG  GLU A  21      46.097  37.764  64.830  1.00  0.00           C
ATOM    290  HG1 GLU A  21      45.571  38.718  64.836  1.00  0.00           H
ATOM    291  HG2 GLU A  21      46.910  37.772  64.098  1.00  0.00           H
ATOM    292  CD  GLU A  21      46.685  37.468  66.142  1.00  0.00           C
ATOM    293  OE1 GLU A  21      47.386  36.441  66.434  1.00  0.00           O
ATOM    294  OE2 GLU A  21      46.280  38.200  67.075  1.00  0.00           O
ATOM    295  C   GLU A  21      43.708  38.416  63.072  1.00  0.00           C
ATOM    296  O   GLU A  21      42.535  38.483  63.505  1.00  0.00           O
ATOM    297  N   SER A  22      44.377  39.514  62.609  1.00  0.00           N
ATOM    298  H   SER A  22      45.315  39.408  62.272  1.00  0.00           H
ATOM    299  CA  SER A  22      43.773  40.807  62.662  1.00  0.00           C
ATOM    300  HA  SER A  22      43.219  40.920  63.595  1.00  0.00           H
ATOM    301  CB  SER A  22      44.859  41.906  62.575  1.00  0.00           C
ATOM    302  HB1 SER A  22      45.357  42.081  63.519  1.00  0.00           H
ATOM    303  HB2 SER A  22      44.322  42.812  62.293  1.00  0.00           H
ATOM    304  OG  SER A  22      45.884  41.580  61.583  1.00  0.00           O
ATOM    305  HG  SER A  22      46.509  42.307  61.574  1.00  0.00           H
ATOM    306  C   SER A  22      42.680  41.062  61.628  1.00  0.00           C
ATOM    307  O   SER A  22      41.914  41.973  61.901  1.00  0.00           O
ATOM    308  N   LEU A  23      42.572  40.233  60.506  1.00  0.00           N
ATOM    309  H   LEU A  23      43.210  39.460  60.390  1.00  0.00           H
ATOM    310  CA  LEU A  23      41.474  40.299  59.548  1.00  0.00           C
ATOM    311  HA  LEU A  23      41.176  41.333  59.422  1.00  0.00           H
ATOM    312  CB  LEU A  23      41.861  39.708  58.146  1.00  0.00           C
ATOM    313  HB1 LEU A  23      42.061  38.658  58.341  1.00  0.00           H
ATOM    314  HB2 LEU A  23      42.761  40.217  57.790  1.00  0.00           H
ATOM    315  CG  LEU A  23      40.849  39.787  57.043  1.00  0.00           C
ATOM    316  HG  LEU A  23      39.969  39.181  57.263  1.00  0.00           H
ATOM    317  CD1 LEU A  23      40.331  41.169  56.705  1.00  0.00           C
ATOM    318 1HD1 LEU A  23      39.750  41.121  55.788  1.00  0.00           H
ATOM    319 2HD1 LEU A  23      39.759  41.574  57.539  1.00  0.00           H
ATOM    320 3HD1 LEU A  23      41.105  41.845  56.337  1.00  0.00           H
ATOM    321  CD2 LEU A  23      41.443  39.095  55.823  1.00  0.00           C
ATOM    322 1HD2 LEU A  23      41.672  38.054  56.051  1.00  0.00           H
ATOM    323 2HD2 LEU A  23      40.843  39.134  54.919  1.00  0.00           H
ATOM    324 3HD2 LEU A  23      42.425  39.533  55.612  1.00  0.00           H
ATOM    325  C   LEU A  23      40.248  39.563  60.155  1.00  0.00           C
ATOM    326  O   LEU A  23      39.125  39.810  59.719  1.00  0.00           O
ATOM    327  N   ALA A  24      40.442  38.804  61.303  1.00  0.00           N
ATOM    328  H   ALA A  24      41.389  38.776  61.644  1.00  0.00           H
ATOM    329  CA  ALA A  24      39.232  38.067  61.854  1.00  0.00           C
ATOM    330  HA  ALA A  24      38.381  37.927  61.195  1.00  0.00           H
ATOM    331  CB  ALA A  24      39.738  36.721  62.095  1.00  0.00           C
ATOM    332  HB1 ALA A  24      38.930  36.141  62.550  1.00  0.00           H
ATOM    333  HB2 ALA A  24      40.059  36.278  61.156  1.00  0.00           H
ATOM    334  HB3 ALA A  24      40.585  36.809  62.770  1.00  0.00           H
ATOM    335  C   ALA A  24      38.678  38.716  63.172  1.00  0.00           C
ATOM    336  O   ALA A  24      37.616  38.344  63.655  1.00  0.00           O
ATOM    337  N   SER A  25      39.317  39.757  63.757  1.00  0.00           N
ATOM    338  H   SER A  25      40.190  39.987  63.316  1.00  0.00           H
ATOM    339  CA  SER A  25      39.139  40.172  65.190  1.00  0.00           C
ATOM    340  HA  SER A  25      39.148  39.304  65.862  1.00  0.00           H
ATOM    341  CB  SER A  25      40.431  40.918  65.532  1.00  0.00           C
ATOM    342  HB1 SER A  25      41.291  40.248  65.507  1.00  0.00           H
ATOM    343  HB2 SER A  25      40.460  41.347  66.536  1.00  0.00           H
ATOM    344  OG  SER A  25      40.759  41.969  64.689  1.00  0.00           O
ATOM    345  HG  SER A  25      41.673  42.184  64.864  1.00  0.00           H
ATOM    346  C   SER A  25      38.030  41.136  65.469  1.00  0.00           C
ATOM    347  O   SER A  25      37.568  41.227  66.601  1.00  0.00           O
ATOM    348  N   GLY A  26      37.486  41.741  64.379  1.00  0.00           N
ATOM    349  H   GLY A  26      37.923  41.590  63.477  1.00  0.00           H
ATOM    350  CA  GLY A  26      36.541  42.839  64.363  1.00  0.00           C
ATOM    351  HA1 GLY A  26      35.709  42.622  65.016  1.00  0.00           H
ATOM    352  HA2 GLY A  26      36.150  42.969  63.355  1.00  0.00           H
ATOM    353  C   GLY A  26      37.136  44.211  64.833  1.00  0.00           C
ATOM    354  O   GLY A  26      36.353  45.120  65.196  1.00  0.00           O
ATOM    355  N   GLU A  27      38.466  44.366  64.880  1.00  0.00           N
ATOM    356  H   GLU A  27      38.998  43.631  64.419  1.00  0.00           H
ATOM    357  CA  GLU A  27      39.174  45.528  65.464  1.00  0.00           C
ATOM    358  HA  GLU A  27      38.650  46.487  65.380  1.00  0.00           H
ATOM    359  CB  GLU A  27      39.446  45.112  66.906  1.00  0.00           C
ATOM    360  HB1 GLU A  27      40.124  44.259  66.853  1.00  0.00           H
ATOM    361  HB2 GLU A  27      38.515  44.776  67.359  1.00  0.00           H
ATOM    362  CG  GLU A  27      39.906  46.324  67.719  1.00  0.00           C
ATOM    363  HG1 GLU A  27      39.151  47.111  67.698  1.00  0.00           H
ATOM    364  HG2 GLU A  27      40.873  46.673  67.384  1.00  0.00           H
ATOM    365  CD  GLU A  27      40.006  45.803  69.098  1.00  0.00           C
ATOM    366  OE1 GLU A  27      39.012  45.577  69.816  1.00  0.00           O
ATOM    367  OE2 GLU A  27      41.143  45.511  69.509  1.00  0.00           O
ATOM    368  C   GLU A  27      40.463  45.919  64.687  1.00  0.00           C
ATOM    369  O   GLU A  27      40.778  47.089  64.518  1.00  0.00           O
ATOM    370  N   GLY A  28      41.291  44.942  64.255  1.00  0.00           N
ATOM    371  H   GLY A  28      40.958  43.994  64.328  1.00  0.00           H
ATOM    372  CA  GLY A  28      42.683  45.129  63.792  1.00  0.00           C
ATOM    373  HA1 GLY A  28      43.300  44.242  63.909  1.00  0.00           H
ATOM    374  HA2 GLY A  28      43.100  45.900  64.433  1.00  0.00           H
ATOM    375  C   GLY A  28      42.771  45.717  62.328  1.00  0.00           C
ATOM    376  O   GLY A  28      43.806  46.322  61.966  1.00  0.00           O
ATOM    377  N   ALA A  29      41.725  45.524  61.516  1.00  0.00           N
ATOM    378  H   ALA A  29      41.020  44.907  61.906  1.00  0.00           H
ATOM    379  CA  ALA A  29      41.475  46.237  60.228  1.00  0.00           C
ATOM    380  HA  ALA A  29      42.443  46.262  59.750  1.00  0.00           H
ATOM    381  CB  ALA A  29      40.612  45.378  59.320  1.00  0.00           C
ATOM    382  HB1 ALA A  29      39.544  45.434  59.492  1.00  0.00           H
ATOM    383  HB2 ALA A  29      40.741  45.755  58.310  1.00  0.00           H
ATOM    384  HB3 ALA A  29      41.025  44.369  59.383  1.00  0.00           H
ATOM    385  C   ALA A  29      40.988  47.697  60.466  1.00  0.00           C
ATOM    386  O   ALA A  29      40.023  48.172  59.894  1.00  0.00           O
ATOM    387  N   GLY A  30      41.534  48.330  61.523  1.00  0.00           N
ATOM    388  H   GLY A  30      42.378  47.949  61.922  1.00  0.00           H
ATOM    389  CA  GLY A  30      41.154  49.689  61.892  1.00  0.00           C
ATOM    390  HA1 GLY A  30      41.258  50.431  61.104  1.00  0.00           H
ATOM    391  HA2 GLY A  30      41.729  50.156  62.692  1.00  0.00           H
ATOM    392  C   GLY A  30      39.725  49.855  62.381  1.00  0.00           C
ATOM    393  O   GLY A  30      39.140  50.870  62.017  1.00  0.00           O
ATOM    394  N   ALA A  31      39.156  48.887  63.134  1.00  0.00           N
ATOM    395  H   ALA A  31      39.770  48.272  63.643  1.00  0.00           H
ATOM    396  CA  ALA A  31      37.775  48.699  63.445  1.00  0.00           C
ATOM    397  HA  ALA A  31      37.638  47.621  63.599  1.00  0.00           H
ATOM    398  CB  ALA A  31      37.330  49.420  64.763  1.00  0.00           C
ATOM    399  HB1 ALA A  31      36.291  49.166  64.979  1.00  0.00           H
ATOM    400  HB2 ALA A  31      37.935  48.895  65.499  1.00  0.00           H
ATOM    401  HB3 ALA A  31      37.400  50.506  64.767  1.00  0.00           H
ATOM    402  C   ALA A  31      36.829  48.917  62.246  1.00  0.00           C
ATOM    403  O   ALA A  31      35.807  49.479  62.430  1.00  0.00           O
ATOM    404  N   GLY A  32      37.269  48.565  61.028  1.00  0.00           N
ATOM    405  H   GLY A  32      38.154  48.111  60.876  1.00  0.00           H
ATOM    406  CA  GLY A  32      36.594  48.866  59.788  1.00  0.00           C
ATOM    407  HA1 GLY A  32      37.338  49.178  59.049  1.00  0.00           H
ATOM    408  HA2 GLY A  32      35.941  49.716  59.948  1.00  0.00           H
ATOM    409  C   GLY A  32      35.873  47.706  59.121  1.00  0.00           C
ATOM    410  O   GLY A  32      34.951  47.945  58.347  1.00  0.00           O
ATOM    411  N   LEU A  33      36.169  46.523  59.614  1.00  0.00           N
ATOM    412  H   LEU A  33      36.798  46.440  60.403  1.00  0.00           H
ATOM    413  CA  LEU A  33      35.495  45.264  59.177  1.00  0.00           C
ATOM    414  HA  LEU A  33      34.759  45.459  58.403  1.00  0.00           H
ATOM    415  CB  LEU A  33      36.540  44.332  58.522  1.00  0.00           C
ATOM    416  HB1 LEU A  33      36.047  43.436  58.136  1.00  0.00           H
ATOM    417  HB2 LEU A  33      37.176  43.972  59.336  1.00  0.00           H
ATOM    418  CG  LEU A  33      37.307  44.878  57.328  1.00  0.00           C
ATOM    419  HG  LEU A  33      37.798  45.742  57.753  1.00  0.00           H
ATOM    420  CD1 LEU A  33      38.432  43.911  56.910  1.00  0.00           C
ATOM    421 1HD1 LEU A  33      39.007  43.645  57.794  1.00  0.00           H
ATOM    422 2HD1 LEU A  33      38.057  42.981  56.474  1.00  0.00           H
ATOM    423 3HD1 LEU A  33      39.032  44.392  56.145  1.00  0.00           H
ATOM    424  CD2 LEU A  33      36.402  45.301  56.138  1.00  0.00           C
ATOM    425 1HD2 LEU A  33      35.893  44.425  55.738  1.00  0.00           H
ATOM    426 2HD2 LEU A  33      35.697  46.056  56.469  1.00  0.00           H
ATOM    427 3HD2 LEU A  33      37.082  45.831  55.460  1.00  0.00           H
ATOM    428  C   LEU A  33      34.783  44.522  60.333  1.00  0.00           C
ATOM    429  O   LEU A  33      35.301  44.537  61.503  1.00  0.00           O
ATOM    430  N   PRO A  34      33.687  43.686  60.048  1.00  0.00           N
ATOM    431  CD  PRO A  34      33.020  43.562  58.747  1.00  0.00           C
ATOM    432  HD1 PRO A  34      33.772  43.513  57.950  1.00  0.00           H
ATOM    433  HD2 PRO A  34      32.341  44.397  58.638  1.00  0.00           H
ATOM    434  CG  PRO A  34      32.220  42.242  58.886  1.00  0.00           C
ATOM    435  HG1 PRO A  34      32.813  41.343  58.701  1.00  0.00           H
ATOM    436  HG2 PRO A  34      31.334  42.253  58.252  1.00  0.00           H
ATOM    437  CB  PRO A  34      31.959  42.232  60.420  1.00  0.00           C
ATOM    438  HB1 PRO A  34      31.663  41.250  60.771  1.00  0.00           H
ATOM    439  HB2 PRO A  34      31.208  43.021  60.519  1.00  0.00           H
ATOM    440  CA  PRO A  34      33.262  42.779  61.056  1.00  0.00           C
ATOM    441  HA  PRO A  34      32.945  43.308  61.963  1.00  0.00           H
ATOM    442  C   PRO A  34      34.241  41.604  61.406  1.00  0.00           C
ATOM    443  O   PRO A  34      35.292  41.421  60.817  1.00  0.00           O
ATOM    444  N   ALA A  35      33.808  40.844  62.463  1.00  0.00           N
ATOM    445  H   ALA A  35      33.002  41.128  63.017  1.00  0.00           H
ATOM    446  CA  ALA A  35      34.447  39.554  62.779  1.00  0.00           C
ATOM    447  HA  ALA A  35      35.501  39.810  62.869  1.00  0.00           H
ATOM    448  CB  ALA A  35      33.926  39.138  64.166  1.00  0.00           C
ATOM    449  HB1 ALA A  35      32.886  38.824  64.219  1.00  0.00           H
ATOM    450  HB2 ALA A  35      34.552  38.320  64.523  1.00  0.00           H
ATOM    451  HB3 ALA A  35      34.060  39.977  64.852  1.00  0.00           H
ATOM    452  C   ALA A  35      34.298  38.526  61.664  1.00  0.00           C
ATOM    453  O   ALA A  35      33.268  38.434  61.066  1.00  0.00           O
ATOM    454  N   LEU A  36      35.396  37.851  61.273  1.00  0.00           N
ATOM    455  H   LEU A  36      36.275  38.132  61.680  1.00  0.00           H
ATOM    456  CA  LEU A  36      35.273  36.558  60.473  1.00  0.00           C
ATOM    457  HA  LEU A  36      34.231  36.410  60.202  1.00  0.00           H
ATOM    458  CB  LEU A  36      36.257  36.582  59.308  1.00  0.00           C
ATOM    459  HB1 LEU A  36      36.518  35.591  58.938  1.00  0.00           H
ATOM    460  HB2 LEU A  36      37.161  37.116  59.622  1.00  0.00           H
ATOM    461  CG  LEU A  36      35.785  37.450  58.067  1.00  0.00           C
ATOM    462  HG  LEU A  36      34.794  37.062  57.815  1.00  0.00           H
ATOM    463  CD1 LEU A  36      35.573  39.017  58.279  1.00  0.00           C
ATOM    464 1HD1 LEU A  36      36.060  39.311  59.210  1.00  0.00           H
ATOM    465 2HD1 LEU A  36      35.951  39.642  57.473  1.00  0.00           H
ATOM    466 3HD1 LEU A  36      34.509  39.191  58.381  1.00  0.00           H
ATOM    467  CD2 LEU A  36      36.601  37.205  56.790  1.00  0.00           C
ATOM    468 1HD2 LEU A  36      36.070  37.617  55.928  1.00  0.00           H
ATOM    469 2HD2 LEU A  36      37.537  37.737  56.933  1.00  0.00           H
ATOM    470 3HD2 LEU A  36      36.774  36.130  56.652  1.00  0.00           H
ATOM    471  C   LEU A  36      35.558  35.362  61.319  1.00  0.00           C
ATOM    472  O   LEU A  36      36.184  35.470  62.360  1.00  0.00           O
ATOM    473  N   ASP A  37      35.018  34.200  60.957  1.00  0.00           N
ATOM    474  H   ASP A  37      34.389  34.147  60.170  1.00  0.00           H
ATOM    475  CA  ASP A  37      35.486  32.928  61.610  1.00  0.00           C
ATOM    476  HA  ASP A  37      35.626  33.132  62.672  1.00  0.00           H
ATOM    477  CB  ASP A  37      34.354  31.886  61.385  1.00  0.00           C
ATOM    478  HB1 ASP A  37      34.019  32.039  60.364  1.00  0.00           H
ATOM    479  HB2 ASP A  37      33.548  32.288  62.008  1.00  0.00           H
ATOM    480  CG  ASP A  37      34.717  30.525  61.737  1.00  0.00           C
ATOM    481  OD1 ASP A  37      35.672  30.304  62.526  1.00  0.00           O
ATOM    482  OD2 ASP A  37      34.000  29.545  61.270  1.00  0.00           O
ATOM    483  C   ASP A  37      36.879  32.478  61.089  1.00  0.00           C
ATOM    484  O   ASP A  37      36.805  31.856  59.989  1.00  0.00           O
ATOM    485  N   LEU A  38      38.009  32.855  61.740  1.00  0.00           N
ATOM    486  H   LEU A  38      37.978  33.330  62.633  1.00  0.00           H
ATOM    487  CA  LEU A  38      39.258  32.542  61.151  1.00  0.00           C
ATOM    488  HA  LEU A  38      39.286  33.025  60.177  1.00  0.00           H
ATOM    489  CB  LEU A  38      40.386  33.002  62.049  1.00  0.00           C
ATOM    490  HB1 LEU A  38      40.456  32.387  62.948  1.00  0.00           H
ATOM    491  HB2 LEU A  38      40.232  34.019  62.426  1.00  0.00           H
ATOM    492  CG  LEU A  38      41.740  32.909  61.370  1.00  0.00           C
ATOM    493  HG  LEU A  38      42.020  31.889  61.151  1.00  0.00           H
ATOM    494  CD1 LEU A  38      41.871  33.680  60.019  1.00  0.00           C
ATOM    495 1HD1 LEU A  38      41.628  34.733  60.147  1.00  0.00           H
ATOM    496 2HD1 LEU A  38      42.847  33.639  59.550  1.00  0.00           H
ATOM    497 3HD1 LEU A  38      41.115  33.266  59.353  1.00  0.00           H
ATOM    498  CD2 LEU A  38      42.771  33.472  62.351  1.00  0.00           C
ATOM    499 1HD2 LEU A  38      43.776  33.329  61.943  1.00  0.00           H
ATOM    500 2HD2 LEU A  38      42.648  34.523  62.622  1.00  0.00           H
ATOM    501 3HD2 LEU A  38      42.717  32.889  63.263  1.00  0.00           H
ATOM    502  C   LEU A  38      39.466  31.152  60.762  1.00  0.00           C
ATOM    503  O   LEU A  38      39.924  30.932  59.636  1.00  0.00           O
ATOM    504  N   ALA A  39      39.003  30.093  61.453  1.00  0.00           N
ATOM    505  H   ALA A  39      38.437  30.242  62.289  1.00  0.00           H
ATOM    506  CA  ALA A  39      38.971  28.604  61.218  1.00  0.00           C
ATOM    507  HA  ALA A  39      40.005  28.283  61.119  1.00  0.00           H
ATOM    508  CB  ALA A  39      38.281  27.985  62.496  1.00  0.00           C
ATOM    509  HB1 ALA A  39      37.213  28.158  62.422  1.00  0.00           H
ATOM    510  HB2 ALA A  39      38.414  26.902  62.452  1.00  0.00           H
ATOM    511  HB3 ALA A  39      38.791  28.388  63.378  1.00  0.00           H
ATOM    512  C   ALA A  39      38.228  28.245  59.884  1.00  0.00           C
ATOM    513  O   ALA A  39      38.574  27.230  59.362  1.00  0.00           O
ATOM    514  N   LYS A  40      37.321  29.086  59.384  1.00  0.00           N
ATOM    515  H   LYS A  40      37.296  29.910  59.981  1.00  0.00           H
ATOM    516  CA  LYS A  40      36.700  29.013  58.107  1.00  0.00           C
ATOM    517  HA  LYS A  40      36.810  27.994  57.747  1.00  0.00           H
ATOM    518  CB  LYS A  40      35.150  29.491  58.166  1.00  0.00           C
ATOM    519  HB1 LYS A  40      35.022  30.545  58.393  1.00  0.00           H
ATOM    520  HB2 LYS A  40      34.613  28.887  58.892  1.00  0.00           H
ATOM    521  CG  LYS A  40      34.380  29.242  56.812  1.00  0.00           C
ATOM    522  HG1 LYS A  40      34.625  28.303  56.308  1.00  0.00           H
ATOM    523  HG2 LYS A  40      34.852  29.958  56.143  1.00  0.00           H
ATOM    524  CD  LYS A  40      32.909  29.265  56.931  1.00  0.00           C
ATOM    525  HD1 LYS A  40      32.692  30.283  57.228  1.00  0.00           H
ATOM    526  HD2 LYS A  40      32.544  28.594  57.712  1.00  0.00           H
ATOM    527  CE  LYS A  40      32.179  28.868  55.612  1.00  0.00           C
ATOM    528  HE1 LYS A  40      32.326  27.824  55.336  1.00  0.00           H
ATOM    529  HE2 LYS A  40      32.420  29.531  54.786  1.00  0.00           H
ATOM    530  NZ  LYS A  40      30.705  28.910  55.742  1.00  0.00           N
ATOM    531  HZ1 LYS A  40      30.228  28.806  54.853  1.00  0.00           H
ATOM    532  HZ2 LYS A  40      30.325  28.134  56.260  1.00  0.00           H
ATOM    533  HZ3 LYS A  40      30.457  29.790  56.164  1.00  0.00           H
ATOM    534  C   LYS A  40      37.482  29.796  57.125  1.00  0.00           C
ATOM    535  O   LYS A  40      37.680  29.197  56.054  1.00  0.00           O
ATOM    536  N   ALA A  41      37.937  31.016  57.310  1.00  0.00           N
ATOM    537  H   ALA A  41      37.768  31.522  58.167  1.00  0.00           H
ATOM    538  CA  ALA A  41      38.676  31.726  56.266  1.00  0.00           C
ATOM    539  HA  ALA A  41      38.028  31.920  55.412  1.00  0.00           H
ATOM    540  CB  ALA A  41      38.878  33.068  56.920  1.00  0.00           C
ATOM    541  HB1 ALA A  41      39.240  32.975  57.945  1.00  0.00           H
ATOM    542  HB2 ALA A  41      39.673  33.658  56.480  1.00  0.00           H
ATOM    543  HB3 ALA A  41      37.998  33.714  56.962  1.00  0.00           H
ATOM    544  C   ALA A  41      39.915  30.992  55.803  1.00  0.00           C
ATOM    545  O   ALA A  41      40.306  30.868  54.653  1.00  0.00           O
ATOM    546  N   GLN A  42      40.631  30.430  56.743  1.00  0.00           N
ATOM    547  H   GLN A  42      40.532  30.826  57.663  1.00  0.00           H
ATOM    548  CA  GLN A  42      41.780  29.665  56.482  1.00  0.00           C
ATOM    549  HA  GLN A  42      42.377  30.209  55.754  1.00  0.00           H
ATOM    550  CB  GLN A  42      42.636  29.545  57.726  1.00  0.00           C
ATOM    551  HB1 GLN A  42      43.376  28.746  57.690  1.00  0.00           H
ATOM    552  HB2 GLN A  42      41.891  29.263  58.458  1.00  0.00           H
ATOM    553  CG  GLN A  42      43.342  30.766  58.298  1.00  0.00           C
ATOM    554  HG1 GLN A  42      42.643  31.516  58.649  1.00  0.00           H
ATOM    555  HG2 GLN A  42      43.835  31.246  57.446  1.00  0.00           H
ATOM    556  CD  GLN A  42      44.416  30.511  59.271  1.00  0.00           C
ATOM    557  OE1 GLN A  42      44.725  29.468  59.778  1.00  0.00           O
ATOM    558  NE2 GLN A  42      45.088  31.587  59.718  1.00  0.00           N
ATOM    559 1HE2 GLN A  42      44.934  32.529  59.396  1.00  0.00           H
ATOM    560 2HE2 GLN A  42      45.838  31.373  60.354  1.00  0.00           H
ATOM    561  C   GLN A  42      41.501  28.236  55.884  1.00  0.00           C
ATOM    562  O   GLN A  42      42.301  27.592  55.247  1.00  0.00           O
ATOM    563  N   ARG A  43      40.246  27.864  55.989  1.00  0.00           N
ATOM    564  H   ARG A  43      39.601  28.471  56.475  1.00  0.00           H
ATOM    565  CA  ARG A  43      39.714  26.674  55.355  1.00  0.00           C
ATOM    566  HA  ARG A  43      40.533  25.962  55.439  1.00  0.00           H
ATOM    567  CB  ARG A  43      38.607  26.127  56.219  1.00  0.00           C
ATOM    568  HB1 ARG A  43      37.674  26.661  56.037  1.00  0.00           H
ATOM    569  HB2 ARG A  43      38.853  26.314  57.263  1.00  0.00           H
ATOM    570  CG  ARG A  43      38.402  24.626  55.893  1.00  0.00           C
ATOM    571  HG1 ARG A  43      39.400  24.229  55.698  1.00  0.00           H
ATOM    572  HG2 ARG A  43      37.762  24.440  55.027  1.00  0.00           H
ATOM    573  CD  ARG A  43      37.697  23.892  57.103  1.00  0.00           C
ATOM    574  HD1 ARG A  43      38.336  24.079  57.969  1.00  0.00           H
ATOM    575  HD2 ARG A  43      37.752  22.828  56.860  1.00  0.00           H
ATOM    576  NE  ARG A  43      36.292  24.383  57.260  1.00  0.00           N
ATOM    577  HE  ARG A  43      35.759  24.399  56.399  1.00  0.00           H
ATOM    578  CZ  ARG A  43      35.777  25.018  58.330  1.00  0.00           C
ATOM    579  NH1 ARG A  43      36.403  25.138  59.459  1.00  0.00           N
ATOM    580 1HH1 ARG A  43      37.231  24.575  59.586  1.00  0.00           H
ATOM    581 2HH1 ARG A  43      36.038  25.661  60.240  1.00  0.00           H
ATOM    582  NH2 ARG A  43      34.631  25.599  58.355  1.00  0.00           N
ATOM    583 1HH2 ARG A  43      34.029  25.562  57.547  1.00  0.00           H
ATOM    584 2HH2 ARG A  43      34.339  25.962  59.251  1.00  0.00           H
ATOM    585  C   ARG A  43      39.257  26.854  53.876  1.00  0.00           C
ATOM    586  O   ARG A  43      39.677  26.187  52.914  1.00  0.00           O
ATOM    587  N   GLU A  44      38.596  28.009  53.665  1.00  0.00           N
ATOM    588  H   GLU A  44      38.290  28.545  54.462  1.00  0.00           H
ATOM    589  CA  GLU A  44      38.235  28.451  52.249  1.00  0.00           C
ATOM    590  HA  GLU A  44      37.861  27.584  51.710  1.00  0.00           H
ATOM    591  CB  GLU A  44      37.281  29.684  52.276  1.00  0.00           C
ATOM    592  HB1 GLU A  44      37.160  29.890  51.211  1.00  0.00           H
ATOM    593  HB2 GLU A  44      37.659  30.566  52.789  1.00  0.00           H
ATOM    594  CG  GLU A  44      35.963  29.309  52.884  1.00  0.00           C
ATOM    595  HG1 GLU A  44      36.242  29.092  53.918  1.00  0.00           H
ATOM    596  HG2 GLU A  44      35.539  28.448  52.365  1.00  0.00           H
ATOM    597  CD  GLU A  44      35.017  30.533  52.801  1.00  0.00           C
ATOM    598  OE1 GLU A  44      33.786  30.279  52.897  1.00  0.00           O
ATOM    599  OE2 GLU A  44      35.434  31.722  52.787  1.00  0.00           O
ATOM    600  C   GLU A  44      39.471  28.864  51.453  1.00  0.00           C
ATOM    601  O   GLU A  44      39.618  28.533  50.276  1.00  0.00           O
ATOM    602  N   HIS A  45      40.336  29.700  52.068  1.00  0.00           N
ATOM    603  H   HIS A  45      40.018  30.045  52.960  1.00  0.00           H
ATOM    604  CA  HIS A  45      41.662  30.233  51.542  1.00  0.00           C
ATOM    605  HA  HIS A  45      41.464  30.859  50.666  1.00  0.00           H
ATOM    606  CB  HIS A  45      42.508  30.996  52.624  1.00  0.00           C
ATOM    607  HB1 HIS A  45      42.736  30.331  53.458  1.00  0.00           H
ATOM    608  HB2 HIS A  45      41.928  31.747  53.169  1.00  0.00           H
ATOM    609  CG  HIS A  45      43.643  31.855  52.064  1.00  0.00           C
ATOM    610  ND1 HIS A  45      44.962  31.408  51.931  1.00  0.00           N
ATOM    611  CE1 HIS A  45      45.610  32.419  51.274  1.00  0.00           C
ATOM    612  HE1 HIS A  45      46.670  32.572  51.106  1.00  0.00           H
ATOM    613  NE2 HIS A  45      44.688  33.349  50.963  1.00  0.00           N
ATOM    614  HE2 HIS A  45      44.865  34.189  50.430  1.00  0.00           H
ATOM    615  CD2 HIS A  45      43.433  33.060  51.467  1.00  0.00           C
ATOM    616  HD2 HIS A  45      42.500  33.608  51.399  1.00  0.00           H
ATOM    617  C   HIS A  45      42.380  28.857  51.082  1.00  0.00           C
ATOM    618  O   HIS A  45      42.932  28.787  49.998  1.00  0.00           O
ATOM    619  N   GLY A  46      42.360  27.834  51.974  1.00  0.00           N
ATOM    620  H   GLY A  46      42.047  28.068  52.908  1.00  0.00           H
ATOM    621  CA  GLY A  46      42.886  26.496  51.744  1.00  0.00           C
ATOM    622  HA1 GLY A  46      42.530  25.986  52.631  1.00  0.00           H
ATOM    623  HA2 GLY A  46      43.962  26.638  51.712  1.00  0.00           H
ATOM    624  C   GLY A  46      42.383  25.872  50.453  1.00  0.00           C
ATOM    625  O   GLY A  46      43.253  25.617  49.598  1.00  0.00           O
ATOM    626  N   VAL A  47      41.022  25.740  50.391  1.00  0.00           N
ATOM    627  H   VAL A  47      40.536  26.101  51.199  1.00  0.00           H
ATOM    628  CA  VAL A  47      40.342  25.112  49.271  1.00  0.00           C
ATOM    629  HA  VAL A  47      40.885  24.212  49.007  1.00  0.00           H
ATOM    630  CB  VAL A  47      38.873  24.804  49.488  1.00  0.00           C
ATOM    631  HB  VAL A  47      38.301  25.649  49.878  1.00  0.00           H
ATOM    632  CG1 VAL A  47      38.153  24.347  48.170  1.00  0.00           C
ATOM    633 1HG1 VAL A  47      38.833  23.692  47.615  1.00  0.00           H
ATOM    634 2HG1 VAL A  47      37.222  23.799  48.324  1.00  0.00           H
ATOM    635 3HG1 VAL A  47      37.932  25.170  47.501  1.00  0.00           H
ATOM    636  CG2 VAL A  47      38.775  23.545  50.406  1.00  0.00           C
ATOM    637 1HG2 VAL A  47      37.782  23.469  50.838  1.00  0.00           H
ATOM    638 2HG2 VAL A  47      38.967  22.593  49.898  1.00  0.00           H
ATOM    639 3HG2 VAL A  47      39.529  23.577  51.187  1.00  0.00           H
ATOM    640  C   VAL A  47      40.604  25.967  47.988  1.00  0.00           C
ATOM    641  O   VAL A  47      40.709  25.376  46.920  1.00  0.00           O
ATOM    642  N   LEU A  48      40.723  27.267  48.079  1.00  0.00           N
ATOM    643  H   LEU A  48      40.457  27.620  48.983  1.00  0.00           H
ATOM    644  CA  LEU A  48      41.021  28.210  46.957  1.00  0.00           C
ATOM    645  HA  LEU A  48      40.226  27.985  46.256  1.00  0.00           H
ATOM    646  CB  LEU A  48      40.607  29.600  47.492  1.00  0.00           C
ATOM    647  HB1 LEU A  48      41.013  29.686  48.499  1.00  0.00           H
ATOM    648  HB2 LEU A  48      39.521  29.666  47.585  1.00  0.00           H
ATOM    649  CG  LEU A  48      41.206  30.733  46.583  1.00  0.00           C
ATOM    650  HG  LEU A  48      42.295  30.658  46.601  1.00  0.00           H
ATOM    651  CD1 LEU A  48      40.617  30.698  45.193  1.00  0.00           C
ATOM    652 1HD1 LEU A  48      41.309  31.216  44.533  1.00  0.00           H
ATOM    653 2HD1 LEU A  48      40.267  29.752  44.775  1.00  0.00           H
ATOM    654 3HD1 LEU A  48      39.746  31.345  45.191  1.00  0.00           H
ATOM    655  CD2 LEU A  48      40.783  32.085  47.211  1.00  0.00           C
ATOM    656 1HD2 LEU A  48      39.705  31.986  47.349  1.00  0.00           H
ATOM    657 2HD2 LEU A  48      41.265  32.152  48.183  1.00  0.00           H
ATOM    658 3HD2 LEU A  48      41.144  32.937  46.641  1.00  0.00           H
ATOM    659  C   LEU A  48      42.441  27.921  46.371  1.00  0.00           C
ATOM    660  O   LEU A  48      42.558  27.550  45.201  1.00  0.00           O
ATOM    661  N   GLY A  49      43.525  27.948  47.196  1.00  0.00           N
ATOM    662  H   GLY A  49      43.318  27.928  48.183  1.00  0.00           H
ATOM    663  CA  GLY A  49      44.870  27.638  46.845  1.00  0.00           C
ATOM    664  HA1 GLY A  49      45.551  27.708  47.684  1.00  0.00           H
ATOM    665  HA2 GLY A  49      45.167  28.252  45.985  1.00  0.00           H
ATOM    666  C   GLY A  49      44.890  26.192  46.291  1.00  0.00           C
ATOM    667  O   GLY A  49      45.483  25.904  45.249  1.00  0.00           O
ATOM    668  N   GLY A  50      44.371  25.255  47.034  1.00  0.00           N
ATOM    669  H   GLY A  50      43.874  25.629  47.825  1.00  0.00           H
ATOM    670  CA  GLY A  50      44.226  23.830  46.621  1.00  0.00           C
ATOM    671  HA1 GLY A  50      43.566  23.289  47.295  1.00  0.00           H
ATOM    672  HA2 GLY A  50      45.224  23.389  46.715  1.00  0.00           H
ATOM    673  C   GLY A  50      43.674  23.622  45.228  1.00  0.00           C
ATOM    674  O   GLY A  50      44.254  22.911  44.426  1.00  0.00           O
ATOM    675  N   LYS A  51      42.579  24.298  44.849  1.00  0.00           N
ATOM    676  H   LYS A  51      42.056  24.819  45.547  1.00  0.00           H
ATOM    677  CA  LYS A  51      42.070  24.334  43.443  1.00  0.00           C
ATOM    678  HA  LYS A  51      41.998  23.306  43.086  1.00  0.00           H
ATOM    679  CB  LYS A  51      40.584  24.930  43.358  1.00  0.00           C
ATOM    680  HB1 LYS A  51      40.375  25.465  42.427  1.00  0.00           H
ATOM    681  HB2 LYS A  51      40.436  25.735  44.078  1.00  0.00           H
ATOM    682  CG  LYS A  51      39.555  23.835  43.503  1.00  0.00           C
ATOM    683  HG1 LYS A  51      39.576  23.237  42.594  1.00  0.00           H
ATOM    684  HG2 LYS A  51      38.579  24.320  43.496  1.00  0.00           H
ATOM    685  CD  LYS A  51      39.645  22.851  44.667  1.00  0.00           C
ATOM    686  HD1 LYS A  51      39.575  23.391  45.617  1.00  0.00           H
ATOM    687  HD2 LYS A  51      40.566  22.287  44.807  1.00  0.00           H
ATOM    688  CE  LYS A  51      38.423  21.955  44.644  1.00  0.00           C
ATOM    689  HE1 LYS A  51      38.302  21.706  43.594  1.00  0.00           H
ATOM    690  HE2 LYS A  51      37.568  22.421  45.135  1.00  0.00           H
ATOM    691  NZ  LYS A  51      38.730  20.715  45.363  1.00  0.00           N
ATOM    692  HZ1 LYS A  51      39.500  20.170  45.013  1.00  0.00           H
ATOM    693  HZ2 LYS A  51      38.961  20.962  46.312  1.00  0.00           H
ATOM    694  HZ3 LYS A  51      37.893  20.147  45.342  1.00  0.00           H
ATOM    695  C   LYS A  51      43.059  25.027  42.390  1.00  0.00           C
ATOM    696  O   LYS A  51      43.276  24.516  41.280  1.00  0.00           O
ATOM    697  N   LEU A  52      43.691  26.112  42.755  1.00  0.00           N
ATOM    698  H   LEU A  52      43.377  26.577  43.602  1.00  0.00           H
ATOM    699  CA  LEU A  52      44.668  26.731  41.868  1.00  0.00           C
ATOM    700  HA  LEU A  52      44.123  26.929  40.948  1.00  0.00           H
ATOM    701  CB  LEU A  52      45.085  28.103  42.557  1.00  0.00           C
ATOM    702  HB1 LEU A  52      46.036  28.401  42.132  1.00  0.00           H
ATOM    703  HB2 LEU A  52      45.251  27.906  43.621  1.00  0.00           H
ATOM    704  CG  LEU A  52      43.960  29.093  42.498  1.00  0.00           C
ATOM    705  HG  LEU A  52      42.996  28.592  42.615  1.00  0.00           H
ATOM    706  CD1 LEU A  52      44.094  30.084  43.636  1.00  0.00           C
ATOM    707 1HD1 LEU A  52      45.070  30.533  43.793  1.00  0.00           H
ATOM    708 2HD1 LEU A  52      43.383  30.899  43.487  1.00  0.00           H
ATOM    709 3HD1 LEU A  52      43.731  29.612  44.545  1.00  0.00           H
ATOM    710  CD2 LEU A  52      43.840  29.842  41.180  1.00  0.00           C
ATOM    711 1HD2 LEU A  52      43.045  30.586  41.269  1.00  0.00           H
ATOM    712 2HD2 LEU A  52      44.762  30.365  40.917  1.00  0.00           H
ATOM    713 3HD2 LEU A  52      43.580  29.118  40.414  1.00  0.00           H
ATOM    714  C   LEU A  52      45.923  25.889  41.658  1.00  0.00           C
ATOM    715  O   LEU A  52      46.476  25.861  40.575  1.00  0.00           O
ATOM    716  N   ARG A  53      46.289  25.108  42.654  1.00  0.00           N
ATOM    717  H   ARG A  53      45.755  25.309  43.490  1.00  0.00           H
ATOM    718  CA  ARG A  53      47.308  24.124  42.666  1.00  0.00           C
ATOM    719  HA  ARG A  53      48.104  24.641  42.125  1.00  0.00           H
ATOM    720  CB  ARG A  53      47.868  23.876  44.060  1.00  0.00           C
ATOM    721  HB1 ARG A  53      47.139  23.463  44.754  1.00  0.00           H
ATOM    722  HB2 ARG A  53      48.127  24.867  44.434  1.00  0.00           H
ATOM    723  CG  ARG A  53      49.181  23.003  44.157  1.00  0.00           C
ATOM    724  HG1 ARG A  53      48.990  22.017  43.714  1.00  0.00           H
ATOM    725  HG2 ARG A  53      49.474  22.711  45.172  1.00  0.00           H
ATOM    726  CD  ARG A  53      50.489  23.506  43.575  1.00  0.00           C
ATOM    727  HD1 ARG A  53      51.323  22.894  43.931  1.00  0.00           H
ATOM    728  HD2 ARG A  53      50.600  24.546  43.886  1.00  0.00           H
ATOM    729  NE  ARG A  53      50.505  23.494  42.111  1.00  0.00           N
ATOM    730  HE  ARG A  53      49.887  24.123  41.620  1.00  0.00           H
ATOM    731  CZ  ARG A  53      51.065  22.584  41.353  1.00  0.00           C
ATOM    732  NH1 ARG A  53      51.492  21.433  41.766  1.00  0.00           N
ATOM    733 1HH1 ARG A  53      51.564  21.189  42.744  1.00  0.00           H
ATOM    734 2HH1 ARG A  53      51.642  20.745  41.034  1.00  0.00           H
ATOM    735  NH2 ARG A  53      51.121  22.892  40.081  1.00  0.00           N
ATOM    736 1HH2 ARG A  53      50.698  23.755  39.791  1.00  0.00           H
ATOM    737 2HH2 ARG A  53      51.556  22.261  39.411  1.00  0.00           H
ATOM    738  C   ARG A  53      47.087  22.887  41.874  1.00  0.00           C
ATOM    739  O   ARG A  53      47.829  22.636  40.944  1.00  0.00           O
ATOM    740  N   GLN A  54      46.096  22.110  42.269  1.00  0.00           N
ATOM    741  H   GLN A  54      45.476  22.508  42.951  1.00  0.00           H
ATOM    742  CA  GLN A  54      45.930  20.754  41.847  1.00  0.00           C
ATOM    743  HA  GLN A  54      46.846  20.257  41.523  1.00  0.00           H
ATOM    744  CB  GLN A  54      45.241  19.989  43.005  1.00  0.00           C
ATOM    745  HB1 GLN A  54      45.100  18.922  42.815  1.00  0.00           H
ATOM    746  HB2 GLN A  54      44.307  20.494  43.226  1.00  0.00           H
ATOM    747  CG  GLN A  54      45.987  20.013  44.364  1.00  0.00           C
ATOM    748  HG1 GLN A  54      45.365  19.411  45.031  1.00  0.00           H
ATOM    749  HG2 GLN A  54      46.126  21.042  44.684  1.00  0.00           H
ATOM    750  CD  GLN A  54      47.410  19.514  44.310  1.00  0.00           C
ATOM    751  OE1 GLN A  54      47.915  19.082  43.310  1.00  0.00           O
ATOM    752  NE2 GLN A  54      48.214  19.644  45.342  1.00  0.00           N
ATOM    753 1HE2 GLN A  54      47.873  20.050  46.209  1.00  0.00           H
ATOM    754 2HE2 GLN A  54      49.155  19.287  45.220  1.00  0.00           H
ATOM    755  C   GLN A  54      44.991  20.612  40.589  1.00  0.00           C
ATOM    756  O   GLN A  54      45.263  19.930  39.644  1.00  0.00           O
ATOM    757  N   ARG A  55      43.903  21.396  40.567  1.00  0.00           N
ATOM    758  H   ARG A  55      43.738  22.053  41.314  1.00  0.00           H
ATOM    759  CA  ARG A  55      42.970  21.370  39.449  1.00  0.00           C
ATOM    760  HA  ARG A  55      42.961  20.335  39.097  1.00  0.00           H
ATOM    761  CB  ARG A  55      41.590  21.651  40.117  1.00  0.00           C
ATOM    762  HB1 ARG A  55      40.903  21.589  39.282  1.00  0.00           H
ATOM    763  HB2 ARG A  55      41.627  22.709  40.381  1.00  0.00           H
ATOM    764  CG  ARG A  55      41.168  20.706  41.267  1.00  0.00           C
ATOM    765  HG1 ARG A  55      40.092  20.685  41.416  1.00  0.00           H
ATOM    766  HG2 ARG A  55      41.643  21.049  42.190  1.00  0.00           H
ATOM    767  CD  ARG A  55      41.438  19.209  41.034  1.00  0.00           C
ATOM    768  HD1 ARG A  55      41.037  18.613  41.854  1.00  0.00           H
ATOM    769  HD2 ARG A  55      42.503  18.951  41.082  1.00  0.00           H
ATOM    770  NE  ARG A  55      40.941  18.613  39.749  1.00  0.00           N
ATOM    771  HE  ARG A  55      41.371  18.782  38.847  1.00  0.00           H
ATOM    772  CZ  ARG A  55      39.938  17.821  39.585  1.00  0.00           C
ATOM    773  NH1 ARG A  55      39.004  17.480  40.443  1.00  0.00           N
ATOM    774 1HH1 ARG A  55      39.049  17.808  41.401  1.00  0.00           H
ATOM    775 2HH1 ARG A  55      38.242  16.867  40.185  1.00  0.00           H
ATOM    776  NH2 ARG A  55      39.870  17.283  38.372  1.00  0.00           N
ATOM    777 1HH2 ARG A  55      40.568  17.477  37.662  1.00  0.00           H
ATOM    778 2HH2 ARG A  55      39.290  16.474  38.200  1.00  0.00           H
ATOM    779  C   ARG A  55      43.222  22.330  38.272  1.00  0.00           C
ATOM    780  O   ARG A  55      43.196  21.831  37.135  1.00  0.00           O
ATOM    781  N   LEU A  56      43.433  23.601  38.546  1.00  0.00           N
ATOM    782  H   LEU A  56      43.236  23.976  39.462  1.00  0.00           H
ATOM    783  CA  LEU A  56      43.679  24.617  37.472  1.00  0.00           C
ATOM    784  HA  LEU A  56      43.068  24.389  36.596  1.00  0.00           H
ATOM    785  CB  LEU A  56      43.371  26.091  37.919  1.00  0.00           C
ATOM    786  HB1 LEU A  56      43.987  26.856  37.439  1.00  0.00           H
ATOM    787  HB2 LEU A  56      43.597  26.183  38.986  1.00  0.00           H
ATOM    788  CG  LEU A  56      41.947  26.520  37.745  1.00  0.00           C
ATOM    789  HG  LEU A  56      41.717  26.335  36.693  1.00  0.00           H
ATOM    790  CD1 LEU A  56      40.964  25.770  38.695  1.00  0.00           C
ATOM    791 1HD1 LEU A  56      40.951  24.722  38.394  1.00  0.00           H
ATOM    792 2HD1 LEU A  56      41.298  25.931  39.713  1.00  0.00           H
ATOM    793 3HD1 LEU A  56      39.940  26.157  38.589  1.00  0.00           H
ATOM    794  CD2 LEU A  56      41.706  28.080  37.948  1.00  0.00           C
ATOM    795 1HD2 LEU A  56      42.316  28.659  37.254  1.00  0.00           H
ATOM    796 2HD2 LEU A  56      40.638  28.261  37.972  1.00  0.00           H
ATOM    797 3HD2 LEU A  56      42.132  28.260  38.933  1.00  0.00           H
ATOM    798  C   LEU A  56      45.077  24.601  36.845  1.00  0.00           C
ATOM    799  O   LEU A  56      45.281  25.245  35.884  1.00  0.00           O
ATOM    800  N   GLY A  57      46.045  23.776  37.328  1.00  0.00           N
ATOM    801  H   GLY A  57      45.655  23.151  38.027  1.00  0.00           H
ATOM    802  CA  GLY A  57      47.288  23.521  36.550  1.00  0.00           C
ATOM    803  HA1 GLY A  57      47.042  23.575  35.483  1.00  0.00           H
ATOM    804  HA2 GLY A  57      47.672  22.518  36.694  1.00  0.00           H
ATOM    805  C   GLY A  57      48.401  24.511  36.823  1.00  0.00           C
ATOM    806  O   GLY A  57      49.257  24.605  35.925  1.00  0.00           O
ATOM    807  N   LEU A  58      48.307  25.337  37.902  1.00  0.00           N
ATOM    808  H   LEU A  58      47.514  25.198  38.512  1.00  0.00           H
ATOM    809  CA  LEU A  58      49.220  26.507  38.123  1.00  0.00           C
ATOM    810  HA  LEU A  58      49.863  26.624  37.255  1.00  0.00           H
ATOM    811  CB  LEU A  58      48.434  27.780  38.430  1.00  0.00           C
ATOM    812  HB1 LEU A  58      49.070  28.648  38.598  1.00  0.00           H
ATOM    813  HB2 LEU A  58      47.878  27.638  39.354  1.00  0.00           H
ATOM    814  CG  LEU A  58      47.361  28.138  37.412  1.00  0.00           C
ATOM    815  HG  LEU A  58      46.606  27.344  37.434  1.00  0.00           H
ATOM    816  CD1 LEU A  58      46.615  29.470  37.748  1.00  0.00           C
ATOM    817 1HD1 LEU A  58      47.304  30.259  38.029  1.00  0.00           H
ATOM    818 2HD1 LEU A  58      45.932  29.819  36.967  1.00  0.00           H
ATOM    819 3HD1 LEU A  58      46.074  29.332  38.688  1.00  0.00           H
ATOM    820  CD2 LEU A  58      48.074  28.409  36.107  1.00  0.00           C
ATOM    821 1HD2 LEU A  58      48.833  29.176  36.292  1.00  0.00           H
ATOM    822 2HD2 LEU A  58      48.668  27.593  35.690  1.00  0.00           H
ATOM    823 3HD2 LEU A  58      47.400  28.695  35.303  1.00  0.00           H
ATOM    824  C   LEU A  58      50.235  26.190  39.215  1.00  0.00           C
ATOM    825  O   LEU A  58      50.015  25.389  40.080  1.00  0.00           O
ATOM    826  N   GLN A  59      51.319  26.876  39.281  1.00  0.00           N
ATOM    827  H   GLN A  59      51.501  27.502  38.518  1.00  0.00           H
ATOM    828  CA  GLN A  59      52.132  27.170  40.493  1.00  0.00           C
ATOM    829  HA  GLN A  59      52.366  26.258  41.031  1.00  0.00           H
ATOM    830  CB  GLN A  59      53.494  27.823  40.089  1.00  0.00           C
ATOM    831  HB1 GLN A  59      53.916  28.155  41.033  1.00  0.00           H
ATOM    832  HB2 GLN A  59      53.341  28.739  39.507  1.00  0.00           H
ATOM    833  CG  GLN A  59      54.450  26.948  39.397  1.00  0.00           C
ATOM    834  HG1 GLN A  59      53.986  26.724  38.440  1.00  0.00           H
ATOM    835  HG2 GLN A  59      54.694  26.053  39.970  1.00  0.00           H
ATOM    836  CD  GLN A  59      55.735  27.724  39.090  1.00  0.00           C
ATOM    837  OE1 GLN A  59      56.709  27.692  39.771  1.00  0.00           O
ATOM    838  NE2 GLN A  59      55.776  28.365  37.977  1.00  0.00           N
ATOM    839 1HE2 GLN A  59      54.948  28.634  37.467  1.00  0.00           H
ATOM    840 2HE2 GLN A  59      56.621  28.710  37.564  1.00  0.00           H
ATOM    841  C   GLN A  59      51.325  28.096  41.412  1.00  0.00           C
ATOM    842  O   GLN A  59      50.500  28.883  40.961  1.00  0.00           O
ATOM    843  N   LEU A  60      51.627  28.133  42.750  1.00  0.00           N
ATOM    844  H   LEU A  60      52.442  27.596  43.030  1.00  0.00           H
ATOM    845  CA  LEU A  60      50.956  28.958  43.792  1.00  0.00           C
ATOM    846  HA  LEU A  60      50.454  29.801  43.328  1.00  0.00           H
ATOM    847  CB  LEU A  60      49.869  28.052  44.414  1.00  0.00           C
ATOM    848  HB1 LEU A  60      50.254  27.165  44.918  1.00  0.00           H
ATOM    849  HB2 LEU A  60      49.189  27.744  43.622  1.00  0.00           H
ATOM    850  CG  LEU A  60      49.041  28.848  45.428  1.00  0.00           C
ATOM    851  HG  LEU A  60      49.684  29.482  46.044  1.00  0.00           H
ATOM    852  CD1 LEU A  60      48.012  29.781  44.789  1.00  0.00           C
ATOM    853 1HD1 LEU A  60      47.474  30.339  45.554  1.00  0.00           H
ATOM    854 2HD1 LEU A  60      48.579  30.469  44.164  1.00  0.00           H
ATOM    855 3HD1 LEU A  60      47.246  29.286  44.191  1.00  0.00           H
ATOM    856  CD2 LEU A  60      48.273  27.960  46.456  1.00  0.00           C
ATOM    857 1HD2 LEU A  60      47.960  28.639  47.254  1.00  0.00           H
ATOM    858 2HD2 LEU A  60      47.409  27.434  46.048  1.00  0.00           H
ATOM    859 3HD2 LEU A  60      48.983  27.240  46.860  1.00  0.00           H
ATOM    860  C   LEU A  60      52.020  29.399  44.799  1.00  0.00           C
ATOM    861  O   LEU A  60      52.520  28.621  45.664  1.00  0.00           O
ATOM    862  N   LEU A  61      52.149  30.743  44.870  1.00  0.00           N
ATOM    863  H   LEU A  61      51.639  31.319  44.212  1.00  0.00           H
ATOM    864  CA  LEU A  61      52.839  31.480  45.892  1.00  0.00           C
ATOM    865  HA  LEU A  61      53.524  30.790  46.391  1.00  0.00           H
ATOM    866  CB  LEU A  61      53.756  32.537  45.241  1.00  0.00           C
ATOM    867  HB1 LEU A  61      53.084  33.255  44.760  1.00  0.00           H
ATOM    868  HB2 LEU A  61      54.394  32.011  44.544  1.00  0.00           H
ATOM    869  CG  LEU A  61      54.534  33.339  46.185  1.00  0.00           C
ATOM    870  HG  LEU A  61      53.888  33.828  46.917  1.00  0.00           H
ATOM    871  CD1 LEU A  61      55.543  32.456  46.886  1.00  0.00           C
ATOM    872 1HD1 LEU A  61      55.041  31.694  47.488  1.00  0.00           H
ATOM    873 2HD1 LEU A  61      56.175  31.935  46.168  1.00  0.00           H
ATOM    874 3HD1 LEU A  61      56.189  32.944  47.615  1.00  0.00           H
ATOM    875  CD2 LEU A  61      55.351  34.390  45.411  1.00  0.00           C
ATOM    876 1HD2 LEU A  61      56.174  34.705  46.052  1.00  0.00           H
ATOM    877 2HD2 LEU A  61      55.784  34.001  44.486  1.00  0.00           H
ATOM    878 3HD2 LEU A  61      54.680  35.205  45.127  1.00  0.00           H
ATOM    879  C   LEU A  61      51.876  32.006  46.962  1.00  0.00           C
ATOM    880  O   LEU A  61      50.855  32.620  46.581  1.00  0.00           O
ATOM    881  N   GLU A  62      52.152  31.808  48.240  1.00  0.00           N
ATOM    882  H   GLU A  62      52.915  31.183  48.473  1.00  0.00           H
ATOM    883  CA  GLU A  62      51.484  32.375  49.400  1.00  0.00           C
ATOM    884  HA  GLU A  62      50.747  33.024  48.928  1.00  0.00           H
ATOM    885  CB  GLU A  62      50.852  31.247  50.214  1.00  0.00           C
ATOM    886  HB1 GLU A  62      51.607  30.571  50.602  1.00  0.00           H
ATOM    887  HB2 GLU A  62      50.182  30.653  49.583  1.00  0.00           H
ATOM    888  CG  GLU A  62      50.068  31.744  51.387  1.00  0.00           C
ATOM    889  HG1 GLU A  62      49.357  32.505  51.066  1.00  0.00           H
ATOM    890  HG2 GLU A  62      50.777  32.183  52.096  1.00  0.00           H
ATOM    891  CD  GLU A  62      49.460  30.611  52.025  1.00  0.00           C
ATOM    892  OE1 GLU A  62      48.560  30.095  51.419  1.00  0.00           O
ATOM    893  OE2 GLU A  62      49.949  30.188  53.096  1.00  0.00           O
ATOM    894  C   GLU A  62      52.462  33.283  50.108  1.00  0.00           C
ATOM    895  O   GLU A  62      53.573  32.817  50.414  1.00  0.00           O
ATOM    896  N   LEU A  63      52.069  34.495  50.366  1.00  0.00           N
ATOM    897  H   LEU A  63      51.116  34.677  50.091  1.00  0.00           H
ATOM    898  CA  LEU A  63      52.759  35.486  51.139  1.00  0.00           C
ATOM    899  HA  LEU A  63      53.846  35.467  51.120  1.00  0.00           H
ATOM    900  CB  LEU A  63      52.441  36.869  50.586  1.00  0.00           C
ATOM    901  HB1 LEU A  63      52.817  37.619  51.289  1.00  0.00           H
ATOM    902  HB2 LEU A  63      51.354  36.961  50.624  1.00  0.00           H
ATOM    903  CG  LEU A  63      52.838  37.313  49.220  1.00  0.00           C
ATOM    904  HG  LEU A  63      52.196  36.812  48.496  1.00  0.00           H
ATOM    905  CD1 LEU A  63      52.502  38.867  49.080  1.00  0.00           C
ATOM    906 1HD1 LEU A  63      52.884  39.453  49.910  1.00  0.00           H
ATOM    907 2HD1 LEU A  63      52.935  39.296  48.178  1.00  0.00           H
ATOM    908 3HD1 LEU A  63      51.426  39.034  48.977  1.00  0.00           H
ATOM    909  CD2 LEU A  63      54.311  37.071  48.938  1.00  0.00           C
ATOM    910 1HD2 LEU A  63      54.518  35.996  48.886  1.00  0.00           H
ATOM    911 2HD2 LEU A  63      54.600  37.606  48.032  1.00  0.00           H
ATOM    912 3HD2 LEU A  63      54.964  37.392  49.746  1.00  0.00           H
ATOM    913  C   LEU A  63      52.328  35.162  52.594  1.00  0.00           C
ATOM    914  O   LEU A  63      51.136  34.941  52.831  1.00  0.00           O
ATOM    915  N   PRO A  64      53.154  35.433  53.595  1.00  0.00           N
ATOM    916  CD  PRO A  64      54.481  36.017  53.531  1.00  0.00           C
ATOM    917  HD1 PRO A  64      54.438  37.039  53.167  1.00  0.00           H
ATOM    918  HD2 PRO A  64      55.159  35.385  52.954  1.00  0.00           H
ATOM    919  CG  PRO A  64      55.047  35.941  54.946  1.00  0.00           C
ATOM    920  HG1 PRO A  64      54.975  36.823  55.570  1.00  0.00           H
ATOM    921  HG2 PRO A  64      56.035  35.477  54.955  1.00  0.00           H
ATOM    922  CB  PRO A  64      54.122  34.855  55.672  1.00  0.00           C
ATOM    923  HB1 PRO A  64      53.923  35.162  56.700  1.00  0.00           H
ATOM    924  HB2 PRO A  64      54.565  33.889  55.437  1.00  0.00           H
ATOM    925  CA  PRO A  64      52.806  34.970  54.909  1.00  0.00           C
ATOM    926  HA  PRO A  64      52.329  33.983  54.939  1.00  0.00           H
ATOM    927  C   PRO A  64      51.797  35.977  55.636  1.00  0.00           C
ATOM    928  O   PRO A  64      51.700  37.163  55.348  1.00  0.00           O
ATOM    929  N   PRO A  65      51.013  35.466  56.614  1.00  0.00           N
ATOM    930  CD  PRO A  65      51.196  34.174  57.238  1.00  0.00           C
ATOM    931  HD1 PRO A  65      52.083  33.989  57.840  1.00  0.00           H
ATOM    932  HD2 PRO A  65      51.084  33.337  56.555  1.00  0.00           H
ATOM    933  CG  PRO A  65      50.118  33.965  58.351  1.00  0.00           C
ATOM    934  HG1 PRO A  65      50.646  34.010  59.305  1.00  0.00           H
ATOM    935  HG2 PRO A  65      49.449  33.117  58.201  1.00  0.00           H
ATOM    936  CB  PRO A  65      49.305  35.281  58.294  1.00  0.00           C
ATOM    937  HB1 PRO A  65      49.149  35.655  59.309  1.00  0.00           H
ATOM    938  HB2 PRO A  65      48.317  35.099  57.871  1.00  0.00           H
ATOM    939  CA  PRO A  65      50.108  36.320  57.407  1.00  0.00           C
ATOM    940  HA  PRO A  65      49.447  36.977  56.845  1.00  0.00           H
ATOM    941  C   PRO A  65      50.921  37.254  58.304  1.00  0.00           C
ATOM    942  O   PRO A  65      51.854  36.765  58.934  1.00  0.00           O
ATOM    943  N   GLU A  66      50.481  38.572  58.430  1.00  0.00           N
ATOM    944  H   GLU A  66      49.691  38.927  57.919  1.00  0.00           H
ATOM    945  CA  GLU A  66      51.115  39.581  59.300  1.00  0.00           C
ATOM    946  HA  GLU A  66      51.727  39.015  59.990  1.00  0.00           H
ATOM    947  CB  GLU A  66      52.076  40.455  58.537  1.00  0.00           C
ATOM    948  HB1 GLU A  66      51.458  40.654  57.666  1.00  0.00           H
ATOM    949  HB2 GLU A  66      52.962  39.854  58.323  1.00  0.00           H
ATOM    950  CG  GLU A  66      52.617  41.765  59.220  1.00  0.00           C
ATOM    951  HG1 GLU A  66      51.766  42.450  59.313  1.00  0.00           H
ATOM    952  HG2 GLU A  66      53.349  42.271  58.593  1.00  0.00           H
ATOM    953  CD  GLU A  66      53.347  41.496  60.568  1.00  0.00           C
ATOM    954  OE1 GLU A  66      54.143  40.607  60.756  1.00  0.00           O
ATOM    955  OE2 GLU A  66      52.925  42.154  61.571  1.00  0.00           O
ATOM    956  C   GLU A  66      50.021  40.385  60.001  1.00  0.00           C
ATOM    957  O   GLU A  66      49.089  40.873  59.372  1.00  0.00           O
ATOM    958  N   GLU A  67      50.175  40.611  61.324  1.00  0.00           N
ATOM    959  H   GLU A  67      50.972  40.224  61.830  1.00  0.00           H
ATOM    960  CA  GLU A  67      49.216  41.248  62.227  1.00  0.00           C
ATOM    961  HA  GLU A  67      48.264  40.739  62.037  1.00  0.00           H
ATOM    962  CB  GLU A  67      49.691  40.905  63.624  1.00  0.00           C
ATOM    963  HB1 GLU A  67      50.656  41.345  63.868  1.00  0.00           H
ATOM    964  HB2 GLU A  67      49.898  39.832  63.596  1.00  0.00           H
ATOM    965  CG  GLU A  67      48.639  41.277  64.673  1.00  0.00           C
ATOM    966  HG1 GLU A  67      47.939  40.453  64.533  1.00  0.00           H
ATOM    967  HG2 GLU A  67      48.286  42.278  64.439  1.00  0.00           H
ATOM    968  CD  GLU A  67      49.170  41.241  66.059  1.00  0.00           C
ATOM    969  OE1 GLU A  67      48.311  41.520  66.965  1.00  0.00           O
ATOM    970  OE2 GLU A  67      50.317  40.870  66.251  1.00  0.00           O
ATOM    971  C   GLU A  67      49.076  42.724  61.975  1.00  0.00           C
ATOM    972  O   GLU A  67      48.002  43.306  62.058  1.00  0.00           O
ATOM    973  N   SER A  68      50.200  43.386  61.671  1.00  0.00           N
ATOM    974  H   SER A  68      51.081  42.910  61.844  1.00  0.00           H
ATOM    975  CA  SER A  68      50.248  44.765  61.190  1.00  0.00           C
ATOM    976  HA  SER A  68      49.583  45.294  61.861  1.00  0.00           H
ATOM    977  CB  SER A  68      51.599  45.325  61.419  1.00  0.00           C
ATOM    978  HB1 SER A  68      51.846  45.132  62.463  1.00  0.00           H
ATOM    979  HB2 SER A  68      51.626  46.381  61.155  1.00  0.00           H
ATOM    980  OG  SER A  68      52.596  44.716  60.691  1.00  0.00           O
ATOM    981  HG  SER A  68      52.833  43.916  61.167  1.00  0.00           H
ATOM    982  C   SER A  68      49.703  45.015  59.787  1.00  0.00           C
ATOM    983  O   SER A  68      49.470  46.170  59.485  1.00  0.00           O
ATOM    984  N   LEU A  69      49.519  43.987  58.959  1.00  0.00           N
ATOM    985  H   LEU A  69      49.829  43.062  59.220  1.00  0.00           H
ATOM    986  CA  LEU A  69      49.012  44.141  57.564  1.00  0.00           C
ATOM    987  HA  LEU A  69      48.688  45.136  57.248  1.00  0.00           H
ATOM    988  CB  LEU A  69      50.126  43.727  56.592  1.00  0.00           C
ATOM    989  HB1 LEU A  69      49.805  43.698  55.548  1.00  0.00           H
ATOM    990  HB2 LEU A  69      50.350  42.704  56.888  1.00  0.00           H
ATOM    991  CG  LEU A  69      51.512  44.473  56.632  1.00  0.00           C
ATOM    992  HG  LEU A  69      51.953  44.337  57.620  1.00  0.00           H
ATOM    993  CD1 LEU A  69      52.350  43.753  55.558  1.00  0.00           C
ATOM    994 1HD1 LEU A  69      53.300  44.205  55.293  1.00  0.00           H
ATOM    995 2HD1 LEU A  69      52.474  42.689  55.746  1.00  0.00           H
ATOM    996 3HD1 LEU A  69      51.757  43.826  54.652  1.00  0.00           H
ATOM    997  CD2 LEU A  69      51.305  45.959  56.247  1.00  0.00           C
ATOM    998 1HD2 LEU A  69      50.753  45.944  55.307  1.00  0.00           H
ATOM    999 2HD2 LEU A  69      50.721  46.336  57.086  1.00  0.00           H
ATOM   1000 3HD2 LEU A  69      52.311  46.383  56.161  1.00  0.00           H
ATOM   1001  C   LEU A  69      47.703  43.332  57.357  1.00  0.00           C
ATOM   1002  O   LEU A  69      47.653  42.552  56.343  1.00  0.00           O
ATOM   1003  N   PRO A  70      46.669  43.622  58.151  1.00  0.00           N
ATOM   1004  CD  PRO A  70      46.375  44.910  58.841  1.00  0.00           C
ATOM   1005  HD1 PRO A  70      46.763  45.757  58.272  1.00  0.00           H
ATOM   1006  HD2 PRO A  70      46.736  44.883  59.870  1.00  0.00           H
ATOM   1007  CG  PRO A  70      44.883  45.009  58.966  1.00  0.00           C
ATOM   1008  HG1 PRO A  70      44.484  45.498  58.074  1.00  0.00           H
ATOM   1009  HG2 PRO A  70      44.548  45.585  59.829  1.00  0.00           H
ATOM   1010  CB  PRO A  70      44.517  43.502  58.987  1.00  0.00           C
ATOM   1011  HB1 PRO A  70      43.487  43.335  58.661  1.00  0.00           H
ATOM   1012  HB2 PRO A  70      44.689  43.261  60.039  1.00  0.00           H
ATOM   1013  CA  PRO A  70      45.489  42.791  58.090  1.00  0.00           C
ATOM   1014  HA  PRO A  70      45.759  41.776  58.386  1.00  0.00           H
ATOM   1015  C   PRO A  70      44.955  42.666  56.667  1.00  0.00           C
ATOM   1016  O   PRO A  70      44.509  41.582  56.353  1.00  0.00           O
ATOM   1017  N   LEU A  71      45.030  43.631  55.702  1.00  0.00           N
ATOM   1018  H   LEU A  71      45.392  44.518  56.006  1.00  0.00           H
ATOM   1019  CA  LEU A  71      44.468  43.487  54.358  1.00  0.00           C
ATOM   1020  HA  LEU A  71      43.519  42.950  54.432  1.00  0.00           H
ATOM   1021  CB  LEU A  71      44.154  44.935  53.877  1.00  0.00           C
ATOM   1022  HB1 LEU A  71      43.935  44.942  52.810  1.00  0.00           H
ATOM   1023  HB2 LEU A  71      45.066  45.468  54.122  1.00  0.00           H
ATOM   1024  CG  LEU A  71      43.011  45.708  54.588  1.00  0.00           C
ATOM   1025  HG  LEU A  71      43.225  45.708  55.658  1.00  0.00           H
ATOM   1026  CD1 LEU A  71      43.044  47.211  54.307  1.00  0.00           C
ATOM   1027 1HD1 LEU A  71      44.009  47.651  54.551  1.00  0.00           H
ATOM   1028 2HD1 LEU A  71      42.713  47.458  53.295  1.00  0.00           H
ATOM   1029 3HD1 LEU A  71      42.326  47.596  55.025  1.00  0.00           H
ATOM   1030  CD2 LEU A  71      41.657  45.162  54.296  1.00  0.00           C
ATOM   1031 1HD2 LEU A  71      41.642  44.139  54.652  1.00  0.00           H
ATOM   1032 2HD2 LEU A  71      40.920  45.685  54.918  1.00  0.00           H
ATOM   1033 3HD2 LEU A  71      41.438  45.240  53.224  1.00  0.00           H
ATOM   1034  C   LEU A  71      45.407  42.840  53.271  1.00  0.00           C
ATOM   1035  O   LEU A  71      45.014  42.696  52.149  1.00  0.00           O
ATOM   1036  N   GLY A  72      46.598  42.352  53.669  1.00  0.00           N
ATOM   1037  H   GLY A  72      46.784  42.523  54.648  1.00  0.00           H
ATOM   1038  CA  GLY A  72      47.358  41.300  52.997  1.00  0.00           C
ATOM   1039  HA1 GLY A  72      47.684  40.655  53.810  1.00  0.00           H
ATOM   1040  HA2 GLY A  72      48.221  41.798  52.548  1.00  0.00           H
ATOM   1041  C   GLY A  72      46.584  40.409  52.047  1.00  0.00           C
ATOM   1042  O   GLY A  72      46.956  40.440  50.881  1.00  0.00           O
ATOM   1043  N   PRO A  73      45.676  39.557  52.539  1.00  0.00           N
ATOM   1044  CD  PRO A  73      45.271  39.284  53.957  1.00  0.00           C
ATOM   1045  HD1 PRO A  73      44.492  39.992  54.238  1.00  0.00           H
ATOM   1046  HD2 PRO A  73      46.104  39.516  54.621  1.00  0.00           H
ATOM   1047  CG  PRO A  73      44.768  37.850  53.943  1.00  0.00           C
ATOM   1048  HG1 PRO A  73      44.019  37.696  54.715  1.00  0.00           H
ATOM   1049  HG2 PRO A  73      45.586  37.126  54.021  1.00  0.00           H
ATOM   1050  CB  PRO A  73      44.068  37.695  52.537  1.00  0.00           C
ATOM   1051  HB1 PRO A  73      43.056  38.058  52.699  1.00  0.00           H
ATOM   1052  HB2 PRO A  73      44.170  36.643  52.262  1.00  0.00           H
ATOM   1053  CA  PRO A  73      44.930  38.567  51.700  1.00  0.00           C
ATOM   1054  HA  PRO A  73      45.722  38.005  51.191  1.00  0.00           H
ATOM   1055  C   PRO A  73      44.175  39.298  50.538  1.00  0.00           C
ATOM   1056  O   PRO A  73      43.694  38.574  49.635  1.00  0.00           O
ATOM   1057  N   LEU A  74      43.838  40.557  50.644  1.00  0.00           N
ATOM   1058  H   LEU A  74      44.222  41.074  51.423  1.00  0.00           H
ATOM   1059  CA  LEU A  74      42.981  41.270  49.667  1.00  0.00           C
ATOM   1060  HA  LEU A  74      42.333  40.493  49.258  1.00  0.00           H
ATOM   1061  CB  LEU A  74      42.031  42.180  50.439  1.00  0.00           C
ATOM   1062  HB1 LEU A  74      41.280  42.378  49.665  1.00  0.00           H
ATOM   1063  HB2 LEU A  74      42.533  43.057  50.826  1.00  0.00           H
ATOM   1064  CG  LEU A  74      41.208  41.614  51.671  1.00  0.00           C
ATOM   1065  HG  LEU A  74      41.959  41.522  52.449  1.00  0.00           H
ATOM   1066  CD1 LEU A  74      40.080  42.617  52.180  1.00  0.00           C
ATOM   1067 1HD1 LEU A  74      39.786  42.387  53.207  1.00  0.00           H
ATOM   1068 2HD1 LEU A  74      40.517  43.616  52.116  1.00  0.00           H
ATOM   1069 3HD1 LEU A  74      39.202  42.626  51.534  1.00  0.00           H
ATOM   1070  CD2 LEU A  74      40.546  40.237  51.586  1.00  0.00           C
ATOM   1071 1HD2 LEU A  74      40.048  39.989  52.514  1.00  0.00           H
ATOM   1072 2HD2 LEU A  74      39.772  40.251  50.818  1.00  0.00           H
ATOM   1073 3HD2 LEU A  74      41.306  39.456  51.458  1.00  0.00           H
ATOM   1074  C   LEU A  74      43.755  41.888  48.504  1.00  0.00           C
ATOM   1075  O   LEU A  74      43.564  43.023  48.056  1.00  0.00           O
ATOM   1076  N   LEU A  75      44.788  41.165  48.018  1.00  0.00           N
ATOM   1077  H   LEU A  75      44.744  40.212  48.352  1.00  0.00           H
ATOM   1078  CA  LEU A  75      45.835  41.552  47.050  1.00  0.00           C
ATOM   1079  HA  LEU A  75      45.960  42.611  47.258  1.00  0.00           H
ATOM   1080  CB  LEU A  75      47.121  40.730  47.196  1.00  0.00           C
ATOM   1081  HB1 LEU A  75      47.365  40.557  48.251  1.00  0.00           H
ATOM   1082  HB2 LEU A  75      47.936  41.271  46.719  1.00  0.00           H
ATOM   1083  CG  LEU A  75      47.006  39.409  46.439  1.00  0.00           C
ATOM   1084  HG  LEU A  75      46.699  39.525  45.401  1.00  0.00           H
ATOM   1085  CD1 LEU A  75      48.347  38.726  46.382  1.00  0.00           C
ATOM   1086 1HD1 LEU A  75      48.643  38.523  47.415  1.00  0.00           H
ATOM   1087 2HD1 LEU A  75      48.331  37.717  45.963  1.00  0.00           H
ATOM   1088 3HD1 LEU A  75      48.983  39.327  45.739  1.00  0.00           H
ATOM   1089  CD2 LEU A  75      46.038  38.445  47.009  1.00  0.00           C
ATOM   1090 1HD2 LEU A  75      45.066  38.899  47.160  1.00  0.00           H
ATOM   1091 2HD2 LEU A  75      45.937  37.535  46.414  1.00  0.00           H
ATOM   1092 3HD2 LEU A  75      46.459  37.994  47.914  1.00  0.00           H
ATOM   1093  C   LEU A  75      45.328  41.664  45.572  1.00  0.00           C
ATOM   1094  O   LEU A  75      46.165  42.099  44.755  1.00  0.00           O
ATOM   1095  N   GLY A  76      44.133  41.286  45.191  1.00  0.00           N
ATOM   1096  H   GLY A  76      43.394  40.989  45.822  1.00  0.00           H
ATOM   1097  CA  GLY A  76      43.843  40.981  43.779  1.00  0.00           C
ATOM   1098  HA1 GLY A  76      43.007  40.279  43.785  1.00  0.00           H
ATOM   1099  HA2 GLY A  76      44.755  40.494  43.425  1.00  0.00           H
ATOM   1100  C   GLY A  76      43.536  42.166  42.889  1.00  0.00           C
ATOM   1101  O   GLY A  76      43.536  42.134  41.667  1.00  0.00           O
ATOM   1102  N   ASP A  77      43.344  43.311  43.533  1.00  0.00           N
ATOM   1103  H   ASP A  77      43.430  43.421  44.533  1.00  0.00           H
ATOM   1104  CA  ASP A  77      43.071  44.585  42.886  1.00  0.00           C
ATOM   1105  HA  ASP A  77      42.904  44.357  41.829  1.00  0.00           H
ATOM   1106  CB  ASP A  77      41.917  45.233  43.557  1.00  0.00           C
ATOM   1107  HB1 ASP A  77      41.107  44.535  43.371  1.00  0.00           H
ATOM   1108  HB2 ASP A  77      41.729  46.199  43.069  1.00  0.00           H
ATOM   1109  CG  ASP A  77      42.172  45.445  45.050  1.00  0.00           C
ATOM   1110  OD1 ASP A  77      41.317  46.031  45.716  1.00  0.00           O
ATOM   1111  OD2 ASP A  77      43.302  45.205  45.596  1.00  0.00           O
ATOM   1112  C   ASP A  77      44.326  45.504  42.916  1.00  0.00           C
ATOM   1113  O   ASP A  77      44.215  46.732  42.662  1.00  0.00           O
ATOM   1114  N   THR A  78      45.451  45.015  43.350  1.00  0.00           N
ATOM   1115  H   THR A  78      45.553  44.067  43.685  1.00  0.00           H
ATOM   1116  CA  THR A  78      46.711  45.820  43.454  1.00  0.00           C
ATOM   1117  HA  THR A  78      46.447  46.771  43.904  1.00  0.00           H
ATOM   1118  CB  THR A  78      47.777  45.085  44.226  1.00  0.00           C
ATOM   1119  HB  THR A  78      48.654  45.724  44.131  1.00  0.00           H
ATOM   1120  CG2 THR A  78      47.406  44.987  45.704  1.00  0.00           C
ATOM   1121 1HG2 THR A  78      47.215  45.999  46.060  1.00  0.00           H
ATOM   1122 2HG2 THR A  78      46.531  44.361  45.831  1.00  0.00           H
ATOM   1123 3HG2 THR A  78      48.250  44.552  46.247  1.00  0.00           H
ATOM   1124  OG1 THR A  78      48.085  43.857  43.748  1.00  0.00           O
ATOM   1125  HG1 THR A  78      47.604  43.144  44.195  1.00  0.00           H
ATOM   1126  C   THR A  78      47.347  46.201  42.074  1.00  0.00           C
ATOM   1127  O   THR A  78      48.036  47.226  41.945  1.00  0.00           O
ATOM   1128  N   ALA A  79      47.051  45.383  41.049  1.00  0.00           N
ATOM   1129  H   ALA A  79      46.282  44.738  41.133  1.00  0.00           H
ATOM   1130  CA  ALA A  79      47.637  45.547  39.641  1.00  0.00           C
ATOM   1131  HA  ALA A  79      47.932  46.588  39.511  1.00  0.00           H
ATOM   1132  CB  ALA A  79      48.836  44.581  39.514  1.00  0.00           C
ATOM   1133  HB1 ALA A  79      49.269  44.648  38.517  1.00  0.00           H
ATOM   1134  HB2 ALA A  79      49.544  44.985  40.238  1.00  0.00           H
ATOM   1135  HB3 ALA A  79      48.639  43.540  39.751  1.00  0.00           H
ATOM   1136  C   ALA A  79      46.638  45.163  38.537  1.00  0.00           C
ATOM   1137  O   ALA A  79      45.861  44.206  38.694  1.00  0.00           O
ATOM   1138  N   VAL A  80      46.779  45.828  37.370  1.00  0.00           N
ATOM   1139  H   VAL A  80      47.472  46.563  37.340  1.00  0.00           H
ATOM   1140  CA  VAL A  80      46.072  45.441  36.096  1.00  0.00           C
ATOM   1141  HA  VAL A  80      45.258  44.770  36.333  1.00  0.00           H
ATOM   1142  CB  VAL A  80      45.507  46.617  35.315  1.00  0.00           C
ATOM   1143  HB  VAL A  80      46.364  47.249  35.060  1.00  0.00           H
ATOM   1144  CG1 VAL A  80      45.038  46.218  33.974  1.00  0.00           C
ATOM   1145 1HG1 VAL A  80      44.243  45.470  33.947  1.00  0.00           H
ATOM   1146 2HG1 VAL A  80      44.626  47.165  33.641  1.00  0.00           H
ATOM   1147 3HG1 VAL A  80      45.841  45.971  33.278  1.00  0.00           H
ATOM   1148  CG2 VAL A  80      44.416  47.402  36.087  1.00  0.00           C
ATOM   1149 1HG2 VAL A  80      44.695  47.610  37.113  1.00  0.00           H
ATOM   1150 2HG2 VAL A  80      44.015  48.233  35.501  1.00  0.00           H
ATOM   1151 3HG2 VAL A  80      43.539  46.760  36.157  1.00  0.00           H
ATOM   1152  C   VAL A  80      47.117  44.671  35.302  1.00  0.00           C
ATOM   1153  O   VAL A  80      48.119  45.254  34.876  1.00  0.00           O
ATOM   1154  N   ILE A  81      47.053  43.337  35.317  1.00  0.00           N
ATOM   1155  H   ILE A  81      46.262  42.988  35.829  1.00  0.00           H
ATOM   1156  CA  ILE A  81      48.218  42.419  34.863  1.00  0.00           C
ATOM   1157  HA  ILE A  81      49.138  42.977  34.667  1.00  0.00           H
ATOM   1158  CB  ILE A  81      48.640  41.352  35.921  1.00  0.00           C
ATOM   1159  HB  ILE A  81      47.906  40.547  35.858  1.00  0.00           H
ATOM   1160  CG2 ILE A  81      49.979  40.803  35.264  1.00  0.00           C
ATOM   1161 1HG2 ILE A  81      50.415  40.122  35.990  1.00  0.00           H
ATOM   1162 2HG2 ILE A  81      49.727  40.244  34.363  1.00  0.00           H
ATOM   1163 3HG2 ILE A  81      50.669  41.603  34.979  1.00  0.00           H
ATOM   1164  CG1 ILE A  81      48.884  41.716  37.361  1.00  0.00           C
ATOM   1165 1HG1 ILE A  81      48.019  42.261  37.756  1.00  0.00           H
ATOM   1166 2HG1 ILE A  81      49.632  42.511  37.327  1.00  0.00           H
ATOM   1167  CD  ILE A  81      49.292  40.575  38.327  1.00  0.00           C
ATOM   1168  HD1 ILE A  81      50.362  40.452  38.127  1.00  0.00           H
ATOM   1169  HD2 ILE A  81      49.222  40.880  39.372  1.00  0.00           H
ATOM   1170  HD3 ILE A  81      48.557  39.789  38.192  1.00  0.00           H
ATOM   1171  C   ILE A  81      47.751  41.723  33.581  1.00  0.00           C
ATOM   1172  O   ILE A  81      46.772  41.003  33.674  1.00  0.00           O
ATOM   1173  N   GLN A  82      48.495  41.847  32.464  1.00  0.00           N
ATOM   1174  H   GLN A  82      49.304  42.451  32.502  1.00  0.00           H
ATOM   1175  CA  GLN A  82      48.242  41.042  31.278  1.00  0.00           C
ATOM   1176  HA  GLN A  82      47.957  40.038  31.606  1.00  0.00           H
ATOM   1177  CB  GLN A  82      47.082  41.786  30.591  1.00  0.00           C
ATOM   1178  HB1 GLN A  82      47.447  42.665  30.060  1.00  0.00           H
ATOM   1179  HB2 GLN A  82      46.413  42.232  31.318  1.00  0.00           H
ATOM   1180  CG  GLN A  82      46.324  40.827  29.581  1.00  0.00           C
ATOM   1181  HG1 GLN A  82      46.975  40.664  28.714  1.00  0.00           H
ATOM   1182  HG2 GLN A  82      45.437  41.357  29.227  1.00  0.00           H
ATOM   1183  CD  GLN A  82      45.869  39.520  30.209  1.00  0.00           C
ATOM   1184  OE1 GLN A  82      46.400  38.483  29.899  1.00  0.00           O
ATOM   1185  NE2 GLN A  82      44.910  39.553  31.096  1.00  0.00           N
ATOM   1186 1HE2 GLN A  82      44.576  40.404  31.525  1.00  0.00           H
ATOM   1187 2HE2 GLN A  82      44.424  38.677  31.249  1.00  0.00           H
ATOM   1188  C   GLN A  82      49.458  40.990  30.370  1.00  0.00           C
ATOM   1189  O   GLN A  82      50.166  41.994  30.172  1.00  0.00           O
ATOM   1190  N   GLY A  83      49.810  39.789  29.821  1.00  0.00           N
ATOM   1191  H   GLY A  83      49.277  38.980  30.099  1.00  0.00           H
ATOM   1192  CA  GLY A  83      51.015  39.628  29.010  1.00  0.00           C
ATOM   1193  HA1 GLY A  83      51.106  40.334  28.188  1.00  0.00           H
ATOM   1194  HA2 GLY A  83      51.170  38.587  28.714  1.00  0.00           H
ATOM   1195  C   GLY A  83      52.299  39.916  29.760  1.00  0.00           C
ATOM   1196  O   GLY A  83      52.764  39.215  30.606  1.00  0.00           O
ATOM   1197  N   ASP A  84      53.025  40.944  29.310  1.00  0.00           N
ATOM   1198  H   ASP A  84      52.669  41.561  28.594  1.00  0.00           H
ATOM   1199  CA  ASP A  84      54.394  41.207  29.882  1.00  0.00           C
ATOM   1200  HA  ASP A  84      54.765  40.230  30.180  1.00  0.00           H
ATOM   1201  CB  ASP A  84      55.292  41.780  28.875  1.00  0.00           C
ATOM   1202  HB1 ASP A  84      56.323  41.778  29.243  1.00  0.00           H
ATOM   1203  HB2 ASP A  84      55.147  42.847  28.989  1.00  0.00           H
ATOM   1204  CG  ASP A  84      55.229  41.281  27.475  1.00  0.00           C
ATOM   1205  OD1 ASP A  84      55.890  40.307  27.103  1.00  0.00           O
ATOM   1206  OD2 ASP A  84      54.501  41.940  26.683  1.00  0.00           O
ATOM   1207  C   ASP A  84      54.385  42.050  31.181  1.00  0.00           C
ATOM   1208  O   ASP A  84      55.395  42.156  31.832  1.00  0.00           O
ATOM   1209  N   THR A  85      53.273  42.659  31.602  1.00  0.00           N
ATOM   1210  H   THR A  85      52.440  42.251  31.197  1.00  0.00           H
ATOM   1211  CA  THR A  85      53.102  43.918  32.328  1.00  0.00           C
ATOM   1212  HA  THR A  85      54.090  44.169  32.722  1.00  0.00           H
ATOM   1213  CB  THR A  85      52.636  45.021  31.320  1.00  0.00           C
ATOM   1214  HB  THR A  85      51.614  44.793  31.052  1.00  0.00           H
ATOM   1215  CG2 THR A  85      52.864  46.462  31.696  1.00  0.00           C
ATOM   1216 1HG2 THR A  85      53.896  46.429  32.046  1.00  0.00           H
ATOM   1217 2HG2 THR A  85      52.760  47.205  30.902  1.00  0.00           H
ATOM   1218 3HG2 THR A  85      52.242  46.793  32.514  1.00  0.00           H
ATOM   1219  OG1 THR A  85      53.417  44.932  30.141  1.00  0.00           O
ATOM   1220  HG1 THR A  85      53.226  45.747  29.681  1.00  0.00           H
ATOM   1221  C   THR A  85      52.197  43.931  33.492  1.00  0.00           C
ATOM   1222  O   THR A  85      51.136  43.430  33.420  1.00  0.00           O
ATOM   1223  N   ALA A  86      52.577  44.742  34.559  1.00  0.00           N
ATOM   1224  H   ALA A  86      53.451  45.245  34.605  1.00  0.00           H
ATOM   1225  CA  ALA A  86      51.732  44.874  35.742  1.00  0.00           C
ATOM   1226  HA  ALA A  86      50.722  44.478  35.646  1.00  0.00           H
ATOM   1227  CB  ALA A  86      52.469  44.190  36.860  1.00  0.00           C
ATOM   1228  HB1 ALA A  86      53.506  44.527  36.867  1.00  0.00           H
ATOM   1229  HB2 ALA A  86      51.944  44.339  37.795  1.00  0.00           H
ATOM   1230  HB3 ALA A  86      52.534  43.112  36.692  1.00  0.00           H
ATOM   1231  C   ALA A  86      51.666  46.377  35.984  1.00  0.00           C
ATOM   1232  O   ALA A  86      52.631  47.050  36.423  1.00  0.00           O
ATOM   1233  N   LEU A  87      50.543  46.995  35.684  1.00  0.00           N
ATOM   1234  H   LEU A  87      49.731  46.515  35.321  1.00  0.00           H
ATOM   1235  CA  LEU A  87      50.348  48.355  36.185  1.00  0.00           C
ATOM   1236  HA  LEU A  87      51.291  48.898  36.089  1.00  0.00           H
ATOM   1237  CB  LEU A  87      49.409  49.019  35.202  1.00  0.00           C
ATOM   1238  HB1 LEU A  87      48.495  48.434  35.207  1.00  0.00           H
ATOM   1239  HB2 LEU A  87      49.936  48.910  34.244  1.00  0.00           H
ATOM   1240  CG  LEU A  87      49.012  50.487  35.399  1.00  0.00           C
ATOM   1241  HG  LEU A  87      48.391  50.796  36.240  1.00  0.00           H
ATOM   1242  CD1 LEU A  87      50.276  51.339  35.414  1.00  0.00           C
ATOM   1243 1HD1 LEU A  87      50.029  52.402  35.512  1.00  0.00           H
ATOM   1244 2HD1 LEU A  87      50.860  51.155  36.312  1.00  0.00           H
ATOM   1245 3HD1 LEU A  87      50.798  51.137  34.471  1.00  0.00           H
ATOM   1246  CD2 LEU A  87      48.183  50.925  34.218  1.00  0.00           C
ATOM   1247 1HD2 LEU A  87      47.899  51.960  34.399  1.00  0.00           H
ATOM   1248 2HD2 LEU A  87      48.687  50.780  33.270  1.00  0.00           H
ATOM   1249 3HD2 LEU A  87      47.268  50.327  34.134  1.00  0.00           H
ATOM   1250  C   LEU A  87      49.768  48.364  37.638  1.00  0.00           C
ATOM   1251  O   LEU A  87      48.625  48.023  37.835  1.00  0.00           O
ATOM   1252  N   ILE A  88      50.545  48.676  38.668  1.00  0.00           N
ATOM   1253  H   ILE A  88      51.496  48.922  38.411  1.00  0.00           H
ATOM   1254  CA  ILE A  88      50.140  49.000  40.004  1.00  0.00           C
ATOM   1255  HA  ILE A  88      49.777  48.087  40.467  1.00  0.00           H
ATOM   1256  CB  ILE A  88      51.359  49.479  40.844  1.00  0.00           C
ATOM   1257  HB  ILE A  88      51.935  50.305  40.430  1.00  0.00           H
ATOM   1258  CG2 ILE A  88      50.925  49.980  42.244  1.00  0.00           C
ATOM   1259 1HG2 ILE A  88      50.375  49.145  42.693  1.00  0.00           H
ATOM   1260 2HG2 ILE A  88      51.824  50.105  42.843  1.00  0.00           H
ATOM   1261 3HG2 ILE A  88      50.230  50.821  42.241  1.00  0.00           H
ATOM   1262  CG1 ILE A  88      52.407  48.365  40.924  1.00  0.00           C
ATOM   1263 1HG1 ILE A  88      53.278  48.796  41.430  1.00  0.00           H
ATOM   1264 2HG1 ILE A  88      52.857  48.159  39.956  1.00  0.00           H
ATOM   1265  CD  ILE A  88      52.005  47.146  41.624  1.00  0.00           C
ATOM   1266  HD1 ILE A  88      52.637  46.319  41.322  1.00  0.00           H
ATOM   1267  HD2 ILE A  88      51.998  47.339  42.694  1.00  0.00           H
ATOM   1268  HD3 ILE A  88      51.050  46.712  41.326  1.00  0.00           H
ATOM   1269  C   ILE A  88      49.058  50.067  40.054  1.00  0.00           C
ATOM   1270  O   ILE A  88      49.307  51.199  39.598  1.00  0.00           O
ATOM   1271  N   THR A  89      47.972  49.736  40.698  1.00  0.00           N
ATOM   1272  H   THR A  89      47.932  48.812  41.119  1.00  0.00           H
ATOM   1273  CA  THR A  89      46.801  50.618  40.733  1.00  0.00           C
ATOM   1274  HA  THR A  89      46.650  51.073  39.751  1.00  0.00           H
ATOM   1275  CB  THR A  89      45.474  49.775  41.053  1.00  0.00           C
ATOM   1276  HB  THR A  89      44.619  50.421  41.252  1.00  0.00           H
ATOM   1277  CG2 THR A  89      45.147  48.727  39.971  1.00  0.00           C
ATOM   1278 1HG2 THR A  89      45.669  48.917  39.035  1.00  0.00           H
ATOM   1279 2HG2 THR A  89      45.523  47.733  40.201  1.00  0.00           H
ATOM   1280 3HG2 THR A  89      44.062  48.637  39.880  1.00  0.00           H
ATOM   1281  OG1 THR A  89      45.591  49.181  42.298  1.00  0.00           O
ATOM   1282  HG1 THR A  89      45.109  48.351  42.362  1.00  0.00           H
ATOM   1283  C   THR A  89      46.968  51.827  41.723  1.00  0.00           C
ATOM   1284  O   THR A  89      47.858  51.825  42.573  1.00  0.00           O
ATOM   1285  N   ARG A  90      46.152  52.902  41.595  1.00  0.00           N
ATOM   1286  H   ARG A  90      45.355  52.750  40.995  1.00  0.00           H
ATOM   1287  CA  ARG A  90      46.366  54.235  42.232  1.00  0.00           C
ATOM   1288  HA  ARG A  90      47.396  54.262  42.594  1.00  0.00           H
ATOM   1289  CB  ARG A  90      46.326  55.290  41.116  1.00  0.00           C
ATOM   1290  HB1 ARG A  90      45.278  55.281  40.798  1.00  0.00           H
ATOM   1291  HB2 ARG A  90      46.904  55.051  40.230  1.00  0.00           H
ATOM   1292  CG  ARG A  90      46.696  56.688  41.558  1.00  0.00           C
ATOM   1293  HG1 ARG A  90      46.037  56.945  42.385  1.00  0.00           H
ATOM   1294  HG2 ARG A  90      46.447  57.396  40.769  1.00  0.00           H
ATOM   1295  CD  ARG A  90      48.184  56.842  41.954  1.00  0.00           C
ATOM   1296  HD1 ARG A  90      48.724  57.089  41.043  1.00  0.00           H
ATOM   1297  HD2 ARG A  90      48.478  55.893  42.409  1.00  0.00           H
ATOM   1298  NE  ARG A  90      48.269  57.931  42.920  1.00  0.00           N
ATOM   1299  HE  ARG A  90      47.403  58.259  43.340  1.00  0.00           H
ATOM   1300  CZ  ARG A  90      49.356  58.554  43.266  1.00  0.00           C
ATOM   1301  NH1 ARG A  90      50.478  58.222  42.706  1.00  0.00           N
ATOM   1302 1HH1 ARG A  90      50.676  57.369  42.199  1.00  0.00           H
ATOM   1303 2HH1 ARG A  90      51.229  58.852  42.938  1.00  0.00           H
ATOM   1304  NH2 ARG A  90      49.289  59.529  44.191  1.00  0.00           N
ATOM   1305 1HH2 ARG A  90      48.385  59.642  44.630  1.00  0.00           H
ATOM   1306 2HH2 ARG A  90      50.021  60.171  44.450  1.00  0.00           H
ATOM   1307  C   ARG A  90      45.421  54.477  43.419  1.00  0.00           C
ATOM   1308  O   ARG A  90      44.352  55.087  43.250  1.00  0.00           O
ATOM   1309  N   PRO A  91      45.887  54.181  44.702  1.00  0.00           N
ATOM   1310  CD  PRO A  91      47.028  53.453  45.150  1.00  0.00           C
ATOM   1311  HD1 PRO A  91      47.910  53.991  44.821  1.00  0.00           H
ATOM   1312  HD2 PRO A  91      46.980  52.410  44.836  1.00  0.00           H
ATOM   1313  CG  PRO A  91      46.933  53.620  46.672  1.00  0.00           C
ATOM   1314  HG1 PRO A  91      47.261  54.619  46.943  1.00  0.00           H
ATOM   1315  HG2 PRO A  91      47.538  52.851  47.148  1.00  0.00           H
ATOM   1316  CB  PRO A  91      45.427  53.552  46.896  1.00  0.00           C
ATOM   1317  HB1 PRO A  91      45.317  53.939  47.901  1.00  0.00           H
ATOM   1318  HB2 PRO A  91      45.137  52.508  46.756  1.00  0.00           H
ATOM   1319  CA  PRO A  91      44.920  54.444  45.805  1.00  0.00           C
ATOM   1320  HA  PRO A  91      43.965  53.985  45.562  1.00  0.00           H
ATOM   1321  C   PRO A  91      44.758  55.920  46.204  1.00  0.00           C
ATOM   1322  O   PRO A  91      45.721  56.652  46.000  1.00  0.00           O
ATOM   1323  N   TRP A  92      43.558  56.345  46.609  1.00  0.00           N
ATOM   1324  H   TRP A  92      42.827  55.689  46.809  1.00  0.00           H
ATOM   1325  CA  TRP A  92      43.410  57.664  47.163  1.00  0.00           C
ATOM   1326  HA  TRP A  92      43.880  58.406  46.521  1.00  0.00           H
ATOM   1327  CB  TRP A  92      41.968  57.999  47.270  1.00  0.00           C
ATOM   1328  HB1 TRP A  92      41.534  57.341  48.025  1.00  0.00           H
ATOM   1329  HB2 TRP A  92      41.617  57.971  46.234  1.00  0.00           H
ATOM   1330  CG  TRP A  92      41.709  59.366  47.767  1.00  0.00           C
ATOM   1331  CD1 TRP A  92      41.290  60.368  46.963  1.00  0.00           C
ATOM   1332  HD1 TRP A  92      41.270  60.292  45.888  1.00  0.00           H
ATOM   1333  NE1 TRP A  92      40.832  61.431  47.743  1.00  0.00           N
ATOM   1334  HE1 TRP A  92      40.430  62.277  47.352  1.00  0.00           H
ATOM   1335  CE2 TRP A  92      41.050  61.198  49.109  1.00  0.00           C
ATOM   1336  CZ2 TRP A  92      40.816  61.917  50.269  1.00  0.00           C
ATOM   1337  HZ2 TRP A  92      40.305  62.866  50.169  1.00  0.00           H
ATOM   1338  CH2 TRP A  92      41.025  61.313  51.545  1.00  0.00           C
ATOM   1339  HH2 TRP A  92      40.802  61.846  52.457  1.00  0.00           H
ATOM   1340  CZ3 TRP A  92      41.353  59.962  51.617  1.00  0.00           C
ATOM   1341  HZ3 TRP A  92      41.332  59.397  52.544  1.00  0.00           H
ATOM   1342  CE3 TRP A  92      41.581  59.280  50.397  1.00  0.00           C
ATOM   1343  HE3 TRP A  92      41.736  58.213  50.470  1.00  0.00           H
ATOM   1344  CD2 TRP A  92      41.586  59.873  49.156  1.00  0.00           C
ATOM   1345  C   TRP A  92      44.122  57.770  48.577  1.00  0.00           C
ATOM   1346  O   TRP A  92      45.033  58.562  48.646  1.00  0.00           O
ATOM   1347  N   SER A  93      43.765  56.800  49.487  1.00  0.00           N
ATOM   1348  H   SER A  93      43.010  56.243  49.122  1.00  0.00           H
ATOM   1349  CA  SER A  93      44.305  56.734  50.892  1.00  0.00           C
ATOM   1350  HA  SER A  93      44.128  57.663  51.447  1.00  0.00           H
ATOM   1351  CB  SER A  93      43.780  55.446  51.592  1.00  0.00           C
ATOM   1352  HB1 SER A  93      43.819  54.607  50.906  1.00  0.00           H
ATOM   1353  HB2 SER A  93      42.783  55.662  51.973  1.00  0.00           H
ATOM   1354  OG  SER A  93      44.446  55.131  52.787  1.00  0.00           O
ATOM   1355  HG  SER A  93      44.193  54.239  53.046  1.00  0.00           H
ATOM   1356  C   SER A  93      45.889  56.556  50.745  1.00  0.00           C
ATOM   1357  O   SER A  93      46.271  55.750  49.872  1.00  0.00           O
ATOM   1358  N   PRO A  94      46.737  57.059  51.606  1.00  0.00           N
ATOM   1359  CD  PRO A  94      46.401  58.037  52.623  1.00  0.00           C
ATOM   1360  HD1 PRO A  94      45.973  57.484  53.451  1.00  0.00           H
ATOM   1361  HD2 PRO A  94      45.717  58.774  52.197  1.00  0.00           H
ATOM   1362  CG  PRO A  94      47.646  58.829  52.961  1.00  0.00           C
ATOM   1363  HG1 PRO A  94      48.026  58.539  53.943  1.00  0.00           H
ATOM   1364  HG2 PRO A  94      47.551  59.898  53.096  1.00  0.00           H
ATOM   1365  CB  PRO A  94      48.700  58.257  51.935  1.00  0.00           C
ATOM   1366  HB1 PRO A  94      49.725  58.299  52.316  1.00  0.00           H
ATOM   1367  HB2 PRO A  94      48.691  58.966  51.111  1.00  0.00           H
ATOM   1368  CA  PRO A  94      48.184  56.917  51.472  1.00  0.00           C
ATOM   1369  HA  PRO A  94      48.481  56.913  50.426  1.00  0.00           H
ATOM   1370  C   PRO A  94      48.885  55.735  52.234  1.00  0.00           C
ATOM   1371  O   PRO A  94      50.081  55.600  52.384  1.00  0.00           O
ATOM   1372  N   ALA A  95      48.063  54.888  52.800  1.00  0.00           N
ATOM   1373  H   ALA A  95      47.077  55.065  52.681  1.00  0.00           H
ATOM   1374  CA  ALA A  95      48.396  53.758  53.702  1.00  0.00           C
ATOM   1375  HA  ALA A  95      49.304  53.885  54.281  1.00  0.00           H
ATOM   1376  CB  ALA A  95      47.211  53.791  54.674  1.00  0.00           C
ATOM   1377  HB1 ALA A  95      46.321  53.605  54.075  1.00  0.00           H
ATOM   1378  HB2 ALA A  95      47.256  52.960  55.384  1.00  0.00           H
ATOM   1379  HB3 ALA A  95      47.242  54.741  55.212  1.00  0.00           H
ATOM   1380  C   ALA A  95      48.575  52.374  53.080  1.00  0.00           C
ATOM   1381  O   ALA A  95      49.048  51.438  53.719  1.00  0.00           O
ATOM   1382  N   ARG A  96      48.171  52.160  51.775  1.00  0.00           N
ATOM   1383  H   ARG A  96      47.796  52.999  51.360  1.00  0.00           H
ATOM   1384  CA  ARG A  96      48.475  50.984  51.035  1.00  0.00           C
ATOM   1385  HA  ARG A  96      48.414  50.170  51.764  1.00  0.00           H
ATOM   1386  CB  ARG A  96      47.552  50.676  49.811  1.00  0.00           C
ATOM   1387  HB1 ARG A  96      47.926  51.134  48.895  1.00  0.00           H
ATOM   1388  HB2 ARG A  96      46.571  51.093  49.997  1.00  0.00           H
ATOM   1389  CG  ARG A  96      47.373  49.179  49.608  1.00  0.00           C
ATOM   1390  HG1 ARG A  96      46.789  48.783  50.448  1.00  0.00           H
ATOM   1391  HG2 ARG A  96      48.361  48.743  49.505  1.00  0.00           H
ATOM   1392  CD  ARG A  96      46.500  48.944  48.399  1.00  0.00           C
ATOM   1393  HD1 ARG A  96      47.212  48.907  47.568  1.00  0.00           H
ATOM   1394  HD2 ARG A  96      45.760  49.715  48.208  1.00  0.00           H
ATOM   1395  NE  ARG A  96      45.752  47.704  48.569  1.00  0.00           N
ATOM   1396  HE  ARG A  96      45.783  47.324  49.507  1.00  0.00           H
ATOM   1397  CZ  ARG A  96      45.019  47.059  47.712  1.00  0.00           C
ATOM   1398  NH1 ARG A  96      44.823  47.527  46.545  1.00  0.00           N
ATOM   1399 1HH1 ARG A  96      45.048  48.494  46.338  1.00  0.00           H
ATOM   1400 2HH1 ARG A  96      44.222  46.991  45.934  1.00  0.00           H
ATOM   1401  NH2 ARG A  96      44.711  45.823  47.889  1.00  0.00           N
ATOM   1402 1HH2 ARG A  96      45.076  45.292  48.669  1.00  0.00           H
ATOM   1403 2HH2 ARG A  96      44.111  45.354  47.225  1.00  0.00           H
ATOM   1404  C   ARG A  96      49.904  50.900  50.606  1.00  0.00           C
ATOM   1405  O   ARG A  96      50.412  49.842  50.186  1.00  0.00           O
ATOM   1406  N   ARG A  97      50.626  52.044  50.737  1.00  0.00           N
ATOM   1407  H   ARG A  97      50.113  52.796  51.164  1.00  0.00           H
ATOM   1408  CA  ARG A  97      52.011  52.301  50.257  1.00  0.00           C
ATOM   1409  HA  ARG A  97      52.028  52.193  49.168  1.00  0.00           H
ATOM   1410  CB  ARG A  97      52.429  53.746  50.568  1.00  0.00           C
ATOM   1411  HB1 ARG A  97      52.887  53.731  51.559  1.00  0.00           H
ATOM   1412  HB2 ARG A  97      51.569  54.415  50.593  1.00  0.00           H
ATOM   1413  CG  ARG A  97      53.503  54.258  49.551  1.00  0.00           C
ATOM   1414  HG1 ARG A  97      53.195  54.156  48.512  1.00  0.00           H
ATOM   1415  HG2 ARG A  97      54.449  53.735  49.589  1.00  0.00           H
ATOM   1416  CD  ARG A  97      53.727  55.774  49.818  1.00  0.00           C
ATOM   1417  HD1 ARG A  97      54.585  56.204  49.305  1.00  0.00           H
ATOM   1418  HD2 ARG A  97      53.874  55.907  50.898  1.00  0.00           H
ATOM   1419  NE  ARG A  97      52.620  56.580  49.233  1.00  0.00           N
ATOM   1420  HE  ARG A  97      52.405  56.305  48.282  1.00  0.00           H
ATOM   1421  CZ  ARG A  97      51.940  57.578  49.721  1.00  0.00           C
ATOM   1422  NH1 ARG A  97      52.210  58.114  50.928  1.00  0.00           N
ATOM   1423 1HH1 ARG A  97      53.028  57.867  51.460  1.00  0.00           H
ATOM   1424 2HH1 ARG A  97      51.432  58.655  51.274  1.00  0.00           H
ATOM   1425  NH2 ARG A  97      51.005  58.163  49.113  1.00  0.00           N
ATOM   1426 1HH2 ARG A  97      50.693  57.842  48.214  1.00  0.00           H
ATOM   1427 2HH2 ARG A  97      50.610  59.051  49.391  1.00  0.00           H
ATOM   1428  C   ARG A  97      52.919  51.119  50.791  1.00  0.00           C
ATOM   1429  O   ARG A  97      53.490  50.431  49.955  1.00  0.00           O
ATOM   1430  N   PRO A  98      53.038  50.827  52.120  1.00  0.00           N
ATOM   1431  CD  PRO A  98      52.459  51.581  53.263  1.00  0.00           C
ATOM   1432  HD1 PRO A  98      51.628  51.029  53.708  1.00  0.00           H
ATOM   1433  HD2 PRO A  98      52.460  52.664  53.127  1.00  0.00           H
ATOM   1434  CG  PRO A  98      53.565  51.465  54.369  1.00  0.00           C
ATOM   1435  HG1 PRO A  98      53.148  51.555  55.378  1.00  0.00           H
ATOM   1436  HG2 PRO A  98      54.366  52.194  54.246  1.00  0.00           H
ATOM   1437  CB  PRO A  98      54.100  50.028  54.105  1.00  0.00           C
ATOM   1438  HB1 PRO A  98      53.350  49.500  54.692  1.00  0.00           H
ATOM   1439  HB2 PRO A  98      55.093  49.811  54.493  1.00  0.00           H
ATOM   1440  CA  PRO A  98      53.963  49.757  52.618  1.00  0.00           C
ATOM   1441  HA  PRO A  98      54.873  49.977  52.059  1.00  0.00           H
ATOM   1442  C   PRO A  98      53.452  48.359  52.343  1.00  0.00           C
ATOM   1443  O   PRO A  98      54.058  47.377  52.754  1.00  0.00           O
ATOM   1444  N   GLU A  99      52.249  48.171  51.804  1.00  0.00           N
ATOM   1445  H   GLU A  99      52.045  48.818  51.045  1.00  0.00           H
ATOM   1446  CA  GLU A  99      51.463  46.938  51.810  1.00  0.00           C
ATOM   1447  HA  GLU A  99      52.015  46.290  52.489  1.00  0.00           H
ATOM   1448  CB  GLU A  99      50.037  47.199  52.390  1.00  0.00           C
ATOM   1449  HB1 GLU A  99      49.562  47.986  51.802  1.00  0.00           H
ATOM   1450  HB2 GLU A  99      50.184  47.568  53.398  1.00  0.00           H
ATOM   1451  CG  GLU A  99      49.048  46.049  52.543  1.00  0.00           C
ATOM   1452  HG1 GLU A  99      49.306  45.395  53.377  1.00  0.00           H
ATOM   1453  HG2 GLU A  99      49.175  45.346  51.717  1.00  0.00           H
ATOM   1454  CD  GLU A  99      47.622  46.599  52.569  1.00  0.00           C
ATOM   1455  OE1 GLU A  99      47.276  47.342  53.493  1.00  0.00           O
ATOM   1456  OE2 GLU A  99      46.919  46.367  51.549  1.00  0.00           O
ATOM   1457  C   GLU A  99      51.469  46.286  50.447  1.00  0.00           C
ATOM   1458  O   GLU A  99      51.854  45.086  50.323  1.00  0.00           O
ATOM   1459  N   VAL A 100      51.151  47.091  49.425  1.00  0.00           N
ATOM   1460  H   VAL A 100      50.891  48.032  49.671  1.00  0.00           H
ATOM   1461  CA  VAL A 100      51.415  46.701  47.995  1.00  0.00           C
ATOM   1462  HA  VAL A 100      50.820  45.793  47.892  1.00  0.00           H
ATOM   1463  CB  VAL A 100      50.811  47.698  47.010  1.00  0.00           C
ATOM   1464  HB  VAL A 100      49.853  47.901  47.483  1.00  0.00           H
ATOM   1465  CG1 VAL A 100      51.723  48.969  46.929  1.00  0.00           C
ATOM   1466 1HG1 VAL A 100      52.696  48.804  46.457  1.00  0.00           H
ATOM   1467 2HG1 VAL A 100      51.195  49.752  46.378  1.00  0.00           H
ATOM   1468 3HG1 VAL A 100      51.882  49.434  47.902  1.00  0.00           H
ATOM   1469  CG2 VAL A 100      50.509  47.232  45.631  1.00  0.00           C
ATOM   1470 1HG2 VAL A 100      49.870  47.931  45.074  1.00  0.00           H
ATOM   1471 2HG2 VAL A 100      51.391  46.995  45.045  1.00  0.00           H
ATOM   1472 3HG2 VAL A 100      49.949  46.298  45.669  1.00  0.00           H
ATOM   1473  C   VAL A 100      52.841  46.360  47.614  1.00  0.00           C
ATOM   1474  O   VAL A 100      53.112  45.543  46.752  1.00  0.00           O
ATOM   1475  N   ASP A 101      53.796  46.882  48.384  1.00  0.00           N
ATOM   1476  H   ASP A 101      53.623  47.530  49.136  1.00  0.00           H
ATOM   1477  CA  ASP A 101      55.185  46.596  48.227  1.00  0.00           C
ATOM   1478  HA  ASP A 101      55.477  47.262  47.422  1.00  0.00           H
ATOM   1479  CB  ASP A 101      55.935  47.120  49.483  1.00  0.00           C
ATOM   1480  HB1 ASP A 101      55.627  46.483  50.315  1.00  0.00           H
ATOM   1481  HB2 ASP A 101      55.638  48.158  49.664  1.00  0.00           H
ATOM   1482  CG  ASP A 101      57.485  47.017  49.293  1.00  0.00           C
ATOM   1483  OD1 ASP A 101      58.060  47.378  48.197  1.00  0.00           O
ATOM   1484  OD2 ASP A 101      58.143  46.596  50.239  1.00  0.00           O
ATOM   1485  C   ASP A 101      55.589  45.164  48.052  1.00  0.00           C
ATOM   1486  O   ASP A 101      56.212  44.672  47.058  1.00  0.00           O
ATOM   1487  N   GLY A 102      55.111  44.336  48.947  1.00  0.00           N
ATOM   1488  H   GLY A 102      54.500  44.710  49.663  1.00  0.00           H
ATOM   1489  CA  GLY A 102      55.582  42.924  49.155  1.00  0.00           C
ATOM   1490  HA1 GLY A 102      55.214  42.459  50.068  1.00  0.00           H
ATOM   1491  HA2 GLY A 102      56.660  43.033  49.081  1.00  0.00           H
ATOM   1492  C   GLY A 102      55.075  42.079  47.979  1.00  0.00           C
ATOM   1493  O   GLY A 102      55.579  40.993  47.811  1.00  0.00           O
ATOM   1494  N   VAL A 103      54.042  42.630  47.279  1.00  0.00           N
ATOM   1495  H   VAL A 103      53.716  43.564  47.488  1.00  0.00           H
ATOM   1496  CA  VAL A 103      53.404  41.940  46.245  1.00  0.00           C
ATOM   1497  HA  VAL A 103      53.483  40.861  46.418  1.00  0.00           H
ATOM   1498  CB  VAL A 103      51.877  42.237  46.236  1.00  0.00           C
ATOM   1499  HB  VAL A 103      51.655  43.288  46.085  1.00  0.00           H
ATOM   1500  CG1 VAL A 103      51.104  41.344  45.205  1.00  0.00           C
ATOM   1501 1HG1 VAL A 103      50.930  40.317  45.535  1.00  0.00           H
ATOM   1502 2HG1 VAL A 103      50.117  41.805  45.171  1.00  0.00           H
ATOM   1503 3HG1 VAL A 103      51.507  41.328  44.190  1.00  0.00           H
ATOM   1504  CG2 VAL A 103      51.179  41.896  47.514  1.00  0.00           C
ATOM   1505 1HG2 VAL A 103      51.428  42.568  48.341  1.00  0.00           H
ATOM   1506 2HG2 VAL A 103      50.115  41.861  47.341  1.00  0.00           H
ATOM   1507 3HG2 VAL A 103      51.408  40.857  47.766  1.00  0.00           H
ATOM   1508  C   VAL A 103      53.987  42.301  44.847  1.00  0.00           C
ATOM   1509  O   VAL A 103      54.191  41.371  44.026  1.00  0.00           O
ATOM   1510  N   ARG A 104      54.526  43.504  44.637  1.00  0.00           N
ATOM   1511  H   ARG A 104      54.427  44.127  45.420  1.00  0.00           H
ATOM   1512  CA  ARG A 104      55.055  43.927  43.278  1.00  0.00           C
ATOM   1513  HA  ARG A 104      54.414  43.392  42.569  1.00  0.00           H
ATOM   1514  CB  ARG A 104      54.847  45.442  43.203  1.00  0.00           C
ATOM   1515  HB1 ARG A 104      53.767  45.572  43.312  1.00  0.00           H
ATOM   1516  HB2 ARG A 104      55.048  45.963  42.264  1.00  0.00           H
ATOM   1517  CG  ARG A 104      55.394  46.265  44.348  1.00  0.00           C
ATOM   1518  HG1 ARG A 104      56.417  45.963  44.563  1.00  0.00           H
ATOM   1519  HG2 ARG A 104      54.745  46.192  45.229  1.00  0.00           H
ATOM   1520  CD  ARG A 104      55.452  47.729  43.848  1.00  0.00           C
ATOM   1521  HD1 ARG A 104      55.564  48.340  44.749  1.00  0.00           H
ATOM   1522  HD2 ARG A 104      54.500  48.117  43.485  1.00  0.00           H
ATOM   1523  NE  ARG A 104      56.583  47.966  42.934  1.00  0.00           N
ATOM   1524  HE  ARG A 104      57.166  47.186  42.653  1.00  0.00           H
ATOM   1525  CZ  ARG A 104      56.839  49.118  42.361  1.00  0.00           C
ATOM   1526  NH1 ARG A 104      56.281  50.201  42.672  1.00  0.00           N
ATOM   1527 1HH1 ARG A 104      55.571  50.307  43.392  1.00  0.00           H
ATOM   1528 2HH1 ARG A 104      56.605  51.075  42.285  1.00  0.00           H
ATOM   1529  NH2 ARG A 104      57.837  49.212  41.555  1.00  0.00           N
ATOM   1530 1HH2 ARG A 104      58.296  48.384  41.228  1.00  0.00           H
ATOM   1531 2HH2 ARG A 104      58.096  50.126  41.205  1.00  0.00           H
ATOM   1532  C   ARG A 104      56.518  43.433  43.080  1.00  0.00           C
ATOM   1533  O   ARG A 104      56.858  42.931  42.040  1.00  0.00           O
ATOM   1534  N   LYS A 105      57.232  43.386  44.277  1.00  0.00           N
ATOM   1535  H   LYS A 105      56.780  43.736  45.107  1.00  0.00           H
ATOM   1536  CA  LYS A 105      58.535  42.649  44.498  1.00  0.00           C
ATOM   1537  HA  LYS A 105      59.243  43.066  43.792  1.00  0.00           H
ATOM   1538  CB  LYS A 105      58.912  42.810  45.872  1.00  0.00           C
ATOM   1539  HB1 LYS A 105      59.623  42.055  46.209  1.00  0.00           H
ATOM   1540  HB2 LYS A 105      58.014  42.763  46.487  1.00  0.00           H
ATOM   1541  CG  LYS A 105      59.623  44.130  46.129  1.00  0.00           C
ATOM   1542  HG1 LYS A 105      59.048  44.985  45.778  1.00  0.00           H
ATOM   1543  HG2 LYS A 105      60.570  44.072  45.588  1.00  0.00           H
ATOM   1544  CD  LYS A 105      59.826  44.267  47.664  1.00  0.00           C
ATOM   1545  HD1 LYS A 105      60.507  43.471  47.983  1.00  0.00           H
ATOM   1546  HD2 LYS A 105      58.914  44.216  48.263  1.00  0.00           H
ATOM   1547  CE  LYS A 105      60.554  45.560  47.919  1.00  0.00           C
ATOM   1548  HE1 LYS A 105      59.915  46.392  47.627  1.00  0.00           H
ATOM   1549  HE2 LYS A 105      61.438  45.579  47.286  1.00  0.00           H
ATOM   1550  NZ  LYS A 105      60.846  45.774  49.383  1.00  0.00           N
ATOM   1551  HZ1 LYS A 105      61.571  46.472  49.487  1.00  0.00           H
ATOM   1552  HZ2 LYS A 105      59.979  46.066  49.793  1.00  0.00           H
ATOM   1553  HZ3 LYS A 105      61.146  44.932  49.855  1.00  0.00           H
ATOM   1554  C   LYS A 105      58.460  41.112  44.122  1.00  0.00           C
ATOM   1555  O   LYS A 105      59.375  40.645  43.476  1.00  0.00           O
ATOM   1556  N   ALA A 106      57.354  40.437  44.456  1.00  0.00           N
ATOM   1557  H   ALA A 106      56.595  40.906  44.927  1.00  0.00           H
ATOM   1558  CA  ALA A 106      57.145  39.113  43.953  1.00  0.00           C
ATOM   1559  HA  ALA A 106      58.063  38.534  44.118  1.00  0.00           H
ATOM   1560  CB  ALA A 106      56.049  38.535  44.754  1.00  0.00           C
ATOM   1561  HB1 ALA A 106      56.197  38.778  45.805  1.00  0.00           H
ATOM   1562  HB2 ALA A 106      55.028  38.771  44.454  1.00  0.00           H
ATOM   1563  HB3 ALA A 106      56.261  37.477  44.619  1.00  0.00           H
ATOM   1564  C   ALA A 106      56.838  39.063  42.431  1.00  0.00           C
ATOM   1565  O   ALA A 106      57.294  38.115  41.753  1.00  0.00           O
ATOM   1566  N   LEU A 107      56.099  40.051  41.901  1.00  0.00           N
ATOM   1567  H   LEU A 107      55.635  40.772  42.444  1.00  0.00           H
ATOM   1568  CA  LEU A 107      55.784  40.116  40.469  1.00  0.00           C
ATOM   1569  HA  LEU A 107      55.381  39.139  40.200  1.00  0.00           H
ATOM   1570  CB  LEU A 107      54.721  41.172  40.201  1.00  0.00           C
ATOM   1571  HB1 LEU A 107      54.724  41.346  39.123  1.00  0.00           H
ATOM   1572  HB2 LEU A 107      54.952  42.140  40.661  1.00  0.00           H
ATOM   1573  CG  LEU A 107      53.290  40.718  40.617  1.00  0.00           C
ATOM   1574  HG  LEU A 107      53.321  40.271  41.610  1.00  0.00           H
ATOM   1575  CD1 LEU A 107      52.266  41.803  40.524  1.00  0.00           C
ATOM   1576 1HD1 LEU A 107      51.341  41.541  41.032  1.00  0.00           H
ATOM   1577 2HD1 LEU A 107      52.608  42.630  41.151  1.00  0.00           H
ATOM   1578 3HD1 LEU A 107      52.057  42.156  39.521  1.00  0.00           H
ATOM   1579  CD2 LEU A 107      52.794  39.635  39.701  1.00  0.00           C
ATOM   1580 1HD2 LEU A 107      51.821  39.334  40.097  1.00  0.00           H
ATOM   1581 2HD2 LEU A 107      52.704  39.961  38.664  1.00  0.00           H
ATOM   1582 3HD2 LEU A 107      53.462  38.784  39.799  1.00  0.00           H
ATOM   1583  C   LEU A 107      57.035  40.448  39.580  1.00  0.00           C
ATOM   1584  O   LEU A 107      57.286  39.896  38.498  1.00  0.00           O
ATOM   1585  N   GLN A 108      57.955  41.328  40.053  1.00  0.00           N
ATOM   1586  H   GLN A 108      57.698  41.793  40.908  1.00  0.00           H
ATOM   1587  CA  GLN A 108      59.289  41.583  39.552  1.00  0.00           C
ATOM   1588  HA  GLN A 108      59.133  41.905  38.527  1.00  0.00           H
ATOM   1589  CB  GLN A 108      59.883  42.714  40.441  1.00  0.00           C
ATOM   1590  HB1 GLN A 108      60.064  42.302  41.440  1.00  0.00           H
ATOM   1591  HB2 GLN A 108      59.177  43.530  40.386  1.00  0.00           H
ATOM   1592  CG  GLN A 108      61.188  43.234  39.764  1.00  0.00           C
ATOM   1593  HG1 GLN A 108      60.991  43.986  38.998  1.00  0.00           H
ATOM   1594  HG2 GLN A 108      61.850  42.528  39.258  1.00  0.00           H
ATOM   1595  CD  GLN A 108      62.069  43.880  40.807  1.00  0.00           C
ATOM   1596  OE1 GLN A 108      62.062  45.082  41.125  1.00  0.00           O
ATOM   1597  NE2 GLN A 108      62.973  43.214  41.421  1.00  0.00           N
ATOM   1598 1HE2 GLN A 108      63.284  42.276  41.195  1.00  0.00           H
ATOM   1599 2HE2 GLN A 108      63.491  43.642  42.178  1.00  0.00           H
ATOM   1600  C   GLN A 108      60.263  40.354  39.636  1.00  0.00           C
ATOM   1601  O   GLN A 108      60.947  40.127  38.643  1.00  0.00           O
ATOM   1602  N   ASP A 109      60.245  39.502  40.687  1.00  0.00           N
ATOM   1603  H   ASP A 109      59.848  39.744  41.579  1.00  0.00           H
ATOM   1604  CA  ASP A 109      60.916  38.190  40.644  1.00  0.00           C
ATOM   1605  HA  ASP A 109      61.985  38.209  40.458  1.00  0.00           H
ATOM   1606  CB  ASP A 109      60.814  37.528  42.040  1.00  0.00           C
ATOM   1607  HB1 ASP A 109      59.790  37.204  42.229  1.00  0.00           H
ATOM   1608  HB2 ASP A 109      61.086  38.305  42.745  1.00  0.00           H
ATOM   1609  CG  ASP A 109      61.737  36.331  42.089  1.00  0.00           C
ATOM   1610  OD1 ASP A 109      62.939  36.545  41.942  1.00  0.00           O
ATOM   1611  OD2 ASP A 109      61.218  35.215  42.178  1.00  0.00           O
ATOM   1612  C   ASP A 109      60.274  37.230  39.627  1.00  0.00           C
ATOM   1613  O   ASP A 109      60.947  36.556  38.872  1.00  0.00           O
ATOM   1614  N   LEU A 110      58.919  37.228  39.503  1.00  0.00           N
ATOM   1615  H   LEU A 110      58.313  37.885  39.977  1.00  0.00           H
ATOM   1616  CA  LEU A 110      58.152  36.379  38.591  1.00  0.00           C
ATOM   1617  HA  LEU A 110      58.589  35.374  38.601  1.00  0.00           H
ATOM   1618  CB  LEU A 110      56.675  36.308  39.097  1.00  0.00           C
ATOM   1619  HB1 LEU A 110      56.028  36.223  38.231  1.00  0.00           H
ATOM   1620  HB2 LEU A 110      56.437  37.275  39.526  1.00  0.00           H
ATOM   1621  CG  LEU A 110      56.234  35.100  39.996  1.00  0.00           C
ATOM   1622  HG  LEU A 110      56.155  34.250  39.311  1.00  0.00           H
ATOM   1623  CD1 LEU A 110      57.279  34.825  41.106  1.00  0.00           C
ATOM   1624 1HD1 LEU A 110      56.979  33.955  41.697  1.00  0.00           H
ATOM   1625 2HD1 LEU A 110      58.194  34.482  40.626  1.00  0.00           H
ATOM   1626 3HD1 LEU A 110      57.359  35.680  41.782  1.00  0.00           H
ATOM   1627  CD2 LEU A 110      54.912  35.251  40.749  1.00  0.00           C
ATOM   1628 1HD2 LEU A 110      54.567  34.321  41.193  1.00  0.00           H
ATOM   1629 2HD2 LEU A 110      54.884  36.045  41.491  1.00  0.00           H
ATOM   1630 3HD2 LEU A 110      54.072  35.555  40.118  1.00  0.00           H
ATOM   1631  C   LEU A 110      58.223  36.765  37.064  1.00  0.00           C
ATOM   1632  O   LEU A 110      57.433  36.267  36.203  1.00  0.00           O
ATOM   1633  N   GLY A 111      58.996  37.832  36.784  1.00  0.00           N
ATOM   1634  H   GLY A 111      59.390  38.329  37.564  1.00  0.00           H
ATOM   1635  CA  GLY A 111      59.399  38.205  35.436  1.00  0.00           C
ATOM   1636  HA1 GLY A 111      59.435  37.258  34.886  1.00  0.00           H
ATOM   1637  HA2 GLY A 111      60.444  38.508  35.413  1.00  0.00           H
ATOM   1638  C   GLY A 111      58.530  39.276  34.714  1.00  0.00           C
ATOM   1639  O   GLY A 111      58.937  39.916  33.723  1.00  0.00           O
ATOM   1640  N   LEU A 112      57.331  39.536  35.209  1.00  0.00           N
ATOM   1641  H   LEU A 112      57.037  38.963  35.988  1.00  0.00           H
ATOM   1642  CA  LEU A 112      56.492  40.697  34.894  1.00  0.00           C
ATOM   1643  HA  LEU A 112      56.113  40.494  33.891  1.00  0.00           H
ATOM   1644  CB  LEU A 112      55.276  40.754  35.876  1.00  0.00           C
ATOM   1645  HB1 LEU A 112      54.791  41.736  35.892  1.00  0.00           H
ATOM   1646  HB2 LEU A 112      55.695  40.438  36.836  1.00  0.00           H
ATOM   1647  CG  LEU A 112      54.146  39.690  35.674  1.00  0.00           C
ATOM   1648  HG  LEU A 112      53.426  39.723  36.501  1.00  0.00           H
ATOM   1649  CD1 LEU A 112      53.381  39.937  34.401  1.00  0.00           C
ATOM   1650 1HD1 LEU A 112      52.897  40.905  34.561  1.00  0.00           H
ATOM   1651 2HD1 LEU A 112      54.016  39.905  33.515  1.00  0.00           H
ATOM   1652 3HD1 LEU A 112      52.601  39.187  34.317  1.00  0.00           H
ATOM   1653  CD2 LEU A 112      54.622  38.234  35.612  1.00  0.00           C
ATOM   1654 1HD2 LEU A 112      55.115  38.102  34.647  1.00  0.00           H
ATOM   1655 2HD2 LEU A 112      55.203  37.924  36.483  1.00  0.00           H
ATOM   1656 3HD2 LEU A 112      53.752  37.577  35.581  1.00  0.00           H
ATOM   1657  C   LEU A 112      57.240  42.067  34.964  1.00  0.00           C
ATOM   1658  O   LEU A 112      58.142  42.225  35.781  1.00  0.00           O
ATOM   1659  N   ARG A 113      56.951  42.913  34.017  1.00  0.00           N
ATOM   1660  H   ARG A 113      56.232  42.710  33.340  1.00  0.00           H
ATOM   1661  CA  ARG A 113      57.599  44.228  33.865  1.00  0.00           C
ATOM   1662  HA  ARG A 113      58.556  44.305  34.374  1.00  0.00           H
ATOM   1663  CB  ARG A 113      57.721  44.612  32.285  1.00  0.00           C
ATOM   1664  HB1 ARG A 113      58.223  45.565  32.110  1.00  0.00           H
ATOM   1665  HB2 ARG A 113      56.687  44.705  31.947  1.00  0.00           H
ATOM   1666  CG  ARG A 113      58.469  43.479  31.447  1.00  0.00           C
ATOM   1667  HG1 ARG A 113      58.154  42.449  31.580  1.00  0.00           H
ATOM   1668  HG2 ARG A 113      59.532  43.513  31.678  1.00  0.00           H
ATOM   1669  CD  ARG A 113      58.278  43.935  29.970  1.00  0.00           C
ATOM   1670  HD1 ARG A 113      58.613  44.964  29.874  1.00  0.00           H
ATOM   1671  HD2 ARG A 113      57.215  43.971  29.734  1.00  0.00           H
ATOM   1672  NE  ARG A 113      58.880  43.101  29.006  1.00  0.00           N
ATOM   1673  HE  ARG A 113      59.645  42.535  29.321  1.00  0.00           H
ATOM   1674  CZ  ARG A 113      58.728  43.127  27.668  1.00  0.00           C
ATOM   1675  NH1 ARG A 113      57.821  43.848  27.050  1.00  0.00           N
ATOM   1676 1HH1 ARG A 113      57.276  44.491  27.595  1.00  0.00           H
ATOM   1677 2HH1 ARG A 113      57.902  43.952  26.048  1.00  0.00           H
ATOM   1678  NH2 ARG A 113      59.465  42.345  26.987  1.00  0.00           N
ATOM   1679 1HH2 ARG A 113      60.192  41.783  27.404  1.00  0.00           H
ATOM   1680 2HH2 ARG A 113      59.404  42.289  25.976  1.00  0.00           H
ATOM   1681  C   ARG A 113      56.722  45.218  34.648  1.00  0.00           C
ATOM   1682  O   ARG A 113      55.582  45.463  34.301  1.00  0.00           O
ATOM   1683  N   ILE A 114      57.228  45.905  35.754  1.00  0.00           N
ATOM   1684  H   ILE A 114      58.226  46.051  35.726  1.00  0.00           H
ATOM   1685  CA  ILE A 114      56.491  46.684  36.725  1.00  0.00           C
ATOM   1686  HA  ILE A 114      55.448  46.350  36.731  1.00  0.00           H
ATOM   1687  CB  ILE A 114      57.126  46.559  38.156  1.00  0.00           C
ATOM   1688  HB  ILE A 114      58.069  47.108  38.134  1.00  0.00           H
ATOM   1689  CG2 ILE A 114      56.332  47.210  39.219  1.00  0.00           C
ATOM   1690 1HG2 ILE A 114      56.444  48.286  39.224  1.00  0.00           H
ATOM   1691 2HG2 ILE A 114      55.263  47.047  39.076  1.00  0.00           H
ATOM   1692 3HG2 ILE A 114      56.682  46.873  40.192  1.00  0.00           H
ATOM   1693  CG1 ILE A 114      57.505  45.106  38.584  1.00  0.00           C
ATOM   1694 1HG1 ILE A 114      57.834  45.174  39.617  1.00  0.00           H
ATOM   1695 2HG1 ILE A 114      58.299  44.717  37.944  1.00  0.00           H
ATOM   1696  CD  ILE A 114      56.365  44.076  38.494  1.00  0.00           C
ATOM   1697  HD1 ILE A 114      55.670  44.127  39.324  1.00  0.00           H
ATOM   1698  HD2 ILE A 114      55.797  44.053  37.570  1.00  0.00           H
ATOM   1699  HD3 ILE A 114      56.841  43.102  38.645  1.00  0.00           H
ATOM   1700  C   ILE A 114      56.458  48.166  36.293  1.00  0.00           C
ATOM   1701  O   ILE A 114      57.463  48.900  36.155  1.00  0.00           O
ATOM   1702  N   VAL A 115      55.258  48.751  36.220  1.00  0.00           N
ATOM   1703  H   VAL A 115      54.511  48.128  36.495  1.00  0.00           H
ATOM   1704  CA  VAL A 115      54.870  50.137  35.891  1.00  0.00           C
ATOM   1705  HA  VAL A 115      55.797  50.711  35.846  1.00  0.00           H
ATOM   1706  CB  VAL A 115      54.102  50.109  34.503  1.00  0.00           C
ATOM   1707  HB  VAL A 115      53.254  49.437  34.630  1.00  0.00           H
ATOM   1708  CG1 VAL A 115      53.509  51.475  34.134  1.00  0.00           C
ATOM   1709 1HG1 VAL A 115      54.358  52.158  34.072  1.00  0.00           H
ATOM   1710 2HG1 VAL A 115      53.057  51.412  33.144  1.00  0.00           H
ATOM   1711 3HG1 VAL A 115      52.752  51.803  34.848  1.00  0.00           H
ATOM   1712  CG2 VAL A 115      54.965  49.751  33.341  1.00  0.00           C
ATOM   1713 1HG2 VAL A 115      55.779  50.476  33.276  1.00  0.00           H
ATOM   1714 2HG2 VAL A 115      55.339  48.730  33.450  1.00  0.00           H
ATOM   1715 3HG2 VAL A 115      54.407  49.779  32.414  1.00  0.00           H
ATOM   1716  C   VAL A 115      53.887  50.601  36.946  1.00  0.00           C
ATOM   1717  O   VAL A 115      53.059  49.789  37.484  1.00  0.00           O
ATOM   1718  N   GLU A 116      53.874  51.870  37.197  1.00  0.00           N
ATOM   1719  H   GLU A 116      54.662  52.401  36.840  1.00  0.00           H
ATOM   1720  CA  GLU A 116      52.995  52.493  38.290  1.00  0.00           C
ATOM   1721  HA  GLU A 116      52.120  51.851  38.279  1.00  0.00           H
ATOM   1722  CB  GLU A 116      53.699  52.422  39.693  1.00  0.00           C
ATOM   1723  HB1 GLU A 116      53.893  51.393  39.981  1.00  0.00           H
ATOM   1724  HB2 GLU A 116      53.051  52.933  40.403  1.00  0.00           H
ATOM   1725  CG  GLU A 116      55.109  53.071  39.691  1.00  0.00           C
ATOM   1726  HG1 GLU A 116      55.065  54.129  39.418  1.00  0.00           H
ATOM   1727  HG2 GLU A 116      55.627  52.578  38.868  1.00  0.00           H
ATOM   1728  CD  GLU A 116      55.772  52.887  40.975  1.00  0.00           C
ATOM   1729  OE1 GLU A 116      56.871  52.311  41.121  1.00  0.00           O
ATOM   1730  OE2 GLU A 116      55.274  53.459  41.951  1.00  0.00           O
ATOM   1731  C   GLU A 116      52.544  53.954  37.926  1.00  0.00           C
ATOM   1732  O   GLU A 116      53.259  54.650  37.187  1.00  0.00           O
ATOM   1733  N   ILE A 117      51.449  54.486  38.480  1.00  0.00           N
ATOM   1734  H   ILE A 117      50.874  53.973  39.125  1.00  0.00           H
ATOM   1735  CA  ILE A 117      50.927  55.823  38.232  1.00  0.00           C
ATOM   1736  HA  ILE A 117      51.259  56.099  37.226  1.00  0.00           H
ATOM   1737  CB  ILE A 117      49.381  55.644  38.221  1.00  0.00           C
ATOM   1738  HB  ILE A 117      49.079  55.338  39.225  1.00  0.00           H
ATOM   1739  CG2 ILE A 117      48.727  56.992  37.844  1.00  0.00           C
ATOM   1740 1HG2 ILE A 117      47.663  56.969  38.076  1.00  0.00           H
ATOM   1741 2HG2 ILE A 117      49.205  57.771  38.428  1.00  0.00           H
ATOM   1742 3HG2 ILE A 117      48.962  57.210  36.802  1.00  0.00           H
ATOM   1743  CG1 ILE A 117      48.829  54.528  37.254  1.00  0.00           C
ATOM   1744 1HG1 ILE A 117      49.192  53.556  37.588  1.00  0.00           H
ATOM   1745 2HG1 ILE A 117      49.244  54.753  36.265  1.00  0.00           H
ATOM   1746  CD  ILE A 117      47.332  54.353  37.031  1.00  0.00           C
ATOM   1747  HD1 ILE A 117      47.170  53.547  36.313  1.00  0.00           H
ATOM   1748  HD2 ILE A 117      46.899  54.035  37.985  1.00  0.00           H
ATOM   1749  HD3 ILE A 117      46.763  55.243  36.759  1.00  0.00           H
ATOM   1750  C   ILE A 117      51.410  56.780  39.248  1.00  0.00           C
ATOM   1751  O   ILE A 117      51.032  56.654  40.405  1.00  0.00           O
ATOM   1752  N   GLY A 118      52.162  57.874  38.875  1.00  0.00           N
ATOM   1753  H   GLY A 118      52.332  57.960  37.887  1.00  0.00           H
ATOM   1754  CA  GLY A 118      52.683  58.908  39.849  1.00  0.00           C
ATOM   1755  HA1 GLY A 118      53.681  59.198  39.519  1.00  0.00           H
ATOM   1756  HA2 GLY A 118      52.588  58.446  40.837  1.00  0.00           H
ATOM   1757  C   GLY A 118      51.827  60.168  39.952  1.00  0.00           C
ATOM   1758  O   GLY A 118      52.428  61.220  40.106  1.00  0.00           O
ATOM   1759  N   ASP A 119      50.521  60.082  39.773  1.00  0.00           N
ATOM   1760  H   ASP A 119      50.160  59.143  39.895  1.00  0.00           H
ATOM   1761  CA  ASP A 119      49.589  61.204  39.726  1.00  0.00           C
ATOM   1762  HA  ASP A 119      50.142  62.049  40.149  1.00  0.00           H
ATOM   1763  CB  ASP A 119      49.226  61.459  38.328  1.00  0.00           C
ATOM   1764  HB1 ASP A 119      48.857  60.554  37.850  1.00  0.00           H
ATOM   1765  HB2 ASP A 119      50.146  61.777  37.840  1.00  0.00           H
ATOM   1766  CG  ASP A 119      48.222  62.666  38.099  1.00  0.00           C
ATOM   1767  OD1 ASP A 119      47.724  63.269  39.036  1.00  0.00           O
ATOM   1768  OD2 ASP A 119      47.919  62.922  36.885  1.00  0.00           O
ATOM   1769  C   ASP A 119      48.350  60.935  40.699  1.00  0.00           C
ATOM   1770  O   ASP A 119      47.580  59.972  40.480  1.00  0.00           O
ATOM   1771  N   GLU A 120      48.151  61.775  41.748  1.00  0.00           N
ATOM   1772  H   GLU A 120      48.738  62.553  41.996  1.00  0.00           H
ATOM   1773  CA  GLU A 120      46.963  61.664  42.530  1.00  0.00           C
ATOM   1774  HA  GLU A 120      46.842  60.607  42.756  1.00  0.00           H
ATOM   1775  CB  GLU A 120      47.005  62.577  43.796  1.00  0.00           C
ATOM   1776  HB1 GLU A 120      47.894  62.440  44.414  1.00  0.00           H
ATOM   1777  HB2 GLU A 120      46.227  62.203  44.469  1.00  0.00           H
ATOM   1778  CG  GLU A 120      46.981  64.043  43.414  1.00  0.00           C
ATOM   1779  HG1 GLU A 120      46.168  64.369  42.753  1.00  0.00           H
ATOM   1780  HG2 GLU A 120      47.806  64.333  42.768  1.00  0.00           H
ATOM   1781  CD  GLU A 120      47.178  64.926  44.626  1.00  0.00           C
ATOM   1782  OE1 GLU A 120      48.011  65.841  44.452  1.00  0.00           O
ATOM   1783  OE2 GLU A 120      46.623  64.773  45.719  1.00  0.00           O
ATOM   1784  C   GLU A 120      45.573  61.892  41.892  1.00  0.00           C
ATOM   1785  O   GLU A 120      44.557  61.733  42.576  1.00  0.00           O
ATOM   1786  N   ASN A 121      45.520  62.339  40.605  1.00  0.00           N
ATOM   1787  H   ASN A 121      46.356  62.747  40.216  1.00  0.00           H
ATOM   1788  CA  ASN A 121      44.303  62.522  39.919  1.00  0.00           C
ATOM   1789  HA  ASN A 121      43.501  62.705  40.636  1.00  0.00           H
ATOM   1790  CB  ASN A 121      44.358  63.678  39.005  1.00  0.00           C
ATOM   1791  HB1 ASN A 121      43.433  63.749  38.436  1.00  0.00           H
ATOM   1792  HB2 ASN A 121      45.087  63.586  38.202  1.00  0.00           H
ATOM   1793  CG  ASN A 121      44.684  64.932  39.764  1.00  0.00           C
ATOM   1794  OD1 ASN A 121      43.799  65.706  39.928  1.00  0.00           O
ATOM   1795  ND2 ASN A 121      45.952  65.241  39.811  1.00  0.00           N
ATOM   1796 1HD2 ASN A 121      46.600  64.559  39.433  1.00  0.00           H
ATOM   1797 2HD2 ASN A 121      46.232  66.154  40.153  1.00  0.00           H
ATOM   1798  C   ASN A 121      43.743  61.390  39.116  1.00  0.00           C
ATOM   1799  O   ASN A 121      42.552  61.223  38.895  1.00  0.00           O
ATOM   1800  N   ALA A 122      44.640  60.519  38.804  1.00  0.00           N
ATOM   1801  H   ALA A 122      45.609  60.724  39.004  1.00  0.00           H
ATOM   1802  CA  ALA A 122      44.497  59.423  37.813  1.00  0.00           C
ATOM   1803  HA  ALA A 122      43.561  59.553  37.277  1.00  0.00           H
ATOM   1804  CB  ALA A 122      45.709  59.387  36.867  1.00  0.00           C
ATOM   1805  HB1 ALA A 122      45.709  58.474  36.273  1.00  0.00           H
ATOM   1806  HB2 ALA A 122      45.795  60.221  36.166  1.00  0.00           H
ATOM   1807  HB3 ALA A 122      46.630  59.470  37.445  1.00  0.00           H
ATOM   1808  C   ALA A 122      44.281  58.059  38.500  1.00  0.00           C
ATOM   1809  O   ALA A 122      44.997  57.063  38.381  1.00  0.00           O
ATOM   1810  N   THR A 123      43.318  58.111  39.398  1.00  0.00           N
ATOM   1811  H   THR A 123      42.763  58.954  39.335  1.00  0.00           H
ATOM   1812  CA  THR A 123      42.937  57.135  40.395  1.00  0.00           C
ATOM   1813  HA  THR A 123      43.909  56.890  40.834  1.00  0.00           H
ATOM   1814  CB  THR A 123      42.031  57.664  41.499  1.00  0.00           C
ATOM   1815  HB  THR A 123      41.369  56.950  41.990  1.00  0.00           H
ATOM   1816  CG2 THR A 123      42.737  58.512  42.541  1.00  0.00           C
ATOM   1817 1HG2 THR A 123      43.400  59.272  42.124  1.00  0.00           H
ATOM   1818 2HG2 THR A 123      42.013  59.000  43.203  1.00  0.00           H
ATOM   1819 3HG2 THR A 123      43.457  57.896  43.088  1.00  0.00           H
ATOM   1820  OG1 THR A 123      41.150  58.663  40.966  1.00  0.00           O
ATOM   1821  HG1 THR A 123      40.348  58.613  41.488  1.00  0.00           H
ATOM   1822  C   THR A 123      42.375  55.924  39.639  1.00  0.00           C
ATOM   1823  O   THR A 123      41.545  56.040  38.736  1.00  0.00           O
ATOM   1824  N   LEU A 124      42.565  54.735  40.230  1.00  0.00           N
ATOM   1825  H   LEU A 124      43.005  54.829  41.131  1.00  0.00           H
ATOM   1826  CA  LEU A 124      42.288  53.452  39.613  1.00  0.00           C
ATOM   1827  HA  LEU A 124      41.342  53.530  39.080  1.00  0.00           H
ATOM   1828  CB  LEU A 124      43.444  53.132  38.597  1.00  0.00           C
ATOM   1829  HB1 LEU A 124      44.397  53.223  39.126  1.00  0.00           H
ATOM   1830  HB2 LEU A 124      43.476  53.985  37.911  1.00  0.00           H
ATOM   1831  CG  LEU A 124      43.276  51.807  37.878  1.00  0.00           C
ATOM   1832  HG  LEU A 124      42.915  50.994  38.506  1.00  0.00           H
ATOM   1833  CD1 LEU A 124      42.278  52.021  36.716  1.00  0.00           C
ATOM   1834 1HD1 LEU A 124      41.894  51.116  36.270  1.00  0.00           H
ATOM   1835 2HD1 LEU A 124      41.382  52.607  36.943  1.00  0.00           H
ATOM   1836 3HD1 LEU A 124      42.878  52.577  35.994  1.00  0.00           H
ATOM   1837  CD2 LEU A 124      44.575  51.278  37.309  1.00  0.00           C
ATOM   1838 1HD2 LEU A 124      45.255  51.171  38.149  1.00  0.00           H
ATOM   1839 2HD2 LEU A 124      44.407  50.273  36.917  1.00  0.00           H
ATOM   1840 3HD2 LEU A 124      44.993  51.970  36.572  1.00  0.00           H
ATOM   1841  C   LEU A 124      42.272  52.400  40.687  1.00  0.00           C
ATOM   1842  O   LEU A 124      43.225  52.230  41.366  1.00  0.00           O
ATOM   1843  N   ASP A 125      41.251  51.545  40.740  1.00  0.00           N
ATOM   1844  H   ASP A 125      40.458  51.729  40.152  1.00  0.00           H
ATOM   1845  CA  ASP A 125      41.170  50.323  41.578  1.00  0.00           C
ATOM   1846  HA  ASP A 125      42.029  50.111  42.218  1.00  0.00           H
ATOM   1847  CB  ASP A 125      39.966  50.427  42.425  1.00  0.00           C
ATOM   1848  HB1 ASP A 125      39.021  50.620  41.912  1.00  0.00           H
ATOM   1849  HB2 ASP A 125      40.121  51.321  43.030  1.00  0.00           H
ATOM   1850  CG  ASP A 125      39.693  49.312  43.437  1.00  0.00           C
ATOM   1851  OD1 ASP A 125      39.879  48.108  43.189  1.00  0.00           O
ATOM   1852  OD2 ASP A 125      39.317  49.681  44.581  1.00  0.00           O
ATOM   1853  C   ASP A 125      40.990  49.085  40.569  1.00  0.00           C
ATOM   1854  O   ASP A 125      40.292  49.235  39.610  1.00  0.00           O
ATOM   1855  N   GLY A 126      41.643  47.955  40.770  1.00  0.00           N
ATOM   1856  H   GLY A 126      42.308  47.940  41.533  1.00  0.00           H
ATOM   1857  CA  GLY A 126      41.598  46.757  39.873  1.00  0.00           C
ATOM   1858  HA1 GLY A 126      42.359  46.073  40.258  1.00  0.00           H
ATOM   1859  HA2 GLY A 126      41.897  47.119  38.890  1.00  0.00           H
ATOM   1860  C   GLY A 126      40.249  46.017  39.854  1.00  0.00           C
ATOM   1861  O   GLY A 126      39.721  45.576  38.819  1.00  0.00           O
ATOM   1862  N   THR A 127      39.492  46.140  40.916  1.00  0.00           N
ATOM   1863  H   THR A 127      40.000  46.490  41.708  1.00  0.00           H
ATOM   1864  CA  THR A 127      38.151  45.562  41.028  1.00  0.00           C
ATOM   1865  HA  THR A 127      38.250  44.610  40.507  1.00  0.00           H
ATOM   1866  CB  THR A 127      37.748  45.276  42.508  1.00  0.00           C
ATOM   1867  HB  THR A 127      37.340  46.185  42.948  1.00  0.00           H
ATOM   1868  CG2 THR A 127      36.768  44.172  42.666  1.00  0.00           C
ATOM   1869 1HG2 THR A 127      36.563  44.063  43.729  1.00  0.00           H
ATOM   1870 2HG2 THR A 127      37.174  43.222  42.307  1.00  0.00           H
ATOM   1871 3HG2 THR A 127      35.803  44.306  42.186  1.00  0.00           H
ATOM   1872  OG1 THR A 127      38.843  44.885  43.229  1.00  0.00           O
ATOM   1873  HG1 THR A 127      39.510  44.550  42.637  1.00  0.00           H
ATOM   1874  C   THR A 127      37.067  46.356  40.276  1.00  0.00           C
ATOM   1875  O   THR A 127      36.020  45.837  40.090  1.00  0.00           O
ATOM   1876  N   ASP A 128      37.316  47.552  39.798  1.00  0.00           N
ATOM   1877  H   ASP A 128      38.198  48.005  39.991  1.00  0.00           H
ATOM   1878  CA  ASP A 128      36.523  48.299  38.827  1.00  0.00           C
ATOM   1879  HA  ASP A 128      35.505  47.917  38.889  1.00  0.00           H
ATOM   1880  CB  ASP A 128      36.530  49.822  39.207  1.00  0.00           C
ATOM   1881  HB1 ASP A 128      36.119  50.476  38.434  1.00  0.00           H
ATOM   1882  HB2 ASP A 128      37.578  50.085  39.301  1.00  0.00           H
ATOM   1883  CG  ASP A 128      35.767  50.219  40.453  1.00  0.00           C
ATOM   1884  OD1 ASP A 128      34.678  49.651  40.676  1.00  0.00           O
ATOM   1885  OD2 ASP A 128      36.183  51.192  41.094  1.00  0.00           O
ATOM   1886  C   ASP A 128      36.801  48.045  37.362  1.00  0.00           C
ATOM   1887  O   ASP A 128      36.164  48.608  36.491  1.00  0.00           O
ATOM   1888  N   VAL A 129      37.784  47.144  37.114  1.00  0.00           N
ATOM   1889  H   VAL A 129      38.376  46.762  37.839  1.00  0.00           H
ATOM   1890  CA  VAL A 129      38.316  47.005  35.683  1.00  0.00           C
ATOM   1891  HA  VAL A 129      37.717  47.642  35.037  1.00  0.00           H
ATOM   1892  CB  VAL A 129      39.857  47.246  35.496  1.00  0.00           C
ATOM   1893  HB  VAL A 129      40.423  46.593  36.151  1.00  0.00           H
ATOM   1894  CG1 VAL A 129      40.149  47.088  33.938  1.00  0.00           C
ATOM   1895 1HG1 VAL A 129      40.148  46.007  33.782  1.00  0.00           H
ATOM   1896 2HG1 VAL A 129      39.426  47.654  33.349  1.00  0.00           H
ATOM   1897 3HG1 VAL A 129      41.109  47.474  33.600  1.00  0.00           H
ATOM   1898  CG2 VAL A 129      40.284  48.664  35.793  1.00  0.00           C
ATOM   1899 1HG2 VAL A 129      39.765  49.014  36.684  1.00  0.00           H
ATOM   1900 2HG2 VAL A 129      41.357  48.863  35.806  1.00  0.00           H
ATOM   1901 3HG2 VAL A 129      39.849  49.349  35.058  1.00  0.00           H
ATOM   1902  C   VAL A 129      37.948  45.551  35.303  1.00  0.00           C
ATOM   1903  O   VAL A 129      38.405  44.528  35.843  1.00  0.00           O
ATOM   1904  N   LEU A 130      36.996  45.384  34.392  1.00  0.00           N
ATOM   1905  H   LEU A 130      36.425  46.158  34.075  1.00  0.00           H
ATOM   1906  CA  LEU A 130      36.573  44.119  33.694  1.00  0.00           C
ATOM   1907  HA  LEU A 130      36.677  43.339  34.454  1.00  0.00           H
ATOM   1908  CB  LEU A 130      35.060  44.032  33.403  1.00  0.00           C
ATOM   1909  HB1 LEU A 130      34.531  44.896  32.994  1.00  0.00           H
ATOM   1910  HB2 LEU A 130      34.664  43.905  34.417  1.00  0.00           H
ATOM   1911  CG  LEU A 130      34.604  42.807  32.596  1.00  0.00           C
ATOM   1912  HG  LEU A 130      35.050  42.830  31.598  1.00  0.00           H
ATOM   1913  CD1 LEU A 130      34.883  41.504  33.344  1.00  0.00           C
ATOM   1914 1HD1 LEU A 130      34.441  41.498  34.340  1.00  0.00           H
ATOM   1915 2HD1 LEU A 130      34.271  40.749  32.860  1.00  0.00           H
ATOM   1916 3HD1 LEU A 130      35.917  41.169  33.446  1.00  0.00           H
ATOM   1917  CD2 LEU A 130      33.070  42.954  32.463  1.00  0.00           C
ATOM   1918 1HD2 LEU A 130      32.596  42.158  31.893  1.00  0.00           H
ATOM   1919 2HD2 LEU A 130      32.661  43.007  33.475  1.00  0.00           H
ATOM   1920 3HD2 LEU A 130      32.826  43.888  31.948  1.00  0.00           H
ATOM   1921  C   LEU A 130      37.386  43.964  32.422  1.00  0.00           C
ATOM   1922  O   LEU A 130      37.368  44.884  31.628  1.00  0.00           O
ATOM   1923  N   PHE A 131      38.093  42.880  32.215  1.00  0.00           N
ATOM   1924  H   PHE A 131      38.120  42.178  32.940  1.00  0.00           H
ATOM   1925  CA  PHE A 131      38.835  42.560  31.000  1.00  0.00           C
ATOM   1926  HA  PHE A 131      38.854  43.430  30.344  1.00  0.00           H
ATOM   1927  CB  PHE A 131      40.286  42.312  31.295  1.00  0.00           C
ATOM   1928  HB1 PHE A 131      40.419  41.607  32.115  1.00  0.00           H
ATOM   1929  HB2 PHE A 131      40.835  43.197  31.601  1.00  0.00           H
ATOM   1930  CG  PHE A 131      41.097  41.767  30.098  1.00  0.00           C
ATOM   1931  CD1 PHE A 131      41.598  40.445  30.165  1.00  0.00           C
ATOM   1932  HD1 PHE A 131      41.448  39.850  31.056  1.00  0.00           H
ATOM   1933  CE1 PHE A 131      42.501  39.890  29.256  1.00  0.00           C
ATOM   1934  HE1 PHE A 131      42.909  38.899  29.387  1.00  0.00           H
ATOM   1935  CZ  PHE A 131      42.988  40.751  28.277  1.00  0.00           C
ATOM   1936  HZ  PHE A 131      43.610  40.351  27.489  1.00  0.00           H
ATOM   1937  CE2 PHE A 131      42.517  42.108  28.211  1.00  0.00           C
ATOM   1938  HE2 PHE A 131      42.812  42.755  27.395  1.00  0.00           H
ATOM   1939  CD2 PHE A 131      41.545  42.608  29.067  1.00  0.00           C
ATOM   1940  HD2 PHE A 131      41.131  43.597  28.899  1.00  0.00           H
ATOM   1941  C   PHE A 131      38.089  41.346  30.321  1.00  0.00           C
ATOM   1942  O   PHE A 131      37.611  40.391  31.024  1.00  0.00           O
ATOM   1943  N   THR A 132      38.084  41.417  28.960  1.00  0.00           N
ATOM   1944  H   THR A 132      38.184  42.355  28.579  1.00  0.00           H
ATOM   1945  CA  THR A 132      37.327  40.450  28.168  1.00  0.00           C
ATOM   1946  HA  THR A 132      36.940  39.695  28.861  1.00  0.00           H
ATOM   1947  CB  THR A 132      36.073  41.164  27.531  1.00  0.00           C
ATOM   1948  HB  THR A 132      35.511  40.374  27.034  1.00  0.00           H
ATOM   1949  CG2 THR A 132      35.184  41.776  28.604  1.00  0.00           C
ATOM   1950 1HG2 THR A 132      34.225  42.085  28.193  1.00  0.00           H
ATOM   1951 2HG2 THR A 132      35.133  41.130  29.480  1.00  0.00           H
ATOM   1952 3HG2 THR A 132      35.660  42.667  29.032  1.00  0.00           H
ATOM   1953  OG1 THR A 132      36.549  42.087  26.634  1.00  0.00           O
ATOM   1954  HG1 THR A 132      35.815  42.543  26.201  1.00  0.00           H
ATOM   1955  C   THR A 132      38.116  39.671  27.111  1.00  0.00           C
ATOM   1956  O   THR A 132      37.615  38.867  26.345  1.00  0.00           O
ATOM   1957  N   GLY A 133      39.439  39.957  27.070  1.00  0.00           N
ATOM   1958  H   GLY A 133      39.851  40.567  27.756  1.00  0.00           H
ATOM   1959  CA  GLY A 133      40.426  39.486  26.094  1.00  0.00           C
ATOM   1960  HA1 GLY A 133      40.086  38.524  25.726  1.00  0.00           H
ATOM   1961  HA2 GLY A 133      41.422  39.425  26.527  1.00  0.00           H
ATOM   1962  C   GLY A 133      40.517  40.391  24.851  1.00  0.00           C
ATOM   1963  O   GLY A 133      41.624  40.665  24.363  1.00  0.00           O
ATOM   1964  N   ARG A 134      39.364  40.968  24.557  1.00  0.00           N
ATOM   1965  H   ARG A 134      38.611  40.560  25.086  1.00  0.00           H
ATOM   1966  CA  ARG A 134      39.111  41.974  23.476  1.00  0.00           C
ATOM   1967  HA  ARG A 134      39.805  41.748  22.671  1.00  0.00           H
ATOM   1968  CB  ARG A 134      37.697  41.667  22.895  1.00  0.00           C
ATOM   1969  HB1 ARG A 134      36.994  41.714  23.722  1.00  0.00           H
ATOM   1970  HB2 ARG A 134      37.646  40.641  22.543  1.00  0.00           H
ATOM   1971  CG  ARG A 134      37.408  42.550  21.643  1.00  0.00           C
ATOM   1972  HG1 ARG A 134      38.115  42.491  20.821  1.00  0.00           H
ATOM   1973  HG2 ARG A 134      37.353  43.612  21.861  1.00  0.00           H
ATOM   1974  CD  ARG A 134      36.070  42.225  21.027  1.00  0.00           C
ATOM   1975  HD1 ARG A 134      36.192  41.171  20.788  1.00  0.00           H
ATOM   1976  HD2 ARG A 134      35.959  42.813  20.118  1.00  0.00           H
ATOM   1977  NE  ARG A 134      34.877  42.376  21.822  1.00  0.00           N
ATOM   1978  HE  ARG A 134      34.882  42.884  22.704  1.00  0.00           H
ATOM   1979  CZ  ARG A 134      33.578  42.186  21.384  1.00  0.00           C
ATOM   1980  NH1 ARG A 134      33.251  41.660  20.234  1.00  0.00           N
ATOM   1981 1HH1 ARG A 134      33.979  41.237  19.670  1.00  0.00           H
ATOM   1982 2HH1 ARG A 134      32.275  41.404  20.214  1.00  0.00           H
ATOM   1983  NH2 ARG A 134      32.574  42.688  22.096  1.00  0.00           N
ATOM   1984 1HH2 ARG A 134      32.759  43.355  22.829  1.00  0.00           H
ATOM   1985 2HH2 ARG A 134      31.659  42.756  21.667  1.00  0.00           H
ATOM   1986  C   ARG A 134      39.161  43.444  23.983  1.00  0.00           C
ATOM   1987  O   ARG A 134      39.780  44.315  23.344  1.00  0.00           O
ATOM   1988  N   GLU A 135      38.441  43.677  25.045  1.00  0.00           N
ATOM   1989  H   GLU A 135      38.068  42.899  25.552  1.00  0.00           H
ATOM   1990  CA  GLU A 135      38.221  45.033  25.657  1.00  0.00           C
ATOM   1991  HA  GLU A 135      38.670  45.863  25.111  1.00  0.00           H
ATOM   1992  CB  GLU A 135      36.697  45.397  25.770  1.00  0.00           C
ATOM   1993  HB1 GLU A 135      36.541  46.348  26.282  1.00  0.00           H
ATOM   1994  HB2 GLU A 135      36.138  44.708  26.408  1.00  0.00           H
ATOM   1995  CG  GLU A 135      35.975  45.491  24.402  1.00  0.00           C
ATOM   1996  HG1 GLU A 135      36.715  45.380  23.601  1.00  0.00           H
ATOM   1997  HG2 GLU A 135      35.610  46.518  24.322  1.00  0.00           H
ATOM   1998  CD  GLU A 135      34.834  44.552  24.260  1.00  0.00           C
ATOM   1999  OE1 GLU A 135      33.967  44.776  23.439  1.00  0.00           O
ATOM   2000  OE2 GLU A 135      34.848  43.411  24.773  1.00  0.00           O
ATOM   2001  C   GLU A 135      38.753  45.007  27.108  1.00  0.00           C
ATOM   2002  O   GLU A 135      38.908  43.998  27.718  1.00  0.00           O
ATOM   2003  N   PHE A 136      38.834  46.208  27.661  1.00  0.00           N
ATOM   2004  H   PHE A 136      38.762  46.985  27.020  1.00  0.00           H
ATOM   2005  CA  PHE A 136      38.897  46.600  29.056  1.00  0.00           C
ATOM   2006  HA  PHE A 136      38.816  45.664  29.606  1.00  0.00           H
ATOM   2007  CB  PHE A 136      40.237  47.235  29.481  1.00  0.00           C
ATOM   2008  HB1 PHE A 136      40.239  47.840  30.385  1.00  0.00           H
ATOM   2009  HB2 PHE A 136      40.449  48.051  28.798  1.00  0.00           H
ATOM   2010  CG  PHE A 136      41.452  46.367  29.519  1.00  0.00           C
ATOM   2011  CD1 PHE A 136      41.751  45.667  30.716  1.00  0.00           C
ATOM   2012  HD1 PHE A 136      41.013  45.677  31.504  1.00  0.00           H
ATOM   2013  CE1 PHE A 136      43.029  45.049  30.875  1.00  0.00           C
ATOM   2014  HE1 PHE A 136      43.277  44.453  31.741  1.00  0.00           H
ATOM   2015  CZ  PHE A 136      43.989  45.182  29.840  1.00  0.00           C
ATOM   2016  HZ  PHE A 136      44.969  44.768  30.018  1.00  0.00           H
ATOM   2017  CE2 PHE A 136      43.583  45.740  28.591  1.00  0.00           C
ATOM   2018  HE2 PHE A 136      44.303  45.816  27.792  1.00  0.00           H
ATOM   2019  CD2 PHE A 136      42.323  46.224  28.344  1.00  0.00           C
ATOM   2020  HD2 PHE A 136      42.186  46.794  27.432  1.00  0.00           H
ATOM   2021  C   PHE A 136      37.790  47.580  29.392  1.00  0.00           C
ATOM   2022  O   PHE A 136      37.677  48.575  28.710  1.00  0.00           O
ATOM   2023  N   PHE A 137      37.036  47.367  30.479  1.00  0.00           N
ATOM   2024  H   PHE A 137      37.272  46.488  30.920  1.00  0.00           H
ATOM   2025  CA  PHE A 137      35.893  48.211  30.869  1.00  0.00           C
ATOM   2026  HA  PHE A 137      35.779  48.982  30.114  1.00  0.00           H
ATOM   2027  CB  PHE A 137      34.585  47.470  30.949  1.00  0.00           C
ATOM   2028  HB1 PHE A 137      33.893  48.226  31.328  1.00  0.00           H
ATOM   2029  HB2 PHE A 137      34.715  46.592  31.585  1.00  0.00           H
ATOM   2030  CG  PHE A 137      34.107  47.061  29.531  1.00  0.00           C
ATOM   2031  CD1 PHE A 137      33.333  47.982  28.710  1.00  0.00           C
ATOM   2032  HD1 PHE A 137      33.172  49.026  28.962  1.00  0.00           H
ATOM   2033  CE1 PHE A 137      32.724  47.595  27.544  1.00  0.00           C
ATOM   2034  HE1 PHE A 137      32.068  48.284  27.036  1.00  0.00           H
ATOM   2035  CZ  PHE A 137      32.834  46.282  27.116  1.00  0.00           C
ATOM   2036  HZ  PHE A 137      32.325  45.954  26.220  1.00  0.00           H
ATOM   2037  CE2 PHE A 137      33.689  45.387  27.788  1.00  0.00           C
ATOM   2038  HE2 PHE A 137      33.732  44.360  27.448  1.00  0.00           H
ATOM   2039  CD2 PHE A 137      34.265  45.757  28.963  1.00  0.00           C
ATOM   2040  HD2 PHE A 137      34.782  45.074  29.629  1.00  0.00           H
ATOM   2041  C   PHE A 137      36.219  48.694  32.309  1.00  0.00           C
ATOM   2042  O   PHE A 137      36.497  47.929  33.208  1.00  0.00           O
ATOM   2043  N   VAL A 138      36.255  49.980  32.462  1.00  0.00           N
ATOM   2044  H   VAL A 138      36.001  50.598  31.713  1.00  0.00           H
ATOM   2045  CA  VAL A 138      36.670  50.634  33.746  1.00  0.00           C
ATOM   2046  HA  VAL A 138      36.954  49.885  34.480  1.00  0.00           H
ATOM   2047  CB  VAL A 138      37.841  51.675  33.495  1.00  0.00           C
ATOM   2048  HB  VAL A 138      37.482  52.582  33.019  1.00  0.00           H
ATOM   2049  CG1 VAL A 138      38.386  52.084  34.795  1.00  0.00           C
ATOM   2050 1HG1 VAL A 138      38.977  52.977  34.609  1.00  0.00           H
ATOM   2051 2HG1 VAL A 138      37.567  52.217  35.504  1.00  0.00           H
ATOM   2052 3HG1 VAL A 138      39.008  51.329  35.270  1.00  0.00           H
ATOM   2053  CG2 VAL A 138      39.016  51.356  32.623  1.00  0.00           C
ATOM   2054 1HG2 VAL A 138      39.515  50.443  32.942  1.00  0.00           H
ATOM   2055 2HG2 VAL A 138      38.730  51.148  31.585  1.00  0.00           H
ATOM   2056 3HG2 VAL A 138      39.751  52.162  32.629  1.00  0.00           H
ATOM   2057  C   VAL A 138      35.417  51.345  34.264  1.00  0.00           C
ATOM   2058  O   VAL A 138      35.047  52.363  33.652  1.00  0.00           O
ATOM   2059  N   GLY A 139      34.862  50.877  35.417  1.00  0.00           N
ATOM   2060  H   GLY A 139      35.288  50.085  35.878  1.00  0.00           H
ATOM   2061  CA  GLY A 139      33.791  51.512  36.139  1.00  0.00           C
ATOM   2062  HA1 GLY A 139      33.486  50.849  36.945  1.00  0.00           H
ATOM   2063  HA2 GLY A 139      33.036  51.760  35.394  1.00  0.00           H
ATOM   2064  C   GLY A 139      34.368  52.845  36.747  1.00  0.00           C
ATOM   2065  O   GLY A 139      35.576  52.963  37.070  1.00  0.00           O
ATOM   2066  N   LEU A 140      33.472  53.769  37.149  1.00  0.00           N
ATOM   2067  H   LEU A 140      32.480  53.700  36.967  1.00  0.00           H
ATOM   2068  CA  LEU A 140      33.806  55.022  37.839  1.00  0.00           C
ATOM   2069  HA  LEU A 140      34.882  55.193  37.801  1.00  0.00           H
ATOM   2070  CB  LEU A 140      33.242  56.208  37.122  1.00  0.00           C
ATOM   2071  HB1 LEU A 140      33.206  57.180  37.618  1.00  0.00           H
ATOM   2072  HB2 LEU A 140      32.176  56.028  36.993  1.00  0.00           H
ATOM   2073  CG  LEU A 140      33.814  56.327  35.615  1.00  0.00           C
ATOM   2074  HG  LEU A 140      33.713  55.387  35.084  1.00  0.00           H
ATOM   2075  CD1 LEU A 140      32.952  57.362  34.896  1.00  0.00           C
ATOM   2076 1HD1 LEU A 140      31.958  56.968  34.709  1.00  0.00           H
ATOM   2077 2HD1 LEU A 140      32.704  58.233  35.512  1.00  0.00           H
ATOM   2078 3HD1 LEU A 140      33.374  57.695  33.948  1.00  0.00           H
ATOM   2079  CD2 LEU A 140      35.270  56.767  35.556  1.00  0.00           C
ATOM   2080 1HD2 LEU A 140      35.888  56.040  36.082  1.00  0.00           H
ATOM   2081 2HD2 LEU A 140      35.627  56.777  34.526  1.00  0.00           H
ATOM   2082 3HD2 LEU A 140      35.361  57.787  35.933  1.00  0.00           H
ATOM   2083  C   LEU A 140      33.332  54.880  39.300  1.00  0.00           C
ATOM   2084  O   LEU A 140      32.308  54.349  39.578  1.00  0.00           O
ATOM   2085  N   SER A 141      34.194  55.245  40.244  1.00  0.00           N
ATOM   2086  H   SER A 141      35.066  55.664  39.949  1.00  0.00           H
ATOM   2087  CA  SER A 141      34.047  55.179  41.657  1.00  0.00           C
ATOM   2088  HA  SER A 141      32.972  55.340  41.796  1.00  0.00           H
ATOM   2089  CB  SER A 141      34.494  53.864  42.222  1.00  0.00           C
ATOM   2090  HB1 SER A 141      34.046  52.993  41.741  1.00  0.00           H
ATOM   2091  HB2 SER A 141      34.309  53.851  43.286  1.00  0.00           H
ATOM   2092  OG  SER A 141      35.909  53.705  42.097  1.00  0.00           O
ATOM   2093  HG  SER A 141      36.063  52.807  41.815  1.00  0.00           H
ATOM   2094  C   SER A 141      34.772  56.339  42.418  1.00  0.00           C
ATOM   2095  O   SER A 141      35.583  57.066  41.885  1.00  0.00           O
ATOM   2096  N   LYS A 142      34.686  56.455  43.747  1.00  0.00           N
ATOM   2097  H   LYS A 142      34.081  55.766  44.167  1.00  0.00           H
ATOM   2098  CA  LYS A 142      35.496  57.160  44.662  1.00  0.00           C
ATOM   2099  HA  LYS A 142      35.342  58.225  44.482  1.00  0.00           H
ATOM   2100  CB  LYS A 142      34.849  56.835  46.049  1.00  0.00           C
ATOM   2101  HB1 LYS A 142      35.577  56.992  46.841  1.00  0.00           H
ATOM   2102  HB2 LYS A 142      34.514  55.801  46.072  1.00  0.00           H
ATOM   2103  CG  LYS A 142      33.680  57.737  46.504  1.00  0.00           C
ATOM   2104  HG1 LYS A 142      32.900  57.687  45.745  1.00  0.00           H
ATOM   2105  HG2 LYS A 142      34.119  58.729  46.600  1.00  0.00           H
ATOM   2106  CD  LYS A 142      33.174  57.252  47.889  1.00  0.00           C
ATOM   2107  HD1 LYS A 142      34.075  57.277  48.499  1.00  0.00           H
ATOM   2108  HD2 LYS A 142      32.863  56.235  47.656  1.00  0.00           H
ATOM   2109  CE  LYS A 142      32.061  58.122  48.474  1.00  0.00           C
ATOM   2110  HE1 LYS A 142      31.784  57.762  49.461  1.00  0.00           H
ATOM   2111  HE2 LYS A 142      31.172  57.947  47.858  1.00  0.00           H
ATOM   2112  NZ  LYS A 142      32.310  59.612  48.379  1.00  0.00           N
ATOM   2113  HZ1 LYS A 142      31.849  60.123  49.115  1.00  0.00           H
ATOM   2114  HZ2 LYS A 142      33.284  59.890  48.377  1.00  0.00           H
ATOM   2115  HZ3 LYS A 142      31.991  60.040  47.521  1.00  0.00           H
ATOM   2116  C   LYS A 142      36.989  56.830  44.600  1.00  0.00           C
ATOM   2117  O   LYS A 142      37.740  57.478  45.309  1.00  0.00           O
ATOM   2118  N   TRP A 143      37.383  55.812  43.848  1.00  0.00           N
ATOM   2119  H   TRP A 143      36.618  55.405  43.325  1.00  0.00           H
ATOM   2120  CA  TRP A 143      38.712  55.206  43.753  1.00  0.00           C
ATOM   2121  HA  TRP A 143      39.438  55.878  44.227  1.00  0.00           H
ATOM   2122  CB  TRP A 143      38.675  53.878  44.545  1.00  0.00           C
ATOM   2123  HB1 TRP A 143      39.701  53.635  44.841  1.00  0.00           H
ATOM   2124  HB2 TRP A 143      38.195  53.094  43.970  1.00  0.00           H
ATOM   2125  CG  TRP A 143      38.114  54.053  45.993  1.00  0.00           C
ATOM   2126  CD1 TRP A 143      38.655  54.631  47.075  1.00  0.00           C
ATOM   2127  HD1 TRP A 143      39.631  55.089  47.040  1.00  0.00           H
ATOM   2128  NE1 TRP A 143      37.842  54.485  48.182  1.00  0.00           N
ATOM   2129  HE1 TRP A 143      38.156  54.679  49.123  1.00  0.00           H
ATOM   2130  CE2 TRP A 143      36.599  54.113  47.763  1.00  0.00           C
ATOM   2131  CZ2 TRP A 143      35.386  54.015  48.478  1.00  0.00           C
ATOM   2132  HZ2 TRP A 143      35.313  54.371  49.494  1.00  0.00           H
ATOM   2133  CH2 TRP A 143      34.231  53.519  47.835  1.00  0.00           C
ATOM   2134  HH2 TRP A 143      33.342  53.511  48.439  1.00  0.00           H
ATOM   2135  CZ3 TRP A 143      34.334  53.130  46.453  1.00  0.00           C
ATOM   2136  HZ3 TRP A 143      33.441  52.934  45.872  1.00  0.00           H
ATOM   2137  CE3 TRP A 143      35.610  53.153  45.773  1.00  0.00           C
ATOM   2138  HE3 TRP A 143      35.633  53.073  44.690  1.00  0.00           H
ATOM   2139  CD2 TRP A 143      36.773  53.682  46.413  1.00  0.00           C
ATOM   2140  C   TRP A 143      39.155  54.988  42.286  1.00  0.00           C
ATOM   2141  O   TRP A 143      40.350  54.743  42.150  1.00  0.00           O
ATOM   2142  N   THR A 144      38.294  55.046  41.309  1.00  0.00           N
ATOM   2143  H   THR A 144      37.318  54.993  41.548  1.00  0.00           H
ATOM   2144  CA  THR A 144      38.525  54.886  39.882  1.00  0.00           C
ATOM   2145  HA  THR A 144      39.610  54.957  39.786  1.00  0.00           H
ATOM   2146  CB  THR A 144      38.059  53.570  39.335  1.00  0.00           C
ATOM   2147  HB  THR A 144      36.977  53.434  39.346  1.00  0.00           H
ATOM   2148  CG2 THR A 144      38.440  53.333  37.919  1.00  0.00           C
ATOM   2149 1HG2 THR A 144      39.519  53.365  37.752  1.00  0.00           H
ATOM   2150 2HG2 THR A 144      38.095  52.323  37.674  1.00  0.00           H
ATOM   2151 3HG2 THR A 144      37.930  54.048  37.284  1.00  0.00           H
ATOM   2152  OG1 THR A 144      38.672  52.516  40.054  1.00  0.00           O
ATOM   2153  HG1 THR A 144      37.949  52.027  40.459  1.00  0.00           H
ATOM   2154  C   THR A 144      37.959  56.095  39.143  1.00  0.00           C
ATOM   2155  O   THR A 144      36.790  56.394  39.292  1.00  0.00           O
ATOM   2156  N   ASN A 145      38.821  56.841  38.454  1.00  0.00           N
ATOM   2157  H   ASN A 145      39.772  56.501  38.344  1.00  0.00           H
ATOM   2158  CA  ASN A 145      38.400  58.008  37.642  1.00  0.00           C
ATOM   2159  HA  ASN A 145      37.325  58.184  37.580  1.00  0.00           H
ATOM   2160  CB  ASN A 145      39.083  59.255  38.179  1.00  0.00           C
ATOM   2161  HB1 ASN A 145      40.132  59.166  37.903  1.00  0.00           H
ATOM   2162  HB2 ASN A 145      39.028  59.252  39.268  1.00  0.00           H
ATOM   2163  CG  ASN A 145      38.353  60.582  37.779  1.00  0.00           C
ATOM   2164  OD1 ASN A 145      37.203  60.562  37.346  1.00  0.00           O
ATOM   2165  ND2 ASN A 145      39.049  61.728  37.803  1.00  0.00           N
ATOM   2166 1HD2 ASN A 145      39.986  61.799  38.177  1.00  0.00           H
ATOM   2167 2HD2 ASN A 145      38.794  62.538  37.249  1.00  0.00           H
ATOM   2168  C   ASN A 145      38.796  57.806  36.178  1.00  0.00           C
ATOM   2169  O   ASN A 145      39.715  57.070  35.819  1.00  0.00           O
ATOM   2170  N   HIS A 146      38.081  58.598  35.384  1.00  0.00           N
ATOM   2171  H   HIS A 146      37.449  59.229  35.839  1.00  0.00           H
ATOM   2172  CA  HIS A 146      38.204  58.614  33.951  1.00  0.00           C
ATOM   2173  HA  HIS A 146      38.012  57.630  33.533  1.00  0.00           H
ATOM   2174  CB  HIS A 146      37.096  59.485  33.369  1.00  0.00           C
ATOM   2175  HB1 HIS A 146      36.224  58.831  33.445  1.00  0.00           H
ATOM   2176  HB2 HIS A 146      37.289  59.716  32.317  1.00  0.00           H
ATOM   2177  CG  HIS A 146      36.788  60.743  34.099  1.00  0.00           C
ATOM   2178  ND1 HIS A 146      37.778  61.672  34.469  1.00  0.00           N
ATOM   2179  CE1 HIS A 146      37.055  62.652  35.070  1.00  0.00           C
ATOM   2180  HE1 HIS A 146      37.425  63.638  35.292  1.00  0.00           H
ATOM   2181  NE2 HIS A 146      35.717  62.449  34.911  1.00  0.00           N
ATOM   2182  HE2 HIS A 146      34.964  63.090  35.086  1.00  0.00           H
ATOM   2183  CD2 HIS A 146      35.533  61.115  34.499  1.00  0.00           C
ATOM   2184  HD2 HIS A 146      34.602  60.604  34.347  1.00  0.00           H
ATOM   2185  C   HIS A 146      39.635  58.990  33.442  1.00  0.00           C
ATOM   2186  O   HIS A 146      40.299  58.178  32.792  1.00  0.00           O
ATOM   2187  N   ARG A 147      40.251  60.028  34.080  1.00  0.00           N
ATOM   2188  H   ARG A 147      39.677  60.605  34.687  1.00  0.00           H
ATOM   2189  CA  ARG A 147      41.710  60.416  34.049  1.00  0.00           C
ATOM   2190  HA  ARG A 147      41.955  60.794  33.056  1.00  0.00           H
ATOM   2191  CB  ARG A 147      41.956  61.744  34.863  1.00  0.00           C
ATOM   2192  HB1 ARG A 147      41.889  61.427  35.906  1.00  0.00           H
ATOM   2193  HB2 ARG A 147      41.146  62.410  34.578  1.00  0.00           H
ATOM   2194  CG  ARG A 147      43.230  62.523  34.732  1.00  0.00           C
ATOM   2195  HG1 ARG A 147      44.095  61.949  35.056  1.00  0.00           H
ATOM   2196  HG2 ARG A 147      43.132  63.417  35.347  1.00  0.00           H
ATOM   2197  CD  ARG A 147      43.418  63.290  33.398  1.00  0.00           C
ATOM   2198  HD1 ARG A 147      43.995  64.167  33.679  1.00  0.00           H
ATOM   2199  HD2 ARG A 147      42.460  63.687  33.062  1.00  0.00           H
ATOM   2200  NE  ARG A 147      44.107  62.521  32.355  1.00  0.00           N
ATOM   2201  HE  ARG A 147      43.552  62.159  31.597  1.00  0.00           H
ATOM   2202  CZ  ARG A 147      45.372  62.077  32.439  1.00  0.00           C
ATOM   2203  NH1 ARG A 147      46.211  62.406  33.395  1.00  0.00           N
ATOM   2204 1HH1 ARG A 147      45.988  63.273  33.860  1.00  0.00           H
ATOM   2205 2HH1 ARG A 147      47.116  61.974  33.516  1.00  0.00           H
ATOM   2206  NH2 ARG A 147      45.814  61.304  31.453  1.00  0.00           N
ATOM   2207 1HH2 ARG A 147      45.209  61.292  30.647  1.00  0.00           H
ATOM   2208 2HH2 ARG A 147      46.805  61.095  31.390  1.00  0.00           H
ATOM   2209  C   ARG A 147      42.636  59.297  34.366  1.00  0.00           C
ATOM   2210  O   ARG A 147      43.729  59.204  33.767  1.00  0.00           O
ATOM   2211  N   GLY A 148      42.276  58.259  35.154  1.00  0.00           N
ATOM   2212  H   GLY A 148      41.328  58.320  35.487  1.00  0.00           H
ATOM   2213  CA  GLY A 148      43.104  57.103  35.330  1.00  0.00           C
ATOM   2214  HA1 GLY A 148      42.886  56.486  36.210  1.00  0.00           H
ATOM   2215  HA2 GLY A 148      44.162  57.374  35.395  1.00  0.00           H
ATOM   2216  C   GLY A 148      43.071  56.107  34.168  1.00  0.00           C
ATOM   2217  O   GLY A 148      44.034  55.409  33.803  1.00  0.00           O
ATOM   2218  N   ALA A 149      41.944  55.948  33.435  1.00  0.00           N
ATOM   2219  H   ALA A 149      41.345  56.753  33.378  1.00  0.00           H
ATOM   2220  CA  ALA A 149      41.806  55.008  32.326  1.00  0.00           C
ATOM   2221  HA  ALA A 149      42.206  54.081  32.739  1.00  0.00           H
ATOM   2222  CB  ALA A 149      40.331  54.837  32.132  1.00  0.00           C
ATOM   2223  HB1 ALA A 149      40.157  53.921  31.570  1.00  0.00           H
ATOM   2224  HB2 ALA A 149      39.776  54.695  33.056  1.00  0.00           H
ATOM   2225  HB3 ALA A 149      39.844  55.682  31.659  1.00  0.00           H
ATOM   2226  C   ALA A 149      42.514  55.399  31.045  1.00  0.00           C
ATOM   2227  O   ALA A 149      42.694  54.584  30.113  1.00  0.00           O
ATOM   2228  N   GLU A 150      42.850  56.706  30.879  1.00  0.00           N
ATOM   2229  H   GLU A 150      42.710  57.276  31.707  1.00  0.00           H
ATOM   2230  CA  GLU A 150      43.891  57.210  29.968  1.00  0.00           C
ATOM   2231  HA  GLU A 150      43.713  57.102  28.898  1.00  0.00           H
ATOM   2232  CB  GLU A 150      43.938  58.683  30.033  1.00  0.00           C
ATOM   2233  HB1 GLU A 150      44.793  59.055  29.462  1.00  0.00           H
ATOM   2234  HB2 GLU A 150      44.201  58.918  31.061  1.00  0.00           H
ATOM   2235  CG  GLU A 150      42.614  59.471  29.640  1.00  0.00           C
ATOM   2236  HG1 GLU A 150      41.786  59.089  30.244  1.00  0.00           H
ATOM   2237  HG2 GLU A 150      42.477  59.284  28.576  1.00  0.00           H
ATOM   2238  CD  GLU A 150      42.893  60.947  29.997  1.00  0.00           C
ATOM   2239  OE1 GLU A 150      43.863  61.465  29.482  1.00  0.00           O
ATOM   2240  OE2 GLU A 150      42.101  61.637  30.721  1.00  0.00           O
ATOM   2241  C   GLU A 150      45.274  56.517  30.203  1.00  0.00           C
ATOM   2242  O   GLU A 150      45.993  56.152  29.273  1.00  0.00           O
ATOM   2243  N   ILE A 151      45.624  56.283  31.447  1.00  0.00           N
ATOM   2244  H   ILE A 151      45.029  56.563  32.216  1.00  0.00           H
ATOM   2245  CA  ILE A 151      46.880  55.587  31.849  1.00  0.00           C
ATOM   2246  HA  ILE A 151      47.680  55.929  31.194  1.00  0.00           H
ATOM   2247  CB  ILE A 151      47.334  55.848  33.282  1.00  0.00           C
ATOM   2248  HB  ILE A 151      46.762  55.250  33.994  1.00  0.00           H
ATOM   2249  CG2 ILE A 151      48.805  55.575  33.461  1.00  0.00           C
ATOM   2250 1HG2 ILE A 151      49.064  54.526  33.583  1.00  0.00           H
ATOM   2251 2HG2 ILE A 151      49.300  56.105  32.650  1.00  0.00           H
ATOM   2252 3HG2 ILE A 151      49.094  56.069  34.388  1.00  0.00           H
ATOM   2253  CG1 ILE A 151      47.101  57.318  33.889  1.00  0.00           C
ATOM   2254 1HG1 ILE A 151      47.442  57.337  34.930  1.00  0.00           H
ATOM   2255 2HG1 ILE A 151      46.040  57.529  33.861  1.00  0.00           H
ATOM   2256  CD  ILE A 151      47.635  58.498  33.116  1.00  0.00           C
ATOM   2257  HD1 ILE A 151      47.216  59.423  33.506  1.00  0.00           H
ATOM   2258  HD2 ILE A 151      48.723  58.571  33.221  1.00  0.00           H
ATOM   2259  HD3 ILE A 151      47.347  58.386  32.074  1.00  0.00           H
ATOM   2260  C   ILE A 151      46.751  54.080  31.577  1.00  0.00           C
ATOM   2261  O   ILE A 151      47.731  53.399  31.259  1.00  0.00           O
ATOM   2262  N   VAL A 152      45.556  53.507  31.690  1.00  0.00           N
ATOM   2263  H   VAL A 152      44.814  53.991  32.159  1.00  0.00           H
ATOM   2264  CA  VAL A 152      45.231  52.061  31.367  1.00  0.00           C
ATOM   2265  HA  VAL A 152      46.009  51.471  31.868  1.00  0.00           H
ATOM   2266  CB  VAL A 152      43.803  51.597  31.895  1.00  0.00           C
ATOM   2267  HB  VAL A 152      43.079  52.196  31.349  1.00  0.00           H
ATOM   2268  CG1 VAL A 152      43.613  50.094  31.512  1.00  0.00           C
ATOM   2269 1HG1 VAL A 152      43.621  49.977  30.428  1.00  0.00           H
ATOM   2270 2HG1 VAL A 152      44.508  49.606  31.879  1.00  0.00           H
ATOM   2271 3HG1 VAL A 152      42.675  49.640  31.859  1.00  0.00           H
ATOM   2272  CG2 VAL A 152      43.912  51.841  33.421  1.00  0.00           C
ATOM   2273 1HG2 VAL A 152      44.751  51.299  33.865  1.00  0.00           H
ATOM   2274 2HG2 VAL A 152      44.014  52.896  33.657  1.00  0.00           H
ATOM   2275 3HG2 VAL A 152      42.932  51.538  33.781  1.00  0.00           H
ATOM   2276  C   VAL A 152      45.453  51.841  29.821  1.00  0.00           C
ATOM   2277  O   VAL A 152      46.282  51.014  29.419  1.00  0.00           O
ATOM   2278  N   ALA A 153      44.842  52.642  28.954  1.00  0.00           N
ATOM   2279  H   ALA A 153      44.219  53.284  29.429  1.00  0.00           H
ATOM   2280  CA  ALA A 153      44.994  52.653  27.464  1.00  0.00           C
ATOM   2281  HA  ALA A 153      44.543  51.772  26.999  1.00  0.00           H
ATOM   2282  CB  ALA A 153      44.047  53.838  27.088  1.00  0.00           C
ATOM   2283  HB1 ALA A 153      44.141  54.811  27.568  1.00  0.00           H
ATOM   2284  HB2 ALA A 153      44.050  53.910  25.998  1.00  0.00           H
ATOM   2285  HB3 ALA A 153      43.012  53.573  27.334  1.00  0.00           H
ATOM   2286  C   ALA A 153      46.400  52.904  26.947  1.00  0.00           C
ATOM   2287  O   ALA A 153      46.831  52.289  25.982  1.00  0.00           O
ATOM   2288  N   ASP A 154      47.144  53.830  27.632  1.00  0.00           N
ATOM   2289  H   ASP A 154      46.681  54.296  28.400  1.00  0.00           H
ATOM   2290  CA  ASP A 154      48.561  54.055  27.359  1.00  0.00           C
ATOM   2291  HA  ASP A 154      48.638  54.244  26.289  1.00  0.00           H
ATOM   2292  CB  ASP A 154      48.971  55.386  27.953  1.00  0.00           C
ATOM   2293  HB1 ASP A 154      48.863  55.293  29.028  1.00  0.00           H
ATOM   2294  HB2 ASP A 154      48.291  56.190  27.650  1.00  0.00           H
ATOM   2295  CG  ASP A 154      50.415  55.811  27.649  1.00  0.00           C
ATOM   2296  OD1 ASP A 154      51.268  55.334  28.379  1.00  0.00           O
ATOM   2297  OD2 ASP A 154      50.698  56.641  26.798  1.00  0.00           O
ATOM   2298  C   ASP A 154      49.602  52.939  27.717  1.00  0.00           C
ATOM   2299  O   ASP A 154      50.687  52.855  27.204  1.00  0.00           O
ATOM   2300  N   THR A 155      49.201  52.066  28.608  1.00  0.00           N
ATOM   2301  H   THR A 155      48.351  52.204  29.140  1.00  0.00           H
ATOM   2302  CA  THR A 155      50.017  50.947  29.026  1.00  0.00           C
ATOM   2303  HA  THR A 155      51.078  51.022  28.766  1.00  0.00           H
ATOM   2304  CB  THR A 155      49.967  50.910  30.539  1.00  0.00           C
ATOM   2305  HB  THR A 155      48.979  50.677  30.938  1.00  0.00           H
ATOM   2306  CG2 THR A 155      50.996  49.928  31.080  1.00  0.00           C
ATOM   2307 1HG2 THR A 155      51.398  50.236  32.042  1.00  0.00           H
ATOM   2308 2HG2 THR A 155      50.640  48.901  31.138  1.00  0.00           H
ATOM   2309 3HG2 THR A 155      51.846  49.986  30.394  1.00  0.00           H
ATOM   2310  OG1 THR A 155      50.223  52.246  31.009  1.00  0.00           O
ATOM   2311  HG1 THR A 155      49.366  52.669  30.901  1.00  0.00           H
ATOM   2312  C   THR A 155      49.577  49.550  28.494  1.00  0.00           C
ATOM   2313  O   THR A 155      50.233  48.578  28.683  1.00  0.00           O
ATOM   2314  N   PHE A 156      48.414  49.443  27.879  1.00  0.00           N
ATOM   2315  H   PHE A 156      47.749  50.191  27.977  1.00  0.00           H
ATOM   2316  CA  PHE A 156      47.716  48.301  27.355  1.00  0.00           C
ATOM   2317  HA  PHE A 156      48.349  47.425  27.188  1.00  0.00           H
ATOM   2318  CB  PHE A 156      46.628  47.853  28.326  1.00  0.00           C
ATOM   2319  HB1 PHE A 156      45.986  47.068  27.914  1.00  0.00           H
ATOM   2320  HB2 PHE A 156      45.989  48.682  28.640  1.00  0.00           H
ATOM   2321  CG  PHE A 156      47.357  47.173  29.481  1.00  0.00           C
ATOM   2322  CD1 PHE A 156      47.880  45.900  29.311  1.00  0.00           C
ATOM   2323  HD1 PHE A 156      47.953  45.372  28.369  1.00  0.00           H
ATOM   2324  CE1 PHE A 156      48.491  45.265  30.403  1.00  0.00           C
ATOM   2325  HE1 PHE A 156      48.957  44.287  30.317  1.00  0.00           H
ATOM   2326  CZ  PHE A 156      48.525  45.925  31.672  1.00  0.00           C
ATOM   2327  HZ  PHE A 156      48.912  45.370  32.511  1.00  0.00           H
ATOM   2328  CE2 PHE A 156      47.948  47.189  31.887  1.00  0.00           C
ATOM   2329  HE2 PHE A 156      47.942  47.789  32.787  1.00  0.00           H
ATOM   2330  CD2 PHE A 156      47.382  47.824  30.754  1.00  0.00           C
ATOM   2331  HD2 PHE A 156      46.910  48.805  30.795  1.00  0.00           H
ATOM   2332  C   PHE A 156      47.276  48.643  25.962  1.00  0.00           C
ATOM   2333  O   PHE A 156      46.069  48.560  25.624  1.00  0.00           O
ATOM   2334  N   ARG A 157      48.252  49.046  25.100  1.00  0.00           N
ATOM   2335  H   ARG A 157      49.162  49.364  25.393  1.00  0.00           H
ATOM   2336  CA  ARG A 157      47.850  49.581  23.791  1.00  0.00           C
ATOM   2337  HA  ARG A 157      47.132  50.368  24.033  1.00  0.00           H
ATOM   2338  CB  ARG A 157      49.031  50.381  23.203  1.00  0.00           C
ATOM   2339  HB1 ARG A 157      48.855  50.569  22.143  1.00  0.00           H
ATOM   2340  HB2 ARG A 157      49.926  49.750  23.241  1.00  0.00           H
ATOM   2341  CG  ARG A 157      49.428  51.667  23.956  1.00  0.00           C
ATOM   2342  HG1 ARG A 157      49.667  51.543  25.015  1.00  0.00           H
ATOM   2343  HG2 ARG A 157      48.682  52.458  23.857  1.00  0.00           H
ATOM   2344  CD  ARG A 157      50.668  52.329  23.329  1.00  0.00           C
ATOM   2345  HD1 ARG A 157      50.565  52.447  22.251  1.00  0.00           H
ATOM   2346  HD2 ARG A 157      51.517  51.660  23.456  1.00  0.00           H
ATOM   2347  NE  ARG A 157      50.952  53.647  23.968  1.00  0.00           N
ATOM   2348  HE  ARG A 157      51.600  53.547  24.738  1.00  0.00           H
ATOM   2349  CZ  ARG A 157      50.751  54.838  23.529  1.00  0.00           C
ATOM   2350  NH1 ARG A 157      49.968  55.058  22.483  1.00  0.00           N
ATOM   2351 1HH1 ARG A 157      49.484  54.302  22.016  1.00  0.00           H
ATOM   2352 2HH1 ARG A 157      49.922  55.991  22.100  1.00  0.00           H
ATOM   2353  NH2 ARG A 157      51.304  55.865  23.999  1.00  0.00           N
ATOM   2354 1HH2 ARG A 157      51.874  55.744  24.827  1.00  0.00           H
ATOM   2355 2HH2 ARG A 157      51.194  56.717  23.479  1.00  0.00           H
ATOM   2356  C   ARG A 157      47.195  48.736  22.769  1.00  0.00           C
ATOM   2357  O   ARG A 157      46.483  49.285  21.891  1.00  0.00           O
ATOM   2358  N   ASP A 158      47.389  47.439  22.877  1.00  0.00           N
ATOM   2359  H   ASP A 158      47.793  47.034  23.713  1.00  0.00           H
ATOM   2360  CA  ASP A 158      46.884  46.347  21.965  1.00  0.00           C
ATOM   2361  HA  ASP A 158      47.032  46.750  20.961  1.00  0.00           H
ATOM   2362  CB  ASP A 158      47.819  45.076  22.101  1.00  0.00           C
ATOM   2363  HB1 ASP A 158      47.647  44.399  22.929  1.00  0.00           H
ATOM   2364  HB2 ASP A 158      48.777  45.576  22.263  1.00  0.00           H
ATOM   2365  CG  ASP A 158      47.846  44.260  20.890  1.00  0.00           C
ATOM   2366  OD1 ASP A 158      48.322  43.102  20.944  1.00  0.00           O
ATOM   2367  OD2 ASP A 158      47.482  44.690  19.782  1.00  0.00           O
ATOM   2368  C   ASP A 158      45.362  46.026  22.179  1.00  0.00           C
ATOM   2369  O   ASP A 158      44.888  45.028  21.666  1.00  0.00           O
ATOM   2370  N   PHE A 159      44.502  46.734  22.868  1.00  0.00           N
ATOM   2371  H   PHE A 159      44.859  47.657  23.088  1.00  0.00           H
ATOM   2372  CA  PHE A 159      43.139  46.407  23.358  1.00  0.00           C
ATOM   2373  HA  PHE A 159      42.725  45.651  22.692  1.00  0.00           H
ATOM   2374  CB  PHE A 159      43.177  45.910  24.813  1.00  0.00           C
ATOM   2375  HB1 PHE A 159      42.146  45.776  25.159  1.00  0.00           H
ATOM   2376  HB2 PHE A 159      43.592  46.794  25.297  1.00  0.00           H
ATOM   2377  CG  PHE A 159      44.008  44.669  25.056  1.00  0.00           C
ATOM   2378  CD1 PHE A 159      43.526  43.377  24.778  1.00  0.00           C
ATOM   2379  HD1 PHE A 159      42.480  43.250  24.542  1.00  0.00           H
ATOM   2380  CE1 PHE A 159      44.420  42.296  24.960  1.00  0.00           C
ATOM   2381  HE1 PHE A 159      43.971  41.321  24.838  1.00  0.00           H
ATOM   2382  CZ  PHE A 159      45.680  42.492  25.606  1.00  0.00           C
ATOM   2383  HZ  PHE A 159      46.313  41.664  25.853  1.00  0.00           H
ATOM   2384  CE2 PHE A 159      46.164  43.776  25.704  1.00  0.00           C
ATOM   2385  HE2 PHE A 159      47.195  43.971  25.943  1.00  0.00           H
ATOM   2386  CD2 PHE A 159      45.361  44.868  25.448  1.00  0.00           C
ATOM   2387  HD2 PHE A 159      45.796  45.846  25.570  1.00  0.00           H
ATOM   2388  C   PHE A 159      42.267  47.634  23.218  1.00  0.00           C
ATOM   2389  O   PHE A 159      42.766  48.748  23.043  1.00  0.00           O
ATOM   2390  N   ALA A 160      40.934  47.421  23.404  1.00  0.00           N
ATOM   2391  H   ALA A 160      40.655  46.458  23.512  1.00  0.00           H
ATOM   2392  CA  ALA A 160      39.959  48.496  23.242  1.00  0.00           C
ATOM   2393  HA  ALA A 160      40.398  49.390  22.801  1.00  0.00           H
ATOM   2394  CB  ALA A 160      38.825  48.032  22.282  1.00  0.00           C
ATOM   2395  HB1 ALA A 160      39.186  48.059  21.251  1.00  0.00           H
ATOM   2396  HB2 ALA A 160      38.415  47.034  22.420  1.00  0.00           H
ATOM   2397  HB3 ALA A 160      37.986  48.735  22.329  1.00  0.00           H
ATOM   2398  C   ALA A 160      39.465  48.947  24.592  1.00  0.00           C
ATOM   2399  O   ALA A 160      39.039  48.121  25.425  1.00  0.00           O
ATOM   2400  N   VAL A 161      39.504  50.234  24.921  1.00  0.00           N
ATOM   2401  H   VAL A 161      40.066  50.717  24.233  1.00  0.00           H
ATOM   2402  CA  VAL A 161      39.148  50.799  26.288  1.00  0.00           C
ATOM   2403  HA  VAL A 161      38.839  49.956  26.894  1.00  0.00           H
ATOM   2404  CB  VAL A 161      40.404  51.430  26.896  1.00  0.00           C
ATOM   2405  HB  VAL A 161      40.744  52.246  26.255  1.00  0.00           H
ATOM   2406  CG1 VAL A 161      40.140  52.095  28.264  1.00  0.00           C
ATOM   2407 1HG1 VAL A 161      39.818  51.261  28.886  1.00  0.00           H
ATOM   2408 2HG1 VAL A 161      41.090  52.536  28.566  1.00  0.00           H
ATOM   2409 3HG1 VAL A 161      39.375  52.875  28.298  1.00  0.00           H
ATOM   2410  CG2 VAL A 161      41.608  50.457  27.081  1.00  0.00           C
ATOM   2411 1HG2 VAL A 161      41.921  50.043  26.124  1.00  0.00           H
ATOM   2412 2HG2 VAL A 161      42.482  50.996  27.452  1.00  0.00           H
ATOM   2413 3HG2 VAL A 161      41.450  49.656  27.791  1.00  0.00           H
ATOM   2414  C   VAL A 161      37.869  51.667  26.229  1.00  0.00           C
ATOM   2415  O   VAL A 161      37.541  52.326  25.272  1.00  0.00           O
ATOM   2416  N   SER A 162      37.098  51.592  27.371  1.00  0.00           N
ATOM   2417  H   SER A 162      37.420  51.071  28.175  1.00  0.00           H
ATOM   2418  CA  SER A 162      35.849  52.294  27.628  1.00  0.00           C
ATOM   2419  HA  SER A 162      35.859  53.273  27.153  1.00  0.00           H
ATOM   2420  CB  SER A 162      34.661  51.539  27.050  1.00  0.00           C
ATOM   2421  HB1 SER A 162      33.773  52.155  27.226  1.00  0.00           H
ATOM   2422  HB2 SER A 162      34.524  50.608  27.582  1.00  0.00           H
ATOM   2423  OG  SER A 162      34.787  51.253  25.628  1.00  0.00           O
ATOM   2424  HG  SER A 162      35.120  50.361  25.513  1.00  0.00           H
ATOM   2425  C   SER A 162      35.549  52.506  29.088  1.00  0.00           C
ATOM   2426  O   SER A 162      35.619  51.568  29.950  1.00  0.00           O
ATOM   2427  N   THR A 163      35.053  53.686  29.441  1.00  0.00           N
ATOM   2428  H   THR A 163      34.798  54.373  28.744  1.00  0.00           H
ATOM   2429  CA  THR A 163      34.806  54.076  30.814  1.00  0.00           C
ATOM   2430  HA  THR A 163      35.251  53.284  31.418  1.00  0.00           H
ATOM   2431  CB  THR A 163      35.502  55.365  31.168  1.00  0.00           C
ATOM   2432  HB  THR A 163      35.045  55.706  32.097  1.00  0.00           H
ATOM   2433  CG2 THR A 163      37.020  55.202  31.511  1.00  0.00           C
ATOM   2434 1HG2 THR A 163      37.436  56.205  31.458  1.00  0.00           H
ATOM   2435 2HG2 THR A 163      37.199  54.813  32.512  1.00  0.00           H
ATOM   2436 3HG2 THR A 163      37.516  54.484  30.869  1.00  0.00           H
ATOM   2437  OG1 THR A 163      35.348  56.329  30.111  1.00  0.00           O
ATOM   2438  HG1 THR A 163      34.756  56.945  30.551  1.00  0.00           H
ATOM   2439  C   THR A 163      33.331  54.063  31.087  1.00  0.00           C
ATOM   2440  O   THR A 163      32.538  54.464  30.215  1.00  0.00           O
ATOM   2441  N   VAL A 164      32.859  53.508  32.247  1.00  0.00           N
ATOM   2442  H   VAL A 164      33.498  53.107  32.921  1.00  0.00           H
ATOM   2443  CA  VAL A 164      31.399  53.384  32.492  1.00  0.00           C
ATOM   2444  HA  VAL A 164      30.947  54.062  31.774  1.00  0.00           H
ATOM   2445  CB  VAL A 164      31.006  51.959  32.183  1.00  0.00           C
ATOM   2446  HB  VAL A 164      31.256  51.828  31.126  1.00  0.00           H
ATOM   2447  CG1 VAL A 164      31.615  50.873  33.105  1.00  0.00           C
ATOM   2448 1HG1 VAL A 164      32.697  50.951  33.189  1.00  0.00           H
ATOM   2449 2HG1 VAL A 164      31.233  51.062  34.107  1.00  0.00           H
ATOM   2450 3HG1 VAL A 164      31.167  49.896  32.877  1.00  0.00           H
ATOM   2451  CG2 VAL A 164      29.490  51.723  32.284  1.00  0.00           C
ATOM   2452 1HG2 VAL A 164      29.253  50.681  32.083  1.00  0.00           H
ATOM   2453 2HG2 VAL A 164      29.029  52.012  33.229  1.00  0.00           H
ATOM   2454 3HG2 VAL A 164      28.879  52.294  31.585  1.00  0.00           H
ATOM   2455  C   VAL A 164      30.911  53.905  33.849  1.00  0.00           C
ATOM   2456  O   VAL A 164      31.482  53.490  34.867  1.00  0.00           O
ATOM   2457  N   PRO A 165      29.935  54.818  33.883  1.00  0.00           N
ATOM   2458  CD  PRO A 165      29.305  55.532  32.764  1.00  0.00           C
ATOM   2459  HD1 PRO A 165      29.011  54.821  32.001  1.00  0.00           H
ATOM   2460  HD2 PRO A 165      29.996  56.291  32.396  1.00  0.00           H
ATOM   2461  CG  PRO A 165      28.165  56.310  33.384  1.00  0.00           C
ATOM   2462  HG1 PRO A 165      27.244  55.747  33.273  1.00  0.00           H
ATOM   2463  HG2 PRO A 165      27.982  57.312  33.000  1.00  0.00           H
ATOM   2464  CB  PRO A 165      28.418  56.402  34.841  1.00  0.00           C
ATOM   2465  HB1 PRO A 165      27.485  56.423  35.397  1.00  0.00           H
ATOM   2466  HB2 PRO A 165      29.143  57.186  35.078  1.00  0.00           H
ATOM   2467  CA  PRO A 165      29.186  55.104  35.100  1.00  0.00           C
ATOM   2468  HA  PRO A 165      29.914  55.156  35.913  1.00  0.00           H
ATOM   2469  C   PRO A 165      28.355  53.877  35.535  1.00  0.00           C
ATOM   2470  O   PRO A 165      27.384  53.572  34.855  1.00  0.00           O
ATOM   2471  N   VAL A 166      28.584  53.333  36.721  1.00  0.00           N
ATOM   2472  H   VAL A 166      29.296  53.738  37.305  1.00  0.00           H
ATOM   2473  CA  VAL A 166      27.747  52.354  37.452  1.00  0.00           C
ATOM   2474  HA  VAL A 166      26.781  52.345  36.958  1.00  0.00           H
ATOM   2475  CB  VAL A 166      28.323  50.893  37.366  1.00  0.00           C
ATOM   2476  HB  VAL A 166      29.306  50.842  37.815  1.00  0.00           H
ATOM   2477  CG1 VAL A 166      27.501  49.819  38.125  1.00  0.00           C
ATOM   2478 1HG1 VAL A 166      28.098  48.913  38.018  1.00  0.00           H
ATOM   2479 2HG1 VAL A 166      27.491  49.995  39.197  1.00  0.00           H
ATOM   2480 3HG1 VAL A 166      26.481  49.730  37.764  1.00  0.00           H
ATOM   2481  CG2 VAL A 166      28.508  50.436  35.945  1.00  0.00           C
ATOM   2482 1HG2 VAL A 166      29.370  50.974  35.554  1.00  0.00           H
ATOM   2483 2HG2 VAL A 166      28.862  49.408  35.894  1.00  0.00           H
ATOM   2484 3HG2 VAL A 166      27.595  50.498  35.360  1.00  0.00           H
ATOM   2485  C   VAL A 166      27.514  52.784  38.851  1.00  0.00           C
ATOM   2486  O   VAL A 166      26.341  52.954  39.238  1.00  0.00           O
ATOM   2487  N   SER A 167      28.613  53.057  39.612  1.00  0.00           N
ATOM   2488  H   SER A 167      29.535  52.862  39.232  1.00  0.00           H
ATOM   2489  CA  SER A 167      28.474  53.723  40.952  1.00  0.00           C
ATOM   2490  HA  SER A 167      29.464  53.915  41.359  1.00  0.00           H
ATOM   2491  CB  SER A 167      28.043  55.172  40.876  1.00  0.00           C
ATOM   2492  HB1 SER A 167      28.398  55.536  41.842  1.00  0.00           H
ATOM   2493  HB2 SER A 167      26.959  55.162  40.844  1.00  0.00           H
ATOM   2494  OG  SER A 167      28.558  55.882  39.860  1.00  0.00           O
ATOM   2495  HG  SER A 167      28.195  56.769  39.966  1.00  0.00           H
ATOM   2496  C   SER A 167      27.703  52.861  42.007  1.00  0.00           C
ATOM   2497  O   SER A 167      26.928  53.460  42.750  1.00  0.00           O
ATOM   2498  N   GLY A 168      27.890  51.548  41.964  1.00  0.00           N
ATOM   2499  H   GLY A 168      28.523  51.143  41.291  1.00  0.00           H
ATOM   2500  CA  GLY A 168      27.318  50.669  43.014  1.00  0.00           C
ATOM   2501  HA1 GLY A 168      27.220  49.710  42.496  1.00  0.00           H
ATOM   2502  HA2 GLY A 168      26.322  51.076  43.192  1.00  0.00           H
ATOM   2503  C   GLY A 168      28.041  50.507  44.354  1.00  0.00           C
ATOM   2504  O   GLY A 168      29.102  51.061  44.573  1.00  0.00           O
ATOM   2505  N   PRO A 169      27.424  49.743  45.254  1.00  0.00           N
ATOM   2506  CD  PRO A 169      26.182  49.111  44.986  1.00  0.00           C
ATOM   2507  HD1 PRO A 169      26.220  48.207  44.379  1.00  0.00           H
ATOM   2508  HD2 PRO A 169      25.454  49.731  44.475  1.00  0.00           H
ATOM   2509  CG  PRO A 169      25.687  48.720  46.392  1.00  0.00           C
ATOM   2510  HG1 PRO A 169      25.245  47.725  46.411  1.00  0.00           H
ATOM   2511  HG2 PRO A 169      24.986  49.492  46.721  1.00  0.00           H
ATOM   2512  CB  PRO A 169      26.918  48.667  47.343  1.00  0.00           C
ATOM   2513  HB1 PRO A 169      27.169  47.627  47.575  1.00  0.00           H
ATOM   2514  HB2 PRO A 169      26.906  49.240  48.261  1.00  0.00           H
ATOM   2515  CA  PRO A 169      28.007  49.415  46.512  1.00  0.00           C
ATOM   2516  HA  PRO A 169      28.237  50.320  47.076  1.00  0.00           H
ATOM   2517  C   PRO A 169      29.298  48.548  46.386  1.00  0.00           C
ATOM   2518  O   PRO A 169      30.179  48.676  47.206  1.00  0.00           O
ATOM   2519  N   SER A 170      29.265  47.647  45.455  1.00  0.00           N
ATOM   2520  H   SER A 170      28.494  47.551  44.810  1.00  0.00           H
ATOM   2521  CA  SER A 170      30.326  46.751  45.011  1.00  0.00           C
ATOM   2522  HA  SER A 170      30.993  46.575  45.856  1.00  0.00           H
ATOM   2523  CB  SER A 170      29.651  45.384  44.627  1.00  0.00           C
ATOM   2524  HB1 SER A 170      30.471  44.706  44.381  1.00  0.00           H
ATOM   2525  HB2 SER A 170      28.969  45.414  43.776  1.00  0.00           H
ATOM   2526  OG  SER A 170      29.000  44.794  45.706  1.00  0.00           O
ATOM   2527  HG  SER A 170      29.321  43.914  45.890  1.00  0.00           H
ATOM   2528  C   SER A 170      31.028  47.332  43.805  1.00  0.00           C
ATOM   2529  O   SER A 170      30.512  48.229  43.148  1.00  0.00           O
ATOM   2530  N   HIS A 171      32.290  46.952  43.635  1.00  0.00           N
ATOM   2531  H   HIS A 171      32.686  46.235  44.228  1.00  0.00           H
ATOM   2532  CA  HIS A 171      33.092  47.395  42.514  1.00  0.00           C
ATOM   2533  HA  HIS A 171      32.954  48.473  42.390  1.00  0.00           H
ATOM   2534  CB  HIS A 171      34.526  47.099  42.825  1.00  0.00           C
ATOM   2535  HB1 HIS A 171      35.144  47.195  41.930  1.00  0.00           H
ATOM   2536  HB2 HIS A 171      34.726  46.062  43.110  1.00  0.00           H
ATOM   2537  CG  HIS A 171      35.150  48.094  43.708  1.00  0.00           C
ATOM   2538  ND1 HIS A 171      34.663  48.565  44.885  1.00  0.00           N
ATOM   2539  CE1 HIS A 171      35.559  49.502  45.341  1.00  0.00           C
ATOM   2540  HE1 HIS A 171      35.525  50.039  46.270  1.00  0.00           H
ATOM   2541  NE2 HIS A 171      36.543  49.625  44.479  1.00  0.00           N
ATOM   2542  HE2 HIS A 171      37.359  50.207  44.633  1.00  0.00           H
ATOM   2543  CD2 HIS A 171      36.259  48.790  43.422  1.00  0.00           C
ATOM   2544  HD2 HIS A 171      36.836  48.722  42.519  1.00  0.00           H
ATOM   2545  C   HIS A 171      32.586  46.718  41.214  1.00  0.00           C
ATOM   2546  O   HIS A 171      31.852  45.721  41.354  1.00  0.00           O
ATOM   2547  N   LEU A 172      32.996  47.212  40.021  1.00  0.00           N
ATOM   2548  H   LEU A 172      33.541  48.061  39.908  1.00  0.00           H
ATOM   2549  CA  LEU A 172      32.344  46.679  38.833  1.00  0.00           C
ATOM   2550  HA  LEU A 172      31.267  46.851  38.861  1.00  0.00           H
ATOM   2551  CB  LEU A 172      33.020  47.378  37.622  1.00  0.00           C
ATOM   2552  HB1 LEU A 172      34.028  46.968  37.525  1.00  0.00           H
ATOM   2553  HB2 LEU A 172      33.266  48.422  37.803  1.00  0.00           H
ATOM   2554  CG  LEU A 172      32.342  47.158  36.274  1.00  0.00           C
ATOM   2555  HG  LEU A 172      32.160  46.105  36.074  1.00  0.00           H
ATOM   2556  CD1 LEU A 172      31.047  47.865  36.072  1.00  0.00           C
ATOM   2557 1HD1 LEU A 172      30.327  47.457  36.769  1.00  0.00           H
ATOM   2558 2HD1 LEU A 172      31.232  48.926  36.230  1.00  0.00           H
ATOM   2559 3HD1 LEU A 172      30.628  47.682  35.076  1.00  0.00           H
ATOM   2560  CD2 LEU A 172      33.241  47.501  35.039  1.00  0.00           C
ATOM   2561 1HD2 LEU A 172      34.254  47.140  35.217  1.00  0.00           H
ATOM   2562 2HD2 LEU A 172      32.871  47.134  34.081  1.00  0.00           H
ATOM   2563 3HD2 LEU A 172      33.211  48.557  34.766  1.00  0.00           H
ATOM   2564  C   LEU A 172      32.533  45.184  38.636  1.00  0.00           C
ATOM   2565  O   LEU A 172      31.617  44.512  38.275  1.00  0.00           O
ATOM   2566  N   ARG A 173      33.721  44.637  38.952  1.00  0.00           N
ATOM   2567  H   ARG A 173      34.481  45.240  39.228  1.00  0.00           H
ATOM   2568  CA  ARG A 173      33.907  43.209  38.866  1.00  0.00           C
ATOM   2569  HA  ARG A 173      33.576  42.925  37.857  1.00  0.00           H
ATOM   2570  CB  ARG A 173      35.362  42.837  39.171  1.00  0.00           C
ATOM   2571  HB1 ARG A 173      35.399  41.766  39.342  1.00  0.00           H
ATOM   2572  HB2 ARG A 173      35.759  43.289  40.077  1.00  0.00           H
ATOM   2573  CG  ARG A 173      36.341  43.333  38.059  1.00  0.00           C
ATOM   2574  HG1 ARG A 173      36.576  44.395  38.214  1.00  0.00           H
ATOM   2575  HG2 ARG A 173      35.912  43.206  37.071  1.00  0.00           H
ATOM   2576  CD  ARG A 173      37.652  42.595  38.211  1.00  0.00           C
ATOM   2577  HD1 ARG A 173      37.950  42.617  39.259  1.00  0.00           H
ATOM   2578  HD2 ARG A 173      38.504  43.076  37.751  1.00  0.00           H
ATOM   2579  NE  ARG A 173      37.537  41.207  37.742  1.00  0.00           N
ATOM   2580  HE  ARG A 173      37.103  40.487  38.309  1.00  0.00           H
ATOM   2581  CZ  ARG A 173      38.008  40.798  36.577  1.00  0.00           C
ATOM   2582  NH1 ARG A 173      38.717  41.484  35.678  1.00  0.00           N
ATOM   2583 1HH1 ARG A 173      38.969  42.425  35.916  1.00  0.00           H
ATOM   2584 2HH1 ARG A 173      39.078  40.938  34.908  1.00  0.00           H
ATOM   2585  NH2 ARG A 173      37.896  39.545  36.257  1.00  0.00           N
ATOM   2586 1HH2 ARG A 173      37.244  39.037  36.848  1.00  0.00           H
ATOM   2587 2HH2 ARG A 173      38.205  39.127  35.391  1.00  0.00           H
ATOM   2588  C   ARG A 173      33.001  42.306  39.783  1.00  0.00           C
ATOM   2589  O   ARG A 173      32.702  41.131  39.530  1.00  0.00           O
ATOM   2590  N   GLY A 174      32.521  42.965  40.802  1.00  0.00           N
ATOM   2591  H   GLY A 174      32.688  43.958  40.790  1.00  0.00           H
ATOM   2592  CA  GLY A 174      31.580  42.496  41.748  1.00  0.00           C
ATOM   2593  HA1 GLY A 174      31.838  42.912  42.730  1.00  0.00           H
ATOM   2594  HA2 GLY A 174      31.698  41.422  41.859  1.00  0.00           H
ATOM   2595  C   GLY A 174      30.138  42.754  41.448  1.00  0.00           C
ATOM   2596  O   GLY A 174      29.337  42.680  42.364  1.00  0.00           O
ATOM   2597  N   LEU A 175      29.834  43.171  40.177  1.00  0.00           N
ATOM   2598  H   LEU A 175      30.671  43.318  39.624  1.00  0.00           H
ATOM   2599  CA  LEU A 175      28.459  43.336  39.610  1.00  0.00           C
ATOM   2600  HA  LEU A 175      27.750  42.951  40.334  1.00  0.00           H
ATOM   2601  CB  LEU A 175      28.199  44.898  39.379  1.00  0.00           C
ATOM   2602  HB1 LEU A 175      27.239  45.095  38.891  1.00  0.00           H
ATOM   2603  HB2 LEU A 175      28.993  45.209  38.694  1.00  0.00           H
ATOM   2604  CG  LEU A 175      28.196  45.768  40.660  1.00  0.00           C
ATOM   2605  HG  LEU A 175      29.149  45.578  41.153  1.00  0.00           H
ATOM   2606  CD1 LEU A 175      27.933  47.194  40.280  1.00  0.00           C
ATOM   2607 1HD1 LEU A 175      27.919  47.757  41.216  1.00  0.00           H
ATOM   2608 2HD1 LEU A 175      28.833  47.513  39.755  1.00  0.00           H
ATOM   2609 3HD1 LEU A 175      26.997  47.324  39.744  1.00  0.00           H
ATOM   2610  CD2 LEU A 175      27.013  45.384  41.598  1.00  0.00           C
ATOM   2611 1HD2 LEU A 175      26.081  45.251  41.048  1.00  0.00           H
ATOM   2612 2HD2 LEU A 175      27.372  44.428  41.976  1.00  0.00           H
ATOM   2613 3HD2 LEU A 175      26.938  46.065  42.442  1.00  0.00           H
ATOM   2614  C   LEU A 175      28.288  42.667  38.247  1.00  0.00           C
ATOM   2615  O   LEU A 175      27.265  42.050  37.996  1.00  0.00           O
ATOM   2616  N   CYS A 176      29.368  42.670  37.456  1.00  0.00           N
ATOM   2617  H   CYS A 176      30.281  43.031  37.694  1.00  0.00           H
ATOM   2618  CA  CYS A 176      29.364  42.044  36.108  1.00  0.00           C
ATOM   2619  HA  CYS A 176      28.753  41.145  36.159  1.00  0.00           H
ATOM   2620  CB  CYS A 176      28.771  43.020  35.100  1.00  0.00           C
ATOM   2621  HB1 CYS A 176      27.900  43.537  35.513  1.00  0.00           H
ATOM   2622  HB2 CYS A 176      28.427  42.441  34.232  1.00  0.00           H
ATOM   2623  SG  CYS A 176      29.919  44.306  34.606  1.00  0.00           S
ATOM   2624  HG  CYS A 176      30.627  44.041  35.708  1.00  0.00           H
ATOM   2625  C   CYS A 176      30.689  41.490  35.750  1.00  0.00           C
ATOM   2626  O   CYS A 176      31.705  42.003  36.324  1.00  0.00           O
ATOM   2627  N   GLY A 177      30.696  40.571  34.780  1.00  0.00           N
ATOM   2628  H   GLY A 177      29.896  40.439  34.190  1.00  0.00           H
ATOM   2629  CA  GLY A 177      31.830  39.721  34.443  1.00  0.00           C
ATOM   2630  HA1 GLY A 177      31.912  39.060  35.317  1.00  0.00           H
ATOM   2631  HA2 GLY A 177      32.744  40.303  34.389  1.00  0.00           H
ATOM   2632  C   GLY A 177      31.728  38.874  33.172  1.00  0.00           C
ATOM   2633  O   GLY A 177      30.789  39.097  32.374  1.00  0.00           O
ATOM   2634  N   MET A 178      32.684  37.980  32.947  1.00  0.00           N
ATOM   2635  H   MET A 178      33.284  37.719  33.721  1.00  0.00           H
ATOM   2636  CA  MET A 178      32.689  37.093  31.762  1.00  0.00           C
ATOM   2637  HA  MET A 178      31.859  37.267  31.079  1.00  0.00           H
ATOM   2638  CB  MET A 178      33.974  37.347  30.868  1.00  0.00           C
ATOM   2639  HB1 MET A 178      33.926  36.763  29.958  1.00  0.00           H
ATOM   2640  HB2 MET A 178      34.749  36.940  31.522  1.00  0.00           H
ATOM   2641  CG  MET A 178      34.296  38.768  30.439  1.00  0.00           C
ATOM   2642  HG1 MET A 178      35.250  38.611  29.946  1.00  0.00           H
ATOM   2643  HG2 MET A 178      34.320  39.503  31.247  1.00  0.00           H
ATOM   2644  SD  MET A 178      33.212  39.389  29.107  1.00  0.00           S
ATOM   2645  CE  MET A 178      33.701  38.244  27.780  1.00  0.00           C
ATOM   2646  HE1 MET A 178      34.714  37.888  27.950  1.00  0.00           H
ATOM   2647  HE2 MET A 178      33.119  37.327  27.661  1.00  0.00           H
ATOM   2648  HE3 MET A 178      33.647  38.720  26.802  1.00  0.00           H
ATOM   2649  C   MET A 178      32.546  35.551  32.086  1.00  0.00           C
ATOM   2650  O   MET A 178      33.457  34.987  32.668  1.00  0.00           O
ATOM   2651  N   GLY A 179      31.459  34.915  31.652  1.00  0.00           N
ATOM   2652  H   GLY A 179      30.805  35.352  31.020  1.00  0.00           H
ATOM   2653  CA  GLY A 179      31.279  33.447  31.757  1.00  0.00           C
ATOM   2654  HA1 GLY A 179      30.233  33.139  31.789  1.00  0.00           H
ATOM   2655  HA2 GLY A 179      31.782  33.079  32.653  1.00  0.00           H
ATOM   2656  C   GLY A 179      32.034  32.701  30.575  1.00  0.00           C
ATOM   2657  O   GLY A 179      31.627  31.604  30.352  1.00  0.00           O
ATOM   2658  N   GLY A 180      32.932  33.336  29.837  1.00  0.00           N
ATOM   2659  H   GLY A 180      33.063  34.316  30.022  1.00  0.00           H
ATOM   2660  CA  GLY A 180      33.629  32.738  28.733  1.00  0.00           C
ATOM   2661  HA1 GLY A 180      33.176  31.797  28.420  1.00  0.00           H
ATOM   2662  HA2 GLY A 180      34.644  32.436  28.993  1.00  0.00           H
ATOM   2663  C   GLY A 180      33.822  33.689  27.508  1.00  0.00           C
ATOM   2664  O   GLY A 180      33.916  34.902  27.626  1.00  0.00           O
ATOM   2665  N   PRO A 181      33.786  33.091  26.276  1.00  0.00           N
ATOM   2666  CD  PRO A 181      33.842  31.674  25.978  1.00  0.00           C
ATOM   2667  HD1 PRO A 181      32.846  31.358  25.651  1.00  0.00           H
ATOM   2668  HD2 PRO A 181      34.190  30.992  26.761  1.00  0.00           H
ATOM   2669  CG  PRO A 181      34.790  31.616  24.724  1.00  0.00           C
ATOM   2670  HG1 PRO A 181      34.598  30.688  24.187  1.00  0.00           H
ATOM   2671  HG2 PRO A 181      35.841  31.833  24.920  1.00  0.00           H
ATOM   2672  CB  PRO A 181      34.184  32.834  23.927  1.00  0.00           C
ATOM   2673  HB1 PRO A 181      33.179  32.710  23.524  1.00  0.00           H
ATOM   2674  HB2 PRO A 181      34.878  33.215  23.187  1.00  0.00           H
ATOM   2675  CA  PRO A 181      34.044  33.826  25.039  1.00  0.00           C
ATOM   2676  HA  PRO A 181      34.975  34.395  25.096  1.00  0.00           H
ATOM   2677  C   PRO A 181      32.908  34.723  24.643  1.00  0.00           C
ATOM   2678  O   PRO A 181      33.119  35.797  24.100  1.00  0.00           O
ATOM   2679  N   ARG A 182      31.598  34.393  24.998  1.00  0.00           N
ATOM   2680  H   ARG A 182      31.446  33.613  25.617  1.00  0.00           H
ATOM   2681  CA  ARG A 182      30.459  34.923  24.282  1.00  0.00           C
ATOM   2682  HA  ARG A 182      30.717  35.890  23.846  1.00  0.00           H
ATOM   2683  CB  ARG A 182      30.105  33.883  23.224  1.00  0.00           C
ATOM   2684  HB1 ARG A 182      30.950  33.707  22.564  1.00  0.00           H
ATOM   2685  HB2 ARG A 182      29.386  34.280  22.513  1.00  0.00           H
ATOM   2686  CG  ARG A 182      29.636  32.537  23.769  1.00  0.00           C
ATOM   2687  HG1 ARG A 182      28.837  32.696  24.484  1.00  0.00           H
ATOM   2688  HG2 ARG A 182      30.443  32.101  24.365  1.00  0.00           H
ATOM   2689  CD  ARG A 182      29.218  31.634  22.631  1.00  0.00           C
ATOM   2690  HD1 ARG A 182      30.064  31.499  21.972  1.00  0.00           H
ATOM   2691  HD2 ARG A 182      28.255  31.925  22.196  1.00  0.00           H
ATOM   2692  NE  ARG A 182      29.023  30.287  23.202  1.00  0.00           N
ATOM   2693  HE  ARG A 182      29.572  30.098  24.023  1.00  0.00           H
ATOM   2694  CZ  ARG A 182      28.103  29.421  22.843  1.00  0.00           C
ATOM   2695  NH1 ARG A 182      27.075  29.558  21.994  1.00  0.00           N
ATOM   2696 1HH1 ARG A 182      26.759  30.441  21.614  1.00  0.00           H
ATOM   2697 2HH1 ARG A 182      26.472  28.775  21.787  1.00  0.00           H
ATOM   2698  NH2 ARG A 182      28.238  28.233  23.368  1.00  0.00           N
ATOM   2699 1HH2 ARG A 182      29.048  28.127  23.960  1.00  0.00           H
ATOM   2700 2HH2 ARG A 182      27.641  27.529  22.975  1.00  0.00           H
ATOM   2701  C   ARG A 182      29.275  35.343  25.212  1.00  0.00           C
ATOM   2702  O   ARG A 182      28.497  36.114  24.759  1.00  0.00           O
ATOM   2703  N   THR A 183      29.235  34.863  26.444  1.00  0.00           N
ATOM   2704  H   THR A 183      30.008  34.302  26.762  1.00  0.00           H
ATOM   2705  CA  THR A 183      28.201  35.184  27.489  1.00  0.00           C
ATOM   2706  HA  THR A 183      27.362  35.688  27.010  1.00  0.00           H
ATOM   2707  CB  THR A 183      27.595  33.864  28.006  1.00  0.00           C
ATOM   2708  HB  THR A 183      28.358  33.238  28.472  1.00  0.00           H
ATOM   2709  CG2 THR A 183      26.306  34.090  28.913  1.00  0.00           C
ATOM   2710 1HG2 THR A 183      25.644  33.232  29.051  1.00  0.00           H
ATOM   2711 2HG2 THR A 183      26.608  34.305  29.934  1.00  0.00           H
ATOM   2712 3HG2 THR A 183      25.646  34.880  28.557  1.00  0.00           H
ATOM   2713  OG1 THR A 183      26.966  33.247  26.947  1.00  0.00           O
ATOM   2714  HG1 THR A 183      26.467  32.508  27.306  1.00  0.00           H
ATOM   2715  C   THR A 183      28.717  36.068  28.654  1.00  0.00           C
ATOM   2716  O   THR A 183      29.607  35.652  29.261  1.00  0.00           O
ATOM   2717  N   VAL A 184      28.130  37.225  28.992  1.00  0.00           N
ATOM   2718  H   VAL A 184      27.323  37.492  28.437  1.00  0.00           H
ATOM   2719  CA  VAL A 184      28.483  37.992  30.193  1.00  0.00           C
ATOM   2720  HA  VAL A 184      29.506  37.767  30.476  1.00  0.00           H
ATOM   2721  CB  VAL A 184      28.530  39.515  30.066  1.00  0.00           C
ATOM   2722  HB  VAL A 184      28.657  40.028  31.027  1.00  0.00           H
ATOM   2723  CG1 VAL A 184      29.565  39.936  28.977  1.00  0.00           C
ATOM   2724 1HG1 VAL A 184      29.288  40.945  28.653  1.00  0.00           H
ATOM   2725 2HG1 VAL A 184      30.509  40.052  29.495  1.00  0.00           H
ATOM   2726 3HG1 VAL A 184      29.634  39.228  28.151  1.00  0.00           H
ATOM   2727  CG2 VAL A 184      27.178  40.135  29.722  1.00  0.00           C
ATOM   2728 1HG2 VAL A 184      26.717  39.556  28.919  1.00  0.00           H
ATOM   2729 2HG2 VAL A 184      26.549  40.195  30.614  1.00  0.00           H
ATOM   2730 3HG2 VAL A 184      27.317  41.174  29.452  1.00  0.00           H
ATOM   2731  C   VAL A 184      27.652  37.673  31.464  1.00  0.00           C
ATOM   2732  O   VAL A 184      26.484  37.422  31.372  1.00  0.00           O
ATOM   2733  N   VAL A 185      28.317  37.590  32.597  1.00  0.00           N
ATOM   2734  H   VAL A 185      29.291  37.834  32.610  1.00  0.00           H
ATOM   2735  CA  VAL A 185      27.660  37.375  33.849  1.00  0.00           C
ATOM   2736  HA  VAL A 185      26.755  36.785  33.735  1.00  0.00           H
ATOM   2737  CB  VAL A 185      28.370  36.556  34.895  1.00  0.00           C
ATOM   2738  HB  VAL A 185      27.843  36.694  35.847  1.00  0.00           H
ATOM   2739  CG1 VAL A 185      28.268  35.024  34.519  1.00  0.00           C
ATOM   2740 1HG1 VAL A 185      27.216  34.760  34.564  1.00  0.00           H
ATOM   2741 2HG1 VAL A 185      28.692  34.939  33.513  1.00  0.00           H
ATOM   2742 3HG1 VAL A 185      28.837  34.390  35.197  1.00  0.00           H
ATOM   2743  CG2 VAL A 185      29.883  36.832  35.016  1.00  0.00           C
ATOM   2744 1HG2 VAL A 185      30.278  36.281  35.859  1.00  0.00           H
ATOM   2745 2HG2 VAL A 185      30.318  36.558  34.053  1.00  0.00           H
ATOM   2746 3HG2 VAL A 185      29.907  37.898  35.271  1.00  0.00           H
ATOM   2747  C   VAL A 185      27.323  38.723  34.428  1.00  0.00           C
ATOM   2748  O   VAL A 185      28.036  39.689  34.291  1.00  0.00           O
ATOM   2749  N   ALA A 186      26.174  38.827  35.108  1.00  0.00           N
ATOM   2750  H   ALA A 186      25.586  38.002  35.100  1.00  0.00           H
ATOM   2751  CA  ALA A 186      25.693  40.004  35.695  1.00  0.00           C
ATOM   2752  HA  ALA A 186      26.443  40.677  36.091  1.00  0.00           H
ATOM   2753  CB  ALA A 186      24.851  40.743  34.629  1.00  0.00           C
ATOM   2754  HB1 ALA A 186      25.396  40.869  33.694  1.00  0.00           H
ATOM   2755  HB2 ALA A 186      23.962  40.148  34.410  1.00  0.00           H
ATOM   2756  HB3 ALA A 186      24.614  41.685  35.113  1.00  0.00           H
ATOM   2757  C   ALA A 186      24.870  39.574  36.925  1.00  0.00           C
ATOM   2758  O   ALA A 186      24.194  38.524  36.901  1.00  0.00           O
ATOM   2759  N   GLY A 187      24.766  40.449  37.914  1.00  0.00           N
ATOM   2760  H   GLY A 187      25.326  41.280  37.921  1.00  0.00           H
ATOM   2761  CA  GLY A 187      23.872  40.439  39.030  1.00  0.00           C
ATOM   2762  HA1 GLY A 187      24.167  41.249  39.700  1.00  0.00           H
ATOM   2763  HA2 GLY A 187      24.005  39.527  39.624  1.00  0.00           H
ATOM   2764  C   GLY A 187      22.422  40.691  38.726  1.00  0.00           C
ATOM   2765  O   GLY A 187      21.998  40.818  37.583  1.00  0.00           O
ATOM   2766  N   SER A 188      21.632  40.825  39.767  1.00  0.00           N
ATOM   2767  H   SER A 188      22.063  41.056  40.653  1.00  0.00           H
ATOM   2768  CA  SER A 188      20.150  41.054  39.689  1.00  0.00           C
ATOM   2769  HA  SER A 188      19.863  41.054  38.643  1.00  0.00           H
ATOM   2770  CB  SER A 188      19.343  39.890  40.234  1.00  0.00           C
ATOM   2771  HB1 SER A 188      18.286  40.130  40.294  1.00  0.00           H
ATOM   2772  HB2 SER A 188      19.748  39.504  41.175  1.00  0.00           H
ATOM   2773  OG  SER A 188      19.271  38.761  39.316  1.00  0.00           O
ATOM   2774  HG  SER A 188      20.211  38.581  39.193  1.00  0.00           H
ATOM   2775  C   SER A 188      19.788  42.440  40.147  1.00  0.00           C
ATOM   2776  O   SER A 188      18.622  42.767  40.044  1.00  0.00           O
ATOM   2777  N   SER A 189      20.725  43.239  40.703  1.00  0.00           N
ATOM   2778  H   SER A 189      21.619  42.788  40.846  1.00  0.00           H
ATOM   2779  CA  SER A 189      20.492  44.610  41.089  1.00  0.00           C
ATOM   2780  HA  SER A 189      19.522  44.722  41.564  1.00  0.00           H
ATOM   2781  CB  SER A 189      21.602  45.035  42.092  1.00  0.00           C
ATOM   2782  HB1 SER A 189      21.572  44.348  42.947  1.00  0.00           H
ATOM   2783  HB2 SER A 189      21.331  46.012  42.475  1.00  0.00           H
ATOM   2784  OG  SER A 189      22.895  45.248  41.467  1.00  0.00           O
ATOM   2785  HG  SER A 189      23.266  44.417  41.173  1.00  0.00           H
ATOM   2786  C   SER A 189      20.474  45.637  39.983  1.00  0.00           C
ATOM   2787  O   SER A 189      20.987  45.479  38.877  1.00  0.00           O
ATOM   2788  N   ASP A 190      19.852  46.826  40.253  1.00  0.00           N
ATOM   2789  H   ASP A 190      19.383  46.889  41.145  1.00  0.00           H
ATOM   2790  CA  ASP A 190      19.758  47.925  39.354  1.00  0.00           C
ATOM   2791  HA  ASP A 190      19.272  47.597  38.438  1.00  0.00           H
ATOM   2792  CB  ASP A 190      18.846  48.965  39.915  1.00  0.00           C
ATOM   2793  HB1 ASP A 190      18.825  49.849  39.275  1.00  0.00           H
ATOM   2794  HB2 ASP A 190      19.196  49.198  40.920  1.00  0.00           H
ATOM   2795  CG  ASP A 190      17.439  48.423  40.098  1.00  0.00           C
ATOM   2796  OD1 ASP A 190      17.047  48.008  41.211  1.00  0.00           O
ATOM   2797  OD2 ASP A 190      16.685  48.405  39.115  1.00  0.00           O
ATOM   2798  C   ASP A 190      21.206  48.471  39.029  1.00  0.00           C
ATOM   2799  O   ASP A 190      21.397  48.931  37.947  1.00  0.00           O
ATOM   2800  N   ALA A 191      22.190  48.260  39.875  1.00  0.00           N
ATOM   2801  H   ALA A 191      21.950  47.745  40.706  1.00  0.00           H
ATOM   2802  CA  ALA A 191      23.560  48.492  39.482  1.00  0.00           C
ATOM   2803  HA  ALA A 191      23.584  49.519  39.130  1.00  0.00           H
ATOM   2804  CB  ALA A 191      24.406  48.466  40.768  1.00  0.00           C
ATOM   2805  HB1 ALA A 191      24.134  49.319  41.381  1.00  0.00           H
ATOM   2806  HB2 ALA A 191      24.237  47.515  41.260  1.00  0.00           H
ATOM   2807  HB3 ALA A 191      25.457  48.489  40.487  1.00  0.00           H
ATOM   2808  C   ALA A 191      24.036  47.485  38.387  1.00  0.00           C
ATOM   2809  O   ALA A 191      24.491  47.938  37.386  1.00  0.00           O
ATOM   2810  N   ALA A 192      23.945  46.172  38.515  1.00  0.00           N
ATOM   2811  H   ALA A 192      23.414  45.850  39.313  1.00  0.00           H
ATOM   2812  CA  ALA A 192      24.314  45.219  37.529  1.00  0.00           C
ATOM   2813  HA  ALA A 192      25.368  45.367  37.276  1.00  0.00           H
ATOM   2814  CB  ALA A 192      24.114  43.806  38.085  1.00  0.00           C
ATOM   2815  HB1 ALA A 192      24.265  43.144  37.240  1.00  0.00           H
ATOM   2816  HB2 ALA A 192      24.835  43.753  38.905  1.00  0.00           H
ATOM   2817  HB3 ALA A 192      23.118  43.718  38.510  1.00  0.00           H
ATOM   2818  C   ALA A 192      23.503  45.341  36.212  1.00  0.00           C
ATOM   2819  O   ALA A 192      24.086  45.107  35.153  1.00  0.00           O
ATOM   2820  N   GLN A 193      22.207  45.685  36.287  1.00  0.00           N
ATOM   2821  H   GLN A 193      21.758  45.815  37.187  1.00  0.00           H
ATOM   2822  CA  GLN A 193      21.491  45.921  35.003  1.00  0.00           C
ATOM   2823  HA  GLN A 193      21.504  45.032  34.378  1.00  0.00           H
ATOM   2824  CB  GLN A 193      20.016  46.236  35.386  1.00  0.00           C
ATOM   2825  HB1 GLN A 193      19.600  46.828  34.564  1.00  0.00           H
ATOM   2826  HB2 GLN A 193      20.110  46.961  36.187  1.00  0.00           H
ATOM   2827  CG  GLN A 193      19.288  44.906  35.751  1.00  0.00           C
ATOM   2828  HG1 GLN A 193      19.769  44.272  36.511  1.00  0.00           H
ATOM   2829  HG2 GLN A 193      19.227  44.296  34.847  1.00  0.00           H
ATOM   2830  CD  GLN A 193      17.847  45.146  36.177  1.00  0.00           C
ATOM   2831  OE1 GLN A 193      17.602  45.888  37.126  1.00  0.00           O
ATOM   2832  NE2 GLN A 193      16.897  44.493  35.576  1.00  0.00           N
ATOM   2833 1HE2 GLN A 193      17.092  43.875  34.798  1.00  0.00           H
ATOM   2834 2HE2 GLN A 193      15.975  44.515  36.006  1.00  0.00           H
ATOM   2835  C   GLN A 193      22.085  47.117  34.212  1.00  0.00           C
ATOM   2836  O   GLN A 193      22.341  46.997  32.999  1.00  0.00           O
ATOM   2837  N   LYS A 194      22.210  48.257  34.876  1.00  0.00           N
ATOM   2838  H   LYS A 194      22.018  48.205  35.869  1.00  0.00           H
ATOM   2839  CA  LYS A 194      22.963  49.483  34.371  1.00  0.00           C
ATOM   2840  HA  LYS A 194      22.310  50.028  33.686  1.00  0.00           H
ATOM   2841  CB  LYS A 194      23.182  50.373  35.579  1.00  0.00           C
ATOM   2842  HB1 LYS A 194      23.960  49.940  36.207  1.00  0.00           H
ATOM   2843  HB2 LYS A 194      22.210  50.508  36.057  1.00  0.00           H
ATOM   2844  CG  LYS A 194      23.740  51.785  35.214  1.00  0.00           C
ATOM   2845  HG1 LYS A 194      23.030  52.340  34.585  1.00  0.00           H
ATOM   2846  HG2 LYS A 194      24.669  51.613  34.685  1.00  0.00           H
ATOM   2847  CD  LYS A 194      24.003  52.513  36.520  1.00  0.00           C
ATOM   2848  HD1 LYS A 194      24.934  52.096  36.910  1.00  0.00           H
ATOM   2849  HD2 LYS A 194      23.073  52.439  37.079  1.00  0.00           H
ATOM   2850  CE  LYS A 194      24.331  53.967  36.146  1.00  0.00           C
ATOM   2851  HE1 LYS A 194      23.471  54.364  35.602  1.00  0.00           H
ATOM   2852  HE2 LYS A 194      25.212  54.039  35.508  1.00  0.00           H
ATOM   2853  NZ  LYS A 194      24.452  54.867  37.311  1.00  0.00           N
ATOM   2854  HZ1 LYS A 194      23.660  54.805  37.932  1.00  0.00           H
ATOM   2855  HZ2 LYS A 194      25.307  54.730  37.843  1.00  0.00           H
ATOM   2856  HZ3 LYS A 194      24.443  55.806  36.949  1.00  0.00           H
ATOM   2857  C   LYS A 194      24.312  49.118  33.684  1.00  0.00           C
ATOM   2858  O   LYS A 194      24.590  49.574  32.554  1.00  0.00           O
ATOM   2859  N   ALA A 195      25.037  48.220  34.347  1.00  0.00           N
ATOM   2860  H   ALA A 195      24.768  47.924  35.268  1.00  0.00           H
ATOM   2861  CA  ALA A 195      26.332  47.747  33.799  1.00  0.00           C
ATOM   2862  HA  ALA A 195      26.932  48.655  33.681  1.00  0.00           H
ATOM   2863  CB  ALA A 195      27.039  46.874  34.836  1.00  0.00           C
ATOM   2864  HB1 ALA A 195      26.625  47.081  35.833  1.00  0.00           H
ATOM   2865  HB2 ALA A 195      26.824  45.810  34.719  1.00  0.00           H
ATOM   2866  HB3 ALA A 195      28.125  46.989  34.790  1.00  0.00           H
ATOM   2867  C   ALA A 195      26.259  46.998  32.508  1.00  0.00           C
ATOM   2868  O   ALA A 195      26.898  47.399  31.491  1.00  0.00           O
ATOM   2869  N   VAL A 196      25.385  46.001  32.417  1.00  0.00           N
ATOM   2870  H   VAL A 196      24.949  45.731  33.294  1.00  0.00           H
ATOM   2871  CA  VAL A 196      25.194  45.050  31.329  1.00  0.00           C
ATOM   2872  HA  VAL A 196      26.132  44.651  30.949  1.00  0.00           H
ATOM   2873  CB  VAL A 196      24.494  43.783  31.666  1.00  0.00           C
ATOM   2874  HB  VAL A 196      24.845  43.530  32.666  1.00  0.00           H
ATOM   2875  CG1 VAL A 196      22.946  43.846  31.715  1.00  0.00           C
ATOM   2876 1HG1 VAL A 196      22.519  43.978  30.727  1.00  0.00           H
ATOM   2877 2HG1 VAL A 196      22.637  42.916  32.188  1.00  0.00           H
ATOM   2878 3HG1 VAL A 196      22.660  44.641  32.398  1.00  0.00           H
ATOM   2879  CG2 VAL A 196      24.927  42.620  30.741  1.00  0.00           C
ATOM   2880 1HG2 VAL A 196      26.019  42.666  30.738  1.00  0.00           H
ATOM   2881 2HG2 VAL A 196      24.514  41.659  31.053  1.00  0.00           H
ATOM   2882 3HG2 VAL A 196      24.542  42.960  29.788  1.00  0.00           H
ATOM   2883  C   VAL A 196      24.494  45.734  30.158  1.00  0.00           C
ATOM   2884  O   VAL A 196      24.863  45.499  28.975  1.00  0.00           O
ATOM   2885  N   ARG A 197      23.595  46.726  30.355  1.00  0.00           N
ATOM   2886  H   ARG A 197      23.308  46.944  31.307  1.00  0.00           H
ATOM   2887  CA  ARG A 197      22.893  47.450  29.325  1.00  0.00           C
ATOM   2888  HA  ARG A 197      22.794  46.797  28.448  1.00  0.00           H
ATOM   2889  CB  ARG A 197      21.501  47.967  29.791  1.00  0.00           C
ATOM   2890  HB1 ARG A 197      21.246  48.601  28.947  1.00  0.00           H
ATOM   2891  HB2 ARG A 197      21.805  48.593  30.634  1.00  0.00           H
ATOM   2892  CG  ARG A 197      20.474  46.897  30.115  1.00  0.00           C
ATOM   2893  HG1 ARG A 197      20.873  46.214  30.869  1.00  0.00           H
ATOM   2894  HG2 ARG A 197      20.258  46.342  29.209  1.00  0.00           H
ATOM   2895  CD  ARG A 197      19.244  47.529  30.835  1.00  0.00           C
ATOM   2896  HD1 ARG A 197      18.804  48.393  30.345  1.00  0.00           H
ATOM   2897  HD2 ARG A 197      19.618  47.981  31.762  1.00  0.00           H
ATOM   2898  NE  ARG A 197      18.221  46.583  31.104  1.00  0.00           N
ATOM   2899  HE  ARG A 197      18.365  45.745  30.563  1.00  0.00           H
ATOM   2900  CZ  ARG A 197      17.284  46.620  32.020  1.00  0.00           C
ATOM   2901  NH1 ARG A 197      16.981  47.684  32.682  1.00  0.00           N
ATOM   2902 1HH1 ARG A 197      17.648  48.440  32.708  1.00  0.00           H
ATOM   2903 2HH1 ARG A 197      16.152  47.755  33.248  1.00  0.00           H
ATOM   2904  NH2 ARG A 197      16.466  45.606  32.173  1.00  0.00           N
ATOM   2905 1HH2 ARG A 197      16.787  44.678  31.942  1.00  0.00           H
ATOM   2906 2HH2 ARG A 197      15.638  45.677  32.738  1.00  0.00           H
ATOM   2907  C   ARG A 197      23.733  48.641  28.835  1.00  0.00           C
ATOM   2908  O   ARG A 197      23.474  48.939  27.664  1.00  0.00           O
ATOM   2909  N   ALA A 198      24.523  49.349  29.656  1.00  0.00           N
ATOM   2910  H   ALA A 198      24.720  49.078  30.611  1.00  0.00           H
ATOM   2911  CA  ALA A 198      25.649  50.014  29.003  1.00  0.00           C
ATOM   2912  HA  ALA A 198      25.309  50.901  28.459  1.00  0.00           H
ATOM   2913  CB  ALA A 198      26.526  50.752  30.076  1.00  0.00           C
ATOM   2914  HB1 ALA A 198      25.962  51.127  30.928  1.00  0.00           H
ATOM   2915  HB2 ALA A 198      27.278  50.143  30.574  1.00  0.00           H
ATOM   2916  HB3 ALA A 198      27.151  51.579  29.739  1.00  0.00           H
ATOM   2917  C   ALA A 198      26.557  49.104  28.190  1.00  0.00           C
ATOM   2918  O   ALA A 198      26.876  49.449  27.106  1.00  0.00           O
ATOM   2919  N   MET A 199      27.089  47.949  28.675  1.00  0.00           N
ATOM   2920  H   MET A 199      26.944  47.774  29.662  1.00  0.00           H
ATOM   2921  CA  MET A 199      28.070  47.118  27.930  1.00  0.00           C
ATOM   2922  HA  MET A 199      28.913  47.711  27.593  1.00  0.00           H
ATOM   2923  CB  MET A 199      28.526  45.908  28.746  1.00  0.00           C
ATOM   2924  HB1 MET A 199      29.110  45.333  28.036  1.00  0.00           H
ATOM   2925  HB2 MET A 199      27.656  45.371  29.124  1.00  0.00           H
ATOM   2926  CG  MET A 199      29.427  46.215  29.966  1.00  0.00           C
ATOM   2927  HG1 MET A 199      29.194  47.203  30.360  1.00  0.00           H
ATOM   2928  HG2 MET A 199      30.486  46.251  29.729  1.00  0.00           H
ATOM   2929  SD  MET A 199      29.167  45.104  31.391  1.00  0.00           S
ATOM   2930  CE  MET A 199      29.498  43.479  30.812  1.00  0.00           C
ATOM   2931  HE1 MET A 199      29.346  43.325  29.742  1.00  0.00           H
ATOM   2932  HE2 MET A 199      30.566  43.279  30.917  1.00  0.00           H
ATOM   2933  HE3 MET A 199      28.897  42.720  31.332  1.00  0.00           H
ATOM   2934  C   MET A 199      27.407  46.625  26.612  1.00  0.00           C
ATOM   2935  O   MET A 199      28.146  46.322  25.698  1.00  0.00           O
ATOM   2936  N   ALA A 200      26.061  46.660  26.452  1.00  0.00           N
ATOM   2937  H   ALA A 200      25.496  46.883  27.250  1.00  0.00           H
ATOM   2938  CA  ALA A 200      25.334  46.429  25.219  1.00  0.00           C
ATOM   2939  HA  ALA A 200      25.831  45.594  24.742  1.00  0.00           H
ATOM   2940  CB  ALA A 200      23.903  46.116  25.626  1.00  0.00           C
ATOM   2941  HB1 ALA A 200      23.440  45.432  24.925  1.00  0.00           H
ATOM   2942  HB2 ALA A 200      23.672  45.692  26.594  1.00  0.00           H
ATOM   2943  HB3 ALA A 200      23.401  47.086  25.667  1.00  0.00           H
ATOM   2944  C   ALA A 200      25.501  47.479  24.142  1.00  0.00           C
ATOM   2945  O   ALA A 200      25.337  47.318  22.949  1.00  0.00           O
ATOM   2946  N   VAL A 201      25.865  48.740  24.549  1.00  0.00           N
ATOM   2947  H   VAL A 201      26.075  48.817  25.535  1.00  0.00           H
ATOM   2948  CA  VAL A 201      26.194  49.859  23.652  1.00  0.00           C
ATOM   2949  HA  VAL A 201      26.122  49.531  22.619  1.00  0.00           H
ATOM   2950  CB  VAL A 201      25.250  51.119  23.836  1.00  0.00           C
ATOM   2951  HB  VAL A 201      25.743  51.877  23.229  1.00  0.00           H
ATOM   2952  CG1 VAL A 201      23.878  50.776  23.287  1.00  0.00           C
ATOM   2953 1HG1 VAL A 201      23.411  49.922  23.770  1.00  0.00           H
ATOM   2954 2HG1 VAL A 201      23.252  51.648  23.417  1.00  0.00           H
ATOM   2955 3HG1 VAL A 201      23.911  50.573  22.225  1.00  0.00           H
ATOM   2956  CG2 VAL A 201      25.115  51.572  25.262  1.00  0.00           C
ATOM   2957 1HG2 VAL A 201      24.885  52.633  25.221  1.00  0.00           H
ATOM   2958 2HG2 VAL A 201      24.295  51.045  25.759  1.00  0.00           H
ATOM   2959 3HG2 VAL A 201      26.043  51.554  25.839  1.00  0.00           H
ATOM   2960  C   VAL A 201      27.654  50.384  23.561  1.00  0.00           C
ATOM   2961  O   VAL A 201      28.124  51.052  22.560  1.00  0.00           O
ATOM   2962  N   LEU A 202      28.425  50.177  24.590  1.00  0.00           N
ATOM   2963  H   LEU A 202      27.914  49.997  25.439  1.00  0.00           H
ATOM   2964  CA  LEU A 202      29.898  50.391  24.633  1.00  0.00           C
ATOM   2965  HA  LEU A 202      30.113  51.401  24.264  1.00  0.00           H
ATOM   2966  CB  LEU A 202      30.427  50.319  26.092  1.00  0.00           C
ATOM   2967  HB1 LEU A 202      31.494  50.532  26.182  1.00  0.00           H
ATOM   2968  HB2 LEU A 202      30.235  49.316  26.457  1.00  0.00           H
ATOM   2969  CG  LEU A 202      29.793  51.222  27.174  1.00  0.00           C
ATOM   2970  HG  LEU A 202      28.701  51.136  27.119  1.00  0.00           H
ATOM   2971  CD1 LEU A 202      30.250  50.788  28.561  1.00  0.00           C
ATOM   2972 1HD1 LEU A 202      31.305  50.924  28.792  1.00  0.00           H
ATOM   2973 2HD1 LEU A 202      29.673  51.335  29.314  1.00  0.00           H
ATOM   2974 3HD1 LEU A 202      30.004  49.743  28.696  1.00  0.00           H
ATOM   2975  CD2 LEU A 202      30.087  52.706  26.965  1.00  0.00           C
ATOM   2976 1HD2 LEU A 202      29.705  53.173  26.063  1.00  0.00           H
ATOM   2977 2HD2 LEU A 202      29.765  53.179  27.897  1.00  0.00           H
ATOM   2978 3HD2 LEU A 202      31.167  52.867  26.957  1.00  0.00           H
ATOM   2979  C   LEU A 202      30.729  49.488  23.766  1.00  0.00           C
ATOM   2980  O   LEU A 202      31.942  49.624  23.716  1.00  0.00           O
ATOM   2981  N   THR A 203      30.101  48.594  23.035  1.00  0.00           N
ATOM   2982  H   THR A 203      29.128  48.362  23.111  1.00  0.00           H
ATOM   2983  CA  THR A 203      30.808  47.708  22.067  1.00  0.00           C
ATOM   2984  HA  THR A 203      31.641  48.274  21.654  1.00  0.00           H
ATOM   2985  CB  THR A 203      31.355  46.554  22.859  1.00  0.00           C
ATOM   2986  HB  THR A 203      31.930  46.850  23.733  1.00  0.00           H
ATOM   2987  CG2 THR A 203      30.383  45.467  23.110  1.00  0.00           C
ATOM   2988 1HG2 THR A 203      29.386  45.838  23.337  1.00  0.00           H
ATOM   2989 2HG2 THR A 203      30.186  44.829  22.240  1.00  0.00           H
ATOM   2990 3HG2 THR A 203      30.766  44.693  23.774  1.00  0.00           H
ATOM   2991  OG1 THR A 203      32.291  46.017  21.965  1.00  0.00           O
ATOM   2992  HG1 THR A 203      32.956  45.551  22.476  1.00  0.00           H
ATOM   2993  C   THR A 203      29.824  47.395  20.925  1.00  0.00           C
ATOM   2994  O   THR A 203      28.615  47.125  21.178  1.00  0.00           O
ATOM   2995  N   ASP A 204      30.345  47.476  19.727  1.00  0.00           N
ATOM   2996  H   ASP A 204      31.343  47.625  19.723  1.00  0.00           H
ATOM   2997  CA  ASP A 204      29.580  47.373  18.448  1.00  0.00           C
ATOM   2998  HA  ASP A 204      28.655  47.889  18.689  1.00  0.00           H
ATOM   2999  CB  ASP A 204      30.424  48.017  17.288  1.00  0.00           C
ATOM   3000  HB1 ASP A 204      30.528  49.077  17.515  1.00  0.00           H
ATOM   3001  HB2 ASP A 204      29.826  48.061  16.375  1.00  0.00           H
ATOM   3002  CG  ASP A 204      31.802  47.513  16.943  1.00  0.00           C
ATOM   3003  OD1 ASP A 204      32.366  46.769  17.814  1.00  0.00           O
ATOM   3004  OD2 ASP A 204      32.341  47.806  15.872  1.00  0.00           O
ATOM   3005  C   ASP A 204      29.140  45.935  18.230  1.00  0.00           C
ATOM   3006  O   ASP A 204      28.228  45.733  17.432  1.00  0.00           O
ATOM   3007  N   HIS A 205      29.827  44.953  18.862  1.00  0.00           N
ATOM   3008  H   HIS A 205      30.483  45.209  19.585  1.00  0.00           H
ATOM   3009  CA  HIS A 205      29.556  43.548  18.770  1.00  0.00           C
ATOM   3010  HA  HIS A 205      28.632  43.519  18.188  1.00  0.00           H
ATOM   3011  CB  HIS A 205      30.594  42.774  17.915  1.00  0.00           C
ATOM   3012  HB1 HIS A 205      31.544  42.676  18.437  1.00  0.00           H
ATOM   3013  HB2 HIS A 205      30.698  43.285  16.956  1.00  0.00           H
ATOM   3014  CG  HIS A 205      30.134  41.406  17.549  1.00  0.00           C
ATOM   3015  ND1 HIS A 205      28.958  40.754  18.003  1.00  0.00           N
ATOM   3016  CE1 HIS A 205      28.839  39.599  17.320  1.00  0.00           C
ATOM   3017  HE1 HIS A 205      27.959  38.991  17.200  1.00  0.00           H
ATOM   3018  NE2 HIS A 205      29.947  39.427  16.572  1.00  0.00           N
ATOM   3019  HE2 HIS A 205      30.185  38.653  15.965  1.00  0.00           H
ATOM   3020  CD2 HIS A 205      30.784  40.501  16.726  1.00  0.00           C
ATOM   3021  HD2 HIS A 205      31.801  40.631  16.363  1.00  0.00           H
ATOM   3022  C   HIS A 205      29.309  42.993  20.162  1.00  0.00           C
ATOM   3023  O   HIS A 205      30.257  42.545  20.817  1.00  0.00           O
ATOM   3024  N   PRO A 206      28.084  43.098  20.714  1.00  0.00           N
ATOM   3025  CD  PRO A 206      26.816  43.469  20.120  1.00  0.00           C
ATOM   3026  HD1 PRO A 206      26.572  42.658  19.422  1.00  0.00           H
ATOM   3027  HD2 PRO A 206      26.992  44.371  19.541  1.00  0.00           H
ATOM   3028  CG  PRO A 206      25.709  43.507  21.210  1.00  0.00           C
ATOM   3029  HG1 PRO A 206      25.246  42.533  21.379  1.00  0.00           H
ATOM   3030  HG2 PRO A 206      25.025  44.345  21.055  1.00  0.00           H
ATOM   3031  CB  PRO A 206      26.634  43.955  22.341  1.00  0.00           C
ATOM   3032  HB1 PRO A 206      26.314  43.814  23.369  1.00  0.00           H
ATOM   3033  HB2 PRO A 206      27.057  44.951  22.204  1.00  0.00           H
ATOM   3034  CA  PRO A 206      27.822  42.969  22.155  1.00  0.00           C
ATOM   3035  HA  PRO A 206      28.745  43.231  22.674  1.00  0.00           H
ATOM   3036  C   PRO A 206      27.552  41.508  22.497  1.00  0.00           C
ATOM   3037  O   PRO A 206      27.348  40.629  21.637  1.00  0.00           O
ATOM   3038  N   TYR A 207      27.681  41.228  23.788  1.00  0.00           N
ATOM   3039  H   TYR A 207      27.866  41.895  24.521  1.00  0.00           H
ATOM   3040  CA  TYR A 207      27.612  39.886  24.299  1.00  0.00           C
ATOM   3041  HA  TYR A 207      28.064  39.257  23.539  1.00  0.00           H
ATOM   3042  CB  TYR A 207      28.599  39.836  25.497  1.00  0.00           C
ATOM   3043  HB1 TYR A 207      28.594  38.875  25.996  1.00  0.00           H
ATOM   3044  HB2 TYR A 207      28.199  40.568  26.208  1.00  0.00           H
ATOM   3045  CG  TYR A 207      30.120  40.079  25.273  1.00  0.00           C
ATOM   3046  CD1 TYR A 207      30.853  39.190  24.412  1.00  0.00           C
ATOM   3047  HD1 TYR A 207      30.356  38.427  23.824  1.00  0.00           H
ATOM   3048  CE1 TYR A 207      32.246  39.447  24.178  1.00  0.00           C
ATOM   3049  HE1 TYR A 207      32.820  38.790  23.536  1.00  0.00           H
ATOM   3050  CZ  TYR A 207      32.823  40.595  24.689  1.00  0.00           C
ATOM   3051  OH  TYR A 207      34.189  40.797  24.524  1.00  0.00           O
ATOM   3052  HH  TYR A 207      34.394  41.664  24.898  1.00  0.00           H
ATOM   3053  CE2 TYR A 207      32.119  41.389  25.626  1.00  0.00           C
ATOM   3054  HE2 TYR A 207      32.603  42.218  26.112  1.00  0.00           H
ATOM   3055  CD2 TYR A 207      30.772  41.117  25.940  1.00  0.00           C
ATOM   3056  HD2 TYR A 207      30.226  41.802  26.568  1.00  0.00           H
ATOM   3057  C   TYR A 207      26.194  39.452  24.636  1.00  0.00           C
ATOM   3058  O   TYR A 207      25.230  40.255  24.724  1.00  0.00           O
ATOM   3059  N   ALA A 208      26.022  38.137  24.833  1.00  0.00           N
ATOM   3060  H   ALA A 208      26.806  37.515  24.755  1.00  0.00           H
ATOM   3061  CA  ALA A 208      24.754  37.610  25.359  1.00  0.00           C
ATOM   3062  HA  ALA A 208      23.903  38.261  25.152  1.00  0.00           H
ATOM   3063  CB  ALA A 208      24.550  36.196  24.769  1.00  0.00           C
ATOM   3064  HB1 ALA A 208      24.569  36.236  23.685  1.00  0.00           H
ATOM   3065  HB2 ALA A 208      25.369  35.621  25.191  1.00  0.00           H
ATOM   3066  HB3 ALA A 208      23.622  35.761  25.176  1.00  0.00           H
ATOM   3067  C   ALA A 208      24.863  37.537  26.897  1.00  0.00           C
ATOM   3068  O   ALA A 208      25.884  37.476  27.486  1.00  0.00           O
ATOM   3069  N   SER A 209      23.669  37.388  27.550  1.00  0.00           N
ATOM   3070  H   SER A 209      22.791  37.522  27.071  1.00  0.00           H
ATOM   3071  CA  SER A 209      23.582  37.613  28.990  1.00  0.00           C
ATOM   3072  HA  SER A 209      24.497  38.073  29.367  1.00  0.00           H
ATOM   3073  CB  SER A 209      22.552  38.660  29.399  1.00  0.00           C
ATOM   3074  HB1 SER A 209      22.483  38.831  30.470  1.00  0.00           H
ATOM   3075  HB2 SER A 209      21.589  38.355  28.989  1.00  0.00           H
ATOM   3076  OG  SER A 209      22.850  39.872  28.797  1.00  0.00           O
ATOM   3077  HG  SER A 209      22.015  40.353  28.890  1.00  0.00           H
ATOM   3078  C   SER A 209      23.314  36.317  29.733  1.00  0.00           C
ATOM   3079  O   SER A 209      22.312  35.588  29.466  1.00  0.00           O
ATOM   3080  N   LEU A 210      24.030  36.138  30.898  1.00  0.00           N
ATOM   3081  H   LEU A 210      24.688  36.869  31.106  1.00  0.00           H
ATOM   3082  CA  LEU A 210      23.684  35.240  32.016  1.00  0.00           C
ATOM   3083  HA  LEU A 210      22.755  34.727  31.758  1.00  0.00           H
ATOM   3084  CB  LEU A 210      24.727  34.145  32.189  1.00  0.00           C
ATOM   3085  HB1 LEU A 210      25.571  34.803  32.403  1.00  0.00           H
ATOM   3086  HB2 LEU A 210      24.870  33.677  31.210  1.00  0.00           H
ATOM   3087  CG  LEU A 210      24.363  33.089  33.269  1.00  0.00           C
ATOM   3088  HG  LEU A 210      24.339  33.642  34.210  1.00  0.00           H
ATOM   3089  CD1 LEU A 210      23.202  32.208  33.229  1.00  0.00           C
ATOM   3090 1HD1 LEU A 210      23.177  31.507  34.064  1.00  0.00           H
ATOM   3091 2HD1 LEU A 210      22.322  32.845  33.232  1.00  0.00           H
ATOM   3092 3HD1 LEU A 210      23.276  31.555  32.354  1.00  0.00           H
ATOM   3093  CD2 LEU A 210      25.553  32.156  33.488  1.00  0.00           C
ATOM   3094 1HD2 LEU A 210      25.791  31.694  32.538  1.00  0.00           H
ATOM   3095 2HD2 LEU A 210      26.395  32.775  33.807  1.00  0.00           H
ATOM   3096 3HD2 LEU A 210      25.329  31.388  34.220  1.00  0.00           H
ATOM   3097  C   LEU A 210      23.390  36.133  33.281  1.00  0.00           C
ATOM   3098  O   LEU A 210      24.233  36.639  34.072  1.00  0.00           O
ATOM   3099  N   THR A 211      22.086  36.221  33.625  1.00  0.00           N
ATOM   3100  H   THR A 211      21.299  35.912  33.086  1.00  0.00           H
ATOM   3101  CA  THR A 211      21.722  36.908  34.864  1.00  0.00           C
ATOM   3102  HA  THR A 211      22.491  37.629  35.163  1.00  0.00           H
ATOM   3103  CB  THR A 211      20.362  37.570  34.591  1.00  0.00           C
ATOM   3104  HB  THR A 211      19.950  37.921  35.544  1.00  0.00           H
ATOM   3105  CG2 THR A 211      20.414  38.794  33.786  1.00  0.00           C
ATOM   3106 1HG2 THR A 211      19.401  39.110  33.558  1.00  0.00           H
ATOM   3107 2HG2 THR A 211      20.843  39.643  34.311  1.00  0.00           H
ATOM   3108 3HG2 THR A 211      20.929  38.490  32.876  1.00  0.00           H
ATOM   3109  OG1 THR A 211      19.366  36.738  34.065  1.00  0.00           O
ATOM   3110  HG1 THR A 211      19.107  36.070  34.700  1.00  0.00           H
ATOM   3111  C   THR A 211      21.590  36.009  36.082  1.00  0.00           C
ATOM   3112  O   THR A 211      20.855  35.096  36.072  1.00  0.00           O
ATOM   3113  N   LEU A 212      22.373  36.355  37.110  1.00  0.00           N
ATOM   3114  H   LEU A 212      23.047  37.092  36.960  1.00  0.00           H
ATOM   3115  CA  LEU A 212      22.408  35.668  38.300  1.00  0.00           C
ATOM   3116  HA  LEU A 212      21.913  34.713  38.148  1.00  0.00           H
ATOM   3117  CB  LEU A 212      23.891  35.420  38.764  1.00  0.00           C
ATOM   3118  HB1 LEU A 212      23.967  34.834  39.669  1.00  0.00           H
ATOM   3119  HB2 LEU A 212      24.391  36.343  39.050  1.00  0.00           H
ATOM   3120  CG  LEU A 212      24.832  34.883  37.649  1.00  0.00           C
ATOM   3121  HG  LEU A 212      24.874  35.518  36.753  1.00  0.00           H
ATOM   3122  CD1 LEU A 212      26.222  34.815  38.122  1.00  0.00           C
ATOM   3123 1HD1 LEU A 212      26.302  34.173  39.007  1.00  0.00           H
ATOM   3124 2HD1 LEU A 212      26.887  34.251  37.466  1.00  0.00           H
ATOM   3125 3HD1 LEU A 212      26.648  35.768  38.451  1.00  0.00           H
ATOM   3126  CD2 LEU A 212      24.394  33.441  37.300  1.00  0.00           C
ATOM   3127 1HD2 LEU A 212      25.145  32.951  36.688  1.00  0.00           H
ATOM   3128 2HD2 LEU A 212      24.343  32.795  38.176  1.00  0.00           H
ATOM   3129 3HD2 LEU A 212      23.420  33.427  36.803  1.00  0.00           H
ATOM   3130  C   LEU A 212      21.679  36.425  39.388  1.00  0.00           C
ATOM   3131  O   LEU A 212      21.666  37.671  39.404  1.00  0.00           O
ATOM   3132  N   PRO A 213      20.879  35.725  40.311  1.00  0.00           N
ATOM   3133  CD  PRO A 213      20.527  34.337  40.135  1.00  0.00           C
ATOM   3134  HD1 PRO A 213      21.404  33.732  39.917  1.00  0.00           H
ATOM   3135  HD2 PRO A 213      19.829  34.289  39.307  1.00  0.00           H
ATOM   3136  CG  PRO A 213      19.823  33.899  41.437  1.00  0.00           C
ATOM   3137  HG1 PRO A 213      20.512  33.615  42.233  1.00  0.00           H
ATOM   3138  HG2 PRO A 213      19.103  33.069  41.478  1.00  0.00           H
ATOM   3139  CB  PRO A 213      19.141  35.158  41.774  1.00  0.00           C
ATOM   3140  HB1 PRO A 213      18.791  35.112  42.807  1.00  0.00           H
ATOM   3141  HB2 PRO A 213      18.243  35.358  41.179  1.00  0.00           H
ATOM   3142  CA  PRO A 213      20.132  36.262  41.489  1.00  0.00           C
ATOM   3143  HA  PRO A 213      19.555  37.156  41.253  1.00  0.00           H
ATOM   3144  C   PRO A 213      21.037  36.759  42.658  1.00  0.00           C
ATOM   3145  O   PRO A 213      20.525  37.361  43.603  1.00  0.00           O
ATOM   3146  N   ASP A 214      22.376  36.662  42.593  1.00  0.00           N
ATOM   3147  H   ASP A 214      22.674  35.900  42.002  1.00  0.00           H
ATOM   3148  CA  ASP A 214      23.381  37.268  43.525  1.00  0.00           C
ATOM   3149  HA  ASP A 214      22.934  37.985  44.221  1.00  0.00           H
ATOM   3150  CB  ASP A 214      24.052  36.133  44.427  1.00  0.00           C
ATOM   3151  HB1 ASP A 214      24.701  36.631  45.139  1.00  0.00           H
ATOM   3152  HB2 ASP A 214      24.619  35.477  43.772  1.00  0.00           H
ATOM   3153  CG  ASP A 214      23.075  35.214  45.173  1.00  0.00           C
ATOM   3154  OD1 ASP A 214      22.595  35.602  46.278  1.00  0.00           O
ATOM   3155  OD2 ASP A 214      22.674  34.176  44.577  1.00  0.00           O
ATOM   3156  C   ASP A 214      24.389  38.043  42.675  1.00  0.00           C
ATOM   3157  O   ASP A 214      25.106  37.467  41.844  1.00  0.00           O
ATOM   3158  N   ASP A 215      24.572  39.378  42.854  1.00  0.00           N
ATOM   3159  H   ASP A 215      24.151  39.747  43.699  1.00  0.00           H
ATOM   3160  CA  ASP A 215      25.621  40.129  42.182  1.00  0.00           C
ATOM   3161  HA  ASP A 215      25.592  40.007  41.102  1.00  0.00           H
ATOM   3162  CB  ASP A 215      25.467  41.661  42.417  1.00  0.00           C
ATOM   3163  HB1 ASP A 215      26.162  42.236  41.814  1.00  0.00           H
ATOM   3164  HB2 ASP A 215      25.830  41.716  43.448  1.00  0.00           H
ATOM   3165  CG  ASP A 215      24.024  42.203  42.517  1.00  0.00           C
ATOM   3166  OD1 ASP A 215      23.379  42.272  43.563  1.00  0.00           O
ATOM   3167  OD2 ASP A 215      23.390  42.621  41.445  1.00  0.00           O
ATOM   3168  C   ASP A 215      26.998  39.705  42.609  1.00  0.00           C
ATOM   3169  O   ASP A 215      27.904  39.767  41.747  1.00  0.00           O
ATOM   3170  N   ALA A 216      27.156  39.165  43.810  1.00  0.00           N
ATOM   3171  H   ALA A 216      26.336  38.925  44.359  1.00  0.00           H
ATOM   3172  CA  ALA A 216      28.515  38.564  44.038  1.00  0.00           C
ATOM   3173  HA  ALA A 216      29.272  39.313  43.802  1.00  0.00           H
ATOM   3174  CB  ALA A 216      28.543  38.230  45.504  1.00  0.00           C
ATOM   3175  HB1 ALA A 216      29.310  37.481  45.665  1.00  0.00           H
ATOM   3176  HB2 ALA A 216      28.730  39.080  46.170  1.00  0.00           H
ATOM   3177  HB3 ALA A 216      27.572  37.826  45.806  1.00  0.00           H
ATOM   3178  C   ALA A 216      28.840  37.374  43.164  1.00  0.00           C
ATOM   3179  O   ALA A 216      30.026  37.044  42.964  1.00  0.00           O
ATOM   3180  N   ALA A 217      27.878  36.632  42.591  1.00  0.00           N
ATOM   3181  H   ALA A 217      26.924  36.971  42.525  1.00  0.00           H
ATOM   3182  CA  ALA A 217      28.227  35.530  41.772  1.00  0.00           C
ATOM   3183  HA  ALA A 217      28.904  34.914  42.360  1.00  0.00           H
ATOM   3184  CB  ALA A 217      27.046  34.625  41.750  1.00  0.00           C
ATOM   3185  HB1 ALA A 217      26.194  35.178  41.346  1.00  0.00           H
ATOM   3186  HB2 ALA A 217      27.250  33.783  41.087  1.00  0.00           H
ATOM   3187  HB3 ALA A 217      26.721  34.237  42.715  1.00  0.00           H
ATOM   3188  C   ALA A 217      28.807  35.776  40.411  1.00  0.00           C
ATOM   3189  O   ALA A 217      29.358  34.803  39.825  1.00  0.00           O
ATOM   3190  N   ALA A 218      28.708  36.998  39.875  1.00  0.00           N
ATOM   3191  H   ALA A 218      28.249  37.647  40.494  1.00  0.00           H
ATOM   3192  CA  ALA A 218      29.312  37.440  38.597  1.00  0.00           C
ATOM   3193  HA  ALA A 218      29.252  36.614  37.894  1.00  0.00           H
ATOM   3194  CB  ALA A 218      28.569  38.608  37.938  1.00  0.00           C
ATOM   3195  HB1 ALA A 218      29.185  39.025  37.138  1.00  0.00           H
ATOM   3196  HB2 ALA A 218      27.607  38.211  37.638  1.00  0.00           H
ATOM   3197  HB3 ALA A 218      28.438  39.361  38.712  1.00  0.00           H
ATOM   3198  C   ALA A 218      30.803  37.718  38.681  1.00  0.00           C
ATOM   3199  O   ALA A 218      31.505  37.927  37.631  1.00  0.00           O
ATOM   3200  N   ASP A 219      31.267  37.762  39.930  1.00  0.00           N
ATOM   3201  H   ASP A 219      30.626  37.716  40.711  1.00  0.00           H
ATOM   3202  CA  ASP A 219      32.717  37.712  40.178  1.00  0.00           C
ATOM   3203  HA  ASP A 219      33.209  38.380  39.472  1.00  0.00           H
ATOM   3204  CB  ASP A 219      33.058  38.360  41.495  1.00  0.00           C
ATOM   3205  HB1 ASP A 219      32.428  37.909  42.261  1.00  0.00           H
ATOM   3206  HB2 ASP A 219      32.658  39.370  41.481  1.00  0.00           H
ATOM   3207  CG  ASP A 219      34.531  38.505  41.802  1.00  0.00           C
ATOM   3208  OD1 ASP A 219      35.495  38.389  40.925  1.00  0.00           O
ATOM   3209  OD2 ASP A 219      34.753  38.938  42.917  1.00  0.00           O
ATOM   3210  C   ASP A 219      33.303  36.297  40.097  1.00  0.00           C
ATOM   3211  O   ASP A 219      33.294  35.633  41.167  1.00  0.00           O
ATOM   3212  N   CYS A 220      33.725  35.932  38.904  1.00  0.00           N
ATOM   3213  H   CYS A 220      33.628  36.575  38.134  1.00  0.00           H
ATOM   3214  CA  CYS A 220      34.186  34.577  38.490  1.00  0.00           C
ATOM   3215  HA  CYS A 220      34.479  34.028  39.389  1.00  0.00           H
ATOM   3216  CB  CYS A 220      33.022  33.750  37.815  1.00  0.00           C
ATOM   3217  HB1 CYS A 220      32.311  33.471  38.601  1.00  0.00           H
ATOM   3218  HB2 CYS A 220      33.307  32.745  37.488  1.00  0.00           H
ATOM   3219  SG  CYS A 220      32.114  34.604  36.515  1.00  0.00           S
ATOM   3220  HG  CYS A 220      31.925  35.846  36.960  1.00  0.00           H
ATOM   3221  C   CYS A 220      35.441  34.683  37.598  1.00  0.00           C
ATOM   3222  O   CYS A 220      35.564  35.663  36.882  1.00  0.00           O
ATOM   3223  N   LEU A 221      36.406  33.759  37.626  1.00  0.00           N
ATOM   3224  H   LEU A 221      36.235  33.075  38.357  1.00  0.00           H
ATOM   3225  CA  LEU A 221      37.695  33.800  36.900  1.00  0.00           C
ATOM   3226  HA  LEU A 221      37.729  34.712  36.295  1.00  0.00           H
ATOM   3227  CB  LEU A 221      38.871  33.837  37.884  1.00  0.00           C
ATOM   3228  HB1 LEU A 221      39.755  34.028  37.258  1.00  0.00           H
ATOM   3229  HB2 LEU A 221      38.884  32.807  38.216  1.00  0.00           H
ATOM   3230  CG  LEU A 221      38.895  34.765  39.145  1.00  0.00           C
ATOM   3231  HG  LEU A 221      37.954  34.675  39.693  1.00  0.00           H
ATOM   3232  CD1 LEU A 221      39.920  34.486  40.144  1.00  0.00           C
ATOM   3233 1HD1 LEU A 221      39.727  35.060  41.049  1.00  0.00           H
ATOM   3234 2HD1 LEU A 221      39.850  33.433  40.415  1.00  0.00           H
ATOM   3235 3HD1 LEU A 221      40.912  34.744  39.759  1.00  0.00           H
ATOM   3236  CD2 LEU A 221      38.972  36.152  38.696  1.00  0.00           C
ATOM   3237 1HD2 LEU A 221      38.845  36.793  39.568  1.00  0.00           H
ATOM   3238 2HD2 LEU A 221      39.864  36.386  38.108  1.00  0.00           H
ATOM   3239 3HD2 LEU A 221      38.090  36.253  38.080  1.00  0.00           H
ATOM   3240  C   LEU A 221      37.883  32.696  35.847  1.00  0.00           C
ATOM   3241  O   LEU A 221      38.055  31.491  36.181  1.00  0.00           O
ATOM   3242  N   PHE A 222      37.704  33.166  34.590  1.00  0.00           N
ATOM   3243  H   PHE A 222      37.335  34.101  34.467  1.00  0.00           H
ATOM   3244  CA  PHE A 222      38.009  32.370  33.395  1.00  0.00           C
ATOM   3245  HA  PHE A 222      37.500  31.419  33.582  1.00  0.00           H
ATOM   3246  CB  PHE A 222      37.462  33.117  32.143  1.00  0.00           C
ATOM   3247  HB1 PHE A 222      37.772  34.161  32.030  1.00  0.00           H
ATOM   3248  HB2 PHE A 222      36.380  33.240  32.236  1.00  0.00           H
ATOM   3249  CG  PHE A 222      37.719  32.357  30.823  1.00  0.00           C
ATOM   3250  CD1 PHE A 222      36.865  31.339  30.349  1.00  0.00           C
ATOM   3251  HD1 PHE A 222      36.036  31.031  30.972  1.00  0.00           H
ATOM   3252  CE1 PHE A 222      37.035  30.728  29.115  1.00  0.00           C
ATOM   3253  HE1 PHE A 222      36.395  29.901  28.854  1.00  0.00           H
ATOM   3254  CZ  PHE A 222      38.063  31.101  28.231  1.00  0.00           C
ATOM   3255  HZ  PHE A 222      38.338  30.580  27.322  1.00  0.00           H
ATOM   3256  CE2 PHE A 222      38.926  32.023  28.720  1.00  0.00           C
ATOM   3257  HE2 PHE A 222      39.801  32.358  28.177  1.00  0.00           H
ATOM   3258  CD2 PHE A 222      38.785  32.680  30.020  1.00  0.00           C
ATOM   3259  HD2 PHE A 222      39.560  33.334  30.386  1.00  0.00           H
ATOM   3260  C   PHE A 222      39.518  32.215  33.275  1.00  0.00           C
ATOM   3261  O   PHE A 222      40.217  33.191  32.919  1.00  0.00           O
ATOM   3262  N   LEU A 223      40.049  30.981  33.409  1.00  0.00           N
ATOM   3263  H   LEU A 223      39.456  30.186  33.641  1.00  0.00           H
ATOM   3264  CA  LEU A 223      41.523  30.783  33.492  1.00  0.00           C
ATOM   3265  HA  LEU A 223      42.019  31.639  33.026  1.00  0.00           H
ATOM   3266  CB  LEU A 223      41.813  30.642  35.016  1.00  0.00           C
ATOM   3267  HB1 LEU A 223      42.835  30.335  35.239  1.00  0.00           H
ATOM   3268  HB2 LEU A 223      41.119  29.906  35.443  1.00  0.00           H
ATOM   3269  CG  LEU A 223      41.690  31.901  35.878  1.00  0.00           C
ATOM   3270  HG  LEU A 223      40.702  32.350  35.754  1.00  0.00           H
ATOM   3271  CD1 LEU A 223      41.890  31.560  37.330  1.00  0.00           C
ATOM   3272 1HD1 LEU A 223      42.811  30.987  37.429  1.00  0.00           H
ATOM   3273 2HD1 LEU A 223      42.012  32.407  38.008  1.00  0.00           H
ATOM   3274 3HD1 LEU A 223      41.015  30.981  37.613  1.00  0.00           H
ATOM   3275  CD2 LEU A 223      42.670  32.941  35.483  1.00  0.00           C
ATOM   3276 1HD2 LEU A 223      42.509  33.239  34.443  1.00  0.00           H
ATOM   3277 2HD2 LEU A 223      42.539  33.818  36.107  1.00  0.00           H
ATOM   3278 3HD2 LEU A 223      43.676  32.540  35.590  1.00  0.00           H
ATOM   3279  C   LEU A 223      41.974  29.577  32.662  1.00  0.00           C
ATOM   3280  O   LEU A 223      41.283  28.593  32.616  1.00  0.00           O
ATOM   3281  N   ARG A 224      43.207  29.551  32.157  1.00  0.00           N
ATOM   3282  H   ARG A 224      43.720  30.412  32.280  1.00  0.00           H
ATOM   3283  CA  ARG A 224      43.833  28.455  31.323  1.00  0.00           C
ATOM   3284  HA  ARG A 224      43.330  27.600  31.777  1.00  0.00           H
ATOM   3285  CB  ARG A 224      43.431  28.625  29.870  1.00  0.00           C
ATOM   3286  HB1 ARG A 224      43.975  29.429  29.392  1.00  0.00           H
ATOM   3287  HB2 ARG A 224      42.358  28.808  29.824  1.00  0.00           H
ATOM   3288  CG  ARG A 224      43.653  27.331  29.131  1.00  0.00           C
ATOM   3289  HG1 ARG A 224      43.100  26.476  29.531  1.00  0.00           H
ATOM   3290  HG2 ARG A 224      44.714  27.048  29.139  1.00  0.00           H
ATOM   3291  CD  ARG A 224      43.235  27.600  27.699  1.00  0.00           C
ATOM   3292  HD1 ARG A 224      43.838  28.422  27.309  1.00  0.00           H
ATOM   3293  HD2 ARG A 224      42.183  27.897  27.734  1.00  0.00           H
ATOM   3294  NE  ARG A 224      43.466  26.442  26.830  1.00  0.00           N
ATOM   3295  HE  ARG A 224      44.317  25.929  26.978  1.00  0.00           H
ATOM   3296  CZ  ARG A 224      42.775  26.190  25.730  1.00  0.00           C
ATOM   3297  NH1 ARG A 224      41.983  26.985  25.173  1.00  0.00           N
ATOM   3298 1HH1 ARG A 224      41.707  27.749  25.768  1.00  0.00           H
ATOM   3299 2HH1 ARG A 224      41.478  26.819  24.314  1.00  0.00           H
ATOM   3300  NH2 ARG A 224      42.987  25.068  25.068  1.00  0.00           N
ATOM   3301 1HH2 ARG A 224      43.816  24.609  25.407  1.00  0.00           H
ATOM   3302 2HH2 ARG A 224      42.717  24.946  24.105  1.00  0.00           H
ATOM   3303  C   ARG A 224      45.348  28.372  31.549  1.00  0.00           C
ATOM   3304  O   ARG A 224      46.118  29.281  31.281  1.00  0.00           O
ATOM   3305  N   PRO A 225      45.884  27.236  32.057  1.00  0.00           N
ATOM   3306  CD  PRO A 225      45.155  26.042  32.421  1.00  0.00           C
ATOM   3307  HD1 PRO A 225      44.634  25.658  31.537  1.00  0.00           H
ATOM   3308  HD2 PRO A 225      44.478  26.143  33.260  1.00  0.00           H
ATOM   3309  CG  PRO A 225      46.167  25.033  32.791  1.00  0.00           C
ATOM   3310  HG1 PRO A 225      46.525  24.498  31.909  1.00  0.00           H
ATOM   3311  HG2 PRO A 225      45.814  24.265  33.481  1.00  0.00           H
ATOM   3312  CB  PRO A 225      47.317  25.818  33.416  1.00  0.00           C
ATOM   3313  HB1 PRO A 225      48.279  25.300  33.413  1.00  0.00           H
ATOM   3314  HB2 PRO A 225      47.076  26.062  34.448  1.00  0.00           H
ATOM   3315  CA  PRO A 225      47.306  27.077  32.518  1.00  0.00           C
ATOM   3316  HA  PRO A 225      47.593  27.975  33.074  1.00  0.00           H
ATOM   3317  C   PRO A 225      48.232  26.947  31.265  1.00  0.00           C
ATOM   3318  O   PRO A 225      47.873  26.974  30.155  1.00  0.00           O
ATOM   3319  N   GLY A 226      49.543  26.715  31.550  1.00  0.00           N
ATOM   3320  H   GLY A 226      49.812  26.726  32.518  1.00  0.00           H
ATOM   3321  CA  GLY A 226      50.619  26.608  30.555  1.00  0.00           C
ATOM   3322  HA1 GLY A 226      51.548  26.829  31.086  1.00  0.00           H
ATOM   3323  HA2 GLY A 226      50.545  27.395  29.803  1.00  0.00           H
ATOM   3324  C   GLY A 226      50.879  25.267  29.922  1.00  0.00           C
ATOM   3325  O   GLY A 226      52.073  24.905  29.716  1.00  0.00           O
ATOM   3326  N   LEU A 227      49.832  24.529  29.654  1.00  0.00           N
ATOM   3327  H   LEU A 227      48.887  24.864  29.786  1.00  0.00           H
ATOM   3328  CA  LEU A 227      49.948  23.078  29.298  1.00  0.00           C
ATOM   3329  HA  LEU A 227      50.994  22.753  29.257  1.00  0.00           H
ATOM   3330  CB  LEU A 227      49.314  22.412  30.511  1.00  0.00           C
ATOM   3331  HB1 LEU A 227      49.252  21.346  30.309  1.00  0.00           H
ATOM   3332  HB2 LEU A 227      48.293  22.761  30.629  1.00  0.00           H
ATOM   3333  CG  LEU A 227      49.944  22.610  31.909  1.00  0.00           C
ATOM   3334  HG  LEU A 227      49.934  23.659  32.231  1.00  0.00           H
ATOM   3335  CD1 LEU A 227      49.029  21.840  32.845  1.00  0.00           C
ATOM   3336 1HD1 LEU A 227      49.548  21.769  33.800  1.00  0.00           H
ATOM   3337 2HD1 LEU A 227      48.056  22.264  33.060  1.00  0.00           H
ATOM   3338 3HD1 LEU A 227      48.896  20.805  32.546  1.00  0.00           H
ATOM   3339  CD2 LEU A 227      51.357  22.034  31.890  1.00  0.00           C
ATOM   3340 1HD2 LEU A 227      51.767  22.241  32.876  1.00  0.00           H
ATOM   3341 2HD2 LEU A 227      51.340  20.972  31.638  1.00  0.00           H
ATOM   3342 3HD2 LEU A 227      52.001  22.526  31.149  1.00  0.00           H
ATOM   3343  C   LEU A 227      49.065  22.685  28.089  1.00  0.00           C
ATOM   3344  O   LEU A 227      47.940  23.072  28.015  1.00  0.00           O
ATOM   3345  N   PRO A 228      49.490  21.712  27.298  1.00  0.00           N
ATOM   3346  CD  PRO A 228      50.853  21.304  27.184  1.00  0.00           C
ATOM   3347  HD1 PRO A 228      51.184  20.445  27.767  1.00  0.00           H
ATOM   3348  HD2 PRO A 228      51.463  22.190  27.358  1.00  0.00           H
ATOM   3349  CG  PRO A 228      51.060  20.953  25.746  1.00  0.00           C
ATOM   3350  HG1 PRO A 228      51.826  20.252  25.432  1.00  0.00           H
ATOM   3351  HG2 PRO A 228      51.245  21.867  25.187  1.00  0.00           H
ATOM   3352  CB  PRO A 228      49.721  20.462  25.278  1.00  0.00           C
ATOM   3353  HB1 PRO A 228      49.844  19.391  25.450  1.00  0.00           H
ATOM   3354  HB2 PRO A 228      49.474  20.726  24.253  1.00  0.00           H
ATOM   3355  CA  PRO A 228      48.727  21.143  26.202  1.00  0.00           C
ATOM   3356  HA  PRO A 228      48.295  21.965  25.641  1.00  0.00           H
ATOM   3357  C   PRO A 228      47.663  20.152  26.613  1.00  0.00           C
ATOM   3358  O   PRO A 228      47.626  19.702  27.699  1.00  0.00           O
ATOM   3359  N   GLY A 229      46.585  19.906  25.801  1.00  0.00           N
ATOM   3360  H   GLY A 229      46.482  20.401  24.931  1.00  0.00           H
ATOM   3361  CA  GLY A 229      45.538  18.985  26.092  1.00  0.00           C
ATOM   3362  HA1 GLY A 229      45.905  17.976  26.253  1.00  0.00           H
ATOM   3363  HA2 GLY A 229      44.882  18.791  25.242  1.00  0.00           H
ATOM   3364  C   GLY A 229      44.526  19.382  27.184  1.00  0.00           C
ATOM   3365  O   GLY A 229      43.691  18.509  27.441  1.00  0.00           O
ATOM   3366  N   VAL A 230      44.603  20.547  27.891  1.00  0.00           N
ATOM   3367  H   VAL A 230      45.339  21.185  27.623  1.00  0.00           H
ATOM   3368  CA  VAL A 230      43.736  20.989  29.043  1.00  0.00           C
ATOM   3369  HA  VAL A 230      42.937  20.271  29.173  1.00  0.00           H
ATOM   3370  CB  VAL A 230      44.439  21.045  30.403  1.00  0.00           C
ATOM   3371  HB  VAL A 230      44.954  22.007  30.375  1.00  0.00           H
ATOM   3372  CG1 VAL A 230      43.444  21.215  31.517  1.00  0.00           C
ATOM   3373 1HG1 VAL A 230      42.808  20.334  31.575  1.00  0.00           H
ATOM   3374 2HG1 VAL A 230      44.048  21.234  32.420  1.00  0.00           H
ATOM   3375 3HG1 VAL A 230      42.893  22.154  31.487  1.00  0.00           H
ATOM   3376  CG2 VAL A 230      45.463  19.817  30.483  1.00  0.00           C
ATOM   3377 1HG2 VAL A 230      45.664  19.755  31.550  1.00  0.00           H
ATOM   3378 2HG2 VAL A 230      44.978  18.866  30.253  1.00  0.00           H
ATOM   3379 3HG2 VAL A 230      46.307  20.056  29.832  1.00  0.00           H
ATOM   3380  C   VAL A 230      43.014  22.325  28.719  1.00  0.00           C
ATOM   3381  O   VAL A 230      43.771  23.271  28.669  1.00  0.00           O
ATOM   3382  N   PRO A 231      41.645  22.366  28.653  1.00  0.00           N
ATOM   3383  CD  PRO A 231      40.792  21.173  28.753  1.00  0.00           C
ATOM   3384  HD1 PRO A 231      40.866  20.581  29.667  1.00  0.00           H
ATOM   3385  HD2 PRO A 231      41.058  20.446  27.979  1.00  0.00           H
ATOM   3386  CG  PRO A 231      39.321  21.624  28.598  1.00  0.00           C
ATOM   3387  HG1 PRO A 231      39.003  21.947  29.594  1.00  0.00           H
ATOM   3388  HG2 PRO A 231      38.741  20.849  28.095  1.00  0.00           H
ATOM   3389  CB  PRO A 231      39.465  22.868  27.759  1.00  0.00           C
ATOM   3390  HB1 PRO A 231      38.578  23.500  27.676  1.00  0.00           H
ATOM   3391  HB2 PRO A 231      39.669  22.451  26.773  1.00  0.00           H
ATOM   3392  CA  PRO A 231      40.784  23.523  28.309  1.00  0.00           C
ATOM   3393  HA  PRO A 231      41.306  24.042  27.508  1.00  0.00           H
ATOM   3394  C   PRO A 231      40.594  24.548  29.409  1.00  0.00           C
ATOM   3395  O   PRO A 231      40.975  24.358  30.614  1.00  0.00           O
ATOM   3396  N   PRO A 232      40.015  25.710  29.120  1.00  0.00           N
ATOM   3397  CD  PRO A 232      39.341  26.158  27.861  1.00  0.00           C
ATOM   3398  HD1 PRO A 232      38.565  25.439  27.574  1.00  0.00           H
ATOM   3399  HD2 PRO A 232      40.060  26.335  27.075  1.00  0.00           H
ATOM   3400  CG  PRO A 232      38.555  27.477  28.243  1.00  0.00           C
ATOM   3401  HG1 PRO A 232      37.534  27.287  28.581  1.00  0.00           H
ATOM   3402  HG2 PRO A 232      38.548  28.198  27.426  1.00  0.00           H
ATOM   3403  CB  PRO A 232      39.303  27.993  29.540  1.00  0.00           C
ATOM   3404  HB1 PRO A 232      38.743  28.554  30.292  1.00  0.00           H
ATOM   3405  HB2 PRO A 232      40.079  28.633  29.104  1.00  0.00           H
ATOM   3406  CA  PRO A 232      39.817  26.700  30.198  1.00  0.00           C
ATOM   3407  HA  PRO A 232      40.791  26.853  30.661  1.00  0.00           H
ATOM   3408  C   PRO A 232      38.744  26.303  31.260  1.00  0.00           C
ATOM   3409  O   PRO A 232      37.762  25.636  31.009  1.00  0.00           O
ATOM   3410  N   PHE A 233      39.033  26.826  32.496  1.00  0.00           N
ATOM   3411  H   PHE A 233      39.854  27.397  32.598  1.00  0.00           H
ATOM   3412  CA  PHE A 233      38.257  26.698  33.712  1.00  0.00           C
ATOM   3413  HA  PHE A 233      37.591  25.835  33.625  1.00  0.00           H
ATOM   3414  CB  PHE A 233      39.221  26.426  34.882  1.00  0.00           C
ATOM   3415  HB1 PHE A 233      38.705  26.302  35.834  1.00  0.00           H
ATOM   3416  HB2 PHE A 233      39.870  27.303  34.882  1.00  0.00           H
ATOM   3417  CG  PHE A 233      40.250  25.294  34.681  1.00  0.00           C
ATOM   3418  CD1 PHE A 233      41.408  25.464  33.894  1.00  0.00           C
ATOM   3419  HD1 PHE A 233      41.550  26.421  33.401  1.00  0.00           H
ATOM   3420  CE1 PHE A 233      42.342  24.366  33.722  1.00  0.00           C
ATOM   3421  HE1 PHE A 233      43.142  24.564  33.030  1.00  0.00           H
ATOM   3422  CZ  PHE A 233      42.084  23.134  34.317  1.00  0.00           C
ATOM   3423  HZ  PHE A 233      42.739  22.296  34.165  1.00  0.00           H
ATOM   3424  CE2 PHE A 233      40.879  22.976  35.058  1.00  0.00           C
ATOM   3425  HE2 PHE A 233      40.635  22.003  35.445  1.00  0.00           H
ATOM   3426  CD2 PHE A 233      40.065  24.112  35.350  1.00  0.00           C
ATOM   3427  HD2 PHE A 233      39.134  23.812  35.812  1.00  0.00           H
ATOM   3428  C   PHE A 233      37.457  27.937  34.010  1.00  0.00           C
ATOM   3429  O   PHE A 233      37.709  29.003  33.468  1.00  0.00           O
ATOM   3430  N   LEU A 234      36.423  27.854  34.876  1.00  0.00           N
ATOM   3431  H   LEU A 234      36.202  26.911  35.179  1.00  0.00           H
ATOM   3432  CA  LEU A 234      35.709  28.941  35.436  1.00  0.00           C
ATOM   3433  HA  LEU A 234      36.276  29.860  35.296  1.00  0.00           H
ATOM   3434  CB  LEU A 234      34.424  29.103  34.681  1.00  0.00           C
ATOM   3435  HB1 LEU A 234      33.834  28.193  34.647  1.00  0.00           H
ATOM   3436  HB2 LEU A 234      34.744  29.503  33.711  1.00  0.00           H
ATOM   3437  CG  LEU A 234      33.482  30.239  35.190  1.00  0.00           C
ATOM   3438  HG  LEU A 234      32.996  30.014  36.145  1.00  0.00           H
ATOM   3439  CD1 LEU A 234      34.201  31.630  35.139  1.00  0.00           C
ATOM   3440 1HD1 LEU A 234      34.636  31.810  34.162  1.00  0.00           H
ATOM   3441 2HD1 LEU A 234      33.521  32.460  35.354  1.00  0.00           H
ATOM   3442 3HD1 LEU A 234      35.021  31.626  35.849  1.00  0.00           H
ATOM   3443  CD2 LEU A 234      32.330  30.360  34.255  1.00  0.00           C
ATOM   3444 1HD2 LEU A 234      32.637  30.546  33.228  1.00  0.00           H
ATOM   3445 2HD2 LEU A 234      31.725  29.449  34.230  1.00  0.00           H
ATOM   3446 3HD2 LEU A 234      31.707  31.198  34.576  1.00  0.00           H
ATOM   3447  C   LEU A 234      35.587  28.652  36.931  1.00  0.00           C
ATOM   3448  O   LEU A 234      34.759  27.858  37.316  1.00  0.00           O
ATOM   3449  N   LEU A 235      36.486  29.289  37.736  1.00  0.00           N
ATOM   3450  H   LEU A 235      37.122  29.995  37.389  1.00  0.00           H
ATOM   3451  CA  LEU A 235      36.508  29.318  39.229  1.00  0.00           C
ATOM   3452  HA  LEU A 235      36.300  28.304  39.562  1.00  0.00           H
ATOM   3453  CB  LEU A 235      37.971  29.733  39.577  1.00  0.00           C
ATOM   3454  HB1 LEU A 235      38.180  30.751  39.210  1.00  0.00           H
ATOM   3455  HB2 LEU A 235      38.633  29.092  38.991  1.00  0.00           H
ATOM   3456  CG  LEU A 235      38.389  29.545  41.068  1.00  0.00           C
ATOM   3457  HG  LEU A 235      38.005  30.377  41.653  1.00  0.00           H
ATOM   3458  CD1 LEU A 235      37.941  28.221  41.570  1.00  0.00           C
ATOM   3459 1HD1 LEU A 235      38.144  27.439  40.837  1.00  0.00           H
ATOM   3460 2HD1 LEU A 235      38.360  27.941  42.540  1.00  0.00           H
ATOM   3461 3HD1 LEU A 235      36.855  28.285  41.639  1.00  0.00           H
ATOM   3462  CD2 LEU A 235      39.933  29.686  41.126  1.00  0.00           C
ATOM   3463 1HD2 LEU A 235      40.436  28.908  40.566  1.00  0.00           H
ATOM   3464 2HD2 LEU A 235      40.149  30.654  40.673  1.00  0.00           H
ATOM   3465 3HD2 LEU A 235      40.264  29.725  42.165  1.00  0.00           H
ATOM   3466  C   LEU A 235      35.487  30.322  39.800  1.00  0.00           C
ATOM   3467  O   LEU A 235      35.327  31.497  39.346  1.00  0.00           O
ATOM   3468  N   HIS A 236      34.577  29.843  40.616  1.00  0.00           N
ATOM   3469  H   HIS A 236      34.622  28.903  40.982  1.00  0.00           H
ATOM   3470  CA  HIS A 236      33.318  30.545  41.000  1.00  0.00           C
ATOM   3471  HA  HIS A 236      33.543  31.611  41.015  1.00  0.00           H
ATOM   3472  CB  HIS A 236      32.202  30.263  39.916  1.00  0.00           C
ATOM   3473  HB1 HIS A 236      32.589  30.670  38.983  1.00  0.00           H
ATOM   3474  HB2 HIS A 236      31.314  30.855  40.171  1.00  0.00           H
ATOM   3475  CG  HIS A 236      31.760  28.894  39.750  1.00  0.00           C
ATOM   3476  ND1 HIS A 236      30.856  28.238  40.579  1.00  0.00           N
ATOM   3477  HD1 HIS A 236      30.700  28.361  41.576  1.00  0.00           H
ATOM   3478  CE1 HIS A 236      30.465  27.134  39.911  1.00  0.00           C
ATOM   3479  HE1 HIS A 236      29.797  26.386  40.323  1.00  0.00           H
ATOM   3480  NE2 HIS A 236      31.105  27.030  38.785  1.00  0.00           N
ATOM   3481  CD2 HIS A 236      31.912  28.135  38.625  1.00  0.00           C
ATOM   3482  HD2 HIS A 236      32.516  28.378  37.768  1.00  0.00           H
ATOM   3483  C   HIS A 236      32.895  30.186  42.400  1.00  0.00           C
ATOM   3484  O   HIS A 236      33.216  29.255  43.091  1.00  0.00           O
ATOM   3485  N   ARG A 237      31.998  31.111  42.884  1.00  0.00           N
ATOM   3486  H   ARG A 237      31.874  32.006  42.422  1.00  0.00           H
ATOM   3487  CA  ARG A 237      31.353  30.890  44.169  1.00  0.00           C
ATOM   3488  HA  ARG A 237      31.999  30.899  45.049  1.00  0.00           H
ATOM   3489  CB  ARG A 237      30.354  32.071  44.404  1.00  0.00           C
ATOM   3490  HB1 ARG A 237      29.690  31.844  45.239  1.00  0.00           H
ATOM   3491  HB2 ARG A 237      29.721  32.159  43.512  1.00  0.00           H
ATOM   3492  CG  ARG A 237      30.996  33.438  44.702  1.00  0.00           C
ATOM   3493  HG1 ARG A 237      30.111  34.066  44.804  1.00  0.00           H
ATOM   3494  HG2 ARG A 237      31.643  33.759  43.897  1.00  0.00           H
ATOM   3495  CD  ARG A 237      31.779  33.452  45.943  1.00  0.00           C
ATOM   3496  HD1 ARG A 237      32.293  34.419  45.989  1.00  0.00           H
ATOM   3497  HD2 ARG A 237      32.438  32.587  45.997  1.00  0.00           H
ATOM   3498  NE  ARG A 237      30.915  33.351  47.128  1.00  0.00           N
ATOM   3499  HE  ARG A 237      30.609  32.461  47.496  1.00  0.00           H
ATOM   3500  CZ  ARG A 237      30.544  34.349  47.987  1.00  0.00           C
ATOM   3501  NH1 ARG A 237      30.862  35.599  47.797  1.00  0.00           N
ATOM   3502 1HH1 ARG A 237      31.254  35.938  46.930  1.00  0.00           H
ATOM   3503 2HH1 ARG A 237      30.341  36.321  48.274  1.00  0.00           H
ATOM   3504  NH2 ARG A 237      29.789  34.085  48.952  1.00  0.00           N
ATOM   3505 1HH2 ARG A 237      29.567  33.134  49.214  1.00  0.00           H
ATOM   3506 2HH2 ARG A 237      29.520  34.848  49.559  1.00  0.00           H
ATOM   3507  C   ARG A 237      30.533  29.600  44.183  1.00  0.00           C
ATOM   3508  O   ARG A 237      29.757  29.343  43.267  1.00  0.00           O
ATOM   3509  N   GLY A 238      30.682  28.779  45.159  1.00  0.00           N
ATOM   3510  H   GLY A 238      31.397  28.861  45.859  1.00  0.00           H
ATOM   3511  CA  GLY A 238      29.979  27.506  45.247  1.00  0.00           C
ATOM   3512  HA1 GLY A 238      29.940  27.028  44.271  1.00  0.00           H
ATOM   3513  HA2 GLY A 238      28.916  27.754  45.310  1.00  0.00           H
ATOM   3514  C   GLY A 238      30.337  26.452  46.373  1.00  0.00           C
ATOM   3515  O   GLY A 238      31.183  26.625  47.238  1.00  0.00           O
ATOM   3516  N   GLY A 239      29.521  25.333  46.464  1.00  0.00           N
ATOM   3517  H   GLY A 239      28.790  25.144  45.793  1.00  0.00           H
ATOM   3518  CA  GLY A 239      29.656  24.387  47.564  1.00  0.00           C
ATOM   3519  HA1 GLY A 239      30.731  24.248  47.636  1.00  0.00           H
ATOM   3520  HA2 GLY A 239      29.240  23.418  47.287  1.00  0.00           H
ATOM   3521  C   GLY A 239      29.027  24.820  48.931  1.00  0.00           C
ATOM   3522  O   GLY A 239      29.816  25.240  49.782  1.00  0.00           O
ATOM   3523  N   GLY A 240      27.740  24.790  49.092  1.00  0.00           N
ATOM   3524  H   GLY A 240      27.248  24.516  48.254  1.00  0.00           H
ATOM   3525  CA  GLY A 240      27.038  25.471  50.186  1.00  0.00           C
ATOM   3526  HA1 GLY A 240      27.513  25.139  51.099  1.00  0.00           H
ATOM   3527  HA2 GLY A 240      25.985  25.193  50.199  1.00  0.00           H
ATOM   3528  C   GLY A 240      27.092  26.961  50.110  1.00  0.00           C
ATOM   3529  O   GLY A 240      27.269  27.554  51.184  1.00  0.00           O
ATOM   3530  N   ASP A 241      27.266  27.606  48.924  1.00  0.00           N
ATOM   3531  H   ASP A 241      27.133  27.074  48.079  1.00  0.00           H
ATOM   3532  CA  ASP A 241      27.509  29.055  48.735  1.00  0.00           C
ATOM   3533  HA  ASP A 241      27.106  29.614  49.578  1.00  0.00           H
ATOM   3534  CB  ASP A 241      28.976  29.265  48.635  1.00  0.00           C
ATOM   3535  HB1 ASP A 241      29.294  28.709  47.758  1.00  0.00           H
ATOM   3536  HB2 ASP A 241      29.429  28.749  49.472  1.00  0.00           H
ATOM   3537  CG  ASP A 241      29.406  30.700  48.698  1.00  0.00           C
ATOM   3538  OD1 ASP A 241      28.735  31.541  49.247  1.00  0.00           O
ATOM   3539  OD2 ASP A 241      30.611  30.947  48.372  1.00  0.00           O
ATOM   3540  C   ASP A 241      26.861  29.602  47.538  1.00  0.00           C
ATOM   3541  O   ASP A 241      26.803  28.924  46.524  1.00  0.00           O
ATOM   3542  N   LEU A 242      26.180  30.765  47.621  1.00  0.00           N
ATOM   3543  H   LEU A 242      26.394  31.337  48.431  1.00  0.00           H
ATOM   3544  CA  LEU A 242      25.250  31.398  46.632  1.00  0.00           C
ATOM   3545  HA  LEU A 242      24.543  31.933  47.254  1.00  0.00           H
ATOM   3546  CB  LEU A 242      26.035  32.427  45.795  1.00  0.00           C
ATOM   3547  HB1 LEU A 242      25.296  32.986  45.223  1.00  0.00           H
ATOM   3548  HB2 LEU A 242      26.596  31.939  45.005  1.00  0.00           H
ATOM   3549  CG  LEU A 242      26.946  33.494  46.457  1.00  0.00           C
ATOM   3550  HG  LEU A 242      27.786  33.078  47.011  1.00  0.00           H
ATOM   3551  CD1 LEU A 242      27.544  34.472  45.446  1.00  0.00           C
ATOM   3552 1HD1 LEU A 242      27.849  33.889  44.575  1.00  0.00           H
ATOM   3553 2HD1 LEU A 242      26.884  35.261  45.091  1.00  0.00           H
ATOM   3554 3HD1 LEU A 242      28.463  34.880  45.852  1.00  0.00           H
ATOM   3555  CD2 LEU A 242      26.267  34.383  47.466  1.00  0.00           C
ATOM   3556 1HD2 LEU A 242      26.915  35.192  47.835  1.00  0.00           H
ATOM   3557 2HD2 LEU A 242      25.421  34.889  47.000  1.00  0.00           H
ATOM   3558 3HD2 LEU A 242      25.943  33.773  48.300  1.00  0.00           H
ATOM   3559  C   LEU A 242      24.471  30.384  45.704  1.00  0.00           C
ATOM   3560  O   LEU A 242      24.585  30.514  44.418  1.00  0.00           O
ATOM   3561  N   PRO A 243      23.710  29.405  46.248  1.00  0.00           N
ATOM   3562  CD  PRO A 243      23.460  29.296  47.667  1.00  0.00           C
ATOM   3563  HD1 PRO A 243      22.726  30.070  47.853  1.00  0.00           H
ATOM   3564  HD2 PRO A 243      24.335  29.441  48.297  1.00  0.00           H
ATOM   3565  CG  PRO A 243      22.774  27.916  47.951  1.00  0.00           C
ATOM   3566  HG1 PRO A 243      21.994  28.032  48.702  1.00  0.00           H
ATOM   3567  HG2 PRO A 243      23.572  27.272  48.341  1.00  0.00           H
ATOM   3568  CB  PRO A 243      22.346  27.473  46.601  1.00  0.00           C
ATOM   3569  HB1 PRO A 243      21.267  27.542  46.441  1.00  0.00           H
ATOM   3570  HB2 PRO A 243      22.499  26.424  46.346  1.00  0.00           H
ATOM   3571  CA  PRO A 243      23.216  28.224  45.601  1.00  0.00           C
ATOM   3572  HA  PRO A 243      24.020  27.537  45.348  1.00  0.00           H
ATOM   3573  C   PRO A 243      22.405  28.489  44.297  1.00  0.00           C
ATOM   3574  O   PRO A 243      22.664  27.743  43.324  1.00  0.00           O
ATOM   3575  N   ASN A 244      21.595  29.532  44.221  1.00  0.00           N
ATOM   3576  H   ASN A 244      21.634  30.133  45.023  1.00  0.00           H
ATOM   3577  CA  ASN A 244      20.675  29.926  43.152  1.00  0.00           C
ATOM   3578  HA  ASN A 244      20.134  29.042  42.802  1.00  0.00           H
ATOM   3579  CB  ASN A 244      19.730  31.003  43.580  1.00  0.00           C
ATOM   3580  HB1 ASN A 244      19.032  31.205  42.769  1.00  0.00           H
ATOM   3581  HB2 ASN A 244      20.328  31.899  43.770  1.00  0.00           H
ATOM   3582  CG  ASN A 244      18.927  30.604  44.808  1.00  0.00           C
ATOM   3583  OD1 ASN A 244      18.114  29.661  44.816  1.00  0.00           O
ATOM   3584  ND2 ASN A 244      19.278  31.133  45.904  1.00  0.00           N
ATOM   3585 1HD2 ASN A 244      20.048  31.789  45.885  1.00  0.00           H
ATOM   3586 2HD2 ASN A 244      18.980  30.618  46.727  1.00  0.00           H
ATOM   3587  C   ASN A 244      21.453  30.426  42.015  1.00  0.00           C
ATOM   3588  O   ASN A 244      21.052  30.174  40.852  1.00  0.00           O
ATOM   3589  N   SER A 245      22.622  31.052  42.234  1.00  0.00           N
ATOM   3590  H   SER A 245      22.824  31.432  43.140  1.00  0.00           H
ATOM   3591  CA  SER A 245      23.602  31.428  41.263  1.00  0.00           C
ATOM   3592  HA  SER A 245      23.091  31.829  40.397  1.00  0.00           H
ATOM   3593  CB  SER A 245      24.498  32.551  41.839  1.00  0.00           C
ATOM   3594  HB1 SER A 245      25.230  32.834  41.082  1.00  0.00           H
ATOM   3595  HB2 SER A 245      24.963  32.210  42.757  1.00  0.00           H
ATOM   3596  OG  SER A 245      23.732  33.708  42.082  1.00  0.00           O
ATOM   3597  HG  SER A 245      23.478  33.734  43.007  1.00  0.00           H
ATOM   3598  C   SER A 245      24.475  30.280  40.807  1.00  0.00           C
ATOM   3599  O   SER A 245      24.950  30.395  39.693  1.00  0.00           O
ATOM   3600  N   GLN A 246      24.703  29.188  41.625  1.00  0.00           N
ATOM   3601  H   GLN A 246      24.229  29.021  42.510  1.00  0.00           H
ATOM   3602  CA  GLN A 246      25.560  28.042  41.227  1.00  0.00           C
ATOM   3603  HA  GLN A 246      26.382  28.545  40.728  1.00  0.00           H
ATOM   3604  CB  GLN A 246      26.048  27.389  42.467  1.00  0.00           C
ATOM   3605  HB1 GLN A 246      25.295  26.717  42.864  1.00  0.00           H
ATOM   3606  HB2 GLN A 246      26.246  28.060  43.298  1.00  0.00           H
ATOM   3607  CG  GLN A 246      27.347  26.618  42.211  1.00  0.00           C
ATOM   3608  HG1 GLN A 246      28.173  27.329  42.139  1.00  0.00           H
ATOM   3609  HG2 GLN A 246      27.180  26.217  41.205  1.00  0.00           H
ATOM   3610  CD  GLN A 246      27.682  25.589  43.303  1.00  0.00           C
ATOM   3611  OE1 GLN A 246      27.438  25.623  44.515  1.00  0.00           O
ATOM   3612  NE2 GLN A 246      28.169  24.396  42.906  1.00  0.00           N
ATOM   3613 1HE2 GLN A 246      28.328  24.184  41.928  1.00  0.00           H
ATOM   3614 2HE2 GLN A 246      28.491  23.717  43.582  1.00  0.00           H
ATOM   3615  C   GLN A 246      24.860  27.084  40.225  1.00  0.00           C
ATOM   3616  O   GLN A 246      25.472  26.684  39.249  1.00  0.00           O
ATOM   3617  N   GLU A 247      23.558  27.008  40.287  1.00  0.00           N
ATOM   3618  H   GLU A 247      23.213  27.224  41.206  1.00  0.00           H
ATOM   3619  CA  GLU A 247      22.660  26.233  39.459  1.00  0.00           C
ATOM   3620  HA  GLU A 247      23.136  25.262  39.319  1.00  0.00           H
ATOM   3621  CB  GLU A 247      21.288  26.168  40.183  1.00  0.00           C
ATOM   3622  HB1 GLU A 247      20.720  27.102  40.194  1.00  0.00           H
ATOM   3623  HB2 GLU A 247      21.556  26.007  41.224  1.00  0.00           H
ATOM   3624  CG  GLU A 247      20.355  25.043  39.634  1.00  0.00           C
ATOM   3625  HG1 GLU A 247      20.918  24.154  39.894  1.00  0.00           H
ATOM   3626  HG2 GLU A 247      20.314  25.250  38.558  1.00  0.00           H
ATOM   3627  CD  GLU A 247      18.937  25.050  40.160  1.00  0.00           C
ATOM   3628  OE1 GLU A 247      18.820  24.791  41.370  1.00  0.00           O
ATOM   3629  OE2 GLU A 247      17.966  25.193  39.393  1.00  0.00           O
ATOM   3630  C   GLU A 247      22.571  27.022  38.133  1.00  0.00           C
ATOM   3631  O   GLU A 247      22.411  26.471  37.028  1.00  0.00           O
ATOM   3632  N   ALA A 248      22.480  28.393  38.270  1.00  0.00           N
ATOM   3633  H   ALA A 248      22.498  28.766  39.204  1.00  0.00           H
ATOM   3634  CA  ALA A 248      22.431  29.298  37.112  1.00  0.00           C
ATOM   3635  HA  ALA A 248      21.672  28.931  36.426  1.00  0.00           H
ATOM   3636  CB  ALA A 248      22.041  30.729  37.627  1.00  0.00           C
ATOM   3637  HB1 ALA A 248      21.322  30.588  38.423  1.00  0.00           H
ATOM   3638  HB2 ALA A 248      22.911  31.311  37.930  1.00  0.00           H
ATOM   3639  HB3 ALA A 248      21.596  31.212  36.761  1.00  0.00           H
ATOM   3640  C   ALA A 248      23.804  29.255  36.360  1.00  0.00           C
ATOM   3641  O   ALA A 248      23.765  29.135  35.116  1.00  0.00           O
ATOM   3642  N   LEU A 249      24.971  29.247  37.024  1.00  0.00           N
ATOM   3643  H   LEU A 249      24.930  29.406  38.023  1.00  0.00           H
ATOM   3644  CA  LEU A 249      26.290  29.018  36.343  1.00  0.00           C
ATOM   3645  HA  LEU A 249      26.447  29.730  35.533  1.00  0.00           H
ATOM   3646  CB  LEU A 249      27.422  29.188  37.317  1.00  0.00           C
ATOM   3647  HB1 LEU A 249      28.387  28.889  36.917  1.00  0.00           H
ATOM   3648  HB2 LEU A 249      27.263  28.584  38.213  1.00  0.00           H
ATOM   3649  CG  LEU A 249      27.744  30.663  37.691  1.00  0.00           C
ATOM   3650  HG  LEU A 249      26.780  31.176  37.702  1.00  0.00           H
ATOM   3651  CD1 LEU A 249      28.399  30.733  39.029  1.00  0.00           C
ATOM   3652 1HD1 LEU A 249      27.737  30.447  39.853  1.00  0.00           H
ATOM   3653 2HD1 LEU A 249      29.256  30.057  39.070  1.00  0.00           H
ATOM   3654 3HD1 LEU A 249      28.710  31.750  39.261  1.00  0.00           H
ATOM   3655  CD2 LEU A 249      28.601  31.382  36.623  1.00  0.00           C
ATOM   3656 1HD2 LEU A 249      29.616  31.006  36.524  1.00  0.00           H
ATOM   3657 2HD2 LEU A 249      28.063  31.435  35.678  1.00  0.00           H
ATOM   3658 3HD2 LEU A 249      28.707  32.399  37.001  1.00  0.00           H
ATOM   3659  C   LEU A 249      26.320  27.633  35.593  1.00  0.00           C
ATOM   3660  O   LEU A 249      26.866  27.534  34.503  1.00  0.00           O
ATOM   3661  N   GLN A 250      25.554  26.697  36.067  1.00  0.00           N
ATOM   3662  H   GLN A 250      25.293  26.764  37.039  1.00  0.00           H
ATOM   3663  CA  GLN A 250      25.458  25.315  35.500  1.00  0.00           C
ATOM   3664  HA  GLN A 250      26.455  24.914  35.337  1.00  0.00           H
ATOM   3665  CB  GLN A 250      24.800  24.446  36.613  1.00  0.00           C
ATOM   3666  HB1 GLN A 250      24.172  23.657  36.177  1.00  0.00           H
ATOM   3667  HB2 GLN A 250      24.290  25.072  37.340  1.00  0.00           H
ATOM   3668  CG  GLN A 250      25.931  23.819  37.434  1.00  0.00           C
ATOM   3669  HG1 GLN A 250      26.821  24.441  37.541  1.00  0.00           H
ATOM   3670  HG2 GLN A 250      26.295  23.055  36.758  1.00  0.00           H
ATOM   3671  CD  GLN A 250      25.500  23.273  38.758  1.00  0.00           C
ATOM   3672  OE1 GLN A 250      25.541  24.005  39.743  1.00  0.00           O
ATOM   3673  NE2 GLN A 250      24.971  22.066  38.793  1.00  0.00           N
ATOM   3674 1HE2 GLN A 250      24.985  21.511  37.954  1.00  0.00           H
ATOM   3675 2HE2 GLN A 250      24.306  21.862  39.524  1.00  0.00           H
ATOM   3676  C   GLN A 250      24.838  25.370  34.042  1.00  0.00           C
ATOM   3677  O   GLN A 250      24.959  24.364  33.329  1.00  0.00           O
ATOM   3678  N   LYS A 251      24.321  26.532  33.598  1.00  0.00           N
ATOM   3679  H   LYS A 251      24.336  27.342  34.204  1.00  0.00           H
ATOM   3680  CA  LYS A 251      23.867  26.771  32.225  1.00  0.00           C
ATOM   3681  HA  LYS A 251      23.537  25.817  31.828  1.00  0.00           H
ATOM   3682  CB  LYS A 251      22.707  27.761  32.138  1.00  0.00           C
ATOM   3683  HB1 LYS A 251      22.292  27.666  31.135  1.00  0.00           H
ATOM   3684  HB2 LYS A 251      23.107  28.768  32.167  1.00  0.00           H
ATOM   3685  CG  LYS A 251      21.586  27.445  33.205  1.00  0.00           C
ATOM   3686  HG1 LYS A 251      21.994  27.682  34.185  1.00  0.00           H
ATOM   3687  HG2 LYS A 251      21.355  26.381  33.121  1.00  0.00           H
ATOM   3688  CD  LYS A 251      20.295  28.250  33.061  1.00  0.00           C
ATOM   3689  HD1 LYS A 251      19.711  28.071  33.959  1.00  0.00           H
ATOM   3690  HD2 LYS A 251      19.738  27.898  32.191  1.00  0.00           H
ATOM   3691  CE  LYS A 251      20.624  29.797  33.151  1.00  0.00           C
ATOM   3692  HE1 LYS A 251      21.341  30.040  32.368  1.00  0.00           H
ATOM   3693  HE2 LYS A 251      21.083  29.928  34.123  1.00  0.00           H
ATOM   3694  NZ  LYS A 251      19.396  30.586  32.972  1.00  0.00           N
ATOM   3695  HZ1 LYS A 251      19.675  31.555  32.937  1.00  0.00           H
ATOM   3696  HZ2 LYS A 251      18.969  30.372  32.084  1.00  0.00           H
ATOM   3697  HZ3 LYS A 251      18.757  30.366  33.721  1.00  0.00           H
ATOM   3698  C   LYS A 251      25.037  27.129  31.294  1.00  0.00           C
ATOM   3699  O   LYS A 251      24.880  26.929  30.079  1.00  0.00           O
ATOM   3700  N   LEU A 252      26.189  27.690  31.706  1.00  0.00           N
ATOM   3701  H   LEU A 252      26.344  27.744  32.706  1.00  0.00           H
ATOM   3702  CA  LEU A 252      27.319  27.924  30.824  1.00  0.00           C
ATOM   3703  HA  LEU A 252      26.982  28.515  29.966  1.00  0.00           H
ATOM   3704  CB  LEU A 252      28.501  28.645  31.638  1.00  0.00           C
ATOM   3705  HB1 LEU A 252      29.251  28.908  30.895  1.00  0.00           H
ATOM   3706  HB2 LEU A 252      28.844  28.089  32.518  1.00  0.00           H
ATOM   3707  CG  LEU A 252      28.105  30.047  32.147  1.00  0.00           C
ATOM   3708  HG  LEU A 252      27.248  30.131  32.810  1.00  0.00           H
ATOM   3709  CD1 LEU A 252      29.317  30.533  33.073  1.00  0.00           C
ATOM   3710 1HD1 LEU A 252      29.414  29.943  33.991  1.00  0.00           H
ATOM   3711 2HD1 LEU A 252      30.218  30.456  32.468  1.00  0.00           H
ATOM   3712 3HD1 LEU A 252      29.056  31.548  33.363  1.00  0.00           H
ATOM   3713  CD2 LEU A 252      27.970  31.097  31.027  1.00  0.00           C
ATOM   3714 1HD2 LEU A 252      27.355  30.748  30.197  1.00  0.00           H
ATOM   3715 2HD2 LEU A 252      27.640  32.037  31.473  1.00  0.00           H
ATOM   3716 3HD2 LEU A 252      28.923  31.253  30.531  1.00  0.00           H
ATOM   3717  C   LEU A 252      27.933  26.606  30.384  1.00  0.00           C
ATOM   3718  O   LEU A 252      27.963  25.638  31.129  1.00  0.00           O
ATOM   3719  N   SER A 253      28.348  26.582  29.063  1.00  0.00           N
ATOM   3720  H   SER A 253      28.283  27.403  28.484  1.00  0.00           H
ATOM   3721  CA  SER A 253      28.908  25.367  28.430  1.00  0.00           C
ATOM   3722  HA  SER A 253      29.154  24.647  29.211  1.00  0.00           H
ATOM   3723  CB  SER A 253      27.861  24.735  27.512  1.00  0.00           C
ATOM   3724  HB1 SER A 253      27.021  24.366  28.099  1.00  0.00           H
ATOM   3725  HB2 SER A 253      28.336  23.896  27.006  1.00  0.00           H
ATOM   3726  OG  SER A 253      27.335  25.662  26.603  1.00  0.00           O
ATOM   3727  HG  SER A 253      27.904  25.677  25.828  1.00  0.00           H
ATOM   3728  C   SER A 253      30.281  25.564  27.889  1.00  0.00           C
ATOM   3729  O   SER A 253      30.830  24.617  27.330  1.00  0.00           O
ATOM   3730  N   ASP A 254      30.843  26.790  27.894  1.00  0.00           N
ATOM   3731  H   ASP A 254      30.348  27.471  28.445  1.00  0.00           H
ATOM   3732  CA  ASP A 254      32.173  27.121  27.285  1.00  0.00           C
ATOM   3733  HA  ASP A 254      32.219  26.473  26.409  1.00  0.00           H
ATOM   3734  CB  ASP A 254      32.234  28.591  26.720  1.00  0.00           C
ATOM   3735  HB1 ASP A 254      33.041  28.750  26.005  1.00  0.00           H
ATOM   3736  HB2 ASP A 254      32.406  29.245  27.572  1.00  0.00           H
ATOM   3737  CG  ASP A 254      31.017  29.003  25.865  1.00  0.00           C
ATOM   3738  OD1 ASP A 254      30.342  30.012  26.197  1.00  0.00           O
ATOM   3739  OD2 ASP A 254      30.555  28.267  24.935  1.00  0.00           O
ATOM   3740  C   ASP A 254      33.398  26.713  28.144  1.00  0.00           C
ATOM   3741  O   ASP A 254      34.556  27.036  27.751  1.00  0.00           O
ATOM   3742  N   VAL A 255      33.165  26.239  29.386  1.00  0.00           N
ATOM   3743  H   VAL A 255      32.201  26.109  29.663  1.00  0.00           H
ATOM   3744  CA  VAL A 255      34.111  26.156  30.501  1.00  0.00           C
ATOM   3745  HA  VAL A 255      35.160  26.235  30.183  1.00  0.00           H
ATOM   3746  CB  VAL A 255      33.950  27.443  31.385  1.00  0.00           C
ATOM   3747  HB  VAL A 255      34.519  27.293  32.301  1.00  0.00           H
ATOM   3748  CG1 VAL A 255      34.479  28.762  30.797  1.00  0.00           C
ATOM   3749 1HG1 VAL A 255      34.449  29.484  31.602  1.00  0.00           H
ATOM   3750 2HG1 VAL A 255      35.518  28.586  30.515  1.00  0.00           H
ATOM   3751 3HG1 VAL A 255      33.910  29.246  30.007  1.00  0.00           H
ATOM   3752  CG2 VAL A 255      32.503  27.788  31.778  1.00  0.00           C
ATOM   3753 1HG2 VAL A 255      32.344  28.858  31.892  1.00  0.00           H
ATOM   3754 2HG2 VAL A 255      31.744  27.392  31.098  1.00  0.00           H
ATOM   3755 3HG2 VAL A 255      32.381  27.226  32.704  1.00  0.00           H
ATOM   3756  C   VAL A 255      34.060  24.904  31.336  1.00  0.00           C
ATOM   3757  O   VAL A 255      33.076  24.147  31.300  1.00  0.00           O
ATOM   3758  N   THR A 256      35.147  24.614  32.033  1.00  0.00           N
ATOM   3759  H   THR A 256      35.992  25.121  31.821  1.00  0.00           H
ATOM   3760  CA  THR A 256      35.048  23.655  33.174  1.00  0.00           C
ATOM   3761  HA  THR A 256      34.257  22.914  33.024  1.00  0.00           H
ATOM   3762  CB  THR A 256      36.388  22.929  33.407  1.00  0.00           C
ATOM   3763  HB  THR A 256      37.123  23.663  33.709  1.00  0.00           H
ATOM   3764  CG2 THR A 256      36.445  21.966  34.614  1.00  0.00           C
ATOM   3765 1HG2 THR A 256      37.275  21.274  34.443  1.00  0.00           H
ATOM   3766 2HG2 THR A 256      36.652  22.484  35.555  1.00  0.00           H
ATOM   3767 3HG2 THR A 256      35.487  21.450  34.630  1.00  0.00           H
ATOM   3768  OG1 THR A 256      36.921  22.254  32.164  1.00  0.00           O
ATOM   3769  HG1 THR A 256      37.862  22.445  32.177  1.00  0.00           H
ATOM   3770  C   THR A 256      34.612  24.381  34.414  1.00  0.00           C
ATOM   3771  O   THR A 256      35.344  25.164  34.978  1.00  0.00           O
ATOM   3772  N   LEU A 257      33.432  24.038  34.955  1.00  0.00           N
ATOM   3773  H   LEU A 257      33.141  23.114  34.675  1.00  0.00           H
ATOM   3774  CA  LEU A 257      32.836  24.783  36.090  1.00  0.00           C
ATOM   3775  HA  LEU A 257      32.985  25.843  35.904  1.00  0.00           H
ATOM   3776  CB  LEU A 257      31.373  24.618  36.100  1.00  0.00           C
ATOM   3777  HB1 LEU A 257      31.062  25.002  37.063  1.00  0.00           H
ATOM   3778  HB2 LEU A 257      31.224  23.540  36.123  1.00  0.00           H
ATOM   3779  CG  LEU A 257      30.505  25.266  35.012  1.00  0.00           C
ATOM   3780  HG  LEU A 257      30.870  24.930  34.038  1.00  0.00           H
ATOM   3781  CD1 LEU A 257      29.088  24.853  35.222  1.00  0.00           C
ATOM   3782 1HD1 LEU A 257      28.891  23.778  35.158  1.00  0.00           H
ATOM   3783 2HD1 LEU A 257      28.781  25.191  36.205  1.00  0.00           H
ATOM   3784 3HD1 LEU A 257      28.452  25.331  34.477  1.00  0.00           H
ATOM   3785  CD2 LEU A 257      30.643  26.803  35.151  1.00  0.00           C
ATOM   3786 1HD2 LEU A 257      30.212  27.196  36.068  1.00  0.00           H
ATOM   3787 2HD2 LEU A 257      31.684  27.111  35.025  1.00  0.00           H
ATOM   3788 3HD2 LEU A 257      30.027  27.086  34.306  1.00  0.00           H
ATOM   3789  C   LEU A 257      33.512  24.351  37.405  1.00  0.00           C
ATOM   3790  O   LEU A 257      33.445  23.179  37.759  1.00  0.00           O
ATOM   3791  N   VAL A 258      34.128  25.227  38.182  1.00  0.00           N
ATOM   3792  H   VAL A 258      34.221  26.170  37.837  1.00  0.00           H
ATOM   3793  CA  VAL A 258      34.825  24.823  39.446  1.00  0.00           C
ATOM   3794  HA  VAL A 258      34.599  23.770  39.602  1.00  0.00           H
ATOM   3795  CB  VAL A 258      36.368  24.792  39.264  1.00  0.00           C
ATOM   3796  HB  VAL A 258      36.730  25.812  39.201  1.00  0.00           H
ATOM   3797  CG1 VAL A 258      36.883  24.022  40.509  1.00  0.00           C
ATOM   3798 1HG1 VAL A 258      37.971  23.981  40.512  1.00  0.00           H
ATOM   3799 2HG1 VAL A 258      36.609  24.520  41.440  1.00  0.00           H
ATOM   3800 3HG1 VAL A 258      36.520  22.995  40.555  1.00  0.00           H
ATOM   3801  CG2 VAL A 258      36.848  23.941  38.132  1.00  0.00           C
ATOM   3802 1HG2 VAL A 258      36.270  23.015  38.067  1.00  0.00           H
ATOM   3803 2HG2 VAL A 258      36.471  24.468  37.254  1.00  0.00           H
ATOM   3804 3HG2 VAL A 258      37.917  23.882  37.911  1.00  0.00           H
ATOM   3805  C   VAL A 258      34.326  25.624  40.651  1.00  0.00           C
ATOM   3806  O   VAL A 258      34.972  26.637  41.046  1.00  0.00           O
ATOM   3807  N   PRO A 259      33.286  25.205  41.355  1.00  0.00           N
ATOM   3808  CD  PRO A 259      32.399  24.050  41.088  1.00  0.00           C
ATOM   3809  HD1 PRO A 259      33.052  23.222  40.824  1.00  0.00           H
ATOM   3810  HD2 PRO A 259      31.682  24.269  40.296  1.00  0.00           H
ATOM   3811  CG  PRO A 259      31.701  23.782  42.385  1.00  0.00           C
ATOM   3812  HG1 PRO A 259      32.276  23.178  43.094  1.00  0.00           H
ATOM   3813  HG2 PRO A 259      30.772  23.213  42.245  1.00  0.00           H
ATOM   3814  CB  PRO A 259      31.498  25.183  42.932  1.00  0.00           C
ATOM   3815  HB1 PRO A 259      31.299  25.138  44.011  1.00  0.00           H
ATOM   3816  HB2 PRO A 259      30.718  25.718  42.399  1.00  0.00           H
ATOM   3817  CA  PRO A 259      32.845  25.904  42.613  1.00  0.00           C
ATOM   3818  HA  PRO A 259      32.712  26.959  42.372  1.00  0.00           H
ATOM   3819  C   PRO A 259      33.830  25.844  43.829  1.00  0.00           C
ATOM   3820  O   PRO A 259      34.217  24.782  44.219  1.00  0.00           O
ATOM   3821  N   VAL A 260      34.220  26.935  44.408  1.00  0.00           N
ATOM   3822  H   VAL A 260      33.941  27.821  44.024  1.00  0.00           H
ATOM   3823  CA  VAL A 260      34.906  27.081  45.724  1.00  0.00           C
ATOM   3824  HA  VAL A 260      34.935  26.161  46.310  1.00  0.00           H
ATOM   3825  CB  VAL A 260      36.297  27.660  45.609  1.00  0.00           C
ATOM   3826  HB  VAL A 260      36.689  27.953  46.584  1.00  0.00           H
ATOM   3827  CG1 VAL A 260      37.293  26.614  45.114  1.00  0.00           C
ATOM   3828 1HG1 VAL A 260      37.161  26.520  44.035  1.00  0.00           H
ATOM   3829 2HG1 VAL A 260      38.314  26.934  45.331  1.00  0.00           H
ATOM   3830 3HG1 VAL A 260      37.101  25.613  45.504  1.00  0.00           H
ATOM   3831  CG2 VAL A 260      36.462  28.859  44.700  1.00  0.00           C
ATOM   3832 1HG2 VAL A 260      35.835  29.729  44.888  1.00  0.00           H
ATOM   3833 2HG2 VAL A 260      37.506  29.164  44.701  1.00  0.00           H
ATOM   3834 3HG2 VAL A 260      36.183  28.546  43.694  1.00  0.00           H
ATOM   3835  C   VAL A 260      34.118  28.048  46.530  1.00  0.00           C
ATOM   3836  O   VAL A 260      33.417  28.905  46.022  1.00  0.00           O
ATOM   3837  N   SER A 261      34.092  27.925  47.833  1.00  0.00           N
ATOM   3838  H   SER A 261      34.756  27.346  48.324  1.00  0.00           H
ATOM   3839  CA  SER A 261      33.392  28.944  48.704  1.00  0.00           C
ATOM   3840  HA  SER A 261      32.475  29.201  48.187  1.00  0.00           H
ATOM   3841  CB  SER A 261      33.006  28.374  50.067  1.00  0.00           C
ATOM   3842  HB1 SER A 261      32.170  28.889  50.542  1.00  0.00           H
ATOM   3843  HB2 SER A 261      33.901  28.477  50.676  1.00  0.00           H
ATOM   3844  OG  SER A 261      32.666  26.951  50.013  1.00  0.00           O
ATOM   3845  HG  SER A 261      31.832  26.882  49.549  1.00  0.00           H
ATOM   3846  C   SER A 261      34.228  30.162  48.954  1.00  0.00           C
ATOM   3847  O   SER A 261      35.364  30.010  49.355  1.00  0.00           O
ATOM   3848  N   CYS A 262      33.642  31.356  48.929  1.00  0.00           N
ATOM   3849  H   CYS A 262      32.663  31.312  48.716  1.00  0.00           H
ATOM   3850  CA  CYS A 262      34.054  32.623  49.544  1.00  0.00           C
ATOM   3851  HA  CYS A 262      34.885  32.425  50.224  1.00  0.00           H
ATOM   3852  CB  CYS A 262      34.403  33.610  48.444  1.00  0.00           C
ATOM   3853  HB1 CYS A 262      34.759  34.518  48.923  1.00  0.00           H
ATOM   3854  HB2 CYS A 262      33.563  33.878  47.804  1.00  0.00           H
ATOM   3855  SG  CYS A 262      35.753  32.920  47.356  1.00  0.00           S
ATOM   3856  HG  CYS A 262      36.195  31.923  48.131  1.00  0.00           H
ATOM   3857  C   CYS A 262      33.062  33.179  50.535  1.00  0.00           C
ATOM   3858  O   CYS A 262      33.067  34.338  50.877  1.00  0.00           O
ATOM   3859  N   SER A 263      32.165  32.271  51.018  1.00  0.00           N
ATOM   3860  H   SER A 263      32.301  31.294  50.815  1.00  0.00           H
ATOM   3861  CA  SER A 263      31.174  32.595  52.072  1.00  0.00           C
ATOM   3862  HA  SER A 263      30.460  33.242  51.555  1.00  0.00           H
ATOM   3863  CB  SER A 263      30.414  31.318  52.417  1.00  0.00           C
ATOM   3864  HB1 SER A 263      29.861  30.885  51.582  1.00  0.00           H
ATOM   3865  HB2 SER A 263      29.599  31.607  53.089  1.00  0.00           H
ATOM   3866  OG  SER A 263      31.174  30.344  53.122  1.00  0.00           O
ATOM   3867  HG  SER A 263      32.104  30.277  52.889  1.00  0.00           H
ATOM   3868  C   SER A 263      31.652  33.344  53.374  1.00  0.00           C
ATOM   3869  O   SER A 263      30.908  34.114  53.953  1.00  0.00           O
ATOM   3870  N   GLU A 264      32.910  33.164  53.892  1.00  0.00           N
ATOM   3871  H   GLU A 264      33.444  32.385  53.558  1.00  0.00           H
ATOM   3872  CA  GLU A 264      33.558  33.918  55.011  1.00  0.00           C
ATOM   3873  HA  GLU A 264      32.905  34.596  55.560  1.00  0.00           H
ATOM   3874  CB  GLU A 264      34.173  32.906  55.988  1.00  0.00           C
ATOM   3875  HB1 GLU A 264      35.076  32.468  55.545  1.00  0.00           H
ATOM   3876  HB2 GLU A 264      33.460  32.081  56.115  1.00  0.00           H
ATOM   3877  CG  GLU A 264      34.509  33.568  57.325  1.00  0.00           C
ATOM   3878  HG1 GLU A 264      35.235  34.387  57.231  1.00  0.00           H
ATOM   3879  HG2 GLU A 264      35.105  32.995  58.032  1.00  0.00           H
ATOM   3880  CD  GLU A 264      33.193  34.018  57.973  1.00  0.00           C
ATOM   3881  OE1 GLU A 264      33.184  34.921  58.887  1.00  0.00           O
ATOM   3882  OE2 GLU A 264      32.142  33.341  57.799  1.00  0.00           O
ATOM   3883  C   GLU A 264      34.666  34.898  54.494  1.00  0.00           C
ATOM   3884  O   GLU A 264      34.592  36.125  54.818  1.00  0.00           O
ATOM   3885  N   LEU A 265      35.495  34.637  53.443  1.00  0.00           N
ATOM   3886  H   LEU A 265      35.576  33.639  53.278  1.00  0.00           H
ATOM   3887  CA  LEU A 265      36.396  35.584  52.854  1.00  0.00           C
ATOM   3888  HA  LEU A 265      37.089  36.020  53.571  1.00  0.00           H
ATOM   3889  CB  LEU A 265      37.194  34.877  51.689  1.00  0.00           C
ATOM   3890  HB1 LEU A 265      37.685  35.616  51.060  1.00  0.00           H
ATOM   3891  HB2 LEU A 265      36.413  34.382  51.123  1.00  0.00           H
ATOM   3892  CG  LEU A 265      38.247  33.862  52.167  1.00  0.00           C
ATOM   3893  HG  LEU A 265      37.715  33.130  52.771  1.00  0.00           H
ATOM   3894  CD1 LEU A 265      38.751  33.090  50.968  1.00  0.00           C
ATOM   3895 1HD1 LEU A 265      39.278  32.155  51.149  1.00  0.00           H
ATOM   3896 2HD1 LEU A 265      37.924  32.821  50.307  1.00  0.00           H
ATOM   3897 3HD1 LEU A 265      39.441  33.801  50.526  1.00  0.00           H
ATOM   3898  CD2 LEU A 265      39.455  34.497  53.004  1.00  0.00           C
ATOM   3899 1HD2 LEU A 265      40.395  33.939  52.963  1.00  0.00           H
ATOM   3900 2HD2 LEU A 265      39.740  35.458  52.569  1.00  0.00           H
ATOM   3901 3HD2 LEU A 265      39.242  34.531  54.068  1.00  0.00           H
ATOM   3902  C   LEU A 265      35.652  36.859  52.281  1.00  0.00           C
ATOM   3903  O   LEU A 265      36.244  37.919  52.287  1.00  0.00           O
ATOM   3904  N   GLU A 266      34.391  36.867  51.919  1.00  0.00           N
ATOM   3905  H   GLU A 266      33.882  36.000  51.875  1.00  0.00           H
ATOM   3906  CA  GLU A 266      33.672  38.019  51.335  1.00  0.00           C
ATOM   3907  HA  GLU A 266      34.427  38.571  50.763  1.00  0.00           H
ATOM   3908  CB  GLU A 266      32.462  37.620  50.484  1.00  0.00           C
ATOM   3909  HB1 GLU A 266      32.581  36.781  49.787  1.00  0.00           H
ATOM   3910  HB2 GLU A 266      32.129  38.466  49.894  1.00  0.00           H
ATOM   3911  CG  GLU A 266      31.261  37.112  51.452  1.00  0.00           C
ATOM   3912  HG1 GLU A 266      30.895  37.871  52.137  1.00  0.00           H
ATOM   3913  HG2 GLU A 266      31.461  36.216  52.041  1.00  0.00           H
ATOM   3914  CD  GLU A 266      29.907  36.832  50.685  1.00  0.00           C
ATOM   3915  OE1 GLU A 266      29.721  37.422  49.591  1.00  0.00           O
ATOM   3916  OE2 GLU A 266      29.293  35.818  51.089  1.00  0.00           O
ATOM   3917  C   GLU A 266      33.153  38.982  52.364  1.00  0.00           C
ATOM   3918  O   GLU A 266      32.906  40.100  52.003  1.00  0.00           O
ATOM   3919  N   LYS A 267      33.049  38.613  53.628  1.00  0.00           N
ATOM   3920  H   LYS A 267      33.526  37.765  53.888  1.00  0.00           H
ATOM   3921  CA  LYS A 267      32.636  39.575  54.694  1.00  0.00           C
ATOM   3922  HA  LYS A 267      31.699  40.041  54.390  1.00  0.00           H
ATOM   3923  CB  LYS A 267      32.365  38.732  55.878  1.00  0.00           C
ATOM   3924  HB1 LYS A 267      32.161  39.353  56.750  1.00  0.00           H
ATOM   3925  HB2 LYS A 267      33.341  38.314  56.146  1.00  0.00           H
ATOM   3926  CG  LYS A 267      31.138  37.808  55.791  1.00  0.00           C
ATOM   3927  HG1 LYS A 267      31.173  37.208  54.883  1.00  0.00           H
ATOM   3928  HG2 LYS A 267      30.193  38.324  55.655  1.00  0.00           H
ATOM   3929  CD  LYS A 267      31.023  36.811  56.930  1.00  0.00           C
ATOM   3930  HD1 LYS A 267      30.911  37.387  57.848  1.00  0.00           H
ATOM   3931  HD2 LYS A 267      31.951  36.236  57.018  1.00  0.00           H
ATOM   3932  CE  LYS A 267      29.791  35.881  56.734  1.00  0.00           C
ATOM   3933  HE1 LYS A 267      29.942  35.416  55.759  1.00  0.00           H
ATOM   3934  HE2 LYS A 267      28.882  36.476  56.662  1.00  0.00           H
ATOM   3935  NZ  LYS A 267      29.682  34.840  57.860  1.00  0.00           N
ATOM   3936  HZ1 LYS A 267      30.572  34.408  58.014  1.00  0.00           H
ATOM   3937  HZ2 LYS A 267      29.377  35.211  58.747  1.00  0.00           H
ATOM   3938  HZ3 LYS A 267      29.072  34.144  57.458  1.00  0.00           H
ATOM   3939  C   LYS A 267      33.615  40.716  54.942  1.00  0.00           C
ATOM   3940  O   LYS A 267      33.218  41.818  55.310  1.00  0.00           O
ATOM   3941  N   ALA A 268      34.895  40.480  54.613  1.00  0.00           N
ATOM   3942  H   ALA A 268      35.142  39.540  54.342  1.00  0.00           H
ATOM   3943  CA  ALA A 268      35.943  41.574  54.587  1.00  0.00           C
ATOM   3944  HA  ALA A 268      36.008  41.973  55.602  1.00  0.00           H
ATOM   3945  CB  ALA A 268      37.263  40.827  54.232  1.00  0.00           C
ATOM   3946  HB1 ALA A 268      37.159  40.517  53.194  1.00  0.00           H
ATOM   3947  HB2 ALA A 268      38.105  41.525  54.271  1.00  0.00           H
ATOM   3948  HB3 ALA A 268      37.551  40.013  54.906  1.00  0.00           H
ATOM   3949  C   ALA A 268      35.671  42.667  53.495  1.00  0.00           C
ATOM   3950  O   ALA A 268      36.401  43.677  53.375  1.00  0.00           O
ATOM   3951  N   GLY A 269      34.648  42.506  52.624  1.00  0.00           N
ATOM   3952  H   GLY A 269      34.228  41.590  52.657  1.00  0.00           H
ATOM   3953  CA  GLY A 269      34.198  43.359  51.483  1.00  0.00           C
ATOM   3954  HA1 GLY A 269      34.545  44.391  51.543  1.00  0.00           H
ATOM   3955  HA2 GLY A 269      33.115  43.394  51.501  1.00  0.00           H
ATOM   3956  C   GLY A 269      34.707  42.831  50.090  1.00  0.00           C
ATOM   3957  O   GLY A 269      34.905  43.661  49.156  1.00  0.00           O
ATOM   3958  N   ALA A 270      35.124  41.532  49.913  1.00  0.00           N
ATOM   3959  H   ALA A 270      34.853  40.771  50.525  1.00  0.00           H
ATOM   3960  CA  ALA A 270      36.000  41.033  48.811  1.00  0.00           C
ATOM   3961  HA  ALA A 270      36.138  41.838  48.087  1.00  0.00           H
ATOM   3962  CB  ALA A 270      37.298  40.609  49.483  1.00  0.00           C
ATOM   3963  HB1 ALA A 270      37.053  39.761  50.119  1.00  0.00           H
ATOM   3964  HB2 ALA A 270      38.025  40.268  48.744  1.00  0.00           H
ATOM   3965  HB3 ALA A 270      37.695  41.417  50.096  1.00  0.00           H
ATOM   3966  C   ALA A 270      35.404  39.832  48.009  1.00  0.00           C
ATOM   3967  O   ALA A 270      34.322  39.339  48.313  1.00  0.00           O
ATOM   3968  N   GLY A 271      36.013  39.401  46.920  1.00  0.00           N
ATOM   3969  H   GLY A 271      36.972  39.664  46.756  1.00  0.00           H
ATOM   3970  CA  GLY A 271      35.658  38.309  46.030  1.00  0.00           C
ATOM   3971  HA1 GLY A 271      34.736  38.578  45.507  1.00  0.00           H
ATOM   3972  HA2 GLY A 271      35.180  37.522  46.610  1.00  0.00           H
ATOM   3973  C   GLY A 271      36.887  37.668  45.269  1.00  0.00           C
ATOM   3974  O   GLY A 271      38.070  37.971  45.475  1.00  0.00           O
ATOM   3975  N   LEU A 272      36.596  36.651  44.467  1.00  0.00           N
ATOM   3976  H   LEU A 272      35.642  36.345  44.303  1.00  0.00           H
ATOM   3977  CA  LEU A 272      37.693  35.897  43.726  1.00  0.00           C
ATOM   3978  HA  LEU A 272      38.242  35.268  44.416  1.00  0.00           H
ATOM   3979  CB  LEU A 272      36.987  35.008  42.683  1.00  0.00           C
ATOM   3980  HB1 LEU A 272      37.679  34.740  41.877  1.00  0.00           H
ATOM   3981  HB2 LEU A 272      36.223  35.633  42.216  1.00  0.00           H
ATOM   3982  CG  LEU A 272      36.340  33.716  43.304  1.00  0.00           C
ATOM   3983  HG  LEU A 272      35.694  34.040  44.126  1.00  0.00           H
ATOM   3984  CD1 LEU A 272      35.411  33.044  42.263  1.00  0.00           C
ATOM   3985 1HD1 LEU A 272      34.994  32.194  42.791  1.00  0.00           H
ATOM   3986 2HD1 LEU A 272      34.573  33.732  42.115  1.00  0.00           H
ATOM   3987 3HD1 LEU A 272      35.909  32.628  41.389  1.00  0.00           H
ATOM   3988  CD2 LEU A 272      37.364  32.750  43.888  1.00  0.00           C
ATOM   3989 1HD2 LEU A 272      36.838  31.832  44.150  1.00  0.00           H
ATOM   3990 2HD2 LEU A 272      38.219  32.590  43.239  1.00  0.00           H
ATOM   3991 3HD2 LEU A 272      37.676  33.084  44.876  1.00  0.00           H
ATOM   3992  C   LEU A 272      38.665  36.898  43.027  1.00  0.00           C
ATOM   3993  O   LEU A 272      39.918  36.632  43.003  1.00  0.00           O
ATOM   3994  N   SER A 273      38.201  37.991  42.445  1.00  0.00           N
ATOM   3995  H   SER A 273      37.207  38.018  42.284  1.00  0.00           H
ATOM   3996  CA  SER A 273      39.092  38.914  41.747  1.00  0.00           C
ATOM   3997  HA  SER A 273      39.793  38.290  41.189  1.00  0.00           H
ATOM   3998  CB  SER A 273      38.311  39.825  40.792  1.00  0.00           C
ATOM   3999  HB1 SER A 273      37.951  39.239  39.941  1.00  0.00           H
ATOM   4000  HB2 SER A 273      38.771  40.775  40.527  1.00  0.00           H
ATOM   4001  OG  SER A 273      37.106  40.413  41.304  1.00  0.00           O
ATOM   4002  HG  SER A 273      36.425  39.754  41.193  1.00  0.00           H
ATOM   4003  C   SER A 273      39.957  39.759  42.717  1.00  0.00           C
ATOM   4004  O   SER A 273      40.956  40.282  42.267  1.00  0.00           O
ATOM   4005  N   SER A 274      39.581  39.931  43.991  1.00  0.00           N
ATOM   4006  H   SER A 274      38.733  39.453  44.279  1.00  0.00           H
ATOM   4007  CA  SER A 274      40.307  40.669  45.042  1.00  0.00           C
ATOM   4008  HA  SER A 274      41.108  41.249  44.574  1.00  0.00           H
ATOM   4009  CB  SER A 274      39.310  41.674  45.536  1.00  0.00           C
ATOM   4010  HB1 SER A 274      38.984  42.357  44.757  1.00  0.00           H
ATOM   4011  HB2 SER A 274      39.725  42.370  46.272  1.00  0.00           H
ATOM   4012  OG  SER A 274      38.085  41.241  46.018  1.00  0.00           O
ATOM   4013  HG  SER A 274      37.506  41.186  45.260  1.00  0.00           H
ATOM   4014  C   SER A 274      40.886  39.843  46.112  1.00  0.00           C
ATOM   4015  O   SER A 274      41.627  40.377  46.928  1.00  0.00           O
ATOM   4016  N   LEU A 275      40.832  38.513  46.048  1.00  0.00           N
ATOM   4017  H   LEU A 275      40.328  38.117  45.276  1.00  0.00           H
ATOM   4018  CA  LEU A 275      41.400  37.469  46.930  1.00  0.00           C
ATOM   4019  HA  LEU A 275      41.689  37.860  47.901  1.00  0.00           H
ATOM   4020  CB  LEU A 275      40.311  36.432  47.369  1.00  0.00           C
ATOM   4021  HB1 LEU A 275      40.806  35.585  47.854  1.00  0.00           H
ATOM   4022  HB2 LEU A 275      39.717  36.044  46.542  1.00  0.00           H
ATOM   4023  CG  LEU A 275      39.288  37.119  48.374  1.00  0.00           C
ATOM   4024  HG  LEU A 275      39.048  38.133  48.070  1.00  0.00           H
ATOM   4025  CD1 LEU A 275      37.968  36.362  48.524  1.00  0.00           C
ATOM   4026 1HD1 LEU A 275      37.325  36.441  47.637  1.00  0.00           H
ATOM   4027 2HD1 LEU A 275      38.025  35.344  48.904  1.00  0.00           H
ATOM   4028 3HD1 LEU A 275      37.330  36.923  49.206  1.00  0.00           H
ATOM   4029  CD2 LEU A 275      39.868  37.251  49.773  1.00  0.00           C
ATOM   4030 1HD2 LEU A 275      40.783  37.843  49.784  1.00  0.00           H
ATOM   4031 2HD2 LEU A 275      39.214  37.897  50.362  1.00  0.00           H
ATOM   4032 3HD2 LEU A 275      39.915  36.213  50.093  1.00  0.00           H
ATOM   4033  C   LEU A 275      42.642  36.728  46.287  1.00  0.00           C
ATOM   4034  O   LEU A 275      43.198  35.805  46.865  1.00  0.00           O
ATOM   4035  N   CYS A 276      43.096  37.081  45.064  1.00  0.00           N
ATOM   4036  H   CYS A 276      42.566  37.745  44.502  1.00  0.00           H
ATOM   4037  CA  CYS A 276      44.147  36.382  44.302  1.00  0.00           C
ATOM   4038  HA  CYS A 276      44.915  36.088  45.021  1.00  0.00           H
ATOM   4039  CB  CYS A 276      43.502  35.108  43.742  1.00  0.00           C
ATOM   4040  HB1 CYS A 276      42.652  35.330  43.097  1.00  0.00           H
ATOM   4041  HB2 CYS A 276      43.016  34.552  44.538  1.00  0.00           H
ATOM   4042  SG  CYS A 276      44.665  34.032  42.903  1.00  0.00           S
ATOM   4043  HG  CYS A 276      45.760  34.377  43.589  1.00  0.00           H
ATOM   4044  C   CYS A 276      44.676  37.139  43.069  1.00  0.00           C
ATOM   4045  O   CYS A 276      43.897  37.808  42.427  1.00  0.00           O
ATOM   4046  N   LEU A 277      45.917  36.915  42.706  1.00  0.00           N
ATOM   4047  H   LEU A 277      46.408  36.318  43.349  1.00  0.00           H
ATOM   4048  CA  LEU A 277      46.514  37.248  41.363  1.00  0.00           C
ATOM   4049  HA  LEU A 277      45.746  37.809  40.823  1.00  0.00           H
ATOM   4050  CB  LEU A 277      47.772  38.125  41.543  1.00  0.00           C
ATOM   4051  HB1 LEU A 277      48.326  38.296  40.613  1.00  0.00           H
ATOM   4052  HB2 LEU A 277      48.485  37.549  42.137  1.00  0.00           H
ATOM   4053  CG  LEU A 277      47.583  39.537  42.204  1.00  0.00           C
ATOM   4054  HG  LEU A 277      46.896  39.517  43.053  1.00  0.00           H
ATOM   4055  CD1 LEU A 277      48.960  39.990  42.586  1.00  0.00           C
ATOM   4056 1HD1 LEU A 277      49.397  40.364  41.664  1.00  0.00           H
ATOM   4057 2HD1 LEU A 277      48.757  40.837  43.241  1.00  0.00           H
ATOM   4058 3HD1 LEU A 277      49.532  39.207  43.095  1.00  0.00           H
ATOM   4059  CD2 LEU A 277      46.831  40.524  41.309  1.00  0.00           C
ATOM   4060 1HD2 LEU A 277      47.575  40.867  40.589  1.00  0.00           H
ATOM   4061 2HD2 LEU A 277      45.962  40.166  40.765  1.00  0.00           H
ATOM   4062 3HD2 LEU A 277      46.695  41.348  42.007  1.00  0.00           H
ATOM   4063  C   LEU A 277      46.753  35.960  40.525  1.00  0.00           C
ATOM   4064  O   LEU A 277      47.371  35.060  41.101  1.00  0.00           O
ATOM   4065  N   VAL A 278      46.582  36.069  39.209  1.00  0.00           N
ATOM   4066  H   VAL A 278      46.040  36.841  38.860  1.00  0.00           H
ATOM   4067  CA  VAL A 278      46.866  34.893  38.326  1.00  0.00           C
ATOM   4068  HA  VAL A 278      47.621  34.379  38.915  1.00  0.00           H
ATOM   4069  CB  VAL A 278      45.624  33.954  38.158  1.00  0.00           C
ATOM   4070  HB  VAL A 278      44.715  34.489  37.898  1.00  0.00           H
ATOM   4071  CG1 VAL A 278      45.923  32.924  37.047  1.00  0.00           C
ATOM   4072 1HG1 VAL A 278      45.187  32.139  36.938  1.00  0.00           H
ATOM   4073 2HG1 VAL A 278      46.006  33.549  36.153  1.00  0.00           H
ATOM   4074 3HG1 VAL A 278      46.886  32.469  37.257  1.00  0.00           H
ATOM   4075  CG2 VAL A 278      45.232  33.238  39.446  1.00  0.00           C
ATOM   4076 1HG2 VAL A 278      44.519  32.445  39.194  1.00  0.00           H
ATOM   4077 2HG2 VAL A 278      46.017  32.765  40.028  1.00  0.00           H
ATOM   4078 3HG2 VAL A 278      44.656  33.885  40.105  1.00  0.00           H
ATOM   4079  C   VAL A 278      47.479  35.486  37.032  1.00  0.00           C
ATOM   4080  O   VAL A 278      46.812  36.121  36.247  1.00  0.00           O
ATOM   4081  N   LEU A 279      48.719  35.051  36.686  1.00  0.00           N
ATOM   4082  H   LEU A 279      49.264  34.540  37.375  1.00  0.00           H
ATOM   4083  CA  LEU A 279      49.585  35.487  35.570  1.00  0.00           C
ATOM   4084  HA  LEU A 279      48.988  35.825  34.725  1.00  0.00           H
ATOM   4085  CB  LEU A 279      50.444  36.665  35.999  1.00  0.00           C
ATOM   4086  HB1 LEU A 279      49.736  37.488  36.124  1.00  0.00           H
ATOM   4087  HB2 LEU A 279      51.043  37.030  35.165  1.00  0.00           H
ATOM   4088  CG  LEU A 279      51.298  36.649  37.361  1.00  0.00           C
ATOM   4089  HG  LEU A 279      51.872  37.584  37.373  1.00  0.00           H
ATOM   4090  CD1 LEU A 279      50.406  36.633  38.638  1.00  0.00           C
ATOM   4091 1HD1 LEU A 279      50.947  36.803  39.574  1.00  0.00           H
ATOM   4092 2HD1 LEU A 279      49.641  37.399  38.557  1.00  0.00           H
ATOM   4093 3HD1 LEU A 279      49.964  35.640  38.681  1.00  0.00           H
ATOM   4094  CD2 LEU A 279      52.253  35.532  37.379  1.00  0.00           C
ATOM   4095 1HD2 LEU A 279      52.785  35.558  36.431  1.00  0.00           H
ATOM   4096 2HD2 LEU A 279      53.092  35.722  38.055  1.00  0.00           H
ATOM   4097 3HD2 LEU A 279      51.738  34.585  37.521  1.00  0.00           H
ATOM   4098  C   LEU A 279      50.431  34.372  35.001  1.00  0.00           C
ATOM   4099  O   LEU A 279      50.412  33.209  35.531  1.00  0.00           O
ATOM   4100  N   SER A 280      51.076  34.570  33.820  1.00  0.00           N
ATOM   4101  H   SER A 280      50.937  35.464  33.367  1.00  0.00           H
ATOM   4102  CA  SER A 280      52.144  33.734  33.318  1.00  0.00           C
ATOM   4103  HA  SER A 280      52.013  32.754  33.764  1.00  0.00           H
ATOM   4104  CB  SER A 280      52.159  33.705  31.773  1.00  0.00           C
ATOM   4105  HB1 SER A 280      52.933  33.038  31.399  1.00  0.00           H
ATOM   4106  HB2 SER A 280      52.248  34.739  31.458  1.00  0.00           H
ATOM   4107  OG  SER A 280      50.861  33.282  31.398  1.00  0.00           O
ATOM   4108  HG  SER A 280      50.745  33.420  30.457  1.00  0.00           H
ATOM   4109  C   SER A 280      53.484  34.162  33.807  1.00  0.00           C
ATOM   4110  O   SER A 280      53.780  35.350  33.683  1.00  0.00           O
ATOM   4111  N   THR A 281      54.300  33.283  34.437  1.00  0.00           N
ATOM   4112  H   THR A 281      53.927  32.347  34.476  1.00  0.00           H
ATOM   4113  CA  THR A 281      55.671  33.507  34.892  1.00  0.00           C
ATOM   4114  HA  THR A 281      55.688  34.309  35.634  1.00  0.00           H
ATOM   4115  CB  THR A 281      56.386  32.222  35.409  1.00  0.00           C
ATOM   4116  HB  THR A 281      56.676  31.575  34.592  1.00  0.00           H
ATOM   4117  CG2 THR A 281      57.504  32.561  36.235  1.00  0.00           C
ATOM   4118 1HG2 THR A 281      57.146  33.319  36.932  1.00  0.00           H
ATOM   4119 2HG2 THR A 281      57.953  31.748  36.803  1.00  0.00           H
ATOM   4120 3HG2 THR A 281      58.221  33.025  35.558  1.00  0.00           H
ATOM   4121  OG1 THR A 281      55.555  31.507  36.284  1.00  0.00           O
ATOM   4122  HG1 THR A 281      55.650  30.598  36.009  1.00  0.00           H
ATOM   4123  C   THR A 281      56.555  33.805  33.640  1.00  0.00           C
ATOM   4124  O   THR A 281      56.349  33.037  32.599  1.00  0.00           O
ATOM   4125  N   ARG A 282      57.475  34.776  33.663  1.00  0.00           N
ATOM   4126  H   ARG A 282      57.495  35.387  34.469  1.00  0.00           H
ATOM   4127  CA  ARG A 282      58.235  35.179  32.443  1.00  0.00           C
ATOM   4128  HA  ARG A 282      57.876  34.632  31.569  1.00  0.00           H
ATOM   4129  CB  ARG A 282      58.013  36.675  32.156  1.00  0.00           C
ATOM   4130  HB1 ARG A 282      58.530  37.095  31.297  1.00  0.00           H
ATOM   4131  HB2 ARG A 282      58.353  37.298  32.979  1.00  0.00           H
ATOM   4132  CG  ARG A 282      56.499  37.012  31.939  1.00  0.00           C
ATOM   4133  HG1 ARG A 282      55.938  36.697  32.819  1.00  0.00           H
ATOM   4134  HG2 ARG A 282      56.128  36.446  31.087  1.00  0.00           H
ATOM   4135  CD  ARG A 282      56.406  38.545  31.703  1.00  0.00           C
ATOM   4136  HD1 ARG A 282      57.082  39.065  32.386  1.00  0.00           H
ATOM   4137  HD2 ARG A 282      55.383  38.886  31.862  1.00  0.00           H
ATOM   4138  NE  ARG A 282      56.857  38.793  30.325  1.00  0.00           N
ATOM   4139  HE  ARG A 282      56.273  38.466  29.559  1.00  0.00           H
ATOM   4140  CZ  ARG A 282      57.975  39.415  29.950  1.00  0.00           C
ATOM   4141  NH1 ARG A 282      58.858  39.907  30.750  1.00  0.00           N
ATOM   4142 1HH1 ARG A 282      58.814  39.548  31.690  1.00  0.00           H
ATOM   4143 2HH1 ARG A 282      59.597  40.517  30.431  1.00  0.00           H
ATOM   4144  NH2 ARG A 282      58.199  39.628  28.670  1.00  0.00           N
ATOM   4145 1HH2 ARG A 282      57.428  39.562  28.019  1.00  0.00           H
ATOM   4146 2HH2 ARG A 282      59.082  39.951  28.308  1.00  0.00           H
ATOM   4147  C   ARG A 282      59.716  34.782  32.643  1.00  0.00           C
ATOM   4148  O   ARG A 282      60.438  35.398  33.400  1.00  0.00           O
ATOM   4149  N   PRO A 283      60.188  33.828  31.859  1.00  0.00           N
ATOM   4150  CD  PRO A 283      59.466  32.793  31.126  1.00  0.00           C
ATOM   4151  HD1 PRO A 283      58.830  33.271  30.381  1.00  0.00           H
ATOM   4152  HD2 PRO A 283      58.897  32.170  31.812  1.00  0.00           H
ATOM   4153  CG  PRO A 283      60.657  32.105  30.343  1.00  0.00           C
ATOM   4154  HG1 PRO A 283      60.825  32.683  29.433  1.00  0.00           H
ATOM   4155  HG2 PRO A 283      60.488  31.067  30.048  1.00  0.00           H
ATOM   4156  CB  PRO A 283      61.829  32.179  31.243  1.00  0.00           C
ATOM   4157  HB1 PRO A 283      62.816  32.190  30.795  1.00  0.00           H
ATOM   4158  HB2 PRO A 283      61.743  31.503  32.096  1.00  0.00           H
ATOM   4159  CA  PRO A 283      61.657  33.594  31.839  1.00  0.00           C
ATOM   4160  HA  PRO A 283      62.032  33.634  32.862  1.00  0.00           H
ATOM   4161  C   PRO A 283      62.390  34.608  30.973  1.00  0.00           C
ATOM   4162  O   PRO A 283      63.536  34.978  31.179  1.00  0.00           O
ATOM   4163  N   HIS A 284      61.609  35.128  29.986  1.00  0.00           N
ATOM   4164  H   HIS A 284      60.637  34.862  29.995  1.00  0.00           H
ATOM   4165  CA  HIS A 284      61.947  36.214  29.002  1.00  0.00           C
ATOM   4166  HA  HIS A 284      62.995  36.084  28.724  1.00  0.00           H
ATOM   4167  CB  HIS A 284      61.086  36.169  27.754  1.00  0.00           C
ATOM   4168  HB1 HIS A 284      61.423  35.284  27.201  1.00  0.00           H
ATOM   4169  HB2 HIS A 284      61.264  37.036  27.108  1.00  0.00           H
ATOM   4170  CG  HIS A 284      59.576  36.082  27.954  1.00  0.00           C
ATOM   4171  ND1 HIS A 284      58.917  35.211  28.810  1.00  0.00           N
ATOM   4172  CE1 HIS A 284      57.620  35.190  28.507  1.00  0.00           C
ATOM   4173  HE1 HIS A 284      56.988  34.403  28.889  1.00  0.00           H
ATOM   4174  NE2 HIS A 284      57.467  35.870  27.365  1.00  0.00           N
ATOM   4175  HE2 HIS A 284      56.608  35.778  26.850  1.00  0.00           H
ATOM   4176  CD2 HIS A 284      58.680  36.461  26.985  1.00  0.00           C
ATOM   4177  HD2 HIS A 284      58.969  36.960  26.069  1.00  0.00           H
ATOM   4178  C   HIS A 284      61.873  37.584  29.655  1.00  0.00           C
ATOM   4179  O   HIS A 284      61.151  37.826  30.581  1.00  0.00           O
ATOM   4180  N   SER A 285      62.694  38.507  29.157  1.00  0.00           N
ATOM   4181  H   SER A 285      63.414  38.210  28.513  1.00  0.00           H
ATOM   4182  CA  SER A 285      62.744  39.951  29.486  1.00  0.00           C
ATOM   4183  HA  SER A 285      62.750  40.066  30.570  1.00  0.00           H
ATOM   4184  CB  SER A 285      63.930  40.701  28.869  1.00  0.00           C
ATOM   4185  HB1 SER A 285      63.890  41.743  29.182  1.00  0.00           H
ATOM   4186  HB2 SER A 285      63.896  40.592  27.783  1.00  0.00           H
ATOM   4187  OG  SER A 285      65.130  40.032  29.407  1.00  0.00           O
ATOM   4188  HG  SER A 285      65.884  40.269  28.871  1.00  0.00           H
ATOM   4189  C   SER A 285      61.433  40.635  29.162  1.00  0.00           C
ATOM   4190  OC1 SER A 285      60.962  41.554  29.879  1.00  0.00           O
ATOM   4191  OC2 SER A 285      60.805  40.275  28.137  1.00  0.00           O
ATOM   4192  H01 UNK B 286      40.663  49.970  47.349  1.00  0.00            
ATOM   4193  H06 UNK B 286      39.641  46.765  45.685  1.00  0.00            
ATOM   4194  H04 UNK B 286      38.491  45.819  44.884  1.00  0.00            
ATOM   4195  H03 UNK B 286      40.939  51.404  46.817  1.00  0.00            
ATOM   4196  H05 UNK B 286      38.821  47.467  44.589  1.00  0.00            
ATOM   4197  H02 UNK B 286      39.667  50.548  46.168  1.00  0.00            
ATOM   4198  O   UNK B 286      41.079  52.289  49.248  1.00  0.00            
ATOM   4199  O1  UNK B 286      39.167  52.131  50.331  1.00  0.00            
ATOM   4200  N   UNK B 286      40.139  50.800  47.049  1.00  0.00            
ATOM   4201  N1  UNK B 286      38.085  48.057  46.992  1.00  0.00            
ATOM   4202  N2  UNK B 286      37.086  45.896  46.714  1.00  0.00            
ATOM   4203  N3  UNK B 286      38.692  46.743  45.303  1.00  0.00            
ATOM   4204  C   UNK B 286      37.778  50.862  48.243  1.00  0.00            
ATOM   4205  C1  UNK B 286      37.926  49.480  48.995  1.00  0.00            
ATOM   4206  C2  UNK B 286      39.189  51.487  48.005  1.00  0.00            
ATOM   4207  C3  UNK B 286      37.334  48.272  48.272  1.00  0.00            
ATOM   4208  C4  UNK B 286      39.881  51.945  49.331  1.00  0.00            
ATOM   4209  C5  UNK B 286      37.706  47.042  46.272  1.00  0.00            
ATOM   4210  C6  UNK B 286      37.815  44.977  47.657  1.00  0.00            
ATOM   4211  C7  UNK B 286      35.795  45.492  46.199  1.00  0.00            
ATOM   4212  H   UNK B 286      37.171  51.497  48.903  1.00  0.00            
ATOM   4213  H1  UNK B 286      37.261  50.732  47.287  1.00  0.00            
ATOM   4214  H2  UNK B 286      38.985  49.272  49.130  1.00  0.00            
ATOM   4215  H3  UNK B 286      37.496  49.678  49.985  1.00  0.00            
ATOM   4216  H4  UNK B 286      39.014  52.495  47.649  1.00  0.00            
ATOM   4217  H5  UNK B 286      37.458  47.436  48.979  1.00  0.00            
ATOM   4218  H6  UNK B 286      36.281  48.497  48.055  1.00  0.00            
ATOM   4219  H7  UNK B 286      38.268  45.519  48.496  1.00  0.00            
ATOM   4220  H8  UNK B 286      38.669  44.476  47.181  1.00  0.00            
ATOM   4221  H9  UNK B 286      37.113  44.233  48.032  1.00  0.00            
ATOM   4222  H10 UNK B 286      35.722  45.796  45.152  1.00  0.00            
ATOM   4223  H11 UNK B 286      35.000  45.910  46.833  1.00  0.00            
ATOM   4224  H12 UNK B 286      35.728  44.391  46.233  1.00  0.00            
END
