# Supplementary material for: A multicentric consortium study demonstrates that dimethylarginine dimethylaminohydrolase 2 is not a dimethylarginine dimethylaminohydrolase
Source: Nat Commun. 2023 Jun 9;14:3392. doi: 10.1038/s41467-023-38467-9 (PMC10256801; doi:10.1038/s41467-023-38467-9)
Supplement: Supplementary file 9 — Source Data [file 41467_2023_38467_MOESM9_ESM.zip › Source Data/File 15.5_DDAH2-ModelB-MDS-initial-3.pdb]

CRYST1   80.200   80.200   80.200  90.00  90.00  90.00 P 1           1
ATOM      1  N   MET A   1      48.870  38.440  14.100  1.00  0.00           N
ATOM      2  H1  MET A   1      49.530  37.960  14.700  1.00  0.00           H
ATOM      3  H2  MET A   1      48.640  37.860  13.300  1.00  0.00           H
ATOM      4  H3  MET A   1      49.220  39.260  13.630  1.00  0.00           H
ATOM      5  CA  MET A   1      47.590  38.700  14.910  1.00  0.00           C
ATOM      6  HA  MET A   1      47.870  39.320  15.760  1.00  0.00           H
ATOM      7  CB  MET A   1      46.440  39.270  14.070  1.00  0.00           C
ATOM      8  HB1 MET A   1      45.620  39.590  14.720  1.00  0.00           H
ATOM      9  HB2 MET A   1      46.070  38.530  13.370  1.00  0.00           H
ATOM     10  CG  MET A   1      46.730  40.540  13.270  1.00  0.00           C
ATOM     11  HG1 MET A   1      47.540  40.450  12.540  1.00  0.00           H
ATOM     12  HG2 MET A   1      46.880  41.470  13.820  1.00  0.00           H
ATOM     13  SD  MET A   1      45.310  40.960  12.210  1.00  0.00           S
ATOM     14  CE  MET A   1      46.180  41.760  10.790  1.00  0.00           C
ATOM     15  HE1 MET A   1      45.530  42.410  10.200  1.00  0.00           H
ATOM     16  HE2 MET A   1      47.060  42.340  11.090  1.00  0.00           H
ATOM     17  HE3 MET A   1      46.580  40.960  10.170  1.00  0.00           H
ATOM     18  C   MET A   1      47.010  37.480  15.440  1.00  0.00           C
ATOM     19  O   MET A   1      46.990  36.470  14.680  1.00  0.00           O
ATOM     20  N   GLY A   2      46.740  37.360  16.730  1.00  0.00           N
ATOM     21  H   GLY A   2      46.680  38.240  17.230  1.00  0.00           H
ATOM     22  CA  GLY A   2      46.100  36.160  17.340  1.00  0.00           C
ATOM     23  HA1 GLY A   2      46.150  36.100  18.430  1.00  0.00           H
ATOM     24  HA2 GLY A   2      46.600  35.330  16.850  1.00  0.00           H
ATOM     25  C   GLY A   2      44.630  36.080  16.810  1.00  0.00           C
ATOM     26  O   GLY A   2      44.100  36.950  16.160  1.00  0.00           O
ATOM     27  N   THR A   3      43.940  35.090  17.310  1.00  0.00           N
ATOM     28  H   THR A   3      44.480  34.440  17.860  1.00  0.00           H
ATOM     29  CA  THR A   3      42.430  34.980  17.080  1.00  0.00           C
ATOM     30  HA  THR A   3      42.180  35.520  16.170  1.00  0.00           H
ATOM     31  CB  THR A   3      41.920  33.560  16.950  1.00  0.00           C
ATOM     32  HB  THR A   3      40.880  33.540  16.610  1.00  0.00           H
ATOM     33  CG2 THR A   3      42.700  32.860  15.810  1.00  0.00           C
ATOM     34 1HG2 THR A   3      42.080  32.060  15.420  1.00  0.00           H
ATOM     35 2HG2 THR A   3      42.960  33.580  15.030  1.00  0.00           H
ATOM     36 3HG2 THR A   3      43.560  32.350  16.230  1.00  0.00           H
ATOM     37  OG1 THR A   3      42.120  32.740  18.150  1.00  0.00           O
ATOM     38  HG1 THR A   3      43.060  32.620  18.290  1.00  0.00           H
ATOM     39  C   THR A   3      41.810  35.870  18.150  1.00  0.00           C
ATOM     40  O   THR A   3      42.340  36.100  19.150  1.00  0.00           O
ATOM     41  N   PRO A   4      40.620  36.450  17.920  1.00  0.00           N
ATOM     42  CD  PRO A   4      39.740  36.260  16.750  1.00  0.00           C
ATOM     43  HD1 PRO A   4      39.560  35.180  16.720  1.00  0.00           H
ATOM     44  HD2 PRO A   4      40.200  36.610  15.820  1.00  0.00           H
ATOM     45  CG  PRO A   4      38.370  36.970  16.960  1.00  0.00           C
ATOM     46  HG1 PRO A   4      37.620  36.300  17.350  1.00  0.00           H
ATOM     47  HG2 PRO A   4      38.010  37.510  16.080  1.00  0.00           H
ATOM     48  CB  PRO A   4      38.770  37.950  18.080  1.00  0.00           C
ATOM     49  HB1 PRO A   4      37.960  37.980  18.810  1.00  0.00           H
ATOM     50  HB2 PRO A   4      38.970  38.960  17.730  1.00  0.00           H
ATOM     51  CA  PRO A   4      40.060  37.430  18.790  1.00  0.00           C
ATOM     52  HA  PRO A   4      40.670  38.300  19.030  1.00  0.00           H
ATOM     53  C   PRO A   4      39.550  36.740  20.060  1.00  0.00           C
ATOM     54  O   PRO A   4      38.810  35.770  19.960  1.00  0.00           O
ATOM     55  N   GLY A   5      39.880  37.270  21.250  1.00  0.00           N
ATOM     56  H   GLY A   5      40.430  38.110  21.230  1.00  0.00           H
ATOM     57  CA  GLY A   5      39.660  36.660  22.580  1.00  0.00           C
ATOM     58  HA1 GLY A   5      38.610  36.390  22.750  1.00  0.00           H
ATOM     59  HA2 GLY A   5      39.880  37.490  23.260  1.00  0.00           H
ATOM     60  C   GLY A   5      40.620  35.600  23.000  1.00  0.00           C
ATOM     61  O   GLY A   5      40.510  35.080  24.140  1.00  0.00           O
ATOM     62  N   GLU A   6      41.690  35.330  22.180  1.00  0.00           N
ATOM     63  H   GLU A   6      41.740  35.830  21.300  1.00  0.00           H
ATOM     64  CA  GLU A   6      42.700  34.310  22.380  1.00  0.00           C
ATOM     65  HA  GLU A   6      42.160  33.370  22.480  1.00  0.00           H
ATOM     66  CB  GLU A   6      43.580  34.140  21.170  1.00  0.00           C
ATOM     67  HB1 GLU A   6      44.050  35.120  21.090  1.00  0.00           H
ATOM     68  HB2 GLU A   6      42.940  34.050  20.290  1.00  0.00           H
ATOM     69  CG  GLU A   6      44.490  32.990  21.110  1.00  0.00           C
ATOM     70  HG1 GLU A   6      43.930  32.090  21.360  1.00  0.00           H
ATOM     71  HG2 GLU A   6      45.350  33.180  21.750  1.00  0.00           H
ATOM     72  CD  GLU A   6      45.030  32.940  19.660  1.00  0.00           C
ATOM     73  OE1 GLU A   6      44.520  32.170  18.840  1.00  0.00           O
ATOM     74  OE2 GLU A   6      46.040  33.620  19.350  1.00  0.00           O
ATOM     75  C   GLU A   6      43.420  34.460  23.650  1.00  0.00           C
ATOM     76  O   GLU A   6      43.990  33.440  24.130  1.00  0.00           O
ATOM     77  N   GLY A   7      43.540  35.650  24.250  1.00  0.00           N
ATOM     78  H   GLY A   7      43.020  36.460  23.950  1.00  0.00           H
ATOM     79  CA  GLY A   7      44.310  35.980  25.450  1.00  0.00           C
ATOM     80  HA1 GLY A   7      44.520  37.050  25.350  1.00  0.00           H
ATOM     81  HA2 GLY A   7      45.290  35.500  25.530  1.00  0.00           H
ATOM     82  C   GLY A   7      43.510  35.870  26.800  1.00  0.00           C
ATOM     83  O   GLY A   7      44.070  35.610  27.910  1.00  0.00           O
ATOM     84  N   LEU A   8      42.160  35.970  26.800  1.00  0.00           N
ATOM     85  H   LEU A   8      41.670  36.040  25.920  1.00  0.00           H
ATOM     86  CA  LEU A   8      41.370  36.030  28.090  1.00  0.00           C
ATOM     87  HA  LEU A   8      41.570  37.000  28.530  1.00  0.00           H
ATOM     88  CB  LEU A   8      39.830  36.030  27.780  1.00  0.00           C
ATOM     89  HB1 LEU A   8      39.620  35.160  27.160  1.00  0.00           H
ATOM     90  HB2 LEU A   8      39.550  36.900  27.180  1.00  0.00           H
ATOM     91  CG  LEU A   8      38.920  35.960  28.990  1.00  0.00           C
ATOM     92  HG  LEU A   8      39.100  35.040  29.530  1.00  0.00           H
ATOM     93  CD1 LEU A   8      39.270  37.080  29.990  1.00  0.00           C
ATOM     94 1HD1 LEU A   8      38.430  37.090  30.680  1.00  0.00           H
ATOM     95 2HD1 LEU A   8      40.150  36.860  30.600  1.00  0.00           H
ATOM     96 3HD1 LEU A   8      39.430  38.020  29.450  1.00  0.00           H
ATOM     97  CD2 LEU A   8      37.460  35.990  28.480  1.00  0.00           C
ATOM     98 1HD2 LEU A   8      36.760  36.020  29.320  1.00  0.00           H
ATOM     99 2HD2 LEU A   8      37.190  36.850  27.870  1.00  0.00           H
ATOM    100 3HD2 LEU A   8      37.310  35.040  27.970  1.00  0.00           H
ATOM    101  C   LEU A   8      41.630  34.840  29.000  1.00  0.00           C
ATOM    102  O   LEU A   8      41.390  33.720  28.620  1.00  0.00           O
ATOM    103  N   GLY A   9      42.180  35.190  30.160  1.00  0.00           N
ATOM    104  H   GLY A   9      42.380  36.170  30.290  1.00  0.00           H
ATOM    105  CA  GLY A   9      42.420  34.210  31.230  1.00  0.00           C
ATOM    106  HA1 GLY A   9      41.480  33.720  31.470  1.00  0.00           H
ATOM    107  HA2 GLY A   9      42.780  34.750  32.110  1.00  0.00           H
ATOM    108  C   GLY A   9      43.560  33.190  30.930  1.00  0.00           C
ATOM    109  O   GLY A   9      43.770  32.230  31.750  1.00  0.00           O
ATOM    110  N   ARG A  10      44.370  33.370  29.880  1.00  0.00           N
ATOM    111  H   ARG A  10      44.260  34.260  29.400  1.00  0.00           H
ATOM    112  CA  ARG A  10      45.620  32.620  29.710  1.00  0.00           C
ATOM    113  HA  ARG A  10      45.360  31.570  29.580  1.00  0.00           H
ATOM    114  CB  ARG A  10      46.420  33.040  28.400  1.00  0.00           C
ATOM    115  HB1 ARG A  10      47.480  32.790  28.520  1.00  0.00           H
ATOM    116  HB2 ARG A  10      46.360  34.110  28.230  1.00  0.00           H
ATOM    117  CG  ARG A  10      45.820  32.290  27.200  1.00  0.00           C
ATOM    118  HG1 ARG A  10      44.780  32.610  27.250  1.00  0.00           H
ATOM    119  HG2 ARG A  10      45.800  31.210  27.380  1.00  0.00           H
ATOM    120  CD  ARG A  10      46.610  32.620  25.930  1.00  0.00           C
ATOM    121  HD1 ARG A  10      47.620  32.360  26.270  1.00  0.00           H
ATOM    122  HD2 ARG A  10      46.560  33.680  25.700  1.00  0.00           H
ATOM    123  NE  ARG A  10      46.250  31.760  24.760  1.00  0.00           N
ATOM    124  HE  ARG A  10      45.310  31.780  24.400  1.00  0.00           H
ATOM    125  CZ  ARG A  10      47.120  30.960  24.060  1.00  0.00           C
ATOM    126  NH1 ARG A  10      48.390  31.050  24.200  1.00  0.00           N
ATOM    127 1HH1 ARG A  10      48.730  31.930  24.570  1.00  0.00           H
ATOM    128 2HH1 ARG A  10      49.070  30.430  23.790  1.00  0.00           H
ATOM    129  NH2 ARG A  10      46.760  30.140  23.140  1.00  0.00           N
ATOM    130 1HH2 ARG A  10      45.770  30.010  22.980  1.00  0.00           H
ATOM    131 2HH2 ARG A  10      47.430  29.510  22.730  1.00  0.00           H
ATOM    132  C   ARG A  10      46.520  32.740  30.940  1.00  0.00           C
ATOM    133  O   ARG A  10      46.850  33.820  31.340  1.00  0.00           O
ATOM    134  N   CYS A  11      46.900  31.650  31.560  1.00  0.00           N
ATOM    135  H   CYS A  11      46.820  30.780  31.050  1.00  0.00           H
ATOM    136  CA  CYS A  11      47.550  31.610  32.910  1.00  0.00           C
ATOM    137  HA  CYS A  11      48.170  32.500  33.010  1.00  0.00           H
ATOM    138  CB  CYS A  11      46.530  31.620  33.970  1.00  0.00           C
ATOM    139  HB1 CYS A  11      46.170  32.650  33.930  1.00  0.00           H
ATOM    140  HB2 CYS A  11      47.050  31.550  34.930  1.00  0.00           H
ATOM    141  SG  CYS A  11      45.260  30.340  33.720  1.00  0.00           S
ATOM    142  HG  CYS A  11      44.670  30.900  32.660  1.00  0.00           H
ATOM    143  C   CYS A  11      48.580  30.490  33.110  1.00  0.00           C
ATOM    144  O   CYS A  11      48.430  29.380  32.620  1.00  0.00           O
ATOM    145  N   SER A  12      49.620  30.730  33.960  1.00  0.00           N
ATOM    146  H   SER A  12      49.750  31.690  34.240  1.00  0.00           H
ATOM    147  CA  SER A  12      50.600  29.700  34.330  1.00  0.00           C
ATOM    148  HA  SER A  12      50.150  28.720  34.170  1.00  0.00           H
ATOM    149  CB  SER A  12      51.820  29.800  33.440  1.00  0.00           C
ATOM    150  HB1 SER A  12      51.450  29.790  32.410  1.00  0.00           H
ATOM    151  HB2 SER A  12      52.440  28.920  33.550  1.00  0.00           H
ATOM    152  OG  SER A  12      52.590  31.030  33.650  1.00  0.00           O
ATOM    153  HG  SER A  12      53.530  30.870  33.580  1.00  0.00           H
ATOM    154  C   SER A  12      50.950  29.800  35.790  1.00  0.00           C
ATOM    155  O   SER A  12      51.250  28.770  36.420  1.00  0.00           O
ATOM    156  N   HIS A  13      50.760  30.940  36.420  1.00  0.00           N
ATOM    157  H   HIS A  13      50.330  31.640  35.840  1.00  0.00           H
ATOM    158  CA  HIS A  13      50.990  31.370  37.810  1.00  0.00           C
ATOM    159  HA  HIS A  13      51.300  30.510  38.400  1.00  0.00           H
ATOM    160  CB  HIS A  13      52.150  32.330  37.600  1.00  0.00           C
ATOM    161  HB1 HIS A  13      52.230  33.010  38.450  1.00  0.00           H
ATOM    162  HB2 HIS A  13      51.860  32.940  36.750  1.00  0.00           H
ATOM    163  CG  HIS A  13      53.570  31.760  37.460  1.00  0.00           C
ATOM    164  ND1 HIS A  13      54.130  31.250  36.300  1.00  0.00           N
ATOM    165  HD1 HIS A  13      53.720  31.220  35.370  1.00  0.00           H
ATOM    166  CE1 HIS A  13      55.320  30.700  36.540  1.00  0.00           C
ATOM    167  HE1 HIS A  13      55.900  30.270  35.740  1.00  0.00           H
ATOM    168  NE2 HIS A  13      55.640  30.970  37.850  1.00  0.00           N
ATOM    169  CD2 HIS A  13      54.520  31.550  38.420  1.00  0.00           C
ATOM    170  HD2 HIS A  13      54.550  31.870  39.450  1.00  0.00           H
ATOM    171  C   HIS A  13      49.810  32.090  38.480  1.00  0.00           C
ATOM    172  O   HIS A  13      49.000  32.680  37.790  1.00  0.00           O
ATOM    173  N   ALA A  14      49.750  31.980  39.780  1.00  0.00           N
ATOM    174  H   ALA A  14      50.580  31.600  40.230  1.00  0.00           H
ATOM    175  CA  ALA A  14      48.800  32.800  40.620  1.00  0.00           C
ATOM    176  HA  ALA A  14      48.510  33.650  40.010  1.00  0.00           H
ATOM    177  CB  ALA A  14      47.640  31.940  41.030  1.00  0.00           C
ATOM    178  HB1 ALA A  14      47.320  31.420  40.130  1.00  0.00           H
ATOM    179  HB2 ALA A  14      47.910  31.260  41.840  1.00  0.00           H
ATOM    180  HB3 ALA A  14      46.920  32.670  41.400  1.00  0.00           H
ATOM    181  C   ALA A  14      49.450  33.460  41.820  1.00  0.00           C
ATOM    182  O   ALA A  14      50.460  32.850  42.160  1.00  0.00           O
ATOM    183  N   LEU A  15      49.010  34.530  42.420  1.00  0.00           N
ATOM    184  H   LEU A  15      48.230  35.010  41.990  1.00  0.00           H
ATOM    185  CA  LEU A  15      49.680  35.170  43.540  1.00  0.00           C
ATOM    186  HA  LEU A  15      50.460  34.540  43.950  1.00  0.00           H
ATOM    187  CB  LEU A  15      50.370  36.520  43.120  1.00  0.00           C
ATOM    188  HB1 LEU A  15      49.580  37.210  42.810  1.00  0.00           H
ATOM    189  HB2 LEU A  15      51.060  36.370  42.290  1.00  0.00           H
ATOM    190  CG  LEU A  15      51.200  37.120  44.280  1.00  0.00           C
ATOM    191  HG  LEU A  15      50.600  37.270  45.170  1.00  0.00           H
ATOM    192  CD1 LEU A  15      52.520  36.470  44.610  1.00  0.00           C
ATOM    193 1HD1 LEU A  15      53.140  36.950  45.370  1.00  0.00           H
ATOM    194 2HD1 LEU A  15      52.280  35.510  45.070  1.00  0.00           H
ATOM    195 3HD1 LEU A  15      53.230  36.300  43.810  1.00  0.00           H
ATOM    196  CD2 LEU A  15      51.640  38.560  43.960  1.00  0.00           C
ATOM    197 1HD2 LEU A  15      50.740  39.180  43.960  1.00  0.00           H
ATOM    198 2HD2 LEU A  15      52.180  38.930  44.830  1.00  0.00           H
ATOM    199 3HD2 LEU A  15      52.240  38.640  43.060  1.00  0.00           H
ATOM    200  C   LEU A  15      48.640  35.390  44.630  1.00  0.00           C
ATOM    201  O   LEU A  15      47.650  36.050  44.360  1.00  0.00           O
ATOM    202  N   ILE A  16      48.930  34.940  45.860  1.00  0.00           N
ATOM    203  H   ILE A  16      49.680  34.290  46.030  1.00  0.00           H
ATOM    204  CA  ILE A  16      48.020  35.190  47.080  1.00  0.00           C
ATOM    205  HA  ILE A  16      47.310  35.940  46.740  1.00  0.00           H
ATOM    206  CB  ILE A  16      47.350  33.880  47.440  1.00  0.00           C
ATOM    207  HB  ILE A  16      46.720  34.100  48.300  1.00  0.00           H
ATOM    208  CG2 ILE A  16      46.530  33.440  46.280  1.00  0.00           C
ATOM    209 1HG2 ILE A  16      45.850  32.640  46.560  1.00  0.00           H
ATOM    210 2HG2 ILE A  16      45.870  34.290  46.130  1.00  0.00           H
ATOM    211 3HG2 ILE A  16      47.040  33.230  45.340  1.00  0.00           H
ATOM    212  CG1 ILE A  16      48.380  32.780  47.850  1.00  0.00           C
ATOM    213 1HG1 ILE A  16      49.070  33.200  48.590  1.00  0.00           H
ATOM    214 2HG1 ILE A  16      48.990  32.520  46.980  1.00  0.00           H
ATOM    215  CD  ILE A  16      47.720  31.530  48.440  1.00  0.00           C
ATOM    216  HD1 ILE A  16      47.130  31.880  49.290  1.00  0.00           H
ATOM    217  HD2 ILE A  16      47.060  30.990  47.750  1.00  0.00           H
ATOM    218  HD3 ILE A  16      48.480  30.810  48.740  1.00  0.00           H
ATOM    219  C   ILE A  16      48.920  35.600  48.260  1.00  0.00           C
ATOM    220  O   ILE A  16      50.120  35.500  48.230  1.00  0.00           O
ATOM    221  N   ARG A  17      48.320  36.040  49.350  1.00  0.00           N
ATOM    222  H   ARG A  17      47.330  36.220  49.420  1.00  0.00           H
ATOM    223  CA  ARG A  17      48.940  36.260  50.620  1.00  0.00           C
ATOM    224  HA  ARG A  17      49.940  35.830  50.720  1.00  0.00           H
ATOM    225  CB  ARG A  17      49.100  37.780  50.660  1.00  0.00           C
ATOM    226  HB1 ARG A  17      48.080  38.170  50.670  1.00  0.00           H
ATOM    227  HB2 ARG A  17      49.640  38.140  49.790  1.00  0.00           H
ATOM    228  CG  ARG A  17      49.700  38.320  51.970  1.00  0.00           C
ATOM    229  HG1 ARG A  17      50.640  37.860  52.270  1.00  0.00           H
ATOM    230  HG2 ARG A  17      49.060  37.870  52.720  1.00  0.00           H
ATOM    231  CD  ARG A  17      49.770  39.840  52.200  1.00  0.00           C
ATOM    232  HD1 ARG A  17      49.830  40.200  53.230  1.00  0.00           H
ATOM    233  HD2 ARG A  17      48.870  40.290  51.760  1.00  0.00           H
ATOM    234  NE  ARG A  17      50.960  40.510  51.630  1.00  0.00           N
ATOM    235  HE  ARG A  17      51.880  40.300  52.000  1.00  0.00           H
ATOM    236  CZ  ARG A  17      51.000  41.540  50.860  1.00  0.00           C
ATOM    237  NH1 ARG A  17      49.950  41.940  50.210  1.00  0.00           N
ATOM    238 1HH1 ARG A  17      49.110  41.390  50.130  1.00  0.00           H
ATOM    239 2HH1 ARG A  17      49.960  42.710  49.560  1.00  0.00           H
ATOM    240  NH2 ARG A  17      52.080  42.200  50.760  1.00  0.00           N
ATOM    241 1HH2 ARG A  17      52.780  42.090  51.480  1.00  0.00           H
ATOM    242 2HH2 ARG A  17      52.200  42.920  50.070  1.00  0.00           H
ATOM    243  C   ARG A  17      48.050  35.780  51.820  1.00  0.00           C
ATOM    244  O   ARG A  17      46.860  36.040  51.770  1.00  0.00           O
ATOM    245  N   GLY A  18      48.660  34.990  52.710  1.00  0.00           N
ATOM    246  H   GLY A  18      49.650  34.860  52.620  1.00  0.00           H
ATOM    247  CA  GLY A  18      48.010  34.370  53.910  1.00  0.00           C
ATOM    248  HA1 GLY A  18      48.720  33.810  54.520  1.00  0.00           H
ATOM    249  HA2 GLY A  18      47.240  33.700  53.530  1.00  0.00           H
ATOM    250  C   GLY A  18      47.180  35.420  54.690  1.00  0.00           C
ATOM    251  O   GLY A  18      47.590  36.570  54.750  1.00  0.00           O
ATOM    252  N   VAL A  19      46.130  34.950  55.320  1.00  0.00           N
ATOM    253  H   VAL A  19      45.760  34.050  55.040  1.00  0.00           H
ATOM    254  CA  VAL A  19      45.240  35.850  56.050  1.00  0.00           C
ATOM    255  HA  VAL A  19      45.030  36.760  55.500  1.00  0.00           H
ATOM    256  CB  VAL A  19      43.870  35.120  56.250  1.00  0.00           C
ATOM    257  HB  VAL A  19      44.080  34.180  56.770  1.00  0.00           H
ATOM    258  CG1 VAL A  19      42.920  36.000  57.000  1.00  0.00           C
ATOM    259 1HG1 VAL A  19      41.980  35.460  56.970  1.00  0.00           H
ATOM    260 2HG1 VAL A  19      43.260  36.070  58.030  1.00  0.00           H
ATOM    261 3HG1 VAL A  19      42.730  36.980  56.560  1.00  0.00           H
ATOM    262  CG2 VAL A  19      43.140  34.780  54.920  1.00  0.00           C
ATOM    263 1HG2 VAL A  19      43.840  34.510  54.130  1.00  0.00           H
ATOM    264 2HG2 VAL A  19      42.580  33.860  55.100  1.00  0.00           H
ATOM    265 3HG2 VAL A  19      42.580  35.640  54.540  1.00  0.00           H
ATOM    266  C   VAL A  19      45.850  36.130  57.410  1.00  0.00           C
ATOM    267  O   VAL A  19      45.870  35.220  58.290  1.00  0.00           O
ATOM    268  N   PRO A  20      46.370  37.380  57.620  1.00  0.00           N
ATOM    269  CD  PRO A  20      46.250  38.560  56.720  1.00  0.00           C
ATOM    270  HD1 PRO A  20      45.350  38.600  56.120  1.00  0.00           H
ATOM    271  HD2 PRO A  20      47.120  38.630  56.060  1.00  0.00           H
ATOM    272  CG  PRO A  20      46.220  39.780  57.730  1.00  0.00           C
ATOM    273  HG1 PRO A  20      45.210  39.780  58.130  1.00  0.00           H
ATOM    274  HG2 PRO A  20      46.630  40.690  57.300  1.00  0.00           H
ATOM    275  CB  PRO A  20      47.190  39.290  58.850  1.00  0.00           C
ATOM    276  HB1 PRO A  20      47.110  39.860  59.770  1.00  0.00           H
ATOM    277  HB2 PRO A  20      48.210  39.380  58.490  1.00  0.00           H
ATOM    278  CA  PRO A  20      46.790  37.800  58.960  1.00  0.00           C
ATOM    279  HA  PRO A  20      47.660  37.250  59.290  1.00  0.00           H
ATOM    280  C   PRO A  20      45.690  37.750  60.000  1.00  0.00           C
ATOM    281  O   PRO A  20      44.550  37.820  59.700  1.00  0.00           O
ATOM    282  N   GLU A  21      46.070  37.820  61.280  1.00  0.00           N
ATOM    283  H   GLU A  21      47.060  37.760  61.490  1.00  0.00           H
ATOM    284  CA  GLU A  21      45.160  37.730  62.470  1.00  0.00           C
ATOM    285  HA  GLU A  21      44.330  37.090  62.190  1.00  0.00           H
ATOM    286  CB  GLU A  21      45.920  37.230  63.690  1.00  0.00           C
ATOM    287  HB1 GLU A  21      45.320  37.080  64.590  1.00  0.00           H
ATOM    288  HB2 GLU A  21      46.740  37.910  63.950  1.00  0.00           H
ATOM    289  CG  GLU A  21      46.720  35.910  63.420  1.00  0.00           C
ATOM    290  HG1 GLU A  21      47.690  36.030  62.930  1.00  0.00           H
ATOM    291  HG2 GLU A  21      46.060  35.310  62.800  1.00  0.00           H
ATOM    292  CD  GLU A  21      47.060  35.220  64.760  1.00  0.00           C
ATOM    293  OE1 GLU A  21      46.470  34.110  65.020  1.00  0.00           O
ATOM    294  OE2 GLU A  21      47.900  35.770  65.520  1.00  0.00           O
ATOM    295  C   GLU A  21      44.600  39.160  62.750  1.00  0.00           C
ATOM    296  O   GLU A  21      43.460  39.290  63.240  1.00  0.00           O
ATOM    297  N   SER A  22      45.250  40.200  62.330  1.00  0.00           N
ATOM    298  H   SER A  22      46.090  39.980  61.820  1.00  0.00           H
ATOM    299  CA  SER A  22      44.920  41.610  62.460  1.00  0.00           C
ATOM    300  HA  SER A  22      44.690  41.660  63.520  1.00  0.00           H
ATOM    301  CB  SER A  22      46.190  42.470  62.220  1.00  0.00           C
ATOM    302  HB1 SER A  22      47.040  42.010  62.720  1.00  0.00           H
ATOM    303  HB2 SER A  22      46.100  43.510  62.530  1.00  0.00           H
ATOM    304  OG  SER A  22      46.410  42.440  60.820  1.00  0.00           O
ATOM    305  HG  SER A  22      47.090  43.090  60.630  1.00  0.00           H
ATOM    306  C   SER A  22      43.720  42.090  61.620  1.00  0.00           C
ATOM    307  O   SER A  22      43.090  43.110  61.900  1.00  0.00           O
ATOM    308  N   LEU A  23      43.320  41.240  60.670  1.00  0.00           N
ATOM    309  H   LEU A  23      43.810  40.350  60.650  1.00  0.00           H
ATOM    310  CA  LEU A  23      42.010  41.320  60.060  1.00  0.00           C
ATOM    311  HA  LEU A  23      41.860  42.160  59.390  1.00  0.00           H
ATOM    312  CB  LEU A  23      41.860  40.040  59.110  1.00  0.00           C
ATOM    313  HB1 LEU A  23      42.230  39.160  59.640  1.00  0.00           H
ATOM    314  HB2 LEU A  23      42.540  40.080  58.250  1.00  0.00           H
ATOM    315  CG  LEU A  23      40.440  39.810  58.590  1.00  0.00           C
ATOM    316  HG  LEU A  23      39.740  39.710  59.420  1.00  0.00           H
ATOM    317  CD1 LEU A  23      40.060  40.980  57.720  1.00  0.00           C
ATOM    318 1HD1 LEU A  23      40.710  40.920  56.850  1.00  0.00           H
ATOM    319 2HD1 LEU A  23      39.040  40.810  57.370  1.00  0.00           H
ATOM    320 3HD1 LEU A  23      40.040  41.910  58.300  1.00  0.00           H
ATOM    321  CD2 LEU A  23      40.540  38.500  57.710  1.00  0.00           C
ATOM    322 1HD2 LEU A  23      39.620  38.280  57.170  1.00  0.00           H
ATOM    323 2HD2 LEU A  23      41.340  38.610  56.980  1.00  0.00           H
ATOM    324 3HD2 LEU A  23      40.670  37.660  58.400  1.00  0.00           H
ATOM    325  C   LEU A  23      40.840  41.230  61.050  1.00  0.00           C
ATOM    326  O   LEU A  23      39.940  42.040  60.970  1.00  0.00           O
ATOM    327  N   ALA A  24      40.870  40.290  61.950  1.00  0.00           N
ATOM    328  H   ALA A  24      41.710  39.740  62.010  1.00  0.00           H
ATOM    329  CA  ALA A  24      39.800  39.980  62.880  1.00  0.00           C
ATOM    330  HA  ALA A  24      38.890  40.110  62.280  1.00  0.00           H
ATOM    331  CB  ALA A  24      39.950  38.530  63.350  1.00  0.00           C
ATOM    332  HB1 ALA A  24      40.120  37.850  62.520  1.00  0.00           H
ATOM    333  HB2 ALA A  24      40.820  38.560  64.000  1.00  0.00           H
ATOM    334  HB3 ALA A  24      39.100  38.130  63.910  1.00  0.00           H
ATOM    335  C   ALA A  24      39.630  40.990  64.000  1.00  0.00           C
ATOM    336  O   ALA A  24      38.490  41.300  64.370  1.00  0.00           O
ATOM    337  N   SER A  25      40.690  41.620  64.520  1.00  0.00           N
ATOM    338  H   SER A  25      41.580  41.320  64.150  1.00  0.00           H
ATOM    339  CA  SER A  25      40.630  42.750  65.410  1.00  0.00           C
ATOM    340  HA  SER A  25      39.920  42.530  66.200  1.00  0.00           H
ATOM    341  CB  SER A  25      41.900  42.860  66.210  1.00  0.00           C
ATOM    342  HB1 SER A  25      42.160  41.940  66.740  1.00  0.00           H
ATOM    343  HB2 SER A  25      41.800  43.790  66.770  1.00  0.00           H
ATOM    344  OG  SER A  25      42.940  42.890  65.300  1.00  0.00           O
ATOM    345  HG  SER A  25      43.690  43.410  65.590  1.00  0.00           H
ATOM    346  C   SER A  25      40.270  44.070  64.760  1.00  0.00           C
ATOM    347  O   SER A  25      39.770  44.950  65.490  1.00  0.00           O
ATOM    348  N   GLY A  26      40.330  44.200  63.380  1.00  0.00           N
ATOM    349  H   GLY A  26      40.700  43.460  62.810  1.00  0.00           H
ATOM    350  CA  GLY A  26      39.640  45.260  62.670  1.00  0.00           C
ATOM    351  HA1 GLY A  26      38.580  45.240  62.940  1.00  0.00           H
ATOM    352  HA2 GLY A  26      39.650  45.170  61.590  1.00  0.00           H
ATOM    353  C   GLY A  26      40.270  46.690  62.770  1.00  0.00           C
ATOM    354  O   GLY A  26      39.830  47.630  62.150  1.00  0.00           O
ATOM    355  N   GLU A  27      41.390  46.850  63.480  1.00  0.00           N
ATOM    356  H   GLU A  27      41.940  46.020  63.650  1.00  0.00           H
ATOM    357  CA  GLU A  27      41.930  48.200  63.830  1.00  0.00           C
ATOM    358  HA  GLU A  27      41.080  48.780  64.180  1.00  0.00           H
ATOM    359  CB  GLU A  27      42.940  48.070  64.950  1.00  0.00           C
ATOM    360  HB1 GLU A  27      43.230  49.090  65.200  1.00  0.00           H
ATOM    361  HB2 GLU A  27      43.730  47.510  64.460  1.00  0.00           H
ATOM    362  CG  GLU A  27      42.280  47.320  66.160  1.00  0.00           C
ATOM    363  HG1 GLU A  27      42.180  46.260  65.940  1.00  0.00           H
ATOM    364  HG2 GLU A  27      41.350  47.760  66.490  1.00  0.00           H
ATOM    365  CD  GLU A  27      43.310  47.530  67.330  1.00  0.00           C
ATOM    366  OE1 GLU A  27      43.170  48.560  68.020  1.00  0.00           O
ATOM    367  OE2 GLU A  27      44.210  46.670  67.570  1.00  0.00           O
ATOM    368  C   GLU A  27      42.650  48.940  62.690  1.00  0.00           C
ATOM    369  O   GLU A  27      42.450  50.130  62.570  1.00  0.00           O
ATOM    370  N   GLY A  28      43.250  48.190  61.750  1.00  0.00           N
ATOM    371  H   GLY A  28      43.380  47.220  62.010  1.00  0.00           H
ATOM    372  CA  GLY A  28      43.770  48.730  60.520  1.00  0.00           C
ATOM    373  HA1 GLY A  28      44.690  48.220  60.200  1.00  0.00           H
ATOM    374  HA2 GLY A  28      44.060  49.780  60.600  1.00  0.00           H
ATOM    375  C   GLY A  28      42.850  48.570  59.290  1.00  0.00           C
ATOM    376  O   GLY A  28      43.260  48.910  58.210  1.00  0.00           O
ATOM    377  N   ALA A  29      41.590  48.100  59.390  1.00  0.00           N
ATOM    378  H   ALA A  29      41.400  47.760  60.320  1.00  0.00           H
ATOM    379  CA  ALA A  29      40.800  47.520  58.270  1.00  0.00           C
ATOM    380  HA  ALA A  29      41.450  47.370  57.400  1.00  0.00           H
ATOM    381  CB  ALA A  29      40.230  46.230  58.720  1.00  0.00           C
ATOM    382  HB1 ALA A  29      39.740  45.760  57.870  1.00  0.00           H
ATOM    383  HB2 ALA A  29      40.990  45.550  59.110  1.00  0.00           H
ATOM    384  HB3 ALA A  29      39.560  46.420  59.560  1.00  0.00           H
ATOM    385  C   ALA A  29      39.640  48.500  57.680  1.00  0.00           C
ATOM    386  O   ALA A  29      38.960  48.140  56.720  1.00  0.00           O
ATOM    387  N   GLY A  30      39.460  49.530  58.450  1.00  0.00           N
ATOM    388  H   GLY A  30      40.150  49.670  59.180  1.00  0.00           H
ATOM    389  CA  GLY A  30      38.280  50.390  58.430  1.00  0.00           C
ATOM    390  HA1 GLY A  30      37.930  50.350  57.400  1.00  0.00           H
ATOM    391  HA2 GLY A  30      38.520  51.430  58.700  1.00  0.00           H
ATOM    392  C   GLY A  30      37.280  49.960  59.510  1.00  0.00           C
ATOM    393  O   GLY A  30      37.190  48.780  59.810  1.00  0.00           O
ATOM    394  N   ALA A  31      36.490  50.830  60.040  1.00  0.00           N
ATOM    395  H   ALA A  31      36.490  51.760  59.650  1.00  0.00           H
ATOM    396  CA  ALA A  31      35.640  50.690  61.260  1.00  0.00           C
ATOM    397  HA  ALA A  31      36.050  49.910  61.900  1.00  0.00           H
ATOM    398  CB  ALA A  31      35.590  51.990  62.000  1.00  0.00           C
ATOM    399  HB1 ALA A  31      35.310  51.870  63.050  1.00  0.00           H
ATOM    400  HB2 ALA A  31      36.610  52.350  61.900  1.00  0.00           H
ATOM    401  HB3 ALA A  31      34.910  52.710  61.540  1.00  0.00           H
ATOM    402  C   ALA A  31      34.210  50.130  60.940  1.00  0.00           C
ATOM    403  O   ALA A  31      33.630  50.310  59.860  1.00  0.00           O
ATOM    404  N   GLY A  32      33.660  49.400  61.860  1.00  0.00           N
ATOM    405  H   GLY A  32      34.170  49.180  62.710  1.00  0.00           H
ATOM    406  CA  GLY A  32      32.400  48.740  61.760  1.00  0.00           C
ATOM    407  HA1 GLY A  32      31.680  49.450  61.370  1.00  0.00           H
ATOM    408  HA2 GLY A  32      32.000  48.640  62.770  1.00  0.00           H
ATOM    409  C   GLY A  32      32.320  47.460  60.960  1.00  0.00           C
ATOM    410  O   GLY A  32      31.200  47.130  60.640  1.00  0.00           O
ATOM    411  N   LEU A  33      33.420  46.690  60.720  1.00  0.00           N
ATOM    412  H   LEU A  33      34.260  47.050  61.150  1.00  0.00           H
ATOM    413  CA  LEU A  33      33.390  45.360  60.110  1.00  0.00           C
ATOM    414  HA  LEU A  33      32.880  45.600  59.170  1.00  0.00           H
ATOM    415  CB  LEU A  33      34.810  44.850  59.890  1.00  0.00           C
ATOM    416  HB1 LEU A  33      34.880  43.800  59.600  1.00  0.00           H
ATOM    417  HB2 LEU A  33      35.330  44.930  60.840  1.00  0.00           H
ATOM    418  CG  LEU A  33      35.610  45.610  58.810  1.00  0.00           C
ATOM    419  HG  LEU A  33      35.690  46.630  59.200  1.00  0.00           H
ATOM    420  CD1 LEU A  33      36.930  45.000  58.670  1.00  0.00           C
ATOM    421 1HD1 LEU A  33      37.400  44.810  59.630  1.00  0.00           H
ATOM    422 2HD1 LEU A  33      36.940  44.090  58.060  1.00  0.00           H
ATOM    423 3HD1 LEU A  33      37.590  45.630  58.070  1.00  0.00           H
ATOM    424  CD2 LEU A  33      34.920  45.690  57.430  1.00  0.00           C
ATOM    425 1HD2 LEU A  33      35.590  45.880  56.590  1.00  0.00           H
ATOM    426 2HD2 LEU A  33      34.410  44.760  57.150  1.00  0.00           H
ATOM    427 3HD2 LEU A  33      34.070  46.370  57.470  1.00  0.00           H
ATOM    428  C   LEU A  33      32.560  44.330  60.930  1.00  0.00           C
ATOM    429  O   LEU A  33      32.710  44.250  62.150  1.00  0.00           O
ATOM    430  N   PRO A  34      31.760  43.410  60.260  1.00  0.00           N
ATOM    431  CD  PRO A  34      31.380  43.460  58.840  1.00  0.00           C
ATOM    432  HD1 PRO A  34      32.300  43.290  58.280  1.00  0.00           H
ATOM    433  HD2 PRO A  34      30.940  44.400  58.520  1.00  0.00           H
ATOM    434  CG  PRO A  34      30.380  42.290  58.710  1.00  0.00           C
ATOM    435  HG1 PRO A  34      30.670  41.640  57.880  1.00  0.00           H
ATOM    436  HG2 PRO A  34      29.340  42.590  58.590  1.00  0.00           H
ATOM    437  CB  PRO A  34      30.270  41.450  60.030  1.00  0.00           C
ATOM    438  HB1 PRO A  34      30.740  40.510  59.750  1.00  0.00           H
ATOM    439  HB2 PRO A  34      29.220  41.420  60.320  1.00  0.00           H
ATOM    440  CA  PRO A  34      31.110  42.310  61.000  1.00  0.00           C
ATOM    441  HA  PRO A  34      30.370  42.680  61.720  1.00  0.00           H
ATOM    442  C   PRO A  34      32.120  41.300  61.680  1.00  0.00           C
ATOM    443  O   PRO A  34      33.280  41.340  61.220  1.00  0.00           O
ATOM    444  N   ALA A  35      31.620  40.510  62.680  1.00  0.00           N
ATOM    445  H   ALA A  35      30.610  40.470  62.770  1.00  0.00           H
ATOM    446  CA  ALA A  35      32.400  39.490  63.370  1.00  0.00           C
ATOM    447  HA  ALA A  35      33.150  40.120  63.850  1.00  0.00           H
ATOM    448  CB  ALA A  35      31.520  38.860  64.470  1.00  0.00           C
ATOM    449  HB1 ALA A  35      30.500  38.710  64.110  1.00  0.00           H
ATOM    450  HB2 ALA A  35      31.980  37.980  64.910  1.00  0.00           H
ATOM    451  HB3 ALA A  35      31.350  39.630  65.220  1.00  0.00           H
ATOM    452  C   ALA A  35      32.910  38.440  62.410  1.00  0.00           C
ATOM    453  O   ALA A  35      32.040  37.730  61.920  1.00  0.00           O
ATOM    454  N   LEU A  36      34.210  38.150  62.330  1.00  0.00           N
ATOM    455  H   LEU A  36      34.850  38.580  62.990  1.00  0.00           H
ATOM    456  CA  LEU A  36      34.880  37.180  61.490  1.00  0.00           C
ATOM    457  HA  LEU A  36      34.120  36.630  60.920  1.00  0.00           H
ATOM    458  CB  LEU A  36      35.750  37.830  60.390  1.00  0.00           C
ATOM    459  HB1 LEU A  36      36.250  38.690  60.830  1.00  0.00           H
ATOM    460  HB2 LEU A  36      35.100  38.340  59.680  1.00  0.00           H
ATOM    461  CG  LEU A  36      36.820  36.950  59.620  1.00  0.00           C
ATOM    462  HG  LEU A  36      36.570  35.900  59.540  1.00  0.00           H
ATOM    463  CD1 LEU A  36      37.060  37.520  58.180  1.00  0.00           C
ATOM    464 1HD1 LEU A  36      37.610  36.740  57.660  1.00  0.00           H
ATOM    465 2HD1 LEU A  36      36.140  37.530  57.600  1.00  0.00           H
ATOM    466 3HD1 LEU A  36      37.620  38.450  58.090  1.00  0.00           H
ATOM    467  CD2 LEU A  36      38.170  37.000  60.250  1.00  0.00           C
ATOM    468 1HD2 LEU A  36      38.810  36.440  59.570  1.00  0.00           H
ATOM    469 2HD2 LEU A  36      38.580  38.010  60.170  1.00  0.00           H
ATOM    470 3HD2 LEU A  36      38.140  36.570  61.250  1.00  0.00           H
ATOM    471  C   LEU A  36      35.580  36.050  62.300  1.00  0.00           C
ATOM    472  O   LEU A  36      36.400  36.340  63.160  1.00  0.00           O
ATOM    473  N   ASP A  37      35.230  34.840  61.940  1.00  0.00           N
ATOM    474  H   ASP A  37      34.510  34.720  61.240  1.00  0.00           H
ATOM    475  CA  ASP A  37      35.840  33.610  62.280  1.00  0.00           C
ATOM    476  HA  ASP A  37      36.150  33.630  63.330  1.00  0.00           H
ATOM    477  CB  ASP A  37      34.830  32.460  61.970  1.00  0.00           C
ATOM    478  HB1 ASP A  37      34.530  32.700  60.950  1.00  0.00           H
ATOM    479  HB2 ASP A  37      34.030  32.570  62.700  1.00  0.00           H
ATOM    480  CG  ASP A  37      35.380  31.010  62.140  1.00  0.00           C
ATOM    481  OD1 ASP A  37      36.570  30.710  62.200  1.00  0.00           O
ATOM    482  OD2 ASP A  37      34.510  30.160  62.170  1.00  0.00           O
ATOM    483  C   ASP A  37      37.120  33.490  61.510  1.00  0.00           C
ATOM    484  O   ASP A  37      37.130  33.290  60.310  1.00  0.00           O
ATOM    485  N   LEU A  38      38.250  33.790  62.160  1.00  0.00           N
ATOM    486  H   LEU A  38      38.240  33.990  63.160  1.00  0.00           H
ATOM    487  CA  LEU A  38      39.550  33.800  61.640  1.00  0.00           C
ATOM    488  HA  LEU A  38      39.510  34.580  60.880  1.00  0.00           H
ATOM    489  CB  LEU A  38      40.600  34.250  62.740  1.00  0.00           C
ATOM    490  HB1 LEU A  38      40.580  33.480  63.510  1.00  0.00           H
ATOM    491  HB2 LEU A  38      40.280  35.190  63.190  1.00  0.00           H
ATOM    492  CG  LEU A  38      42.080  34.390  62.220  1.00  0.00           C
ATOM    493  HG  LEU A  38      42.420  33.450  61.780  1.00  0.00           H
ATOM    494  CD1 LEU A  38      42.100  35.460  61.100  1.00  0.00           C
ATOM    495 1HD1 LEU A  38      43.110  35.690  60.770  1.00  0.00           H
ATOM    496 2HD1 LEU A  38      41.510  35.110  60.240  1.00  0.00           H
ATOM    497 3HD1 LEU A  38      41.690  36.420  61.400  1.00  0.00           H
ATOM    498  CD2 LEU A  38      42.850  34.780  63.390  1.00  0.00           C
ATOM    499 1HD2 LEU A  38      43.900  34.580  63.210  1.00  0.00           H
ATOM    500 2HD2 LEU A  38      42.720  35.850  63.550  1.00  0.00           H
ATOM    501 3HD2 LEU A  38      42.530  34.250  64.290  1.00  0.00           H
ATOM    502  C   LEU A  38      39.990  32.470  61.000  1.00  0.00           C
ATOM    503  O   LEU A  38      40.420  32.390  59.870  1.00  0.00           O
ATOM    504  N   ALA A  39      39.750  31.320  61.640  1.00  0.00           N
ATOM    505  H   ALA A  39      39.310  31.330  62.550  1.00  0.00           H
ATOM    506  CA  ALA A  39      40.170  30.000  61.100  1.00  0.00           C
ATOM    507  HA  ALA A  39      41.170  30.110  60.670  1.00  0.00           H
ATOM    508  CB  ALA A  39      40.170  29.070  62.360  1.00  0.00           C
ATOM    509  HB1 ALA A  39      40.890  29.510  63.050  1.00  0.00           H
ATOM    510  HB2 ALA A  39      39.170  29.030  62.780  1.00  0.00           H
ATOM    511  HB3 ALA A  39      40.490  28.070  62.070  1.00  0.00           H
ATOM    512  C   ALA A  39      39.250  29.630  59.890  1.00  0.00           C
ATOM    513  O   ALA A  39      39.780  29.030  58.930  1.00  0.00           O
ATOM    514  N   LYS A  40      37.970  29.920  59.930  1.00  0.00           N
ATOM    515  H   LYS A  40      37.540  30.430  60.690  1.00  0.00           H
ATOM    516  CA  LYS A  40      37.240  29.680  58.670  1.00  0.00           C
ATOM    517  HA  LYS A  40      37.590  28.690  58.360  1.00  0.00           H
ATOM    518  CB  LYS A  40      35.690  29.720  58.930  1.00  0.00           C
ATOM    519  HB1 LYS A  40      35.480  30.590  59.560  1.00  0.00           H
ATOM    520  HB2 LYS A  40      35.340  28.850  59.490  1.00  0.00           H
ATOM    521  CG  LYS A  40      34.850  29.800  57.660  1.00  0.00           C
ATOM    522  HG1 LYS A  40      34.920  28.900  57.050  1.00  0.00           H
ATOM    523  HG2 LYS A  40      35.240  30.630  57.070  1.00  0.00           H
ATOM    524  CD  LYS A  40      33.420  30.080  58.040  1.00  0.00           C
ATOM    525  HD1 LYS A  40      33.400  30.960  58.690  1.00  0.00           H
ATOM    526  HD2 LYS A  40      32.920  29.210  58.470  1.00  0.00           H
ATOM    527  CE  LYS A  40      32.550  30.290  56.770  1.00  0.00           C
ATOM    528  HE1 LYS A  40      32.280  29.290  56.430  1.00  0.00           H
ATOM    529  HE2 LYS A  40      33.160  30.840  56.050  1.00  0.00           H
ATOM    530  NZ  LYS A  40      31.340  31.090  56.990  1.00  0.00           N
ATOM    531  HZ1 LYS A  40      30.780  30.510  57.590  1.00  0.00           H
ATOM    532  HZ2 LYS A  40      31.460  31.960  57.480  1.00  0.00           H
ATOM    533  HZ3 LYS A  40      30.820  31.190  56.130  1.00  0.00           H
ATOM    534  C   LYS A  40      37.710  30.630  57.490  1.00  0.00           C
ATOM    535  O   LYS A  40      37.960  30.200  56.360  1.00  0.00           O
ATOM    536  N   ALA A  41      38.020  31.940  57.700  1.00  0.00           N
ATOM    537  H   ALA A  41      37.770  32.330  58.600  1.00  0.00           H
ATOM    538  CA  ALA A  41      38.560  32.780  56.660  1.00  0.00           C
ATOM    539  HA  ALA A  41      37.820  32.840  55.860  1.00  0.00           H
ATOM    540  CB  ALA A  41      38.590  34.160  57.380  1.00  0.00           C
ATOM    541  HB1 ALA A  41      37.600  34.390  57.760  1.00  0.00           H
ATOM    542  HB2 ALA A  41      39.420  34.310  58.070  1.00  0.00           H
ATOM    543  HB3 ALA A  41      38.780  34.820  56.530  1.00  0.00           H
ATOM    544  C   ALA A  41      39.860  32.210  56.170  1.00  0.00           C
ATOM    545  O   ALA A  41      39.980  32.080  54.930  1.00  0.00           O
ATOM    546  N   GLN A  42      40.760  31.810  57.070  1.00  0.00           N
ATOM    547  H   GLN A  42      40.650  32.090  58.030  1.00  0.00           H
ATOM    548  CA  GLN A  42      42.020  31.140  56.700  1.00  0.00           C
ATOM    549  HA  GLN A  42      42.610  31.770  56.030  1.00  0.00           H
ATOM    550  CB  GLN A  42      42.830  30.780  57.990  1.00  0.00           C
ATOM    551  HB1 GLN A  42      43.640  30.080  57.800  1.00  0.00           H
ATOM    552  HB2 GLN A  42      42.190  30.390  58.780  1.00  0.00           H
ATOM    553  CG  GLN A  42      43.520  32.060  58.370  1.00  0.00           C
ATOM    554  HG1 GLN A  42      42.840  32.900  58.200  1.00  0.00           H
ATOM    555  HG2 GLN A  42      44.390  32.110  57.710  1.00  0.00           H
ATOM    556  CD  GLN A  42      44.140  32.050  59.790  1.00  0.00           C
ATOM    557  OE1 GLN A  42      43.860  31.210  60.660  1.00  0.00           O
ATOM    558  NE2 GLN A  42      44.990  33.020  60.100  1.00  0.00           N
ATOM    559 1HE2 GLN A  42      45.090  33.820  59.490  1.00  0.00           H
ATOM    560 2HE2 GLN A  42      45.470  33.050  60.990  1.00  0.00           H
ATOM    561  C   GLN A  42      41.730  29.760  55.980  1.00  0.00           C
ATOM    562  O   GLN A  42      42.590  29.450  55.140  1.00  0.00           O
ATOM    563  N   ARG A  43      40.570  29.120  56.120  1.00  0.00           N
ATOM    564  H   ARG A  43      39.940  29.490  56.810  1.00  0.00           H
ATOM    565  CA  ARG A  43      40.210  27.850  55.480  1.00  0.00           C
ATOM    566  HA  ARG A  43      41.200  27.420  55.340  1.00  0.00           H
ATOM    567  CB  ARG A  43      39.270  27.030  56.380  1.00  0.00           C
ATOM    568  HB1 ARG A  43      38.260  27.430  56.460  1.00  0.00           H
ATOM    569  HB2 ARG A  43      39.590  27.050  57.420  1.00  0.00           H
ATOM    570  CG  ARG A  43      39.300  25.550  55.950  1.00  0.00           C
ATOM    571  HG1 ARG A  43      40.350  25.260  55.950  1.00  0.00           H
ATOM    572  HG2 ARG A  43      38.940  25.340  54.940  1.00  0.00           H
ATOM    573  CD  ARG A  43      38.440  24.590  56.820  1.00  0.00           C
ATOM    574  HD1 ARG A  43      38.710  23.590  56.480  1.00  0.00           H
ATOM    575  HD2 ARG A  43      37.380  24.650  56.540  1.00  0.00           H
ATOM    576  NE  ARG A  43      38.550  24.750  58.250  1.00  0.00           N
ATOM    577  HE  ARG A  43      39.450  24.480  58.610  1.00  0.00           H
ATOM    578  CZ  ARG A  43      37.730  25.410  59.100  1.00  0.00           C
ATOM    579  NH1 ARG A  43      36.610  25.990  58.750  1.00  0.00           N
ATOM    580 1HH1 ARG A  43      36.390  25.970  57.770  1.00  0.00           H
ATOM    581 2HH1 ARG A  43      35.910  26.240  59.430  1.00  0.00           H
ATOM    582  NH2 ARG A  43      38.150  25.640  60.300  1.00  0.00           N
ATOM    583 1HH2 ARG A  43      39.000  25.290  60.710  1.00  0.00           H
ATOM    584 2HH2 ARG A  43      37.650  26.350  60.820  1.00  0.00           H
ATOM    585  C   ARG A  43      39.650  27.950  54.100  1.00  0.00           C
ATOM    586  O   ARG A  43      39.890  27.130  53.240  1.00  0.00           O
ATOM    587  N   GLU A  44      38.780  28.980  53.880  1.00  0.00           N
ATOM    588  H   GLU A  44      38.790  29.640  54.640  1.00  0.00           H
ATOM    589  CA  GLU A  44      38.360  29.550  52.620  1.00  0.00           C
ATOM    590  HA  GLU A  44      37.810  28.770  52.090  1.00  0.00           H
ATOM    591  CB  GLU A  44      37.510  30.770  52.870  1.00  0.00           C
ATOM    592  HB1 GLU A  44      37.440  31.270  51.910  1.00  0.00           H
ATOM    593  HB2 GLU A  44      38.110  31.340  53.580  1.00  0.00           H
ATOM    594  CG  GLU A  44      36.180  30.340  53.450  1.00  0.00           C
ATOM    595  HG1 GLU A  44      36.290  29.820  54.400  1.00  0.00           H
ATOM    596  HG2 GLU A  44      35.720  29.580  52.820  1.00  0.00           H
ATOM    597  CD  GLU A  44      35.220  31.530  53.650  1.00  0.00           C
ATOM    598  OE1 GLU A  44      34.040  31.230  53.680  1.00  0.00           O
ATOM    599  OE2 GLU A  44      35.660  32.730  53.700  1.00  0.00           O
ATOM    600  C   GLU A  44      39.550  29.860  51.760  1.00  0.00           C
ATOM    601  O   GLU A  44      39.800  29.310  50.630  1.00  0.00           O
ATOM    602  N   HIS A  45      40.500  30.630  52.340  1.00  0.00           N
ATOM    603  H   HIS A  45      40.370  30.990  53.280  1.00  0.00           H
ATOM    604  CA  HIS A  45      41.700  31.130  51.690  1.00  0.00           C
ATOM    605  HA  HIS A  45      41.430  31.540  50.710  1.00  0.00           H
ATOM    606  CB  HIS A  45      42.370  32.220  52.460  1.00  0.00           C
ATOM    607  HB1 HIS A  45      42.920  31.800  53.310  1.00  0.00           H
ATOM    608  HB2 HIS A  45      41.610  32.960  52.710  1.00  0.00           H
ATOM    609  CG  HIS A  45      43.320  33.020  51.590  1.00  0.00           C
ATOM    610  ND1 HIS A  45      44.720  32.840  51.470  1.00  0.00           N
ATOM    611  CE1 HIS A  45      45.080  33.670  50.520  1.00  0.00           C
ATOM    612  HE1 HIS A  45      46.120  33.920  50.340  1.00  0.00           H
ATOM    613  NE2 HIS A  45      44.040  34.210  49.850  1.00  0.00           N
ATOM    614  HE2 HIS A  45      44.010  34.790  49.020  1.00  0.00           H
ATOM    615  CD2 HIS A  45      42.880  33.780  50.550  1.00  0.00           C
ATOM    616  HD2 HIS A  45      41.860  34.070  50.360  1.00  0.00           H
ATOM    617  C   HIS A  45      42.700  29.990  51.400  1.00  0.00           C
ATOM    618  O   HIS A  45      43.380  30.040  50.420  1.00  0.00           O
ATOM    619  N   GLY A  46      42.700  29.070  52.330  1.00  0.00           N
ATOM    620  H   GLY A  46      42.260  29.240  53.220  1.00  0.00           H
ATOM    621  CA  GLY A  46      43.430  27.810  52.140  1.00  0.00           C
ATOM    622  HA1 GLY A  46      43.270  27.220  53.040  1.00  0.00           H
ATOM    623  HA2 GLY A  46      44.480  28.100  52.060  1.00  0.00           H
ATOM    624  C   GLY A  46      42.950  26.990  50.860  1.00  0.00           C
ATOM    625  O   GLY A  46      43.770  26.490  50.140  1.00  0.00           O
ATOM    626  N   VAL A  47      41.670  26.810  50.730  1.00  0.00           N
ATOM    627  H   VAL A  47      41.090  27.190  51.470  1.00  0.00           H
ATOM    628  CA  VAL A  47      41.050  26.010  49.670  1.00  0.00           C
ATOM    629  HA  VAL A  47      41.640  25.090  49.620  1.00  0.00           H
ATOM    630  CB  VAL A  47      39.480  25.610  49.980  1.00  0.00           C
ATOM    631  HB  VAL A  47      39.100  26.540  50.410  1.00  0.00           H
ATOM    632  CG1 VAL A  47      38.720  25.080  48.800  1.00  0.00           C
ATOM    633 1HG1 VAL A  47      37.670  24.850  48.980  1.00  0.00           H
ATOM    634 2HG1 VAL A  47      38.690  25.840  48.020  1.00  0.00           H
ATOM    635 3HG1 VAL A  47      39.170  24.140  48.490  1.00  0.00           H
ATOM    636  CG2 VAL A  47      39.480  24.570  51.060  1.00  0.00           C
ATOM    637 1HG2 VAL A  47      40.120  23.730  50.790  1.00  0.00           H
ATOM    638 2HG2 VAL A  47      39.920  25.040  51.950  1.00  0.00           H
ATOM    639 3HG2 VAL A  47      38.530  24.160  51.400  1.00  0.00           H
ATOM    640  C   VAL A  47      41.180  26.740  48.370  1.00  0.00           C
ATOM    641  O   VAL A  47      41.520  26.120  47.370  1.00  0.00           O
ATOM    642  N   LEU A  48      41.020  28.060  48.370  1.00  0.00           N
ATOM    643  H   LEU A  48      40.700  28.460  49.240  1.00  0.00           H
ATOM    644  CA  LEU A  48      41.180  28.850  47.200  1.00  0.00           C
ATOM    645  HA  LEU A  48      40.530  28.510  46.400  1.00  0.00           H
ATOM    646  CB  LEU A  48      40.850  30.330  47.520  1.00  0.00           C
ATOM    647  HB1 LEU A  48      41.250  30.650  48.480  1.00  0.00           H
ATOM    648  HB2 LEU A  48      39.770  30.400  47.630  1.00  0.00           H
ATOM    649  CG  LEU A  48      41.130  31.400  46.470  1.00  0.00           C
ATOM    650  HG  LEU A  48      42.190  31.320  46.270  1.00  0.00           H
ATOM    651  CD1 LEU A  48      40.360  31.020  45.220  1.00  0.00           C
ATOM    652 1HD1 LEU A  48      40.730  30.080  44.820  1.00  0.00           H
ATOM    653 2HD1 LEU A  48      39.310  30.850  45.440  1.00  0.00           H
ATOM    654 3HD1 LEU A  48      40.400  31.800  44.460  1.00  0.00           H
ATOM    655  CD2 LEU A  48      40.830  32.770  46.960  1.00  0.00           C
ATOM    656 1HD2 LEU A  48      39.750  32.930  46.980  1.00  0.00           H
ATOM    657 2HD2 LEU A  48      41.270  32.800  47.950  1.00  0.00           H
ATOM    658 3HD2 LEU A  48      41.340  33.470  46.300  1.00  0.00           H
ATOM    659  C   LEU A  48      42.590  28.670  46.600  1.00  0.00           C
ATOM    660  O   LEU A  48      42.690  28.400  45.430  1.00  0.00           O
ATOM    661  N   GLY A  49      43.650  28.680  47.430  1.00  0.00           N
ATOM    662  H   GLY A  49      43.390  28.750  48.400  1.00  0.00           H
ATOM    663  CA  GLY A  49      44.980  28.420  47.020  1.00  0.00           C
ATOM    664  HA1 GLY A  49      45.690  28.730  47.780  1.00  0.00           H
ATOM    665  HA2 GLY A  49      45.240  29.080  46.190  1.00  0.00           H
ATOM    666  C   GLY A  49      45.280  26.920  46.700  1.00  0.00           C
ATOM    667  O   GLY A  49      46.110  26.690  45.830  1.00  0.00           O
ATOM    668  N   GLY A  50      44.590  25.960  47.260  1.00  0.00           N
ATOM    669  H   GLY A  50      43.970  26.290  47.990  1.00  0.00           H
ATOM    670  CA  GLY A  50      44.570  24.560  46.760  1.00  0.00           C
ATOM    671  HA1 GLY A  50      43.890  24.000  47.400  1.00  0.00           H
ATOM    672  HA2 GLY A  50      45.550  24.090  46.770  1.00  0.00           H
ATOM    673  C   GLY A  50      44.060  24.400  45.340  1.00  0.00           C
ATOM    674  O   GLY A  50      44.730  23.850  44.470  1.00  0.00           O
ATOM    675  N   LYS A  51      42.870  24.910  45.120  1.00  0.00           N
ATOM    676  H   LYS A  51      42.420  25.430  45.860  1.00  0.00           H
ATOM    677  CA  LYS A  51      42.230  24.690  43.820  1.00  0.00           C
ATOM    678  HA  LYS A  51      42.360  23.620  43.670  1.00  0.00           H
ATOM    679  CB  LYS A  51      40.660  24.930  43.760  1.00  0.00           C
ATOM    680  HB1 LYS A  51      40.250  24.730  42.780  1.00  0.00           H
ATOM    681  HB2 LYS A  51      40.380  25.940  44.070  1.00  0.00           H
ATOM    682  CG  LYS A  51      40.030  23.880  44.700  1.00  0.00           C
ATOM    683  HG1 LYS A  51      40.400  24.200  45.670  1.00  0.00           H
ATOM    684  HG2 LYS A  51      40.420  22.880  44.500  1.00  0.00           H
ATOM    685  CD  LYS A  51      38.490  23.950  44.690  1.00  0.00           C
ATOM    686  HD1 LYS A  51      38.100  23.620  43.730  1.00  0.00           H
ATOM    687  HD2 LYS A  51      38.160  24.970  44.870  1.00  0.00           H
ATOM    688  CE  LYS A  51      37.900  22.970  45.750  1.00  0.00           C
ATOM    689  HE1 LYS A  51      38.240  23.210  46.750  1.00  0.00           H
ATOM    690  HE2 LYS A  51      38.280  21.970  45.540  1.00  0.00           H
ATOM    691  NZ  LYS A  51      36.420  22.990  45.700  1.00  0.00           N
ATOM    692  HZ1 LYS A  51      36.060  22.780  46.620  1.00  0.00           H
ATOM    693  HZ2 LYS A  51      35.980  23.870  45.480  1.00  0.00           H
ATOM    694  HZ3 LYS A  51      36.120  22.320  45.000  1.00  0.00           H
ATOM    695  C   LYS A  51      42.990  25.350  42.610  1.00  0.00           C
ATOM    696  O   LYS A  51      42.900  24.800  41.540  1.00  0.00           O
ATOM    697  N   LEU A  52      43.730  26.380  42.810  1.00  0.00           N
ATOM    698  H   LEU A  52      43.560  26.770  43.720  1.00  0.00           H
ATOM    699  CA  LEU A  52      44.710  26.930  41.810  1.00  0.00           C
ATOM    700  HA  LEU A  52      44.140  27.100  40.900  1.00  0.00           H
ATOM    701  CB  LEU A  52      45.240  28.290  42.300  1.00  0.00           C
ATOM    702  HB1 LEU A  52      45.970  28.670  41.590  1.00  0.00           H
ATOM    703  HB2 LEU A  52      45.810  28.060  43.210  1.00  0.00           H
ATOM    704  CG  LEU A  52      44.180  29.350  42.630  1.00  0.00           C
ATOM    705  HG  LEU A  52      43.270  28.850  42.950  1.00  0.00           H
ATOM    706  CD1 LEU A  52      44.580  30.420  43.610  1.00  0.00           C
ATOM    707 1HD1 LEU A  52      43.730  30.930  44.050  1.00  0.00           H
ATOM    708 2HD1 LEU A  52      45.220  29.860  44.290  1.00  0.00           H
ATOM    709 3HD1 LEU A  52      45.080  31.200  43.030  1.00  0.00           H
ATOM    710  CD2 LEU A  52      43.700  29.940  41.330  1.00  0.00           C
ATOM    711 1HD2 LEU A  52      43.010  30.730  41.630  1.00  0.00           H
ATOM    712 2HD2 LEU A  52      44.560  30.470  40.920  1.00  0.00           H
ATOM    713 3HD2 LEU A  52      43.260  29.310  40.560  1.00  0.00           H
ATOM    714  C   LEU A  52      45.720  25.880  41.600  1.00  0.00           C
ATOM    715  O   LEU A  52      45.850  25.320  40.520  1.00  0.00           O
ATOM    716  N   ARG A  53      46.530  25.630  42.660  1.00  0.00           N
ATOM    717  H   ARG A  53      46.460  26.110  43.550  1.00  0.00           H
ATOM    718  CA  ARG A  53      47.760  24.830  42.530  1.00  0.00           C
ATOM    719  HA  ARG A  53      48.290  25.250  41.680  1.00  0.00           H
ATOM    720  CB  ARG A  53      48.600  24.940  43.850  1.00  0.00           C
ATOM    721  HB1 ARG A  53      47.930  24.890  44.710  1.00  0.00           H
ATOM    722  HB2 ARG A  53      49.080  25.920  43.840  1.00  0.00           H
ATOM    723  CG  ARG A  53      49.760  23.920  43.900  1.00  0.00           C
ATOM    724  HG1 ARG A  53      50.350  24.030  42.990  1.00  0.00           H
ATOM    725  HG2 ARG A  53      49.350  22.910  43.970  1.00  0.00           H
ATOM    726  CD  ARG A  53      50.550  24.240  45.180  1.00  0.00           C
ATOM    727  HD1 ARG A  53      50.900  25.280  45.160  1.00  0.00           H
ATOM    728  HD2 ARG A  53      51.490  23.710  45.000  1.00  0.00           H
ATOM    729  NE  ARG A  53      49.860  24.050  46.480  1.00  0.00           N
ATOM    730  HE  ARG A  53      49.140  24.730  46.710  1.00  0.00           H
ATOM    731  CZ  ARG A  53      49.930  23.120  47.370  1.00  0.00           C
ATOM    732  NH1 ARG A  53      50.920  22.290  47.330  1.00  0.00           N
ATOM    733 1HH1 ARG A  53      51.410  22.250  46.450  1.00  0.00           H
ATOM    734 2HH1 ARG A  53      51.170  21.700  48.110  1.00  0.00           H
ATOM    735  NH2 ARG A  53      49.070  23.170  48.380  1.00  0.00           N
ATOM    736 1HH2 ARG A  53      48.260  23.730  48.170  1.00  0.00           H
ATOM    737 2HH2 ARG A  53      49.140  22.520  49.150  1.00  0.00           H
ATOM    738  C   ARG A  53      47.460  23.410  42.170  1.00  0.00           C
ATOM    739  O   ARG A  53      48.250  22.750  41.460  1.00  0.00           O
ATOM    740  N   GLN A  54      46.320  22.810  42.670  1.00  0.00           N
ATOM    741  H   GLN A  54      45.610  23.420  43.070  1.00  0.00           H
ATOM    742  CA  GLN A  54      46.000  21.430  42.480  1.00  0.00           C
ATOM    743  HA  GLN A  54      46.950  20.930  42.260  1.00  0.00           H
ATOM    744  CB  GLN A  54      45.640  20.750  43.790  1.00  0.00           C
ATOM    745  HB1 GLN A  54      45.690  19.680  43.610  1.00  0.00           H
ATOM    746  HB2 GLN A  54      44.650  21.100  44.090  1.00  0.00           H
ATOM    747  CG  GLN A  54      46.600  21.080  44.930  1.00  0.00           C
ATOM    748  HG1 GLN A  54      46.800  22.140  45.070  1.00  0.00           H
ATOM    749  HG2 GLN A  54      47.620  20.790  44.640  1.00  0.00           H
ATOM    750  CD  GLN A  54      46.180  20.560  46.310  1.00  0.00           C
ATOM    751  OE1 GLN A  54      45.030  20.640  46.680  1.00  0.00           O
ATOM    752  NE2 GLN A  54      47.080  19.980  47.080  1.00  0.00           N
ATOM    753 1HE2 GLN A  54      47.970  19.680  46.710  1.00  0.00           H
ATOM    754 2HE2 GLN A  54      46.690  19.650  47.950  1.00  0.00           H
ATOM    755  C   GLN A  54      45.000  21.060  41.370  1.00  0.00           C
ATOM    756  O   GLN A  54      45.400  20.310  40.420  1.00  0.00           O
ATOM    757  N   ARG A  55      43.840  21.670  41.320  1.00  0.00           N
ATOM    758  H   ARG A  55      43.630  22.330  42.060  1.00  0.00           H
ATOM    759  CA  ARG A  55      42.850  21.530  40.280  1.00  0.00           C
ATOM    760  HA  ARG A  55      42.670  20.470  40.120  1.00  0.00           H
ATOM    761  CB  ARG A  55      41.500  22.060  40.880  1.00  0.00           C
ATOM    762  HB1 ARG A  55      41.670  23.110  41.090  1.00  0.00           H
ATOM    763  HB2 ARG A  55      41.280  21.480  41.780  1.00  0.00           H
ATOM    764  CG  ARG A  55      40.300  21.840  39.950  1.00  0.00           C
ATOM    765  HG1 ARG A  55      40.660  22.300  39.030  1.00  0.00           H
ATOM    766  HG2 ARG A  55      39.390  22.350  40.270  1.00  0.00           H
ATOM    767  CD  ARG A  55      40.040  20.360  39.560  1.00  0.00           C
ATOM    768  HD1 ARG A  55      39.960  19.760  40.470  1.00  0.00           H
ATOM    769  HD2 ARG A  55      40.860  19.990  38.960  1.00  0.00           H
ATOM    770  NE  ARG A  55      38.780  20.170  38.880  1.00  0.00           N
ATOM    771  HE  ARG A  55      37.970  20.720  39.120  1.00  0.00           H
ATOM    772  CZ  ARG A  55      38.440  19.090  38.270  1.00  0.00           C
ATOM    773  NH1 ARG A  55      39.350  18.310  37.820  1.00  0.00           N
ATOM    774 1HH1 ARG A  55      40.270  18.320  38.220  1.00  0.00           H
ATOM    775 2HH1 ARG A  55      39.130  17.530  37.210  1.00  0.00           H
ATOM    776  NH2 ARG A  55      37.180  18.870  37.930  1.00  0.00           N
ATOM    777 1HH2 ARG A  55      36.500  19.600  38.080  1.00  0.00           H
ATOM    778 2HH2 ARG A  55      36.960  17.970  37.520  1.00  0.00           H
ATOM    779  C   ARG A  55      43.260  22.080  38.920  1.00  0.00           C
ATOM    780  O   ARG A  55      43.420  21.340  37.930  1.00  0.00           O
ATOM    781  N   LEU A  56      43.440  23.410  38.880  1.00  0.00           N
ATOM    782  H   LEU A  56      43.570  23.880  39.770  1.00  0.00           H
ATOM    783  CA  LEU A  56      43.820  24.090  37.730  1.00  0.00           C
ATOM    784  HA  LEU A  56      43.240  23.680  36.910  1.00  0.00           H
ATOM    785  CB  LEU A  56      43.660  25.610  37.800  1.00  0.00           C
ATOM    786  HB1 LEU A  56      44.120  26.160  36.980  1.00  0.00           H
ATOM    787  HB2 LEU A  56      44.240  26.080  38.600  1.00  0.00           H
ATOM    788  CG  LEU A  56      42.240  26.040  37.750  1.00  0.00           C
ATOM    789  HG  LEU A  56      41.780  25.560  36.880  1.00  0.00           H
ATOM    790  CD1 LEU A  56      41.400  25.750  38.950  1.00  0.00           C
ATOM    791 1HD1 LEU A  56      42.020  26.240  39.700  1.00  0.00           H
ATOM    792 2HD1 LEU A  56      40.430  26.200  38.720  1.00  0.00           H
ATOM    793 3HD1 LEU A  56      41.300  24.680  39.150  1.00  0.00           H
ATOM    794  CD2 LEU A  56      42.120  27.480  37.380  1.00  0.00           C
ATOM    795 1HD2 LEU A  56      42.470  27.680  36.360  1.00  0.00           H
ATOM    796 2HD2 LEU A  56      41.070  27.750  37.280  1.00  0.00           H
ATOM    797 3HD2 LEU A  56      42.720  28.030  38.110  1.00  0.00           H
ATOM    798  C   LEU A  56      45.330  23.900  37.340  1.00  0.00           C
ATOM    799  O   LEU A  56      45.680  24.160  36.180  1.00  0.00           O
ATOM    800  N   GLY A  57      46.160  23.500  38.330  1.00  0.00           N
ATOM    801  H   GLY A  57      46.010  23.560  39.320  1.00  0.00           H
ATOM    802  CA  GLY A  57      47.560  23.100  38.060  1.00  0.00           C
ATOM    803  HA1 GLY A  57      47.670  22.520  37.140  1.00  0.00           H
ATOM    804  HA2 GLY A  57      47.960  22.580  38.930  1.00  0.00           H
ATOM    805  C   GLY A  57      48.520  24.260  37.820  1.00  0.00           C
ATOM    806  O   GLY A  57      49.570  24.120  37.110  1.00  0.00           O
ATOM    807  N   LEU A  58      48.290  25.420  38.480  1.00  0.00           N
ATOM    808  H   LEU A  58      47.480  25.470  39.080  1.00  0.00           H
ATOM    809  CA  LEU A  58      49.030  26.720  38.370  1.00  0.00           C
ATOM    810  HA  LEU A  58      49.320  26.680  37.320  1.00  0.00           H
ATOM    811  CB  LEU A  58      48.110  27.880  38.650  1.00  0.00           C
ATOM    812  HB1 LEU A  58      48.700  28.800  38.700  1.00  0.00           H
ATOM    813  HB2 LEU A  58      47.580  27.660  39.580  1.00  0.00           H
ATOM    814  CG  LEU A  58      46.940  27.990  37.690  1.00  0.00           C
ATOM    815  HG  LEU A  58      46.380  27.060  37.690  1.00  0.00           H
ATOM    816  CD1 LEU A  58      45.910  28.960  38.140  1.00  0.00           C
ATOM    817 1HD1 LEU A  58      45.020  28.920  37.520  1.00  0.00           H
ATOM    818 2HD1 LEU A  58      45.630  28.660  39.150  1.00  0.00           H
ATOM    819 3HD1 LEU A  58      46.230  30.000  38.220  1.00  0.00           H
ATOM    820  CD2 LEU A  58      47.330  28.310  36.260  1.00  0.00           C
ATOM    821 1HD2 LEU A  58      47.950  27.560  35.760  1.00  0.00           H
ATOM    822 2HD2 LEU A  58      46.400  28.440  35.710  1.00  0.00           H
ATOM    823 3HD2 LEU A  58      47.770  29.300  36.170  1.00  0.00           H
ATOM    824  C   LEU A  58      50.310  26.760  39.240  1.00  0.00           C
ATOM    825  O   LEU A  58      50.390  25.920  40.100  1.00  0.00           O
ATOM    826  N   GLN A  59      51.330  27.630  38.960  1.00  0.00           N
ATOM    827  H   GLN A  59      51.370  28.130  38.080  1.00  0.00           H
ATOM    828  CA  GLN A  59      52.470  27.810  39.940  1.00  0.00           C
ATOM    829  HA  GLN A  59      52.720  26.890  40.470  1.00  0.00           H
ATOM    830  CB  GLN A  59      53.710  28.100  39.130  1.00  0.00           C
ATOM    831  HB1 GLN A  59      53.590  29.020  38.550  1.00  0.00           H
ATOM    832  HB2 GLN A  59      53.890  27.320  38.390  1.00  0.00           H
ATOM    833  CG  GLN A  59      54.980  28.110  39.960  1.00  0.00           C
ATOM    834  HG1 GLN A  59      54.970  27.270  40.660  1.00  0.00           H
ATOM    835  HG2 GLN A  59      54.990  28.850  40.750  1.00  0.00           H
ATOM    836  CD  GLN A  59      56.330  28.140  39.240  1.00  0.00           C
ATOM    837  OE1 GLN A  59      56.490  27.760  38.060  1.00  0.00           O
ATOM    838  NE2 GLN A  59      57.380  28.570  39.890  1.00  0.00           N
ATOM    839 1HE2 GLN A  59      57.400  28.820  40.870  1.00  0.00           H
ATOM    840 2HE2 GLN A  59      58.270  28.260  39.520  1.00  0.00           H
ATOM    841  C   GLN A  59      52.070  28.870  40.890  1.00  0.00           C
ATOM    842  O   GLN A  59      52.030  30.000  40.540  1.00  0.00           O
ATOM    843  N   LEU A  60      51.710  28.440  42.100  1.00  0.00           N
ATOM    844  H   LEU A  60      51.870  27.450  42.260  1.00  0.00           H
ATOM    845  CA  LEU A  60      51.250  29.390  43.110  1.00  0.00           C
ATOM    846  HA  LEU A  60      50.630  30.110  42.570  1.00  0.00           H
ATOM    847  CB  LEU A  60      50.320  28.600  44.040  1.00  0.00           C
ATOM    848  HB1 LEU A  60      50.890  27.790  44.490  1.00  0.00           H
ATOM    849  HB2 LEU A  60      49.590  28.100  43.410  1.00  0.00           H
ATOM    850  CG  LEU A  60      49.590  29.470  45.150  1.00  0.00           C
ATOM    851  HG  LEU A  60      50.280  30.130  45.690  1.00  0.00           H
ATOM    852  CD1 LEU A  60      48.450  30.300  44.590  1.00  0.00           C
ATOM    853 1HD1 LEU A  60      48.960  31.130  44.100  1.00  0.00           H
ATOM    854 2HD1 LEU A  60      47.880  29.800  43.810  1.00  0.00           H
ATOM    855 3HD1 LEU A  60      47.870  30.620  45.460  1.00  0.00           H
ATOM    856  CD2 LEU A  60      49.020  28.590  46.160  1.00  0.00           C
ATOM    857 1HD2 LEU A  60      48.510  29.090  46.970  1.00  0.00           H
ATOM    858 2HD2 LEU A  60      48.320  27.850  45.770  1.00  0.00           H
ATOM    859 3HD2 LEU A  60      49.870  28.030  46.560  1.00  0.00           H
ATOM    860  C   LEU A  60      52.410  30.090  43.880  1.00  0.00           C
ATOM    861  O   LEU A  60      53.340  29.440  44.330  1.00  0.00           O
ATOM    862  N   LEU A  61      52.330  31.390  44.050  1.00  0.00           N
ATOM    863  H   LEU A  61      51.640  31.900  43.520  1.00  0.00           H
ATOM    864  CA  LEU A  61      53.230  32.230  44.880  1.00  0.00           C
ATOM    865  HA  LEU A  61      54.050  31.580  45.200  1.00  0.00           H
ATOM    866  CB  LEU A  61      53.780  33.370  44.060  1.00  0.00           C
ATOM    867  HB1 LEU A  61      54.080  34.120  44.790  1.00  0.00           H
ATOM    868  HB2 LEU A  61      53.000  33.840  43.460  1.00  0.00           H
ATOM    869  CG  LEU A  61      55.030  33.000  43.270  1.00  0.00           C
ATOM    870  HG  LEU A  61      55.710  32.440  43.910  1.00  0.00           H
ATOM    871  CD1 LEU A  61      54.790  31.990  42.110  1.00  0.00           C
ATOM    872 1HD1 LEU A  61      54.030  32.370  41.430  1.00  0.00           H
ATOM    873 2HD1 LEU A  61      55.650  31.920  41.430  1.00  0.00           H
ATOM    874 3HD1 LEU A  61      54.500  31.010  42.480  1.00  0.00           H
ATOM    875  CD2 LEU A  61      55.750  34.210  42.710  1.00  0.00           C
ATOM    876 1HD2 LEU A  61      56.580  33.940  42.050  1.00  0.00           H
ATOM    877 2HD2 LEU A  61      55.120  34.820  42.050  1.00  0.00           H
ATOM    878 3HD2 LEU A  61      56.100  34.880  43.490  1.00  0.00           H
ATOM    879  C   LEU A  61      52.390  32.680  46.050  1.00  0.00           C
ATOM    880  O   LEU A  61      51.290  33.110  45.900  1.00  0.00           O
ATOM    881  N   GLU A  62      52.930  32.510  47.250  1.00  0.00           N
ATOM    882  H   GLU A  62      53.940  32.450  47.270  1.00  0.00           H
ATOM    883  CA  GLU A  62      52.210  32.710  48.480  1.00  0.00           C
ATOM    884  HA  GLU A  62      51.280  33.210  48.200  1.00  0.00           H
ATOM    885  CB  GLU A  62      52.100  31.320  49.100  1.00  0.00           C
ATOM    886  HB1 GLU A  62      51.470  31.470  49.970  1.00  0.00           H
ATOM    887  HB2 GLU A  62      53.070  30.950  49.440  1.00  0.00           H
ATOM    888  CG  GLU A  62      51.460  30.180  48.320  1.00  0.00           C
ATOM    889  HG1 GLU A  62      51.960  29.860  47.400  1.00  0.00           H
ATOM    890  HG2 GLU A  62      50.500  30.580  48.000  1.00  0.00           H
ATOM    891  CD  GLU A  62      51.230  28.940  49.170  1.00  0.00           C
ATOM    892  OE1 GLU A  62      51.990  27.950  48.920  1.00  0.00           O
ATOM    893  OE2 GLU A  62      50.270  28.910  49.960  1.00  0.00           O
ATOM    894  C   GLU A  62      53.000  33.590  49.400  1.00  0.00           C
ATOM    895  O   GLU A  62      54.060  33.230  49.940  1.00  0.00           O
ATOM    896  N   LEU A  63      52.490  34.860  49.530  1.00  0.00           N
ATOM    897  H   LEU A  63      51.760  35.070  48.870  1.00  0.00           H
ATOM    898  CA  LEU A  63      53.100  35.860  50.400  1.00  0.00           C
ATOM    899  HA  LEU A  63      54.190  35.720  50.370  1.00  0.00           H
ATOM    900  CB  LEU A  63      52.810  37.340  49.930  1.00  0.00           C
ATOM    901  HB1 LEU A  63      53.460  38.010  50.490  1.00  0.00           H
ATOM    902  HB2 LEU A  63      51.770  37.540  50.180  1.00  0.00           H
ATOM    903  CG  LEU A  63      53.090  37.560  48.410  1.00  0.00           C
ATOM    904  HG  LEU A  63      52.450  36.900  47.820  1.00  0.00           H
ATOM    905  CD1 LEU A  63      52.900  39.020  48.070  1.00  0.00           C
ATOM    906 1HD1 LEU A  63      53.260  39.660  48.880  1.00  0.00           H
ATOM    907 2HD1 LEU A  63      53.390  39.280  47.130  1.00  0.00           H
ATOM    908 3HD1 LEU A  63      51.830  39.230  47.990  1.00  0.00           H
ATOM    909  CD2 LEU A  63      54.510  37.220  48.100  1.00  0.00           C
ATOM    910 1HD2 LEU A  63      55.220  37.780  48.700  1.00  0.00           H
ATOM    911 2HD2 LEU A  63      54.790  36.170  48.160  1.00  0.00           H
ATOM    912 3HD2 LEU A  63      54.740  37.500  47.070  1.00  0.00           H
ATOM    913  C   LEU A  63      52.680  35.530  51.850  1.00  0.00           C
ATOM    914  O   LEU A  63      51.570  35.220  52.210  1.00  0.00           O
ATOM    915  N   PRO A  64      53.590  35.770  52.800  1.00  0.00           N
ATOM    916  CD  PRO A  64      55.030  36.150  52.650  1.00  0.00           C
ATOM    917  HD1 PRO A  64      55.120  36.970  51.940  1.00  0.00           H
ATOM    918  HD2 PRO A  64      55.500  35.270  52.210  1.00  0.00           H
ATOM    919  CG  PRO A  64      55.460  36.570  54.080  1.00  0.00           C
ATOM    920  HG1 PRO A  64      55.150  37.590  54.280  1.00  0.00           H
ATOM    921  HG2 PRO A  64      56.500  36.320  54.270  1.00  0.00           H
ATOM    922  CB  PRO A  64      54.560  35.750  54.960  1.00  0.00           C
ATOM    923  HB1 PRO A  64      54.420  36.130  55.970  1.00  0.00           H
ATOM    924  HB2 PRO A  64      55.020  34.770  55.080  1.00  0.00           H
ATOM    925  CA  PRO A  64      53.240  35.540  54.160  1.00  0.00           C
ATOM    926  HA  PRO A  64      52.940  34.530  54.420  1.00  0.00           H
ATOM    927  C   PRO A  64      52.240  36.500  54.840  1.00  0.00           C
ATOM    928  O   PRO A  64      52.180  37.640  54.380  1.00  0.00           O
ATOM    929  N   PRO A  65      51.370  36.100  55.830  1.00  0.00           N
ATOM    930  CD  PRO A  65      51.440  34.780  56.470  1.00  0.00           C
ATOM    931  HD1 PRO A  65      52.370  34.780  57.050  1.00  0.00           H
ATOM    932  HD2 PRO A  65      51.500  34.050  55.660  1.00  0.00           H
ATOM    933  CG  PRO A  65      50.170  34.680  57.310  1.00  0.00           C
ATOM    934  HG1 PRO A  65      50.300  34.320  58.340  1.00  0.00           H
ATOM    935  HG2 PRO A  65      49.470  34.080  56.740  1.00  0.00           H
ATOM    936  CB  PRO A  65      49.660  36.170  57.450  1.00  0.00           C
ATOM    937  HB1 PRO A  65      49.730  36.430  58.510  1.00  0.00           H
ATOM    938  HB2 PRO A  65      48.600  36.290  57.230  1.00  0.00           H
ATOM    939  CA  PRO A  65      50.390  36.990  56.410  1.00  0.00           C
ATOM    940  HA  PRO A  65      49.720  37.390  55.650  1.00  0.00           H
ATOM    941  C   PRO A  65      51.140  38.160  57.160  1.00  0.00           C
ATOM    942  O   PRO A  65      51.860  37.930  58.110  1.00  0.00           O
ATOM    943  N   GLU A  66      50.970  39.340  56.590  1.00  0.00           N
ATOM    944  H   GLU A  66      50.310  39.300  55.830  1.00  0.00           H
ATOM    945  CA  GLU A  66      51.550  40.640  57.200  1.00  0.00           C
ATOM    946  HA  GLU A  66      52.400  40.390  57.830  1.00  0.00           H
ATOM    947  CB  GLU A  66      52.020  41.440  55.990  1.00  0.00           C
ATOM    948  HB1 GLU A  66      52.080  42.470  56.310  1.00  0.00           H
ATOM    949  HB2 GLU A  66      51.300  41.310  55.180  1.00  0.00           H
ATOM    950  CG  GLU A  66      53.440  41.090  55.590  1.00  0.00           C
ATOM    951  HG1 GLU A  66      53.540  40.060  55.260  1.00  0.00           H
ATOM    952  HG2 GLU A  66      54.110  41.170  56.450  1.00  0.00           H
ATOM    953  CD  GLU A  66      53.930  42.030  54.510  1.00  0.00           C
ATOM    954  OE1 GLU A  66      53.470  41.890  53.370  1.00  0.00           O
ATOM    955  OE2 GLU A  66      54.700  42.980  54.810  1.00  0.00           O
ATOM    956  C   GLU A  66      50.640  41.420  58.060  1.00  0.00           C
ATOM    957  O   GLU A  66      49.730  42.030  57.510  1.00  0.00           O
ATOM    958  N   GLU A  67      50.840  41.450  59.350  1.00  0.00           N
ATOM    959  H   GLU A  67      51.670  41.010  59.720  1.00  0.00           H
ATOM    960  CA  GLU A  67      49.920  42.000  60.370  1.00  0.00           C
ATOM    961  HA  GLU A  67      48.910  41.620  60.210  1.00  0.00           H
ATOM    962  CB  GLU A  67      50.400  41.640  61.840  1.00  0.00           C
ATOM    963  HB1 GLU A  67      49.830  42.200  62.580  1.00  0.00           H
ATOM    964  HB2 GLU A  67      51.430  41.980  61.950  1.00  0.00           H
ATOM    965  CG  GLU A  67      50.420  40.110  62.120  1.00  0.00           C
ATOM    966  HG1 GLU A  67      51.210  39.920  62.860  1.00  0.00           H
ATOM    967  HG2 GLU A  67      50.630  39.620  61.170  1.00  0.00           H
ATOM    968  CD  GLU A  67      49.140  39.550  62.700  1.00  0.00           C
ATOM    969  OE1 GLU A  67      48.930  38.430  62.330  1.00  0.00           O
ATOM    970  OE2 GLU A  67      48.590  40.280  63.590  1.00  0.00           O
ATOM    971  C   GLU A  67      49.760  43.520  60.190  1.00  0.00           C
ATOM    972  O   GLU A  67      48.650  44.000  60.500  1.00  0.00           O
ATOM    973  N   SER A  68      50.700  44.300  59.710  1.00  0.00           N
ATOM    974  H   SER A  68      51.590  43.850  59.540  1.00  0.00           H
ATOM    975  CA  SER A  68      50.460  45.690  59.220  1.00  0.00           C
ATOM    976  HA  SER A  68      50.050  46.280  60.030  1.00  0.00           H
ATOM    977  CB  SER A  68      51.800  46.210  58.720  1.00  0.00           C
ATOM    978  HB1 SER A  68      52.400  46.340  59.630  1.00  0.00           H
ATOM    979  HB2 SER A  68      51.650  47.200  58.300  1.00  0.00           H
ATOM    980  OG  SER A  68      52.530  45.330  57.900  1.00  0.00           O
ATOM    981  HG  SER A  68      53.090  44.760  58.430  1.00  0.00           H
ATOM    982  C   SER A  68      49.480  45.890  58.060  1.00  0.00           C
ATOM    983  O   SER A  68      49.080  47.040  57.910  1.00  0.00           O
ATOM    984  N   LEU A  69      49.080  44.790  57.360  1.00  0.00           N
ATOM    985  H   LEU A  69      49.450  43.900  57.670  1.00  0.00           H
ATOM    986  CA  LEU A  69      48.370  44.830  56.090  1.00  0.00           C
ATOM    987  HA  LEU A  69      48.020  45.840  55.860  1.00  0.00           H
ATOM    988  CB  LEU A  69      49.310  44.440  54.900  1.00  0.00           C
ATOM    989  HB1 LEU A  69      48.680  44.450  54.010  1.00  0.00           H
ATOM    990  HB2 LEU A  69      49.580  43.400  55.110  1.00  0.00           H
ATOM    991  CG  LEU A  69      50.500  45.320  54.540  1.00  0.00           C
ATOM    992  HG  LEU A  69      51.190  45.420  55.380  1.00  0.00           H
ATOM    993  CD1 LEU A  69      51.280  44.800  53.310  1.00  0.00           C
ATOM    994 1HD1 LEU A  69      51.800  43.900  53.650  1.00  0.00           H
ATOM    995 2HD1 LEU A  69      50.600  44.690  52.470  1.00  0.00           H
ATOM    996 3HD1 LEU A  69      52.110  45.470  53.090  1.00  0.00           H
ATOM    997  CD2 LEU A  69      50.070  46.710  54.250  1.00  0.00           C
ATOM    998 1HD2 LEU A  69      50.980  47.230  53.930  1.00  0.00           H
ATOM    999 2HD2 LEU A  69      49.190  46.800  53.620  1.00  0.00           H
ATOM   1000 3HD2 LEU A  69      49.700  47.090  55.200  1.00  0.00           H
ATOM   1001  C   LEU A  69      47.090  43.960  56.190  1.00  0.00           C
ATOM   1002  O   LEU A  69      47.060  42.860  55.660  1.00  0.00           O
ATOM   1003  N   PRO A  70      46.140  44.330  57.040  1.00  0.00           N
ATOM   1004  CD  PRO A  70      46.220  45.490  57.870  1.00  0.00           C
ATOM   1005  HD1 PRO A  70      46.600  46.360  57.340  1.00  0.00           H
ATOM   1006  HD2 PRO A  70      46.920  45.190  58.660  1.00  0.00           H
ATOM   1007  CG  PRO A  70      44.790  45.670  58.510  1.00  0.00           C
ATOM   1008  HG1 PRO A  70      44.140  46.190  57.810  1.00  0.00           H
ATOM   1009  HG2 PRO A  70      44.760  46.070  59.530  1.00  0.00           H
ATOM   1010  CB  PRO A  70      44.320  44.220  58.610  1.00  0.00           C
ATOM   1011  HB1 PRO A  70      43.240  44.270  58.530  1.00  0.00           H
ATOM   1012  HB2 PRO A  70      44.480  43.800  59.610  1.00  0.00           H
ATOM   1013  CA  PRO A  70      45.000  43.450  57.490  1.00  0.00           C
ATOM   1014  HA  PRO A  70      45.380  42.500  57.880  1.00  0.00           H
ATOM   1015  C   PRO A  70      44.050  43.220  56.290  1.00  0.00           C
ATOM   1016  O   PRO A  70      43.550  42.130  56.160  1.00  0.00           O
ATOM   1017  N   LEU A  71      43.870  44.130  55.390  1.00  0.00           N
ATOM   1018  H   LEU A  71      44.260  45.040  55.570  1.00  0.00           H
ATOM   1019  CA  LEU A  71      43.330  43.800  53.990  1.00  0.00           C
ATOM   1020  HA  LEU A  71      42.630  42.960  54.030  1.00  0.00           H
ATOM   1021  CB  LEU A  71      42.460  45.040  53.600  1.00  0.00           C
ATOM   1022  HB1 LEU A  71      42.060  44.730  52.630  1.00  0.00           H
ATOM   1023  HB2 LEU A  71      43.230  45.820  53.570  1.00  0.00           H
ATOM   1024  CG  LEU A  71      41.400  45.480  54.620  1.00  0.00           C
ATOM   1025  HG  LEU A  71      41.930  45.700  55.550  1.00  0.00           H
ATOM   1026  CD1 LEU A  71      40.860  46.830  54.160  1.00  0.00           C
ATOM   1027 1HD1 LEU A  71      41.510  47.590  54.590  1.00  0.00           H
ATOM   1028 2HD1 LEU A  71      40.910  46.920  53.080  1.00  0.00           H
ATOM   1029 3HD1 LEU A  71      39.860  47.040  54.530  1.00  0.00           H
ATOM   1030  CD2 LEU A  71      40.280  44.510  54.780  1.00  0.00           C
ATOM   1031 1HD2 LEU A  71      40.730  43.550  55.060  1.00  0.00           H
ATOM   1032 2HD2 LEU A  71      39.520  44.830  55.500  1.00  0.00           H
ATOM   1033 3HD2 LEU A  71      39.820  44.430  53.790  1.00  0.00           H
ATOM   1034  C   LEU A  71      44.300  43.140  52.880  1.00  0.00           C
ATOM   1035  O   LEU A  71      43.890  42.790  51.800  1.00  0.00           O
ATOM   1036  N   GLY A  72      45.590  42.880  53.320  1.00  0.00           N
ATOM   1037  H   GLY A  72      45.860  43.090  54.270  1.00  0.00           H
ATOM   1038  CA  GLY A  72      46.710  42.430  52.460  1.00  0.00           C
ATOM   1039  HA1 GLY A  72      47.580  42.250  53.090  1.00  0.00           H
ATOM   1040  HA2 GLY A  72      47.120  43.200  51.810  1.00  0.00           H
ATOM   1041  C   GLY A  72      46.520  41.170  51.530  1.00  0.00           C
ATOM   1042  O   GLY A  72      47.180  41.140  50.500  1.00  0.00           O
ATOM   1043  N   PRO A  73      45.640  40.190  51.820  1.00  0.00           N
ATOM   1044  CD  PRO A  73      45.170  39.870  53.100  1.00  0.00           C
ATOM   1045  HD1 PRO A  73      44.190  40.330  53.250  1.00  0.00           H
ATOM   1046  HD2 PRO A  73      45.810  40.180  53.930  1.00  0.00           H
ATOM   1047  CG  PRO A  73      45.030  38.370  53.080  1.00  0.00           C
ATOM   1048  HG1 PRO A  73      44.280  37.990  53.760  1.00  0.00           H
ATOM   1049  HG2 PRO A  73      46.000  37.900  53.250  1.00  0.00           H
ATOM   1050  CB  PRO A  73      44.410  38.200  51.680  1.00  0.00           C
ATOM   1051  HB1 PRO A  73      43.370  38.530  51.680  1.00  0.00           H
ATOM   1052  HB2 PRO A  73      44.440  37.190  51.280  1.00  0.00           H
ATOM   1053  CA  PRO A  73      45.280  39.140  50.870  1.00  0.00           C
ATOM   1054  HA  PRO A  73      46.120  38.560  50.480  1.00  0.00           H
ATOM   1055  C   PRO A  73      44.470  39.600  49.670  1.00  0.00           C
ATOM   1056  O   PRO A  73      44.270  38.840  48.730  1.00  0.00           O
ATOM   1057  N   LEU A  74      43.870  40.780  49.710  1.00  0.00           N
ATOM   1058  H   LEU A  74      43.910  41.350  50.540  1.00  0.00           H
ATOM   1059  CA  LEU A  74      42.950  41.250  48.630  1.00  0.00           C
ATOM   1060  HA  LEU A  74      42.430  40.350  48.300  1.00  0.00           H
ATOM   1061  CB  LEU A  74      41.810  42.260  49.100  1.00  0.00           C
ATOM   1062  HB1 LEU A  74      41.310  42.670  48.220  1.00  0.00           H
ATOM   1063  HB2 LEU A  74      42.220  43.100  49.650  1.00  0.00           H
ATOM   1064  CG  LEU A  74      40.640  41.610  49.840  1.00  0.00           C
ATOM   1065  HG  LEU A  74      40.230  40.890  49.130  1.00  0.00           H
ATOM   1066  CD1 LEU A  74      40.980  41.000  51.140  1.00  0.00           C
ATOM   1067 1HD1 LEU A  74      41.510  41.810  51.640  1.00  0.00           H
ATOM   1068 2HD1 LEU A  74      40.030  40.840  51.650  1.00  0.00           H
ATOM   1069 3HD1 LEU A  74      41.440  40.050  50.890  1.00  0.00           H
ATOM   1070  CD2 LEU A  74      39.700  42.740  50.110  1.00  0.00           C
ATOM   1071 1HD2 LEU A  74      38.930  42.560  50.860  1.00  0.00           H
ATOM   1072 2HD2 LEU A  74      40.240  43.650  50.360  1.00  0.00           H
ATOM   1073 3HD2 LEU A  74      39.280  42.830  49.110  1.00  0.00           H
ATOM   1074  C   LEU A  74      43.780  41.760  47.420  1.00  0.00           C
ATOM   1075  O   LEU A  74      43.690  42.930  47.020  1.00  0.00           O
ATOM   1076  N   LEU A  75      44.720  40.920  46.960  1.00  0.00           N
ATOM   1077  H   LEU A  75      44.710  39.960  47.270  1.00  0.00           H
ATOM   1078  CA  LEU A  75      45.740  41.270  46.020  1.00  0.00           C
ATOM   1079  HA  LEU A  75      46.410  42.050  46.390  1.00  0.00           H
ATOM   1080  CB  LEU A  75      46.520  39.990  45.720  1.00  0.00           C
ATOM   1081  HB1 LEU A  75      47.130  40.200  44.840  1.00  0.00           H
ATOM   1082  HB2 LEU A  75      45.820  39.180  45.520  1.00  0.00           H
ATOM   1083  CG  LEU A  75      47.380  39.550  46.890  1.00  0.00           C
ATOM   1084  HG  LEU A  75      46.780  38.890  47.520  1.00  0.00           H
ATOM   1085  CD1 LEU A  75      48.630  38.820  46.380  1.00  0.00           C
ATOM   1086 1HD1 LEU A  75      49.030  38.280  47.240  1.00  0.00           H
ATOM   1087 2HD1 LEU A  75      48.280  38.130  45.610  1.00  0.00           H
ATOM   1088 3HD1 LEU A  75      49.340  39.500  45.900  1.00  0.00           H
ATOM   1089  CD2 LEU A  75      47.900  40.600  47.760  1.00  0.00           C
ATOM   1090 1HD2 LEU A  75      48.460  40.170  48.590  1.00  0.00           H
ATOM   1091 2HD2 LEU A  75      48.600  41.210  47.180  1.00  0.00           H
ATOM   1092 3HD2 LEU A  75      47.140  41.210  48.250  1.00  0.00           H
ATOM   1093  C   LEU A  75      45.200  41.780  44.700  1.00  0.00           C
ATOM   1094  O   LEU A  75      45.850  42.550  44.050  1.00  0.00           O
ATOM   1095  N   GLY A  76      43.990  41.370  44.210  1.00  0.00           N
ATOM   1096  H   GLY A  76      43.460  40.690  44.720  1.00  0.00           H
ATOM   1097  CA  GLY A  76      43.490  41.730  42.890  1.00  0.00           C
ATOM   1098  HA1 GLY A  76      42.620  41.140  42.590  1.00  0.00           H
ATOM   1099  HA2 GLY A  76      44.290  41.580  42.160  1.00  0.00           H
ATOM   1100  C   GLY A  76      43.110  43.160  42.770  1.00  0.00           C
ATOM   1101  O   GLY A  76      42.780  43.600  41.700  1.00  0.00           O
ATOM   1102  N   ASP A  77      43.070  43.850  43.890  1.00  0.00           N
ATOM   1103  H   ASP A  77      43.040  43.340  44.760  1.00  0.00           H
ATOM   1104  CA  ASP A  77      42.880  45.320  43.870  1.00  0.00           C
ATOM   1105  HA  ASP A  77      42.260  45.560  43.010  1.00  0.00           H
ATOM   1106  CB  ASP A  77      42.170  45.740  45.110  1.00  0.00           C
ATOM   1107  HB1 ASP A  77      42.040  46.820  45.040  1.00  0.00           H
ATOM   1108  HB2 ASP A  77      42.910  45.560  45.880  1.00  0.00           H
ATOM   1109  CG  ASP A  77      40.800  45.090  45.400  1.00  0.00           C
ATOM   1110  OD1 ASP A  77      40.360  44.200  44.630  1.00  0.00           O
ATOM   1111  OD2 ASP A  77      40.190  45.320  46.450  1.00  0.00           O
ATOM   1112  C   ASP A  77      44.240  46.070  43.580  1.00  0.00           C
ATOM   1113  O   ASP A  77      44.250  47.220  43.160  1.00  0.00           O
ATOM   1114  N   THR A  78      45.340  45.460  43.860  1.00  0.00           N
ATOM   1115  H   THR A  78      45.270  44.570  44.330  1.00  0.00           H
ATOM   1116  CA  THR A  78      46.700  46.070  43.900  1.00  0.00           C
ATOM   1117  HA  THR A  78      46.560  47.090  44.270  1.00  0.00           H
ATOM   1118  CB  THR A  78      47.640  45.490  45.070  1.00  0.00           C
ATOM   1119  HB  THR A  78      48.500  46.100  45.350  1.00  0.00           H
ATOM   1120  CG2 THR A  78      46.980  45.120  46.350  1.00  0.00           C
ATOM   1121 1HG2 THR A  78      47.640  44.820  47.160  1.00  0.00           H
ATOM   1122 2HG2 THR A  78      46.410  45.930  46.810  1.00  0.00           H
ATOM   1123 3HG2 THR A  78      46.210  44.350  46.270  1.00  0.00           H
ATOM   1124  OG1 THR A  78      48.170  44.250  44.630  1.00  0.00           O
ATOM   1125  HG1 THR A  78      47.380  43.720  44.470  1.00  0.00           H
ATOM   1126  C   THR A  78      47.530  46.040  42.570  1.00  0.00           C
ATOM   1127  O   THR A  78      48.460  46.820  42.470  1.00  0.00           O
ATOM   1128  N   ALA A  79      47.130  45.130  41.660  1.00  0.00           N
ATOM   1129  H   ALA A  79      46.440  44.430  41.860  1.00  0.00           H
ATOM   1130  CA  ALA A  79      47.710  45.110  40.330  1.00  0.00           C
ATOM   1131  HA  ALA A  79      48.280  46.020  40.110  1.00  0.00           H
ATOM   1132  CB  ALA A  79      48.730  43.970  40.210  1.00  0.00           C
ATOM   1133  HB1 ALA A  79      48.150  43.070  40.390  1.00  0.00           H
ATOM   1134  HB2 ALA A  79      49.080  43.890  39.180  1.00  0.00           H
ATOM   1135  HB3 ALA A  79      49.540  44.150  40.910  1.00  0.00           H
ATOM   1136  C   ALA A  79      46.570  44.900  39.290  1.00  0.00           C
ATOM   1137  O   ALA A  79      45.440  44.450  39.590  1.00  0.00           O
ATOM   1138  N   VAL A  80      46.860  45.310  38.080  1.00  0.00           N
ATOM   1139  H   VAL A  80      47.730  45.810  37.990  1.00  0.00           H
ATOM   1140  CA  VAL A  80      46.080  45.080  36.860  1.00  0.00           C
ATOM   1141  HA  VAL A  80      45.310  44.320  37.000  1.00  0.00           H
ATOM   1142  CB  VAL A  80      45.410  46.310  36.250  1.00  0.00           C
ATOM   1143  HB  VAL A  80      46.150  47.110  36.210  1.00  0.00           H
ATOM   1144  CG1 VAL A  80      44.850  46.090  34.810  1.00  0.00           C
ATOM   1145 1HG1 VAL A  80      44.410  47.030  34.480  1.00  0.00           H
ATOM   1146 2HG1 VAL A  80      45.640  45.800  34.120  1.00  0.00           H
ATOM   1147 3HG1 VAL A  80      44.140  45.260  34.860  1.00  0.00           H
ATOM   1148  CG2 VAL A  80      44.380  46.670  37.250  1.00  0.00           C
ATOM   1149 1HG2 VAL A  80      43.760  47.470  36.850  1.00  0.00           H
ATOM   1150 2HG2 VAL A  80      43.760  45.800  37.480  1.00  0.00           H
ATOM   1151 3HG2 VAL A  80      44.840  47.080  38.150  1.00  0.00           H
ATOM   1152  C   VAL A  80      47.080  44.500  35.910  1.00  0.00           C
ATOM   1153  O   VAL A  80      48.080  45.170  35.540  1.00  0.00           O
ATOM   1154  N   ILE A  81      46.860  43.260  35.500  1.00  0.00           N
ATOM   1155  H   ILE A  81      46.010  42.840  35.830  1.00  0.00           H
ATOM   1156  CA  ILE A  81      47.800  42.480  34.690  1.00  0.00           C
ATOM   1157  HA  ILE A  81      48.660  43.090  34.430  1.00  0.00           H
ATOM   1158  CB  ILE A  81      48.320  41.250  35.420  1.00  0.00           C
ATOM   1159  HB  ILE A  81      47.480  40.620  35.740  1.00  0.00           H
ATOM   1160  CG2 ILE A  81      49.080  40.410  34.380  1.00  0.00           C
ATOM   1161 1HG2 ILE A  81      48.440  39.940  33.630  1.00  0.00           H
ATOM   1162 2HG2 ILE A  81      49.780  41.050  33.840  1.00  0.00           H
ATOM   1163 3HG2 ILE A  81      49.530  39.570  34.910  1.00  0.00           H
ATOM   1164  CG1 ILE A  81      49.090  41.690  36.680  1.00  0.00           C
ATOM   1165 1HG1 ILE A  81      48.480  42.350  37.290  1.00  0.00           H
ATOM   1166 2HG1 ILE A  81      49.970  42.270  36.400  1.00  0.00           H
ATOM   1167  CD  ILE A  81      49.340  40.430  37.600  1.00  0.00           C
ATOM   1168  HD1 ILE A  81      49.940  39.720  37.020  1.00  0.00           H
ATOM   1169  HD2 ILE A  81      50.080  40.700  38.360  1.00  0.00           H
ATOM   1170  HD3 ILE A  81      48.410  40.050  38.010  1.00  0.00           H
ATOM   1171  C   ILE A  81      47.140  42.110  33.330  1.00  0.00           C
ATOM   1172  O   ILE A  81      46.090  41.450  33.290  1.00  0.00           O
ATOM   1173  N   GLN A  82      47.790  42.340  32.220  1.00  0.00           N
ATOM   1174  H   GLN A  82      48.670  42.820  32.310  1.00  0.00           H
ATOM   1175  CA  GLN A  82      47.560  41.740  30.920  1.00  0.00           C
ATOM   1176  HA  GLN A  82      47.140  40.740  31.090  1.00  0.00           H
ATOM   1177  CB  GLN A  82      46.720  42.700  30.180  1.00  0.00           C
ATOM   1178  HB1 GLN A  82      47.160  43.690  30.030  1.00  0.00           H
ATOM   1179  HB2 GLN A  82      45.800  42.820  30.770  1.00  0.00           H
ATOM   1180  CG  GLN A  82      46.330  42.190  28.840  1.00  0.00           C
ATOM   1181  HG1 GLN A  82      47.220  42.190  28.210  1.00  0.00           H
ATOM   1182  HG2 GLN A  82      45.630  42.940  28.480  1.00  0.00           H
ATOM   1183  CD  GLN A  82      45.720  40.740  28.790  1.00  0.00           C
ATOM   1184  OE1 GLN A  82      45.280  40.170  29.780  1.00  0.00           O
ATOM   1185  NE2 GLN A  82      45.830  40.110  27.670  1.00  0.00           N
ATOM   1186 1HE2 GLN A  82      46.400  40.390  26.890  1.00  0.00           H
ATOM   1187 2HE2 GLN A  82      45.690  39.110  27.690  1.00  0.00           H
ATOM   1188  C   GLN A  82      48.930  41.490  30.250  1.00  0.00           C
ATOM   1189  O   GLN A  82      49.850  42.270  30.330  1.00  0.00           O
ATOM   1190  N   GLY A  83      48.970  40.250  29.630  1.00  0.00           N
ATOM   1191  H   GLY A  83      48.200  39.620  29.790  1.00  0.00           H
ATOM   1192  CA  GLY A  83      50.120  39.820  28.890  1.00  0.00           C
ATOM   1193  HA1 GLY A  83      50.290  40.570  28.120  1.00  0.00           H
ATOM   1194  HA2 GLY A  83      50.000  38.800  28.520  1.00  0.00           H
ATOM   1195  C   GLY A  83      51.350  39.760  29.720  1.00  0.00           C
ATOM   1196  O   GLY A  83      51.440  38.980  30.660  1.00  0.00           O
ATOM   1197  N   ASP A  84      52.420  40.570  29.340  1.00  0.00           N
ATOM   1198  H   ASP A  84      52.370  41.050  28.450  1.00  0.00           H
ATOM   1199  CA  ASP A  84      53.680  40.700  30.090  1.00  0.00           C
ATOM   1200  HA  ASP A  84      53.640  39.890  30.820  1.00  0.00           H
ATOM   1201  CB  ASP A  84      54.870  40.240  29.240  1.00  0.00           C
ATOM   1202  HB1 ASP A  84      54.870  39.150  29.120  1.00  0.00           H
ATOM   1203  HB2 ASP A  84      55.780  40.500  29.780  1.00  0.00           H
ATOM   1204  CG  ASP A  84      54.900  40.950  27.880  1.00  0.00           C
ATOM   1205  OD1 ASP A  84      54.160  42.000  27.700  1.00  0.00           O
ATOM   1206  OD2 ASP A  84      55.590  40.410  26.990  1.00  0.00           O
ATOM   1207  C   ASP A  84      53.840  41.980  30.910  1.00  0.00           C
ATOM   1208  O   ASP A  84      54.920  42.290  31.330  1.00  0.00           O
ATOM   1209  N   THR A  85      52.780  42.780  31.090  1.00  0.00           N
ATOM   1210  H   THR A  85      51.830  42.510  30.870  1.00  0.00           H
ATOM   1211  CA  THR A  85      52.840  44.050  31.910  1.00  0.00           C
ATOM   1212  HA  THR A  85      53.890  44.270  32.070  1.00  0.00           H
ATOM   1213  CB  THR A  85      52.280  45.310  31.160  1.00  0.00           C
ATOM   1214  HB  THR A  85      51.200  45.240  31.080  1.00  0.00           H
ATOM   1215  CG2 THR A  85      52.580  46.700  31.850  1.00  0.00           C
ATOM   1216 1HG2 THR A  85      51.850  47.450  31.550  1.00  0.00           H
ATOM   1217 2HG2 THR A  85      52.490  46.630  32.940  1.00  0.00           H
ATOM   1218 3HG2 THR A  85      53.600  47.070  31.680  1.00  0.00           H
ATOM   1219  OG1 THR A  85      52.790  45.540  29.860  1.00  0.00           O
ATOM   1220  HG1 THR A  85      52.170  45.960  29.270  1.00  0.00           H
ATOM   1221  C   THR A  85      52.020  43.850  33.120  1.00  0.00           C
ATOM   1222  O   THR A  85      51.040  43.150  33.140  1.00  0.00           O
ATOM   1223  N   ALA A  86      52.460  44.470  34.230  1.00  0.00           N
ATOM   1224  H   ALA A  86      53.300  45.020  34.150  1.00  0.00           H
ATOM   1225  CA  ALA A  86      51.780  44.790  35.480  1.00  0.00           C
ATOM   1226  HA  ALA A  86      50.770  44.410  35.620  1.00  0.00           H
ATOM   1227  CB  ALA A  86      52.520  44.180  36.670  1.00  0.00           C
ATOM   1228  HB1 ALA A  86      52.000  44.440  37.590  1.00  0.00           H
ATOM   1229  HB2 ALA A  86      52.580  43.100  36.520  1.00  0.00           H
ATOM   1230  HB3 ALA A  86      53.520  44.550  36.870  1.00  0.00           H
ATOM   1231  C   ALA A  86      51.700  46.370  35.610  1.00  0.00           C
ATOM   1232  O   ALA A  86      52.720  47.040  35.880  1.00  0.00           O
ATOM   1233  N   LEU A  87      50.490  46.920  35.530  1.00  0.00           N
ATOM   1234  H   LEU A  87      49.720  46.260  35.480  1.00  0.00           H
ATOM   1235  CA  LEU A  87      50.220  48.260  36.120  1.00  0.00           C
ATOM   1236  HA  LEU A  87      51.090  48.920  36.060  1.00  0.00           H
ATOM   1237  CB  LEU A  87      48.870  48.860  35.500  1.00  0.00           C
ATOM   1238  HB1 LEU A  87      48.080  48.160  35.760  1.00  0.00           H
ATOM   1239  HB2 LEU A  87      48.990  49.040  34.430  1.00  0.00           H
ATOM   1240  CG  LEU A  87      48.610  50.200  36.170  1.00  0.00           C
ATOM   1241  HG  LEU A  87      48.340  49.980  37.210  1.00  0.00           H
ATOM   1242  CD1 LEU A  87      49.660  51.260  36.080  1.00  0.00           C
ATOM   1243 1HD1 LEU A  87      50.670  50.870  36.230  1.00  0.00           H
ATOM   1244 2HD1 LEU A  87      49.570  51.800  35.140  1.00  0.00           H
ATOM   1245 3HD1 LEU A  87      49.290  51.890  36.880  1.00  0.00           H
ATOM   1246  CD2 LEU A  87      47.240  50.630  35.570  1.00  0.00           C
ATOM   1247 1HD2 LEU A  87      47.420  50.940  34.540  1.00  0.00           H
ATOM   1248 2HD2 LEU A  87      46.540  49.830  35.350  1.00  0.00           H
ATOM   1249 3HD2 LEU A  87      46.750  51.390  36.190  1.00  0.00           H
ATOM   1250  C   LEU A  87      49.970  47.970  37.610  1.00  0.00           C
ATOM   1251  O   LEU A  87      48.970  47.320  38.030  1.00  0.00           O
ATOM   1252  N   ILE A  88      50.920  48.420  38.430  1.00  0.00           N
ATOM   1253  H   ILE A  88      51.620  49.040  38.070  1.00  0.00           H
ATOM   1254  CA  ILE A  88      50.730  48.440  39.880  1.00  0.00           C
ATOM   1255  HA  ILE A  88      50.260  47.550  40.300  1.00  0.00           H
ATOM   1256  CB  ILE A  88      52.110  48.540  40.600  1.00  0.00           C
ATOM   1257  HB  ILE A  88      52.570  49.490  40.360  1.00  0.00           H
ATOM   1258  CG2 ILE A  88      51.980  48.450  42.130  1.00  0.00           C
ATOM   1259 1HG2 ILE A  88      51.190  49.060  42.560  1.00  0.00           H
ATOM   1260 2HG2 ILE A  88      51.770  47.440  42.480  1.00  0.00           H
ATOM   1261 3HG2 ILE A  88      52.980  48.700  42.490  1.00  0.00           H
ATOM   1262  CG1 ILE A  88      53.180  47.520  40.010  1.00  0.00           C
ATOM   1263 1HG1 ILE A  88      54.120  47.750  40.520  1.00  0.00           H
ATOM   1264 2HG1 ILE A  88      53.300  47.840  38.980  1.00  0.00           H
ATOM   1265  CD  ILE A  88      52.890  46.040  40.160  1.00  0.00           C
ATOM   1266  HD1 ILE A  88      53.730  45.400  39.890  1.00  0.00           H
ATOM   1267  HD2 ILE A  88      52.670  45.700  41.170  1.00  0.00           H
ATOM   1268  HD3 ILE A  88      52.100  45.710  39.490  1.00  0.00           H
ATOM   1269  C   ILE A  88      49.780  49.620  40.230  1.00  0.00           C
ATOM   1270  O   ILE A  88      50.070  50.760  39.780  1.00  0.00           O
ATOM   1271  N   THR A  89      48.680  49.380  40.860  1.00  0.00           N
ATOM   1272  H   THR A  89      48.640  48.450  41.260  1.00  0.00           H
ATOM   1273  CA  THR A  89      47.560  50.360  40.970  1.00  0.00           C
ATOM   1274  HA  THR A  89      47.560  50.860  40.000  1.00  0.00           H
ATOM   1275  CB  THR A  89      46.260  49.580  41.270  1.00  0.00           C
ATOM   1276  HB  THR A  89      45.380  50.220  41.200  1.00  0.00           H
ATOM   1277  CG2 THR A  89      46.050  48.400  40.310  1.00  0.00           C
ATOM   1278 1HG2 THR A  89      46.960  47.790  40.250  1.00  0.00           H
ATOM   1279 2HG2 THR A  89      45.160  47.830  40.580  1.00  0.00           H
ATOM   1280 3HG2 THR A  89      46.100  48.770  39.290  1.00  0.00           H
ATOM   1281  OG1 THR A  89      46.280  49.050  42.570  1.00  0.00           O
ATOM   1282  HG1 THR A  89      45.420  48.660  42.740  1.00  0.00           H
ATOM   1283  C   THR A  89      47.900  51.440  42.090  1.00  0.00           C
ATOM   1284  O   THR A  89      48.900  51.320  42.810  1.00  0.00           O
ATOM   1285  N   ARG A  90      47.030  52.450  42.300  1.00  0.00           N
ATOM   1286  H   ARG A  90      46.110  52.450  41.890  1.00  0.00           H
ATOM   1287  CA  ARG A  90      47.280  53.300  43.480  1.00  0.00           C
ATOM   1288  HA  ARG A  90      48.170  53.040  44.050  1.00  0.00           H
ATOM   1289  CB  ARG A  90      47.480  54.710  42.980  1.00  0.00           C
ATOM   1290  HB1 ARG A  90      46.730  55.060  42.270  1.00  0.00           H
ATOM   1291  HB2 ARG A  90      48.380  54.800  42.380  1.00  0.00           H
ATOM   1292  CG  ARG A  90      47.730  55.770  44.050  1.00  0.00           C
ATOM   1293  HG1 ARG A  90      48.360  55.330  44.830  1.00  0.00           H
ATOM   1294  HG2 ARG A  90      46.820  56.100  44.550  1.00  0.00           H
ATOM   1295  CD  ARG A  90      48.370  56.990  43.510  1.00  0.00           C
ATOM   1296  HD1 ARG A  90      47.590  57.520  42.970  1.00  0.00           H
ATOM   1297  HD2 ARG A  90      49.240  56.720  42.900  1.00  0.00           H
ATOM   1298  NE  ARG A  90      48.830  58.000  44.430  1.00  0.00           N
ATOM   1299  HE  ARG A  90      49.830  57.940  44.530  1.00  0.00           H
ATOM   1300  CZ  ARG A  90      48.220  58.850  45.280  1.00  0.00           C
ATOM   1301  NH1 ARG A  90      46.910  58.970  45.130  1.00  0.00           N
ATOM   1302 1HH1 ARG A  90      46.370  58.440  44.460  1.00  0.00           H
ATOM   1303 2HH1 ARG A  90      46.440  59.730  45.610  1.00  0.00           H
ATOM   1304  NH2 ARG A  90      48.800  59.390  46.330  1.00  0.00           N
ATOM   1305 1HH2 ARG A  90      49.810  59.320  46.370  1.00  0.00           H
ATOM   1306 2HH2 ARG A  90      48.370  60.120  46.890  1.00  0.00           H
ATOM   1307  C   ARG A  90      46.000  53.160  44.350  1.00  0.00           C
ATOM   1308  O   ARG A  90      45.040  53.910  44.090  1.00  0.00           O
ATOM   1309  N   PRO A  91      45.980  52.250  45.330  1.00  0.00           N
ATOM   1310  CD  PRO A  91      46.900  51.160  45.530  1.00  0.00           C
ATOM   1311  HD1 PRO A  91      47.730  51.450  46.180  1.00  0.00           H
ATOM   1312  HD2 PRO A  91      47.290  50.750  44.600  1.00  0.00           H
ATOM   1313  CG  PRO A  91      46.080  50.050  46.160  1.00  0.00           C
ATOM   1314  HG1 PRO A  91      46.720  49.450  46.800  1.00  0.00           H
ATOM   1315  HG2 PRO A  91      45.570  49.440  45.410  1.00  0.00           H
ATOM   1316  CB  PRO A  91      45.070  50.750  47.120  1.00  0.00           C
ATOM   1317  HB1 PRO A  91      45.670  51.130  47.950  1.00  0.00           H
ATOM   1318  HB2 PRO A  91      44.260  50.060  47.370  1.00  0.00           H
ATOM   1319  CA  PRO A  91      44.760  51.910  46.140  1.00  0.00           C
ATOM   1320  HA  PRO A  91      44.060  51.560  45.390  1.00  0.00           H
ATOM   1321  C   PRO A  91      44.190  53.150  46.820  1.00  0.00           C
ATOM   1322  O   PRO A  91      44.910  53.880  47.450  1.00  0.00           O
ATOM   1323  N   TRP A  92      42.890  53.330  46.700  1.00  0.00           N
ATOM   1324  H   TRP A  92      42.420  52.690  46.070  1.00  0.00           H
ATOM   1325  CA  TRP A  92      42.130  54.430  47.240  1.00  0.00           C
ATOM   1326  HA  TRP A  92      42.420  55.320  46.670  1.00  0.00           H
ATOM   1327  CB  TRP A  92      40.650  54.300  46.990  1.00  0.00           C
ATOM   1328  HB1 TRP A  92      40.400  53.320  47.400  1.00  0.00           H
ATOM   1329  HB2 TRP A  92      40.520  54.250  45.910  1.00  0.00           H
ATOM   1330  CG  TRP A  92      39.760  55.360  47.610  1.00  0.00           C
ATOM   1331  CD1 TRP A  92      39.480  56.570  47.110  1.00  0.00           C
ATOM   1332  HD1 TRP A  92      39.910  57.030  46.230  1.00  0.00           H
ATOM   1333  NE1 TRP A  92      38.630  57.210  47.960  1.00  0.00           N
ATOM   1334  HE1 TRP A  92      38.520  58.200  47.790  1.00  0.00           H
ATOM   1335  CE2 TRP A  92      38.290  56.470  49.040  1.00  0.00           C
ATOM   1336  CZ2 TRP A  92      37.530  56.790  50.150  1.00  0.00           C
ATOM   1337  HZ2 TRP A  92      37.030  57.740  50.190  1.00  0.00           H
ATOM   1338  CH2 TRP A  92      37.410  55.800  51.110  1.00  0.00           C
ATOM   1339  HH2 TRP A  92      36.870  55.990  52.030  1.00  0.00           H
ATOM   1340  CZ3 TRP A  92      38.190  54.600  51.050  1.00  0.00           C
ATOM   1341  HZ3 TRP A  92      38.180  53.930  51.900  1.00  0.00           H
ATOM   1342  CE3 TRP A  92      38.960  54.270  49.900  1.00  0.00           C
ATOM   1343  HE3 TRP A  92      39.410  53.300  49.810  1.00  0.00           H
ATOM   1344  CD2 TRP A  92      39.040  55.230  48.890  1.00  0.00           C
ATOM   1345  C   TRP A  92      42.450  54.810  48.710  1.00  0.00           C
ATOM   1346  O   TRP A  92      42.830  55.980  48.960  1.00  0.00           O
ATOM   1347  N   SER A  93      42.340  53.900  49.610  1.00  0.00           N
ATOM   1348  H   SER A  93      41.990  52.970  49.430  1.00  0.00           H
ATOM   1349  CA  SER A  93      42.740  54.160  50.980  1.00  0.00           C
ATOM   1350  HA  SER A  93      42.250  55.110  51.200  1.00  0.00           H
ATOM   1351  CB  SER A  93      42.150  53.000  51.840  1.00  0.00           C
ATOM   1352  HB1 SER A  93      42.510  52.040  51.460  1.00  0.00           H
ATOM   1353  HB2 SER A  93      41.060  53.020  51.810  1.00  0.00           H
ATOM   1354  OG  SER A  93      42.430  53.180  53.200  1.00  0.00           O
ATOM   1355  HG  SER A  93      42.290  52.340  53.640  1.00  0.00           H
ATOM   1356  C   SER A  93      44.250  54.240  51.200  1.00  0.00           C
ATOM   1357  O   SER A  93      44.950  53.280  50.830  1.00  0.00           O
ATOM   1358  N   PRO A  94      44.780  55.300  51.780  1.00  0.00           N
ATOM   1359  CD  PRO A  94      44.190  56.510  52.360  1.00  0.00           C
ATOM   1360  HD1 PRO A  94      43.960  56.350  53.410  1.00  0.00           H
ATOM   1361  HD2 PRO A  94      43.200  56.790  52.000  1.00  0.00           H
ATOM   1362  CG  PRO A  94      45.170  57.680  52.170  1.00  0.00           C
ATOM   1363  HG1 PRO A  94      44.970  58.410  52.960  1.00  0.00           H
ATOM   1364  HG2 PRO A  94      45.110  58.180  51.210  1.00  0.00           H
ATOM   1365  CB  PRO A  94      46.420  56.840  52.530  1.00  0.00           C
ATOM   1366  HB1 PRO A  94      46.490  56.810  53.620  1.00  0.00           H
ATOM   1367  HB2 PRO A  94      47.330  57.340  52.190  1.00  0.00           H
ATOM   1368  CA  PRO A  94      46.290  55.420  52.040  1.00  0.00           C
ATOM   1369  HA  PRO A  94      46.740  55.260  51.060  1.00  0.00           H
ATOM   1370  C   PRO A  94      46.670  54.280  52.960  1.00  0.00           C
ATOM   1371  O   PRO A  94      47.850  53.870  52.900  1.00  0.00           O
ATOM   1372  N   ALA A  95      45.760  53.660  53.680  1.00  0.00           N
ATOM   1373  H   ALA A  95      44.810  54.020  53.690  1.00  0.00           H
ATOM   1374  CA  ALA A  95      46.180  52.540  54.480  1.00  0.00           C
ATOM   1375  HA  ALA A  95      47.110  52.840  54.970  1.00  0.00           H
ATOM   1376  CB  ALA A  95      45.250  52.290  55.600  1.00  0.00           C
ATOM   1377  HB1 ALA A  95      45.240  53.090  56.340  1.00  0.00           H
ATOM   1378  HB2 ALA A  95      44.250  52.200  55.170  1.00  0.00           H
ATOM   1379  HB3 ALA A  95      45.520  51.400  56.160  1.00  0.00           H
ATOM   1380  C   ALA A  95      46.470  51.200  53.700  1.00  0.00           C
ATOM   1381  O   ALA A  95      47.230  50.310  54.150  1.00  0.00           O
ATOM   1382  N   ARG A  96      45.870  51.060  52.520  1.00  0.00           N
ATOM   1383  H   ARG A  96      45.210  51.780  52.240  1.00  0.00           H
ATOM   1384  CA  ARG A  96      46.090  49.950  51.510  1.00  0.00           C
ATOM   1385  HA  ARG A  96      46.430  49.080  52.070  1.00  0.00           H
ATOM   1386  CB  ARG A  96      44.750  49.650  50.850  1.00  0.00           C
ATOM   1387  HB1 ARG A  96      44.980  48.840  50.160  1.00  0.00           H
ATOM   1388  HB2 ARG A  96      44.560  50.540  50.240  1.00  0.00           H
ATOM   1389  CG  ARG A  96      43.600  49.200  51.700  1.00  0.00           C
ATOM   1390  HG1 ARG A  96      43.250  50.140  52.130  1.00  0.00           H
ATOM   1391  HG2 ARG A  96      44.030  48.620  52.520  1.00  0.00           H
ATOM   1392  CD  ARG A  96      42.520  48.490  50.910  1.00  0.00           C
ATOM   1393  HD1 ARG A  96      42.050  49.170  50.200  1.00  0.00           H
ATOM   1394  HD2 ARG A  96      41.770  48.230  51.660  1.00  0.00           H
ATOM   1395  NE  ARG A  96      42.980  47.170  50.290  1.00  0.00           N
ATOM   1396  HE  ARG A  96      43.840  46.790  50.660  1.00  0.00           H
ATOM   1397  CZ  ARG A  96      42.500  46.550  49.280  1.00  0.00           C
ATOM   1398  NH1 ARG A  96      41.320  46.730  48.790  1.00  0.00           N
ATOM   1399 1HH1 ARG A  96      40.600  47.300  49.210  1.00  0.00           H
ATOM   1400 2HH1 ARG A  96      41.010  46.340  47.910  1.00  0.00           H
ATOM   1401  NH2 ARG A  96      43.240  45.620  48.810  1.00  0.00           N
ATOM   1402 1HH2 ARG A  96      44.160  45.540  49.210  1.00  0.00           H
ATOM   1403 2HH2 ARG A  96      42.940  45.120  47.980  1.00  0.00           H
ATOM   1404  C   ARG A  96      47.200  50.180  50.410  1.00  0.00           C
ATOM   1405  O   ARG A  96      47.460  49.280  49.570  1.00  0.00           O
ATOM   1406  N   ARG A  97      47.770  51.400  50.320  1.00  0.00           N
ATOM   1407  H   ARG A  97      47.450  52.070  51.000  1.00  0.00           H
ATOM   1408  CA  ARG A  97      48.940  51.680  49.460  1.00  0.00           C
ATOM   1409  HA  ARG A  97      48.710  51.270  48.480  1.00  0.00           H
ATOM   1410  CB  ARG A  97      49.200  53.150  49.230  1.00  0.00           C
ATOM   1411  HB1 ARG A  97      50.020  53.210  48.510  1.00  0.00           H
ATOM   1412  HB2 ARG A  97      49.520  53.600  50.180  1.00  0.00           H
ATOM   1413  CG  ARG A  97      48.040  53.800  48.510  1.00  0.00           C
ATOM   1414  HG1 ARG A  97      47.070  53.630  48.970  1.00  0.00           H
ATOM   1415  HG2 ARG A  97      47.870  53.440  47.490  1.00  0.00           H
ATOM   1416  CD  ARG A  97      48.220  55.330  48.380  1.00  0.00           C
ATOM   1417  HD1 ARG A  97      49.120  55.540  47.800  1.00  0.00           H
ATOM   1418  HD2 ARG A  97      48.520  55.730  49.350  1.00  0.00           H
ATOM   1419  NE  ARG A  97      46.880  55.970  48.090  1.00  0.00           N
ATOM   1420  HE  ARG A  97      46.240  55.270  47.760  1.00  0.00           H
ATOM   1421  CZ  ARG A  97      46.500  57.240  48.390  1.00  0.00           C
ATOM   1422  NH1 ARG A  97      47.390  58.050  48.840  1.00  0.00           N
ATOM   1423 1HH1 ARG A  97      48.350  57.740  48.790  1.00  0.00           H
ATOM   1424 2HH1 ARG A  97      47.130  59.020  48.810  1.00  0.00           H
ATOM   1425  NH2 ARG A  97      45.310  57.610  48.290  1.00  0.00           N
ATOM   1426 1HH2 ARG A  97      44.540  56.960  48.240  1.00  0.00           H
ATOM   1427 2HH2 ARG A  97      45.120  58.600  48.320  1.00  0.00           H
ATOM   1428  C   ARG A  97      50.230  50.920  49.840  1.00  0.00           C
ATOM   1429  O   ARG A  97      51.050  50.610  48.930  1.00  0.00           O
ATOM   1430  N   PRO A  98      50.530  50.500  51.090  1.00  0.00           N
ATOM   1431  CD  PRO A  98      49.890  51.030  52.310  1.00  0.00           C
ATOM   1432  HD1 PRO A  98      48.900  50.590  52.280  1.00  0.00           H
ATOM   1433  HD2 PRO A  98      49.790  52.120  52.300  1.00  0.00           H
ATOM   1434  CG  PRO A  98      50.710  50.510  53.490  1.00  0.00           C
ATOM   1435  HG1 PRO A  98      50.100  49.770  54.020  1.00  0.00           H
ATOM   1436  HG2 PRO A  98      50.960  51.260  54.230  1.00  0.00           H
ATOM   1437  CB  PRO A  98      51.870  49.800  52.810  1.00  0.00           C
ATOM   1438  HB1 PRO A  98      52.210  48.950  53.410  1.00  0.00           H
ATOM   1439  HB2 PRO A  98      52.680  50.530  52.800  1.00  0.00           H
ATOM   1440  CA  PRO A  98      51.580  49.520  51.390  1.00  0.00           C
ATOM   1441  HA  PRO A  98      52.530  49.780  50.910  1.00  0.00           H
ATOM   1442  C   PRO A  98      51.280  48.060  51.010  1.00  0.00           C
ATOM   1443  O   PRO A  98      52.220  47.180  50.920  1.00  0.00           O
ATOM   1444  N   GLU A  99      49.970  47.760  50.650  1.00  0.00           N
ATOM   1445  H   GLU A  99      49.120  48.300  50.710  1.00  0.00           H
ATOM   1446  CA  GLU A  99      49.730  46.400  50.170  1.00  0.00           C
ATOM   1447  HA  GLU A  99      50.150  45.780  50.960  1.00  0.00           H
ATOM   1448  CB  GLU A  99      48.320  46.160  50.100  1.00  0.00           C
ATOM   1449  HB1 GLU A  99      48.280  45.090  49.870  1.00  0.00           H
ATOM   1450  HB2 GLU A  99      47.860  46.640  49.240  1.00  0.00           H
ATOM   1451  CG  GLU A  99      47.570  46.440  51.410  1.00  0.00           C
ATOM   1452  HG1 GLU A  99      47.750  47.490  51.680  1.00  0.00           H
ATOM   1453  HG2 GLU A  99      48.050  45.810  52.160  1.00  0.00           H
ATOM   1454  CD  GLU A  99      46.090  46.080  51.280  1.00  0.00           C
ATOM   1455  OE1 GLU A  99      45.410  46.290  52.300  1.00  0.00           O
ATOM   1456  OE2 GLU A  99      45.570  45.820  50.160  1.00  0.00           O
ATOM   1457  C   GLU A  99      50.370  46.080  48.800  1.00  0.00           C
ATOM   1458  O   GLU A  99      50.530  44.910  48.470  1.00  0.00           O
ATOM   1459  N   VAL A 100      50.820  47.120  48.110  1.00  0.00           N
ATOM   1460  H   VAL A 100      50.520  48.030  48.430  1.00  0.00           H
ATOM   1461  CA  VAL A 100      51.180  47.040  46.650  1.00  0.00           C
ATOM   1462  HA  VAL A 100      50.580  46.300  46.110  1.00  0.00           H
ATOM   1463  CB  VAL A 100      50.970  48.260  45.760  1.00  0.00           C
ATOM   1464  HB  VAL A 100      51.120  48.020  44.710  1.00  0.00           H
ATOM   1465  CG1 VAL A 100      49.560  48.970  45.940  1.00  0.00           C
ATOM   1466 1HG1 VAL A 100      48.790  48.310  45.540  1.00  0.00           H
ATOM   1467 2HG1 VAL A 100      49.250  49.180  46.970  1.00  0.00           H
ATOM   1468 3HG1 VAL A 100      49.520  49.900  45.370  1.00  0.00           H
ATOM   1469  CG2 VAL A 100      52.110  49.350  45.970  1.00  0.00           C
ATOM   1470 1HG2 VAL A 100      52.960  48.990  45.410  1.00  0.00           H
ATOM   1471 2HG2 VAL A 100      51.770  50.310  45.590  1.00  0.00           H
ATOM   1472 3HG2 VAL A 100      52.300  49.500  47.030  1.00  0.00           H
ATOM   1473  C   VAL A 100      52.680  46.590  46.550  1.00  0.00           C
ATOM   1474  O   VAL A 100      53.040  45.820  45.580  1.00  0.00           O
ATOM   1475  N   ASP A 101      53.600  46.770  47.550  1.00  0.00           N
ATOM   1476  H   ASP A 101      53.230  47.230  48.370  1.00  0.00           H
ATOM   1477  CA  ASP A 101      55.050  46.560  47.250  1.00  0.00           C
ATOM   1478  HA  ASP A 101      55.460  46.990  46.330  1.00  0.00           H
ATOM   1479  CB  ASP A 101      55.820  47.260  48.410  1.00  0.00           C
ATOM   1480  HB1 ASP A 101      56.900  47.290  48.240  1.00  0.00           H
ATOM   1481  HB2 ASP A 101      55.640  46.660  49.300  1.00  0.00           H
ATOM   1482  CG  ASP A 101      55.400  48.770  48.560  1.00  0.00           C
ATOM   1483  OD1 ASP A 101      55.960  49.570  47.770  1.00  0.00           O
ATOM   1484  OD2 ASP A 101      54.590  49.130  49.480  1.00  0.00           O
ATOM   1485  C   ASP A 101      55.440  45.080  47.180  1.00  0.00           C
ATOM   1486  O   ASP A 101      56.220  44.670  46.270  1.00  0.00           O
ATOM   1487  N   GLY A 102      54.980  44.220  48.100  1.00  0.00           N
ATOM   1488  H   GLY A 102      54.480  44.570  48.900  1.00  0.00           H
ATOM   1489  CA  GLY A 102      55.250  42.770  48.090  1.00  0.00           C
ATOM   1490  HA1 GLY A 102      54.680  42.310  48.900  1.00  0.00           H
ATOM   1491  HA2 GLY A 102      56.320  42.640  48.280  1.00  0.00           H
ATOM   1492  C   GLY A 102      54.780  42.170  46.780  1.00  0.00           C
ATOM   1493  O   GLY A 102      55.420  41.330  46.170  1.00  0.00           O
ATOM   1494  N   VAL A 103      53.690  42.680  46.290  1.00  0.00           N
ATOM   1495  H   VAL A 103      53.220  43.420  46.800  1.00  0.00           H
ATOM   1496  CA  VAL A 103      53.030  42.270  45.030  1.00  0.00           C
ATOM   1497  HA  VAL A 103      52.920  41.190  44.930  1.00  0.00           H
ATOM   1498  CB  VAL A 103      51.620  42.850  44.880  1.00  0.00           C
ATOM   1499  HB  VAL A 103      51.680  43.940  44.920  1.00  0.00           H
ATOM   1500  CG1 VAL A 103      51.090  42.370  43.540  1.00  0.00           C
ATOM   1501 1HG1 VAL A 103      50.040  42.640  43.550  1.00  0.00           H
ATOM   1502 2HG1 VAL A 103      51.550  42.880  42.700  1.00  0.00           H
ATOM   1503 3HG1 VAL A 103      51.230  41.300  43.420  1.00  0.00           H
ATOM   1504  CG2 VAL A 103      50.660  42.320  45.960  1.00  0.00           C
ATOM   1505 1HG2 VAL A 103      49.630  42.620  45.840  1.00  0.00           H
ATOM   1506 2HG2 VAL A 103      50.610  41.230  45.880  1.00  0.00           H
ATOM   1507 3HG2 VAL A 103      50.910  42.560  46.990  1.00  0.00           H
ATOM   1508  C   VAL A 103      53.920  42.780  43.860  1.00  0.00           C
ATOM   1509  O   VAL A 103      54.310  41.990  43.000  1.00  0.00           O
ATOM   1510  N   ARG A 104      54.190  44.100  43.780  1.00  0.00           N
ATOM   1511  H   ARG A 104      53.870  44.710  44.520  1.00  0.00           H
ATOM   1512  CA  ARG A 104      55.190  44.700  42.810  1.00  0.00           C
ATOM   1513  HA  ARG A 104      54.780  44.660  41.810  1.00  0.00           H
ATOM   1514  CB  ARG A 104      55.330  46.250  43.130  1.00  0.00           C
ATOM   1515  HB1 ARG A 104      55.410  46.410  44.200  1.00  0.00           H
ATOM   1516  HB2 ARG A 104      54.450  46.820  42.840  1.00  0.00           H
ATOM   1517  CG  ARG A 104      56.550  46.800  42.440  1.00  0.00           C
ATOM   1518  HG1 ARG A 104      56.550  46.770  41.350  1.00  0.00           H
ATOM   1519  HG2 ARG A 104      57.400  46.340  42.940  1.00  0.00           H
ATOM   1520  CD  ARG A 104      56.580  48.310  42.830  1.00  0.00           C
ATOM   1521  HD1 ARG A 104      55.670  48.780  42.430  1.00  0.00           H
ATOM   1522  HD2 ARG A 104      57.270  48.870  42.190  1.00  0.00           H
ATOM   1523  NE  ARG A 104      56.920  48.610  44.210  1.00  0.00           N
ATOM   1524  HE  ARG A 104      56.310  49.190  44.780  1.00  0.00           H
ATOM   1525  CZ  ARG A 104      57.920  48.260  44.890  1.00  0.00           C
ATOM   1526  NH1 ARG A 104      59.010  47.630  44.440  1.00  0.00           N
ATOM   1527 1HH1 ARG A 104      59.240  47.740  43.460  1.00  0.00           H
ATOM   1528 2HH1 ARG A 104      59.800  47.410  45.030  1.00  0.00           H
ATOM   1529  NH2 ARG A 104      57.950  48.500  46.140  1.00  0.00           N
ATOM   1530 1HH2 ARG A 104      57.150  48.840  46.670  1.00  0.00           H
ATOM   1531 2HH2 ARG A 104      58.700  48.120  46.700  1.00  0.00           H
ATOM   1532  C   ARG A 104      56.490  43.820  42.700  1.00  0.00           C
ATOM   1533  O   ARG A 104      56.990  43.670  41.600  1.00  0.00           O
ATOM   1534  N   LYS A 105      56.990  43.320  43.810  1.00  0.00           N
ATOM   1535  H   LYS A 105      56.400  43.470  44.610  1.00  0.00           H
ATOM   1536  CA  LYS A 105      58.240  42.540  43.860  1.00  0.00           C
ATOM   1537  HA  LYS A 105      58.950  42.860  43.090  1.00  0.00           H
ATOM   1538  CB  LYS A 105      58.840  42.560  45.270  1.00  0.00           C
ATOM   1539  HB1 LYS A 105      58.040  42.250  45.940  1.00  0.00           H
ATOM   1540  HB2 LYS A 105      59.140  43.570  45.530  1.00  0.00           H
ATOM   1541  CG  LYS A 105      59.930  41.540  45.430  1.00  0.00           C
ATOM   1542  HG1 LYS A 105      60.470  41.360  44.500  1.00  0.00           H
ATOM   1543  HG2 LYS A 105      59.390  40.620  45.700  1.00  0.00           H
ATOM   1544  CD  LYS A 105      60.900  41.780  46.590  1.00  0.00           C
ATOM   1545  HD1 LYS A 105      60.350  42.060  47.490  1.00  0.00           H
ATOM   1546  HD2 LYS A 105      61.490  42.670  46.380  1.00  0.00           H
ATOM   1547  CE  LYS A 105      61.800  40.560  46.870  1.00  0.00           C
ATOM   1548  HE1 LYS A 105      61.140  39.710  47.060  1.00  0.00           H
ATOM   1549  HE2 LYS A 105      62.500  40.870  47.650  1.00  0.00           H
ATOM   1550  NZ  LYS A 105      62.520  40.250  45.580  1.00  0.00           N
ATOM   1551  HZ1 LYS A 105      61.890  39.700  45.000  1.00  0.00           H
ATOM   1552  HZ2 LYS A 105      62.740  41.010  44.950  1.00  0.00           H
ATOM   1553  HZ3 LYS A 105      63.290  39.610  45.650  1.00  0.00           H
ATOM   1554  C   LYS A 105      58.030  41.110  43.280  1.00  0.00           C
ATOM   1555  O   LYS A 105      58.870  40.560  42.520  1.00  0.00           O
ATOM   1556  N   ALA A 106      56.930  40.470  43.670  1.00  0.00           N
ATOM   1557  H   ALA A 106      56.390  40.880  44.420  1.00  0.00           H
ATOM   1558  CA  ALA A 106      56.510  39.200  43.150  1.00  0.00           C
ATOM   1559  HA  ALA A 106      57.290  38.490  43.410  1.00  0.00           H
ATOM   1560  CB  ALA A 106      55.240  38.700  43.860  1.00  0.00           C
ATOM   1561  HB1 ALA A 106      54.900  37.940  43.150  1.00  0.00           H
ATOM   1562  HB2 ALA A 106      55.410  38.350  44.880  1.00  0.00           H
ATOM   1563  HB3 ALA A 106      54.480  39.470  43.810  1.00  0.00           H
ATOM   1564  C   ALA A 106      56.390  39.240  41.640  1.00  0.00           C
ATOM   1565  O   ALA A 106      56.830  38.290  41.030  1.00  0.00           O
ATOM   1566  N   LEU A 107      55.760  40.290  41.090  1.00  0.00           N
ATOM   1567  H   LEU A 107      55.320  40.910  41.760  1.00  0.00           H
ATOM   1568  CA  LEU A 107      55.680  40.450  39.610  1.00  0.00           C
ATOM   1569  HA  LEU A 107      55.240  39.500  39.320  1.00  0.00           H
ATOM   1570  CB  LEU A 107      54.560  41.480  39.270  1.00  0.00           C
ATOM   1571  HB1 LEU A 107      54.380  41.420  38.190  1.00  0.00           H
ATOM   1572  HB2 LEU A 107      54.870  42.510  39.460  1.00  0.00           H
ATOM   1573  CG  LEU A 107      53.180  41.200  39.970  1.00  0.00           C
ATOM   1574  HG  LEU A 107      53.340  41.110  41.050  1.00  0.00           H
ATOM   1575  CD1 LEU A 107      52.070  42.250  39.710  1.00  0.00           C
ATOM   1576 1HD1 LEU A 107      51.210  42.210  40.380  1.00  0.00           H
ATOM   1577 2HD1 LEU A 107      52.520  43.230  39.880  1.00  0.00           H
ATOM   1578 3HD1 LEU A 107      51.730  42.110  38.690  1.00  0.00           H
ATOM   1579  CD2 LEU A 107      52.570  39.830  39.480  1.00  0.00           C
ATOM   1580 1HD2 LEU A 107      51.650  39.710  40.050  1.00  0.00           H
ATOM   1581 2HD2 LEU A 107      52.210  39.910  38.460  1.00  0.00           H
ATOM   1582 3HD2 LEU A 107      53.260  39.030  39.750  1.00  0.00           H
ATOM   1583  C   LEU A 107      57.010  40.780  39.000  1.00  0.00           C
ATOM   1584  O   LEU A 107      57.410  40.290  37.910  1.00  0.00           O
ATOM   1585  N   GLN A 108      57.820  41.530  39.710  1.00  0.00           N
ATOM   1586  H   GLN A 108      57.500  41.840  40.620  1.00  0.00           H
ATOM   1587  CA  GLN A 108      59.180  41.930  39.170  1.00  0.00           C
ATOM   1588  HA  GLN A 108      58.950  42.380  38.210  1.00  0.00           H
ATOM   1589  CB  GLN A 108      59.850  43.010  40.070  1.00  0.00           C
ATOM   1590  HB1 GLN A 108      60.360  42.590  40.940  1.00  0.00           H
ATOM   1591  HB2 GLN A 108      59.100  43.670  40.500  1.00  0.00           H
ATOM   1592  CG  GLN A 108      60.780  43.880  39.180  1.00  0.00           C
ATOM   1593  HG1 GLN A 108      60.110  44.130  38.360  1.00  0.00           H
ATOM   1594  HG2 GLN A 108      61.650  43.320  38.840  1.00  0.00           H
ATOM   1595  CD  GLN A 108      61.150  45.190  39.820  1.00  0.00           C
ATOM   1596  OE1 GLN A 108      60.840  45.480  40.980  1.00  0.00           O
ATOM   1597  NE2 GLN A 108      62.030  45.860  39.180  1.00  0.00           N
ATOM   1598 1HE2 GLN A 108      62.330  45.420  38.320  1.00  0.00           H
ATOM   1599 2HE2 GLN A 108      62.490  46.700  39.500  1.00  0.00           H
ATOM   1600  C   GLN A 108      60.080  40.710  39.000  1.00  0.00           C
ATOM   1601  O   GLN A 108      60.970  40.680  38.150  1.00  0.00           O
ATOM   1602  N   ASP A 109      60.020  39.850  40.000  1.00  0.00           N
ATOM   1603  H   ASP A 109      59.440  40.140  40.780  1.00  0.00           H
ATOM   1604  CA  ASP A 109      60.870  38.640  40.080  1.00  0.00           C
ATOM   1605  HA  ASP A 109      61.920  38.870  39.880  1.00  0.00           H
ATOM   1606  CB  ASP A 109      60.800  38.000  41.500  1.00  0.00           C
ATOM   1607  HB1 ASP A 109      61.260  37.010  41.480  1.00  0.00           H
ATOM   1608  HB2 ASP A 109      59.780  37.770  41.790  1.00  0.00           H
ATOM   1609  CG  ASP A 109      61.600  38.830  42.500  1.00  0.00           C
ATOM   1610  OD1 ASP A 109      62.510  39.630  42.050  1.00  0.00           O
ATOM   1611  OD2 ASP A 109      61.430  38.620  43.720  1.00  0.00           O
ATOM   1612  C   ASP A 109      60.390  37.510  39.080  1.00  0.00           C
ATOM   1613  O   ASP A 109      61.250  36.890  38.490  1.00  0.00           O
ATOM   1614  N   LEU A 110      59.070  37.570  38.720  1.00  0.00           N
ATOM   1615  H   LEU A 110      58.470  38.210  39.230  1.00  0.00           H
ATOM   1616  CA  LEU A 110      58.370  36.860  37.630  1.00  0.00           C
ATOM   1617  HA  LEU A 110      58.730  35.830  37.500  1.00  0.00           H
ATOM   1618  CB  LEU A 110      56.840  36.740  37.820  1.00  0.00           C
ATOM   1619  HB1 LEU A 110      56.260  36.600  36.910  1.00  0.00           H
ATOM   1620  HB2 LEU A 110      56.580  37.730  38.190  1.00  0.00           H
ATOM   1621  CG  LEU A 110      56.480  35.710  38.940  1.00  0.00           C
ATOM   1622  HG  LEU A 110      56.830  36.090  39.900  1.00  0.00           H
ATOM   1623  CD1 LEU A 110      54.890  35.670  38.990  1.00  0.00           C
ATOM   1624 1HD1 LEU A 110      54.560  35.080  39.850  1.00  0.00           H
ATOM   1625 2HD1 LEU A 110      54.450  36.660  39.060  1.00  0.00           H
ATOM   1626 3HD1 LEU A 110      54.490  35.220  38.080  1.00  0.00           H
ATOM   1627  CD2 LEU A 110      57.020  34.230  38.790  1.00  0.00           C
ATOM   1628 1HD2 LEU A 110      56.570  33.530  39.500  1.00  0.00           H
ATOM   1629 2HD2 LEU A 110      56.740  33.890  37.800  1.00  0.00           H
ATOM   1630 3HD2 LEU A 110      58.110  34.170  38.900  1.00  0.00           H
ATOM   1631  C   LEU A 110      58.630  37.430  36.220  1.00  0.00           C
ATOM   1632  O   LEU A 110      58.200  36.780  35.220  1.00  0.00           O
ATOM   1633  N   GLY A 111      59.330  38.540  36.110  1.00  0.00           N
ATOM   1634  H   GLY A 111      59.490  39.150  36.900  1.00  0.00           H
ATOM   1635  CA  GLY A 111      59.910  38.970  34.830  1.00  0.00           C
ATOM   1636  HA1 GLY A 111      60.180  38.060  34.290  1.00  0.00           H
ATOM   1637  HA2 GLY A 111      60.780  39.620  34.950  1.00  0.00           H
ATOM   1638  C   GLY A 111      58.870  39.770  33.970  1.00  0.00           C
ATOM   1639  O   GLY A 111      59.170  40.030  32.820  1.00  0.00           O
ATOM   1640  N   LEU A 112      57.750  40.190  34.540  1.00  0.00           N
ATOM   1641  H   LEU A 112      57.550  39.890  35.490  1.00  0.00           H
ATOM   1642  CA  LEU A 112      56.850  41.170  34.000  1.00  0.00           C
ATOM   1643  HA  LEU A 112      56.760  40.890  32.950  1.00  0.00           H
ATOM   1644  CB  LEU A 112      55.460  41.070  34.720  1.00  0.00           C
ATOM   1645  HB1 LEU A 112      54.980  42.020  34.460  1.00  0.00           H
ATOM   1646  HB2 LEU A 112      55.560  40.980  35.800  1.00  0.00           H
ATOM   1647  CG  LEU A 112      54.450  40.030  34.210  1.00  0.00           C
ATOM   1648  HG  LEU A 112      54.520  40.180  33.130  1.00  0.00           H
ATOM   1649  CD1 LEU A 112      54.820  38.540  34.400  1.00  0.00           C
ATOM   1650 1HD1 LEU A 112      55.730  38.280  33.860  1.00  0.00           H
ATOM   1651 2HD1 LEU A 112      55.010  38.210  35.430  1.00  0.00           H
ATOM   1652 3HD1 LEU A 112      54.110  37.860  33.940  1.00  0.00           H
ATOM   1653  CD2 LEU A 112      53.050  40.120  34.790  1.00  0.00           C
ATOM   1654 1HD2 LEU A 112      53.060  39.890  35.860  1.00  0.00           H
ATOM   1655 2HD2 LEU A 112      52.740  41.150  34.610  1.00  0.00           H
ATOM   1656 3HD2 LEU A 112      52.260  39.500  34.370  1.00  0.00           H
ATOM   1657  C   LEU A 112      57.510  42.590  33.950  1.00  0.00           C
ATOM   1658  O   LEU A 112      58.430  42.860  34.760  1.00  0.00           O
ATOM   1659  N   ARG A 113      56.950  43.460  33.100  1.00  0.00           N
ATOM   1660  H   ARG A 113      56.250  43.130  32.440  1.00  0.00           H
ATOM   1661  CA  ARG A 113      57.220  44.900  32.990  1.00  0.00           C
ATOM   1662  HA  ARG A 113      58.290  44.980  33.170  1.00  0.00           H
ATOM   1663  CB  ARG A 113      56.980  45.260  31.550  1.00  0.00           C
ATOM   1664  HB1 ARG A 113      55.970  44.950  31.270  1.00  0.00           H
ATOM   1665  HB2 ARG A 113      57.720  44.860  30.870  1.00  0.00           H
ATOM   1666  CG  ARG A 113      57.080  46.820  31.490  1.00  0.00           C
ATOM   1667  HG1 ARG A 113      57.940  47.190  32.040  1.00  0.00           H
ATOM   1668  HG2 ARG A 113      56.190  47.350  31.820  1.00  0.00           H
ATOM   1669  CD  ARG A 113      57.100  47.160  30.000  1.00  0.00           C
ATOM   1670  HD1 ARG A 113      57.900  46.520  29.620  1.00  0.00           H
ATOM   1671  HD2 ARG A 113      57.350  48.220  29.900  1.00  0.00           H
ATOM   1672  NE  ARG A 113      55.880  46.860  29.130  1.00  0.00           N
ATOM   1673  HE  ARG A 113      55.730  45.870  29.000  1.00  0.00           H
ATOM   1674  CZ  ARG A 113      54.870  47.630  28.730  1.00  0.00           C
ATOM   1675  NH1 ARG A 113      54.660  48.840  29.240  1.00  0.00           N
ATOM   1676 1HH1 ARG A 113      55.310  49.120  29.970  1.00  0.00           H
ATOM   1677 2HH1 ARG A 113      53.910  49.470  29.040  1.00  0.00           H
ATOM   1678  NH2 ARG A 113      54.110  47.220  27.820  1.00  0.00           N
ATOM   1679 1HH2 ARG A 113      54.350  46.280  27.550  1.00  0.00           H
ATOM   1680 2HH2 ARG A 113      53.420  47.810  27.390  1.00  0.00           H
ATOM   1681  C   ARG A 113      56.320  45.620  34.030  1.00  0.00           C
ATOM   1682  O   ARG A 113      55.110  45.560  33.970  1.00  0.00           O
ATOM   1683  N   ILE A 114      57.010  46.330  34.950  1.00  0.00           N
ATOM   1684  H   ILE A 114      58.010  46.340  34.780  1.00  0.00           H
ATOM   1685  CA  ILE A 114      56.400  46.980  36.150  1.00  0.00           C
ATOM   1686  HA  ILE A 114      55.420  46.570  36.410  1.00  0.00           H
ATOM   1687  CB  ILE A 114      57.330  46.760  37.340  1.00  0.00           C
ATOM   1688  HB  ILE A 114      58.330  47.140  37.140  1.00  0.00           H
ATOM   1689  CG2 ILE A 114      56.850  47.560  38.560  1.00  0.00           C
ATOM   1690 1HG2 ILE A 114      57.600  47.590  39.350  1.00  0.00           H
ATOM   1691 2HG2 ILE A 114      56.670  48.610  38.330  1.00  0.00           H
ATOM   1692 3HG2 ILE A 114      55.970  47.110  39.010  1.00  0.00           H
ATOM   1693  CG1 ILE A 114      57.540  45.300  37.730  1.00  0.00           C
ATOM   1694 1HG1 ILE A 114      57.970  45.220  38.730  1.00  0.00           H
ATOM   1695 2HG1 ILE A 114      58.290  44.810  37.100  1.00  0.00           H
ATOM   1696  CD  ILE A 114      56.180  44.480  37.660  1.00  0.00           C
ATOM   1697  HD1 ILE A 114      55.800  44.330  36.650  1.00  0.00           H
ATOM   1698  HD2 ILE A 114      56.350  43.520  38.140  1.00  0.00           H
ATOM   1699  HD3 ILE A 114      55.410  44.900  38.310  1.00  0.00           H
ATOM   1700  C   ILE A 114      56.140  48.480  35.750  1.00  0.00           C
ATOM   1701  O   ILE A 114      57.080  49.140  35.360  1.00  0.00           O
ATOM   1702  N   VAL A 115      54.940  48.920  35.730  1.00  0.00           N
ATOM   1703  H   VAL A 115      54.220  48.210  35.710  1.00  0.00           H
ATOM   1704  CA  VAL A 115      54.530  50.280  35.350  1.00  0.00           C
ATOM   1705  HA  VAL A 115      55.370  50.950  35.120  1.00  0.00           H
ATOM   1706  CB  VAL A 115      53.590  50.160  34.160  1.00  0.00           C
ATOM   1707  HB  VAL A 115      52.720  49.540  34.370  1.00  0.00           H
ATOM   1708  CG1 VAL A 115      53.200  51.550  33.750  1.00  0.00           C
ATOM   1709 1HG1 VAL A 115      52.440  52.060  34.350  1.00  0.00           H
ATOM   1710 2HG1 VAL A 115      54.080  52.190  33.640  1.00  0.00           H
ATOM   1711 3HG1 VAL A 115      52.810  51.430  32.730  1.00  0.00           H
ATOM   1712  CG2 VAL A 115      54.310  49.430  32.970  1.00  0.00           C
ATOM   1713 1HG2 VAL A 115      55.290  49.910  32.930  1.00  0.00           H
ATOM   1714 2HG2 VAL A 115      54.500  48.400  33.270  1.00  0.00           H
ATOM   1715 3HG2 VAL A 115      53.650  49.470  32.110  1.00  0.00           H
ATOM   1716  C   VAL A 115      53.810  50.770  36.630  1.00  0.00           C
ATOM   1717  O   VAL A 115      53.060  50.060  37.220  1.00  0.00           O
ATOM   1718  N   GLU A 116      54.060  51.980  37.090  1.00  0.00           N
ATOM   1719  H   GLU A 116      54.740  52.570  36.610  1.00  0.00           H
ATOM   1720  CA  GLU A 116      53.530  52.540  38.380  1.00  0.00           C
ATOM   1721  HA  GLU A 116      52.820  51.820  38.780  1.00  0.00           H
ATOM   1722  CB  GLU A 116      54.730  52.600  39.360  1.00  0.00           C
ATOM   1723  HB1 GLU A 116      54.550  53.090  40.330  1.00  0.00           H
ATOM   1724  HB2 GLU A 116      55.570  53.110  38.900  1.00  0.00           H
ATOM   1725  CG  GLU A 116      55.250  51.230  39.860  1.00  0.00           C
ATOM   1726  HG1 GLU A 116      55.280  50.550  39.010  1.00  0.00           H
ATOM   1727  HG2 GLU A 116      54.540  50.760  40.540  1.00  0.00           H
ATOM   1728  CD  GLU A 116      56.600  51.370  40.590  1.00  0.00           C
ATOM   1729  OE1 GLU A 116      57.680  51.360  39.910  1.00  0.00           O
ATOM   1730  OE2 GLU A 116      56.550  51.700  41.780  1.00  0.00           O
ATOM   1731  C   GLU A 116      52.710  53.820  38.270  1.00  0.00           C
ATOM   1732  O   GLU A 116      52.950  54.640  37.360  1.00  0.00           O
ATOM   1733  N   ILE A 117      51.730  53.980  39.170  1.00  0.00           N
ATOM   1734  H   ILE A 117      51.640  53.370  39.970  1.00  0.00           H
ATOM   1735  CA  ILE A 117      50.860  55.140  39.210  1.00  0.00           C
ATOM   1736  HA  ILE A 117      50.910  55.470  38.170  1.00  0.00           H
ATOM   1737  CB  ILE A 117      49.390  54.820  39.580  1.00  0.00           C
ATOM   1738  HB  ILE A 117      49.460  54.400  40.590  1.00  0.00           H
ATOM   1739  CG2 ILE A 117      48.520  56.080  39.730  1.00  0.00           C
ATOM   1740 1HG2 ILE A 117      47.430  55.970  39.730  1.00  0.00           H
ATOM   1741 2HG2 ILE A 117      48.720  56.520  40.700  1.00  0.00           H
ATOM   1742 3HG2 ILE A 117      48.820  56.810  38.980  1.00  0.00           H
ATOM   1743  CG1 ILE A 117      48.800  53.830  38.560  1.00  0.00           C
ATOM   1744 1HG1 ILE A 117      49.250  52.850  38.710  1.00  0.00           H
ATOM   1745 2HG1 ILE A 117      49.050  54.080  37.530  1.00  0.00           H
ATOM   1746  CD  ILE A 117      47.280  53.730  38.570  1.00  0.00           C
ATOM   1747  HD1 ILE A 117      47.000  52.870  37.960  1.00  0.00           H
ATOM   1748  HD2 ILE A 117      46.940  53.490  39.580  1.00  0.00           H
ATOM   1749  HD3 ILE A 117      46.780  54.540  38.040  1.00  0.00           H
ATOM   1750  C   ILE A 117      51.500  56.210  40.080  1.00  0.00           C
ATOM   1751  O   ILE A 117      51.300  56.120  41.260  1.00  0.00           O
ATOM   1752  N   GLY A 118      52.160  57.170  39.510  1.00  0.00           N
ATOM   1753  H   GLY A 118      52.250  57.170  38.500  1.00  0.00           H
ATOM   1754  CA  GLY A 118      52.860  58.220  40.250  1.00  0.00           C
ATOM   1755  HA1 GLY A 118      53.850  58.470  39.880  1.00  0.00           H
ATOM   1756  HA2 GLY A 118      52.940  57.920  41.290  1.00  0.00           H
ATOM   1757  C   GLY A 118      51.970  59.450  40.250  1.00  0.00           C
ATOM   1758  O   GLY A 118      52.280  60.360  40.980  1.00  0.00           O
ATOM   1759  N   ASP A 119      50.830  59.430  39.610  1.00  0.00           N
ATOM   1760  H   ASP A 119      50.470  58.590  39.180  1.00  0.00           H
ATOM   1761  CA  ASP A 119      49.940  60.580  39.670  1.00  0.00           C
ATOM   1762  HA  ASP A 119      50.520  61.480  39.470  1.00  0.00           H
ATOM   1763  CB  ASP A 119      48.870  60.470  38.560  1.00  0.00           C
ATOM   1764  HB1 ASP A 119      48.180  59.640  38.740  1.00  0.00           H
ATOM   1765  HB2 ASP A 119      49.380  60.320  37.610  1.00  0.00           H
ATOM   1766  CG  ASP A 119      48.010  61.750  38.440  1.00  0.00           C
ATOM   1767  OD1 ASP A 119      47.840  62.480  39.440  1.00  0.00           O
ATOM   1768  OD2 ASP A 119      47.770  62.110  37.260  1.00  0.00           O
ATOM   1769  C   ASP A 119      49.350  60.610  41.050  1.00  0.00           C
ATOM   1770  O   ASP A 119      48.430  59.860  41.400  1.00  0.00           O
ATOM   1771  N   GLU A 120      49.650  61.660  41.840  1.00  0.00           N
ATOM   1772  H   GLU A 120      50.140  62.430  41.410  1.00  0.00           H
ATOM   1773  CA  GLU A 120      49.170  61.800  43.240  1.00  0.00           C
ATOM   1774  HA  GLU A 120      49.310  60.840  43.730  1.00  0.00           H
ATOM   1775  CB  GLU A 120      49.940  62.930  43.970  1.00  0.00           C
ATOM   1776  HB1 GLU A 120      49.460  63.180  44.920  1.00  0.00           H
ATOM   1777  HB2 GLU A 120      49.930  63.890  43.460  1.00  0.00           H
ATOM   1778  CG  GLU A 120      51.420  62.540  44.250  1.00  0.00           C
ATOM   1779  HG1 GLU A 120      52.000  62.600  43.330  1.00  0.00           H
ATOM   1780  HG2 GLU A 120      51.570  61.510  44.580  1.00  0.00           H
ATOM   1781  CD  GLU A 120      52.030  63.470  45.240  1.00  0.00           C
ATOM   1782  OE1 GLU A 120      52.200  63.180  46.460  1.00  0.00           O
ATOM   1783  OE2 GLU A 120      52.150  64.680  44.930  1.00  0.00           O
ATOM   1784  C   GLU A 120      47.610  62.170  43.220  1.00  0.00           C
ATOM   1785  O   GLU A 120      47.030  62.210  44.290  1.00  0.00           O
ATOM   1786  N   ASN A 121      46.980  62.390  42.070  1.00  0.00           N
ATOM   1787  H   ASN A 121      47.650  62.290  41.330  1.00  0.00           H
ATOM   1788  CA  ASN A 121      45.490  62.620  41.850  1.00  0.00           C
ATOM   1789  HA  ASN A 121      45.210  62.870  42.870  1.00  0.00           H
ATOM   1790  CB  ASN A 121      45.330  63.850  40.940  1.00  0.00           C
ATOM   1791  HB1 ASN A 121      44.280  64.160  40.980  1.00  0.00           H
ATOM   1792  HB2 ASN A 121      45.520  63.540  39.920  1.00  0.00           H
ATOM   1793  CG  ASN A 121      46.220  64.990  41.260  1.00  0.00           C
ATOM   1794  OD1 ASN A 121      45.910  65.880  42.010  1.00  0.00           O
ATOM   1795  ND2 ASN A 121      47.350  65.020  40.640  1.00  0.00           N
ATOM   1796 1HD2 ASN A 121      47.580  64.250  40.020  1.00  0.00           H
ATOM   1797 2HD2 ASN A 121      47.970  65.790  40.800  1.00  0.00           H
ATOM   1798  C   ASN A 121      44.730  61.450  41.370  1.00  0.00           C
ATOM   1799  O   ASN A 121      43.500  61.550  41.160  1.00  0.00           O
ATOM   1800  N   ALA A 122      45.450  60.350  41.050  1.00  0.00           N
ATOM   1801  H   ALA A 122      46.410  60.250  41.330  1.00  0.00           H
ATOM   1802  CA  ALA A 122      44.850  59.130  40.590  1.00  0.00           C
ATOM   1803  HA  ALA A 122      43.880  59.420  40.180  1.00  0.00           H
ATOM   1804  CB  ALA A 122      45.850  58.560  39.550  1.00  0.00           C
ATOM   1805  HB1 ALA A 122      45.560  57.640  39.060  1.00  0.00           H
ATOM   1806  HB2 ALA A 122      46.050  59.350  38.830  1.00  0.00           H
ATOM   1807  HB3 ALA A 122      46.750  58.290  40.110  1.00  0.00           H
ATOM   1808  C   ALA A 122      44.530  58.140  41.740  1.00  0.00           C
ATOM   1809  O   ALA A 122      45.340  58.000  42.650  1.00  0.00           O
ATOM   1810  N   THR A 123      43.400  57.380  41.710  1.00  0.00           N
ATOM   1811  H   THR A 123      42.720  57.600  41.000  1.00  0.00           H
ATOM   1812  CA  THR A 123      43.230  56.200  42.600  1.00  0.00           C
ATOM   1813  HA  THR A 123      44.220  55.880  42.920  1.00  0.00           H
ATOM   1814  CB  THR A 123      42.400  56.490  43.810  1.00  0.00           C
ATOM   1815  HB  THR A 123      42.080  55.530  44.200  1.00  0.00           H
ATOM   1816  CG2 THR A 123      43.190  57.190  44.860  1.00  0.00           C
ATOM   1817 1HG2 THR A 123      42.490  57.350  45.690  1.00  0.00           H
ATOM   1818 2HG2 THR A 123      44.010  56.550  45.180  1.00  0.00           H
ATOM   1819 3HG2 THR A 123      43.570  58.140  44.470  1.00  0.00           H
ATOM   1820  OG1 THR A 123      41.280  57.220  43.520  1.00  0.00           O
ATOM   1821  HG1 THR A 123      40.460  56.710  43.490  1.00  0.00           H
ATOM   1822  C   THR A 123      42.680  55.180  41.680  1.00  0.00           C
ATOM   1823  O   THR A 123      41.870  55.460  40.770  1.00  0.00           O
ATOM   1824  N   LEU A 124      43.150  53.970  41.780  1.00  0.00           N
ATOM   1825  H   LEU A 124      43.870  53.760  42.460  1.00  0.00           H
ATOM   1826  CA  LEU A 124      42.710  52.790  41.050  1.00  0.00           C
ATOM   1827  HA  LEU A 124      41.750  53.040  40.580  1.00  0.00           H
ATOM   1828  CB  LEU A 124      43.700  52.640  39.900  1.00  0.00           C
ATOM   1829  HB1 LEU A 124      44.650  52.460  40.390  1.00  0.00           H
ATOM   1830  HB2 LEU A 124      43.760  53.500  39.240  1.00  0.00           H
ATOM   1831  CG  LEU A 124      43.500  51.330  39.020  1.00  0.00           C
ATOM   1832  HG  LEU A 124      43.260  50.460  39.630  1.00  0.00           H
ATOM   1833  CD1 LEU A 124      42.270  51.590  38.070  1.00  0.00           C
ATOM   1834 1HD1 LEU A 124      42.270  52.620  37.720  1.00  0.00           H
ATOM   1835 2HD1 LEU A 124      42.240  50.990  37.160  1.00  0.00           H
ATOM   1836 3HD1 LEU A 124      41.340  51.450  38.620  1.00  0.00           H
ATOM   1837  CD2 LEU A 124      44.740  51.080  38.240  1.00  0.00           C
ATOM   1838 1HD2 LEU A 124      44.720  50.040  37.910  1.00  0.00           H
ATOM   1839 2HD2 LEU A 124      44.760  51.730  37.360  1.00  0.00           H
ATOM   1840 3HD2 LEU A 124      45.600  51.260  38.880  1.00  0.00           H
ATOM   1841  C   LEU A 124      42.660  51.500  41.960  1.00  0.00           C
ATOM   1842  O   LEU A 124      43.730  51.120  42.390  1.00  0.00           O
ATOM   1843  N   ASP A 125      41.520  50.820  42.160  1.00  0.00           N
ATOM   1844  H   ASP A 125      40.700  51.040  41.610  1.00  0.00           H
ATOM   1845  CA  ASP A 125      41.470  49.460  42.640  1.00  0.00           C
ATOM   1846  HA  ASP A 125      42.460  49.250  43.050  1.00  0.00           H
ATOM   1847  CB  ASP A 125      40.430  49.260  43.800  1.00  0.00           C
ATOM   1848  HB1 ASP A 125      40.480  48.200  44.050  1.00  0.00           H
ATOM   1849  HB2 ASP A 125      39.410  49.370  43.430  1.00  0.00           H
ATOM   1850  CG  ASP A 125      40.630  50.090  45.020  1.00  0.00           C
ATOM   1851  OD1 ASP A 125      41.670  50.800  45.180  1.00  0.00           O
ATOM   1852  OD2 ASP A 125      39.680  49.920  45.850  1.00  0.00           O
ATOM   1853  C   ASP A 125      41.310  48.440  41.480  1.00  0.00           C
ATOM   1854  O   ASP A 125      40.260  48.370  40.830  1.00  0.00           O
ATOM   1855  N   GLY A 126      42.290  47.570  41.250  1.00  0.00           N
ATOM   1856  H   GLY A 126      43.140  47.640  41.780  1.00  0.00           H
ATOM   1857  CA  GLY A 126      42.320  46.620  40.120  1.00  0.00           C
ATOM   1858  HA1 GLY A 126      43.280  46.110  40.170  1.00  0.00           H
ATOM   1859  HA2 GLY A 126      42.270  47.180  39.180  1.00  0.00           H
ATOM   1860  C   GLY A 126      41.100  45.610  40.020  1.00  0.00           C
ATOM   1861  O   GLY A 126      41.120  44.800  39.040  1.00  0.00           O
ATOM   1862  N   THR A 127      40.100  45.660  40.940  1.00  0.00           N
ATOM   1863  H   THR A 127      40.170  46.500  41.500  1.00  0.00           H
ATOM   1864  CA  THR A 127      38.790  44.950  40.780  1.00  0.00           C
ATOM   1865  HA  THR A 127      38.910  44.240  39.960  1.00  0.00           H
ATOM   1866  CB  THR A 127      38.410  44.080  41.900  1.00  0.00           C
ATOM   1867  HB  THR A 127      37.390  43.720  41.800  1.00  0.00           H
ATOM   1868  CG2 THR A 127      39.320  42.870  42.030  1.00  0.00           C
ATOM   1869 1HG2 THR A 127      40.370  43.180  42.000  1.00  0.00           H
ATOM   1870 2HG2 THR A 127      39.050  42.400  42.980  1.00  0.00           H
ATOM   1871 3HG2 THR A 127      39.100  42.090  41.290  1.00  0.00           H
ATOM   1872  OG1 THR A 127      38.530  45.010  42.980  1.00  0.00           O
ATOM   1873  HG1 THR A 127      39.280  44.690  43.490  1.00  0.00           H
ATOM   1874  C   THR A 127      37.690  45.850  40.290  1.00  0.00           C
ATOM   1875  O   THR A 127      36.640  45.330  40.060  1.00  0.00           O
ATOM   1876  N   ASP A 128      37.930  47.130  40.060  1.00  0.00           N
ATOM   1877  H   ASP A 128      38.760  47.640  40.290  1.00  0.00           H
ATOM   1878  CA  ASP A 128      37.090  47.890  39.120  1.00  0.00           C
ATOM   1879  HA  ASP A 128      36.070  47.530  39.260  1.00  0.00           H
ATOM   1880  CB  ASP A 128      37.000  49.400  39.440  1.00  0.00           C
ATOM   1881  HB1 ASP A 128      36.570  49.870  38.550  1.00  0.00           H
ATOM   1882  HB2 ASP A 128      38.020  49.770  39.530  1.00  0.00           H
ATOM   1883  CG  ASP A 128      36.150  49.850  40.650  1.00  0.00           C
ATOM   1884  OD1 ASP A 128      34.980  49.480  40.620  1.00  0.00           O
ATOM   1885  OD2 ASP A 128      36.630  50.630  41.520  1.00  0.00           O
ATOM   1886  C   ASP A 128      37.530  47.750  37.720  1.00  0.00           C
ATOM   1887  O   ASP A 128      36.780  48.170  36.790  1.00  0.00           O
ATOM   1888  N   VAL A 129      38.620  47.090  37.400  1.00  0.00           N
ATOM   1889  H   VAL A 129      39.220  46.710  38.120  1.00  0.00           H
ATOM   1890  CA  VAL A 129      39.270  47.040  36.070  1.00  0.00           C
ATOM   1891  HA  VAL A 129      38.850  47.780  35.390  1.00  0.00           H
ATOM   1892  CB  VAL A 129      40.800  47.340  36.210  1.00  0.00           C
ATOM   1893  HB  VAL A 129      41.260  46.470  36.680  1.00  0.00           H
ATOM   1894  CG1 VAL A 129      41.530  47.710  34.850  1.00  0.00           C
ATOM   1895 1HG1 VAL A 129      41.510  46.840  34.200  1.00  0.00           H
ATOM   1896 2HG1 VAL A 129      41.050  48.580  34.420  1.00  0.00           H
ATOM   1897 3HG1 VAL A 129      42.540  48.010  35.130  1.00  0.00           H
ATOM   1898  CG2 VAL A 129      41.060  48.470  37.170  1.00  0.00           C
ATOM   1899 1HG2 VAL A 129      40.610  48.320  38.150  1.00  0.00           H
ATOM   1900 2HG2 VAL A 129      42.110  48.780  37.260  1.00  0.00           H
ATOM   1901 3HG2 VAL A 129      40.540  49.340  36.770  1.00  0.00           H
ATOM   1902  C   VAL A 129      38.960  45.620  35.420  1.00  0.00           C
ATOM   1903  O   VAL A 129      39.680  44.660  35.550  1.00  0.00           O
ATOM   1904  N   LEU A 130      37.830  45.520  34.750  1.00  0.00           N
ATOM   1905  H   LEU A 130      37.220  46.330  34.800  1.00  0.00           H
ATOM   1906  CA  LEU A 130      37.360  44.310  33.930  1.00  0.00           C
ATOM   1907  HA  LEU A 130      37.650  43.420  34.490  1.00  0.00           H
ATOM   1908  CB  LEU A 130      35.840  44.410  33.840  1.00  0.00           C
ATOM   1909  HB1 LEU A 130      35.560  45.370  33.420  1.00  0.00           H
ATOM   1910  HB2 LEU A 130      35.450  44.440  34.860  1.00  0.00           H
ATOM   1911  CG  LEU A 130      35.110  43.300  33.030  1.00  0.00           C
ATOM   1912  HG  LEU A 130      35.500  43.320  32.010  1.00  0.00           H
ATOM   1913  CD1 LEU A 130      35.460  41.880  33.610  1.00  0.00           C
ATOM   1914 1HD1 LEU A 130      35.000  41.830  34.600  1.00  0.00           H
ATOM   1915 2HD1 LEU A 130      35.050  41.110  32.960  1.00  0.00           H
ATOM   1916 3HD1 LEU A 130      36.510  41.600  33.690  1.00  0.00           H
ATOM   1917  CD2 LEU A 130      33.590  43.480  32.970  1.00  0.00           C
ATOM   1918 1HD2 LEU A 130      33.120  42.520  32.760  1.00  0.00           H
ATOM   1919 2HD2 LEU A 130      33.150  43.690  33.940  1.00  0.00           H
ATOM   1920 3HD2 LEU A 130      33.330  44.320  32.320  1.00  0.00           H
ATOM   1921  C   LEU A 130      37.920  44.210  32.510  1.00  0.00           C
ATOM   1922  O   LEU A 130      37.860  45.140  31.730  1.00  0.00           O
ATOM   1923  N   PHE A 131      38.530  43.090  32.110  1.00  0.00           N
ATOM   1924  H   PHE A 131      38.850  42.540  32.890  1.00  0.00           H
ATOM   1925  CA  PHE A 131      39.090  42.850  30.740  1.00  0.00           C
ATOM   1926  HA  PHE A 131      38.980  43.670  30.030  1.00  0.00           H
ATOM   1927  CB  PHE A 131      40.590  42.470  30.830  1.00  0.00           C
ATOM   1928  HB1 PHE A 131      40.640  41.700  31.590  1.00  0.00           H
ATOM   1929  HB2 PHE A 131      41.130  43.320  31.260  1.00  0.00           H
ATOM   1930  CG  PHE A 131      41.260  42.130  29.550  1.00  0.00           C
ATOM   1931  CD1 PHE A 131      41.800  40.860  29.340  1.00  0.00           C
ATOM   1932  HD1 PHE A 131      41.640  40.140  30.130  1.00  0.00           H
ATOM   1933  CE1 PHE A 131      42.440  40.540  28.090  1.00  0.00           C
ATOM   1934  HE1 PHE A 131      42.970  39.610  27.970  1.00  0.00           H
ATOM   1935  CZ  PHE A 131      42.330  41.500  26.970  1.00  0.00           C
ATOM   1936  HZ  PHE A 131      42.770  41.270  26.010  1.00  0.00           H
ATOM   1937  CE2 PHE A 131      41.840  42.760  27.270  1.00  0.00           C
ATOM   1938  HE2 PHE A 131      41.880  43.550  26.530  1.00  0.00           H
ATOM   1939  CD2 PHE A 131      41.330  43.080  28.550  1.00  0.00           C
ATOM   1940  HD2 PHE A 131      41.050  44.120  28.680  1.00  0.00           H
ATOM   1941  C   PHE A 131      38.350  41.710  30.050  1.00  0.00           C
ATOM   1942  O   PHE A 131      38.180  40.640  30.650  1.00  0.00           O
ATOM   1943  N   THR A 132      37.960  41.950  28.820  1.00  0.00           N
ATOM   1944  H   THR A 132      37.920  42.930  28.580  1.00  0.00           H
ATOM   1945  CA  THR A 132      37.120  40.960  28.130  1.00  0.00           C
ATOM   1946  HA  THR A 132      36.560  40.320  28.810  1.00  0.00           H
ATOM   1947  CB  THR A 132      36.030  41.620  27.300  1.00  0.00           C
ATOM   1948  HB  THR A 132      35.430  40.850  26.800  1.00  0.00           H
ATOM   1949  CG2 THR A 132      35.170  42.720  27.980  1.00  0.00           C
ATOM   1950 1HG2 THR A 132      34.170  42.530  27.600  1.00  0.00           H
ATOM   1951 2HG2 THR A 132      35.040  42.640  29.060  1.00  0.00           H
ATOM   1952 3HG2 THR A 132      35.570  43.720  27.870  1.00  0.00           H
ATOM   1953  OG1 THR A 132      36.610  42.370  26.300  1.00  0.00           O
ATOM   1954  HG1 THR A 132      35.920  42.590  25.670  1.00  0.00           H
ATOM   1955  C   THR A 132      37.870  39.950  27.220  1.00  0.00           C
ATOM   1956  O   THR A 132      37.260  39.050  26.660  1.00  0.00           O
ATOM   1957  N   GLY A 133      39.230  40.080  27.070  1.00  0.00           N
ATOM   1958  H   GLY A 133      39.760  40.500  27.830  1.00  0.00           H
ATOM   1959  CA  GLY A 133      39.960  39.610  25.900  1.00  0.00           C
ATOM   1960  HA1 GLY A 133      39.440  38.690  25.620  1.00  0.00           H
ATOM   1961  HA2 GLY A 133      40.980  39.310  26.150  1.00  0.00           H
ATOM   1962  C   GLY A 133      40.020  40.470  24.720  1.00  0.00           C
ATOM   1963  O   GLY A 133      40.770  40.200  23.780  1.00  0.00           O
ATOM   1964  N   ARG A 134      39.340  41.610  24.710  1.00  0.00           N
ATOM   1965  H   ARG A 134      38.840  41.830  25.560  1.00  0.00           H
ATOM   1966  CA  ARG A 134      39.240  42.590  23.650  1.00  0.00           C
ATOM   1967  HA  ARG A 134      40.000  42.550  22.870  1.00  0.00           H
ATOM   1968  CB  ARG A 134      37.800  42.500  22.970  1.00  0.00           C
ATOM   1969  HB1 ARG A 134      37.740  43.280  22.210  1.00  0.00           H
ATOM   1970  HB2 ARG A 134      37.080  42.730  23.750  1.00  0.00           H
ATOM   1971  CG  ARG A 134      37.630  41.120  22.270  1.00  0.00           C
ATOM   1972  HG1 ARG A 134      38.180  40.330  22.780  1.00  0.00           H
ATOM   1973  HG2 ARG A 134      37.910  41.260  21.220  1.00  0.00           H
ATOM   1974  CD  ARG A 134      36.190  40.700  22.370  1.00  0.00           C
ATOM   1975  HD1 ARG A 134      35.560  41.500  21.990  1.00  0.00           H
ATOM   1976  HD2 ARG A 134      35.920  40.750  23.420  1.00  0.00           H
ATOM   1977  NE  ARG A 134      35.920  39.390  21.830  1.00  0.00           N
ATOM   1978  HE  ARG A 134      36.090  38.650  22.490  1.00  0.00           H
ATOM   1979  CZ  ARG A 134      35.810  39.030  20.500  1.00  0.00           C
ATOM   1980  NH1 ARG A 134      35.850  39.900  19.500  1.00  0.00           N
ATOM   1981 1HH1 ARG A 134      35.570  40.840  19.740  1.00  0.00           H
ATOM   1982 2HH1 ARG A 134      35.520  39.530  18.620  1.00  0.00           H
ATOM   1983  NH2 ARG A 134      35.550  37.800  20.160  1.00  0.00           N
ATOM   1984 1HH2 ARG A 134      35.590  37.100  20.900  1.00  0.00           H
ATOM   1985 2HH2 ARG A 134      35.420  37.610  19.180  1.00  0.00           H
ATOM   1986  C   ARG A 134      39.410  44.010  24.220  1.00  0.00           C
ATOM   1987  O   ARG A 134      40.000  44.850  23.620  1.00  0.00           O
ATOM   1988  N   GLU A 135      38.670  44.310  25.290  1.00  0.00           N
ATOM   1989  H   GLU A 135      38.020  43.630  25.670  1.00  0.00           H
ATOM   1990  CA  GLU A 135      38.590  45.740  25.820  1.00  0.00           C
ATOM   1991  HA  GLU A 135      39.490  46.240  25.450  1.00  0.00           H
ATOM   1992  CB  GLU A 135      37.370  46.450  25.210  1.00  0.00           C
ATOM   1993  HB1 GLU A 135      37.240  46.140  24.180  1.00  0.00           H
ATOM   1994  HB2 GLU A 135      37.490  47.530  25.220  1.00  0.00           H
ATOM   1995  CG  GLU A 135      35.990  46.140  25.830  1.00  0.00           C
ATOM   1996  HG1 GLU A 135      36.030  46.560  26.830  1.00  0.00           H
ATOM   1997  HG2 GLU A 135      35.830  45.080  26.040  1.00  0.00           H
ATOM   1998  CD  GLU A 135      34.830  46.550  24.870  1.00  0.00           C
ATOM   1999  OE1 GLU A 135      34.240  45.630  24.270  1.00  0.00           O
ATOM   2000  OE2 GLU A 135      34.720  47.740  24.670  1.00  0.00           O
ATOM   2001  C   GLU A 135      38.660  45.640  27.330  1.00  0.00           C
ATOM   2002  O   GLU A 135      38.450  44.560  27.890  1.00  0.00           O
ATOM   2003  N   PHE A 136      38.990  46.800  27.890  1.00  0.00           N
ATOM   2004  H   PHE A 136      39.060  47.550  27.220  1.00  0.00           H
ATOM   2005  CA  PHE A 136      38.930  47.090  29.300  1.00  0.00           C
ATOM   2006  HA  PHE A 136      39.000  46.240  29.970  1.00  0.00           H
ATOM   2007  CB  PHE A 136      40.220  47.900  29.640  1.00  0.00           C
ATOM   2008  HB1 PHE A 136      40.030  48.280  30.650  1.00  0.00           H
ATOM   2009  HB2 PHE A 136      40.230  48.800  29.030  1.00  0.00           H
ATOM   2010  CG  PHE A 136      41.570  47.230  29.570  1.00  0.00           C
ATOM   2011  CD1 PHE A 136      42.030  46.680  30.780  1.00  0.00           C
ATOM   2012  HD1 PHE A 136      41.560  46.920  31.720  1.00  0.00           H
ATOM   2013  CE1 PHE A 136      43.170  45.920  30.830  1.00  0.00           C
ATOM   2014  HE1 PHE A 136      43.620  45.570  31.740  1.00  0.00           H
ATOM   2015  CZ  PHE A 136      43.840  45.630  29.620  1.00  0.00           C
ATOM   2016  HZ  PHE A 136      44.690  44.980  29.620  1.00  0.00           H
ATOM   2017  CE2 PHE A 136      43.360  46.210  28.400  1.00  0.00           C
ATOM   2018  HE2 PHE A 136      43.940  46.030  27.510  1.00  0.00           H
ATOM   2019  CD2 PHE A 136      42.210  46.990  28.380  1.00  0.00           C
ATOM   2020  HD2 PHE A 136      41.790  47.390  27.470  1.00  0.00           H
ATOM   2021  C   PHE A 136      37.650  47.850  29.550  1.00  0.00           C
ATOM   2022  O   PHE A 136      37.280  48.760  28.810  1.00  0.00           O
ATOM   2023  N   PHE A 137      36.910  47.440  30.560  1.00  0.00           N
ATOM   2024  H   PHE A 137      37.010  46.500  30.890  1.00  0.00           H
ATOM   2025  CA  PHE A 137      35.930  48.260  31.260  1.00  0.00           C
ATOM   2026  HA  PHE A 137      35.790  49.190  30.710  1.00  0.00           H
ATOM   2027  CB  PHE A 137      34.530  47.570  31.300  1.00  0.00           C
ATOM   2028  HB1 PHE A 137      33.830  48.180  31.870  1.00  0.00           H
ATOM   2029  HB2 PHE A 137      34.680  46.620  31.820  1.00  0.00           H
ATOM   2030  CG  PHE A 137      33.880  47.320  29.940  1.00  0.00           C
ATOM   2031  CD1 PHE A 137      33.270  48.330  29.220  1.00  0.00           C
ATOM   2032  HD1 PHE A 137      33.250  49.280  29.730  1.00  0.00           H
ATOM   2033  CE1 PHE A 137      32.660  48.060  27.970  1.00  0.00           C
ATOM   2034  HE1 PHE A 137      32.260  48.850  27.360  1.00  0.00           H
ATOM   2035  CZ  PHE A 137      32.540  46.720  27.570  1.00  0.00           C
ATOM   2036  HZ  PHE A 137      31.950  46.500  26.690  1.00  0.00           H
ATOM   2037  CE2 PHE A 137      33.030  45.660  28.330  1.00  0.00           C
ATOM   2038  HE2 PHE A 137      32.910  44.610  28.080  1.00  0.00           H
ATOM   2039  CD2 PHE A 137      33.760  45.980  29.490  1.00  0.00           C
ATOM   2040  HD2 PHE A 137      34.010  45.150  30.140  1.00  0.00           H
ATOM   2041  C   PHE A 137      36.340  48.650  32.660  1.00  0.00           C
ATOM   2042  O   PHE A 137      36.420  47.800  33.550  1.00  0.00           O
ATOM   2043  N   VAL A 138      36.520  49.980  32.840  1.00  0.00           N
ATOM   2044  H   VAL A 138      36.120  50.640  32.190  1.00  0.00           H
ATOM   2045  CA  VAL A 138      36.900  50.520  34.140  1.00  0.00           C
ATOM   2046  HA  VAL A 138      37.440  49.740  34.680  1.00  0.00           H
ATOM   2047  CB  VAL A 138      37.980  51.610  33.970  1.00  0.00           C
ATOM   2048  HB  VAL A 138      37.410  52.480  33.630  1.00  0.00           H
ATOM   2049  CG1 VAL A 138      38.500  52.000  35.330  1.00  0.00           C
ATOM   2050 1HG1 VAL A 138      39.160  52.870  35.260  1.00  0.00           H
ATOM   2051 2HG1 VAL A 138      37.790  52.280  36.110  1.00  0.00           H
ATOM   2052 3HG1 VAL A 138      39.190  51.280  35.770  1.00  0.00           H
ATOM   2053  CG2 VAL A 138      39.220  51.220  33.050  1.00  0.00           C
ATOM   2054 1HG2 VAL A 138      40.080  51.850  33.270  1.00  0.00           H
ATOM   2055 2HG2 VAL A 138      39.600  50.230  33.260  1.00  0.00           H
ATOM   2056 3HG2 VAL A 138      38.920  51.400  32.010  1.00  0.00           H
ATOM   2057  C   VAL A 138      35.720  51.030  34.930  1.00  0.00           C
ATOM   2058  O   VAL A 138      35.090  52.000  34.420  1.00  0.00           O
ATOM   2059  N   GLY A 139      35.630  50.660  36.170  1.00  0.00           N
ATOM   2060  H   GLY A 139      36.290  50.010  36.580  1.00  0.00           H
ATOM   2061  CA  GLY A 139      34.550  51.180  37.050  1.00  0.00           C
ATOM   2062  HA1 GLY A 139      34.340  50.400  37.780  1.00  0.00           H
ATOM   2063  HA2 GLY A 139      33.590  51.290  36.550  1.00  0.00           H
ATOM   2064  C   GLY A 139      34.910  52.430  37.670  1.00  0.00           C
ATOM   2065  O   GLY A 139      36.020  52.690  38.060  1.00  0.00           O
ATOM   2066  N   LEU A 140      34.010  53.410  37.580  1.00  0.00           N
ATOM   2067  H   LEU A 140      33.130  53.190  37.130  1.00  0.00           H
ATOM   2068  CA  LEU A 140      34.080  54.680  38.280  1.00  0.00           C
ATOM   2069  HA  LEU A 140      35.090  54.940  38.580  1.00  0.00           H
ATOM   2070  CB  LEU A 140      33.560  55.750  37.300  1.00  0.00           C
ATOM   2071  HB1 LEU A 140      33.470  56.680  37.880  1.00  0.00           H
ATOM   2072  HB2 LEU A 140      32.630  55.320  36.940  1.00  0.00           H
ATOM   2073  CG  LEU A 140      34.410  56.000  36.080  1.00  0.00           C
ATOM   2074  HG  LEU A 140      34.400  55.090  35.490  1.00  0.00           H
ATOM   2075  CD1 LEU A 140      33.760  57.090  35.290  1.00  0.00           C
ATOM   2076 1HD1 LEU A 140      34.260  57.280  34.340  1.00  0.00           H
ATOM   2077 2HD1 LEU A 140      32.730  56.830  35.060  1.00  0.00           H
ATOM   2078 3HD1 LEU A 140      33.690  58.050  35.810  1.00  0.00           H
ATOM   2079  CD2 LEU A 140      35.890  56.320  36.410  1.00  0.00           C
ATOM   2080 1HD2 LEU A 140      35.970  57.270  36.920  1.00  0.00           H
ATOM   2081 2HD2 LEU A 140      36.320  55.630  37.140  1.00  0.00           H
ATOM   2082 3HD2 LEU A 140      36.590  56.360  35.570  1.00  0.00           H
ATOM   2083  C   LEU A 140      33.250  54.600  39.500  1.00  0.00           C
ATOM   2084  O   LEU A 140      32.050  54.620  39.360  1.00  0.00           O
ATOM   2085  N   SER A 141      33.880  54.450  40.670  1.00  0.00           N
ATOM   2086  H   SER A 141      34.870  54.440  40.480  1.00  0.00           H
ATOM   2087  CA  SER A 141      33.360  54.020  41.930  1.00  0.00           C
ATOM   2088  HA  SER A 141      32.290  53.810  41.870  1.00  0.00           H
ATOM   2089  CB  SER A 141      34.050  52.610  42.180  1.00  0.00           C
ATOM   2090  HB1 SER A 141      33.860  51.870  41.400  1.00  0.00           H
ATOM   2091  HB2 SER A 141      33.560  52.070  42.990  1.00  0.00           H
ATOM   2092  OG  SER A 141      35.390  52.750  42.450  1.00  0.00           O
ATOM   2093  HG  SER A 141      35.770  51.910  42.180  1.00  0.00           H
ATOM   2094  C   SER A 141      33.730  54.960  43.050  1.00  0.00           C
ATOM   2095  O   SER A 141      34.470  55.890  42.820  1.00  0.00           O
ATOM   2096  N   LYS A 142      33.390  54.710  44.300  1.00  0.00           N
ATOM   2097  H   LYS A 142      32.860  53.880  44.530  1.00  0.00           H
ATOM   2098  CA  LYS A 142      33.910  55.480  45.460  1.00  0.00           C
ATOM   2099  HA  LYS A 142      33.720  56.530  45.230  1.00  0.00           H
ATOM   2100  CB  LYS A 142      33.050  55.120  46.670  1.00  0.00           C
ATOM   2101  HB1 LYS A 142      32.020  55.390  46.470  1.00  0.00           H
ATOM   2102  HB2 LYS A 142      33.460  55.660  47.520  1.00  0.00           H
ATOM   2103  CG  LYS A 142      33.070  53.680  47.020  1.00  0.00           C
ATOM   2104  HG1 LYS A 142      34.080  53.280  46.920  1.00  0.00           H
ATOM   2105  HG2 LYS A 142      32.500  53.180  46.230  1.00  0.00           H
ATOM   2106  CD  LYS A 142      32.430  53.560  48.370  1.00  0.00           C
ATOM   2107  HD1 LYS A 142      31.410  53.280  48.120  1.00  0.00           H
ATOM   2108  HD2 LYS A 142      32.520  54.390  49.070  1.00  0.00           H
ATOM   2109  CE  LYS A 142      32.940  52.280  49.070  1.00  0.00           C
ATOM   2110  HE1 LYS A 142      33.990  52.460  49.320  1.00  0.00           H
ATOM   2111  HE2 LYS A 142      32.850  51.440  48.380  1.00  0.00           H
ATOM   2112  NZ  LYS A 142      32.240  52.040  50.340  1.00  0.00           N
ATOM   2113  HZ1 LYS A 142      32.300  52.820  50.970  1.00  0.00           H
ATOM   2114  HZ2 LYS A 142      31.230  51.990  50.250  1.00  0.00           H
ATOM   2115  HZ3 LYS A 142      32.550  51.150  50.700  1.00  0.00           H
ATOM   2116  C   LYS A 142      35.430  55.320  45.690  1.00  0.00           C
ATOM   2117  O   LYS A 142      36.000  55.910  46.570  1.00  0.00           O
ATOM   2118  N   TRP A 143      36.070  54.410  44.910  1.00  0.00           N
ATOM   2119  H   TRP A 143      35.490  53.800  44.360  1.00  0.00           H
ATOM   2120  CA  TRP A 143      37.520  54.160  45.010  1.00  0.00           C
ATOM   2121  HA  TRP A 143      37.860  54.680  45.900  1.00  0.00           H
ATOM   2122  CB  TRP A 143      37.780  52.580  45.210  1.00  0.00           C
ATOM   2123  HB1 TRP A 143      38.840  52.360  45.370  1.00  0.00           H
ATOM   2124  HB2 TRP A 143      37.350  52.210  44.270  1.00  0.00           H
ATOM   2125  CG  TRP A 143      37.110  51.910  46.300  1.00  0.00           C
ATOM   2126  CD1 TRP A 143      37.550  51.840  47.540  1.00  0.00           C
ATOM   2127  HD1 TRP A 143      38.490  52.240  47.910  1.00  0.00           H
ATOM   2128  NE1 TRP A 143      36.700  51.220  48.440  1.00  0.00           N
ATOM   2129  HE1 TRP A 143      36.880  50.970  49.400  1.00  0.00           H
ATOM   2130  CE2 TRP A 143      35.610  50.760  47.720  1.00  0.00           C
ATOM   2131  CZ2 TRP A 143      34.570  49.840  48.070  1.00  0.00           C
ATOM   2132  HZ2 TRP A 143      34.280  49.540  49.070  1.00  0.00           H
ATOM   2133  CH2 TRP A 143      33.670  49.540  47.040  1.00  0.00           C
ATOM   2134  HH2 TRP A 143      32.810  48.920  47.260  1.00  0.00           H
ATOM   2135  CZ3 TRP A 143      33.900  49.920  45.750  1.00  0.00           C
ATOM   2136  HZ3 TRP A 143      33.260  49.620  44.930  1.00  0.00           H
ATOM   2137  CE3 TRP A 143      34.930  50.790  45.370  1.00  0.00           C
ATOM   2138  HE3 TRP A 143      35.230  50.950  44.350  1.00  0.00           H
ATOM   2139  CD2 TRP A 143      35.870  51.180  46.380  1.00  0.00           C
ATOM   2140  C   TRP A 143      38.270  54.720  43.740  1.00  0.00           C
ATOM   2141  O   TRP A 143      39.020  55.640  43.850  1.00  0.00           O
ATOM   2142  N   THR A 144      37.950  54.160  42.560  1.00  0.00           N
ATOM   2143  H   THR A 144      37.190  53.500  42.540  1.00  0.00           H
ATOM   2144  CA  THR A 144      38.630  54.350  41.270  1.00  0.00           C
ATOM   2145  HA  THR A 144      39.700  54.470  41.440  1.00  0.00           H
ATOM   2146  CB  THR A 144      38.430  53.130  40.350  1.00  0.00           C
ATOM   2147  HB  THR A 144      37.340  53.030  40.300  1.00  0.00           H
ATOM   2148  CG2 THR A 144      39.010  53.350  38.960  1.00  0.00           C
ATOM   2149 1HG2 THR A 144      39.050  52.420  38.390  1.00  0.00           H
ATOM   2150 2HG2 THR A 144      38.390  53.990  38.340  1.00  0.00           H
ATOM   2151 3HG2 THR A 144      40.030  53.740  38.970  1.00  0.00           H
ATOM   2152  OG1 THR A 144      39.120  51.990  40.920  1.00  0.00           O
ATOM   2153  HG1 THR A 144      38.410  51.410  41.220  1.00  0.00           H
ATOM   2154  C   THR A 144      38.030  55.580  40.630  1.00  0.00           C
ATOM   2155  O   THR A 144      36.820  55.650  40.450  1.00  0.00           O
ATOM   2156  N   ASN A 145      38.970  56.500  40.230  1.00  0.00           N
ATOM   2157  H   ASN A 145      39.940  56.290  40.370  1.00  0.00           H
ATOM   2158  CA  ASN A 145      38.500  57.720  39.590  1.00  0.00           C
ATOM   2159  HA  ASN A 145      37.410  57.770  39.600  1.00  0.00           H
ATOM   2160  CB  ASN A 145      39.030  58.910  40.440  1.00  0.00           C
ATOM   2161  HB1 ASN A 145      38.530  58.710  41.390  1.00  0.00           H
ATOM   2162  HB2 ASN A 145      38.630  59.900  40.210  1.00  0.00           H
ATOM   2163  CG  ASN A 145      40.520  59.090  40.600  1.00  0.00           C
ATOM   2164  OD1 ASN A 145      41.460  58.550  39.930  1.00  0.00           O
ATOM   2165  ND2 ASN A 145      40.860  60.130  41.300  1.00  0.00           N
ATOM   2166 1HD2 ASN A 145      40.220  60.710  41.810  1.00  0.00           H
ATOM   2167 2HD2 ASN A 145      41.850  60.350  41.320  1.00  0.00           H
ATOM   2168  C   ASN A 145      38.940  57.780  38.100  1.00  0.00           C
ATOM   2169  O   ASN A 145      39.570  56.860  37.570  1.00  0.00           O
ATOM   2170  N   HIS A 146      38.550  58.890  37.440  1.00  0.00           N
ATOM   2171  H   HIS A 146      38.090  59.640  37.940  1.00  0.00           H
ATOM   2172  CA  HIS A 146      38.690  59.130  36.010  1.00  0.00           C
ATOM   2173  HA  HIS A 146      38.220  58.320  35.450  1.00  0.00           H
ATOM   2174  CB  HIS A 146      38.080  60.520  35.570  1.00  0.00           C
ATOM   2175  HB1 HIS A 146      38.400  60.640  34.530  1.00  0.00           H
ATOM   2176  HB2 HIS A 146      38.330  61.290  36.300  1.00  0.00           H
ATOM   2177  CG  HIS A 146      36.620  60.400  35.400  1.00  0.00           C
ATOM   2178  ND1 HIS A 146      35.900  59.960  34.250  1.00  0.00           N
ATOM   2179  CE1 HIS A 146      34.630  60.350  34.530  1.00  0.00           C
ATOM   2180  HE1 HIS A 146      33.740  60.170  33.950  1.00  0.00           H
ATOM   2181  NE2 HIS A 146      34.480  60.900  35.750  1.00  0.00           N
ATOM   2182  HE2 HIS A 146      33.640  61.240  36.190  1.00  0.00           H
ATOM   2183  CD2 HIS A 146      35.770  61.000  36.280  1.00  0.00           C
ATOM   2184  HD2 HIS A 146      36.050  61.450  37.220  1.00  0.00           H
ATOM   2185  C   HIS A 146      40.190  59.130  35.680  1.00  0.00           C
ATOM   2186  O   HIS A 146      40.520  58.780  34.540  1.00  0.00           O
ATOM   2187  N   ARG A 147      41.070  59.670  36.520  1.00  0.00           N
ATOM   2188  H   ARG A 147      40.800  60.090  37.400  1.00  0.00           H
ATOM   2189  CA  ARG A 147      42.540  59.670  36.250  1.00  0.00           C
ATOM   2190  HA  ARG A 147      42.700  59.860  35.190  1.00  0.00           H
ATOM   2191  CB  ARG A 147      43.110  60.860  37.060  1.00  0.00           C
ATOM   2192  HB1 ARG A 147      42.940  60.740  38.130  1.00  0.00           H
ATOM   2193  HB2 ARG A 147      42.590  61.780  36.780  1.00  0.00           H
ATOM   2194  CG  ARG A 147      44.560  61.130  36.790  1.00  0.00           C
ATOM   2195  HG1 ARG A 147      45.130  60.210  36.950  1.00  0.00           H
ATOM   2196  HG2 ARG A 147      44.950  61.880  37.470  1.00  0.00           H
ATOM   2197  CD  ARG A 147      44.900  61.520  35.320  1.00  0.00           C
ATOM   2198  HD1 ARG A 147      44.500  62.500  35.050  1.00  0.00           H
ATOM   2199  HD2 ARG A 147      44.450  60.830  34.610  1.00  0.00           H
ATOM   2200  NE  ARG A 147      46.320  61.510  35.010  1.00  0.00           N
ATOM   2201  HE  ARG A 147      46.980  61.730  35.740  1.00  0.00           H
ATOM   2202  CZ  ARG A 147      46.960  61.320  33.920  1.00  0.00           C
ATOM   2203  NH1 ARG A 147      46.330  60.960  32.810  1.00  0.00           N
ATOM   2204 1HH1 ARG A 147      45.320  60.960  32.840  1.00  0.00           H
ATOM   2205 2HH1 ARG A 147      46.830  60.710  31.970  1.00  0.00           H
ATOM   2206  NH2 ARG A 147      48.270  61.290  33.750  1.00  0.00           N
ATOM   2207 1HH2 ARG A 147      48.910  61.730  34.400  1.00  0.00           H
ATOM   2208 2HH2 ARG A 147      48.630  61.020  32.850  1.00  0.00           H
ATOM   2209  C   ARG A 147      43.110  58.260  36.570  1.00  0.00           C
ATOM   2210  O   ARG A 147      44.050  57.950  35.900  1.00  0.00           O
ATOM   2211  N   GLY A 148      42.510  57.370  37.360  1.00  0.00           N
ATOM   2212  H   GLY A 148      41.710  57.660  37.910  1.00  0.00           H
ATOM   2213  CA  GLY A 148      42.830  55.970  37.390  1.00  0.00           C
ATOM   2214  HA1 GLY A 148      42.260  55.480  38.180  1.00  0.00           H
ATOM   2215  HA2 GLY A 148      43.900  55.880  37.570  1.00  0.00           H
ATOM   2216  C   GLY A 148      42.520  55.260  36.070  1.00  0.00           C
ATOM   2217  O   GLY A 148      43.400  54.620  35.520  1.00  0.00           O
ATOM   2218  N   ALA A 149      41.300  55.460  35.520  1.00  0.00           N
ATOM   2219  H   ALA A 149      40.560  55.820  36.100  1.00  0.00           H
ATOM   2220  CA  ALA A 149      40.880  54.960  34.250  1.00  0.00           C
ATOM   2221  HA  ALA A 149      41.020  53.880  34.310  1.00  0.00           H
ATOM   2222  CB  ALA A 149      39.380  55.310  34.050  1.00  0.00           C
ATOM   2223  HB1 ALA A 149      38.640  55.070  34.820  1.00  0.00           H
ATOM   2224  HB2 ALA A 149      39.310  56.360  33.790  1.00  0.00           H
ATOM   2225  HB3 ALA A 149      39.040  54.690  33.220  1.00  0.00           H
ATOM   2226  C   ALA A 149      41.770  55.570  33.020  1.00  0.00           C
ATOM   2227  O   ALA A 149      42.030  54.790  32.110  1.00  0.00           O
ATOM   2228  N   GLU A 150      42.200  56.810  32.990  1.00  0.00           N
ATOM   2229  H   GLU A 150      41.910  57.360  33.790  1.00  0.00           H
ATOM   2230  CA  GLU A 150      43.150  57.380  32.020  1.00  0.00           C
ATOM   2231  HA  GLU A 150      42.760  57.220  31.020  1.00  0.00           H
ATOM   2232  CB  GLU A 150      43.260  58.890  32.280  1.00  0.00           C
ATOM   2233  HB1 GLU A 150      44.190  59.310  31.880  1.00  0.00           H
ATOM   2234  HB2 GLU A 150      43.380  59.000  33.360  1.00  0.00           H
ATOM   2235  CG  GLU A 150      42.130  59.800  31.720  1.00  0.00           C
ATOM   2236  HG1 GLU A 150      41.160  59.380  32.010  1.00  0.00           H
ATOM   2237  HG2 GLU A 150      42.200  59.940  30.640  1.00  0.00           H
ATOM   2238  CD  GLU A 150      42.340  61.280  32.190  1.00  0.00           C
ATOM   2239  OE1 GLU A 150      41.310  61.960  32.450  1.00  0.00           O
ATOM   2240  OE2 GLU A 150      43.450  61.710  32.490  1.00  0.00           O
ATOM   2241  C   GLU A 150      44.520  56.650  32.020  1.00  0.00           C
ATOM   2242  O   GLU A 150      45.080  56.450  30.950  1.00  0.00           O
ATOM   2243  N   ILE A 151      45.160  56.260  33.090  1.00  0.00           N
ATOM   2244  H   ILE A 151      44.790  56.670  33.940  1.00  0.00           H
ATOM   2245  CA  ILE A 151      46.450  55.610  33.210  1.00  0.00           C
ATOM   2246  HA  ILE A 151      47.180  56.080  32.560  1.00  0.00           H
ATOM   2247  CB  ILE A 151      46.900  55.870  34.700  1.00  0.00           C
ATOM   2248  HB  ILE A 151      46.090  55.540  35.350  1.00  0.00           H
ATOM   2249  CG2 ILE A 151      48.150  55.050  34.970  1.00  0.00           C
ATOM   2250 1HG2 ILE A 151      47.920  53.990  34.920  1.00  0.00           H
ATOM   2251 2HG2 ILE A 151      48.850  55.210  34.160  1.00  0.00           H
ATOM   2252 3HG2 ILE A 151      48.560  55.450  35.900  1.00  0.00           H
ATOM   2253  CG1 ILE A 151      47.160  57.380  34.860  1.00  0.00           C
ATOM   2254 1HG1 ILE A 151      46.350  58.040  34.570  1.00  0.00           H
ATOM   2255 2HG1 ILE A 151      47.960  57.630  34.170  1.00  0.00           H
ATOM   2256  CD  ILE A 151      47.630  57.830  36.280  1.00  0.00           C
ATOM   2257  HD1 ILE A 151      48.640  57.460  36.500  1.00  0.00           H
ATOM   2258  HD2 ILE A 151      47.530  58.910  36.320  1.00  0.00           H
ATOM   2259  HD3 ILE A 151      46.990  57.320  36.990  1.00  0.00           H
ATOM   2260  C   ILE A 151      46.350  54.090  32.880  1.00  0.00           C
ATOM   2261  O   ILE A 151      47.340  53.580  32.350  1.00  0.00           O
ATOM   2262  N   VAL A 152      45.200  53.460  33.020  1.00  0.00           N
ATOM   2263  H   VAL A 152      44.400  53.960  33.390  1.00  0.00           H
ATOM   2264  CA  VAL A 152      44.980  52.090  32.400  1.00  0.00           C
ATOM   2265  HA  VAL A 152      45.750  51.420  32.750  1.00  0.00           H
ATOM   2266  CB  VAL A 152      43.540  51.430  32.740  1.00  0.00           C
ATOM   2267  HB  VAL A 152      42.880  52.270  32.510  1.00  0.00           H
ATOM   2268  CG1 VAL A 152      43.260  50.160  31.980  1.00  0.00           C
ATOM   2269 1HG1 VAL A 152      43.380  50.260  30.900  1.00  0.00           H
ATOM   2270 2HG1 VAL A 152      43.930  49.370  32.330  1.00  0.00           H
ATOM   2271 3HG1 VAL A 152      42.220  49.860  32.040  1.00  0.00           H
ATOM   2272  CG2 VAL A 152      43.540  51.120  34.240  1.00  0.00           C
ATOM   2273 1HG2 VAL A 152      44.350  50.450  34.550  1.00  0.00           H
ATOM   2274 2HG2 VAL A 152      43.660  52.020  34.840  1.00  0.00           H
ATOM   2275 3HG2 VAL A 152      42.650  50.560  34.530  1.00  0.00           H
ATOM   2276  C   VAL A 152      45.190  52.260  30.830  1.00  0.00           C
ATOM   2277  O   VAL A 152      45.980  51.550  30.240  1.00  0.00           O
ATOM   2278  N   ALA A 153      44.610  53.340  30.270  1.00  0.00           N
ATOM   2279  H   ALA A 153      44.040  53.940  30.840  1.00  0.00           H
ATOM   2280  CA  ALA A 153      44.630  53.610  28.840  1.00  0.00           C
ATOM   2281  HA  ALA A 153      44.450  52.670  28.330  1.00  0.00           H
ATOM   2282  CB  ALA A 153      43.400  54.580  28.550  1.00  0.00           C
ATOM   2283  HB1 ALA A 153      43.640  55.500  29.080  1.00  0.00           H
ATOM   2284  HB2 ALA A 153      43.290  54.710  27.470  1.00  0.00           H
ATOM   2285  HB3 ALA A 153      42.540  54.070  28.980  1.00  0.00           H
ATOM   2286  C   ALA A 153      45.950  54.170  28.310  1.00  0.00           C
ATOM   2287  O   ALA A 153      46.190  54.190  27.120  1.00  0.00           O
ATOM   2288  N   ASP A 154      46.820  54.660  29.160  1.00  0.00           N
ATOM   2289  H   ASP A 154      46.490  55.010  30.050  1.00  0.00           H
ATOM   2290  CA  ASP A 154      48.180  54.900  28.900  1.00  0.00           C
ATOM   2291  HA  ASP A 154      48.220  55.130  27.840  1.00  0.00           H
ATOM   2292  CB  ASP A 154      48.780  55.980  29.910  1.00  0.00           C
ATOM   2293  HB1 ASP A 154      49.850  56.140  29.720  1.00  0.00           H
ATOM   2294  HB2 ASP A 154      48.800  55.560  30.910  1.00  0.00           H
ATOM   2295  CG  ASP A 154      48.000  57.290  29.850  1.00  0.00           C
ATOM   2296  OD1 ASP A 154      47.700  57.660  28.680  1.00  0.00           O
ATOM   2297  OD2 ASP A 154      47.950  57.970  30.920  1.00  0.00           O
ATOM   2298  C   ASP A 154      49.080  53.610  28.890  1.00  0.00           C
ATOM   2299  O   ASP A 154      50.220  53.610  28.400  1.00  0.00           O
ATOM   2300  N   THR A 155      48.650  52.650  29.650  1.00  0.00           N
ATOM   2301  H   THR A 155      47.740  52.720  30.080  1.00  0.00           H
ATOM   2302  CA  THR A 155      49.480  51.450  29.850  1.00  0.00           C
ATOM   2303  HA  THR A 155      50.540  51.580  29.660  1.00  0.00           H
ATOM   2304  CB  THR A 155      49.290  50.860  31.230  1.00  0.00           C
ATOM   2305  HB  THR A 155      48.240  50.660  31.430  1.00  0.00           H
ATOM   2306  CG2 THR A 155      50.160  49.590  31.460  1.00  0.00           C
ATOM   2307 1HG2 THR A 155      49.800  48.670  30.990  1.00  0.00           H
ATOM   2308 2HG2 THR A 155      51.120  49.830  31.000  1.00  0.00           H
ATOM   2309 3HG2 THR A 155      50.140  49.460  32.540  1.00  0.00           H
ATOM   2310  OG1 THR A 155      49.610  51.850  32.200  1.00  0.00           O
ATOM   2311  HG1 THR A 155      48.890  52.490  32.140  1.00  0.00           H
ATOM   2312  C   THR A 155      49.060  50.400  28.730  1.00  0.00           C
ATOM   2313  O   THR A 155      49.940  49.940  27.960  1.00  0.00           O
ATOM   2314  N   PHE A 156      47.800  50.090  28.670  1.00  0.00           N
ATOM   2315  H   PHE A 156      47.050  50.510  29.210  1.00  0.00           H
ATOM   2316  CA  PHE A 156      47.360  49.100  27.740  1.00  0.00           C
ATOM   2317  HA  PHE A 156      48.280  48.560  27.500  1.00  0.00           H
ATOM   2318  CB  PHE A 156      46.440  48.150  28.560  1.00  0.00           C
ATOM   2319  HB1 PHE A 156      46.130  47.310  27.940  1.00  0.00           H
ATOM   2320  HB2 PHE A 156      45.490  48.680  28.670  1.00  0.00           H
ATOM   2321  CG  PHE A 156      46.880  47.640  29.950  1.00  0.00           C
ATOM   2322  CD1 PHE A 156      47.830  46.640  30.100  1.00  0.00           C
ATOM   2323  HD1 PHE A 156      48.000  45.990  29.250  1.00  0.00           H
ATOM   2324  CE1 PHE A 156      48.210  46.250  31.350  1.00  0.00           C
ATOM   2325  HE1 PHE A 156      48.890  45.410  31.390  1.00  0.00           H
ATOM   2326  CZ  PHE A 156      47.690  46.900  32.510  1.00  0.00           C
ATOM   2327  HZ  PHE A 156      48.120  46.630  33.470  1.00  0.00           H
ATOM   2328  CE2 PHE A 156      46.870  48.000  32.350  1.00  0.00           C
ATOM   2329  HE2 PHE A 156      46.500  48.470  33.250  1.00  0.00           H
ATOM   2330  CD2 PHE A 156      46.440  48.370  31.050  1.00  0.00           C
ATOM   2331  HD2 PHE A 156      45.810  49.220  30.840  1.00  0.00           H
ATOM   2332  C   PHE A 156      46.860  49.640  26.390  1.00  0.00           C
ATOM   2333  O   PHE A 156      45.780  49.250  25.890  1.00  0.00           O
ATOM   2334  N   ARG A 157      47.730  50.390  25.670  1.00  0.00           N
ATOM   2335  H   ARG A 157      48.650  50.510  26.060  1.00  0.00           H
ATOM   2336  CA  ARG A 157      47.420  51.180  24.470  1.00  0.00           C
ATOM   2337  HA  ARG A 157      46.570  51.810  24.720  1.00  0.00           H
ATOM   2338  CB  ARG A 157      48.690  51.980  24.020  1.00  0.00           C
ATOM   2339  HB1 ARG A 157      48.590  52.540  23.090  1.00  0.00           H
ATOM   2340  HB2 ARG A 157      49.560  51.320  23.960  1.00  0.00           H
ATOM   2341  CG  ARG A 157      49.000  52.950  25.080  1.00  0.00           C
ATOM   2342  HG1 ARG A 157      49.480  52.370  25.860  1.00  0.00           H
ATOM   2343  HG2 ARG A 157      48.080  53.440  25.410  1.00  0.00           H
ATOM   2344  CD  ARG A 157      50.020  54.070  24.630  1.00  0.00           C
ATOM   2345  HD1 ARG A 157      49.440  54.950  24.350  1.00  0.00           H
ATOM   2346  HD2 ARG A 157      50.590  53.660  23.790  1.00  0.00           H
ATOM   2347  NE  ARG A 157      50.760  54.360  25.820  1.00  0.00           N
ATOM   2348  HE  ARG A 157      50.440  53.850  26.630  1.00  0.00           H
ATOM   2349  CZ  ARG A 157      51.680  55.250  26.020  1.00  0.00           C
ATOM   2350  NH1 ARG A 157      52.050  56.120  25.060  1.00  0.00           N
ATOM   2351 1HH1 ARG A 157      51.700  56.200  24.120  1.00  0.00           H
ATOM   2352 2HH1 ARG A 157      52.770  56.790  25.290  1.00  0.00           H
ATOM   2353  NH2 ARG A 157      52.200  55.350  27.190  1.00  0.00           N
ATOM   2354 1HH2 ARG A 157      51.710  54.820  27.890  1.00  0.00           H
ATOM   2355 2HH2 ARG A 157      52.890  56.050  27.420  1.00  0.00           H
ATOM   2356  C   ARG A 157      46.980  50.420  23.200  1.00  0.00           C
ATOM   2357  O   ARG A 157      46.160  50.870  22.440  1.00  0.00           O
ATOM   2358  N   ASP A 158      47.320  49.120  23.240  1.00  0.00           N
ATOM   2359  H   ASP A 158      47.920  48.880  24.020  1.00  0.00           H
ATOM   2360  CA  ASP A 158      46.950  48.100  22.290  1.00  0.00           C
ATOM   2361  HA  ASP A 158      47.100  48.560  21.310  1.00  0.00           H
ATOM   2362  CB  ASP A 158      47.740  46.810  22.270  1.00  0.00           C
ATOM   2363  HB1 ASP A 158      47.500  46.200  21.410  1.00  0.00           H
ATOM   2364  HB2 ASP A 158      47.420  46.190  23.110  1.00  0.00           H
ATOM   2365  CG  ASP A 158      49.290  46.920  22.220  1.00  0.00           C
ATOM   2366  OD1 ASP A 158      49.820  47.840  21.520  1.00  0.00           O
ATOM   2367  OD2 ASP A 158      49.940  46.230  23.040  1.00  0.00           O
ATOM   2368  C   ASP A 158      45.480  47.730  22.310  1.00  0.00           C
ATOM   2369  O   ASP A 158      45.070  47.080  21.350  1.00  0.00           O
ATOM   2370  N   PHE A 159      44.660  48.220  23.230  1.00  0.00           N
ATOM   2371  H   PHE A 159      44.970  48.710  24.060  1.00  0.00           H
ATOM   2372  CA  PHE A 159      43.250  47.850  23.270  1.00  0.00           C
ATOM   2373  HA  PHE A 159      42.880  47.400  22.350  1.00  0.00           H
ATOM   2374  CB  PHE A 159      43.150  46.870  24.450  1.00  0.00           C
ATOM   2375  HB1 PHE A 159      42.100  46.740  24.730  1.00  0.00           H
ATOM   2376  HB2 PHE A 159      43.620  47.350  25.310  1.00  0.00           H
ATOM   2377  CG  PHE A 159      43.880  45.560  24.440  1.00  0.00           C
ATOM   2378  CD1 PHE A 159      43.290  44.460  23.810  1.00  0.00           C
ATOM   2379  HD1 PHE A 159      42.390  44.500  23.230  1.00  0.00           H
ATOM   2380  CE1 PHE A 159      43.910  43.200  23.880  1.00  0.00           C
ATOM   2381  HE1 PHE A 159      43.410  42.330  23.480  1.00  0.00           H
ATOM   2382  CZ  PHE A 159      45.170  43.060  24.480  1.00  0.00           C
ATOM   2383  HZ  PHE A 159      45.670  42.100  24.440  1.00  0.00           H
ATOM   2384  CE2 PHE A 159      45.750  44.190  25.130  1.00  0.00           C
ATOM   2385  HE2 PHE A 159      46.670  44.180  25.690  1.00  0.00           H
ATOM   2386  CD2 PHE A 159      45.120  45.400  25.090  1.00  0.00           C
ATOM   2387  HD2 PHE A 159      45.540  46.120  25.780  1.00  0.00           H
ATOM   2388  C   PHE A 159      42.330  49.030  23.580  1.00  0.00           C
ATOM   2389  O   PHE A 159      42.780  50.090  23.990  1.00  0.00           O
ATOM   2390  N   ALA A 160      41.040  48.900  23.270  1.00  0.00           N
ATOM   2391  H   ALA A 160      40.650  48.010  23.000  1.00  0.00           H
ATOM   2392  CA  ALA A 160      40.010  49.840  23.730  1.00  0.00           C
ATOM   2393  HA  ALA A 160      40.340  50.810  23.350  1.00  0.00           H
ATOM   2394  CB  ALA A 160      38.610  49.720  23.020  1.00  0.00           C
ATOM   2395  HB1 ALA A 160      38.190  48.710  23.060  1.00  0.00           H
ATOM   2396  HB2 ALA A 160      37.920  50.350  23.580  1.00  0.00           H
ATOM   2397  HB3 ALA A 160      38.460  49.910  21.960  1.00  0.00           H
ATOM   2398  C   ALA A 160      39.820  49.890  25.230  1.00  0.00           C
ATOM   2399  O   ALA A 160      39.830  48.860  25.920  1.00  0.00           O
ATOM   2400  N   VAL A 161      39.530  51.080  25.740  1.00  0.00           N
ATOM   2401  H   VAL A 161      39.650  51.910  25.180  1.00  0.00           H
ATOM   2402  CA  VAL A 161      39.230  51.290  27.210  1.00  0.00           C
ATOM   2403  HA  VAL A 161      38.930  50.330  27.640  1.00  0.00           H
ATOM   2404  CB  VAL A 161      40.430  51.890  27.930  1.00  0.00           C
ATOM   2405  HB  VAL A 161      40.620  52.910  27.610  1.00  0.00           H
ATOM   2406  CG1 VAL A 161      40.160  52.010  29.480  1.00  0.00           C
ATOM   2407 1HG1 VAL A 161      39.900  51.050  29.900  1.00  0.00           H
ATOM   2408 2HG1 VAL A 161      41.020  52.500  29.930  1.00  0.00           H
ATOM   2409 3HG1 VAL A 161      39.320  52.630  29.780  1.00  0.00           H
ATOM   2410  CG2 VAL A 161      41.720  51.160  27.740  1.00  0.00           C
ATOM   2411 1HG2 VAL A 161      41.560  50.240  28.300  1.00  0.00           H
ATOM   2412 2HG2 VAL A 161      42.060  51.120  26.710  1.00  0.00           H
ATOM   2413 3HG2 VAL A 161      42.480  51.680  28.330  1.00  0.00           H
ATOM   2414  C   VAL A 161      38.030  52.220  27.290  1.00  0.00           C
ATOM   2415  O   VAL A 161      38.060  53.330  26.720  1.00  0.00           O
ATOM   2416  N   SER A 162      37.040  51.890  28.080  1.00  0.00           N
ATOM   2417  H   SER A 162      37.160  50.970  28.490  1.00  0.00           H
ATOM   2418  CA  SER A 162      35.990  52.820  28.380  1.00  0.00           C
ATOM   2419  HA  SER A 162      36.310  53.840  28.170  1.00  0.00           H
ATOM   2420  CB  SER A 162      34.790  52.480  27.520  1.00  0.00           C
ATOM   2421  HB1 SER A 162      34.160  53.370  27.570  1.00  0.00           H
ATOM   2422  HB2 SER A 162      34.230  51.720  28.080  1.00  0.00           H
ATOM   2423  OG  SER A 162      35.020  52.180  26.160  1.00  0.00           O
ATOM   2424  HG  SER A 162      35.520  51.360  26.200  1.00  0.00           H
ATOM   2425  C   SER A 162      35.580  52.770  29.820  1.00  0.00           C
ATOM   2426  O   SER A 162      35.820  51.770  30.510  1.00  0.00           O
ATOM   2427  N   THR A 163      34.990  53.830  30.350  1.00  0.00           N
ATOM   2428  H   THR A 163      34.880  54.620  29.740  1.00  0.00           H
ATOM   2429  CA  THR A 163      34.600  53.970  31.810  1.00  0.00           C
ATOM   2430  HA  THR A 163      35.130  53.250  32.440  1.00  0.00           H
ATOM   2431  CB  THR A 163      35.050  55.280  32.440  1.00  0.00           C
ATOM   2432  HB  THR A 163      34.690  55.290  33.470  1.00  0.00           H
ATOM   2433  CG2 THR A 163      36.490  55.580  32.490  1.00  0.00           C
ATOM   2434 1HG2 THR A 163      36.930  55.610  31.490  1.00  0.00           H
ATOM   2435 2HG2 THR A 163      36.550  56.480  33.110  1.00  0.00           H
ATOM   2436 3HG2 THR A 163      36.920  54.780  33.080  1.00  0.00           H
ATOM   2437  OG1 THR A 163      34.530  56.350  31.690  1.00  0.00           O
ATOM   2438  HG1 THR A 163      35.200  57.040  31.670  1.00  0.00           H
ATOM   2439  C   THR A 163      33.160  53.720  32.020  1.00  0.00           C
ATOM   2440  O   THR A 163      32.350  53.980  31.100  1.00  0.00           O
ATOM   2441  N   VAL A 164      32.860  53.250  33.260  1.00  0.00           N
ATOM   2442  H   VAL A 164      33.660  53.030  33.830  1.00  0.00           H
ATOM   2443  CA  VAL A 164      31.560  52.730  33.600  1.00  0.00           C
ATOM   2444  HA  VAL A 164      30.860  53.000  32.810  1.00  0.00           H
ATOM   2445  CB  VAL A 164      31.520  51.180  33.580  1.00  0.00           C
ATOM   2446  HB  VAL A 164      32.290  50.920  34.300  1.00  0.00           H
ATOM   2447  CG1 VAL A 164      30.230  50.530  34.100  1.00  0.00           C
ATOM   2448 1HG1 VAL A 164      30.100  49.460  33.950  1.00  0.00           H
ATOM   2449 2HG1 VAL A 164      30.120  50.630  35.180  1.00  0.00           H
ATOM   2450 3HG1 VAL A 164      29.390  51.010  33.600  1.00  0.00           H
ATOM   2451  CG2 VAL A 164      31.670  50.600  32.200  1.00  0.00           C
ATOM   2452 1HG2 VAL A 164      32.610  50.880  31.720  1.00  0.00           H
ATOM   2453 2HG2 VAL A 164      31.590  49.510  32.170  1.00  0.00           H
ATOM   2454 3HG2 VAL A 164      30.780  50.940  31.660  1.00  0.00           H
ATOM   2455  C   VAL A 164      31.160  53.170  35.020  1.00  0.00           C
ATOM   2456  O   VAL A 164      31.880  52.830  35.930  1.00  0.00           O
ATOM   2457  N   PRO A 165      30.120  53.970  35.170  1.00  0.00           N
ATOM   2458  CD  PRO A 165      29.360  54.640  34.090  1.00  0.00           C
ATOM   2459  HD1 PRO A 165      28.680  53.870  33.720  1.00  0.00           H
ATOM   2460  HD2 PRO A 165      30.020  54.980  33.290  1.00  0.00           H
ATOM   2461  CG  PRO A 165      28.800  55.910  34.670  1.00  0.00           C
ATOM   2462  HG1 PRO A 165      27.760  56.020  34.370  1.00  0.00           H
ATOM   2463  HG2 PRO A 165      29.430  56.780  34.490  1.00  0.00           H
ATOM   2464  CB  PRO A 165      28.900  55.830  36.210  1.00  0.00           C
ATOM   2465  HB1 PRO A 165      27.900  55.800  36.650  1.00  0.00           H
ATOM   2466  HB2 PRO A 165      29.500  56.660  36.560  1.00  0.00           H
ATOM   2467  CA  PRO A 165      29.790  54.570  36.480  1.00  0.00           C
ATOM   2468  HA  PRO A 165      30.700  54.890  36.980  1.00  0.00           H
ATOM   2469  C   PRO A 165      29.040  53.540  37.340  1.00  0.00           C
ATOM   2470  O   PRO A 165      28.130  52.820  36.870  1.00  0.00           O
ATOM   2471  N   VAL A 166      29.610  53.320  38.610  1.00  0.00           N
ATOM   2472  H   VAL A 166      30.350  53.970  38.840  1.00  0.00           H
ATOM   2473  CA  VAL A 166      29.360  52.240  39.570  1.00  0.00           C
ATOM   2474  HA  VAL A 166      28.510  51.670  39.210  1.00  0.00           H
ATOM   2475  CB  VAL A 166      30.600  51.330  39.820  1.00  0.00           C
ATOM   2476  HB  VAL A 166      31.180  51.820  40.600  1.00  0.00           H
ATOM   2477  CG1 VAL A 166      30.170  49.960  40.420  1.00  0.00           C
ATOM   2478 1HG1 VAL A 166      31.040  49.360  40.690  1.00  0.00           H
ATOM   2479 2HG1 VAL A 166      29.620  50.190  41.330  1.00  0.00           H
ATOM   2480 3HG1 VAL A 166      29.500  49.530  39.670  1.00  0.00           H
ATOM   2481  CG2 VAL A 166      31.350  50.940  38.590  1.00  0.00           C
ATOM   2482 1HG2 VAL A 166      30.660  50.750  37.770  1.00  0.00           H
ATOM   2483 2HG2 VAL A 166      32.000  51.760  38.270  1.00  0.00           H
ATOM   2484 3HG2 VAL A 166      32.050  50.110  38.690  1.00  0.00           H
ATOM   2485  C   VAL A 166      28.810  52.860  40.830  1.00  0.00           C
ATOM   2486  O   VAL A 166      29.260  53.890  41.250  1.00  0.00           O
ATOM   2487  N   SER A 167      27.770  52.200  41.430  1.00  0.00           N
ATOM   2488  H   SER A 167      27.390  51.390  40.970  1.00  0.00           H
ATOM   2489  CA  SER A 167      26.990  52.660  42.560  1.00  0.00           C
ATOM   2490  HA  SER A 167      27.530  53.450  43.100  1.00  0.00           H
ATOM   2491  CB  SER A 167      25.620  53.160  42.070  1.00  0.00           C
ATOM   2492  HB1 SER A 167      25.820  54.080  41.530  1.00  0.00           H
ATOM   2493  HB2 SER A 167      24.990  53.390  42.930  1.00  0.00           H
ATOM   2494  OG  SER A 167      24.990  52.250  41.180  1.00  0.00           O
ATOM   2495  HG  SER A 167      25.480  52.130  40.360  1.00  0.00           H
ATOM   2496  C   SER A 167      26.840  51.440  43.540  1.00  0.00           C
ATOM   2497  O   SER A 167      26.650  50.320  43.120  1.00  0.00           O
ATOM   2498  N   GLY A 168      26.890  51.780  44.820  1.00  0.00           N
ATOM   2499  H   GLY A 168      27.280  52.690  45.030  1.00  0.00           H
ATOM   2500  CA  GLY A 168      26.720  50.830  45.910  1.00  0.00           C
ATOM   2501  HA1 GLY A 168      26.150  49.960  45.590  1.00  0.00           H
ATOM   2502  HA2 GLY A 168      26.190  51.260  46.750  1.00  0.00           H
ATOM   2503  C   GLY A 168      28.060  50.450  46.520  1.00  0.00           C
ATOM   2504  O   GLY A 168      29.060  51.200  46.300  1.00  0.00           O
ATOM   2505  N   PRO A 169      28.080  49.360  47.370  1.00  0.00           N
ATOM   2506  CD  PRO A 169      26.900  48.630  47.730  1.00  0.00           C
ATOM   2507  HD1 PRO A 169      26.490  48.130  46.860  1.00  0.00           H
ATOM   2508  HD2 PRO A 169      26.120  49.310  48.090  1.00  0.00           H
ATOM   2509  CG  PRO A 169      27.180  47.610  48.850  1.00  0.00           C
ATOM   2510  HG1 PRO A 169      27.420  46.610  48.480  1.00  0.00           H
ATOM   2511  HG2 PRO A 169      26.320  47.510  49.510  1.00  0.00           H
ATOM   2512  CB  PRO A 169      28.490  48.240  49.400  1.00  0.00           C
ATOM   2513  HB1 PRO A 169      29.110  47.500  49.900  1.00  0.00           H
ATOM   2514  HB2 PRO A 169      28.300  48.980  50.180  1.00  0.00           H
ATOM   2515  CA  PRO A 169      29.180  48.880  48.160  1.00  0.00           C
ATOM   2516  HA  PRO A 169      29.840  49.730  48.380  1.00  0.00           H
ATOM   2517  C   PRO A 169      30.160  47.940  47.430  1.00  0.00           C
ATOM   2518  O   PRO A 169      31.010  47.430  48.120  1.00  0.00           O
ATOM   2519  N   SER A 170      30.220  47.760  46.140  1.00  0.00           N
ATOM   2520  H   SER A 170      29.470  48.180  45.590  1.00  0.00           H
ATOM   2521  CA  SER A 170      31.140  46.830  45.390  1.00  0.00           C
ATOM   2522  HA  SER A 170      31.920  46.430  46.040  1.00  0.00           H
ATOM   2523  CB  SER A 170      30.520  45.590  44.880  1.00  0.00           C
ATOM   2524  HB1 SER A 170      31.210  44.830  44.510  1.00  0.00           H
ATOM   2525  HB2 SER A 170      29.920  45.940  44.030  1.00  0.00           H
ATOM   2526  OG  SER A 170      29.760  44.870  45.790  1.00  0.00           O
ATOM   2527  HG  SER A 170      29.730  43.960  45.490  1.00  0.00           H
ATOM   2528  C   SER A 170      31.850  47.470  44.210  1.00  0.00           C
ATOM   2529  O   SER A 170      31.270  48.260  43.450  1.00  0.00           O
ATOM   2530  N   HIS A 171      33.110  47.170  43.960  1.00  0.00           N
ATOM   2531  H   HIS A 171      33.680  46.750  44.690  1.00  0.00           H
ATOM   2532  CA  HIS A 171      33.750  47.420  42.690  1.00  0.00           C
ATOM   2533  HA  HIS A 171      33.950  48.490  42.550  1.00  0.00           H
ATOM   2534  CB  HIS A 171      35.160  46.800  42.690  1.00  0.00           C
ATOM   2535  HB1 HIS A 171      35.720  47.140  41.810  1.00  0.00           H
ATOM   2536  HB2 HIS A 171      35.120  45.720  42.560  1.00  0.00           H
ATOM   2537  CG  HIS A 171      35.950  47.180  43.950  1.00  0.00           C
ATOM   2538  ND1 HIS A 171      35.780  46.890  45.270  1.00  0.00           N
ATOM   2539  CE1 HIS A 171      36.640  47.590  46.010  1.00  0.00           C
ATOM   2540  HE1 HIS A 171      36.790  47.500  47.080  1.00  0.00           H
ATOM   2541  NE2 HIS A 171      37.370  48.310  45.220  1.00  0.00           N
ATOM   2542  HE2 HIS A 171      38.140  48.930  45.450  1.00  0.00           H
ATOM   2543  CD2 HIS A 171      37.010  48.050  43.920  1.00  0.00           C
ATOM   2544  HD2 HIS A 171      37.310  48.650  43.070  1.00  0.00           H
ATOM   2545  C   HIS A 171      33.020  46.770  41.530  1.00  0.00           C
ATOM   2546  O   HIS A 171      32.390  45.700  41.730  1.00  0.00           O
ATOM   2547  N   LEU A 172      33.170  47.370  40.360  1.00  0.00           N
ATOM   2548  H   LEU A 172      33.650  48.250  40.440  1.00  0.00           H
ATOM   2549  CA  LEU A 172      32.630  46.800  39.110  1.00  0.00           C
ATOM   2550  HA  LEU A 172      31.570  47.050  39.060  1.00  0.00           H
ATOM   2551  CB  LEU A 172      33.220  47.430  37.810  1.00  0.00           C
ATOM   2552  HB1 LEU A 172      34.290  47.270  37.730  1.00  0.00           H
ATOM   2553  HB2 LEU A 172      33.070  48.510  37.790  1.00  0.00           H
ATOM   2554  CG  LEU A 172      32.610  46.880  36.560  1.00  0.00           C
ATOM   2555  HG  LEU A 172      32.690  45.790  36.560  1.00  0.00           H
ATOM   2556  CD1 LEU A 172      31.140  47.340  36.480  1.00  0.00           C
ATOM   2557 1HD1 LEU A 172      30.800  47.250  35.450  1.00  0.00           H
ATOM   2558 2HD1 LEU A 172      30.430  46.830  37.130  1.00  0.00           H
ATOM   2559 3HD1 LEU A 172      31.040  48.400  36.710  1.00  0.00           H
ATOM   2560  CD2 LEU A 172      33.560  47.490  35.430  1.00  0.00           C
ATOM   2561 1HD2 LEU A 172      33.620  48.540  35.710  1.00  0.00           H
ATOM   2562 2HD2 LEU A 172      34.550  47.040  35.480  1.00  0.00           H
ATOM   2563 3HD2 LEU A 172      33.190  47.330  34.420  1.00  0.00           H
ATOM   2564  C   LEU A 172      32.760  45.200  38.990  1.00  0.00           C
ATOM   2565  O   LEU A 172      31.840  44.520  38.550  1.00  0.00           O
ATOM   2566  N   ARG A 173      33.920  44.550  39.320  1.00  0.00           N
ATOM   2567  H   ARG A 173      34.630  45.050  39.830  1.00  0.00           H
ATOM   2568  CA  ARG A 173      34.040  43.060  39.210  1.00  0.00           C
ATOM   2569  HA  ARG A 173      33.380  42.780  38.390  1.00  0.00           H
ATOM   2570  CB  ARG A 173      35.500  42.600  38.940  1.00  0.00           C
ATOM   2571  HB1 ARG A 173      35.610  41.530  39.090  1.00  0.00           H
ATOM   2572  HB2 ARG A 173      36.150  43.090  39.660  1.00  0.00           H
ATOM   2573  CG  ARG A 173      36.020  42.990  37.600  1.00  0.00           C
ATOM   2574  HG1 ARG A 173      35.690  44.030  37.490  1.00  0.00           H
ATOM   2575  HG2 ARG A 173      35.630  42.300  36.860  1.00  0.00           H
ATOM   2576  CD  ARG A 173      37.580  42.980  37.520  1.00  0.00           C
ATOM   2577  HD1 ARG A 173      37.940  43.480  38.420  1.00  0.00           H
ATOM   2578  HD2 ARG A 173      37.980  43.410  36.600  1.00  0.00           H
ATOM   2579  NE  ARG A 173      38.170  41.620  37.460  1.00  0.00           N
ATOM   2580  HE  ARG A 173      37.550  40.820  37.470  1.00  0.00           H
ATOM   2581  CZ  ARG A 173      39.420  41.220  37.390  1.00  0.00           C
ATOM   2582  NH1 ARG A 173      40.450  42.010  37.420  1.00  0.00           N
ATOM   2583 1HH1 ARG A 173      40.290  43.000  37.300  1.00  0.00           H
ATOM   2584 2HH1 ARG A 173      41.390  41.630  37.400  1.00  0.00           H
ATOM   2585  NH2 ARG A 173      39.660  39.960  37.230  1.00  0.00           N
ATOM   2586 1HH2 ARG A 173      38.830  39.410  37.090  1.00  0.00           H
ATOM   2587 2HH2 ARG A 173      40.580  39.530  37.270  1.00  0.00           H
ATOM   2588  C   ARG A 173      33.420  42.240  40.340  1.00  0.00           C
ATOM   2589  O   ARG A 173      33.570  41.020  40.350  1.00  0.00           O
ATOM   2590  N   GLY A 174      32.720  42.890  41.230  1.00  0.00           N
ATOM   2591  H   GLY A 174      32.790  43.900  41.250  1.00  0.00           H
ATOM   2592  CA  GLY A 174      31.780  42.370  42.190  1.00  0.00           C
ATOM   2593  HA1 GLY A 174      31.880  43.130  42.970  1.00  0.00           H
ATOM   2594  HA2 GLY A 174      32.040  41.360  42.500  1.00  0.00           H
ATOM   2595  C   GLY A 174      30.370  42.190  41.660  1.00  0.00           C
ATOM   2596  O   GLY A 174      29.570  41.720  42.450  1.00  0.00           O
ATOM   2597  N   LEU A 175      30.030  42.770  40.550  1.00  0.00           N
ATOM   2598  H   LEU A 175      30.740  43.350  40.140  1.00  0.00           H
ATOM   2599  CA  LEU A 175      28.660  42.970  40.040  1.00  0.00           C
ATOM   2600  HA  LEU A 175      27.990  42.600  40.810  1.00  0.00           H
ATOM   2601  CB  LEU A 175      28.310  44.490  39.820  1.00  0.00           C
ATOM   2602  HB1 LEU A 175      27.290  44.650  39.470  1.00  0.00           H
ATOM   2603  HB2 LEU A 175      29.020  44.860  39.080  1.00  0.00           H
ATOM   2604  CG  LEU A 175      28.440  45.510  40.980  1.00  0.00           C
ATOM   2605  HG  LEU A 175      29.430  45.490  41.430  1.00  0.00           H
ATOM   2606  CD1 LEU A 175      28.250  46.910  40.520  1.00  0.00           C
ATOM   2607 1HD1 LEU A 175      28.220  47.610  41.350  1.00  0.00           H
ATOM   2608 2HD1 LEU A 175      29.080  47.160  39.860  1.00  0.00           H
ATOM   2609 3HD1 LEU A 175      27.430  47.070  39.820  1.00  0.00           H
ATOM   2610  CD2 LEU A 175      27.430  45.190  42.110  1.00  0.00           C
ATOM   2611 1HD2 LEU A 175      27.500  44.240  42.640  1.00  0.00           H
ATOM   2612 2HD2 LEU A 175      27.550  45.960  42.880  1.00  0.00           H
ATOM   2613 3HD2 LEU A 175      26.430  45.360  41.700  1.00  0.00           H
ATOM   2614  C   LEU A 175      28.560  42.180  38.680  1.00  0.00           C
ATOM   2615  O   LEU A 175      27.450  42.050  38.140  1.00  0.00           O
ATOM   2616  N   CYS A 176      29.660  41.820  38.040  1.00  0.00           N
ATOM   2617  H   CYS A 176      30.510  42.150  38.470  1.00  0.00           H
ATOM   2618  CA  CYS A 176      29.840  41.120  36.710  1.00  0.00           C
ATOM   2619  HA  CYS A 176      29.150  40.270  36.690  1.00  0.00           H
ATOM   2620  CB  CYS A 176      29.490  42.220  35.640  1.00  0.00           C
ATOM   2621  HB1 CYS A 176      28.470  42.610  35.670  1.00  0.00           H
ATOM   2622  HB2 CYS A 176      29.560  41.730  34.670  1.00  0.00           H
ATOM   2623  SG  CYS A 176      30.660  43.600  35.770  1.00  0.00           S
ATOM   2624  HG  CYS A 176      30.600  43.960  37.050  1.00  0.00           H
ATOM   2625  C   CYS A 176      31.270  40.550  36.520  1.00  0.00           C
ATOM   2626  O   CYS A 176      32.220  40.830  37.280  1.00  0.00           O
ATOM   2627  N   GLY A 177      31.430  39.780  35.430  1.00  0.00           N
ATOM   2628  H   GLY A 177      30.580  39.540  34.940  1.00  0.00           H
ATOM   2629  CA  GLY A 177      32.640  39.120  35.020  1.00  0.00           C
ATOM   2630  HA1 GLY A 177      32.890  38.440  35.840  1.00  0.00           H
ATOM   2631  HA2 GLY A 177      33.440  39.860  35.000  1.00  0.00           H
ATOM   2632  C   GLY A 177      32.540  38.390  33.670  1.00  0.00           C
ATOM   2633  O   GLY A 177      31.450  38.200  33.200  1.00  0.00           O
ATOM   2634  N   MET A 178      33.710  37.910  33.120  1.00  0.00           N
ATOM   2635  H   MET A 178      34.600  37.930  33.580  1.00  0.00           H
ATOM   2636  CA  MET A 178      33.540  37.020  31.940  1.00  0.00           C
ATOM   2637  HA  MET A 178      32.670  37.250  31.330  1.00  0.00           H
ATOM   2638  CB  MET A 178      34.780  37.230  31.050  1.00  0.00           C
ATOM   2639  HB1 MET A 178      34.780  36.640  30.130  1.00  0.00           H
ATOM   2640  HB2 MET A 178      35.680  36.920  31.580  1.00  0.00           H
ATOM   2641  CG  MET A 178      35.130  38.760  30.770  1.00  0.00           C
ATOM   2642  HG1 MET A 178      35.960  38.770  30.060  1.00  0.00           H
ATOM   2643  HG2 MET A 178      35.480  39.140  31.730  1.00  0.00           H
ATOM   2644  SD  MET A 178      33.750  39.780  30.250  1.00  0.00           S
ATOM   2645  CE  MET A 178      33.480  38.960  28.610  1.00  0.00           C
ATOM   2646  HE1 MET A 178      34.400  38.810  28.060  1.00  0.00           H
ATOM   2647  HE2 MET A 178      32.990  37.990  28.780  1.00  0.00           H
ATOM   2648  HE3 MET A 178      32.770  39.510  28.000  1.00  0.00           H
ATOM   2649  C   MET A 178      33.490  35.530  32.420  1.00  0.00           C
ATOM   2650  O   MET A 178      34.440  35.040  33.120  1.00  0.00           O
ATOM   2651  N   GLY A 179      32.420  34.780  32.040  1.00  0.00           N
ATOM   2652  H   GLY A 179      31.700  35.230  31.500  1.00  0.00           H
ATOM   2653  CA  GLY A 179      32.320  33.280  32.090  1.00  0.00           C
ATOM   2654  HA1 GLY A 179      31.310  33.000  32.390  1.00  0.00           H
ATOM   2655  HA2 GLY A 179      32.880  32.820  32.910  1.00  0.00           H
ATOM   2656  C   GLY A 179      32.710  32.700  30.710  1.00  0.00           C
ATOM   2657  O   GLY A 179      32.710  31.460  30.540  1.00  0.00           O
ATOM   2658  N   GLY A 180      33.030  33.520  29.690  1.00  0.00           N
ATOM   2659  H   GLY A 180      32.970  34.510  29.870  1.00  0.00           H
ATOM   2660  CA  GLY A 180      33.590  33.200  28.400  1.00  0.00           C
ATOM   2661  HA1 GLY A 180      32.770  32.680  27.900  1.00  0.00           H
ATOM   2662  HA2 GLY A 180      34.380  32.460  28.510  1.00  0.00           H
ATOM   2663  C   GLY A 180      34.190  34.350  27.600  1.00  0.00           C
ATOM   2664  O   GLY A 180      33.860  35.530  27.850  1.00  0.00           O
ATOM   2665  N   PRO A 181      34.960  34.120  26.520  1.00  0.00           N
ATOM   2666  CD  PRO A 181      35.610  32.820  26.280  1.00  0.00           C
ATOM   2667  HD1 PRO A 181      34.930  32.140  25.760  1.00  0.00           H
ATOM   2668  HD2 PRO A 181      35.860  32.320  27.210  1.00  0.00           H
ATOM   2669  CG  PRO A 181      36.900  33.180  25.570  1.00  0.00           C
ATOM   2670  HG1 PRO A 181      37.440  32.410  25.010  1.00  0.00           H
ATOM   2671  HG2 PRO A 181      37.630  33.570  26.290  1.00  0.00           H
ATOM   2672  CB  PRO A 181      36.460  34.350  24.710  1.00  0.00           C
ATOM   2673  HB1 PRO A 181      35.930  33.910  23.860  1.00  0.00           H
ATOM   2674  HB2 PRO A 181      37.280  35.040  24.510  1.00  0.00           H
ATOM   2675  CA  PRO A 181      35.530  35.130  25.680  1.00  0.00           C
ATOM   2676  HA  PRO A 181      36.200  35.820  26.190  1.00  0.00           H
ATOM   2677  C   PRO A 181      34.530  35.980  24.830  1.00  0.00           C
ATOM   2678  O   PRO A 181      34.780  37.050  24.320  1.00  0.00           O
ATOM   2679  N   ARG A 182      33.350  35.470  24.820  1.00  0.00           N
ATOM   2680  H   ARG A 182      33.210  34.560  25.240  1.00  0.00           H
ATOM   2681  CA  ARG A 182      32.150  36.150  24.330  1.00  0.00           C
ATOM   2682  HA  ARG A 182      32.310  37.200  24.090  1.00  0.00           H
ATOM   2683  CB  ARG A 182      31.780  35.650  22.900  1.00  0.00           C
ATOM   2684  HB1 ARG A 182      30.700  35.640  22.730  1.00  0.00           H
ATOM   2685  HB2 ARG A 182      32.140  34.630  22.730  1.00  0.00           H
ATOM   2686  CG  ARG A 182      32.320  36.550  21.870  1.00  0.00           C
ATOM   2687  HG1 ARG A 182      33.400  36.670  22.030  1.00  0.00           H
ATOM   2688  HG2 ARG A 182      31.770  37.470  22.060  1.00  0.00           H
ATOM   2689  CD  ARG A 182      32.040  36.000  20.450  1.00  0.00           C
ATOM   2690  HD1 ARG A 182      31.000  35.730  20.270  1.00  0.00           H
ATOM   2691  HD2 ARG A 182      32.740  35.210  20.200  1.00  0.00           H
ATOM   2692  NE  ARG A 182      32.310  37.140  19.520  1.00  0.00           N
ATOM   2693  HE  ARG A 182      32.570  38.000  19.980  1.00  0.00           H
ATOM   2694  CZ  ARG A 182      32.120  37.180  18.220  1.00  0.00           C
ATOM   2695  NH1 ARG A 182      31.730  36.090  17.590  1.00  0.00           N
ATOM   2696 1HH1 ARG A 182      31.460  35.220  18.030  1.00  0.00           H
ATOM   2697 2HH1 ARG A 182      31.790  36.150  16.580  1.00  0.00           H
ATOM   2698  NH2 ARG A 182      32.410  38.240  17.510  1.00  0.00           N
ATOM   2699 1HH2 ARG A 182      32.870  39.000  18.000  1.00  0.00           H
ATOM   2700 2HH2 ARG A 182      32.220  38.320  16.530  1.00  0.00           H
ATOM   2701  C   ARG A 182      30.960  36.280  25.300  1.00  0.00           C
ATOM   2702  O   ARG A 182      29.890  36.810  24.970  1.00  0.00           O
ATOM   2703  N   THR A 183      31.150  35.820  26.560  1.00  0.00           N
ATOM   2704  H   THR A 183      32.100  35.690  26.880  1.00  0.00           H
ATOM   2705  CA  THR A 183      30.080  35.650  27.630  1.00  0.00           C
ATOM   2706  HA  THR A 183      29.120  35.950  27.220  1.00  0.00           H
ATOM   2707  CB  THR A 183      29.840  34.160  27.960  1.00  0.00           C
ATOM   2708  HB  THR A 183      30.730  33.700  28.390  1.00  0.00           H
ATOM   2709  CG2 THR A 183      28.740  33.860  28.940  1.00  0.00           C
ATOM   2710 1HG2 THR A 183      28.370  32.850  28.780  1.00  0.00           H
ATOM   2711 2HG2 THR A 183      29.030  34.020  29.980  1.00  0.00           H
ATOM   2712 3HG2 THR A 183      27.900  34.530  28.760  1.00  0.00           H
ATOM   2713  OG1 THR A 183      29.500  33.580  26.740  1.00  0.00           O
ATOM   2714  HG1 THR A 183      29.290  32.660  26.960  1.00  0.00           H
ATOM   2715  C   THR A 183      30.290  36.460  28.980  1.00  0.00           C
ATOM   2716  O   THR A 183      30.940  35.980  29.910  1.00  0.00           O
ATOM   2717  N   VAL A 184      29.670  37.620  29.090  1.00  0.00           N
ATOM   2718  H   VAL A 184      28.930  37.800  28.430  1.00  0.00           H
ATOM   2719  CA  VAL A 184      29.570  38.280  30.390  1.00  0.00           C
ATOM   2720  HA  VAL A 184      30.510  38.320  30.930  1.00  0.00           H
ATOM   2721  CB  VAL A 184      29.060  39.740  30.220  1.00  0.00           C
ATOM   2722  HB  VAL A 184      28.180  39.760  29.580  1.00  0.00           H
ATOM   2723  CG1 VAL A 184      28.700  40.500  31.530  1.00  0.00           C
ATOM   2724 1HG1 VAL A 184      27.810  40.070  31.980  1.00  0.00           H
ATOM   2725 2HG1 VAL A 184      29.440  40.390  32.320  1.00  0.00           H
ATOM   2726 3HG1 VAL A 184      28.520  41.570  31.400  1.00  0.00           H
ATOM   2727  CG2 VAL A 184      30.140  40.600  29.610  1.00  0.00           C
ATOM   2728 1HG2 VAL A 184      29.830  41.640  29.560  1.00  0.00           H
ATOM   2729 2HG2 VAL A 184      31.010  40.390  30.230  1.00  0.00           H
ATOM   2730 3HG2 VAL A 184      30.280  40.150  28.630  1.00  0.00           H
ATOM   2731  C   VAL A 184      28.610  37.450  31.290  1.00  0.00           C
ATOM   2732  O   VAL A 184      27.650  36.770  30.870  1.00  0.00           O
ATOM   2733  N   VAL A 185      28.870  37.550  32.630  1.00  0.00           N
ATOM   2734  H   VAL A 185      29.670  38.090  32.920  1.00  0.00           H
ATOM   2735  CA  VAL A 185      27.970  37.090  33.670  1.00  0.00           C
ATOM   2736  HA  VAL A 185      27.100  36.640  33.200  1.00  0.00           H
ATOM   2737  CB  VAL A 185      28.640  35.920  34.360  1.00  0.00           C
ATOM   2738  HB  VAL A 185      29.400  36.440  34.950  1.00  0.00           H
ATOM   2739  CG1 VAL A 185      27.710  35.290  35.350  1.00  0.00           C
ATOM   2740 1HG1 VAL A 185      28.260  34.430  35.750  1.00  0.00           H
ATOM   2741 2HG1 VAL A 185      27.410  36.020  36.100  1.00  0.00           H
ATOM   2742 3HG1 VAL A 185      26.850  34.890  34.810  1.00  0.00           H
ATOM   2743  CG2 VAL A 185      29.220  34.900  33.390  1.00  0.00           C
ATOM   2744 1HG2 VAL A 185      28.550  34.710  32.560  1.00  0.00           H
ATOM   2745 2HG2 VAL A 185      30.120  35.290  32.920  1.00  0.00           H
ATOM   2746 3HG2 VAL A 185      29.530  33.960  33.840  1.00  0.00           H
ATOM   2747  C   VAL A 185      27.600  38.310  34.520  1.00  0.00           C
ATOM   2748  O   VAL A 185      28.380  39.230  34.710  1.00  0.00           O
ATOM   2749  N   ALA A 186      26.350  38.360  34.930  1.00  0.00           N
ATOM   2750  H   ALA A 186      25.730  37.600  34.670  1.00  0.00           H
ATOM   2751  CA  ALA A 186      25.670  39.610  35.410  1.00  0.00           C
ATOM   2752  HA  ALA A 186      26.460  40.340  35.600  1.00  0.00           H
ATOM   2753  CB  ALA A 186      24.880  40.260  34.260  1.00  0.00           C
ATOM   2754  HB1 ALA A 186      24.310  41.090  34.680  1.00  0.00           H
ATOM   2755  HB2 ALA A 186      25.560  40.630  33.500  1.00  0.00           H
ATOM   2756  HB3 ALA A 186      24.200  39.550  33.770  1.00  0.00           H
ATOM   2757  C   ALA A 186      24.810  39.360  36.690  1.00  0.00           C
ATOM   2758  O   ALA A 186      24.020  38.400  36.680  1.00  0.00           O
ATOM   2759  N   GLY A 187      24.910  40.210  37.750  1.00  0.00           N
ATOM   2760  H   GLY A 187      25.480  41.040  37.700  1.00  0.00           H
ATOM   2761  CA  GLY A 187      24.070  40.100  38.950  1.00  0.00           C
ATOM   2762  HA1 GLY A 187      24.540  40.640  39.770  1.00  0.00           H
ATOM   2763  HA2 GLY A 187      23.910  39.050  39.200  1.00  0.00           H
ATOM   2764  C   GLY A 187      22.640  40.530  38.700  1.00  0.00           C
ATOM   2765  O   GLY A 187      22.310  41.180  37.710  1.00  0.00           O
ATOM   2766  N   SER A 188      21.770  40.300  39.670  1.00  0.00           N
ATOM   2767  H   SER A 188      22.130  40.000  40.570  1.00  0.00           H
ATOM   2768  CA  SER A 188      20.340  40.600  39.630  1.00  0.00           C
ATOM   2769  HA  SER A 188      20.040  40.570  38.580  1.00  0.00           H
ATOM   2770  CB  SER A 188      19.550  39.490  40.320  1.00  0.00           C
ATOM   2771  HB1 SER A 188      20.080  38.560  40.130  1.00  0.00           H
ATOM   2772  HB2 SER A 188      18.530  39.410  39.970  1.00  0.00           H
ATOM   2773  OG  SER A 188      19.580  39.730  41.780  1.00  0.00           O
ATOM   2774  HG  SER A 188      20.070  39.070  42.280  1.00  0.00           H
ATOM   2775  C   SER A 188      19.900  41.990  40.110  1.00  0.00           C
ATOM   2776  O   SER A 188      18.750  42.410  39.830  1.00  0.00           O
ATOM   2777  N   SER A 189      20.690  42.740  40.890  1.00  0.00           N
ATOM   2778  H   SER A 189      21.590  42.340  41.120  1.00  0.00           H
ATOM   2779  CA  SER A 189      20.320  44.070  41.380  1.00  0.00           C
ATOM   2780  HA  SER A 189      19.340  43.910  41.830  1.00  0.00           H
ATOM   2781  CB  SER A 189      21.230  44.500  42.530  1.00  0.00           C
ATOM   2782  HB1 SER A 189      21.190  43.890  43.430  1.00  0.00           H
ATOM   2783  HB2 SER A 189      20.810  45.450  42.860  1.00  0.00           H
ATOM   2784  OG  SER A 189      22.470  44.820  42.090  1.00  0.00           O
ATOM   2785  HG  SER A 189      23.120  44.140  42.310  1.00  0.00           H
ATOM   2786  C   SER A 189      20.350  45.090  40.240  1.00  0.00           C
ATOM   2787  O   SER A 189      20.870  44.860  39.150  1.00  0.00           O
ATOM   2788  N   ASP A 190      19.750  46.250  40.520  1.00  0.00           N
ATOM   2789  H   ASP A 190      19.320  46.270  41.440  1.00  0.00           H
ATOM   2790  CA  ASP A 190      19.610  47.440  39.630  1.00  0.00           C
ATOM   2791  HA  ASP A 190      19.200  47.290  38.630  1.00  0.00           H
ATOM   2792  CB  ASP A 190      18.780  48.480  40.340  1.00  0.00           C
ATOM   2793  HB1 ASP A 190      18.800  49.490  39.910  1.00  0.00           H
ATOM   2794  HB2 ASP A 190      19.280  48.660  41.290  1.00  0.00           H
ATOM   2795  CG  ASP A 190      17.360  48.010  40.530  1.00  0.00           C
ATOM   2796  OD1 ASP A 190      16.530  48.070  39.630  1.00  0.00           O
ATOM   2797  OD2 ASP A 190      17.050  47.560  41.690  1.00  0.00           O
ATOM   2798  C   ASP A 190      21.000  47.970  39.380  1.00  0.00           C
ATOM   2799  O   ASP A 190      21.320  48.180  38.210  1.00  0.00           O
ATOM   2800  N   ALA A 191      21.900  48.080  40.400  1.00  0.00           N
ATOM   2801  H   ALA A 191      21.700  47.770  41.340  1.00  0.00           H
ATOM   2802  CA  ALA A 191      23.280  48.570  40.310  1.00  0.00           C
ATOM   2803  HA  ALA A 191      23.190  49.610  40.000  1.00  0.00           H
ATOM   2804  CB  ALA A 191      23.980  48.390  41.680  1.00  0.00           C
ATOM   2805  HB1 ALA A 191      25.030  48.670  41.650  1.00  0.00           H
ATOM   2806  HB2 ALA A 191      23.530  49.060  42.420  1.00  0.00           H
ATOM   2807  HB3 ALA A 191      23.850  47.360  42.000  1.00  0.00           H
ATOM   2808  C   ALA A 191      24.130  47.750  39.210  1.00  0.00           C
ATOM   2809  O   ALA A 191      24.900  48.210  38.340  1.00  0.00           O
ATOM   2810  N   ALA A 192      23.980  46.450  39.280  1.00  0.00           N
ATOM   2811  H   ALA A 192      23.280  46.110  39.930  1.00  0.00           H
ATOM   2812  CA  ALA A 192      24.710  45.420  38.500  1.00  0.00           C
ATOM   2813  HA  ALA A 192      25.770  45.630  38.390  1.00  0.00           H
ATOM   2814  CB  ALA A 192      24.530  44.020  39.050  1.00  0.00           C
ATOM   2815  HB1 ALA A 192      23.540  43.650  38.800  1.00  0.00           H
ATOM   2816  HB2 ALA A 192      25.190  43.360  38.470  1.00  0.00           H
ATOM   2817  HB3 ALA A 192      24.650  44.010  40.130  1.00  0.00           H
ATOM   2818  C   ALA A 192      24.150  45.330  37.110  1.00  0.00           C
ATOM   2819  O   ALA A 192      24.910  45.230  36.120  1.00  0.00           O
ATOM   2820  N   GLN A 193      22.820  45.400  36.950  1.00  0.00           N
ATOM   2821  H   GLN A 193      22.290  45.380  37.810  1.00  0.00           H
ATOM   2822  CA  GLN A 193      22.190  45.420  35.570  1.00  0.00           C
ATOM   2823  HA  GLN A 193      22.650  44.670  34.920  1.00  0.00           H
ATOM   2824  CB  GLN A 193      20.700  45.030  35.570  1.00  0.00           C
ATOM   2825  HB1 GLN A 193      20.160  45.200  34.640  1.00  0.00           H
ATOM   2826  HB2 GLN A 193      20.280  45.720  36.290  1.00  0.00           H
ATOM   2827  CG  GLN A 193      20.350  43.650  36.070  1.00  0.00           C
ATOM   2828  HG1 GLN A 193      19.300  43.670  36.360  1.00  0.00           H
ATOM   2829  HG2 GLN A 193      21.000  43.290  36.870  1.00  0.00           H
ATOM   2830  CD  GLN A 193      20.580  42.580  35.000  1.00  0.00           C
ATOM   2831  OE1 GLN A 193      20.080  42.720  33.890  1.00  0.00           O
ATOM   2832  NE2 GLN A 193      21.420  41.580  35.130  1.00  0.00           N
ATOM   2833 1HE2 GLN A 193      21.840  41.460  36.040  1.00  0.00           H
ATOM   2834 2HE2 GLN A 193      21.570  40.860  34.430  1.00  0.00           H
ATOM   2835  C   GLN A 193      22.400  46.740  34.900  1.00  0.00           C
ATOM   2836  O   GLN A 193      22.740  46.780  33.700  1.00  0.00           O
ATOM   2837  N   LYS A 194      22.430  47.920  35.580  1.00  0.00           N
ATOM   2838  H   LYS A 194      22.110  47.850  36.530  1.00  0.00           H
ATOM   2839  CA  LYS A 194      22.800  49.200  35.040  1.00  0.00           C
ATOM   2840  HA  LYS A 194      22.240  49.420  34.130  1.00  0.00           H
ATOM   2841  CB  LYS A 194      22.660  50.410  36.010  1.00  0.00           C
ATOM   2842  HB1 LYS A 194      23.010  51.280  35.460  1.00  0.00           H
ATOM   2843  HB2 LYS A 194      23.240  50.190  36.900  1.00  0.00           H
ATOM   2844  CG  LYS A 194      21.170  50.740  36.300  1.00  0.00           C
ATOM   2845  HG1 LYS A 194      20.500  49.900  36.470  1.00  0.00           H
ATOM   2846  HG2 LYS A 194      20.740  51.290  35.470  1.00  0.00           H
ATOM   2847  CD  LYS A 194      21.040  51.580  37.600  1.00  0.00           C
ATOM   2848  HD1 LYS A 194      21.380  52.610  37.480  1.00  0.00           H
ATOM   2849  HD2 LYS A 194      21.460  51.090  38.480  1.00  0.00           H
ATOM   2850  CE  LYS A 194      19.540  51.680  37.780  1.00  0.00           C
ATOM   2851  HE1 LYS A 194      19.160  50.680  37.980  1.00  0.00           H
ATOM   2852  HE2 LYS A 194      18.970  52.020  36.920  1.00  0.00           H
ATOM   2853  NZ  LYS A 194      19.260  52.530  38.940  1.00  0.00           N
ATOM   2854  HZ1 LYS A 194      18.260  52.480  39.090  1.00  0.00           H
ATOM   2855  HZ2 LYS A 194      19.610  52.130  39.800  1.00  0.00           H
ATOM   2856  HZ3 LYS A 194      19.620  53.470  38.850  1.00  0.00           H
ATOM   2857  C   LYS A 194      24.270  49.240  34.570  1.00  0.00           C
ATOM   2858  O   LYS A 194      24.430  49.680  33.450  1.00  0.00           O
ATOM   2859  N   ALA A 195      25.200  48.720  35.300  1.00  0.00           N
ATOM   2860  H   ALA A 195      24.910  48.300  36.180  1.00  0.00           H
ATOM   2861  CA  ALA A 195      26.560  48.540  34.800  1.00  0.00           C
ATOM   2862  HA  ALA A 195      26.870  49.580  34.710  1.00  0.00           H
ATOM   2863  CB  ALA A 195      27.430  47.890  35.850  1.00  0.00           C
ATOM   2864  HB1 ALA A 195      27.050  46.910  36.140  1.00  0.00           H
ATOM   2865  HB2 ALA A 195      28.410  47.770  35.400  1.00  0.00           H
ATOM   2866  HB3 ALA A 195      27.580  48.470  36.760  1.00  0.00           H
ATOM   2867  C   ALA A 195      26.540  47.830  33.510  1.00  0.00           C
ATOM   2868  O   ALA A 195      27.050  48.380  32.540  1.00  0.00           O
ATOM   2869  N   VAL A 196      26.010  46.590  33.380  1.00  0.00           N
ATOM   2870  H   VAL A 196      25.560  46.180  34.180  1.00  0.00           H
ATOM   2871  CA  VAL A 196      26.190  45.830  32.070  1.00  0.00           C
ATOM   2872  HA  VAL A 196      27.230  45.910  31.750  1.00  0.00           H
ATOM   2873  CB  VAL A 196      25.950  44.330  32.280  1.00  0.00           C
ATOM   2874  HB  VAL A 196      24.930  44.200  32.630  1.00  0.00           H
ATOM   2875  CG1 VAL A 196      26.020  43.460  31.010  1.00  0.00           C
ATOM   2876 1HG1 VAL A 196      27.030  43.560  30.620  1.00  0.00           H
ATOM   2877 2HG1 VAL A 196      25.770  42.400  31.110  1.00  0.00           H
ATOM   2878 3HG1 VAL A 196      25.310  43.820  30.260  1.00  0.00           H
ATOM   2879  CG2 VAL A 196      26.980  43.740  33.290  1.00  0.00           C
ATOM   2880 1HG2 VAL A 196      26.800  42.660  33.280  1.00  0.00           H
ATOM   2881 2HG2 VAL A 196      27.960  44.010  32.900  1.00  0.00           H
ATOM   2882 3HG2 VAL A 196      26.870  44.190  34.280  1.00  0.00           H
ATOM   2883  C   VAL A 196      25.360  46.470  31.000  1.00  0.00           C
ATOM   2884  O   VAL A 196      25.980  46.680  29.970  1.00  0.00           O
ATOM   2885  N   ARG A 197      24.130  47.060  31.280  1.00  0.00           N
ATOM   2886  H   ARG A 197      23.650  46.840  32.140  1.00  0.00           H
ATOM   2887  CA  ARG A 197      23.380  47.860  30.330  1.00  0.00           C
ATOM   2888  HA  ARG A 197      23.110  47.310  29.430  1.00  0.00           H
ATOM   2889  CB  ARG A 197      22.080  48.380  30.980  1.00  0.00           C
ATOM   2890  HB1 ARG A 197      21.770  49.310  30.510  1.00  0.00           H
ATOM   2891  HB2 ARG A 197      22.220  48.620  32.030  1.00  0.00           H
ATOM   2892  CG  ARG A 197      20.940  47.390  30.750  1.00  0.00           C
ATOM   2893  HG1 ARG A 197      20.990  46.550  31.440  1.00  0.00           H
ATOM   2894  HG2 ARG A 197      20.880  47.030  29.730  1.00  0.00           H
ATOM   2895  CD  ARG A 197      19.600  48.020  31.100  1.00  0.00           C
ATOM   2896  HD1 ARG A 197      18.910  47.180  30.980  1.00  0.00           H
ATOM   2897  HD2 ARG A 197      19.280  48.790  30.400  1.00  0.00           H
ATOM   2898  NE  ARG A 197      19.490  48.510  32.410  1.00  0.00           N
ATOM   2899  HE  ARG A 197      19.800  49.460  32.460  1.00  0.00           H
ATOM   2900  CZ  ARG A 197      18.760  48.060  33.450  1.00  0.00           C
ATOM   2901  NH1 ARG A 197      18.330  46.810  33.620  1.00  0.00           N
ATOM   2902 1HH1 ARG A 197      18.380  46.050  32.950  1.00  0.00           H
ATOM   2903 2HH1 ARG A 197      17.810  46.720  34.480  1.00  0.00           H
ATOM   2904  NH2 ARG A 197      18.480  48.880  34.390  1.00  0.00           N
ATOM   2905 1HH2 ARG A 197      18.860  49.820  34.350  1.00  0.00           H
ATOM   2906 2HH2 ARG A 197      17.990  48.550  35.200  1.00  0.00           H
ATOM   2907  C   ARG A 197      24.250  49.040  29.770  1.00  0.00           C
ATOM   2908  O   ARG A 197      24.180  49.200  28.560  1.00  0.00           O
ATOM   2909  N   ALA A 198      25.040  49.770  30.580  1.00  0.00           N
ATOM   2910  H   ALA A 198      25.010  49.690  31.590  1.00  0.00           H
ATOM   2911  CA  ALA A 198      26.100  50.680  30.070  1.00  0.00           C
ATOM   2912  HA  ALA A 198      25.620  51.380  29.390  1.00  0.00           H
ATOM   2913  CB  ALA A 198      26.540  51.470  31.250  1.00  0.00           C
ATOM   2914  HB1 ALA A 198      25.680  51.810  31.820  1.00  0.00           H
ATOM   2915  HB2 ALA A 198      27.100  50.820  31.920  1.00  0.00           H
ATOM   2916  HB3 ALA A 198      27.020  52.410  30.980  1.00  0.00           H
ATOM   2917  C   ALA A 198      27.320  50.070  29.310  1.00  0.00           C
ATOM   2918  O   ALA A 198      27.640  50.520  28.190  1.00  0.00           O
ATOM   2919  N   MET A 199      27.970  48.990  29.800  1.00  0.00           N
ATOM   2920  H   MET A 199      27.600  48.620  30.660  1.00  0.00           H
ATOM   2921  CA  MET A 199      28.930  48.280  29.020  1.00  0.00           C
ATOM   2922  HA  MET A 199      29.870  48.820  28.870  1.00  0.00           H
ATOM   2923  CB  MET A 199      29.370  47.040  29.820  1.00  0.00           C
ATOM   2924  HB1 MET A 199      30.090  46.530  29.180  1.00  0.00           H
ATOM   2925  HB2 MET A 199      28.520  46.370  29.980  1.00  0.00           H
ATOM   2926  CG  MET A 199      30.080  47.320  31.120  1.00  0.00           C
ATOM   2927  HG1 MET A 199      29.400  48.040  31.570  1.00  0.00           H
ATOM   2928  HG2 MET A 199      31.110  47.640  30.960  1.00  0.00           H
ATOM   2929  SD  MET A 199      30.040  45.950  32.330  1.00  0.00           S
ATOM   2930  CE  MET A 199      30.510  44.440  31.450  1.00  0.00           C
ATOM   2931  HE1 MET A 199      30.630  43.660  32.200  1.00  0.00           H
ATOM   2932  HE2 MET A 199      29.790  44.060  30.720  1.00  0.00           H
ATOM   2933  HE3 MET A 199      31.450  44.580  30.920  1.00  0.00           H
ATOM   2934  C   MET A 199      28.500  47.820  27.630  1.00  0.00           C
ATOM   2935  O   MET A 199      29.120  48.040  26.560  1.00  0.00           O
ATOM   2936  N   ALA A 200      27.240  47.430  27.490  1.00  0.00           N
ATOM   2937  H   ALA A 200      26.680  47.280  28.320  1.00  0.00           H
ATOM   2938  CA  ALA A 200      26.720  46.950  26.150  1.00  0.00           C
ATOM   2939  HA  ALA A 200      27.560  46.450  25.660  1.00  0.00           H
ATOM   2940  CB  ALA A 200      25.740  45.840  26.280  1.00  0.00           C
ATOM   2941  HB1 ALA A 200      25.570  45.490  25.260  1.00  0.00           H
ATOM   2942  HB2 ALA A 200      26.120  45.060  26.930  1.00  0.00           H
ATOM   2943  HB3 ALA A 200      24.900  46.310  26.790  1.00  0.00           H
ATOM   2944  C   ALA A 200      26.240  48.110  25.230  1.00  0.00           C
ATOM   2945  O   ALA A 200      26.050  47.930  23.970  1.00  0.00           O
ATOM   2946  N   VAL A 201      26.150  49.300  25.760  1.00  0.00           N
ATOM   2947  H   VAL A 201      26.090  49.310  26.770  1.00  0.00           H
ATOM   2948  CA  VAL A 201      26.060  50.560  24.990  1.00  0.00           C
ATOM   2949  HA  VAL A 201      25.590  50.450  24.020  1.00  0.00           H
ATOM   2950  CB  VAL A 201      25.290  51.630  25.800  1.00  0.00           C
ATOM   2951  HB  VAL A 201      25.540  51.460  26.850  1.00  0.00           H
ATOM   2952  CG1 VAL A 201      25.510  53.100  25.430  1.00  0.00           C
ATOM   2953 1HG1 VAL A 201      24.840  53.700  26.050  1.00  0.00           H
ATOM   2954 2HG1 VAL A 201      26.500  53.490  25.630  1.00  0.00           H
ATOM   2955 3HG1 VAL A 201      25.230  53.170  24.380  1.00  0.00           H
ATOM   2956  CG2 VAL A 201      23.740  51.250  25.690  1.00  0.00           C
ATOM   2957 1HG2 VAL A 201      23.140  51.830  26.390  1.00  0.00           H
ATOM   2958 2HG2 VAL A 201      23.390  51.440  24.680  1.00  0.00           H
ATOM   2959 3HG2 VAL A 201      23.640  50.170  25.830  1.00  0.00           H
ATOM   2960  C   VAL A 201      27.450  51.100  24.540  1.00  0.00           C
ATOM   2961  O   VAL A 201      27.600  51.720  23.510  1.00  0.00           O
ATOM   2962  N   LEU A 202      28.580  50.840  25.250  1.00  0.00           N
ATOM   2963  H   LEU A 202      28.450  50.440  26.170  1.00  0.00           H
ATOM   2964  CA  LEU A 202      29.950  51.320  25.110  1.00  0.00           C
ATOM   2965  HA  LEU A 202      29.990  52.350  24.750  1.00  0.00           H
ATOM   2966  CB  LEU A 202      30.640  51.250  26.470  1.00  0.00           C
ATOM   2967  HB1 LEU A 202      31.710  51.340  26.310  1.00  0.00           H
ATOM   2968  HB2 LEU A 202      30.300  50.330  26.950  1.00  0.00           H
ATOM   2969  CG  LEU A 202      30.210  52.480  27.400  1.00  0.00           C
ATOM   2970  HG  LEU A 202      29.130  52.600  27.490  1.00  0.00           H
ATOM   2971  CD1 LEU A 202      30.650  52.140  28.840  1.00  0.00           C
ATOM   2972 1HD1 LEU A 202      31.720  52.350  28.930  1.00  0.00           H
ATOM   2973 2HD1 LEU A 202      30.030  52.730  29.500  1.00  0.00           H
ATOM   2974 3HD1 LEU A 202      30.430  51.090  29.050  1.00  0.00           H
ATOM   2975  CD2 LEU A 202      30.900  53.800  27.100  1.00  0.00           C
ATOM   2976 1HD2 LEU A 202      31.970  53.620  27.000  1.00  0.00           H
ATOM   2977 2HD2 LEU A 202      30.490  54.240  26.190  1.00  0.00           H
ATOM   2978 3HD2 LEU A 202      30.720  54.540  27.880  1.00  0.00           H
ATOM   2979  C   LEU A 202      30.690  50.500  24.060  1.00  0.00           C
ATOM   2980  O   LEU A 202      31.890  50.800  23.740  1.00  0.00           O
ATOM   2981  N   THR A 203      30.230  49.340  23.580  1.00  0.00           N
ATOM   2982  H   THR A 203      29.360  48.980  23.940  1.00  0.00           H
ATOM   2983  CA  THR A 203      30.970  48.400  22.730  1.00  0.00           C
ATOM   2984  HA  THR A 203      31.910  48.920  22.540  1.00  0.00           H
ATOM   2985  CB  THR A 203      31.220  47.130  23.530  1.00  0.00           C
ATOM   2986  HB  THR A 203      31.750  47.420  24.440  1.00  0.00           H
ATOM   2987  CG2 THR A 203      29.960  46.280  23.890  1.00  0.00           C
ATOM   2988 1HG2 THR A 203      30.250  45.550  24.650  1.00  0.00           H
ATOM   2989 2HG2 THR A 203      29.300  46.950  24.430  1.00  0.00           H
ATOM   2990 3HG2 THR A 203      29.450  45.940  22.980  1.00  0.00           H
ATOM   2991  OG1 THR A 203      32.100  46.320  22.840  1.00  0.00           O
ATOM   2992  HG1 THR A 203      32.810  46.080  23.440  1.00  0.00           H
ATOM   2993  C   THR A 203      30.290  48.150  21.380  1.00  0.00           C
ATOM   2994  O   THR A 203      29.070  48.010  21.250  1.00  0.00           O
ATOM   2995  N   ASP A 204      31.120  47.990  20.350  1.00  0.00           N
ATOM   2996  H   ASP A 204      32.100  48.150  20.560  1.00  0.00           H
ATOM   2997  CA  ASP A 204      30.760  47.330  19.020  1.00  0.00           C
ATOM   2998  HA  ASP A 204      29.690  47.420  18.810  1.00  0.00           H
ATOM   2999  CB  ASP A 204      31.620  47.990  17.890  1.00  0.00           C
ATOM   3000  HB1 ASP A 204      31.180  47.890  16.900  1.00  0.00           H
ATOM   3001  HB2 ASP A 204      32.640  47.610  17.960  1.00  0.00           H
ATOM   3002  CG  ASP A 204      31.710  49.500  18.160  1.00  0.00           C
ATOM   3003  OD1 ASP A 204      30.720  50.160  17.780  1.00  0.00           O
ATOM   3004  OD2 ASP A 204      32.740  50.080  18.660  1.00  0.00           O
ATOM   3005  C   ASP A 204      30.970  45.830  18.980  1.00  0.00           C
ATOM   3006  O   ASP A 204      30.680  45.220  17.910  1.00  0.00           O
ATOM   3007  N   HIS A 205      31.510  45.160  19.980  1.00  0.00           N
ATOM   3008  H   HIS A 205      31.640  45.700  20.830  1.00  0.00           H
ATOM   3009  CA  HIS A 205      31.660  43.690  20.120  1.00  0.00           C
ATOM   3010  HA  HIS A 205      32.070  43.370  19.160  1.00  0.00           H
ATOM   3011  CB  HIS A 205      32.790  43.320  21.130  1.00  0.00           C
ATOM   3012  HB1 HIS A 205      32.820  42.240  21.270  1.00  0.00           H
ATOM   3013  HB2 HIS A 205      32.610  43.760  22.110  1.00  0.00           H
ATOM   3014  CG  HIS A 205      34.110  43.630  20.710  1.00  0.00           C
ATOM   3015  ND1 HIS A 205      34.930  42.750  19.990  1.00  0.00           N
ATOM   3016  CE1 HIS A 205      36.140  43.330  19.860  1.00  0.00           C
ATOM   3017  HE1 HIS A 205      36.950  42.830  19.350  1.00  0.00           H
ATOM   3018  NE2 HIS A 205      36.100  44.590  20.300  1.00  0.00           N
ATOM   3019  HE2 HIS A 205      36.830  45.280  20.210  1.00  0.00           H
ATOM   3020  CD2 HIS A 205      34.880  44.740  20.880  1.00  0.00           C
ATOM   3021  HD2 HIS A 205      34.580  45.570  21.500  1.00  0.00           H
ATOM   3022  C   HIS A 205      30.390  43.060  20.600  1.00  0.00           C
ATOM   3023  O   HIS A 205      30.010  43.470  21.710  1.00  0.00           O
ATOM   3024  N   PRO A 206      29.890  41.960  19.900  1.00  0.00           N
ATOM   3025  CD  PRO A 206      30.380  41.500  18.590  1.00  0.00           C
ATOM   3026  HD1 PRO A 206      31.470  41.390  18.580  1.00  0.00           H
ATOM   3027  HD2 PRO A 206      30.060  42.120  17.750  1.00  0.00           H
ATOM   3028  CG  PRO A 206      29.600  40.200  18.430  1.00  0.00           C
ATOM   3029  HG1 PRO A 206      30.150  39.410  18.950  1.00  0.00           H
ATOM   3030  HG2 PRO A 206      29.410  39.880  17.410  1.00  0.00           H
ATOM   3031  CB  PRO A 206      28.220  40.440  19.170  1.00  0.00           C
ATOM   3032  HB1 PRO A 206      27.680  39.540  19.430  1.00  0.00           H
ATOM   3033  HB2 PRO A 206      27.640  41.050  18.480  1.00  0.00           H
ATOM   3034  CA  PRO A 206      28.730  41.240  20.380  1.00  0.00           C
ATOM   3035  HA  PRO A 206      27.910  41.890  20.670  1.00  0.00           H
ATOM   3036  C   PRO A 206      29.160  40.360  21.600  1.00  0.00           C
ATOM   3037  O   PRO A 206      30.100  39.530  21.480  1.00  0.00           O
ATOM   3038  N   TYR A 207      28.500  40.510  22.770  1.00  0.00           N
ATOM   3039  H   TYR A 207      27.910  41.320  22.850  1.00  0.00           H
ATOM   3040  CA  TYR A 207      28.640  39.600  23.970  1.00  0.00           C
ATOM   3041  HA  TYR A 207      29.180  38.730  23.590  1.00  0.00           H
ATOM   3042  CB  TYR A 207      29.340  40.250  25.210  1.00  0.00           C
ATOM   3043  HB1 TYR A 207      29.400  39.580  26.070  1.00  0.00           H
ATOM   3044  HB2 TYR A 207      28.580  40.990  25.470  1.00  0.00           H
ATOM   3045  CG  TYR A 207      30.700  40.860  24.990  1.00  0.00           C
ATOM   3046  CD1 TYR A 207      31.860  40.080  25.060  1.00  0.00           C
ATOM   3047  HD1 TYR A 207      31.780  39.050  25.360  1.00  0.00           H
ATOM   3048  CE1 TYR A 207      33.060  40.700  24.830  1.00  0.00           C
ATOM   3049  HE1 TYR A 207      33.970  40.130  24.940  1.00  0.00           H
ATOM   3050  CZ  TYR A 207      33.120  42.120  24.700  1.00  0.00           C
ATOM   3051  OH  TYR A 207      34.310  42.780  24.780  1.00  0.00           O
ATOM   3052  HH  TYR A 207      34.090  43.710  24.680  1.00  0.00           H
ATOM   3053  CE2 TYR A 207      32.000  42.860  24.550  1.00  0.00           C
ATOM   3054  HE2 TYR A 207      32.070  43.910  24.330  1.00  0.00           H
ATOM   3055  CD2 TYR A 207      30.710  42.250  24.650  1.00  0.00           C
ATOM   3056  HD2 TYR A 207      29.830  42.860  24.560  1.00  0.00           H
ATOM   3057  C   TYR A 207      27.260  39.110  24.330  1.00  0.00           C
ATOM   3058  O   TYR A 207      26.350  39.880  24.470  1.00  0.00           O
ATOM   3059  N   ALA A 208      27.140  37.820  24.570  1.00  0.00           N
ATOM   3060  H   ALA A 208      27.910  37.200  24.360  1.00  0.00           H
ATOM   3061  CA  ALA A 208      26.170  37.230  25.480  1.00  0.00           C
ATOM   3062  HA  ALA A 208      25.170  37.440  25.100  1.00  0.00           H
ATOM   3063  CB  ALA A 208      26.370  35.680  25.470  1.00  0.00           C
ATOM   3064  HB1 ALA A 208      25.740  35.180  26.200  1.00  0.00           H
ATOM   3065  HB2 ALA A 208      26.030  35.360  24.480  1.00  0.00           H
ATOM   3066  HB3 ALA A 208      27.430  35.440  25.500  1.00  0.00           H
ATOM   3067  C   ALA A 208      26.420  37.790  26.910  1.00  0.00           C
ATOM   3068  O   ALA A 208      27.540  37.920  27.340  1.00  0.00           O
ATOM   3069  N   SER A 209      25.320  37.910  27.620  1.00  0.00           N
ATOM   3070  H   SER A 209      24.490  37.970  27.060  1.00  0.00           H
ATOM   3071  CA  SER A 209      25.190  38.220  29.020  1.00  0.00           C
ATOM   3072  HA  SER A 209      26.170  38.060  29.470  1.00  0.00           H
ATOM   3073  CB  SER A 209      24.780  39.650  29.330  1.00  0.00           C
ATOM   3074  HB1 SER A 209      23.760  39.670  28.950  1.00  0.00           H
ATOM   3075  HB2 SER A 209      25.410  40.330  28.770  1.00  0.00           H
ATOM   3076  OG  SER A 209      24.820  39.890  30.740  1.00  0.00           O
ATOM   3077  HG  SER A 209      23.940  39.860  31.120  1.00  0.00           H
ATOM   3078  C   SER A 209      24.230  37.160  29.640  1.00  0.00           C
ATOM   3079  O   SER A 209      23.140  36.870  29.090  1.00  0.00           O
ATOM   3080  N   LEU A 210      24.700  36.590  30.800  1.00  0.00           N
ATOM   3081  H   LEU A 210      25.620  36.910  31.060  1.00  0.00           H
ATOM   3082  CA  LEU A 210      24.000  35.600  31.600  1.00  0.00           C
ATOM   3083  HA  LEU A 210      23.090  35.260  31.100  1.00  0.00           H
ATOM   3084  CB  LEU A 210      24.850  34.350  31.770  1.00  0.00           C
ATOM   3085  HB1 LEU A 210      25.820  34.620  32.180  1.00  0.00           H
ATOM   3086  HB2 LEU A 210      25.020  33.890  30.800  1.00  0.00           H
ATOM   3087  CG  LEU A 210      24.130  33.280  32.710  1.00  0.00           C
ATOM   3088  HG  LEU A 210      23.770  33.750  33.630  1.00  0.00           H
ATOM   3089  CD1 LEU A 210      22.940  32.630  32.000  1.00  0.00           C
ATOM   3090 1HD1 LEU A 210      22.460  31.830  32.580  1.00  0.00           H
ATOM   3091 2HD1 LEU A 210      22.240  33.460  31.910  1.00  0.00           H
ATOM   3092 3HD1 LEU A 210      23.170  32.280  30.990  1.00  0.00           H
ATOM   3093  CD2 LEU A 210      25.080  32.200  33.120  1.00  0.00           C
ATOM   3094 1HD2 LEU A 210      25.640  31.750  32.290  1.00  0.00           H
ATOM   3095 2HD2 LEU A 210      25.760  32.610  33.870  1.00  0.00           H
ATOM   3096 3HD2 LEU A 210      24.570  31.410  33.660  1.00  0.00           H
ATOM   3097  C   LEU A 210      23.610  36.180  32.990  1.00  0.00           C
ATOM   3098  O   LEU A 210      24.500  36.420  33.820  1.00  0.00           O
ATOM   3099  N   THR A 211      22.320  36.290  33.300  1.00  0.00           N
ATOM   3100  H   THR A 211      21.610  36.230  32.580  1.00  0.00           H
ATOM   3101  CA  THR A 211      21.890  36.820  34.560  1.00  0.00           C
ATOM   3102  HA  THR A 211      22.580  37.630  34.760  1.00  0.00           H
ATOM   3103  CB  THR A 211      20.570  37.540  34.560  1.00  0.00           C
ATOM   3104  HB  THR A 211      19.720  36.890  34.360  1.00  0.00           H
ATOM   3105  CG2 THR A 211      20.340  38.440  35.750  1.00  0.00           C
ATOM   3106 1HG2 THR A 211      19.880  37.840  36.540  1.00  0.00           H
ATOM   3107 2HG2 THR A 211      21.260  38.920  36.110  1.00  0.00           H
ATOM   3108 3HG2 THR A 211      19.750  39.340  35.580  1.00  0.00           H
ATOM   3109  OG1 THR A 211      20.530  38.490  33.500  1.00  0.00           O
ATOM   3110  HG1 THR A 211      19.600  38.590  33.300  1.00  0.00           H
ATOM   3111  C   THR A 211      21.820  35.750  35.550  1.00  0.00           C
ATOM   3112  O   THR A 211      21.100  34.800  35.420  1.00  0.00           O
ATOM   3113  N   LEU A 212      22.540  35.860  36.620  1.00  0.00           N
ATOM   3114  H   LEU A 212      23.270  36.560  36.730  1.00  0.00           H
ATOM   3115  CA  LEU A 212      22.460  35.110  37.830  1.00  0.00           C
ATOM   3116  HA  LEU A 212      22.050  34.140  37.540  1.00  0.00           H
ATOM   3117  CB  LEU A 212      23.910  34.770  38.400  1.00  0.00           C
ATOM   3118  HB1 LEU A 212      23.790  33.910  39.050  1.00  0.00           H
ATOM   3119  HB2 LEU A 212      24.230  35.670  38.930  1.00  0.00           H
ATOM   3120  CG  LEU A 212      25.170  34.470  37.500  1.00  0.00           C
ATOM   3121  HG  LEU A 212      25.370  35.400  36.960  1.00  0.00           H
ATOM   3122  CD1 LEU A 212      26.420  34.070  38.360  1.00  0.00           C
ATOM   3123 1HD1 LEU A 212      27.350  34.260  37.830  1.00  0.00           H
ATOM   3124 2HD1 LEU A 212      26.320  34.670  39.270  1.00  0.00           H
ATOM   3125 3HD1 LEU A 212      26.450  33.000  38.550  1.00  0.00           H
ATOM   3126  CD2 LEU A 212      24.830  33.400  36.510  1.00  0.00           C
ATOM   3127 1HD2 LEU A 212      25.780  33.250  35.990  1.00  0.00           H
ATOM   3128 2HD2 LEU A 212      24.700  32.410  36.950  1.00  0.00           H
ATOM   3129 3HD2 LEU A 212      24.000  33.630  35.840  1.00  0.00           H
ATOM   3130  C   LEU A 212      21.630  35.880  38.890  1.00  0.00           C
ATOM   3131  O   LEU A 212      21.670  37.120  38.900  1.00  0.00           O
ATOM   3132  N   PRO A 213      20.930  35.160  39.810  1.00  0.00           N
ATOM   3133  CD  PRO A 213      20.500  33.710  39.670  1.00  0.00           C
ATOM   3134  HD1 PRO A 213      21.260  33.090  40.150  1.00  0.00           H
ATOM   3135  HD2 PRO A 213      20.290  33.420  38.640  1.00  0.00           H
ATOM   3136  CG  PRO A 213      19.300  33.750  40.670  1.00  0.00           C
ATOM   3137  HG1 PRO A 213      19.280  32.730  41.040  1.00  0.00           H
ATOM   3138  HG2 PRO A 213      18.400  34.010  40.110  1.00  0.00           H
ATOM   3139  CB  PRO A 213      19.610  34.730  41.770  1.00  0.00           C
ATOM   3140  HB1 PRO A 213      20.290  34.210  42.450  1.00  0.00           H
ATOM   3141  HB2 PRO A 213      18.690  35.010  42.280  1.00  0.00           H
ATOM   3142  CA  PRO A 213      20.310  35.810  40.980  1.00  0.00           C
ATOM   3143  HA  PRO A 213      19.510  36.480  40.680  1.00  0.00           H
ATOM   3144  C   PRO A 213      21.220  36.630  41.900  1.00  0.00           C
ATOM   3145  O   PRO A 213      20.710  37.530  42.660  1.00  0.00           O
ATOM   3146  N   ASP A 214      22.530  36.380  41.880  1.00  0.00           N
ATOM   3147  H   ASP A 214      22.820  35.680  41.210  1.00  0.00           H
ATOM   3148  CA  ASP A 214      23.420  37.040  42.850  1.00  0.00           C
ATOM   3149  HA  ASP A 214      22.950  37.880  43.350  1.00  0.00           H
ATOM   3150  CB  ASP A 214      23.860  36.040  43.960  1.00  0.00           C
ATOM   3151  HB1 ASP A 214      24.480  36.500  44.740  1.00  0.00           H
ATOM   3152  HB2 ASP A 214      24.510  35.270  43.560  1.00  0.00           H
ATOM   3153  CG  ASP A 214      22.650  35.300  44.630  1.00  0.00           C
ATOM   3154  OD1 ASP A 214      22.070  35.920  45.550  1.00  0.00           O
ATOM   3155  OD2 ASP A 214      22.280  34.200  44.120  1.00  0.00           O
ATOM   3156  C   ASP A 214      24.650  37.790  42.240  1.00  0.00           C
ATOM   3157  O   ASP A 214      25.530  37.200  41.610  1.00  0.00           O
ATOM   3158  N   ASP A 215      24.750  39.080  42.600  1.00  0.00           N
ATOM   3159  H   ASP A 215      23.970  39.630  42.920  1.00  0.00           H
ATOM   3160  CA  ASP A 215      25.920  39.880  42.190  1.00  0.00           C
ATOM   3161  HA  ASP A 215      26.010  39.820  41.100  1.00  0.00           H
ATOM   3162  CB  ASP A 215      25.740  41.330  42.640  1.00  0.00           C
ATOM   3163  HB1 ASP A 215      26.400  42.020  42.110  1.00  0.00           H
ATOM   3164  HB2 ASP A 215      26.110  41.300  43.670  1.00  0.00           H
ATOM   3165  CG  ASP A 215      24.370  42.020  42.520  1.00  0.00           C
ATOM   3166  OD1 ASP A 215      23.590  41.690  41.640  1.00  0.00           O
ATOM   3167  OD2 ASP A 215      24.070  42.870  43.400  1.00  0.00           O
ATOM   3168  C   ASP A 215      27.240  39.310  42.550  1.00  0.00           C
ATOM   3169  O   ASP A 215      28.210  39.320  41.770  1.00  0.00           O
ATOM   3170  N   ALA A 216      27.360  38.770  43.820  1.00  0.00           N
ATOM   3171  H   ALA A 216      26.630  38.840  44.520  1.00  0.00           H
ATOM   3172  CA  ALA A 216      28.570  38.240  44.300  1.00  0.00           C
ATOM   3173  HA  ALA A 216      29.390  38.850  43.930  1.00  0.00           H
ATOM   3174  CB  ALA A 216      28.670  38.280  45.800  1.00  0.00           C
ATOM   3175  HB1 ALA A 216      28.450  39.280  46.160  1.00  0.00           H
ATOM   3176  HB2 ALA A 216      28.020  37.590  46.350  1.00  0.00           H
ATOM   3177  HB3 ALA A 216      29.740  38.160  45.960  1.00  0.00           H
ATOM   3178  C   ALA A 216      28.810  36.840  43.730  1.00  0.00           C
ATOM   3179  O   ALA A 216      29.820  36.230  43.920  1.00  0.00           O
ATOM   3180  N   ALA A 217      27.880  36.250  42.960  1.00  0.00           N
ATOM   3181  H   ALA A 217      27.070  36.790  42.670  1.00  0.00           H
ATOM   3182  CA  ALA A 217      28.130  35.070  42.130  1.00  0.00           C
ATOM   3183  HA  ALA A 217      28.970  34.560  42.580  1.00  0.00           H
ATOM   3184  CB  ALA A 217      26.860  34.140  42.200  1.00  0.00           C
ATOM   3185  HB1 ALA A 217      27.140  33.370  41.480  1.00  0.00           H
ATOM   3186  HB2 ALA A 217      26.580  33.710  43.160  1.00  0.00           H
ATOM   3187  HB3 ALA A 217      25.960  34.640  41.830  1.00  0.00           H
ATOM   3188  C   ALA A 217      28.560  35.400  40.630  1.00  0.00           C
ATOM   3189  O   ALA A 217      29.270  34.570  40.030  1.00  0.00           O
ATOM   3190  N   ALA A 218      28.160  36.560  40.050  1.00  0.00           N
ATOM   3191  H   ALA A 218      27.540  37.130  40.600  1.00  0.00           H
ATOM   3192  CA  ALA A 218      28.710  37.040  38.770  1.00  0.00           C
ATOM   3193  HA  ALA A 218      28.700  36.250  38.010  1.00  0.00           H
ATOM   3194  CB  ALA A 218      27.740  38.180  38.270  1.00  0.00           C
ATOM   3195  HB1 ALA A 218      27.910  38.500  37.240  1.00  0.00           H
ATOM   3196  HB2 ALA A 218      26.750  37.780  38.490  1.00  0.00           H
ATOM   3197  HB3 ALA A 218      27.950  39.050  38.890  1.00  0.00           H
ATOM   3198  C   ALA A 218      30.200  37.430  38.910  1.00  0.00           C
ATOM   3199  O   ALA A 218      31.030  37.210  38.040  1.00  0.00           O
ATOM   3200  N   ASP A 219      30.660  37.850  40.170  1.00  0.00           N
ATOM   3201  H   ASP A 219      29.980  38.150  40.850  1.00  0.00           H
ATOM   3202  CA  ASP A 219      32.130  37.940  40.450  1.00  0.00           C
ATOM   3203  HA  ASP A 219      32.590  38.600  39.730  1.00  0.00           H
ATOM   3204  CB  ASP A 219      32.350  38.430  41.870  1.00  0.00           C
ATOM   3205  HB1 ASP A 219      31.950  37.720  42.590  1.00  0.00           H
ATOM   3206  HB2 ASP A 219      31.720  39.310  41.990  1.00  0.00           H
ATOM   3207  CG  ASP A 219      33.810  38.770  42.280  1.00  0.00           C
ATOM   3208  OD1 ASP A 219      34.750  38.590  41.490  1.00  0.00           O
ATOM   3209  OD2 ASP A 219      33.910  39.090  43.510  1.00  0.00           O
ATOM   3210  C   ASP A 219      32.870  36.530  40.440  1.00  0.00           C
ATOM   3211  O   ASP A 219      32.690  35.680  41.260  1.00  0.00           O
ATOM   3212  N   CYS A 220      33.720  36.340  39.420  1.00  0.00           N
ATOM   3213  H   CYS A 220      33.850  37.150  38.840  1.00  0.00           H
ATOM   3214  CA  CYS A 220      34.220  35.020  38.940  1.00  0.00           C
ATOM   3215  HA  CYS A 220      34.540  34.510  39.850  1.00  0.00           H
ATOM   3216  CB  CYS A 220      33.140  34.270  38.250  1.00  0.00           C
ATOM   3217  HB1 CYS A 220      32.280  34.220  38.920  1.00  0.00           H
ATOM   3218  HB2 CYS A 220      33.530  33.280  38.030  1.00  0.00           H
ATOM   3219  SG  CYS A 220      32.750  35.000  36.630  1.00  0.00           S
ATOM   3220  HG  CYS A 220      32.290  36.190  37.020  1.00  0.00           H
ATOM   3221  C   CYS A 220      35.490  35.220  38.110  1.00  0.00           C
ATOM   3222  O   CYS A 220      35.620  36.200  37.330  1.00  0.00           O
ATOM   3223  N   LEU A 221      36.300  34.200  38.030  1.00  0.00           N
ATOM   3224  H   LEU A 221      36.170  33.370  38.600  1.00  0.00           H
ATOM   3225  CA  LEU A 221      37.570  34.100  37.250  1.00  0.00           C
ATOM   3226  HA  LEU A 221      37.740  35.010  36.670  1.00  0.00           H
ATOM   3227  CB  LEU A 221      38.730  33.990  38.220  1.00  0.00           C
ATOM   3228  HB1 LEU A 221      39.580  33.970  37.550  1.00  0.00           H
ATOM   3229  HB2 LEU A 221      38.720  33.030  38.730  1.00  0.00           H
ATOM   3230  CG  LEU A 221      39.110  35.160  39.120  1.00  0.00           C
ATOM   3231  HG  LEU A 221      38.320  35.370  39.830  1.00  0.00           H
ATOM   3232  CD1 LEU A 221      40.300  34.650  40.000  1.00  0.00           C
ATOM   3233 1HD1 LEU A 221      40.910  35.400  40.510  1.00  0.00           H
ATOM   3234 2HD1 LEU A 221      39.700  34.120  40.750  1.00  0.00           H
ATOM   3235 3HD1 LEU A 221      40.920  34.020  39.370  1.00  0.00           H
ATOM   3236  CD2 LEU A 221      39.580  36.430  38.450  1.00  0.00           C
ATOM   3237 1HD2 LEU A 221      38.820  36.920  37.860  1.00  0.00           H
ATOM   3238 2HD2 LEU A 221      39.910  37.130  39.230  1.00  0.00           H
ATOM   3239 3HD2 LEU A 221      40.310  36.230  37.670  1.00  0.00           H
ATOM   3240  C   LEU A 221      37.570  33.010  36.130  1.00  0.00           C
ATOM   3241  O   LEU A 221      37.730  31.790  36.320  1.00  0.00           O
ATOM   3242  N   PHE A 222      37.370  33.370  34.850  1.00  0.00           N
ATOM   3243  H   PHE A 222      37.120  34.310  34.570  1.00  0.00           H
ATOM   3244  CA  PHE A 222      37.520  32.480  33.680  1.00  0.00           C
ATOM   3245  HA  PHE A 222      37.080  31.500  33.840  1.00  0.00           H
ATOM   3246  CB  PHE A 222      36.670  32.940  32.490  1.00  0.00           C
ATOM   3247  HB1 PHE A 222      36.880  33.990  32.280  1.00  0.00           H
ATOM   3248  HB2 PHE A 222      35.640  32.770  32.800  1.00  0.00           H
ATOM   3249  CG  PHE A 222      36.840  32.240  31.150  1.00  0.00           C
ATOM   3250  CD1 PHE A 222      37.880  32.640  30.280  1.00  0.00           C
ATOM   3251  HD1 PHE A 222      38.470  33.520  30.510  1.00  0.00           H
ATOM   3252  CE1 PHE A 222      38.100  31.930  29.120  1.00  0.00           C
ATOM   3253  HE1 PHE A 222      38.890  32.260  28.450  1.00  0.00           H
ATOM   3254  CZ  PHE A 222      37.290  30.820  28.750  1.00  0.00           C
ATOM   3255  HZ  PHE A 222      37.480  30.310  27.820  1.00  0.00           H
ATOM   3256  CE2 PHE A 222      36.200  30.390  29.590  1.00  0.00           C
ATOM   3257  HE2 PHE A 222      35.640  29.560  29.210  1.00  0.00           H
ATOM   3258  CD2 PHE A 222      35.940  31.130  30.760  1.00  0.00           C
ATOM   3259  HD2 PHE A 222      35.110  30.810  31.380  1.00  0.00           H
ATOM   3260  C   PHE A 222      39.010  32.310  33.260  1.00  0.00           C
ATOM   3261  O   PHE A 222      39.690  33.290  32.920  1.00  0.00           O
ATOM   3262  N   LEU A 223      39.600  31.120  33.550  1.00  0.00           N
ATOM   3263  H   LEU A 223      38.920  30.390  33.740  1.00  0.00           H
ATOM   3264  CA  LEU A 223      41.060  30.740  33.510  1.00  0.00           C
ATOM   3265  HA  LEU A 223      41.630  31.590  33.130  1.00  0.00           H
ATOM   3266  CB  LEU A 223      41.620  30.450  34.900  1.00  0.00           C
ATOM   3267  HB1 LEU A 223      42.690  30.260  34.780  1.00  0.00           H
ATOM   3268  HB2 LEU A 223      41.080  29.620  35.350  1.00  0.00           H
ATOM   3269  CG  LEU A 223      41.640  31.660  35.940  1.00  0.00           C
ATOM   3270  HG  LEU A 223      40.660  32.110  35.810  1.00  0.00           H
ATOM   3271  CD1 LEU A 223      41.820  31.380  37.430  1.00  0.00           C
ATOM   3272 1HD1 LEU A 223      42.840  31.020  37.600  1.00  0.00           H
ATOM   3273 2HD1 LEU A 223      41.660  32.340  37.930  1.00  0.00           H
ATOM   3274 3HD1 LEU A 223      41.120  30.610  37.750  1.00  0.00           H
ATOM   3275  CD2 LEU A 223      42.600  32.800  35.570  1.00  0.00           C
ATOM   3276 1HD2 LEU A 223      43.630  32.450  35.650  1.00  0.00           H
ATOM   3277 2HD2 LEU A 223      42.420  33.060  34.530  1.00  0.00           H
ATOM   3278 3HD2 LEU A 223      42.300  33.560  36.300  1.00  0.00           H
ATOM   3279  C   LEU A 223      41.350  29.630  32.510  1.00  0.00           C
ATOM   3280  O   LEU A 223      40.550  28.650  32.500  1.00  0.00           O
ATOM   3281  N   ARG A 224      42.480  29.670  31.810  1.00  0.00           N
ATOM   3282  H   ARG A 224      43.020  30.520  31.950  1.00  0.00           H
ATOM   3283  CA  ARG A 224      42.940  28.740  30.820  1.00  0.00           C
ATOM   3284  HA  ARG A 224      42.380  27.810  30.960  1.00  0.00           H
ATOM   3285  CB  ARG A 224      42.670  29.440  29.520  1.00  0.00           C
ATOM   3286  HB1 ARG A 224      43.190  28.770  28.830  1.00  0.00           H
ATOM   3287  HB2 ARG A 224      43.100  30.440  29.590  1.00  0.00           H
ATOM   3288  CG  ARG A 224      41.170  29.440  29.210  1.00  0.00           C
ATOM   3289  HG1 ARG A 224      40.620  30.150  29.830  1.00  0.00           H
ATOM   3290  HG2 ARG A 224      40.840  28.410  29.340  1.00  0.00           H
ATOM   3291  CD  ARG A 224      40.920  29.830  27.730  1.00  0.00           C
ATOM   3292  HD1 ARG A 224      39.880  29.880  27.420  1.00  0.00           H
ATOM   3293  HD2 ARG A 224      41.520  29.170  27.100  1.00  0.00           H
ATOM   3294  NE  ARG A 224      41.410  31.120  27.490  1.00  0.00           N
ATOM   3295  HE  ARG A 224      41.140  31.890  28.080  1.00  0.00           H
ATOM   3296  CZ  ARG A 224      42.000  31.460  26.350  1.00  0.00           C
ATOM   3297  NH1 ARG A 224      42.210  30.700  25.360  1.00  0.00           N
ATOM   3298 1HH1 ARG A 224      41.770  29.790  25.470  1.00  0.00           H
ATOM   3299 2HH1 ARG A 224      42.650  31.040  24.510  1.00  0.00           H
ATOM   3300  NH2 ARG A 224      42.310  32.670  26.250  1.00  0.00           N
ATOM   3301 1HH2 ARG A 224      41.960  33.260  26.990  1.00  0.00           H
ATOM   3302 2HH2 ARG A 224      42.880  33.080  25.520  1.00  0.00           H
ATOM   3303  C   ARG A 224      44.450  28.520  31.060  1.00  0.00           C
ATOM   3304  O   ARG A 224      45.280  29.240  30.520  1.00  0.00           O
ATOM   3305  N   PRO A 225      44.850  27.540  31.910  1.00  0.00           N
ATOM   3306  CD  PRO A 225      43.990  26.820  32.910  1.00  0.00           C
ATOM   3307  HD1 PRO A 225      43.120  26.330  32.480  1.00  0.00           H
ATOM   3308  HD2 PRO A 225      43.660  27.480  33.710  1.00  0.00           H
ATOM   3309  CG  PRO A 225      44.910  25.890  33.560  1.00  0.00           C
ATOM   3310  HG1 PRO A 225      44.350  24.990  33.810  1.00  0.00           H
ATOM   3311  HG2 PRO A 225      45.180  26.340  34.510  1.00  0.00           H
ATOM   3312  CB  PRO A 225      46.070  25.560  32.610  1.00  0.00           C
ATOM   3313  HB1 PRO A 225      45.740  24.750  31.960  1.00  0.00           H
ATOM   3314  HB2 PRO A 225      46.950  25.410  33.240  1.00  0.00           H
ATOM   3315  CA  PRO A 225      46.160  26.900  31.900  1.00  0.00           C
ATOM   3316  HA  PRO A 225      46.850  27.630  32.320  1.00  0.00           H
ATOM   3317  C   PRO A 225      46.650  26.650  30.540  1.00  0.00           C
ATOM   3318  O   PRO A 225      45.850  26.230  29.680  1.00  0.00           O
ATOM   3319  N   GLY A 226      47.950  26.730  30.280  1.00  0.00           N
ATOM   3320  H   GLY A 226      48.580  27.080  30.990  1.00  0.00           H
ATOM   3321  CA  GLY A 226      48.470  26.400  28.960  1.00  0.00           C
ATOM   3322  HA1 GLY A 226      49.410  26.920  28.790  1.00  0.00           H
ATOM   3323  HA2 GLY A 226      47.790  26.860  28.230  1.00  0.00           H
ATOM   3324  C   GLY A 226      48.680  24.870  28.720  1.00  0.00           C
ATOM   3325  O   GLY A 226      49.040  24.380  27.630  1.00  0.00           O
ATOM   3326  N   LEU A 227      48.150  23.980  29.650  1.00  0.00           N
ATOM   3327  H   LEU A 227      47.680  24.420  30.440  1.00  0.00           H
ATOM   3328  CA  LEU A 227      48.100  22.490  29.610  1.00  0.00           C
ATOM   3329  HA  LEU A 227      49.120  22.100  29.660  1.00  0.00           H
ATOM   3330  CB  LEU A 227      47.380  21.960  30.920  1.00  0.00           C
ATOM   3331  HB1 LEU A 227      47.190  20.890  30.830  1.00  0.00           H
ATOM   3332  HB2 LEU A 227      46.380  22.410  30.880  1.00  0.00           H
ATOM   3333  CG  LEU A 227      48.040  22.210  32.300  1.00  0.00           C
ATOM   3334  HG  LEU A 227      48.410  23.230  32.260  1.00  0.00           H
ATOM   3335  CD1 LEU A 227      47.040  22.060  33.440  1.00  0.00           C
ATOM   3336 1HD1 LEU A 227      47.510  22.480  34.330  1.00  0.00           H
ATOM   3337 2HD1 LEU A 227      46.030  22.430  33.290  1.00  0.00           H
ATOM   3338 3HD1 LEU A 227      46.890  21.010  33.710  1.00  0.00           H
ATOM   3339  CD2 LEU A 227      49.270  21.260  32.500  1.00  0.00           C
ATOM   3340 1HD2 LEU A 227      49.860  21.360  33.400  1.00  0.00           H
ATOM   3341 2HD2 LEU A 227      48.910  20.240  32.380  1.00  0.00           H
ATOM   3342 3HD2 LEU A 227      49.970  21.470  31.690  1.00  0.00           H
ATOM   3343  C   LEU A 227      47.250  22.000  28.390  1.00  0.00           C
ATOM   3344  O   LEU A 227      46.030  22.340  28.370  1.00  0.00           O
ATOM   3345  N   PRO A 228      47.760  21.300  27.320  1.00  0.00           N
ATOM   3346  CD  PRO A 228      49.190  21.060  27.110  1.00  0.00           C
ATOM   3347  HD1 PRO A 228      49.440  20.190  27.720  1.00  0.00           H
ATOM   3348  HD2 PRO A 228      49.820  21.920  27.330  1.00  0.00           H
ATOM   3349  CG  PRO A 228      49.340  20.560  25.650  1.00  0.00           C
ATOM   3350  HG1 PRO A 228      49.960  19.660  25.610  1.00  0.00           H
ATOM   3351  HG2 PRO A 228      49.940  21.320  25.150  1.00  0.00           H
ATOM   3352  CB  PRO A 228      47.980  20.360  25.060  1.00  0.00           C
ATOM   3353  HB1 PRO A 228      47.910  19.280  24.880  1.00  0.00           H
ATOM   3354  HB2 PRO A 228      47.830  20.880  24.120  1.00  0.00           H
ATOM   3355  CA  PRO A 228      47.000  21.000  26.090  1.00  0.00           C
ATOM   3356  HA  PRO A 228      46.600  21.910  25.630  1.00  0.00           H
ATOM   3357  C   PRO A 228      45.800  20.030  26.290  1.00  0.00           C
ATOM   3358  O   PRO A 228      45.810  19.130  27.130  1.00  0.00           O
ATOM   3359  N   GLY A 229      44.640  20.300  25.660  1.00  0.00           N
ATOM   3360  H   GLY A 229      44.500  21.140  25.110  1.00  0.00           H
ATOM   3361  CA  GLY A 229      43.500  19.450  25.680  1.00  0.00           C
ATOM   3362  HA1 GLY A 229      43.850  18.480  25.320  1.00  0.00           H
ATOM   3363  HA2 GLY A 229      42.750  19.830  24.980  1.00  0.00           H
ATOM   3364  C   GLY A 229      42.800  19.460  27.050  1.00  0.00           C
ATOM   3365  O   GLY A 229      42.010  18.570  27.360  1.00  0.00           O
ATOM   3366  N   VAL A 230      43.050  20.540  27.880  1.00  0.00           N
ATOM   3367  H   VAL A 230      43.850  21.110  27.670  1.00  0.00           H
ATOM   3368  CA  VAL A 230      42.240  20.870  29.080  1.00  0.00           C
ATOM   3369  HA  VAL A 230      41.720  19.950  29.340  1.00  0.00           H
ATOM   3370  CB  VAL A 230      43.150  21.060  30.310  1.00  0.00           C
ATOM   3371  HB  VAL A 230      43.920  21.780  30.010  1.00  0.00           H
ATOM   3372  CG1 VAL A 230      42.440  21.740  31.500  1.00  0.00           C
ATOM   3373 1HG1 VAL A 230      41.670  21.070  31.880  1.00  0.00           H
ATOM   3374 2HG1 VAL A 230      43.170  21.750  32.310  1.00  0.00           H
ATOM   3375 3HG1 VAL A 230      42.100  22.760  31.310  1.00  0.00           H
ATOM   3376  CG2 VAL A 230      43.980  19.850  30.730  1.00  0.00           C
ATOM   3377 1HG2 VAL A 230      44.820  19.800  30.040  1.00  0.00           H
ATOM   3378 2HG2 VAL A 230      44.440  19.990  31.700  1.00  0.00           H
ATOM   3379 3HG2 VAL A 230      43.370  18.950  30.650  1.00  0.00           H
ATOM   3380  C   VAL A 230      41.340  22.080  28.900  1.00  0.00           C
ATOM   3381  O   VAL A 230      41.910  23.150  28.680  1.00  0.00           O
ATOM   3382  N   PRO A 231      40.030  21.980  28.810  1.00  0.00           N
ATOM   3383  CD  PRO A 231      39.270  20.790  29.220  1.00  0.00           C
ATOM   3384  HD1 PRO A 231      39.530  20.630  30.260  1.00  0.00           H
ATOM   3385  HD2 PRO A 231      39.410  19.960  28.520  1.00  0.00           H
ATOM   3386  CG  PRO A 231      37.810  21.130  29.300  1.00  0.00           C
ATOM   3387  HG1 PRO A 231      37.430  20.820  30.270  1.00  0.00           H
ATOM   3388  HG2 PRO A 231      37.270  20.490  28.610  1.00  0.00           H
ATOM   3389  CB  PRO A 231      37.660  22.600  28.910  1.00  0.00           C
ATOM   3390  HB1 PRO A 231      37.270  23.200  29.730  1.00  0.00           H
ATOM   3391  HB2 PRO A 231      37.030  22.750  28.030  1.00  0.00           H
ATOM   3392  CA  PRO A 231      39.080  23.180  28.690  1.00  0.00           C
ATOM   3393  HA  PRO A 231      39.250  23.510  27.660  1.00  0.00           H
ATOM   3394  C   PRO A 231      39.370  24.320  29.730  1.00  0.00           C
ATOM   3395  O   PRO A 231      39.980  24.060  30.760  1.00  0.00           O
ATOM   3396  N   PRO A 232      38.780  25.510  29.550  1.00  0.00           N
ATOM   3397  CD  PRO A 232      38.010  25.910  28.360  1.00  0.00           C
ATOM   3398  HD1 PRO A 232      37.040  25.400  28.380  1.00  0.00           H
ATOM   3399  HD2 PRO A 232      38.500  25.800  27.390  1.00  0.00           H
ATOM   3400  CG  PRO A 232      37.680  27.410  28.560  1.00  0.00           C
ATOM   3401  HG1 PRO A 232      36.670  27.660  28.220  1.00  0.00           H
ATOM   3402  HG2 PRO A 232      38.430  27.990  28.030  1.00  0.00           H
ATOM   3403  CB  PRO A 232      37.870  27.610  30.060  1.00  0.00           C
ATOM   3404  HB1 PRO A 232      36.940  27.660  30.630  1.00  0.00           H
ATOM   3405  HB2 PRO A 232      38.340  28.580  30.220  1.00  0.00           H
ATOM   3406  CA  PRO A 232      38.770  26.500  30.580  1.00  0.00           C
ATOM   3407  HA  PRO A 232      39.790  26.850  30.740  1.00  0.00           H
ATOM   3408  C   PRO A 232      38.140  26.070  31.890  1.00  0.00           C
ATOM   3409  O   PRO A 232      37.090  25.430  31.890  1.00  0.00           O
ATOM   3410  N   PHE A 233      38.690  26.490  33.030  1.00  0.00           N
ATOM   3411  H   PHE A 233      39.470  27.120  32.940  1.00  0.00           H
ATOM   3412  CA  PHE A 233      38.160  26.500  34.380  1.00  0.00           C
ATOM   3413  HA  PHE A 233      37.420  25.710  34.480  1.00  0.00           H
ATOM   3414  CB  PHE A 233      39.220  26.090  35.440  1.00  0.00           C
ATOM   3415  HB1 PHE A 233      38.900  26.350  36.450  1.00  0.00           H
ATOM   3416  HB2 PHE A 233      40.010  26.810  35.240  1.00  0.00           H
ATOM   3417  CG  PHE A 233      39.770  24.710  35.340  1.00  0.00           C
ATOM   3418  CD1 PHE A 233      39.180  23.580  35.960  1.00  0.00           C
ATOM   3419  HD1 PHE A 233      38.240  23.600  36.490  1.00  0.00           H
ATOM   3420  CE1 PHE A 233      39.910  22.380  35.950  1.00  0.00           C
ATOM   3421  HE1 PHE A 233      39.590  21.530  36.520  1.00  0.00           H
ATOM   3422  CZ  PHE A 233      41.020  22.230  35.180  1.00  0.00           C
ATOM   3423  HZ  PHE A 233      41.550  21.290  35.170  1.00  0.00           H
ATOM   3424  CE2 PHE A 233      41.580  23.270  34.450  1.00  0.00           C
ATOM   3425  HE2 PHE A 233      42.500  23.210  33.880  1.00  0.00           H
ATOM   3426  CD2 PHE A 233      41.020  24.510  34.640  1.00  0.00           C
ATOM   3427  HD2 PHE A 233      41.510  25.360  34.190  1.00  0.00           H
ATOM   3428  C   PHE A 233      37.460  27.860  34.660  1.00  0.00           C
ATOM   3429  O   PHE A 233      38.050  28.900  34.520  1.00  0.00           O
ATOM   3430  N   LEU A 234      36.220  27.780  35.130  1.00  0.00           N
ATOM   3431  H   LEU A 234      35.750  26.890  35.120  1.00  0.00           H
ATOM   3432  CA  LEU A 234      35.450  28.880  35.730  1.00  0.00           C
ATOM   3433  HA  LEU A 234      36.120  29.720  35.520  1.00  0.00           H
ATOM   3434  CB  LEU A 234      34.120  29.000  35.010  1.00  0.00           C
ATOM   3435  HB1 LEU A 234      33.520  28.080  35.030  1.00  0.00           H
ATOM   3436  HB2 LEU A 234      34.330  29.130  33.940  1.00  0.00           H
ATOM   3437  CG  LEU A 234      33.250  30.150  35.440  1.00  0.00           C
ATOM   3438  HG  LEU A 234      32.970  29.990  36.480  1.00  0.00           H
ATOM   3439  CD1 LEU A 234      34.060  31.500  35.280  1.00  0.00           C
ATOM   3440 1HD1 LEU A 234      33.460  32.350  35.610  1.00  0.00           H
ATOM   3441 2HD1 LEU A 234      34.840  31.640  36.040  1.00  0.00           H
ATOM   3442 3HD1 LEU A 234      34.450  31.670  34.280  1.00  0.00           H
ATOM   3443  CD2 LEU A 234      31.990  30.210  34.670  1.00  0.00           C
ATOM   3444 1HD2 LEU A 234      31.430  31.100  34.950  1.00  0.00           H
ATOM   3445 2HD2 LEU A 234      32.170  30.300  33.590  1.00  0.00           H
ATOM   3446 3HD2 LEU A 234      31.350  29.340  34.800  1.00  0.00           H
ATOM   3447  C   LEU A 234      35.350  28.720  37.230  1.00  0.00           C
ATOM   3448  O   LEU A 234      34.720  27.830  37.740  1.00  0.00           O
ATOM   3449  N   LEU A 235      36.000  29.630  38.000  1.00  0.00           N
ATOM   3450  H   LEU A 235      36.520  30.300  37.460  1.00  0.00           H
ATOM   3451  CA  LEU A 235      36.010  29.630  39.430  1.00  0.00           C
ATOM   3452  HA  LEU A 235      35.870  28.660  39.910  1.00  0.00           H
ATOM   3453  CB  LEU A 235      37.430  30.080  39.830  1.00  0.00           C
ATOM   3454  HB1 LEU A 235      37.620  31.030  39.330  1.00  0.00           H
ATOM   3455  HB2 LEU A 235      38.160  29.430  39.350  1.00  0.00           H
ATOM   3456  CG  LEU A 235      37.960  30.130  41.270  1.00  0.00           C
ATOM   3457  HG  LEU A 235      37.390  30.840  41.870  1.00  0.00           H
ATOM   3458  CD1 LEU A 235      37.870  28.810  42.030  1.00  0.00           C
ATOM   3459 1HD1 LEU A 235      38.630  28.190  41.550  1.00  0.00           H
ATOM   3460 2HD1 LEU A 235      38.190  28.860  43.070  1.00  0.00           H
ATOM   3461 3HD1 LEU A 235      36.860  28.420  41.980  1.00  0.00           H
ATOM   3462  CD2 LEU A 235      39.470  30.520  41.370  1.00  0.00           C
ATOM   3463 1HD2 LEU A 235      39.560  31.570  41.110  1.00  0.00           H
ATOM   3464 2HD2 LEU A 235      39.970  30.430  42.340  1.00  0.00           H
ATOM   3465 3HD2 LEU A 235      40.110  29.880  40.770  1.00  0.00           H
ATOM   3466  C   LEU A 235      34.950  30.630  40.050  1.00  0.00           C
ATOM   3467  O   LEU A 235      34.820  31.790  39.580  1.00  0.00           O
ATOM   3468  N   HIS A 236      34.110  30.230  40.970  1.00  0.00           N
ATOM   3469  H   HIS A 236      34.270  29.350  41.450  1.00  0.00           H
ATOM   3470  CA  HIS A 236      32.830  30.860  41.190  1.00  0.00           C
ATOM   3471  HA  HIS A 236      32.950  31.940  41.090  1.00  0.00           H
ATOM   3472  CB  HIS A 236      31.780  30.390  40.150  1.00  0.00           C
ATOM   3473  HB1 HIS A 236      32.130  30.460  39.120  1.00  0.00           H
ATOM   3474  HB2 HIS A 236      30.880  30.990  40.260  1.00  0.00           H
ATOM   3475  CG  HIS A 236      31.420  28.950  40.400  1.00  0.00           C
ATOM   3476  ND1 HIS A 236      30.490  28.540  41.310  1.00  0.00           N
ATOM   3477  HD1 HIS A 236      29.930  29.050  41.980  1.00  0.00           H
ATOM   3478  CE1 HIS A 236      30.340  27.220  41.150  1.00  0.00           C
ATOM   3479  HE1 HIS A 236      29.500  26.630  41.500  1.00  0.00           H
ATOM   3480  NE2 HIS A 236      31.260  26.730  40.300  1.00  0.00           N
ATOM   3481  CD2 HIS A 236      31.930  27.830  39.830  1.00  0.00           C
ATOM   3482  HD2 HIS A 236      32.810  27.870  39.210  1.00  0.00           H
ATOM   3483  C   HIS A 236      32.360  30.450  42.640  1.00  0.00           C
ATOM   3484  O   HIS A 236      32.690  29.360  43.130  1.00  0.00           O
ATOM   3485  N   ARG A 237      31.480  31.290  43.230  1.00  0.00           N
ATOM   3486  H   ARG A 237      31.300  32.110  42.660  1.00  0.00           H
ATOM   3487  CA  ARG A 237      30.930  31.140  44.550  1.00  0.00           C
ATOM   3488  HA  ARG A 237      31.780  31.000  45.220  1.00  0.00           H
ATOM   3489  CB  ARG A 237      30.320  32.520  45.060  1.00  0.00           C
ATOM   3490  HB1 ARG A 237      29.720  32.420  45.970  1.00  0.00           H
ATOM   3491  HB2 ARG A 237      29.680  32.900  44.260  1.00  0.00           H
ATOM   3492  CG  ARG A 237      31.330  33.630  45.140  1.00  0.00           C
ATOM   3493  HG1 ARG A 237      30.880  34.600  45.380  1.00  0.00           H
ATOM   3494  HG2 ARG A 237      31.990  33.760  44.290  1.00  0.00           H
ATOM   3495  CD  ARG A 237      32.270  33.320  46.310  1.00  0.00           C
ATOM   3496  HD1 ARG A 237      33.060  34.060  46.210  1.00  0.00           H
ATOM   3497  HD2 ARG A 237      32.690  32.320  46.180  1.00  0.00           H
ATOM   3498  NE  ARG A 237      31.640  33.330  47.610  1.00  0.00           N
ATOM   3499  HE  ARG A 237      31.300  32.470  48.010  1.00  0.00           H
ATOM   3500  CZ  ARG A 237      31.290  34.380  48.400  1.00  0.00           C
ATOM   3501  NH1 ARG A 237      31.340  35.610  47.980  1.00  0.00           N
ATOM   3502 1HH1 ARG A 237      31.610  35.870  47.040  1.00  0.00           H
ATOM   3503 2HH1 ARG A 237      31.000  36.370  48.540  1.00  0.00           H
ATOM   3504  NH2 ARG A 237      30.700  34.150  49.520  1.00  0.00           N
ATOM   3505 1HH2 ARG A 237      30.540  33.200  49.830  1.00  0.00           H
ATOM   3506 2HH2 ARG A 237      30.490  34.930  50.130  1.00  0.00           H
ATOM   3507  C   ARG A 237      29.900  30.030  44.490  1.00  0.00           C
ATOM   3508  O   ARG A 237      28.900  30.060  43.730  1.00  0.00           O
ATOM   3509  N   GLY A 238      30.160  29.010  45.310  1.00  0.00           N
ATOM   3510  H   GLY A 238      30.920  29.190  45.950  1.00  0.00           H
ATOM   3511  CA  GLY A 238      29.410  27.750  45.480  1.00  0.00           C
ATOM   3512  HA1 GLY A 238      29.670  27.170  44.590  1.00  0.00           H
ATOM   3513  HA2 GLY A 238      28.350  28.010  45.470  1.00  0.00           H
ATOM   3514  C   GLY A 238      29.810  27.050  46.720  1.00  0.00           C
ATOM   3515  O   GLY A 238      30.430  27.600  47.630  1.00  0.00           O
ATOM   3516  N   GLY A 239      29.500  25.760  46.770  1.00  0.00           N
ATOM   3517  H   GLY A 239      28.960  25.320  46.050  1.00  0.00           H
ATOM   3518  CA  GLY A 239      29.760  24.890  47.950  1.00  0.00           C
ATOM   3519  HA1 GLY A 239      30.820  24.680  48.090  1.00  0.00           H
ATOM   3520  HA2 GLY A 239      29.320  23.890  47.830  1.00  0.00           H
ATOM   3521  C   GLY A 239      29.080  25.360  49.280  1.00  0.00           C
ATOM   3522  O   GLY A 239      29.520  24.850  50.310  1.00  0.00           O
ATOM   3523  N   GLY A 240      28.070  26.240  49.250  1.00  0.00           N
ATOM   3524  H   GLY A 240      27.780  26.690  48.390  1.00  0.00           H
ATOM   3525  CA  GLY A 240      27.120  26.530  50.340  1.00  0.00           C
ATOM   3526  HA1 GLY A 240      27.400  26.150  51.320  1.00  0.00           H
ATOM   3527  HA2 GLY A 240      26.240  25.930  50.100  1.00  0.00           H
ATOM   3528  C   GLY A 240      26.620  27.960  50.320  1.00  0.00           C
ATOM   3529  O   GLY A 240      25.540  28.350  50.820  1.00  0.00           O
ATOM   3530  N   ASP A 241      27.340  28.710  49.460  1.00  0.00           N
ATOM   3531  H   ASP A 241      28.260  28.350  49.230  1.00  0.00           H
ATOM   3532  CA  ASP A 241      27.240  30.110  49.400  1.00  0.00           C
ATOM   3533  HA  ASP A 241      27.120  30.460  50.430  1.00  0.00           H
ATOM   3534  CB  ASP A 241      28.530  30.740  48.830  1.00  0.00           C
ATOM   3535  HB1 ASP A 241      28.290  31.810  48.770  1.00  0.00           H
ATOM   3536  HB2 ASP A 241      28.710  30.310  47.850  1.00  0.00           H
ATOM   3537  CG  ASP A 241      29.770  30.650  49.720  1.00  0.00           C
ATOM   3538  OD1 ASP A 241      29.850  29.800  50.640  1.00  0.00           O
ATOM   3539  OD2 ASP A 241      30.700  31.480  49.570  1.00  0.00           O
ATOM   3540  C   ASP A 241      26.020  30.580  48.590  1.00  0.00           C
ATOM   3541  O   ASP A 241      25.210  31.340  49.140  1.00  0.00           O
ATOM   3542  N   LEU A 242      25.880  30.130  47.370  1.00  0.00           N
ATOM   3543  H   LEU A 242      26.350  29.290  47.090  1.00  0.00           H
ATOM   3544  CA  LEU A 242      25.070  30.840  46.350  1.00  0.00           C
ATOM   3545  HA  LEU A 242      24.180  31.250  46.820  1.00  0.00           H
ATOM   3546  CB  LEU A 242      25.870  31.970  45.700  1.00  0.00           C
ATOM   3547  HB1 LEU A 242      25.470  32.330  44.760  1.00  0.00           H
ATOM   3548  HB2 LEU A 242      26.800  31.600  45.280  1.00  0.00           H
ATOM   3549  CG  LEU A 242      26.270  33.190  46.620  1.00  0.00           C
ATOM   3550  HG  LEU A 242      26.920  32.960  47.470  1.00  0.00           H
ATOM   3551  CD1 LEU A 242      26.990  34.290  45.840  1.00  0.00           C
ATOM   3552 1HD1 LEU A 242      27.840  34.020  45.220  1.00  0.00           H
ATOM   3553 2HD1 LEU A 242      26.260  34.670  45.120  1.00  0.00           H
ATOM   3554 3HD1 LEU A 242      27.240  35.120  46.490  1.00  0.00           H
ATOM   3555  CD2 LEU A 242      25.070  33.990  47.130  1.00  0.00           C
ATOM   3556 1HD2 LEU A 242      24.410  34.250  46.300  1.00  0.00           H
ATOM   3557 2HD2 LEU A 242      24.470  33.420  47.840  1.00  0.00           H
ATOM   3558 3HD2 LEU A 242      25.290  34.970  47.560  1.00  0.00           H
ATOM   3559  C   LEU A 242      24.420  29.820  45.330  1.00  0.00           C
ATOM   3560  O   LEU A 242      24.800  29.640  44.190  1.00  0.00           O
ATOM   3561  N   PRO A 243      23.560  28.900  45.870  1.00  0.00           N
ATOM   3562  CD  PRO A 243      23.170  28.910  47.290  1.00  0.00           C
ATOM   3563  HD1 PRO A 243      22.860  29.890  47.640  1.00  0.00           H
ATOM   3564  HD2 PRO A 243      23.790  28.300  47.950  1.00  0.00           H
ATOM   3565  CG  PRO A 243      22.020  27.980  47.340  1.00  0.00           C
ATOM   3566  HG1 PRO A 243      21.130  28.550  47.060  1.00  0.00           H
ATOM   3567  HG2 PRO A 243      21.910  27.560  48.330  1.00  0.00           H
ATOM   3568  CB  PRO A 243      22.360  26.910  46.290  1.00  0.00           C
ATOM   3569  HB1 PRO A 243      21.450  26.450  45.920  1.00  0.00           H
ATOM   3570  HB2 PRO A 243      23.100  26.250  46.740  1.00  0.00           H
ATOM   3571  CA  PRO A 243      23.050  27.690  45.190  1.00  0.00           C
ATOM   3572  HA  PRO A 243      23.930  27.080  44.960  1.00  0.00           H
ATOM   3573  C   PRO A 243      22.250  28.010  43.860  1.00  0.00           C
ATOM   3574  O   PRO A 243      22.550  27.460  42.790  1.00  0.00           O
ATOM   3575  N   ASN A 244      21.350  29.010  43.940  1.00  0.00           N
ATOM   3576  H   ASN A 244      21.190  29.600  44.750  1.00  0.00           H
ATOM   3577  CA  ASN A 244      20.560  29.420  42.730  1.00  0.00           C
ATOM   3578  HA  ASN A 244      19.970  28.570  42.380  1.00  0.00           H
ATOM   3579  CB  ASN A 244      19.610  30.570  43.180  1.00  0.00           C
ATOM   3580  HB1 ASN A 244      18.970  30.810  42.330  1.00  0.00           H
ATOM   3581  HB2 ASN A 244      20.220  31.400  43.530  1.00  0.00           H
ATOM   3582  CG  ASN A 244      18.700  30.180  44.300  1.00  0.00           C
ATOM   3583  OD1 ASN A 244      18.100  29.170  44.320  1.00  0.00           O
ATOM   3584  ND2 ASN A 244      18.510  31.110  45.210  1.00  0.00           N
ATOM   3585 1HD2 ASN A 244      19.020  31.960  45.020  1.00  0.00           H
ATOM   3586 2HD2 ASN A 244      18.220  30.840  46.140  1.00  0.00           H
ATOM   3587  C   ASN A 244      21.460  29.910  41.590  1.00  0.00           C
ATOM   3588  O   ASN A 244      21.370  29.480  40.450  1.00  0.00           O
ATOM   3589  N   SER A 245      22.410  30.840  41.920  1.00  0.00           N
ATOM   3590  H   SER A 245      22.590  31.000  42.900  1.00  0.00           H
ATOM   3591  CA  SER A 245      23.490  31.190  41.050  1.00  0.00           C
ATOM   3592  HA  SER A 245      23.020  31.580  40.140  1.00  0.00           H
ATOM   3593  CB  SER A 245      24.160  32.400  41.690  1.00  0.00           C
ATOM   3594  HB1 SER A 245      24.980  32.630  41.000  1.00  0.00           H
ATOM   3595  HB2 SER A 245      24.540  32.090  42.660  1.00  0.00           H
ATOM   3596  OG  SER A 245      23.340  33.520  41.710  1.00  0.00           O
ATOM   3597  HG  SER A 245      22.980  33.820  42.550  1.00  0.00           H
ATOM   3598  C   SER A 245      24.390  30.010  40.610  1.00  0.00           C
ATOM   3599  O   SER A 245      24.860  30.000  39.500  1.00  0.00           O
ATOM   3600  N   GLN A 246      24.630  29.040  41.510  1.00  0.00           N
ATOM   3601  H   GLN A 246      24.100  29.070  42.370  1.00  0.00           H
ATOM   3602  CA  GLN A 246      25.470  27.910  41.220  1.00  0.00           C
ATOM   3603  HA  GLN A 246      26.350  28.280  40.690  1.00  0.00           H
ATOM   3604  CB  GLN A 246      25.950  27.160  42.500  1.00  0.00           C
ATOM   3605  HB1 GLN A 246      25.120  26.880  43.140  1.00  0.00           H
ATOM   3606  HB2 GLN A 246      26.670  27.840  42.960  1.00  0.00           H
ATOM   3607  CG  GLN A 246      26.650  25.860  42.100  1.00  0.00           C
ATOM   3608  HG1 GLN A 246      27.270  26.110  41.230  1.00  0.00           H
ATOM   3609  HG2 GLN A 246      25.860  25.140  41.880  1.00  0.00           H
ATOM   3610  CD  GLN A 246      27.410  25.350  43.290  1.00  0.00           C
ATOM   3611  OE1 GLN A 246      27.110  25.730  44.420  1.00  0.00           O
ATOM   3612  NE2 GLN A 246      28.370  24.450  43.090  1.00  0.00           N
ATOM   3613 1HE2 GLN A 246      28.530  24.130  42.140  1.00  0.00           H
ATOM   3614 2HE2 GLN A 246      28.800  23.930  43.840  1.00  0.00           H
ATOM   3615  C   GLN A 246      24.780  27.000  40.210  1.00  0.00           C
ATOM   3616  O   GLN A 246      25.440  26.430  39.310  1.00  0.00           O
ATOM   3617  N   GLU A 247      23.420  26.940  40.190  1.00  0.00           N
ATOM   3618  H   GLU A 247      22.940  27.190  41.040  1.00  0.00           H
ATOM   3619  CA  GLU A 247      22.670  26.110  39.280  1.00  0.00           C
ATOM   3620  HA  GLU A 247      23.030  25.080  39.240  1.00  0.00           H
ATOM   3621  CB  GLU A 247      21.290  26.020  39.830  1.00  0.00           C
ATOM   3622  HB1 GLU A 247      20.880  27.020  39.910  1.00  0.00           H
ATOM   3623  HB2 GLU A 247      21.290  25.630  40.850  1.00  0.00           H
ATOM   3624  CG  GLU A 247      20.320  25.160  39.010  1.00  0.00           C
ATOM   3625  HG1 GLU A 247      20.810  24.190  38.870  1.00  0.00           H
ATOM   3626  HG2 GLU A 247      20.330  25.680  38.060  1.00  0.00           H
ATOM   3627  CD  GLU A 247      18.930  25.130  39.640  1.00  0.00           C
ATOM   3628  OE1 GLU A 247      17.950  24.980  38.900  1.00  0.00           O
ATOM   3629  OE2 GLU A 247      18.770  25.030  40.880  1.00  0.00           O
ATOM   3630  C   GLU A 247      22.730  26.860  37.880  1.00  0.00           C
ATOM   3631  O   GLU A 247      22.890  26.190  36.870  1.00  0.00           O
ATOM   3632  N   ALA A 248      22.590  28.200  37.840  1.00  0.00           N
ATOM   3633  H   ALA A 248      22.290  28.730  38.640  1.00  0.00           H
ATOM   3634  CA  ALA A 248      22.550  29.010  36.570  1.00  0.00           C
ATOM   3635  HA  ALA A 248      21.740  28.710  35.910  1.00  0.00           H
ATOM   3636  CB  ALA A 248      22.250  30.500  36.910  1.00  0.00           C
ATOM   3637  HB1 ALA A 248      22.270  31.090  35.990  1.00  0.00           H
ATOM   3638  HB2 ALA A 248      21.270  30.460  37.390  1.00  0.00           H
ATOM   3639  HB3 ALA A 248      22.990  30.900  37.600  1.00  0.00           H
ATOM   3640  C   ALA A 248      23.860  28.950  35.790  1.00  0.00           C
ATOM   3641  O   ALA A 248      23.920  28.940  34.550  1.00  0.00           O
ATOM   3642  N   LEU A 249      24.970  28.710  36.510  1.00  0.00           N
ATOM   3643  H   LEU A 249      24.840  28.690  37.510  1.00  0.00           H
ATOM   3644  CA  LEU A 249      26.300  28.670  35.880  1.00  0.00           C
ATOM   3645  HA  LEU A 249      26.330  29.490  35.170  1.00  0.00           H
ATOM   3646  CB  LEU A 249      27.340  28.830  37.030  1.00  0.00           C
ATOM   3647  HB1 LEU A 249      28.300  28.420  36.710  1.00  0.00           H
ATOM   3648  HB2 LEU A 249      27.070  28.260  37.920  1.00  0.00           H
ATOM   3649  CG  LEU A 249      27.620  30.250  37.390  1.00  0.00           C
ATOM   3650  HG  LEU A 249      26.650  30.670  37.640  1.00  0.00           H
ATOM   3651  CD1 LEU A 249      28.640  30.280  38.580  1.00  0.00           C
ATOM   3652 1HD1 LEU A 249      27.970  29.890  39.350  1.00  0.00           H
ATOM   3653 2HD1 LEU A 249      29.540  29.710  38.360  1.00  0.00           H
ATOM   3654 3HD1 LEU A 249      28.920  31.310  38.770  1.00  0.00           H
ATOM   3655  CD2 LEU A 249      28.250  31.030  36.250  1.00  0.00           C
ATOM   3656 1HD2 LEU A 249      28.400  32.060  36.550  1.00  0.00           H
ATOM   3657 2HD2 LEU A 249      29.280  30.730  36.070  1.00  0.00           H
ATOM   3658 3HD2 LEU A 249      27.660  31.010  35.330  1.00  0.00           H
ATOM   3659  C   LEU A 249      26.470  27.380  35.090  1.00  0.00           C
ATOM   3660  O   LEU A 249      27.440  27.250  34.350  1.00  0.00           O
ATOM   3661  N   GLN A 250      25.500  26.480  35.210  1.00  0.00           N
ATOM   3662  H   GLN A 250      24.900  26.580  36.020  1.00  0.00           H
ATOM   3663  CA  GLN A 250      25.390  25.210  34.460  1.00  0.00           C
ATOM   3664  HA  GLN A 250      26.430  24.920  34.320  1.00  0.00           H
ATOM   3665  CB  GLN A 250      24.650  24.190  35.300  1.00  0.00           C
ATOM   3666  HB1 GLN A 250      24.830  23.230  34.820  1.00  0.00           H
ATOM   3667  HB2 GLN A 250      23.600  24.480  35.280  1.00  0.00           H
ATOM   3668  CG  GLN A 250      25.350  23.980  36.680  1.00  0.00           C
ATOM   3669  HG1 GLN A 250      25.620  24.910  37.190  1.00  0.00           H
ATOM   3670  HG2 GLN A 250      26.360  23.610  36.500  1.00  0.00           H
ATOM   3671  CD  GLN A 250      24.510  23.070  37.580  1.00  0.00           C
ATOM   3672  OE1 GLN A 250      23.630  22.270  37.270  1.00  0.00           O
ATOM   3673  NE2 GLN A 250      24.730  23.100  38.870  1.00  0.00           N
ATOM   3674 1HE2 GLN A 250      25.460  23.680  39.240  1.00  0.00           H
ATOM   3675 2HE2 GLN A 250      24.120  22.530  39.440  1.00  0.00           H
ATOM   3676  C   GLN A 250      24.760  25.390  33.050  1.00  0.00           C
ATOM   3677  O   GLN A 250      24.690  24.480  32.280  1.00  0.00           O
ATOM   3678  N   LYS A 251      24.230  26.570  32.730  1.00  0.00           N
ATOM   3679  H   LYS A 251      24.220  27.370  33.340  1.00  0.00           H
ATOM   3680  CA  LYS A 251      23.840  26.830  31.330  1.00  0.00           C
ATOM   3681  HA  LYS A 251      23.320  25.980  30.900  1.00  0.00           H
ATOM   3682  CB  LYS A 251      22.830  28.020  31.280  1.00  0.00           C
ATOM   3683  HB1 LYS A 251      22.520  28.080  30.240  1.00  0.00           H
ATOM   3684  HB2 LYS A 251      23.340  28.930  31.580  1.00  0.00           H
ATOM   3685  CG  LYS A 251      21.530  27.780  32.120  1.00  0.00           C
ATOM   3686  HG1 LYS A 251      21.780  27.750  33.170  1.00  0.00           H
ATOM   3687  HG2 LYS A 251      20.990  26.910  31.750  1.00  0.00           H
ATOM   3688  CD  LYS A 251      20.550  28.980  31.950  1.00  0.00           C
ATOM   3689  HD1 LYS A 251      20.060  29.000  30.970  1.00  0.00           H
ATOM   3690  HD2 LYS A 251      21.030  29.930  32.170  1.00  0.00           H
ATOM   3691  CE  LYS A 251      19.450  28.830  32.990  1.00  0.00           C
ATOM   3692  HE1 LYS A 251      19.910  28.710  33.970  1.00  0.00           H
ATOM   3693  HE2 LYS A 251      19.030  27.870  32.690  1.00  0.00           H
ATOM   3694  NZ  LYS A 251      18.480  29.880  32.960  1.00  0.00           N
ATOM   3695  HZ1 LYS A 251      17.760  29.750  33.650  1.00  0.00           H
ATOM   3696  HZ2 LYS A 251      18.840  30.780  33.230  1.00  0.00           H
ATOM   3697  HZ3 LYS A 251      18.050  30.010  32.060  1.00  0.00           H
ATOM   3698  C   LYS A 251      25.080  26.990  30.440  1.00  0.00           C
ATOM   3699  O   LYS A 251      24.840  26.970  29.240  1.00  0.00           O
ATOM   3700  N   LEU A 252      26.260  27.270  31.010  1.00  0.00           N
ATOM   3701  H   LEU A 252      26.430  27.420  32.000  1.00  0.00           H
ATOM   3702  CA  LEU A 252      27.550  27.310  30.330  1.00  0.00           C
ATOM   3703  HA  LEU A 252      27.430  27.760  29.340  1.00  0.00           H
ATOM   3704  CB  LEU A 252      28.550  28.190  31.070  1.00  0.00           C
ATOM   3705  HB1 LEU A 252      29.480  28.180  30.510  1.00  0.00           H
ATOM   3706  HB2 LEU A 252      28.690  27.620  31.990  1.00  0.00           H
ATOM   3707  CG  LEU A 252      27.980  29.620  31.450  1.00  0.00           C
ATOM   3708  HG  LEU A 252      27.160  29.500  32.160  1.00  0.00           H
ATOM   3709  CD1 LEU A 252      29.010  30.490  32.120  1.00  0.00           C
ATOM   3710 1HD1 LEU A 252      28.570  31.450  32.360  1.00  0.00           H
ATOM   3711 2HD1 LEU A 252      29.450  29.980  32.990  1.00  0.00           H
ATOM   3712 3HD1 LEU A 252      29.860  30.690  31.470  1.00  0.00           H
ATOM   3713  CD2 LEU A 252      27.550  30.410  30.180  1.00  0.00           C
ATOM   3714 1HD2 LEU A 252      28.420  30.660  29.570  1.00  0.00           H
ATOM   3715 2HD2 LEU A 252      26.830  29.840  29.600  1.00  0.00           H
ATOM   3716 3HD2 LEU A 252      27.040  31.350  30.400  1.00  0.00           H
ATOM   3717  C   LEU A 252      28.050  25.880  30.100  1.00  0.00           C
ATOM   3718  O   LEU A 252      28.190  25.180  31.130  1.00  0.00           O
ATOM   3719  N   SER A 253      28.370  25.550  28.810  1.00  0.00           N
ATOM   3720  H   SER A 253      28.340  26.300  28.130  1.00  0.00           H
ATOM   3721  CA  SER A 253      28.810  24.130  28.450  1.00  0.00           C
ATOM   3722  HA  SER A 253      28.610  23.470  29.300  1.00  0.00           H
ATOM   3723  CB  SER A 253      27.790  23.560  27.400  1.00  0.00           C
ATOM   3724  HB1 SER A 253      26.800  23.530  27.850  1.00  0.00           H
ATOM   3725  HB2 SER A 253      28.070  22.550  27.110  1.00  0.00           H
ATOM   3726  OG  SER A 253      27.740  24.360  26.230  1.00  0.00           O
ATOM   3727  HG  SER A 253      27.170  23.810  25.670  1.00  0.00           H
ATOM   3728  C   SER A 253      30.240  23.940  27.970  1.00  0.00           C
ATOM   3729  O   SER A 253      30.590  22.770  27.760  1.00  0.00           O
ATOM   3730  N   ASP A 254      30.980  25.010  27.730  1.00  0.00           N
ATOM   3731  H   ASP A 254      30.720  25.940  28.020  1.00  0.00           H
ATOM   3732  CA  ASP A 254      32.350  24.890  27.230  1.00  0.00           C
ATOM   3733  HA  ASP A 254      32.570  23.850  26.990  1.00  0.00           H
ATOM   3734  CB  ASP A 254      32.570  25.710  25.910  1.00  0.00           C
ATOM   3735  HB1 ASP A 254      33.470  25.340  25.420  1.00  0.00           H
ATOM   3736  HB2 ASP A 254      32.830  26.740  26.160  1.00  0.00           H
ATOM   3737  CG  ASP A 254      31.370  25.750  24.940  1.00  0.00           C
ATOM   3738  OD1 ASP A 254      31.100  24.770  24.220  1.00  0.00           O
ATOM   3739  OD2 ASP A 254      30.700  26.850  24.940  1.00  0.00           O
ATOM   3740  C   ASP A 254      33.350  25.310  28.390  1.00  0.00           C
ATOM   3741  O   ASP A 254      34.370  25.860  28.120  1.00  0.00           O
ATOM   3742  N   VAL A 255      33.040  25.060  29.670  1.00  0.00           N
ATOM   3743  H   VAL A 255      32.160  24.590  29.860  1.00  0.00           H
ATOM   3744  CA  VAL A 255      33.820  25.490  30.880  1.00  0.00           C
ATOM   3745  HA  VAL A 255      34.820  25.820  30.580  1.00  0.00           H
ATOM   3746  CB  VAL A 255      33.300  26.780  31.490  1.00  0.00           C
ATOM   3747  HB  VAL A 255      33.840  26.840  32.440  1.00  0.00           H
ATOM   3748  CG1 VAL A 255      33.750  27.990  30.780  1.00  0.00           C
ATOM   3749 1HG1 VAL A 255      34.820  28.110  30.610  1.00  0.00           H
ATOM   3750 2HG1 VAL A 255      33.190  28.120  29.850  1.00  0.00           H
ATOM   3751 3HG1 VAL A 255      33.450  28.880  31.330  1.00  0.00           H
ATOM   3752  CG2 VAL A 255      31.770  26.740  31.720  1.00  0.00           C
ATOM   3753 1HG2 VAL A 255      31.500  27.720  32.090  1.00  0.00           H
ATOM   3754 2HG2 VAL A 255      31.270  26.470  30.780  1.00  0.00           H
ATOM   3755 3HG2 VAL A 255      31.520  26.030  32.500  1.00  0.00           H
ATOM   3756  C   VAL A 255      33.740  24.330  31.920  1.00  0.00           C
ATOM   3757  O   VAL A 255      32.790  23.530  32.040  1.00  0.00           O
ATOM   3758  N   THR A 256      34.770  24.120  32.780  1.00  0.00           N
ATOM   3759  H   THR A 256      35.620  24.650  32.640  1.00  0.00           H
ATOM   3760  CA  THR A 256      34.750  23.240  33.950  1.00  0.00           C
ATOM   3761  HA  THR A 256      34.000  22.470  33.760  1.00  0.00           H
ATOM   3762  CB  THR A 256      36.150  22.630  34.140  1.00  0.00           C
ATOM   3763  HB  THR A 256      36.920  23.400  34.200  1.00  0.00           H
ATOM   3764  CG2 THR A 256      36.040  21.680  35.320  1.00  0.00           C
ATOM   3765 1HG2 THR A 256      35.340  20.850  35.300  1.00  0.00           H
ATOM   3766 2HG2 THR A 256      37.030  21.220  35.390  1.00  0.00           H
ATOM   3767 3HG2 THR A 256      35.910  22.140  36.300  1.00  0.00           H
ATOM   3768  OG1 THR A 256      36.460  21.760  33.010  1.00  0.00           O
ATOM   3769  HG1 THR A 256      37.370  22.040  32.880  1.00  0.00           H
ATOM   3770  C   THR A 256      34.510  24.060  35.200  1.00  0.00           C
ATOM   3771  O   THR A 256      35.110  25.140  35.300  1.00  0.00           O
ATOM   3772  N   LEU A 257      33.520  23.760  36.040  1.00  0.00           N
ATOM   3773  H   LEU A 257      33.150  22.830  36.170  1.00  0.00           H
ATOM   3774  CA  LEU A 257      33.160  24.600  37.150  1.00  0.00           C
ATOM   3775  HA  LEU A 257      33.540  25.600  36.940  1.00  0.00           H
ATOM   3776  CB  LEU A 257      31.670  24.560  37.440  1.00  0.00           C
ATOM   3777  HB1 LEU A 257      31.420  25.080  38.360  1.00  0.00           H
ATOM   3778  HB2 LEU A 257      31.530  23.500  37.660  1.00  0.00           H
ATOM   3779  CG  LEU A 257      30.780  24.960  36.310  1.00  0.00           C
ATOM   3780  HG  LEU A 257      30.770  24.130  35.610  1.00  0.00           H
ATOM   3781  CD1 LEU A 257      29.430  25.060  36.880  1.00  0.00           C
ATOM   3782 1HD1 LEU A 257      29.100  24.190  37.440  1.00  0.00           H
ATOM   3783 2HD1 LEU A 257      29.260  25.980  37.440  1.00  0.00           H
ATOM   3784 3HD1 LEU A 257      28.780  25.130  36.010  1.00  0.00           H
ATOM   3785  CD2 LEU A 257      31.150  26.260  35.660  1.00  0.00           C
ATOM   3786 1HD2 LEU A 257      32.060  26.020  35.110  1.00  0.00           H
ATOM   3787 2HD2 LEU A 257      30.440  26.560  34.890  1.00  0.00           H
ATOM   3788 3HD2 LEU A 257      31.420  27.080  36.330  1.00  0.00           H
ATOM   3789  C   LEU A 257      33.880  24.180  38.440  1.00  0.00           C
ATOM   3790  O   LEU A 257      33.820  23.000  38.900  1.00  0.00           O
ATOM   3791  N   VAL A 258      34.660  25.140  38.930  1.00  0.00           N
ATOM   3792  H   VAL A 258      34.600  26.010  38.420  1.00  0.00           H
ATOM   3793  CA  VAL A 258      35.430  25.030  40.180  1.00  0.00           C
ATOM   3794  HA  VAL A 258      35.480  23.970  40.440  1.00  0.00           H
ATOM   3795  CB  VAL A 258      36.910  25.350  40.070  1.00  0.00           C
ATOM   3796  HB  VAL A 258      37.120  26.420  40.060  1.00  0.00           H
ATOM   3797  CG1 VAL A 258      37.690  24.750  41.240  1.00  0.00           C
ATOM   3798 1HG1 VAL A 258      37.170  25.070  42.140  1.00  0.00           H
ATOM   3799 2HG1 VAL A 258      37.610  23.660  41.220  1.00  0.00           H
ATOM   3800 3HG1 VAL A 258      38.730  25.080  41.220  1.00  0.00           H
ATOM   3801  CG2 VAL A 258      37.490  24.630  38.760  1.00  0.00           C
ATOM   3802 1HG2 VAL A 258      38.570  24.610  38.660  1.00  0.00           H
ATOM   3803 2HG2 VAL A 258      37.100  23.610  38.700  1.00  0.00           H
ATOM   3804 3HG2 VAL A 258      37.070  25.180  37.910  1.00  0.00           H
ATOM   3805  C   VAL A 258      34.800  25.890  41.260  1.00  0.00           C
ATOM   3806  O   VAL A 258      34.880  27.140  41.300  1.00  0.00           O
ATOM   3807  N   PRO A 259      33.910  25.280  42.080  1.00  0.00           N
ATOM   3808  CD  PRO A 259      33.540  23.860  42.090  1.00  0.00           C
ATOM   3809  HD1 PRO A 259      34.340  23.120  42.050  1.00  0.00           H
ATOM   3810  HD2 PRO A 259      32.920  23.630  41.220  1.00  0.00           H
ATOM   3811  CG  PRO A 259      32.730  23.600  43.390  1.00  0.00           C
ATOM   3812  HG1 PRO A 259      33.490  23.390  44.150  1.00  0.00           H
ATOM   3813  HG2 PRO A 259      31.940  22.850  43.400  1.00  0.00           H
ATOM   3814  CB  PRO A 259      32.270  25.070  43.770  1.00  0.00           C
ATOM   3815  HB1 PRO A 259      32.120  25.190  44.840  1.00  0.00           H
ATOM   3816  HB2 PRO A 259      31.300  25.270  43.320  1.00  0.00           H
ATOM   3817  CA  PRO A 259      33.320  25.990  43.230  1.00  0.00           C
ATOM   3818  HA  PRO A 259      32.780  26.880  42.910  1.00  0.00           H
ATOM   3819  C   PRO A 259      34.400  26.320  44.360  1.00  0.00           C
ATOM   3820  O   PRO A 259      35.190  25.450  44.660  1.00  0.00           O
ATOM   3821  N   VAL A 260      34.300  27.500  44.950  1.00  0.00           N
ATOM   3822  H   VAL A 260      33.710  28.230  44.590  1.00  0.00           H
ATOM   3823  CA  VAL A 260      34.880  27.890  46.260  1.00  0.00           C
ATOM   3824  HA  VAL A 260      34.930  26.920  46.750  1.00  0.00           H
ATOM   3825  CB  VAL A 260      36.220  28.560  46.030  1.00  0.00           C
ATOM   3826  HB  VAL A 260      36.560  28.870  47.020  1.00  0.00           H
ATOM   3827  CG1 VAL A 260      37.290  27.530  45.500  1.00  0.00           C
ATOM   3828 1HG1 VAL A 260      38.270  28.030  45.520  1.00  0.00           H
ATOM   3829 2HG1 VAL A 260      37.360  26.700  46.200  1.00  0.00           H
ATOM   3830 3HG1 VAL A 260      37.060  27.230  44.480  1.00  0.00           H
ATOM   3831  CG2 VAL A 260      36.150  29.810  45.140  1.00  0.00           C
ATOM   3832 1HG2 VAL A 260      37.100  30.340  45.180  1.00  0.00           H
ATOM   3833 2HG2 VAL A 260      35.990  29.440  44.130  1.00  0.00           H
ATOM   3834 3HG2 VAL A 260      35.320  30.480  45.380  1.00  0.00           H
ATOM   3835  C   VAL A 260      33.860  28.720  47.080  1.00  0.00           C
ATOM   3836  O   VAL A 260      32.910  29.290  46.510  1.00  0.00           O
ATOM   3837  N   SER A 261      34.060  28.760  48.360  1.00  0.00           N
ATOM   3838  H   SER A 261      34.820  28.200  48.720  1.00  0.00           H
ATOM   3839  CA  SER A 261      33.490  29.740  49.310  1.00  0.00           C
ATOM   3840  HA  SER A 261      32.680  30.220  48.760  1.00  0.00           H
ATOM   3841  CB  SER A 261      32.990  28.900  50.520  1.00  0.00           C
ATOM   3842  HB1 SER A 261      33.900  28.470  50.950  1.00  0.00           H
ATOM   3843  HB2 SER A 261      32.200  28.170  50.330  1.00  0.00           H
ATOM   3844  OG  SER A 261      32.410  29.700  51.530  1.00  0.00           O
ATOM   3845  HG  SER A 261      31.530  29.900  51.200  1.00  0.00           H
ATOM   3846  C   SER A 261      34.520  30.850  49.760  1.00  0.00           C
ATOM   3847  O   SER A 261      35.710  30.660  49.780  1.00  0.00           O
ATOM   3848  N   CYS A 262      34.000  32.060  49.990  1.00  0.00           N
ATOM   3849  H   CYS A 262      33.000  32.110  49.840  1.00  0.00           H
ATOM   3850  CA  CYS A 262      34.710  33.090  50.700  1.00  0.00           C
ATOM   3851  HA  CYS A 262      35.400  32.570  51.370  1.00  0.00           H
ATOM   3852  CB  CYS A 262      35.530  33.950  49.710  1.00  0.00           C
ATOM   3853  HB1 CYS A 262      36.200  33.240  49.220  1.00  0.00           H
ATOM   3854  HB2 CYS A 262      36.170  34.620  50.280  1.00  0.00           H
ATOM   3855  SG  CYS A 262      34.560  34.940  48.510  1.00  0.00           S
ATOM   3856  HG  CYS A 262      33.950  35.770  49.360  1.00  0.00           H
ATOM   3857  C   CYS A 262      33.720  33.910  51.550  1.00  0.00           C
ATOM   3858  O   CYS A 262      33.900  35.100  51.740  1.00  0.00           O
ATOM   3859  N   SER A 263      32.670  33.280  52.060  1.00  0.00           N
ATOM   3860  H   SER A 263      32.630  32.280  51.890  1.00  0.00           H
ATOM   3861  CA  SER A 263      31.560  33.840  52.870  1.00  0.00           C
ATOM   3862  HA  SER A 263      30.980  34.570  52.310  1.00  0.00           H
ATOM   3863  CB  SER A 263      30.690  32.710  53.330  1.00  0.00           C
ATOM   3864  HB1 SER A 263      30.370  32.250  52.400  1.00  0.00           H
ATOM   3865  HB2 SER A 263      29.780  33.100  53.780  1.00  0.00           H
ATOM   3866  OG  SER A 263      31.360  31.790  54.220  1.00  0.00           O
ATOM   3867  HG  SER A 263      32.250  31.580  53.920  1.00  0.00           H
ATOM   3868  C   SER A 263      31.990  34.510  54.220  1.00  0.00           C
ATOM   3869  O   SER A 263      31.240  35.370  54.680  1.00  0.00           O
ATOM   3870  N   GLU A 264      33.050  34.050  54.820  1.00  0.00           N
ATOM   3871  H   GLU A 264      33.630  33.320  54.450  1.00  0.00           H
ATOM   3872  CA  GLU A 264      33.580  34.770  55.940  1.00  0.00           C
ATOM   3873  HA  GLU A 264      32.770  35.200  56.530  1.00  0.00           H
ATOM   3874  CB  GLU A 264      34.260  33.700  56.820  1.00  0.00           C
ATOM   3875  HB1 GLU A 264      35.240  33.460  56.410  1.00  0.00           H
ATOM   3876  HB2 GLU A 264      33.730  32.760  56.650  1.00  0.00           H
ATOM   3877  CG  GLU A 264      34.330  33.950  58.320  1.00  0.00           C
ATOM   3878  HG1 GLU A 264      34.830  34.900  58.530  1.00  0.00           H
ATOM   3879  HG2 GLU A 264      35.050  33.220  58.690  1.00  0.00           H
ATOM   3880  CD  GLU A 264      32.960  33.840  59.010  1.00  0.00           C
ATOM   3881  OE1 GLU A 264      32.880  34.390  60.130  1.00  0.00           O
ATOM   3882  OE2 GLU A 264      32.070  33.220  58.440  1.00  0.00           O
ATOM   3883  C   GLU A 264      34.590  35.860  55.560  1.00  0.00           C
ATOM   3884  O   GLU A 264      34.450  36.930  56.140  1.00  0.00           O
ATOM   3885  N   LEU A 265      35.450  35.620  54.590  1.00  0.00           N
ATOM   3886  H   LEU A 265      35.530  34.660  54.270  1.00  0.00           H
ATOM   3887  CA  LEU A 265      36.350  36.680  54.120  1.00  0.00           C
ATOM   3888  HA  LEU A 265      36.980  36.940  54.970  1.00  0.00           H
ATOM   3889  CB  LEU A 265      37.180  36.150  52.910  1.00  0.00           C
ATOM   3890  HB1 LEU A 265      37.840  36.950  52.570  1.00  0.00           H
ATOM   3891  HB2 LEU A 265      36.510  35.920  52.080  1.00  0.00           H
ATOM   3892  CG  LEU A 265      38.140  35.040  53.420  1.00  0.00           C
ATOM   3893  HG  LEU A 265      37.640  34.330  54.080  1.00  0.00           H
ATOM   3894  CD1 LEU A 265      38.680  34.290  52.220  1.00  0.00           C
ATOM   3895 1HD1 LEU A 265      38.980  33.270  52.500  1.00  0.00           H
ATOM   3896 2HD1 LEU A 265      37.900  34.120  51.480  1.00  0.00           H
ATOM   3897 3HD1 LEU A 265      39.570  34.820  51.890  1.00  0.00           H
ATOM   3898  CD2 LEU A 265      39.420  35.620  54.030  1.00  0.00           C
ATOM   3899 1HD2 LEU A 265      40.090  34.820  54.350  1.00  0.00           H
ATOM   3900 2HD2 LEU A 265      39.870  36.400  53.420  1.00  0.00           H
ATOM   3901 3HD2 LEU A 265      39.120  36.100  54.970  1.00  0.00           H
ATOM   3902  C   LEU A 265      35.580  37.860  53.540  1.00  0.00           C
ATOM   3903  O   LEU A 265      36.130  39.000  53.570  1.00  0.00           O
ATOM   3904  N   GLU A 266      34.460  37.660  52.990  1.00  0.00           N
ATOM   3905  H   GLU A 266      34.250  36.670  52.920  1.00  0.00           H
ATOM   3906  CA  GLU A 266      33.470  38.620  52.340  1.00  0.00           C
ATOM   3907  HA  GLU A 266      34.050  39.140  51.580  1.00  0.00           H
ATOM   3908  CB  GLU A 266      32.320  37.800  51.630  1.00  0.00           C
ATOM   3909  HB1 GLU A 266      31.930  37.140  52.400  1.00  0.00           H
ATOM   3910  HB2 GLU A 266      32.840  37.180  50.900  1.00  0.00           H
ATOM   3911  CG  GLU A 266      31.210  38.540  50.930  1.00  0.00           C
ATOM   3912  HG1 GLU A 266      31.690  39.270  50.280  1.00  0.00           H
ATOM   3913  HG2 GLU A 266      30.530  39.010  51.640  1.00  0.00           H
ATOM   3914  CD  GLU A 266      30.290  37.620  50.130  1.00  0.00           C
ATOM   3915  OE1 GLU A 266      29.920  37.980  48.990  1.00  0.00           O
ATOM   3916  OE2 GLU A 266      29.940  36.550  50.700  1.00  0.00           O
ATOM   3917  C   GLU A 266      32.900  39.620  53.360  1.00  0.00           C
ATOM   3918  O   GLU A 266      32.470  40.680  52.890  1.00  0.00           O
ATOM   3919  N   LYS A 267      32.920  39.300  54.650  1.00  0.00           N
ATOM   3920  H   LYS A 267      33.390  38.430  54.860  1.00  0.00           H
ATOM   3921  CA  LYS A 267      32.540  40.250  55.690  1.00  0.00           C
ATOM   3922  HA  LYS A 267      31.540  40.580  55.440  1.00  0.00           H
ATOM   3923  CB  LYS A 267      32.680  39.600  57.090  1.00  0.00           C
ATOM   3924  HB1 LYS A 267      32.470  40.330  57.870  1.00  0.00           H
ATOM   3925  HB2 LYS A 267      33.700  39.270  57.250  1.00  0.00           H
ATOM   3926  CG  LYS A 267      31.670  38.420  57.370  1.00  0.00           C
ATOM   3927  HG1 LYS A 267      31.870  37.690  56.580  1.00  0.00           H
ATOM   3928  HG2 LYS A 267      30.680  38.880  57.330  1.00  0.00           H
ATOM   3929  CD  LYS A 267      31.840  37.700  58.670  1.00  0.00           C
ATOM   3930  HD1 LYS A 267      32.070  38.450  59.420  1.00  0.00           H
ATOM   3931  HD2 LYS A 267      32.670  37.000  58.610  1.00  0.00           H
ATOM   3932  CE  LYS A 267      30.580  36.880  58.810  1.00  0.00           C
ATOM   3933  HE1 LYS A 267      30.420  36.260  57.930  1.00  0.00           H
ATOM   3934  HE2 LYS A 267      29.730  37.540  58.930  1.00  0.00           H
ATOM   3935  NZ  LYS A 267      30.580  36.050  60.070  1.00  0.00           N
ATOM   3936  HZ1 LYS A 267      30.650  36.690  60.850  1.00  0.00           H
ATOM   3937  HZ2 LYS A 267      29.760  35.490  60.260  1.00  0.00           H
ATOM   3938  HZ3 LYS A 267      31.390  35.460  60.140  1.00  0.00           H
ATOM   3939  C   LYS A 267      33.350  41.560  55.620  1.00  0.00           C
ATOM   3940  O   LYS A 267      32.880  42.700  55.650  1.00  0.00           O
ATOM   3941  N   ALA A 268      34.640  41.440  55.500  1.00  0.00           N
ATOM   3942  H   ALA A 268      34.880  40.460  55.520  1.00  0.00           H
ATOM   3943  CA  ALA A 268      35.580  42.570  55.140  1.00  0.00           C
ATOM   3944  HA  ALA A 268      35.300  43.400  55.790  1.00  0.00           H
ATOM   3945  CB  ALA A 268      37.020  42.070  55.480  1.00  0.00           C
ATOM   3946  HB1 ALA A 268      37.340  41.200  54.900  1.00  0.00           H
ATOM   3947  HB2 ALA A 268      37.630  42.970  55.380  1.00  0.00           H
ATOM   3948  HB3 ALA A 268      37.070  41.820  56.540  1.00  0.00           H
ATOM   3949  C   ALA A 268      35.480  43.040  53.660  1.00  0.00           C
ATOM   3950  O   ALA A 268      36.410  43.630  53.080  1.00  0.00           O
ATOM   3951  N   GLY A 269      34.380  42.830  52.960  1.00  0.00           N
ATOM   3952  H   GLY A 269      33.710  42.190  53.380  1.00  0.00           H
ATOM   3953  CA  GLY A 269      34.050  43.250  51.610  1.00  0.00           C
ATOM   3954  HA1 GLY A 269      34.180  44.320  51.460  1.00  0.00           H
ATOM   3955  HA2 GLY A 269      32.980  43.070  51.540  1.00  0.00           H
ATOM   3956  C   GLY A 269      34.710  42.470  50.520  1.00  0.00           C
ATOM   3957  O   GLY A 269      34.410  42.890  49.350  1.00  0.00           O
ATOM   3958  N   ALA A 270      35.660  41.540  50.710  1.00  0.00           N
ATOM   3959  H   ALA A 270      36.070  41.390  51.620  1.00  0.00           H
ATOM   3960  CA  ALA A 270      36.380  41.060  49.590  1.00  0.00           C
ATOM   3961  HA  ALA A 270      36.900  41.890  49.110  1.00  0.00           H
ATOM   3962  CB  ALA A 270      37.390  39.970  50.020  1.00  0.00           C
ATOM   3963  HB1 ALA A 270      37.770  39.640  49.050  1.00  0.00           H
ATOM   3964  HB2 ALA A 270      38.160  40.380  50.670  1.00  0.00           H
ATOM   3965  HB3 ALA A 270      36.940  39.170  50.610  1.00  0.00           H
ATOM   3966  C   ALA A 270      35.400  40.330  48.730  1.00  0.00           C
ATOM   3967  O   ALA A 270      34.570  39.560  49.210  1.00  0.00           O
ATOM   3968  N   GLY A 271      35.460  40.600  47.410  1.00  0.00           N
ATOM   3969  H   GLY A 271      36.140  41.310  47.210  1.00  0.00           H
ATOM   3970  CA  GLY A 271      34.970  39.680  46.360  1.00  0.00           C
ATOM   3971  HA1 GLY A 271      34.660  40.250  45.480  1.00  0.00           H
ATOM   3972  HA2 GLY A 271      34.050  39.190  46.670  1.00  0.00           H
ATOM   3973  C   GLY A 271      35.970  38.650  45.880  1.00  0.00           C
ATOM   3974  O   GLY A 271      37.170  38.850  46.000  1.00  0.00           O
ATOM   3975  N   LEU A 272      35.470  37.590  45.210  1.00  0.00           N
ATOM   3976  H   LEU A 272      34.470  37.570  45.070  1.00  0.00           H
ATOM   3977  CA  LEU A 272      36.330  36.480  44.810  1.00  0.00           C
ATOM   3978  HA  LEU A 272      36.720  36.000  45.710  1.00  0.00           H
ATOM   3979  CB  LEU A 272      35.410  35.460  44.060  1.00  0.00           C
ATOM   3980  HB1 LEU A 272      34.850  36.030  43.310  1.00  0.00           H
ATOM   3981  HB2 LEU A 272      34.680  35.130  44.800  1.00  0.00           H
ATOM   3982  CG  LEU A 272      36.160  34.260  43.430  1.00  0.00           C
ATOM   3983  HG  LEU A 272      36.820  34.560  42.610  1.00  0.00           H
ATOM   3984  CD1 LEU A 272      37.020  33.510  44.420  1.00  0.00           C
ATOM   3985 1HD1 LEU A 272      37.700  32.810  43.930  1.00  0.00           H
ATOM   3986 2HD1 LEU A 272      37.730  34.190  44.880  1.00  0.00           H
ATOM   3987 3HD1 LEU A 272      36.430  33.020  45.200  1.00  0.00           H
ATOM   3988  CD2 LEU A 272      35.310  33.240  42.800  1.00  0.00           C
ATOM   3989 1HD2 LEU A 272      35.910  32.470  42.320  1.00  0.00           H
ATOM   3990 2HD2 LEU A 272      34.760  32.720  43.580  1.00  0.00           H
ATOM   3991 3HD2 LEU A 272      34.590  33.700  42.120  1.00  0.00           H
ATOM   3992  C   LEU A 272      37.520  36.930  43.950  1.00  0.00           C
ATOM   3993  O   LEU A 272      38.620  36.510  44.190  1.00  0.00           O
ATOM   3994  N   SER A 273      37.220  37.760  42.920  1.00  0.00           N
ATOM   3995  H   SER A 273      36.260  38.020  42.740  1.00  0.00           H
ATOM   3996  CA  SER A 273      38.280  38.380  42.060  1.00  0.00           C
ATOM   3997  HA  SER A 273      38.780  37.540  41.570  1.00  0.00           H
ATOM   3998  CB  SER A 273      37.590  39.250  40.920  1.00  0.00           C
ATOM   3999  HB1 SER A 273      36.960  38.610  40.300  1.00  0.00           H
ATOM   4000  HB2 SER A 273      38.440  39.620  40.350  1.00  0.00           H
ATOM   4001  OG  SER A 273      36.880  40.270  41.650  1.00  0.00           O
ATOM   4002  HG  SER A 273      35.960  39.980  41.600  1.00  0.00           H
ATOM   4003  C   SER A 273      39.470  39.140  42.820  1.00  0.00           C
ATOM   4004  O   SER A 273      40.540  39.430  42.240  1.00  0.00           O
ATOM   4005  N   SER A 274      39.280  39.500  44.040  1.00  0.00           N
ATOM   4006  H   SER A 274      38.440  39.180  44.510  1.00  0.00           H
ATOM   4007  CA  SER A 274      40.290  40.200  44.800  1.00  0.00           C
ATOM   4008  HA  SER A 274      40.960  40.740  44.140  1.00  0.00           H
ATOM   4009  CB  SER A 274      39.650  41.320  45.680  1.00  0.00           C
ATOM   4010  HB1 SER A 274      38.900  41.830  45.080  1.00  0.00           H
ATOM   4011  HB2 SER A 274      40.330  42.070  46.080  1.00  0.00           H
ATOM   4012  OG  SER A 274      39.000  40.770  46.840  1.00  0.00           O
ATOM   4013  HG  SER A 274      38.410  40.050  46.610  1.00  0.00           H
ATOM   4014  C   SER A 274      41.240  39.270  45.560  1.00  0.00           C
ATOM   4015  O   SER A 274      42.330  39.700  45.870  1.00  0.00           O
ATOM   4016  N   LEU A 275      40.880  38.020  45.940  1.00  0.00           N
ATOM   4017  H   LEU A 275      40.000  37.620  45.670  1.00  0.00           H
ATOM   4018  CA  LEU A 275      41.760  37.170  46.810  1.00  0.00           C
ATOM   4019  HA  LEU A 275      42.130  37.710  47.680  1.00  0.00           H
ATOM   4020  CB  LEU A 275      40.880  36.050  47.370  1.00  0.00           C
ATOM   4021  HB1 LEU A 275      41.580  35.440  47.940  1.00  0.00           H
ATOM   4022  HB2 LEU A 275      40.400  35.520  46.550  1.00  0.00           H
ATOM   4023  CG  LEU A 275      39.760  36.470  48.330  1.00  0.00           C
ATOM   4024  HG  LEU A 275      39.000  37.050  47.810  1.00  0.00           H
ATOM   4025  CD1 LEU A 275      38.870  35.330  48.790  1.00  0.00           C
ATOM   4026 1HD1 LEU A 275      39.470  34.510  49.180  1.00  0.00           H
ATOM   4027 2HD1 LEU A 275      38.140  35.730  49.500  1.00  0.00           H
ATOM   4028 3HD1 LEU A 275      38.330  34.830  47.990  1.00  0.00           H
ATOM   4029  CD2 LEU A 275      40.280  37.350  49.410  1.00  0.00           C
ATOM   4030 1HD2 LEU A 275      40.770  38.270  49.080  1.00  0.00           H
ATOM   4031 2HD2 LEU A 275      39.590  37.540  50.230  1.00  0.00           H
ATOM   4032 3HD2 LEU A 275      41.100  36.730  49.780  1.00  0.00           H
ATOM   4033  C   LEU A 275      43.030  36.630  46.130  1.00  0.00           C
ATOM   4034  O   LEU A 275      43.840  36.120  46.860  1.00  0.00           O
ATOM   4035  N   CYS A 276      43.240  36.820  44.800  1.00  0.00           N
ATOM   4036  H   CYS A 276      42.420  37.160  44.310  1.00  0.00           H
ATOM   4037  CA  CYS A 276      44.480  36.480  44.020  1.00  0.00           C
ATOM   4038  HA  CYS A 276      45.300  36.640  44.730  1.00  0.00           H
ATOM   4039  CB  CYS A 276      44.440  35.020  43.630  1.00  0.00           C
ATOM   4040  HB1 CYS A 276      44.140  34.340  44.430  1.00  0.00           H
ATOM   4041  HB2 CYS A 276      45.450  34.710  43.340  1.00  0.00           H
ATOM   4042  SG  CYS A 276      43.300  34.740  42.240  1.00  0.00           S
ATOM   4043  HG  CYS A 276      43.430  33.430  42.030  1.00  0.00           H
ATOM   4044  C   CYS A 276      44.710  37.410  42.860  1.00  0.00           C
ATOM   4045  O   CYS A 276      43.780  38.080  42.470  1.00  0.00           O
ATOM   4046  N   LEU A 277      45.920  37.440  42.280  1.00  0.00           N
ATOM   4047  H   LEU A 277      46.550  36.900  42.860  1.00  0.00           H
ATOM   4048  CA  LEU A 277      46.200  37.850  40.940  1.00  0.00           C
ATOM   4049  HA  LEU A 277      45.360  38.290  40.400  1.00  0.00           H
ATOM   4050  CB  LEU A 277      47.360  38.850  41.100  1.00  0.00           C
ATOM   4051  HB1 LEU A 277      47.920  38.800  40.160  1.00  0.00           H
ATOM   4052  HB2 LEU A 277      48.090  38.430  41.790  1.00  0.00           H
ATOM   4053  CG  LEU A 277      47.030  40.250  41.570  1.00  0.00           C
ATOM   4054  HG  LEU A 277      46.380  40.190  42.440  1.00  0.00           H
ATOM   4055  CD1 LEU A 277      48.300  40.950  42.010  1.00  0.00           C
ATOM   4056 1HD1 LEU A 277      48.130  42.010  42.230  1.00  0.00           H
ATOM   4057 2HD1 LEU A 277      48.490  40.490  42.990  1.00  0.00           H
ATOM   4058 3HD1 LEU A 277      49.120  40.940  41.300  1.00  0.00           H
ATOM   4059  CD2 LEU A 277      46.350  41.020  40.450  1.00  0.00           C
ATOM   4060 1HD2 LEU A 277      46.980  40.960  39.570  1.00  0.00           H
ATOM   4061 2HD2 LEU A 277      45.400  40.580  40.150  1.00  0.00           H
ATOM   4062 3HD2 LEU A 277      46.140  42.030  40.800  1.00  0.00           H
ATOM   4063  C   LEU A 277      46.520  36.650  40.160  1.00  0.00           C
ATOM   4064  O   LEU A 277      47.260  35.750  40.590  1.00  0.00           O
ATOM   4065  N   VAL A 278      46.060  36.670  38.880  1.00  0.00           N
ATOM   4066  H   VAL A 278      45.750  37.570  38.550  1.00  0.00           H
ATOM   4067  CA  VAL A 278      46.200  35.630  37.780  1.00  0.00           C
ATOM   4068  HA  VAL A 278      46.830  34.800  38.090  1.00  0.00           H
ATOM   4069  CB  VAL A 278      44.770  35.060  37.480  1.00  0.00           C
ATOM   4070  HB  VAL A 278      44.780  34.460  36.570  1.00  0.00           H
ATOM   4071  CG1 VAL A 278      44.250  34.300  38.700  1.00  0.00           C
ATOM   4072 1HG1 VAL A 278      45.070  33.760  39.160  1.00  0.00           H
ATOM   4073 2HG1 VAL A 278      44.050  35.040  39.480  1.00  0.00           H
ATOM   4074 3HG1 VAL A 278      43.330  33.760  38.470  1.00  0.00           H
ATOM   4075  CG2 VAL A 278      43.750  36.220  37.310  1.00  0.00           C
ATOM   4076 1HG2 VAL A 278      43.850  36.900  38.160  1.00  0.00           H
ATOM   4077 2HG2 VAL A 278      44.000  36.740  36.390  1.00  0.00           H
ATOM   4078 3HG2 VAL A 278      42.730  35.870  37.180  1.00  0.00           H
ATOM   4079  C   VAL A 278      46.820  36.100  36.520  1.00  0.00           C
ATOM   4080  O   VAL A 278      46.520  37.230  36.110  1.00  0.00           O
ATOM   4081  N   LEU A 279      47.760  35.310  36.060  1.00  0.00           N
ATOM   4082  H   LEU A 279      47.760  34.340  36.330  1.00  0.00           H
ATOM   4083  CA  LEU A 279      48.800  35.700  35.150  1.00  0.00           C
ATOM   4084  HA  LEU A 279      48.290  36.290  34.390  1.00  0.00           H
ATOM   4085  CB  LEU A 279      49.890  36.580  35.770  1.00  0.00           C
ATOM   4086  HB1 LEU A 279      49.430  37.540  36.010  1.00  0.00           H
ATOM   4087  HB2 LEU A 279      50.620  36.710  34.970  1.00  0.00           H
ATOM   4088  CG  LEU A 279      50.680  36.080  36.990  1.00  0.00           C
ATOM   4089  HG  LEU A 279      50.960  35.030  37.020  1.00  0.00           H
ATOM   4090  CD1 LEU A 279      51.870  37.070  37.120  1.00  0.00           C
ATOM   4091 1HD1 LEU A 279      51.610  38.120  37.230  1.00  0.00           H
ATOM   4092 2HD1 LEU A 279      52.420  36.760  38.010  1.00  0.00           H
ATOM   4093 3HD1 LEU A 279      52.610  37.020  36.310  1.00  0.00           H
ATOM   4094  CD2 LEU A 279      49.850  36.130  38.290  1.00  0.00           C
ATOM   4095 1HD2 LEU A 279      48.850  35.710  38.220  1.00  0.00           H
ATOM   4096 2HD2 LEU A 279      50.370  35.620  39.110  1.00  0.00           H
ATOM   4097 3HD2 LEU A 279      49.690  37.120  38.720  1.00  0.00           H
ATOM   4098  C   LEU A 279      49.410  34.460  34.430  1.00  0.00           C
ATOM   4099  O   LEU A 279      49.380  33.330  34.930  1.00  0.00           O
ATOM   4100  N   SER A 280      49.860  34.660  33.190  1.00  0.00           N
ATOM   4101  H   SER A 280      49.800  35.630  32.930  1.00  0.00           H
ATOM   4102  CA  SER A 280      50.860  33.800  32.430  1.00  0.00           C
ATOM   4103  HA  SER A 280      50.960  32.890  33.020  1.00  0.00           H
ATOM   4104  CB  SER A 280      50.160  33.410  31.070  1.00  0.00           C
ATOM   4105  HB1 SER A 280      50.050  34.360  30.530  1.00  0.00           H
ATOM   4106  HB2 SER A 280      49.150  33.010  31.190  1.00  0.00           H
ATOM   4107  OG  SER A 280      51.000  32.530  30.480  1.00  0.00           O
ATOM   4108  HG  SER A 280      50.410  31.820  30.220  1.00  0.00           H
ATOM   4109  C   SER A 280      52.160  34.540  32.170  1.00  0.00           C
ATOM   4110  O   SER A 280      52.200  35.630  31.620  1.00  0.00           O
ATOM   4111  N   THR A 281      53.230  33.980  32.640  1.00  0.00           N
ATOM   4112  H   THR A 281      53.090  33.010  32.880  1.00  0.00           H
ATOM   4113  CA  THR A 281      54.640  34.440  32.470  1.00  0.00           C
ATOM   4114  HA  THR A 281      54.660  35.520  32.650  1.00  0.00           H
ATOM   4115  CB  THR A 281      55.570  33.860  33.440  1.00  0.00           C
ATOM   4116  HB  THR A 281      56.590  33.970  33.060  1.00  0.00           H
ATOM   4117  CG2 THR A 281      55.440  34.330  34.850  1.00  0.00           C
ATOM   4118 1HG2 THR A 281      54.440  34.380  35.270  1.00  0.00           H
ATOM   4119 2HG2 THR A 281      55.930  33.640  35.540  1.00  0.00           H
ATOM   4120 3HG2 THR A 281      55.770  35.370  34.840  1.00  0.00           H
ATOM   4121  OG1 THR A 281      55.270  32.530  33.430  1.00  0.00           O
ATOM   4122  HG1 THR A 281      55.960  32.030  32.990  1.00  0.00           H
ATOM   4123  C   THR A 281      55.080  34.230  31.010  1.00  0.00           C
ATOM   4124  O   THR A 281      54.670  33.210  30.440  1.00  0.00           O
ATOM   4125  N   ARG A 282      56.180  34.880  30.560  1.00  0.00           N
ATOM   4126  H   ARG A 282      56.640  35.510  31.190  1.00  0.00           H
ATOM   4127  CA  ARG A 282      56.810  34.440  29.300  1.00  0.00           C
ATOM   4128  HA  ARG A 282      56.140  34.400  28.440  1.00  0.00           H
ATOM   4129  CB  ARG A 282      58.040  35.380  28.900  1.00  0.00           C
ATOM   4130  HB1 ARG A 282      58.750  34.880  28.240  1.00  0.00           H
ATOM   4131  HB2 ARG A 282      58.550  35.750  29.790  1.00  0.00           H
ATOM   4132  CG  ARG A 282      57.520  36.600  28.080  1.00  0.00           C
ATOM   4133  HG1 ARG A 282      56.610  37.020  28.490  1.00  0.00           H
ATOM   4134  HG2 ARG A 282      57.270  36.210  27.100  1.00  0.00           H
ATOM   4135  CD  ARG A 282      58.620  37.750  28.010  1.00  0.00           C
ATOM   4136  HD1 ARG A 282      59.440  37.280  27.450  1.00  0.00           H
ATOM   4137  HD2 ARG A 282      58.840  38.010  29.040  1.00  0.00           H
ATOM   4138  NE  ARG A 282      58.090  38.930  27.290  1.00  0.00           N
ATOM   4139  HE  ARG A 282      57.210  39.320  27.590  1.00  0.00           H
ATOM   4140  CZ  ARG A 282      58.850  39.740  26.500  1.00  0.00           C
ATOM   4141  NH1 ARG A 282      60.040  39.570  26.130  1.00  0.00           N
ATOM   4142 1HH1 ARG A 282      60.600  38.920  26.650  1.00  0.00           H
ATOM   4143 2HH1 ARG A 282      60.470  40.280  25.550  1.00  0.00           H
ATOM   4144  NH2 ARG A 282      58.270  40.810  26.030  1.00  0.00           N
ATOM   4145 1HH2 ARG A 282      57.340  41.020  26.330  1.00  0.00           H
ATOM   4146 2HH2 ARG A 282      58.800  41.510  25.530  1.00  0.00           H
ATOM   4147  C   ARG A 282      57.330  32.990  29.480  1.00  0.00           C
ATOM   4148  O   ARG A 282      58.050  32.730  30.430  1.00  0.00           O
ATOM   4149  N   PRO A 283      57.070  32.030  28.530  1.00  0.00           N
ATOM   4150  CD  PRO A 283      56.240  32.140  27.330  1.00  0.00           C
ATOM   4151  HD1 PRO A 283      56.740  32.840  26.670  1.00  0.00           H
ATOM   4152  HD2 PRO A 283      55.290  32.550  27.700  1.00  0.00           H
ATOM   4153  CG  PRO A 283      55.940  30.710  26.800  1.00  0.00           C
ATOM   4154  HG1 PRO A 283      55.800  30.640  25.720  1.00  0.00           H
ATOM   4155  HG2 PRO A 283      55.010  30.300  27.180  1.00  0.00           H
ATOM   4156  CB  PRO A 283      57.210  30.050  27.280  1.00  0.00           C
ATOM   4157  HB1 PRO A 283      57.990  30.190  26.520  1.00  0.00           H
ATOM   4158  HB2 PRO A 283      57.080  28.980  27.440  1.00  0.00           H
ATOM   4159  CA  PRO A 283      57.700  30.730  28.530  1.00  0.00           C
ATOM   4160  HA  PRO A 283      57.290  30.110  29.340  1.00  0.00           H
ATOM   4161  C   PRO A 283      59.200  30.840  28.520  1.00  0.00           C
ATOM   4162  O   PRO A 283      59.750  31.450  27.670  1.00  0.00           O
ATOM   4163  N   HIS A 284      59.950  30.080  29.360  1.00  0.00           N
ATOM   4164  H   HIS A 284      59.510  29.460  30.020  1.00  0.00           H
ATOM   4165  CA  HIS A 284      61.390  30.100  29.440  1.00  0.00           C
ATOM   4166  HA  HIS A 284      61.710  31.140  29.380  1.00  0.00           H
ATOM   4167  CB  HIS A 284      61.970  29.370  30.670  1.00  0.00           C
ATOM   4168  HB1 HIS A 284      62.970  28.950  30.550  1.00  0.00           H
ATOM   4169  HB2 HIS A 284      61.280  28.570  30.960  1.00  0.00           H
ATOM   4170  CG  HIS A 284      61.960  30.380  31.790  1.00  0.00           C
ATOM   4171  ND1 HIS A 284      60.930  30.630  32.670  1.00  0.00           N
ATOM   4172  CE1 HIS A 284      61.410  31.580  33.450  1.00  0.00           C
ATOM   4173  HE1 HIS A 284      60.810  32.080  34.200  1.00  0.00           H
ATOM   4174  NE2 HIS A 284      62.640  31.930  33.160  1.00  0.00           N
ATOM   4175  HE2 HIS A 284      63.260  32.510  33.690  1.00  0.00           H
ATOM   4176  CD2 HIS A 284      63.010  31.130  32.090  1.00  0.00           C
ATOM   4177  HD2 HIS A 284      63.950  30.870  31.630  1.00  0.00           H
ATOM   4178  C   HIS A 284      61.890  29.370  28.200  1.00  0.00           C
ATOM   4179  O   HIS A 284      61.440  28.250  27.750  1.00  0.00           O
ATOM   4180  N   SER A 285      62.930  29.920  27.520  1.00  0.00           N
ATOM   4181  H   SER A 285      63.280  30.740  27.990  1.00  0.00           H
ATOM   4182  CA  SER A 285      63.540  29.390  26.230  1.00  0.00           C
ATOM   4183  HA  SER A 285      62.720  28.910  25.700  1.00  0.00           H
ATOM   4184  CB  SER A 285      64.130  30.530  25.390  1.00  0.00           C
ATOM   4185  HB1 SER A 285      64.460  30.060  24.460  1.00  0.00           H
ATOM   4186  HB2 SER A 285      65.100  30.780  25.830  1.00  0.00           H
ATOM   4187  OG  SER A 285      63.260  31.570  25.120  1.00  0.00           O
ATOM   4188  HG  SER A 285      62.370  31.230  25.150  1.00  0.00           H
ATOM   4189  C   SER A 285      64.550  28.240  26.520  1.00  0.00           C
ATOM   4190  OC1 SER A 285      64.310  27.100  26.120  1.00  0.00           O
ATOM   4191  OC2 SER A 285      65.670  28.530  27.040  1.00  0.00           O
ATOM   4192  H01 UNK B 286      37.290  46.580  53.130  1.00  0.00            
ATOM   4193  H06 UNK B 286      38.010  44.200  44.710  1.00  0.00            
ATOM   4194  H04 UNK B 286      37.350  45.520  45.330  1.00  0.00            
ATOM   4195  H03 UNK B 286      36.740  45.300  52.300  1.00  0.00            
ATOM   4196  H05 UNK B 286      38.650  44.770  46.070  1.00  0.00            
ATOM   4197  H02 UNK B 286      35.930  46.760  52.360  1.00  0.00            
ATOM   4198  O   UNK B 286      39.550  48.240  50.490  1.00  0.00            
ATOM   4199  O1  UNK B 286      38.370  48.890  52.110  1.00  0.00            
ATOM   4200  N   UNK B 286      36.850  46.320  52.230  1.00  0.00            
ATOM   4201  N1  UNK B 286      36.570  43.900  47.550  1.00  0.00            
ATOM   4202  N2  UNK B 286      35.830  43.300  45.360  1.00  0.00            
ATOM   4203  N3  UNK B 286      37.740  44.610  45.620  1.00  0.00            
ATOM   4204  C   UNK B 286      36.650  47.090  49.880  1.00  0.00            
ATOM   4205  C1  UNK B 286      36.110  45.850  49.090  1.00  0.00            
ATOM   4206  C2  UNK B 286      37.630  46.870  51.050  1.00  0.00            
ATOM   4207  C3  UNK B 286      37.200  44.940  48.390  1.00  0.00            
ATOM   4208  C4  UNK B 286      38.560  48.110  51.170  1.00  0.00            
ATOM   4209  C5  UNK B 286      36.790  43.790  46.260  1.00  0.00            
ATOM   4210  C6  UNK B 286      34.360  43.610  45.540  1.00  0.00            
ATOM   4211  C7  UNK B 286      36.040  42.350  44.240  1.00  0.00            
ATOM   4212  H   UNK B 286      35.810  47.630  50.340  1.00  0.00            
ATOM   4213  H1  UNK B 286      37.080  47.800  49.150  1.00  0.00            
ATOM   4214  H2  UNK B 286      35.440  45.190  49.660  1.00  0.00            
ATOM   4215  H3  UNK B 286      35.440  46.150  48.270  1.00  0.00            
ATOM   4216  H4  UNK B 286      38.370  46.160  50.690  1.00  0.00            
ATOM   4217  H5  UNK B 286      37.880  45.580  47.820  1.00  0.00            
ATOM   4218  H6  UNK B 286      37.880  44.530  49.150  1.00  0.00            
ATOM   4219  H7  UNK B 286      33.650  43.090  44.870  1.00  0.00            
ATOM   4220  H8  UNK B 286      34.180  44.670  45.320  1.00  0.00            
ATOM   4221  H9  UNK B 286      33.980  43.430  46.550  1.00  0.00            
ATOM   4222  H10 UNK B 286      36.750  42.770  43.520  1.00  0.00            
ATOM   4223  H11 UNK B 286      35.120  42.160  43.670  1.00  0.00            
ATOM   4224  H12 UNK B 286      36.510  41.480  44.720  1.00  0.00            
END
