# Supplementary material for: A multicentric consortium study demonstrates that dimethylarginine dimethylaminohydrolase 2 is not a dimethylarginine dimethylaminohydrolase
Source: Nat Commun. 2023 Jun 9;14:3392. doi: 10.1038/s41467-023-38467-9 (PMC10256801; doi:10.1038/s41467-023-38467-9)
Supplement: Supplementary file 9 — Source Data [file 41467_2023_38467_MOESM9_ESM.zip › Source Data/File 15.6_DDAH2-ModelB-MDS-final-3.pdb]

CRYST1   80.279   80.279   80.279  90.00  90.00  90.00 P 1           1
ATOM      1  N   MET A   1      45.626  43.343  19.034  1.00  0.00           N
ATOM      2  H1  MET A   1      45.923  42.821  18.214  1.00  0.00           H
ATOM      3  H2  MET A   1      45.889  44.302  18.892  1.00  0.00           H
ATOM      4  H3  MET A   1      46.100  43.073  19.880  1.00  0.00           H
ATOM      5  CA  MET A   1      44.168  43.169  19.322  1.00  0.00           C
ATOM      6  HA  MET A   1      44.079  43.593  20.315  1.00  0.00           H
ATOM      7  CB  MET A   1      43.283  43.992  18.343  1.00  0.00           C
ATOM      8  HB1 MET A   1      43.267  43.545  17.342  1.00  0.00           H
ATOM      9  HB2 MET A   1      43.760  44.965  18.207  1.00  0.00           H
ATOM     10  CG  MET A   1      41.857  44.189  18.801  1.00  0.00           C
ATOM     11  HG1 MET A   1      41.261  43.276  18.860  1.00  0.00           H
ATOM     12  HG2 MET A   1      41.217  44.735  18.114  1.00  0.00           H
ATOM     13  SD  MET A   1      41.817  45.118  20.405  1.00  0.00           S
ATOM     14  CE  MET A   1      42.349  46.716  19.798  1.00  0.00           C
ATOM     15  HE1 MET A   1      43.438  46.780  19.853  1.00  0.00           H
ATOM     16  HE2 MET A   1      41.920  46.854  18.809  1.00  0.00           H
ATOM     17  HE3 MET A   1      42.003  47.504  20.474  1.00  0.00           H
ATOM     18  C   MET A   1      43.903  41.715  19.573  1.00  0.00           C
ATOM     19  O   MET A   1      44.166  40.859  18.678  1.00  0.00           O
ATOM     20  N   GLY A   2      43.333  41.416  20.705  1.00  0.00           N
ATOM     21  H   GLY A   2      43.110  42.210  21.277  1.00  0.00           H
ATOM     22  CA  GLY A   2      42.989  40.126  21.248  1.00  0.00           C
ATOM     23  HA1 GLY A   2      42.745  40.242  22.300  1.00  0.00           H
ATOM     24  HA2 GLY A   2      43.790  39.411  21.048  1.00  0.00           H
ATOM     25  C   GLY A   2      41.670  39.583  20.748  1.00  0.00           C
ATOM     26  O   GLY A   2      40.775  40.357  20.351  1.00  0.00           O
ATOM     27  N   THR A   3      41.606  38.262  20.670  1.00  0.00           N
ATOM     28  H   THR A   3      42.373  37.653  20.940  1.00  0.00           H
ATOM     29  CA  THR A   3      40.404  37.505  20.424  1.00  0.00           C
ATOM     30  HA  THR A   3      39.716  37.945  19.704  1.00  0.00           H
ATOM     31  CB  THR A   3      40.738  36.198  19.739  1.00  0.00           C
ATOM     32  HB  THR A   3      41.435  35.741  20.438  1.00  0.00           H
ATOM     33  CG2 THR A   3      39.467  35.377  19.438  1.00  0.00           C
ATOM     34 1HG2 THR A   3      39.726  34.341  19.248  1.00  0.00           H
ATOM     35 2HG2 THR A   3      38.746  35.334  20.251  1.00  0.00           H
ATOM     36 3HG2 THR A   3      38.943  35.881  18.625  1.00  0.00           H
ATOM     37  OG1 THR A   3      41.349  36.399  18.512  1.00  0.00           O
ATOM     38  HG1 THR A   3      41.674  35.599  18.110  1.00  0.00           H
ATOM     39  C   THR A   3      39.659  37.404  21.819  1.00  0.00           C
ATOM     40  O   THR A   3      40.262  36.879  22.786  1.00  0.00           O
ATOM     41  N   PRO A   4      38.367  37.775  21.963  1.00  0.00           N
ATOM     42  CD  PRO A   4      37.538  38.177  20.891  1.00  0.00           C
ATOM     43  HD1 PRO A   4      37.274  37.321  20.282  1.00  0.00           H
ATOM     44  HD2 PRO A   4      38.076  38.998  20.417  1.00  0.00           H
ATOM     45  CG  PRO A   4      36.190  38.704  21.344  1.00  0.00           C
ATOM     46  HG1 PRO A   4      35.386  38.394  20.684  1.00  0.00           H
ATOM     47  HG2 PRO A   4      36.276  39.776  21.521  1.00  0.00           H
ATOM     48  CB  PRO A   4      36.063  37.956  22.748  1.00  0.00           C
ATOM     49  HB1 PRO A   4      35.562  37.009  22.590  1.00  0.00           H
ATOM     50  HB2 PRO A   4      35.592  38.566  23.528  1.00  0.00           H
ATOM     51  CA  PRO A   4      37.548  37.700  23.174  1.00  0.00           C
ATOM     52  HA  PRO A   4      37.839  38.433  23.928  1.00  0.00           H
ATOM     53  C   PRO A   4      37.644  36.260  23.784  1.00  0.00           C
ATOM     54  O   PRO A   4      37.624  35.290  23.018  1.00  0.00           O
ATOM     55  N   GLY A   5      37.597  36.169  25.120  1.00  0.00           N
ATOM     56  H   GLY A   5      37.406  37.045  25.586  1.00  0.00           H
ATOM     57  CA  GLY A   5      37.570  34.935  25.839  1.00  0.00           C
ATOM     58  HA1 GLY A   5      36.684  34.361  25.586  1.00  0.00           H
ATOM     59  HA2 GLY A   5      37.496  35.163  26.897  1.00  0.00           H
ATOM     60  C   GLY A   5      38.856  34.050  25.658  1.00  0.00           C
ATOM     61  O   GLY A   5      39.120  33.240  26.522  1.00  0.00           O
ATOM     62  N   GLU A   6      39.648  34.207  24.579  1.00  0.00           N
ATOM     63  H   GLU A   6      39.482  34.929  23.892  1.00  0.00           H
ATOM     64  CA  GLU A   6      40.824  33.442  24.248  1.00  0.00           C
ATOM     65  HA  GLU A   6      40.765  32.564  24.895  1.00  0.00           H
ATOM     66  CB  GLU A   6      40.871  33.158  22.827  1.00  0.00           C
ATOM     67  HB1 GLU A   6      41.716  32.484  22.671  1.00  0.00           H
ATOM     68  HB2 GLU A   6      41.111  34.082  22.296  1.00  0.00           H
ATOM     69  CG  GLU A   6      39.591  32.542  22.060  1.00  0.00           C
ATOM     70  HG1 GLU A   6      39.822  32.426  21.002  1.00  0.00           H
ATOM     71  HG2 GLU A   6      38.748  33.228  22.160  1.00  0.00           H
ATOM     72  CD  GLU A   6      39.159  31.221  22.628  1.00  0.00           C
ATOM     73  OE1 GLU A   6      39.994  30.322  22.539  1.00  0.00           O
ATOM     74  OE2 GLU A   6      38.053  31.098  23.102  1.00  0.00           O
ATOM     75  C   GLU A   6      42.199  34.163  24.765  1.00  0.00           C
ATOM     76  O   GLU A   6      43.159  33.523  25.247  1.00  0.00           O
ATOM     77  N   GLY A   7      42.303  35.505  24.665  1.00  0.00           N
ATOM     78  H   GLY A   7      41.665  35.957  24.024  1.00  0.00           H
ATOM     79  CA  GLY A   7      43.327  36.297  25.318  1.00  0.00           C
ATOM     80  HA1 GLY A   7      43.538  37.156  24.675  1.00  0.00           H
ATOM     81  HA2 GLY A   7      44.175  35.638  25.473  1.00  0.00           H
ATOM     82  C   GLY A   7      42.815  36.805  26.661  1.00  0.00           C
ATOM     83  O   GLY A   7      43.335  37.837  27.186  1.00  0.00           O
ATOM     84  N   LEU A   8      41.880  36.104  27.307  1.00  0.00           N
ATOM     85  H   LEU A   8      41.521  35.285  26.827  1.00  0.00           H
ATOM     86  CA  LEU A   8      41.392  36.187  28.650  1.00  0.00           C
ATOM     87  HA  LEU A   8      41.604  37.195  29.015  1.00  0.00           H
ATOM     88  CB  LEU A   8      39.864  36.018  28.555  1.00  0.00           C
ATOM     89  HB1 LEU A   8      39.588  35.019  28.231  1.00  0.00           H
ATOM     90  HB2 LEU A   8      39.443  36.757  27.868  1.00  0.00           H
ATOM     91  CG  LEU A   8      39.232  36.214  30.004  1.00  0.00           C
ATOM     92  HG  LEU A   8      39.491  35.433  30.721  1.00  0.00           H
ATOM     93  CD1 LEU A   8      39.483  37.544  30.693  1.00  0.00           C
ATOM     94 1HD1 LEU A   8      40.550  37.735  30.820  1.00  0.00           H
ATOM     95 2HD1 LEU A   8      39.178  38.358  30.045  1.00  0.00           H
ATOM     96 3HD1 LEU A   8      38.922  37.563  31.639  1.00  0.00           H
ATOM     97  CD2 LEU A   8      37.774  35.922  29.883  1.00  0.00           C
ATOM     98 1HD2 LEU A   8      37.312  36.433  29.035  1.00  0.00           H
ATOM     99 2HD2 LEU A   8      37.634  34.871  29.600  1.00  0.00           H
ATOM    100 3HD2 LEU A   8      37.234  36.039  30.818  1.00  0.00           H
ATOM    101  C   LEU A   8      41.933  35.099  29.631  1.00  0.00           C
ATOM    102  O   LEU A   8      41.972  33.931  29.288  1.00  0.00           O
ATOM    103  N   GLY A   9      42.364  35.564  30.813  1.00  0.00           N
ATOM    104  H   GLY A   9      42.446  36.559  30.945  1.00  0.00           H
ATOM    105  CA  GLY A   9      42.783  34.682  31.903  1.00  0.00           C
ATOM    106  HA1 GLY A   9      41.979  33.996  32.179  1.00  0.00           H
ATOM    107  HA2 GLY A   9      42.944  35.348  32.758  1.00  0.00           H
ATOM    108  C   GLY A   9      44.079  33.866  31.682  1.00  0.00           C
ATOM    109  O   GLY A   9      44.375  32.868  32.327  1.00  0.00           O
ATOM    110  N   ARG A  10      44.872  34.145  30.641  1.00  0.00           N
ATOM    111  H   ARG A  10      44.432  34.806  30.016  1.00  0.00           H
ATOM    112  CA  ARG A  10      46.075  33.356  30.283  1.00  0.00           C
ATOM    113  HA  ARG A  10      45.837  32.290  30.292  1.00  0.00           H
ATOM    114  CB  ARG A  10      46.575  33.656  28.818  1.00  0.00           C
ATOM    115  HB1 ARG A  10      47.457  33.039  28.616  1.00  0.00           H
ATOM    116  HB2 ARG A  10      46.908  34.684  28.890  1.00  0.00           H
ATOM    117  CG  ARG A  10      45.610  33.522  27.652  1.00  0.00           C
ATOM    118  HG1 ARG A  10      44.694  34.067  27.859  1.00  0.00           H
ATOM    119  HG2 ARG A  10      45.291  32.486  27.479  1.00  0.00           H
ATOM    120  CD  ARG A  10      46.181  34.140  26.461  1.00  0.00           C
ATOM    121  HD1 ARG A  10      46.232  35.200  26.699  1.00  0.00           H
ATOM    122  HD2 ARG A  10      45.451  34.046  25.656  1.00  0.00           H
ATOM    123  NE  ARG A  10      47.484  33.688  26.008  1.00  0.00           N
ATOM    124  HE  ARG A  10      48.271  34.038  26.534  1.00  0.00           H
ATOM    125  CZ  ARG A  10      47.835  32.920  24.987  1.00  0.00           C
ATOM    126  NH1 ARG A  10      46.951  32.625  24.103  1.00  0.00           N
ATOM    127 1HH1 ARG A  10      46.022  32.999  24.229  1.00  0.00           H
ATOM    128 2HH1 ARG A  10      47.279  32.364  23.188  1.00  0.00           H
ATOM    129  NH2 ARG A  10      49.030  32.486  24.851  1.00  0.00           N
ATOM    130 1HH2 ARG A  10      49.752  32.780  25.488  1.00  0.00           H
ATOM    131 2HH2 ARG A  10      49.211  31.765  24.165  1.00  0.00           H
ATOM    132  C   ARG A  10      47.184  33.557  31.318  1.00  0.00           C
ATOM    133  O   ARG A  10      47.692  34.672  31.415  1.00  0.00           O
ATOM    134  N   CYS A  11      47.357  32.622  32.192  1.00  0.00           N
ATOM    135  H   CYS A  11      46.932  31.731  31.967  1.00  0.00           H
ATOM    136  CA  CYS A  11      48.245  32.554  33.351  1.00  0.00           C
ATOM    137  HA  CYS A  11      48.940  33.401  33.312  1.00  0.00           H
ATOM    138  CB  CYS A  11      47.533  32.775  34.595  1.00  0.00           C
ATOM    139  HB1 CYS A  11      47.239  33.817  34.530  1.00  0.00           H
ATOM    140  HB2 CYS A  11      48.178  32.527  35.440  1.00  0.00           H
ATOM    141  SG  CYS A  11      46.023  31.814  34.745  1.00  0.00           S
ATOM    142  HG  CYS A  11      45.434  31.972  33.559  1.00  0.00           H
ATOM    143  C   CYS A  11      49.137  31.311  33.402  1.00  0.00           C
ATOM    144  O   CYS A  11      48.805  30.227  32.941  1.00  0.00           O
ATOM    145  N   SER A  12      50.264  31.419  34.129  1.00  0.00           N
ATOM    146  H   SER A  12      50.602  32.324  34.431  1.00  0.00           H
ATOM    147  CA  SER A  12      51.033  30.255  34.586  1.00  0.00           C
ATOM    148  HA  SER A  12      50.399  29.371  34.502  1.00  0.00           H
ATOM    149  CB  SER A  12      52.304  30.086  33.777  1.00  0.00           C
ATOM    150  HB1 SER A  12      52.113  30.147  32.702  1.00  0.00           H
ATOM    151  HB2 SER A  12      52.746  29.107  33.931  1.00  0.00           H
ATOM    152  OG  SER A  12      53.261  31.144  33.976  1.00  0.00           O
ATOM    153  HG  SER A  12      54.032  30.753  33.560  1.00  0.00           H
ATOM    154  C   SER A  12      51.397  30.268  36.063  1.00  0.00           C
ATOM    155  O   SER A  12      51.973  29.347  36.636  1.00  0.00           O
ATOM    156  N   HIS A  13      51.067  31.395  36.663  1.00  0.00           N
ATOM    157  H   HIS A  13      50.594  32.101  36.130  1.00  0.00           H
ATOM    158  CA  HIS A  13      51.187  31.619  38.089  1.00  0.00           C
ATOM    159  HA  HIS A  13      51.307  30.690  38.644  1.00  0.00           H
ATOM    160  CB  HIS A  13      52.379  32.523  38.292  1.00  0.00           C
ATOM    161  HB1 HIS A  13      52.329  32.779  39.347  1.00  0.00           H
ATOM    162  HB2 HIS A  13      52.138  33.503  37.872  1.00  0.00           H
ATOM    163  CG  HIS A  13      53.765  32.061  37.862  1.00  0.00           C
ATOM    164  ND1 HIS A  13      54.236  31.791  36.620  1.00  0.00           N
ATOM    165  HD1 HIS A  13      53.609  31.736  35.828  1.00  0.00           H
ATOM    166  CE1 HIS A  13      55.466  31.253  36.664  1.00  0.00           C
ATOM    167  HE1 HIS A  13      55.955  30.892  35.764  1.00  0.00           H
ATOM    168  NE2 HIS A  13      55.837  31.098  37.925  1.00  0.00           N
ATOM    169  CD2 HIS A  13      54.771  31.616  38.702  1.00  0.00           C
ATOM    170  HD2 HIS A  13      54.628  31.649  39.768  1.00  0.00           H
ATOM    171  C   HIS A  13      49.908  32.279  38.722  1.00  0.00           C
ATOM    172  O   HIS A  13      49.134  32.908  38.027  1.00  0.00           O
ATOM    173  N   ALA A  14      49.817  32.172  40.051  1.00  0.00           N
ATOM    174  H   ALA A  14      50.528  31.662  40.561  1.00  0.00           H
ATOM    175  CA  ALA A  14      48.736  32.730  40.829  1.00  0.00           C
ATOM    176  HA  ALA A  14      48.247  33.568  40.339  1.00  0.00           H
ATOM    177  CB  ALA A  14      47.599  31.682  41.111  1.00  0.00           C
ATOM    178  HB1 ALA A  14      47.307  31.251  40.159  1.00  0.00           H
ATOM    179  HB2 ALA A  14      48.059  30.861  41.670  1.00  0.00           H
ATOM    180  HB3 ALA A  14      46.739  32.062  41.678  1.00  0.00           H
ATOM    181  C   ALA A  14      49.178  33.342  42.204  1.00  0.00           C
ATOM    182  O   ALA A  14      50.023  32.765  42.862  1.00  0.00           O
ATOM    183  N   LEU A  15      48.614  34.465  42.632  1.00  0.00           N
ATOM    184  H   LEU A  15      47.902  34.869  42.053  1.00  0.00           H
ATOM    185  CA  LEU A  15      48.889  35.087  43.929  1.00  0.00           C
ATOM    186  HA  LEU A  15      49.618  34.430  44.391  1.00  0.00           H
ATOM    187  CB  LEU A  15      49.353  36.583  43.702  1.00  0.00           C
ATOM    188  HB1 LEU A  15      49.495  37.143  44.631  1.00  0.00           H
ATOM    189  HB2 LEU A  15      48.436  37.092  43.398  1.00  0.00           H
ATOM    190  CG  LEU A  15      50.467  36.919  42.688  1.00  0.00           C
ATOM    191  HG  LEU A  15      50.167  36.619  41.688  1.00  0.00           H
ATOM    192  CD1 LEU A  15      50.782  38.388  42.711  1.00  0.00           C
ATOM    193 1HD1 LEU A  15      51.532  38.683  41.980  1.00  0.00           H
ATOM    194 2HD1 LEU A  15      49.919  39.026  42.500  1.00  0.00           H
ATOM    195 3HD1 LEU A  15      51.192  38.588  43.703  1.00  0.00           H
ATOM    196  CD2 LEU A  15      51.822  36.236  43.059  1.00  0.00           C
ATOM    197 1HD2 LEU A  15      52.683  36.623  42.520  1.00  0.00           H
ATOM    198 2HD2 LEU A  15      51.991  36.472  44.109  1.00  0.00           H
ATOM    199 3HD2 LEU A  15      51.811  35.158  42.870  1.00  0.00           H
ATOM    200  C   LEU A  15      47.689  35.088  44.871  1.00  0.00           C
ATOM    201  O   LEU A  15      46.521  35.470  44.502  1.00  0.00           O
ATOM    202  N   ILE A  16      47.971  34.829  46.118  1.00  0.00           N
ATOM    203  H   ILE A  16      48.865  34.443  46.374  1.00  0.00           H
ATOM    204  CA  ILE A  16      47.071  34.841  47.256  1.00  0.00           C
ATOM    205  HA  ILE A  16      46.213  35.471  47.034  1.00  0.00           H
ATOM    206  CB  ILE A  16      46.453  33.412  47.591  1.00  0.00           C
ATOM    207  HB  ILE A  16      45.717  33.590  48.377  1.00  0.00           H
ATOM    208  CG2 ILE A  16      45.616  32.892  46.363  1.00  0.00           C
ATOM    209 1HG2 ILE A  16      44.946  32.053  46.559  1.00  0.00           H
ATOM    210 2HG2 ILE A  16      44.958  33.707  46.045  1.00  0.00           H
ATOM    211 3HG2 ILE A  16      46.253  32.672  45.502  1.00  0.00           H
ATOM    212  CG1 ILE A  16      47.364  32.263  48.078  1.00  0.00           C
ATOM    213 1HG1 ILE A  16      48.133  32.625  48.767  1.00  0.00           H
ATOM    214 2HG1 ILE A  16      47.920  32.023  47.170  1.00  0.00           H
ATOM    215  CD  ILE A  16      46.610  31.048  48.624  1.00  0.00           C
ATOM    216  HD1 ILE A  16      47.391  30.350  48.932  1.00  0.00           H
ATOM    217  HD2 ILE A  16      46.049  31.284  49.524  1.00  0.00           H
ATOM    218  HD3 ILE A  16      45.942  30.631  47.861  1.00  0.00           H
ATOM    219  C   ILE A  16      47.881  35.431  48.389  1.00  0.00           C
ATOM    220  O   ILE A  16      49.143  35.403  48.363  1.00  0.00           O
ATOM    221  N   ARG A  17      47.196  35.836  49.455  1.00  0.00           N
ATOM    222  H   ARG A  17      46.181  35.774  49.495  1.00  0.00           H
ATOM    223  CA  ARG A  17      47.818  36.330  50.696  1.00  0.00           C
ATOM    224  HA  ARG A  17      48.837  35.939  50.716  1.00  0.00           H
ATOM    225  CB  ARG A  17      47.824  37.813  50.578  1.00  0.00           C
ATOM    226  HB1 ARG A  17      46.859  38.305  50.454  1.00  0.00           H
ATOM    227  HB2 ARG A  17      48.412  38.091  49.705  1.00  0.00           H
ATOM    228  CG  ARG A  17      48.486  38.392  51.854  1.00  0.00           C
ATOM    229  HG1 ARG A  17      49.312  37.754  52.182  1.00  0.00           H
ATOM    230  HG2 ARG A  17      47.826  38.544  52.712  1.00  0.00           H
ATOM    231  CD  ARG A  17      49.116  39.779  51.594  1.00  0.00           C
ATOM    232  HD1 ARG A  17      48.280  40.409  51.287  1.00  0.00           H
ATOM    233  HD2 ARG A  17      49.759  39.624  50.723  1.00  0.00           H
ATOM    234  NE  ARG A  17      49.821  40.138  52.835  1.00  0.00           N
ATOM    235  HE  ARG A  17      49.422  39.674  53.639  1.00  0.00           H
ATOM    236  CZ  ARG A  17      51.015  40.703  52.933  1.00  0.00           C
ATOM    237  NH1 ARG A  17      51.547  41.387  51.939  1.00  0.00           N
ATOM    238 1HH1 ARG A  17      51.061  41.567  51.082  1.00  0.00           H
ATOM    239 2HH1 ARG A  17      52.554  41.478  51.901  1.00  0.00           H
ATOM    240  NH2 ARG A  17      51.661  40.577  54.062  1.00  0.00           N
ATOM    241 1HH2 ARG A  17      51.219  39.975  54.747  1.00  0.00           H
ATOM    242 2HH2 ARG A  17      52.541  41.058  54.168  1.00  0.00           H
ATOM    243  C   ARG A  17      47.107  35.927  52.038  1.00  0.00           C
ATOM    244  O   ARG A  17      45.890  36.027  52.140  1.00  0.00           O
ATOM    245  N   GLY A  18      47.792  35.502  53.047  1.00  0.00           N
ATOM    246  H   GLY A  18      48.793  35.507  52.931  1.00  0.00           H
ATOM    247  CA  GLY A  18      47.278  34.749  54.263  1.00  0.00           C
ATOM    248  HA1 GLY A  18      48.197  34.342  54.687  1.00  0.00           H
ATOM    249  HA2 GLY A  18      46.696  33.946  53.816  1.00  0.00           H
ATOM    250  C   GLY A  18      46.456  35.540  55.197  1.00  0.00           C
ATOM    251  O   GLY A  18      46.604  36.709  55.344  1.00  0.00           O
ATOM    252  N   VAL A  19      45.540  34.912  55.908  1.00  0.00           N
ATOM    253  H   VAL A  19      45.527  33.904  55.882  1.00  0.00           H
ATOM    254  CA  VAL A  19      44.536  35.436  56.858  1.00  0.00           C
ATOM    255  HA  VAL A  19      44.325  36.400  56.408  1.00  0.00           H
ATOM    256  CB  VAL A  19      43.266  34.639  56.803  1.00  0.00           C
ATOM    257  HB  VAL A  19      43.395  33.799  57.482  1.00  0.00           H
ATOM    258  CG1 VAL A  19      42.125  35.583  57.238  1.00  0.00           C
ATOM    259 1HG1 VAL A  19      42.073  36.426  56.542  1.00  0.00           H
ATOM    260 2HG1 VAL A  19      41.182  35.047  57.167  1.00  0.00           H
ATOM    261 3HG1 VAL A  19      42.400  35.867  58.258  1.00  0.00           H
ATOM    262  CG2 VAL A  19      42.844  34.093  55.386  1.00  0.00           C
ATOM    263 1HG2 VAL A  19      42.014  33.383  55.403  1.00  0.00           H
ATOM    264 2HG2 VAL A  19      42.648  34.901  54.684  1.00  0.00           H
ATOM    265 3HG2 VAL A  19      43.638  33.469  54.961  1.00  0.00           H
ATOM    266  C   VAL A  19      45.090  35.650  58.298  1.00  0.00           C
ATOM    267  O   VAL A  19      45.465  34.659  58.972  1.00  0.00           O
ATOM    268  N   PRO A  20      45.015  36.892  58.832  1.00  0.00           N
ATOM    269  CD  PRO A  20      44.907  38.111  58.066  1.00  0.00           C
ATOM    270  HD1 PRO A  20      43.852  38.230  57.817  1.00  0.00           H
ATOM    271  HD2 PRO A  20      45.616  38.036  57.255  1.00  0.00           H
ATOM    272  CG  PRO A  20      45.351  39.258  58.980  1.00  0.00           C
ATOM    273  HG1 PRO A  20      44.478  39.471  59.586  1.00  0.00           H
ATOM    274  HG2 PRO A  20      45.736  40.139  58.469  1.00  0.00           H
ATOM    275  CB  PRO A  20      46.410  38.583  59.832  1.00  0.00           C
ATOM    276  HB1 PRO A  20      46.644  39.207  60.695  1.00  0.00           H
ATOM    277  HB2 PRO A  20      47.308  38.550  59.211  1.00  0.00           H
ATOM    278  CA  PRO A  20      45.643  37.272  60.089  1.00  0.00           C
ATOM    279  HA  PRO A  20      46.492  36.622  60.313  1.00  0.00           H
ATOM    280  C   PRO A  20      44.842  37.286  61.371  1.00  0.00           C
ATOM    281  O   PRO A  20      43.646  37.517  61.324  1.00  0.00           O
ATOM    282  N   GLU A  21      45.417  37.043  62.532  1.00  0.00           N
ATOM    283  H   GLU A  21      46.425  36.905  62.483  1.00  0.00           H
ATOM    284  CA  GLU A  21      44.579  36.919  63.716  1.00  0.00           C
ATOM    285  HA  GLU A  21      43.852  36.135  63.496  1.00  0.00           H
ATOM    286  CB  GLU A  21      45.404  36.615  65.012  1.00  0.00           C
ATOM    287  HB1 GLU A  21      44.817  36.851  65.901  1.00  0.00           H
ATOM    288  HB2 GLU A  21      46.296  37.242  64.990  1.00  0.00           H
ATOM    289  CG  GLU A  21      45.841  35.183  65.035  1.00  0.00           C
ATOM    290  HG1 GLU A  21      46.042  34.949  63.989  1.00  0.00           H
ATOM    291  HG2 GLU A  21      44.972  34.563  65.287  1.00  0.00           H
ATOM    292  CD  GLU A  21      46.906  34.916  66.102  1.00  0.00           C
ATOM    293  OE1 GLU A  21      47.843  35.709  66.320  1.00  0.00           O
ATOM    294  OE2 GLU A  21      46.822  33.920  66.821  1.00  0.00           O
ATOM    295  C   GLU A  21      43.773  38.136  64.138  1.00  0.00           C
ATOM    296  O   GLU A  21      42.673  37.972  64.703  1.00  0.00           O
ATOM    297  N   SER A  22      44.272  39.296  63.676  1.00  0.00           N
ATOM    298  H   SER A  22      45.247  39.384  63.447  1.00  0.00           H
ATOM    299  CA  SER A  22      43.533  40.491  63.926  1.00  0.00           C
ATOM    300  HA  SER A  22      43.494  40.739  64.992  1.00  0.00           H
ATOM    301  CB  SER A  22      44.319  41.729  63.413  1.00  0.00           C
ATOM    302  HB1 SER A  22      45.101  41.900  64.152  1.00  0.00           H
ATOM    303  HB2 SER A  22      43.560  42.513  63.322  1.00  0.00           H
ATOM    304  OG  SER A  22      44.882  41.649  62.091  1.00  0.00           O
ATOM    305  HG  SER A  22      45.478  42.400  62.027  1.00  0.00           H
ATOM    306  C   SER A  22      42.141  40.457  63.190  1.00  0.00           C
ATOM    307  O   SER A  22      41.225  41.115  63.648  1.00  0.00           O
ATOM    308  N   LEU A  23      41.998  39.705  62.097  1.00  0.00           N
ATOM    309  H   LEU A  23      42.779  39.139  61.812  1.00  0.00           H
ATOM    310  CA  LEU A  23      40.727  39.689  61.350  1.00  0.00           C
ATOM    311  HA  LEU A  23      40.275  40.680  61.342  1.00  0.00           H
ATOM    312  CB  LEU A  23      40.962  39.129  59.931  1.00  0.00           C
ATOM    313  HB1 LEU A  23      41.243  38.079  59.921  1.00  0.00           H
ATOM    314  HB2 LEU A  23      41.798  39.684  59.506  1.00  0.00           H
ATOM    315  CG  LEU A  23      39.769  39.263  58.959  1.00  0.00           C
ATOM    316  HG  LEU A  23      38.920  38.757  59.415  1.00  0.00           H
ATOM    317  CD1 LEU A  23      39.560  40.802  58.752  1.00  0.00           C
ATOM    318 1HD1 LEU A  23      39.033  41.188  59.635  1.00  0.00           H
ATOM    319 2HD1 LEU A  23      40.576  41.146  58.597  1.00  0.00           H
ATOM    320 3HD1 LEU A  23      39.049  40.897  57.790  1.00  0.00           H
ATOM    321  CD2 LEU A  23      40.085  38.607  57.582  1.00  0.00           C
ATOM    322 1HD2 LEU A  23      40.404  37.585  57.784  1.00  0.00           H
ATOM    323 2HD2 LEU A  23      39.174  38.540  56.980  1.00  0.00           H
ATOM    324 3HD2 LEU A  23      40.852  39.282  57.196  1.00  0.00           H
ATOM    325  C   LEU A  23      39.790  38.845  62.154  1.00  0.00           C
ATOM    326  O   LEU A  23      38.589  39.056  61.923  1.00  0.00           O
ATOM    327  N   ALA A  24      40.274  37.853  62.933  1.00  0.00           N
ATOM    328  H   ALA A  24      41.281  37.808  63.047  1.00  0.00           H
ATOM    329  CA  ALA A  24      39.414  37.117  63.827  1.00  0.00           C
ATOM    330  HA  ALA A  24      38.447  36.900  63.366  1.00  0.00           H
ATOM    331  CB  ALA A  24      40.060  35.759  64.136  1.00  0.00           C
ATOM    332  HB1 ALA A  24      41.026  36.017  64.565  1.00  0.00           H
ATOM    333  HB2 ALA A  24      39.354  35.181  64.737  1.00  0.00           H
ATOM    334  HB3 ALA A  24      40.188  35.322  63.141  1.00  0.00           H
ATOM    335  C   ALA A  24      39.128  37.859  65.122  1.00  0.00           C
ATOM    336  O   ALA A  24      38.061  37.760  65.650  1.00  0.00           O
ATOM    337  N   SER A  25      40.066  38.701  65.586  1.00  0.00           N
ATOM    338  H   SER A  25      41.007  38.515  65.299  1.00  0.00           H
ATOM    339  CA  SER A  25      39.869  39.617  66.737  1.00  0.00           C
ATOM    340  HA  SER A  25      39.693  39.140  67.702  1.00  0.00           H
ATOM    341  CB  SER A  25      41.187  40.359  67.052  1.00  0.00           C
ATOM    342  HB1 SER A  25      40.961  41.113  67.806  1.00  0.00           H
ATOM    343  HB2 SER A  25      41.551  40.710  66.075  1.00  0.00           H
ATOM    344  OG  SER A  25      42.047  39.382  67.554  1.00  0.00           O
ATOM    345  HG  SER A  25      41.796  39.168  68.454  1.00  0.00           H
ATOM    346  C   SER A  25      38.691  40.529  66.480  1.00  0.00           C
ATOM    347  O   SER A  25      37.821  40.717  67.257  1.00  0.00           O
ATOM    348  N   GLY A  26      38.685  41.156  65.302  1.00  0.00           N
ATOM    349  H   GLY A  26      39.507  41.079  64.729  1.00  0.00           H
ATOM    350  CA  GLY A  26      37.542  42.048  64.878  1.00  0.00           C
ATOM    351  HA1 GLY A  26      36.975  42.321  65.775  1.00  0.00           H
ATOM    352  HA2 GLY A  26      36.862  41.431  64.293  1.00  0.00           H
ATOM    353  C   GLY A  26      37.828  43.347  64.151  1.00  0.00           C
ATOM    354  O   GLY A  26      36.951  44.190  64.191  1.00  0.00           O
ATOM    355  N   GLU A  27      38.988  43.486  63.518  1.00  0.00           N
ATOM    356  H   GLU A  27      39.651  42.732  63.668  1.00  0.00           H
ATOM    357  CA  GLU A  27      39.363  44.657  62.636  1.00  0.00           C
ATOM    358  HA  GLU A  27      39.303  45.535  63.280  1.00  0.00           H
ATOM    359  CB  GLU A  27      40.808  44.644  62.053  1.00  0.00           C
ATOM    360  HB1 GLU A  27      40.928  45.480  61.370  1.00  0.00           H
ATOM    361  HB2 GLU A  27      40.998  43.723  61.498  1.00  0.00           H
ATOM    362  CG  GLU A  27      41.862  44.822  63.177  1.00  0.00           C
ATOM    363  HG1 GLU A  27      42.852  44.493  62.862  1.00  0.00           H
ATOM    364  HG2 GLU A  27      41.588  44.176  64.006  1.00  0.00           H
ATOM    365  CD  GLU A  27      42.016  46.252  63.672  1.00  0.00           C
ATOM    366  OE1 GLU A  27      42.690  46.428  64.710  1.00  0.00           O
ATOM    367  OE2 GLU A  27      41.442  47.209  63.043  1.00  0.00           O
ATOM    368  C   GLU A  27      38.444  44.824  61.445  1.00  0.00           C
ATOM    369  O   GLU A  27      38.256  45.947  60.965  1.00  0.00           O
ATOM    370  N   GLY A  28      37.700  43.791  61.061  1.00  0.00           N
ATOM    371  H   GLY A  28      37.899  42.881  61.455  1.00  0.00           H
ATOM    372  CA  GLY A  28      36.761  43.991  60.023  1.00  0.00           C
ATOM    373  HA1 GLY A  28      36.298  43.092  59.636  1.00  0.00           H
ATOM    374  HA2 GLY A  28      37.149  44.590  59.195  1.00  0.00           H
ATOM    375  C   GLY A  28      35.632  44.930  60.589  1.00  0.00           C
ATOM    376  O   GLY A  28      34.957  45.599  59.810  1.00  0.00           O
ATOM    377  N   ALA A  29      35.442  45.270  61.897  1.00  0.00           N
ATOM    378  H   ALA A  29      35.977  44.873  62.651  1.00  0.00           H
ATOM    379  CA  ALA A  29      34.392  46.159  62.422  1.00  0.00           C
ATOM    380  HA  ALA A  29      33.527  45.941  61.798  1.00  0.00           H
ATOM    381  CB  ALA A  29      34.203  45.809  63.860  1.00  0.00           C
ATOM    382  HB1 ALA A  29      33.544  46.455  64.438  1.00  0.00           H
ATOM    383  HB2 ALA A  29      33.838  44.785  63.951  1.00  0.00           H
ATOM    384  HB3 ALA A  29      35.139  45.932  64.408  1.00  0.00           H
ATOM    385  C   ALA A  29      34.727  47.669  62.119  1.00  0.00           C
ATOM    386  O   ALA A  29      33.837  48.443  61.782  1.00  0.00           O
ATOM    387  N   GLY A  30      35.994  47.932  61.898  1.00  0.00           N
ATOM    388  H   GLY A  30      36.640  47.309  62.374  1.00  0.00           H
ATOM    389  CA  GLY A  30      36.484  49.089  61.124  1.00  0.00           C
ATOM    390  HA1 GLY A  30      37.564  49.015  61.018  1.00  0.00           H
ATOM    391  HA2 GLY A  30      36.353  49.980  61.736  1.00  0.00           H
ATOM    392  C   GLY A  30      35.915  49.308  59.700  1.00  0.00           C
ATOM    393  O   GLY A  30      35.426  50.374  59.392  1.00  0.00           O
ATOM    394  N   ALA A  31      35.632  48.256  58.951  1.00  0.00           N
ATOM    395  H   ALA A  31      35.878  47.378  59.379  1.00  0.00           H
ATOM    396  CA  ALA A  31      34.922  48.171  57.714  1.00  0.00           C
ATOM    397  HA  ALA A  31      35.111  49.059  57.105  1.00  0.00           H
ATOM    398  CB  ALA A  31      35.478  46.972  56.860  1.00  0.00           C
ATOM    399  HB1 ALA A  31      35.243  46.965  55.793  1.00  0.00           H
ATOM    400  HB2 ALA A  31      36.570  47.012  56.766  1.00  0.00           H
ATOM    401  HB3 ALA A  31      35.220  46.011  57.307  1.00  0.00           H
ATOM    402  C   ALA A  31      33.381  47.929  57.821  1.00  0.00           C
ATOM    403  O   ALA A  31      32.737  47.745  56.783  1.00  0.00           O
ATOM    404  N   GLY A  32      32.889  47.751  59.024  1.00  0.00           N
ATOM    405  H   GLY A  32      33.533  47.797  59.811  1.00  0.00           H
ATOM    406  CA  GLY A  32      31.530  47.531  59.420  1.00  0.00           C
ATOM    407  HA1 GLY A  32      30.933  48.121  58.726  1.00  0.00           H
ATOM    408  HA2 GLY A  32      31.565  47.737  60.493  1.00  0.00           H
ATOM    409  C   GLY A  32      31.120  46.043  59.209  1.00  0.00           C
ATOM    410  O   GLY A  32      29.935  45.780  59.032  1.00  0.00           O
ATOM    411  N   LEU A  33      32.123  45.170  59.143  1.00  0.00           N
ATOM    412  H   LEU A  33      33.066  45.515  59.259  1.00  0.00           H
ATOM    413  CA  LEU A  33      32.002  43.715  58.890  1.00  0.00           C
ATOM    414  HA  LEU A  33      31.006  43.576  58.479  1.00  0.00           H
ATOM    415  CB  LEU A  33      32.920  43.241  57.713  1.00  0.00           C
ATOM    416  HB1 LEU A  33      32.650  42.213  57.499  1.00  0.00           H
ATOM    417  HB2 LEU A  33      33.941  43.258  58.097  1.00  0.00           H
ATOM    418  CG  LEU A  33      32.822  44.114  56.473  1.00  0.00           C
ATOM    419  HG  LEU A  33      33.326  45.070  56.626  1.00  0.00           H
ATOM    420  CD1 LEU A  33      33.585  43.525  55.310  1.00  0.00           C
ATOM    421 1HD1 LEU A  33      34.617  43.263  55.519  1.00  0.00           H
ATOM    422 2HD1 LEU A  33      33.063  42.578  55.162  1.00  0.00           H
ATOM    423 3HD1 LEU A  33      33.427  44.227  54.481  1.00  0.00           H
ATOM    424  CD2 LEU A  33      31.426  44.390  55.967  1.00  0.00           C
ATOM    425 1HD2 LEU A  33      31.474  45.060  55.108  1.00  0.00           H
ATOM    426 2HD2 LEU A  33      31.016  43.466  55.565  1.00  0.00           H
ATOM    427 3HD2 LEU A  33      30.786  44.942  56.654  1.00  0.00           H
ATOM    428  C   LEU A  33      32.218  42.828  60.162  1.00  0.00           C
ATOM    429  O   LEU A  33      33.095  43.078  60.936  1.00  0.00           O
ATOM    430  N   PRO A  34      31.547  41.715  60.258  1.00  0.00           N
ATOM    431  CD  PRO A  34      30.483  41.329  59.377  1.00  0.00           C
ATOM    432  HD1 PRO A  34      31.005  41.069  58.460  1.00  0.00           H
ATOM    433  HD2 PRO A  34      29.754  42.124  59.204  1.00  0.00           H
ATOM    434  CG  PRO A  34      29.740  40.090  60.041  1.00  0.00           C
ATOM    435  HG1 PRO A  34      29.946  39.189  59.468  1.00  0.00           H
ATOM    436  HG2 PRO A  34      28.666  40.257  60.048  1.00  0.00           H
ATOM    437  CB  PRO A  34      30.287  40.099  61.523  1.00  0.00           C
ATOM    438  HB1 PRO A  34      30.385  39.105  61.949  1.00  0.00           H
ATOM    439  HB2 PRO A  34      29.649  40.647  62.224  1.00  0.00           H
ATOM    440  CA  PRO A  34      31.582  40.757  61.413  1.00  0.00           C
ATOM    441  HA  PRO A  34      31.725  41.289  62.355  1.00  0.00           H
ATOM    442  C   PRO A  34      32.727  39.784  61.372  1.00  0.00           C
ATOM    443  O   PRO A  34      33.174  39.375  60.284  1.00  0.00           O
ATOM    444  N   ALA A  35      33.153  39.335  62.601  1.00  0.00           N
ATOM    445  H   ALA A  35      32.656  39.717  63.396  1.00  0.00           H
ATOM    446  CA  ALA A  35      34.175  38.351  62.752  1.00  0.00           C
ATOM    447  HA  ALA A  35      35.034  38.804  62.256  1.00  0.00           H
ATOM    448  CB  ALA A  35      34.555  38.318  64.280  1.00  0.00           C
ATOM    449  HB1 ALA A  35      35.149  39.211  64.454  1.00  0.00           H
ATOM    450  HB2 ALA A  35      33.652  38.262  64.875  1.00  0.00           H
ATOM    451  HB3 ALA A  35      35.191  37.463  64.507  1.00  0.00           H
ATOM    452  C   ALA A  35      33.854  36.948  62.183  1.00  0.00           C
ATOM    453  O   ALA A  35      32.720  36.448  61.985  1.00  0.00           O
ATOM    454  N   LEU A  36      34.971  36.336  61.832  1.00  0.00           N
ATOM    455  H   LEU A  36      35.827  36.792  62.098  1.00  0.00           H
ATOM    456  CA  LEU A  36      35.061  35.139  61.108  1.00  0.00           C
ATOM    457  HA  LEU A  36      34.099  34.754  60.751  1.00  0.00           H
ATOM    458  CB  LEU A  36      35.688  35.340  59.774  1.00  0.00           C
ATOM    459  HB1 LEU A  36      35.456  36.271  59.264  1.00  0.00           H
ATOM    460  HB2 LEU A  36      35.298  34.526  59.173  1.00  0.00           H
ATOM    461  CG  LEU A  36      37.223  35.177  59.648  1.00  0.00           C
ATOM    462  HG  LEU A  36      37.551  34.143  59.778  1.00  0.00           H
ATOM    463  CD1 LEU A  36      37.664  35.630  58.238  1.00  0.00           C
ATOM    464 1HD1 LEU A  36      38.748  35.748  58.183  1.00  0.00           H
ATOM    465 2HD1 LEU A  36      37.404  34.900  57.465  1.00  0.00           H
ATOM    466 3HD1 LEU A  36      37.378  36.652  57.993  1.00  0.00           H
ATOM    467  CD2 LEU A  36      37.976  36.075  60.623  1.00  0.00           C
ATOM    468 1HD2 LEU A  36      37.590  37.089  60.643  1.00  0.00           H
ATOM    469 2HD2 LEU A  36      37.798  35.688  61.631  1.00  0.00           H
ATOM    470 3HD2 LEU A  36      39.044  36.018  60.404  1.00  0.00           H
ATOM    471  C   LEU A  36      35.578  33.917  61.909  1.00  0.00           C
ATOM    472  O   LEU A  36      36.343  34.088  62.830  1.00  0.00           O
ATOM    473  N   ASP A  37      35.186  32.707  61.491  1.00  0.00           N
ATOM    474  H   ASP A  37      34.622  32.697  60.645  1.00  0.00           H
ATOM    475  CA  ASP A  37      35.772  31.476  62.063  1.00  0.00           C
ATOM    476  HA  ASP A  37      35.903  31.697  63.128  1.00  0.00           H
ATOM    477  CB  ASP A  37      34.813  30.242  61.951  1.00  0.00           C
ATOM    478  HB1 ASP A  37      34.275  30.048  61.023  1.00  0.00           H
ATOM    479  HB2 ASP A  37      33.988  30.523  62.610  1.00  0.00           H
ATOM    480  CG  ASP A  37      35.369  28.918  62.536  1.00  0.00           C
ATOM    481  OD1 ASP A  37      36.558  28.793  62.743  1.00  0.00           O
ATOM    482  OD2 ASP A  37      34.553  27.983  62.707  1.00  0.00           O
ATOM    483  C   ASP A  37      37.179  31.231  61.540  1.00  0.00           C
ATOM    484  O   ASP A  37      37.360  30.736  60.424  1.00  0.00           O
ATOM    485  N   LEU A  38      38.219  31.610  62.265  1.00  0.00           N
ATOM    486  H   LEU A  38      38.111  31.986  63.193  1.00  0.00           H
ATOM    487  CA  LEU A  38      39.589  31.622  61.782  1.00  0.00           C
ATOM    488  HA  LEU A  38      39.508  32.351  60.973  1.00  0.00           H
ATOM    489  CB  LEU A  38      40.637  32.319  62.641  1.00  0.00           C
ATOM    490  HB1 LEU A  38      40.860  31.690  63.499  1.00  0.00           H
ATOM    491  HB2 LEU A  38      40.137  33.192  63.073  1.00  0.00           H
ATOM    492  CG  LEU A  38      41.965  32.675  61.986  1.00  0.00           C
ATOM    493  HG  LEU A  38      42.412  31.750  61.620  1.00  0.00           H
ATOM    494  CD1 LEU A  38      41.873  33.818  60.881  1.00  0.00           C
ATOM    495 1HD1 LEU A  38      41.683  34.779  61.366  1.00  0.00           H
ATOM    496 2HD1 LEU A  38      42.818  33.890  60.331  1.00  0.00           H
ATOM    497 3HD1 LEU A  38      41.060  33.537  60.223  1.00  0.00           H
ATOM    498  CD2 LEU A  38      42.878  33.190  63.090  1.00  0.00           C
ATOM    499 1HD2 LEU A  38      43.791  33.548  62.625  1.00  0.00           H
ATOM    500 2HD2 LEU A  38      42.314  33.982  63.595  1.00  0.00           H
ATOM    501 3HD2 LEU A  38      43.173  32.429  63.816  1.00  0.00           H
ATOM    502  C   LEU A  38      40.017  30.277  61.214  1.00  0.00           C
ATOM    503  O   LEU A  38      40.421  30.322  60.048  1.00  0.00           O
ATOM    504  N   ALA A  39      39.855  29.156  61.912  1.00  0.00           N
ATOM    505  H   ALA A  39      39.338  29.171  62.775  1.00  0.00           H
ATOM    506  CA  ALA A  39      40.297  27.913  61.299  1.00  0.00           C
ATOM    507  HA  ALA A  39      41.338  28.040  60.991  1.00  0.00           H
ATOM    508  CB  ALA A  39      40.299  26.894  62.402  1.00  0.00           C
ATOM    509  HB1 ALA A  39      39.279  26.726  62.731  1.00  0.00           H
ATOM    510  HB2 ALA A  39      40.613  25.898  62.090  1.00  0.00           H
ATOM    511  HB3 ALA A  39      40.894  27.259  63.241  1.00  0.00           H
ATOM    512  C   ALA A  39      39.531  27.547  60.057  1.00  0.00           C
ATOM    513  O   ALA A  39      40.045  26.805  59.246  1.00  0.00           O
ATOM    514  N   LYS A  40      38.214  27.927  59.975  1.00  0.00           N
ATOM    515  H   LYS A  40      37.809  28.368  60.791  1.00  0.00           H
ATOM    516  CA  LYS A  40      37.312  27.705  58.818  1.00  0.00           C
ATOM    517  HA  LYS A  40      37.538  26.706  58.443  1.00  0.00           H
ATOM    518  CB  LYS A  40      35.834  28.009  59.189  1.00  0.00           C
ATOM    519  HB1 LYS A  40      35.784  29.006  59.622  1.00  0.00           H
ATOM    520  HB2 LYS A  40      35.472  27.299  59.936  1.00  0.00           H
ATOM    521  CG  LYS A  40      34.865  27.912  57.945  1.00  0.00           C
ATOM    522  HG1 LYS A  40      34.968  26.898  57.567  1.00  0.00           H
ATOM    523  HG2 LYS A  40      35.166  28.578  57.141  1.00  0.00           H
ATOM    524  CD  LYS A  40      33.483  28.178  58.359  1.00  0.00           C
ATOM    525  HD1 LYS A  40      33.469  28.973  59.106  1.00  0.00           H
ATOM    526  HD2 LYS A  40      33.137  27.296  58.886  1.00  0.00           H
ATOM    527  CE  LYS A  40      32.627  28.430  57.081  1.00  0.00           C
ATOM    528  HE1 LYS A  40      32.591  27.521  56.477  1.00  0.00           H
ATOM    529  HE2 LYS A  40      33.177  29.145  56.467  1.00  0.00           H
ATOM    530  NZ  LYS A  40      31.279  28.875  57.351  1.00  0.00           N
ATOM    531  HZ1 LYS A  40      31.277  29.694  57.932  1.00  0.00           H
ATOM    532  HZ2 LYS A  40      30.934  29.139  56.442  1.00  0.00           H
ATOM    533  HZ3 LYS A  40      30.764  28.102  57.741  1.00  0.00           H
ATOM    534  C   LYS A  40      37.741  28.599  57.627  1.00  0.00           C
ATOM    535  O   LYS A  40      37.735  28.205  56.447  1.00  0.00           O
ATOM    536  N   ALA A  41      38.140  29.834  57.821  1.00  0.00           N
ATOM    537  H   ALA A  41      38.212  30.084  58.791  1.00  0.00           H
ATOM    538  CA  ALA A  41      38.611  30.747  56.831  1.00  0.00           C
ATOM    539  HA  ALA A  41      37.996  30.549  55.957  1.00  0.00           H
ATOM    540  CB  ALA A  41      38.449  32.128  57.428  1.00  0.00           C
ATOM    541  HB1 ALA A  41      39.245  32.531  58.058  1.00  0.00           H
ATOM    542  HB2 ALA A  41      38.262  32.920  56.704  1.00  0.00           H
ATOM    543  HB3 ALA A  41      37.477  32.024  57.897  1.00  0.00           H
ATOM    544  C   ALA A  41      40.044  30.411  56.352  1.00  0.00           C
ATOM    545  O   ALA A  41      40.279  30.295  55.144  1.00  0.00           O
ATOM    546  N   GLN A  42      40.953  30.097  57.313  1.00  0.00           N
ATOM    547  H   GLN A  42      40.605  30.032  58.264  1.00  0.00           H
ATOM    548  CA  GLN A  42      42.224  29.568  56.915  1.00  0.00           C
ATOM    549  HA  GLN A  42      42.622  30.269  56.191  1.00  0.00           H
ATOM    550  CB  GLN A  42      43.226  29.518  58.080  1.00  0.00           C
ATOM    551  HB1 GLN A  42      44.137  29.068  57.693  1.00  0.00           H
ATOM    552  HB2 GLN A  42      42.871  28.759  58.773  1.00  0.00           H
ATOM    553  CG  GLN A  42      43.589  30.777  58.882  1.00  0.00           C
ATOM    554  HG1 GLN A  42      42.760  31.119  59.500  1.00  0.00           H
ATOM    555  HG2 GLN A  42      43.869  31.509  58.131  1.00  0.00           H
ATOM    556  CD  GLN A  42      45.000  30.615  59.533  1.00  0.00           C
ATOM    557  OE1 GLN A  42      45.313  29.552  60.029  1.00  0.00           O
ATOM    558  NE2 GLN A  42      45.803  31.664  59.571  1.00  0.00           N
ATOM    559 1HE2 GLN A  42      45.593  32.538  59.115  1.00  0.00           H
ATOM    560 2HE2 GLN A  42      46.737  31.319  59.736  1.00  0.00           H
ATOM    561  C   GLN A  42      42.208  28.210  56.215  1.00  0.00           C
ATOM    562  O   GLN A  42      43.157  28.086  55.403  1.00  0.00           O
ATOM    563  N   ARG A  43      41.212  27.392  56.483  1.00  0.00           N
ATOM    564  H   ARG A  43      40.672  27.680  57.284  1.00  0.00           H
ATOM    565  CA  ARG A  43      40.713  26.192  55.746  1.00  0.00           C
ATOM    566  HA  ARG A  43      41.574  25.550  55.554  1.00  0.00           H
ATOM    567  CB  ARG A  43      39.614  25.338  56.442  1.00  0.00           C
ATOM    568  HB1 ARG A  43      38.725  25.931  56.660  1.00  0.00           H
ATOM    569  HB2 ARG A  43      40.070  25.085  57.400  1.00  0.00           H
ATOM    570  CG  ARG A  43      39.304  24.062  55.694  1.00  0.00           C
ATOM    571  HG1 ARG A  43      40.227  23.612  55.351  1.00  0.00           H
ATOM    572  HG2 ARG A  43      38.646  24.384  54.881  1.00  0.00           H
ATOM    573  CD  ARG A  43      38.524  22.979  56.411  1.00  0.00           C
ATOM    574  HD1 ARG A  43      39.120  22.772  57.298  1.00  0.00           H
ATOM    575  HD2 ARG A  43      38.558  22.073  55.806  1.00  0.00           H
ATOM    576  NE  ARG A  43      37.114  23.319  56.680  1.00  0.00           N
ATOM    577  HE  ARG A  43      36.423  23.424  55.954  1.00  0.00           H
ATOM    578  CZ  ARG A  43      36.552  23.595  57.831  1.00  0.00           C
ATOM    579  NH1 ARG A  43      37.237  23.570  58.926  1.00  0.00           N
ATOM    580 1HH1 ARG A  43      38.237  23.408  58.893  1.00  0.00           H
ATOM    581 2HH1 ARG A  43      36.848  23.697  59.852  1.00  0.00           H
ATOM    582  NH2 ARG A  43      35.304  23.969  57.925  1.00  0.00           N
ATOM    583 1HH2 ARG A  43      34.720  24.110  57.114  1.00  0.00           H
ATOM    584 2HH2 ARG A  43      34.951  24.255  58.828  1.00  0.00           H
ATOM    585  C   ARG A  43      40.253  26.650  54.382  1.00  0.00           C
ATOM    586  O   ARG A  43      40.886  26.226  53.452  1.00  0.00           O
ATOM    587  N   GLU A  44      39.263  27.536  54.189  1.00  0.00           N
ATOM    588  H   GLU A  44      38.737  27.885  54.978  1.00  0.00           H
ATOM    589  CA  GLU A  44      38.869  27.989  52.867  1.00  0.00           C
ATOM    590  HA  GLU A  44      38.534  27.146  52.264  1.00  0.00           H
ATOM    591  CB  GLU A  44      37.688  29.028  52.993  1.00  0.00           C
ATOM    592  HB1 GLU A  44      37.420  29.495  52.054  1.00  0.00           H
ATOM    593  HB2 GLU A  44      38.130  29.763  53.668  1.00  0.00           H
ATOM    594  CG  GLU A  44      36.302  28.542  53.459  1.00  0.00           C
ATOM    595  HG1 GLU A  44      36.339  27.981  54.393  1.00  0.00           H
ATOM    596  HG2 GLU A  44      36.099  27.762  52.731  1.00  0.00           H
ATOM    597  CD  GLU A  44      35.114  29.593  53.582  1.00  0.00           C
ATOM    598  OE1 GLU A  44      33.934  29.179  53.477  1.00  0.00           O
ATOM    599  OE2 GLU A  44      35.388  30.822  53.709  1.00  0.00           O
ATOM    600  C   GLU A  44      40.019  28.487  52.026  1.00  0.00           C
ATOM    601  O   GLU A  44      40.101  28.136  50.840  1.00  0.00           O
ATOM    602  N   HIS A  45      40.962  29.169  52.701  1.00  0.00           N
ATOM    603  H   HIS A  45      40.704  29.601  53.569  1.00  0.00           H
ATOM    604  CA  HIS A  45      42.148  29.687  52.039  1.00  0.00           C
ATOM    605  HA  HIS A  45      41.790  30.237  51.167  1.00  0.00           H
ATOM    606  CB  HIS A  45      42.825  30.773  52.948  1.00  0.00           C
ATOM    607  HB1 HIS A  45      43.559  30.202  53.525  1.00  0.00           H
ATOM    608  HB2 HIS A  45      42.145  31.355  53.568  1.00  0.00           H
ATOM    609  CG  HIS A  45      43.586  31.857  52.204  1.00  0.00           C
ATOM    610  ND1 HIS A  45      44.969  31.844  51.973  1.00  0.00           N
ATOM    611  CE1 HIS A  45      45.298  33.004  51.317  1.00  0.00           C
ATOM    612  HE1 HIS A  45      46.319  33.291  51.114  1.00  0.00           H
ATOM    613  NE2 HIS A  45      44.166  33.818  51.270  1.00  0.00           N
ATOM    614  HE2 HIS A  45      44.093  34.738  50.855  1.00  0.00           H
ATOM    615  CD2 HIS A  45      43.121  33.094  51.812  1.00  0.00           C
ATOM    616  HD2 HIS A  45      42.101  33.432  51.879  1.00  0.00           H
ATOM    617  C   HIS A  45      43.020  28.580  51.665  1.00  0.00           C
ATOM    618  O   HIS A  45      43.532  28.566  50.534  1.00  0.00           O
ATOM    619  N   GLY A  46      43.220  27.571  52.476  1.00  0.00           N
ATOM    620  H   GLY A  46      42.712  27.553  53.351  1.00  0.00           H
ATOM    621  CA  GLY A  46      44.117  26.345  52.233  1.00  0.00           C
ATOM    622  HA1 GLY A  46      44.091  25.719  53.133  1.00  0.00           H
ATOM    623  HA2 GLY A  46      45.155  26.599  52.025  1.00  0.00           H
ATOM    624  C   GLY A  46      43.519  25.511  51.048  1.00  0.00           C
ATOM    625  O   GLY A  46      44.207  25.004  50.167  1.00  0.00           O
ATOM    626  N   VAL A  47      42.171  25.463  50.899  1.00  0.00           N
ATOM    627  H   VAL A  47      41.591  25.793  51.651  1.00  0.00           H
ATOM    628  CA  VAL A  47      41.412  24.696  49.801  1.00  0.00           C
ATOM    629  HA  VAL A  47      41.996  23.801  49.582  1.00  0.00           H
ATOM    630  CB  VAL A  47      40.002  24.354  50.344  1.00  0.00           C
ATOM    631  HB  VAL A  47      39.484  25.255  50.661  1.00  0.00           H
ATOM    632  CG1 VAL A  47      39.267  23.620  49.231  1.00  0.00           C
ATOM    633 1HG1 VAL A  47      39.093  24.277  48.382  1.00  0.00           H
ATOM    634 2HG1 VAL A  47      39.941  22.834  48.862  1.00  0.00           H
ATOM    635 3HG1 VAL A  47      38.318  23.234  49.618  1.00  0.00           H
ATOM    636  CG2 VAL A  47      40.096  23.415  51.557  1.00  0.00           C
ATOM    637 1HG2 VAL A  47      40.435  24.001  52.408  1.00  0.00           H
ATOM    638 2HG2 VAL A  47      39.114  22.969  51.721  1.00  0.00           H
ATOM    639 3HG2 VAL A  47      40.872  22.693  51.276  1.00  0.00           H
ATOM    640  C   VAL A  47      41.355  25.528  48.536  1.00  0.00           C
ATOM    641  O   VAL A  47      41.661  24.937  47.500  1.00  0.00           O
ATOM    642  N   LEU A  48      41.196  26.857  48.579  1.00  0.00           N
ATOM    643  H   LEU A  48      40.681  27.235  49.360  1.00  0.00           H
ATOM    644  CA  LEU A  48      41.441  27.937  47.514  1.00  0.00           C
ATOM    645  HA  LEU A  48      40.711  27.819  46.709  1.00  0.00           H
ATOM    646  CB  LEU A  48      41.296  29.425  48.074  1.00  0.00           C
ATOM    647  HB1 LEU A  48      41.947  29.503  48.951  1.00  0.00           H
ATOM    648  HB2 LEU A  48      40.263  29.510  48.408  1.00  0.00           H
ATOM    649  CG  LEU A  48      41.566  30.480  47.058  1.00  0.00           C
ATOM    650  HG  LEU A  48      42.640  30.422  46.861  1.00  0.00           H
ATOM    651  CD1 LEU A  48      40.802  30.428  45.733  1.00  0.00           C
ATOM    652 1HD1 LEU A  48      39.729  30.436  45.893  1.00  0.00           H
ATOM    653 2HD1 LEU A  48      41.029  31.234  45.034  1.00  0.00           H
ATOM    654 3HD1 LEU A  48      41.086  29.567  45.125  1.00  0.00           H
ATOM    655  CD2 LEU A  48      41.323  31.895  47.593  1.00  0.00           C
ATOM    656 1HD2 LEU A  48      40.301  32.086  47.907  1.00  0.00           H
ATOM    657 2HD2 LEU A  48      41.962  31.896  48.479  1.00  0.00           H
ATOM    658 3HD2 LEU A  48      41.821  32.603  46.925  1.00  0.00           H
ATOM    659  C   LEU A  48      42.765  27.656  46.880  1.00  0.00           C
ATOM    660  O   LEU A  48      42.821  27.355  45.683  1.00  0.00           O
ATOM    661  N   GLY A  49      43.830  27.843  47.661  1.00  0.00           N
ATOM    662  H   GLY A  49      43.660  28.036  48.638  1.00  0.00           H
ATOM    663  CA  GLY A  49      45.204  27.496  47.193  1.00  0.00           C
ATOM    664  HA1 GLY A  49      45.853  27.578  48.058  1.00  0.00           H
ATOM    665  HA2 GLY A  49      45.520  28.182  46.408  1.00  0.00           H
ATOM    666  C   GLY A  49      45.406  26.056  46.678  1.00  0.00           C
ATOM    667  O   GLY A  49      45.909  25.805  45.595  1.00  0.00           O
ATOM    668  N   GLY A  50      45.028  25.073  47.470  1.00  0.00           N
ATOM    669  H   GLY A  50      44.470  25.411  48.244  1.00  0.00           H
ATOM    670  CA  GLY A  50      44.852  23.680  47.116  1.00  0.00           C
ATOM    671  HA1 GLY A  50      44.137  23.277  47.832  1.00  0.00           H
ATOM    672  HA2 GLY A  50      45.792  23.159  47.241  1.00  0.00           H
ATOM    673  C   GLY A  50      44.327  23.408  45.714  1.00  0.00           C
ATOM    674  O   GLY A  50      45.021  22.807  44.938  1.00  0.00           O
ATOM    675  N   LYS A  51      43.200  24.002  45.330  1.00  0.00           N
ATOM    676  H   LYS A  51      42.686  24.535  46.010  1.00  0.00           H
ATOM    677  CA  LYS A  51      42.585  23.862  44.034  1.00  0.00           C
ATOM    678  HA  LYS A  51      42.522  22.798  43.804  1.00  0.00           H
ATOM    679  CB  LYS A  51      41.094  24.371  44.090  1.00  0.00           C
ATOM    680  HB1 LYS A  51      40.645  24.474  43.092  1.00  0.00           H
ATOM    681  HB2 LYS A  51      41.060  25.318  44.625  1.00  0.00           H
ATOM    682  CG  LYS A  51      40.275  23.309  44.877  1.00  0.00           C
ATOM    683  HG1 LYS A  51      40.631  23.122  45.892  1.00  0.00           H
ATOM    684  HG2 LYS A  51      40.185  22.392  44.294  1.00  0.00           H
ATOM    685  CD  LYS A  51      38.808  23.886  45.145  1.00  0.00           C
ATOM    686  HD1 LYS A  51      38.280  24.214  44.250  1.00  0.00           H
ATOM    687  HD2 LYS A  51      38.988  24.699  45.856  1.00  0.00           H
ATOM    688  CE  LYS A  51      37.921  22.837  45.827  1.00  0.00           C
ATOM    689  HE1 LYS A  51      38.336  22.462  46.767  1.00  0.00           H
ATOM    690  HE2 LYS A  51      37.767  22.077  45.076  1.00  0.00           H
ATOM    691  NZ  LYS A  51      36.590  23.335  46.186  1.00  0.00           N
ATOM    692  HZ1 LYS A  51      36.590  23.885  47.034  1.00  0.00           H
ATOM    693  HZ2 LYS A  51      36.099  23.834  45.458  1.00  0.00           H
ATOM    694  HZ3 LYS A  51      36.032  22.506  46.318  1.00  0.00           H
ATOM    695  C   LYS A  51      43.249  24.646  42.972  1.00  0.00           C
ATOM    696  O   LYS A  51      43.386  24.172  41.868  1.00  0.00           O
ATOM    697  N   LEU A  52      43.784  25.874  43.257  1.00  0.00           N
ATOM    698  H   LEU A  52      43.637  26.369  44.123  1.00  0.00           H
ATOM    699  CA  LEU A  52      44.635  26.622  42.226  1.00  0.00           C
ATOM    700  HA  LEU A  52      44.003  26.833  41.368  1.00  0.00           H
ATOM    701  CB  LEU A  52      45.134  27.953  42.899  1.00  0.00           C
ATOM    702  HB1 LEU A  52      45.969  28.304  42.292  1.00  0.00           H
ATOM    703  HB2 LEU A  52      45.540  27.831  43.903  1.00  0.00           H
ATOM    704  CG  LEU A  52      43.998  28.950  42.812  1.00  0.00           C
ATOM    705  HG  LEU A  52      43.037  28.463  42.960  1.00  0.00           H
ATOM    706  CD1 LEU A  52      44.218  29.994  43.917  1.00  0.00           C
ATOM    707 1HD1 LEU A  52      43.430  30.746  43.858  1.00  0.00           H
ATOM    708 2HD1 LEU A  52      44.107  29.566  44.911  1.00  0.00           H
ATOM    709 3HD1 LEU A  52      45.204  30.420  43.761  1.00  0.00           H
ATOM    710  CD2 LEU A  52      43.970  29.733  41.408  1.00  0.00           C
ATOM    711 1HD2 LEU A  52      43.316  30.600  41.382  1.00  0.00           H
ATOM    712 2HD2 LEU A  52      44.974  30.158  41.354  1.00  0.00           H
ATOM    713 3HD2 LEU A  52      43.591  29.058  40.646  1.00  0.00           H
ATOM    714  C   LEU A  52      45.845  25.673  41.722  1.00  0.00           C
ATOM    715  O   LEU A  52      46.064  25.472  40.527  1.00  0.00           O
ATOM    716  N   ARG A  53      46.598  25.134  42.679  1.00  0.00           N
ATOM    717  H   ARG A  53      46.389  25.401  43.639  1.00  0.00           H
ATOM    718  CA  ARG A  53      47.703  24.170  42.482  1.00  0.00           C
ATOM    719  HA  ARG A  53      48.424  24.511  41.731  1.00  0.00           H
ATOM    720  CB  ARG A  53      48.434  23.842  43.850  1.00  0.00           C
ATOM    721  HB1 ARG A  53      49.242  23.140  43.654  1.00  0.00           H
ATOM    722  HB2 ARG A  53      47.683  23.436  44.526  1.00  0.00           H
ATOM    723  CG  ARG A  53      49.088  25.121  44.307  1.00  0.00           C
ATOM    724  HG1 ARG A  53      48.293  25.819  44.560  1.00  0.00           H
ATOM    725  HG2 ARG A  53      49.693  25.464  43.468  1.00  0.00           H
ATOM    726  CD  ARG A  53      50.000  24.815  45.509  1.00  0.00           C
ATOM    727  HD1 ARG A  53      50.617  25.671  45.788  1.00  0.00           H
ATOM    728  HD2 ARG A  53      50.703  24.017  45.267  1.00  0.00           H
ATOM    729  NE  ARG A  53      49.160  24.406  46.688  1.00  0.00           N
ATOM    730  HE  ARG A  53      48.380  24.944  47.024  1.00  0.00           H
ATOM    731  CZ  ARG A  53      49.178  23.265  47.326  1.00  0.00           C
ATOM    732  NH1 ARG A  53      49.947  22.213  47.101  1.00  0.00           N
ATOM    733 1HH1 ARG A  53      50.900  22.370  46.799  1.00  0.00           H
ATOM    734 2HH1 ARG A  53      49.797  21.402  47.676  1.00  0.00           H
ATOM    735  NH2 ARG A  53      48.337  23.061  48.231  1.00  0.00           N
ATOM    736 1HH2 ARG A  53      47.688  23.777  48.523  1.00  0.00           H
ATOM    737 2HH2 ARG A  53      48.459  22.323  48.913  1.00  0.00           H
ATOM    738  C   ARG A  53      47.182  22.921  41.793  1.00  0.00           C
ATOM    739  O   ARG A  53      47.654  22.552  40.722  1.00  0.00           O
ATOM    740  N   GLN A  54      46.211  22.192  42.361  1.00  0.00           N
ATOM    741  H   GLN A  54      45.831  22.507  43.239  1.00  0.00           H
ATOM    742  CA  GLN A  54      45.762  20.869  41.856  1.00  0.00           C
ATOM    743  HA  GLN A  54      46.610  20.330  41.436  1.00  0.00           H
ATOM    744  CB  GLN A  54      45.329  19.984  43.057  1.00  0.00           C
ATOM    745  HB1 GLN A  54      44.734  19.197  42.573  1.00  0.00           H
ATOM    746  HB2 GLN A  54      44.708  20.470  43.804  1.00  0.00           H
ATOM    747  CG  GLN A  54      46.461  19.153  43.703  1.00  0.00           C
ATOM    748  HG1 GLN A  54      46.882  18.396  43.034  1.00  0.00           H
ATOM    749  HG2 GLN A  54      46.053  18.566  44.523  1.00  0.00           H
ATOM    750  CD  GLN A  54      47.633  20.056  44.200  1.00  0.00           C
ATOM    751  OE1 GLN A  54      48.613  20.234  43.468  1.00  0.00           O
ATOM    752  NE2 GLN A  54      47.642  20.340  45.457  1.00  0.00           N
ATOM    753 1HE2 GLN A  54      46.890  20.004  46.049  1.00  0.00           H
ATOM    754 2HE2 GLN A  54      48.525  20.636  45.849  1.00  0.00           H
ATOM    755  C   GLN A  54      44.766  20.923  40.662  1.00  0.00           C
ATOM    756  O   GLN A  54      45.004  20.218  39.705  1.00  0.00           O
ATOM    757  N   ARG A  55      43.631  21.651  40.671  1.00  0.00           N
ATOM    758  H   ARG A  55      43.392  22.094  41.548  1.00  0.00           H
ATOM    759  CA  ARG A  55      42.644  21.692  39.576  1.00  0.00           C
ATOM    760  HA  ARG A  55      42.631  20.693  39.166  1.00  0.00           H
ATOM    761  CB  ARG A  55      41.201  22.003  40.184  1.00  0.00           C
ATOM    762  HB1 ARG A  55      41.139  23.041  40.504  1.00  0.00           H
ATOM    763  HB2 ARG A  55      41.116  21.415  41.095  1.00  0.00           H
ATOM    764  CG  ARG A  55      39.967  21.746  39.291  1.00  0.00           C
ATOM    765  HG1 ARG A  55      40.181  22.263  38.348  1.00  0.00           H
ATOM    766  HG2 ARG A  55      39.022  22.124  39.681  1.00  0.00           H
ATOM    767  CD  ARG A  55      39.746  20.329  38.898  1.00  0.00           C
ATOM    768  HD1 ARG A  55      39.663  19.725  39.805  1.00  0.00           H
ATOM    769  HD2 ARG A  55      40.565  19.995  38.269  1.00  0.00           H
ATOM    770  NE  ARG A  55      38.539  20.022  38.188  1.00  0.00           N
ATOM    771  HE  ARG A  55      37.729  20.545  38.486  1.00  0.00           H
ATOM    772  CZ  ARG A  55      38.294  19.080  37.304  1.00  0.00           C
ATOM    773  NH1 ARG A  55      39.184  18.243  36.898  1.00  0.00           N
ATOM    774 1HH1 ARG A  55      40.118  18.313  37.288  1.00  0.00           H
ATOM    775 2HH1 ARG A  55      38.968  17.442  36.322  1.00  0.00           H
ATOM    776  NH2 ARG A  55      37.073  18.961  36.914  1.00  0.00           N
ATOM    777 1HH2 ARG A  55      36.442  19.693  37.200  1.00  0.00           H
ATOM    778 2HH2 ARG A  55      37.069  18.432  36.057  1.00  0.00           H
ATOM    779  C   ARG A  55      43.049  22.676  38.513  1.00  0.00           C
ATOM    780  O   ARG A  55      42.804  22.379  37.335  1.00  0.00           O
ATOM    781  N   LEU A  56      43.774  23.791  38.768  1.00  0.00           N
ATOM    782  H   LEU A  56      43.954  24.060  39.722  1.00  0.00           H
ATOM    783  CA  LEU A  56      44.093  24.764  37.743  1.00  0.00           C
ATOM    784  HA  LEU A  56      43.292  24.691  37.014  1.00  0.00           H
ATOM    785  CB  LEU A  56      44.094  26.204  38.373  1.00  0.00           C
ATOM    786  HB1 LEU A  56      45.159  26.432  38.385  1.00  0.00           H
ATOM    787  HB2 LEU A  56      43.730  26.228  39.398  1.00  0.00           H
ATOM    788  CG  LEU A  56      43.203  27.158  37.517  1.00  0.00           C
ATOM    789  HG  LEU A  56      43.133  28.114  38.030  1.00  0.00           H
ATOM    790  CD1 LEU A  56      43.710  27.430  36.124  1.00  0.00           C
ATOM    791 1HD1 LEU A  56      43.977  26.496  35.622  1.00  0.00           H
ATOM    792 2HD1 LEU A  56      42.934  27.786  35.441  1.00  0.00           H
ATOM    793 3HD1 LEU A  56      44.573  28.086  36.152  1.00  0.00           H
ATOM    794  CD2 LEU A  56      41.730  26.682  37.655  1.00  0.00           C
ATOM    795 1HD2 LEU A  56      41.198  27.610  37.474  1.00  0.00           H
ATOM    796 2HD2 LEU A  56      41.535  26.046  36.791  1.00  0.00           H
ATOM    797 3HD2 LEU A  56      41.575  26.165  38.605  1.00  0.00           H
ATOM    798  C   LEU A  56      45.365  24.459  37.048  1.00  0.00           C
ATOM    799  O   LEU A  56      45.504  24.504  35.835  1.00  0.00           O
ATOM    800  N   GLY A  57      46.334  23.904  37.778  1.00  0.00           N
ATOM    801  H   GLY A  57      46.158  23.591  38.712  1.00  0.00           H
ATOM    802  CA  GLY A  57      47.692  23.602  37.222  1.00  0.00           C
ATOM    803  HA1 GLY A  57      47.622  23.250  36.191  1.00  0.00           H
ATOM    804  HA2 GLY A  57      48.169  22.847  37.851  1.00  0.00           H
ATOM    805  C   GLY A  57      48.665  24.739  37.264  1.00  0.00           C
ATOM    806  O   GLY A  57      49.659  24.737  36.566  1.00  0.00           O
ATOM    807  N   LEU A  58      48.430  25.745  38.083  1.00  0.00           N
ATOM    808  H   LEU A  58      47.707  25.551  38.775  1.00  0.00           H
ATOM    809  CA  LEU A  58      49.247  26.961  38.290  1.00  0.00           C
ATOM    810  HA  LEU A  58      49.818  27.023  37.361  1.00  0.00           H
ATOM    811  CB  LEU A  58      48.423  28.211  38.508  1.00  0.00           C
ATOM    812  HB1 LEU A  58      49.146  29.016  38.437  1.00  0.00           H
ATOM    813  HB2 LEU A  58      47.873  28.095  39.440  1.00  0.00           H
ATOM    814  CG  LEU A  58      47.283  28.422  37.434  1.00  0.00           C
ATOM    815  HG  LEU A  58      46.627  27.554  37.402  1.00  0.00           H
ATOM    816  CD1 LEU A  58      46.477  29.614  37.855  1.00  0.00           C
ATOM    817 1HD1 LEU A  58      45.803  29.891  37.060  1.00  0.00           H
ATOM    818 2HD1 LEU A  58      45.921  29.360  38.761  1.00  0.00           H
ATOM    819 3HD1 LEU A  58      47.059  30.486  38.144  1.00  0.00           H
ATOM    820  CD2 LEU A  58      47.910  28.766  36.017  1.00  0.00           C
ATOM    821 1HD2 LEU A  58      47.114  29.147  35.382  1.00  0.00           H
ATOM    822 2HD2 LEU A  58      48.715  29.492  36.164  1.00  0.00           H
ATOM    823 3HD2 LEU A  58      48.349  27.845  35.653  1.00  0.00           H
ATOM    824  C   LEU A  58      50.264  26.834  39.436  1.00  0.00           C
ATOM    825  O   LEU A  58      50.054  26.178  40.507  1.00  0.00           O
ATOM    826  N   GLN A  59      51.339  27.630  39.286  1.00  0.00           N
ATOM    827  H   GLN A  59      51.565  28.032  38.380  1.00  0.00           H
ATOM    828  CA  GLN A  59      52.302  27.858  40.407  1.00  0.00           C
ATOM    829  HA  GLN A  59      52.262  26.960  41.030  1.00  0.00           H
ATOM    830  CB  GLN A  59      53.669  28.185  39.857  1.00  0.00           C
ATOM    831  HB1 GLN A  59      54.307  28.713  40.569  1.00  0.00           H
ATOM    832  HB2 GLN A  59      53.545  28.980  39.112  1.00  0.00           H
ATOM    833  CG  GLN A  59      54.509  27.009  39.324  1.00  0.00           C
ATOM    834  HG1 GLN A  59      53.956  26.586  38.491  1.00  0.00           H
ATOM    835  HG2 GLN A  59      54.560  26.252  40.113  1.00  0.00           H
ATOM    836  CD  GLN A  59      55.792  27.513  38.705  1.00  0.00           C
ATOM    837  OE1 GLN A  59      56.681  27.882  39.440  1.00  0.00           O
ATOM    838  NE2 GLN A  59      55.823  27.596  37.407  1.00  0.00           N
ATOM    839 1HE2 GLN A  59      55.017  27.230  36.923  1.00  0.00           H
ATOM    840 2HE2 GLN A  59      56.579  28.022  36.879  1.00  0.00           H
ATOM    841  C   GLN A  59      51.737  28.972  41.332  1.00  0.00           C
ATOM    842  O   GLN A  59      51.382  30.064  40.843  1.00  0.00           O
ATOM    843  N   LEU A  60      51.628  28.751  42.628  1.00  0.00           N
ATOM    844  H   LEU A  60      52.099  27.898  42.915  1.00  0.00           H
ATOM    845  CA  LEU A  60      51.060  29.612  43.655  1.00  0.00           C
ATOM    846  HA  LEU A  60      50.431  30.284  43.073  1.00  0.00           H
ATOM    847  CB  LEU A  60      50.111  28.715  44.466  1.00  0.00           C
ATOM    848  HB1 LEU A  60      50.734  28.030  45.045  1.00  0.00           H
ATOM    849  HB2 LEU A  60      49.539  28.108  43.758  1.00  0.00           H
ATOM    850  CG  LEU A  60      49.140  29.353  45.418  1.00  0.00           C
ATOM    851  HG  LEU A  60      49.774  30.036  45.969  1.00  0.00           H
ATOM    852  CD1 LEU A  60      48.032  30.118  44.644  1.00  0.00           C
ATOM    853 1HD1 LEU A  60      48.424  31.101  44.351  1.00  0.00           H
ATOM    854 2HD1 LEU A  60      47.708  29.622  43.729  1.00  0.00           H
ATOM    855 3HD1 LEU A  60      47.164  30.335  45.258  1.00  0.00           H
ATOM    856  CD2 LEU A  60      48.593  28.310  46.362  1.00  0.00           C
ATOM    857 1HD2 LEU A  60      49.435  27.896  46.929  1.00  0.00           H
ATOM    858 2HD2 LEU A  60      47.980  28.768  47.143  1.00  0.00           H
ATOM    859 3HD2 LEU A  60      48.056  27.675  45.663  1.00  0.00           H
ATOM    860  C   LEU A  60      52.121  30.300  44.413  1.00  0.00           C
ATOM    861  O   LEU A  60      53.116  29.745  44.871  1.00  0.00           O
ATOM    862  N   LEU A  61      51.910  31.610  44.591  1.00  0.00           N
ATOM    863  H   LEU A  61      51.158  31.978  44.013  1.00  0.00           H
ATOM    864  CA  LEU A  61      52.482  32.359  45.708  1.00  0.00           C
ATOM    865  HA  LEU A  61      53.250  31.681  46.098  1.00  0.00           H
ATOM    866  CB  LEU A  61      53.117  33.673  45.260  1.00  0.00           C
ATOM    867  HB1 LEU A  61      53.337  34.325  46.104  1.00  0.00           H
ATOM    868  HB2 LEU A  61      52.368  34.151  44.627  1.00  0.00           H
ATOM    869  CG  LEU A  61      54.493  33.571  44.585  1.00  0.00           C
ATOM    870  HG  LEU A  61      55.123  33.005  45.274  1.00  0.00           H
ATOM    871  CD1 LEU A  61      54.467  32.691  43.273  1.00  0.00           C
ATOM    872 1HD1 LEU A  61      55.348  32.977  42.700  1.00  0.00           H
ATOM    873 2HD1 LEU A  61      54.470  31.637  43.544  1.00  0.00           H
ATOM    874 3HD1 LEU A  61      53.566  33.004  42.750  1.00  0.00           H
ATOM    875  CD2 LEU A  61      55.102  34.921  44.353  1.00  0.00           C
ATOM    876 1HD2 LEU A  61      55.107  35.340  45.362  1.00  0.00           H
ATOM    877 2HD2 LEU A  61      56.054  34.891  43.838  1.00  0.00           H
ATOM    878 3HD2 LEU A  61      54.470  35.467  43.650  1.00  0.00           H
ATOM    879  C   LEU A  61      51.416  32.570  46.809  1.00  0.00           C
ATOM    880  O   LEU A  61      50.328  33.093  46.562  1.00  0.00           O
ATOM    881  N   GLU A  62      51.813  32.414  48.081  1.00  0.00           N
ATOM    882  H   GLU A  62      52.730  32.012  48.245  1.00  0.00           H
ATOM    883  CA  GLU A  62      51.000  32.735  49.242  1.00  0.00           C
ATOM    884  HA  GLU A  62      50.108  33.309  48.955  1.00  0.00           H
ATOM    885  CB  GLU A  62      50.581  31.504  50.029  1.00  0.00           C
ATOM    886  HB1 GLU A  62      51.462  31.007  50.431  1.00  0.00           H
ATOM    887  HB2 GLU A  62      50.020  30.901  49.313  1.00  0.00           H
ATOM    888  CG  GLU A  62      49.530  31.812  51.098  1.00  0.00           C
ATOM    889  HG1 GLU A  62      48.606  32.227  50.685  1.00  0.00           H
ATOM    890  HG2 GLU A  62      49.889  32.475  51.889  1.00  0.00           H
ATOM    891  CD  GLU A  62      49.109  30.499  51.816  1.00  0.00           C
ATOM    892  OE1 GLU A  62      49.693  30.145  52.830  1.00  0.00           O
ATOM    893  OE2 GLU A  62      48.157  29.849  51.339  1.00  0.00           O
ATOM    894  C   GLU A  62      51.756  33.743  50.161  1.00  0.00           C
ATOM    895  O   GLU A  62      52.647  33.438  50.919  1.00  0.00           O
ATOM    896  N   LEU A  63      51.428  35.055  50.042  1.00  0.00           N
ATOM    897  H   LEU A  63      50.713  35.316  49.374  1.00  0.00           H
ATOM    898  CA  LEU A  63      52.122  36.105  50.750  1.00  0.00           C
ATOM    899  HA  LEU A  63      53.194  35.917  50.730  1.00  0.00           H
ATOM    900  CB  LEU A  63      51.849  37.392  50.012  1.00  0.00           C
ATOM    901  HB1 LEU A  63      52.044  38.282  50.604  1.00  0.00           H
ATOM    902  HB2 LEU A  63      50.804  37.519  49.705  1.00  0.00           H
ATOM    903  CG  LEU A  63      52.638  37.578  48.750  1.00  0.00           C
ATOM    904  HG  LEU A  63      53.659  37.264  48.928  1.00  0.00           H
ATOM    905  CD1 LEU A  63      52.091  36.849  47.486  1.00  0.00           C
ATOM    906 1HD1 LEU A  63      51.091  37.261  47.335  1.00  0.00           H
ATOM    907 2HD1 LEU A  63      52.667  37.025  46.584  1.00  0.00           H
ATOM    908 3HD1 LEU A  63      51.959  35.793  47.730  1.00  0.00           H
ATOM    909  CD2 LEU A  63      52.531  39.030  48.323  1.00  0.00           C
ATOM    910 1HD2 LEU A  63      51.487  39.348  48.217  1.00  0.00           H
ATOM    911 2HD2 LEU A  63      52.913  39.659  49.131  1.00  0.00           H
ATOM    912 3HD2 LEU A  63      53.076  39.243  47.407  1.00  0.00           H
ATOM    913  C   LEU A  63      51.633  36.061  52.181  1.00  0.00           C
ATOM    914  O   LEU A  63      50.613  35.500  52.531  1.00  0.00           O
ATOM    915  N   PRO A  64      52.396  36.754  53.055  1.00  0.00           N
ATOM    916  CD  PRO A  64      53.606  37.532  52.844  1.00  0.00           C
ATOM    917  HD1 PRO A  64      53.525  38.392  52.179  1.00  0.00           H
ATOM    918  HD2 PRO A  64      54.316  36.926  52.294  1.00  0.00           H
ATOM    919  CG  PRO A  64      54.216  37.802  54.226  1.00  0.00           C
ATOM    920  HG1 PRO A  64      53.752  38.740  54.509  1.00  0.00           H
ATOM    921  HG2 PRO A  64      55.306  37.891  54.243  1.00  0.00           H
ATOM    922  CB  PRO A  64      53.625  36.663  55.057  1.00  0.00           C
ATOM    923  HB1 PRO A  64      53.633  36.947  56.105  1.00  0.00           H
ATOM    924  HB2 PRO A  64      54.211  35.747  55.130  1.00  0.00           H
ATOM    925  CA  PRO A  64      52.232  36.469  54.510  1.00  0.00           C
ATOM    926  HA  PRO A  64      52.115  35.392  54.597  1.00  0.00           H
ATOM    927  C   PRO A  64      51.031  37.033  55.298  1.00  0.00           C
ATOM    928  O   PRO A  64      50.704  38.182  55.098  1.00  0.00           O
ATOM    929  N   PRO A  65      50.499  36.309  56.361  1.00  0.00           N
ATOM    930  CD  PRO A  65      50.698  34.872  56.645  1.00  0.00           C
ATOM    931  HD1 PRO A  65      51.692  34.787  57.106  1.00  0.00           H
ATOM    932  HD2 PRO A  65      50.611  34.176  55.816  1.00  0.00           H
ATOM    933  CG  PRO A  65      49.554  34.513  57.551  1.00  0.00           C
ATOM    934  HG1 PRO A  65      49.954  33.982  58.416  1.00  0.00           H
ATOM    935  HG2 PRO A  65      48.816  33.957  56.978  1.00  0.00           H
ATOM    936  CB  PRO A  65      49.018  35.798  58.204  1.00  0.00           C
ATOM    937  HB1 PRO A  65      49.326  35.877  59.247  1.00  0.00           H
ATOM    938  HB2 PRO A  65      47.941  35.725  58.085  1.00  0.00           H
ATOM    939  CA  PRO A  65      49.666  36.924  57.436  1.00  0.00           C
ATOM    940  HA  PRO A  65      48.867  37.562  57.082  1.00  0.00           H
ATOM    941  C   PRO A  65      50.419  37.756  58.443  1.00  0.00           C
ATOM    942  O   PRO A  65      51.333  37.361  59.110  1.00  0.00           O
ATOM    943  N   GLU A  66      49.869  39.010  58.529  1.00  0.00           N
ATOM    944  H   GLU A  66      49.240  39.421  57.866  1.00  0.00           H
ATOM    945  CA  GLU A  66      50.431  39.975  59.483  1.00  0.00           C
ATOM    946  HA  GLU A  66      51.035  39.459  60.236  1.00  0.00           H
ATOM    947  CB  GLU A  66      51.326  40.931  58.622  1.00  0.00           C
ATOM    948  HB1 GLU A  66      51.364  41.934  59.031  1.00  0.00           H
ATOM    949  HB2 GLU A  66      50.811  41.009  57.671  1.00  0.00           H
ATOM    950  CG  GLU A  66      52.703  40.440  58.371  1.00  0.00           C
ATOM    951  HG1 GLU A  66      53.130  40.782  57.428  1.00  0.00           H
ATOM    952  HG2 GLU A  66      52.635  39.351  58.328  1.00  0.00           H
ATOM    953  CD  GLU A  66      53.682  40.930  59.466  1.00  0.00           C
ATOM    954  OE1 GLU A  66      54.734  41.445  59.024  1.00  0.00           O
ATOM    955  OE2 GLU A  66      53.415  40.842  60.705  1.00  0.00           O
ATOM    956  C   GLU A  66      49.268  40.658  60.243  1.00  0.00           C
ATOM    957  O   GLU A  66      48.259  41.131  59.672  1.00  0.00           O
ATOM    958  N   GLU A  67      49.389  40.748  61.500  1.00  0.00           N
ATOM    959  H   GLU A  67      50.206  40.277  61.873  1.00  0.00           H
ATOM    960  CA  GLU A  67      48.418  41.341  62.363  1.00  0.00           C
ATOM    961  HA  GLU A  67      47.461  40.862  62.185  1.00  0.00           H
ATOM    962  CB  GLU A  67      48.769  41.052  63.823  1.00  0.00           C
ATOM    963  HB1 GLU A  67      48.135  41.669  64.463  1.00  0.00           H
ATOM    964  HB2 GLU A  67      49.793  41.256  64.101  1.00  0.00           H
ATOM    965  CG  GLU A  67      48.362  39.583  64.327  1.00  0.00           C
ATOM    966  HG1 GLU A  67      48.935  38.771  63.889  1.00  0.00           H
ATOM    967  HG2 GLU A  67      47.323  39.342  64.100  1.00  0.00           H
ATOM    968  CD  GLU A  67      48.724  39.502  65.753  1.00  0.00           C
ATOM    969  OE1 GLU A  67      49.695  38.747  66.064  1.00  0.00           O
ATOM    970  OE2 GLU A  67      47.939  40.113  66.560  1.00  0.00           O
ATOM    971  C   GLU A  67      48.275  42.879  62.147  1.00  0.00           C
ATOM    972  O   GLU A  67      47.225  43.454  62.396  1.00  0.00           O
ATOM    973  N   SER A  68      49.308  43.558  61.683  1.00  0.00           N
ATOM    974  H   SER A  68      50.201  43.087  61.636  1.00  0.00           H
ATOM    975  CA  SER A  68      49.295  44.980  61.272  1.00  0.00           C
ATOM    976  HA  SER A  68      48.586  45.516  61.904  1.00  0.00           H
ATOM    977  CB  SER A  68      50.721  45.594  61.460  1.00  0.00           C
ATOM    978  HB1 SER A  68      50.744  46.627  61.111  1.00  0.00           H
ATOM    979  HB2 SER A  68      51.395  44.997  60.851  1.00  0.00           H
ATOM    980  OG  SER A  68      51.138  45.578  62.727  1.00  0.00           O
ATOM    981  HG  SER A  68      51.671  44.789  62.801  1.00  0.00           H
ATOM    982  C   SER A  68      48.720  45.134  59.859  1.00  0.00           C
ATOM    983  O   SER A  68      48.599  46.218  59.277  1.00  0.00           O
ATOM    984  N   LEU A  69      48.192  43.983  59.262  1.00  0.00           N
ATOM    985  H   LEU A  69      48.086  43.126  59.787  1.00  0.00           H
ATOM    986  CA  LEU A  69      47.865  43.945  57.839  1.00  0.00           C
ATOM    987  HA  LEU A  69      47.533  44.935  57.524  1.00  0.00           H
ATOM    988  CB  LEU A  69      49.003  43.448  56.916  1.00  0.00           C
ATOM    989  HB1 LEU A  69      48.990  42.391  56.644  1.00  0.00           H
ATOM    990  HB2 LEU A  69      49.982  43.656  57.350  1.00  0.00           H
ATOM    991  CG  LEU A  69      48.985  44.185  55.542  1.00  0.00           C
ATOM    992  HG  LEU A  69      47.929  44.140  55.288  1.00  0.00           H
ATOM    993  CD1 LEU A  69      49.380  45.636  55.557  1.00  0.00           C
ATOM    994 1HD1 LEU A  69      48.611  46.141  56.150  1.00  0.00           H
ATOM    995 2HD1 LEU A  69      50.327  45.752  56.078  1.00  0.00           H
ATOM    996 3HD1 LEU A  69      49.458  46.029  54.549  1.00  0.00           H
ATOM    997  CD2 LEU A  69      49.841  43.475  54.427  1.00  0.00           C
ATOM    998 1HD2 LEU A  69      50.650  42.890  54.848  1.00  0.00           H
ATOM    999 2HD2 LEU A  69      49.154  42.805  53.909  1.00  0.00           H
ATOM   1000 3HD2 LEU A  69      50.233  44.189  53.700  1.00  0.00           H
ATOM   1001  C   LEU A  69      46.577  43.112  57.663  1.00  0.00           C
ATOM   1002  O   LEU A  69      46.585  42.219  56.820  1.00  0.00           O
ATOM   1003  N   PRO A  70      45.424  43.386  58.348  1.00  0.00           N
ATOM   1004  CD  PRO A  70      45.245  44.580  59.082  1.00  0.00           C
ATOM   1005  HD1 PRO A  70      45.611  45.461  58.545  1.00  0.00           H
ATOM   1006  HD2 PRO A  70      45.893  44.462  59.960  1.00  0.00           H
ATOM   1007  CG  PRO A  70      43.775  44.753  59.464  1.00  0.00           C
ATOM   1008  HG1 PRO A  70      43.300  45.423  58.742  1.00  0.00           H
ATOM   1009  HG2 PRO A  70      43.544  45.151  60.445  1.00  0.00           H
ATOM   1010  CB  PRO A  70      43.181  43.329  59.306  1.00  0.00           C
ATOM   1011  HB1 PRO A  70      42.161  43.236  58.934  1.00  0.00           H
ATOM   1012  HB2 PRO A  70      43.068  42.917  60.305  1.00  0.00           H
ATOM   1013  CA  PRO A  70      44.210  42.547  58.444  1.00  0.00           C
ATOM   1014  HA  PRO A  70      44.470  41.673  59.035  1.00  0.00           H
ATOM   1015  C   PRO A  70      43.593  42.138  57.072  1.00  0.00           C
ATOM   1016  O   PRO A  70      43.211  41.022  56.935  1.00  0.00           O
ATOM   1017  N   LEU A  71      43.361  43.054  56.139  1.00  0.00           N
ATOM   1018  H   LEU A  71      43.720  43.987  56.305  1.00  0.00           H
ATOM   1019  CA  LEU A  71      42.794  42.946  54.839  1.00  0.00           C
ATOM   1020  HA  LEU A  71      42.077  42.137  54.982  1.00  0.00           H
ATOM   1021  CB  LEU A  71      42.140  44.219  54.564  1.00  0.00           C
ATOM   1022  HB1 LEU A  71      41.676  44.186  53.579  1.00  0.00           H
ATOM   1023  HB2 LEU A  71      42.857  45.036  54.490  1.00  0.00           H
ATOM   1024  CG  LEU A  71      40.994  44.651  55.572  1.00  0.00           C
ATOM   1025  HG  LEU A  71      41.404  45.264  56.385  1.00  0.00           H
ATOM   1026  CD1 LEU A  71      40.006  45.594  54.920  1.00  0.00           C
ATOM   1027 1HD1 LEU A  71      39.418  46.117  55.680  1.00  0.00           H
ATOM   1028 2HD1 LEU A  71      40.530  46.395  54.389  1.00  0.00           H
ATOM   1029 3HD1 LEU A  71      39.291  45.018  54.344  1.00  0.00           H
ATOM   1030  CD2 LEU A  71      40.173  43.503  56.170  1.00  0.00           C
ATOM   1031 1HD2 LEU A  71      39.758  42.939  55.335  1.00  0.00           H
ATOM   1032 2HD2 LEU A  71      40.683  42.890  56.920  1.00  0.00           H
ATOM   1033 3HD2 LEU A  71      39.422  43.906  56.841  1.00  0.00           H
ATOM   1034  C   LEU A  71      43.804  42.581  53.720  1.00  0.00           C
ATOM   1035  O   LEU A  71      43.484  42.833  52.557  1.00  0.00           O
ATOM   1036  N   GLY A  72      44.945  42.114  54.059  1.00  0.00           N
ATOM   1037  H   GLY A  72      45.208  42.211  55.031  1.00  0.00           H
ATOM   1038  CA  GLY A  72      45.920  41.676  52.982  1.00  0.00           C
ATOM   1039  HA1 GLY A  72      46.792  41.209  53.424  1.00  0.00           H
ATOM   1040  HA2 GLY A  72      46.226  42.538  52.387  1.00  0.00           H
ATOM   1041  C   GLY A  72      45.320  40.658  52.024  1.00  0.00           C
ATOM   1042  O   GLY A  72      45.593  40.856  50.863  1.00  0.00           O
ATOM   1043  N   PRO A  73      44.383  39.782  52.438  1.00  0.00           N
ATOM   1044  CD  PRO A  73      44.149  39.375  53.730  1.00  0.00           C
ATOM   1045  HD1 PRO A  73      43.405  40.027  54.201  1.00  0.00           H
ATOM   1046  HD2 PRO A  73      45.046  39.181  54.320  1.00  0.00           H
ATOM   1047  CG  PRO A  73      43.420  37.982  53.651  1.00  0.00           C
ATOM   1048  HG1 PRO A  73      42.627  37.834  54.382  1.00  0.00           H
ATOM   1049  HG2 PRO A  73      44.185  37.231  53.870  1.00  0.00           H
ATOM   1050  CB  PRO A  73      42.884  37.923  52.250  1.00  0.00           C
ATOM   1051  HB1 PRO A  73      41.969  38.513  52.262  1.00  0.00           H
ATOM   1052  HB2 PRO A  73      42.855  36.928  51.820  1.00  0.00           H
ATOM   1053  CA  PRO A  73      43.892  38.795  51.445  1.00  0.00           C
ATOM   1054  HA  PRO A  73      44.703  38.170  51.086  1.00  0.00           H
ATOM   1055  C   PRO A  73      43.099  39.311  50.225  1.00  0.00           C
ATOM   1056  O   PRO A  73      42.954  38.559  49.207  1.00  0.00           O
ATOM   1057  N   LEU A  74      42.795  40.622  50.192  1.00  0.00           N
ATOM   1058  H   LEU A  74      43.256  41.259  50.819  1.00  0.00           H
ATOM   1059  CA  LEU A  74      42.092  41.284  49.161  1.00  0.00           C
ATOM   1060  HA  LEU A  74      41.649  40.524  48.523  1.00  0.00           H
ATOM   1061  CB  LEU A  74      40.987  42.198  49.813  1.00  0.00           C
ATOM   1062  HB1 LEU A  74      40.447  42.792  49.075  1.00  0.00           H
ATOM   1063  HB2 LEU A  74      41.440  42.843  50.563  1.00  0.00           H
ATOM   1064  CG  LEU A  74      39.978  41.478  50.642  1.00  0.00           C
ATOM   1065  HG  LEU A  74      40.586  41.038  51.440  1.00  0.00           H
ATOM   1066  CD1 LEU A  74      39.018  42.529  51.249  1.00  0.00           C
ATOM   1067 1HD1 LEU A  74      39.616  43.397  51.520  1.00  0.00           H
ATOM   1068 2HD1 LEU A  74      38.288  42.749  50.474  1.00  0.00           H
ATOM   1069 3HD1 LEU A  74      38.516  42.171  52.153  1.00  0.00           H
ATOM   1070  CD2 LEU A  74      39.226  40.294  50.041  1.00  0.00           C
ATOM   1071 1HD2 LEU A  74      39.936  39.622  49.561  1.00  0.00           H
ATOM   1072 2HD2 LEU A  74      38.606  39.723  50.730  1.00  0.00           H
ATOM   1073 3HD2 LEU A  74      38.634  40.815  49.280  1.00  0.00           H
ATOM   1074  C   LEU A  74      42.950  42.101  48.203  1.00  0.00           C
ATOM   1075  O   LEU A  74      42.650  43.254  47.889  1.00  0.00           O
ATOM   1076  N   LEU A  75      44.081  41.500  47.839  1.00  0.00           N
ATOM   1077  H   LEU A  75      44.279  40.590  48.233  1.00  0.00           H
ATOM   1078  CA  LEU A  75      45.150  42.077  47.025  1.00  0.00           C
ATOM   1079  HA  LEU A  75      45.300  43.136  47.249  1.00  0.00           H
ATOM   1080  CB  LEU A  75      46.411  41.187  47.374  1.00  0.00           C
ATOM   1081  HB1 LEU A  75      46.398  41.006  48.454  1.00  0.00           H
ATOM   1082  HB2 LEU A  75      47.260  41.844  47.188  1.00  0.00           H
ATOM   1083  CG  LEU A  75      46.604  39.761  46.723  1.00  0.00           C
ATOM   1084  HG  LEU A  75      47.407  39.318  47.323  1.00  0.00           H
ATOM   1085  CD1 LEU A  75      45.401  38.823  46.862  1.00  0.00           C
ATOM   1086 1HD1 LEU A  75      45.693  37.877  46.389  1.00  0.00           H
ATOM   1087 2HD1 LEU A  75      45.070  38.794  47.896  1.00  0.00           H
ATOM   1088 3HD1 LEU A  75      44.484  39.153  46.376  1.00  0.00           H
ATOM   1089  CD2 LEU A  75      47.207  39.684  45.292  1.00  0.00           C
ATOM   1090 1HD2 LEU A  75      48.215  40.114  45.246  1.00  0.00           H
ATOM   1091 2HD2 LEU A  75      47.189  38.652  44.961  1.00  0.00           H
ATOM   1092 3HD2 LEU A  75      46.541  40.218  44.612  1.00  0.00           H
ATOM   1093  C   LEU A  75      44.790  41.971  45.518  1.00  0.00           C
ATOM   1094  O   LEU A  75      45.524  42.455  44.690  1.00  0.00           O
ATOM   1095  N   GLY A  76      43.636  41.446  45.084  1.00  0.00           N
ATOM   1096  H   GLY A  76      42.986  41.084  45.759  1.00  0.00           H
ATOM   1097  CA  GLY A  76      43.213  41.369  43.632  1.00  0.00           C
ATOM   1098  HA1 GLY A  76      42.235  40.903  43.521  1.00  0.00           H
ATOM   1099  HA2 GLY A  76      43.915  40.820  42.997  1.00  0.00           H
ATOM   1100  C   GLY A  76      43.055  42.798  42.937  1.00  0.00           C
ATOM   1101  O   GLY A  76      42.842  42.766  41.747  1.00  0.00           O
ATOM   1102  N   ASP A  77      43.038  43.957  43.617  1.00  0.00           N
ATOM   1103  H   ASP A  77      43.205  43.871  44.605  1.00  0.00           H
ATOM   1104  CA  ASP A  77      42.814  45.280  42.995  1.00  0.00           C
ATOM   1105  HA  ASP A  77      42.598  45.187  41.936  1.00  0.00           H
ATOM   1106  CB  ASP A  77      41.727  46.043  43.725  1.00  0.00           C
ATOM   1107  HB1 ASP A  77      40.849  45.424  43.539  1.00  0.00           H
ATOM   1108  HB2 ASP A  77      41.619  46.996  43.213  1.00  0.00           H
ATOM   1109  CG  ASP A  77      42.084  46.410  45.178  1.00  0.00           C
ATOM   1110  OD1 ASP A  77      43.194  46.082  45.698  1.00  0.00           O
ATOM   1111  OD2 ASP A  77      41.289  47.136  45.873  1.00  0.00           O
ATOM   1112  C   ASP A  77      44.170  46.104  42.981  1.00  0.00           C
ATOM   1113  O   ASP A  77      44.312  47.185  42.363  1.00  0.00           O
ATOM   1114  N   THR A  78      45.257  45.539  43.580  1.00  0.00           N
ATOM   1115  H   THR A  78      45.036  44.717  44.124  1.00  0.00           H
ATOM   1116  CA  THR A  78      46.612  46.192  43.736  1.00  0.00           C
ATOM   1117  HA  THR A  78      46.534  47.164  44.232  1.00  0.00           H
ATOM   1118  CB  THR A  78      47.538  45.257  44.601  1.00  0.00           C
ATOM   1119  HB  THR A  78      48.580  45.584  44.527  1.00  0.00           H
ATOM   1120  CG2 THR A  78      47.111  45.131  46.028  1.00  0.00           C
ATOM   1121 1HG2 THR A  78      46.053  44.898  46.126  1.00  0.00           H
ATOM   1122 2HG2 THR A  78      47.696  44.350  46.515  1.00  0.00           H
ATOM   1123 3HG2 THR A  78      47.333  46.033  46.612  1.00  0.00           H
ATOM   1124  OG1 THR A  78      47.612  43.942  44.104  1.00  0.00           O
ATOM   1125  HG1 THR A  78      46.873  43.431  44.432  1.00  0.00           H
ATOM   1126  C   THR A  78      47.313  46.465  42.378  1.00  0.00           C
ATOM   1127  O   THR A  78      48.178  47.338  42.286  1.00  0.00           O
ATOM   1128  N   ALA A  79      46.915  45.672  41.425  1.00  0.00           N
ATOM   1129  H   ALA A  79      46.176  44.993  41.553  1.00  0.00           H
ATOM   1130  CA  ALA A  79      47.480  45.755  40.034  1.00  0.00           C
ATOM   1131  HA  ALA A  79      47.637  46.803  39.769  1.00  0.00           H
ATOM   1132  CB  ALA A  79      48.728  44.871  39.797  1.00  0.00           C
ATOM   1133  HB1 ALA A  79      48.449  43.838  40.008  1.00  0.00           H
ATOM   1134  HB2 ALA A  79      49.097  44.989  38.786  1.00  0.00           H
ATOM   1135  HB3 ALA A  79      49.508  45.278  40.446  1.00  0.00           H
ATOM   1136  C   ALA A  79      46.395  45.251  39.075  1.00  0.00           C
ATOM   1137  O   ALA A  79      45.421  44.612  39.439  1.00  0.00           O
ATOM   1138  N   VAL A  80      46.715  45.501  37.789  1.00  0.00           N
ATOM   1139  H   VAL A  80      47.500  46.126  37.714  1.00  0.00           H
ATOM   1140  CA  VAL A  80      46.093  44.892  36.580  1.00  0.00           C
ATOM   1141  HA  VAL A  80      45.536  44.026  36.939  1.00  0.00           H
ATOM   1142  CB  VAL A  80      45.269  45.964  35.841  1.00  0.00           C
ATOM   1143  HB  VAL A  80      45.902  46.836  35.661  1.00  0.00           H
ATOM   1144  CG1 VAL A  80      44.657  45.603  34.528  1.00  0.00           C
ATOM   1145 1HG1 VAL A  80      45.472  45.367  33.840  1.00  0.00           H
ATOM   1146 2HG1 VAL A  80      43.958  44.773  34.648  1.00  0.00           H
ATOM   1147 3HG1 VAL A  80      44.063  46.471  34.225  1.00  0.00           H
ATOM   1148  CG2 VAL A  80      44.132  46.502  36.657  1.00  0.00           C
ATOM   1149 1HG2 VAL A  80      43.576  47.210  36.032  1.00  0.00           H
ATOM   1150 2HG2 VAL A  80      43.412  45.717  36.913  1.00  0.00           H
ATOM   1151 3HG2 VAL A  80      44.472  46.916  37.605  1.00  0.00           H
ATOM   1152  C   VAL A  80      47.169  44.403  35.624  1.00  0.00           C
ATOM   1153  O   VAL A  80      48.092  45.120  35.394  1.00  0.00           O
ATOM   1154  N   ILE A  81      47.104  43.168  35.110  1.00  0.00           N
ATOM   1155  H   ILE A  81      46.249  42.650  35.280  1.00  0.00           H
ATOM   1156  CA  ILE A  81      48.184  42.483  34.383  1.00  0.00           C
ATOM   1157  HA  ILE A  81      49.000  43.189  34.239  1.00  0.00           H
ATOM   1158  CB  ILE A  81      48.722  41.330  35.262  1.00  0.00           C
ATOM   1159  HB  ILE A  81      48.020  40.496  35.336  1.00  0.00           H
ATOM   1160  CG2 ILE A  81      50.070  40.759  34.721  1.00  0.00           C
ATOM   1161 1HG2 ILE A  81      50.032  40.598  33.640  1.00  0.00           H
ATOM   1162 2HG2 ILE A  81      50.856  41.498  34.822  1.00  0.00           H
ATOM   1163 3HG2 ILE A  81      50.359  39.855  35.262  1.00  0.00           H
ATOM   1164  CG1 ILE A  81      48.841  41.844  36.717  1.00  0.00           C
ATOM   1165 1HG1 ILE A  81      47.823  41.925  37.070  1.00  0.00           H
ATOM   1166 2HG1 ILE A  81      49.464  42.741  36.739  1.00  0.00           H
ATOM   1167  CD  ILE A  81      49.537  40.873  37.683  1.00  0.00           C
ATOM   1168  HD1 ILE A  81      50.543  40.666  37.337  1.00  0.00           H
ATOM   1169  HD2 ILE A  81      49.564  41.324  38.676  1.00  0.00           H
ATOM   1170  HD3 ILE A  81      48.873  40.005  37.705  1.00  0.00           H
ATOM   1171  C   ILE A  81      47.725  41.929  33.050  1.00  0.00           C
ATOM   1172  O   ILE A  81      46.739  41.136  32.981  1.00  0.00           O
ATOM   1173  N   GLN A  82      48.404  42.296  31.939  1.00  0.00           N
ATOM   1174  H   GLN A  82      49.228  42.854  32.122  1.00  0.00           H
ATOM   1175  CA  GLN A  82      48.106  41.755  30.626  1.00  0.00           C
ATOM   1176  HA  GLN A  82      47.599  40.791  30.724  1.00  0.00           H
ATOM   1177  CB  GLN A  82      47.023  42.667  29.977  1.00  0.00           C
ATOM   1178  HB1 GLN A  82      47.372  43.690  30.030  1.00  0.00           H
ATOM   1179  HB2 GLN A  82      46.079  42.656  30.508  1.00  0.00           H
ATOM   1180  CG  GLN A  82      46.798  42.285  28.487  1.00  0.00           C
ATOM   1181  HG1 GLN A  82      47.700  42.419  27.879  1.00  0.00           H
ATOM   1182  HG2 GLN A  82      45.950  42.842  28.099  1.00  0.00           H
ATOM   1183  CD  GLN A  82      46.379  40.834  28.386  1.00  0.00           C
ATOM   1184  OE1 GLN A  82      46.887  40.027  27.585  1.00  0.00           O
ATOM   1185  NE2 GLN A  82      45.444  40.349  29.195  1.00  0.00           N
ATOM   1186 1HE2 GLN A  82      45.029  41.089  29.747  1.00  0.00           H
ATOM   1187 2HE2 GLN A  82      45.083  39.411  29.193  1.00  0.00           H
ATOM   1188  C   GLN A  82      49.399  41.516  29.852  1.00  0.00           C
ATOM   1189  O   GLN A  82      50.205  42.496  29.689  1.00  0.00           O
ATOM   1190  N   GLY A  83      49.554  40.363  29.245  1.00  0.00           N
ATOM   1191  H   GLY A  83      48.890  39.614  29.430  1.00  0.00           H
ATOM   1192  CA  GLY A  83      50.715  39.991  28.470  1.00  0.00           C
ATOM   1193  HA1 GLY A  83      50.765  40.510  27.512  1.00  0.00           H
ATOM   1194  HA2 GLY A  83      50.636  38.948  28.189  1.00  0.00           H
ATOM   1195  C   GLY A  83      52.040  40.129  29.239  1.00  0.00           C
ATOM   1196  O   GLY A  83      52.261  39.287  30.129  1.00  0.00           O
ATOM   1197  N   ASP A  84      52.931  41.096  28.793  1.00  0.00           N
ATOM   1198  H   ASP A  84      52.617  41.694  28.034  1.00  0.00           H
ATOM   1199  CA  ASP A  84      54.313  41.249  29.291  1.00  0.00           C
ATOM   1200  HA  ASP A  84      54.770  40.286  29.516  1.00  0.00           H
ATOM   1201  CB  ASP A  84      55.210  41.931  28.256  1.00  0.00           C
ATOM   1202  HB1 ASP A  84      55.173  41.304  27.367  1.00  0.00           H
ATOM   1203  HB2 ASP A  84      56.264  41.902  28.511  1.00  0.00           H
ATOM   1204  CG  ASP A  84      54.883  43.382  27.859  1.00  0.00           C
ATOM   1205  OD1 ASP A  84      55.786  44.087  27.375  1.00  0.00           O
ATOM   1206  OD2 ASP A  84      53.723  43.832  28.055  1.00  0.00           O
ATOM   1207  C   ASP A  84      54.487  42.183  30.548  1.00  0.00           C
ATOM   1208  O   ASP A  84      55.581  42.378  31.090  1.00  0.00           O
ATOM   1209  N   THR A  85      53.357  42.899  30.881  1.00  0.00           N
ATOM   1210  H   THR A  85      52.538  42.688  30.327  1.00  0.00           H
ATOM   1211  CA  THR A  85      53.346  44.045  31.809  1.00  0.00           C
ATOM   1212  HA  THR A  85      54.341  44.122  32.239  1.00  0.00           H
ATOM   1213  CB  THR A  85      53.213  45.342  30.981  1.00  0.00           C
ATOM   1214  HB  THR A  85      52.264  45.345  30.452  1.00  0.00           H
ATOM   1215  CG2 THR A  85      53.389  46.612  31.789  1.00  0.00           C
ATOM   1216 1HG2 THR A  85      54.181  46.562  32.534  1.00  0.00           H
ATOM   1217 2HG2 THR A  85      53.500  47.546  31.235  1.00  0.00           H
ATOM   1218 3HG2 THR A  85      52.428  46.749  32.294  1.00  0.00           H
ATOM   1219  OG1 THR A  85      54.146  45.464  29.933  1.00  0.00           O
ATOM   1220  HG1 THR A  85      53.935  44.783  29.296  1.00  0.00           H
ATOM   1221  C   THR A  85      52.180  43.971  32.881  1.00  0.00           C
ATOM   1222  O   THR A  85      51.049  43.573  32.557  1.00  0.00           O
ATOM   1223  N   ALA A  86      52.528  44.421  34.040  1.00  0.00           N
ATOM   1224  H   ALA A  86      53.470  44.782  34.123  1.00  0.00           H
ATOM   1225  CA  ALA A  86      51.617  44.748  35.126  1.00  0.00           C
ATOM   1226  HA  ALA A  86      50.668  44.269  34.895  1.00  0.00           H
ATOM   1227  CB  ALA A  86      52.198  44.047  36.400  1.00  0.00           C
ATOM   1228  HB1 ALA A  86      52.365  43.004  36.138  1.00  0.00           H
ATOM   1229  HB2 ALA A  86      53.230  44.341  36.592  1.00  0.00           H
ATOM   1230  HB3 ALA A  86      51.502  44.105  37.248  1.00  0.00           H
ATOM   1231  C   ALA A  86      51.556  46.292  35.356  1.00  0.00           C
ATOM   1232  O   ALA A  86      52.559  46.958  35.541  1.00  0.00           O
ATOM   1233  N   LEU A  87      50.317  46.805  35.365  1.00  0.00           N
ATOM   1234  H   LEU A  87      49.529  46.258  35.047  1.00  0.00           H
ATOM   1235  CA  LEU A  87      50.010  48.132  35.904  1.00  0.00           C
ATOM   1236  HA  LEU A  87      50.802  48.859  35.762  1.00  0.00           H
ATOM   1237  CB  LEU A  87      48.880  48.849  35.178  1.00  0.00           C
ATOM   1238  HB1 LEU A  87      47.986  48.221  35.275  1.00  0.00           H
ATOM   1239  HB2 LEU A  87      49.062  48.905  34.097  1.00  0.00           H
ATOM   1240  CG  LEU A  87      48.508  50.315  35.657  1.00  0.00           C
ATOM   1241  HG  LEU A  87      47.995  50.330  36.617  1.00  0.00           H
ATOM   1242  CD1 LEU A  87      49.678  51.265  35.579  1.00  0.00           C
ATOM   1243 1HD1 LEU A  87      50.103  51.260  34.574  1.00  0.00           H
ATOM   1244 2HD1 LEU A  87      49.429  52.289  35.867  1.00  0.00           H
ATOM   1245 3HD1 LEU A  87      50.470  50.929  36.243  1.00  0.00           H
ATOM   1246  CD2 LEU A  87      47.425  50.930  34.699  1.00  0.00           C
ATOM   1247 1HD2 LEU A  87      46.580  50.265  34.875  1.00  0.00           H
ATOM   1248 2HD2 LEU A  87      47.230  51.977  34.936  1.00  0.00           H
ATOM   1249 3HD2 LEU A  87      47.774  50.669  33.700  1.00  0.00           H
ATOM   1250  C   LEU A  87      49.614  48.168  37.370  1.00  0.00           C
ATOM   1251  O   LEU A  87      48.579  47.722  37.794  1.00  0.00           O
ATOM   1252  N   ILE A  88      50.624  48.601  38.182  1.00  0.00           N
ATOM   1253  H   ILE A  88      51.482  48.825  37.713  1.00  0.00           H
ATOM   1254  CA  ILE A  88      50.563  48.758  39.649  1.00  0.00           C
ATOM   1255  HA  ILE A  88      50.014  47.888  40.005  1.00  0.00           H
ATOM   1256  CB  ILE A  88      51.941  48.899  40.278  1.00  0.00           C
ATOM   1257  HB  ILE A  88      52.271  49.911  40.039  1.00  0.00           H
ATOM   1258  CG2 ILE A  88      51.870  48.833  41.811  1.00  0.00           C
ATOM   1259 1HG2 ILE A  88      52.858  48.911  42.256  1.00  0.00           H
ATOM   1260 2HG2 ILE A  88      51.332  49.710  42.137  1.00  0.00           H
ATOM   1261 3HG2 ILE A  88      51.482  47.924  42.275  1.00  0.00           H
ATOM   1262  CG1 ILE A  88      52.945  47.799  39.746  1.00  0.00           C
ATOM   1263 1HG1 ILE A  88      53.985  48.023  40.006  1.00  0.00           H
ATOM   1264 2HG1 ILE A  88      53.026  47.860  38.666  1.00  0.00           H
ATOM   1265  CD  ILE A  88      52.630  46.329  39.969  1.00  0.00           C
ATOM   1266  HD1 ILE A  88      51.607  46.072  39.705  1.00  0.00           H
ATOM   1267  HD2 ILE A  88      53.391  45.775  39.429  1.00  0.00           H
ATOM   1268  HD3 ILE A  88      52.684  46.082  41.034  1.00  0.00           H
ATOM   1269  C   ILE A  88      49.706  50.000  40.010  1.00  0.00           C
ATOM   1270  O   ILE A  88      49.990  51.115  39.474  1.00  0.00           O
ATOM   1271  N   THR A  89      48.656  49.925  40.887  1.00  0.00           N
ATOM   1272  H   THR A  89      48.672  49.095  41.472  1.00  0.00           H
ATOM   1273  CA  THR A  89      47.845  51.039  41.263  1.00  0.00           C
ATOM   1274  HA  THR A  89      47.733  51.606  40.341  1.00  0.00           H
ATOM   1275  CB  THR A  89      46.415  50.657  41.603  1.00  0.00           C
ATOM   1276  HB  THR A  89      45.809  51.474  41.994  1.00  0.00           H
ATOM   1277  CG2 THR A  89      45.655  49.882  40.473  1.00  0.00           C
ATOM   1278 1HG2 THR A  89      44.715  49.602  40.951  1.00  0.00           H
ATOM   1279 2HG2 THR A  89      45.438  50.524  39.618  1.00  0.00           H
ATOM   1280 3HG2 THR A  89      46.213  48.959  40.294  1.00  0.00           H
ATOM   1281  OG1 THR A  89      46.442  49.813  42.779  1.00  0.00           O
ATOM   1282  HG1 THR A  89      46.708  48.977  42.389  1.00  0.00           H
ATOM   1283  C   THR A  89      48.504  51.795  42.393  1.00  0.00           C
ATOM   1284  O   THR A  89      49.369  51.254  43.059  1.00  0.00           O
ATOM   1285  N   ARG A  90      48.008  52.958  42.705  1.00  0.00           N
ATOM   1286  H   ARG A  90      47.185  53.306  42.235  1.00  0.00           H
ATOM   1287  CA  ARG A  90      48.423  53.676  43.968  1.00  0.00           C
ATOM   1288  HA  ARG A  90      49.507  53.586  44.028  1.00  0.00           H
ATOM   1289  CB  ARG A  90      48.051  55.209  43.885  1.00  0.00           C
ATOM   1290  HB1 ARG A  90      46.963  55.210  43.761  1.00  0.00           H
ATOM   1291  HB2 ARG A  90      48.508  55.518  42.943  1.00  0.00           H
ATOM   1292  CG  ARG A  90      48.559  56.159  44.998  1.00  0.00           C
ATOM   1293  HG1 ARG A  90      49.642  56.126  44.994  1.00  0.00           H
ATOM   1294  HG2 ARG A  90      48.182  55.808  45.969  1.00  0.00           H
ATOM   1295  CD  ARG A  90      48.194  57.659  44.830  1.00  0.00           C
ATOM   1296  HD1 ARG A  90      48.525  58.220  45.698  1.00  0.00           H
ATOM   1297  HD2 ARG A  90      47.107  57.778  44.794  1.00  0.00           H
ATOM   1298  NE  ARG A  90      48.945  58.254  43.669  1.00  0.00           N
ATOM   1299  HE  ARG A  90      49.941  58.267  43.809  1.00  0.00           H
ATOM   1300  CZ  ARG A  90      48.482  58.606  42.518  1.00  0.00           C
ATOM   1301  NH1 ARG A  90      47.217  58.605  42.216  1.00  0.00           N
ATOM   1302 1HH1 ARG A  90      46.522  58.170  42.815  1.00  0.00           H
ATOM   1303 2HH1 ARG A  90      46.872  58.992  41.344  1.00  0.00           H
ATOM   1304  NH2 ARG A  90      49.288  59.044  41.577  1.00  0.00           N
ATOM   1305 1HH2 ARG A  90      50.280  58.832  41.597  1.00  0.00           H
ATOM   1306 2HH2 ARG A  90      49.004  59.327  40.650  1.00  0.00           H
ATOM   1307  C   ARG A  90      47.775  52.978  45.226  1.00  0.00           C
ATOM   1308  O   ARG A  90      46.528  52.940  45.215  1.00  0.00           O
ATOM   1309  N   PRO A  91      48.507  52.838  46.316  1.00  0.00           N
ATOM   1310  CD  PRO A  91      49.888  53.013  46.448  1.00  0.00           C
ATOM   1311  HD1 PRO A  91      50.252  53.849  45.860  1.00  0.00           H
ATOM   1312  HD2 PRO A  91      50.310  52.059  46.121  1.00  0.00           H
ATOM   1313  CG  PRO A  91      50.079  53.260  47.924  1.00  0.00           C
ATOM   1314  HG1 PRO A  91      49.807  54.297  48.071  1.00  0.00           H
ATOM   1315  HG2 PRO A  91      51.099  53.040  48.266  1.00  0.00           H
ATOM   1316  CB  PRO A  91      49.093  52.315  48.569  1.00  0.00           C
ATOM   1317  HB1 PRO A  91      48.835  52.730  49.544  1.00  0.00           H
ATOM   1318  HB2 PRO A  91      49.523  51.324  48.661  1.00  0.00           H
ATOM   1319  CA  PRO A  91      47.929  52.421  47.547  1.00  0.00           C
ATOM   1320  HA  PRO A  91      47.256  51.557  47.571  1.00  0.00           H
ATOM   1321  C   PRO A  91      47.013  53.610  47.990  1.00  0.00           C
ATOM   1322  O   PRO A  91      47.489  54.770  48.180  1.00  0.00           O
ATOM   1323  N   TRP A  92      45.704  53.344  48.111  1.00  0.00           N
ATOM   1324  H   TRP A  92      45.331  52.427  47.908  1.00  0.00           H
ATOM   1325  CA  TRP A  92      44.667  54.360  48.420  1.00  0.00           C
ATOM   1326  HA  TRP A  92      44.647  55.227  47.757  1.00  0.00           H
ATOM   1327  CB  TRP A  92      43.324  53.597  48.459  1.00  0.00           C
ATOM   1328  HB1 TRP A  92      43.324  52.909  49.314  1.00  0.00           H
ATOM   1329  HB2 TRP A  92      43.309  53.043  47.522  1.00  0.00           H
ATOM   1330  CG  TRP A  92      42.089  54.448  48.631  1.00  0.00           C
ATOM   1331  CD1 TRP A  92      41.350  54.527  49.701  1.00  0.00           C
ATOM   1332  HD1 TRP A  92      41.493  53.928  50.586  1.00  0.00           H
ATOM   1333  NE1 TRP A  92      40.437  55.567  49.515  1.00  0.00           N
ATOM   1334  HE1 TRP A  92      39.816  56.008  50.173  1.00  0.00           H
ATOM   1335  CE2 TRP A  92      40.475  56.001  48.212  1.00  0.00           C
ATOM   1336  CZ2 TRP A  92      39.784  57.025  47.500  1.00  0.00           C
ATOM   1337  HZ2 TRP A  92      38.798  57.334  47.823  1.00  0.00           H
ATOM   1338  CH2 TRP A  92      40.236  57.449  46.258  1.00  0.00           C
ATOM   1339  HH2 TRP A  92      39.673  58.226  45.774  1.00  0.00           H
ATOM   1340  CZ3 TRP A  92      41.438  56.933  45.717  1.00  0.00           C
ATOM   1341  HZ3 TRP A  92      41.778  57.256  44.742  1.00  0.00           H
ATOM   1342  CE3 TRP A  92      42.058  55.881  46.429  1.00  0.00           C
ATOM   1343  HE3 TRP A  92      42.933  55.403  46.002  1.00  0.00           H
ATOM   1344  CD2 TRP A  92      41.588  55.356  47.657  1.00  0.00           C
ATOM   1345  C   TRP A  92      44.879  55.065  49.757  1.00  0.00           C
ATOM   1346  O   TRP A  92      44.623  56.261  49.891  1.00  0.00           O
ATOM   1347  N   SER A  93      45.490  54.335  50.697  1.00  0.00           N
ATOM   1348  H   SER A  93      45.830  53.391  50.555  1.00  0.00           H
ATOM   1349  CA  SER A  93      45.630  54.723  52.081  1.00  0.00           C
ATOM   1350  HA  SER A  93      45.422  55.792  52.154  1.00  0.00           H
ATOM   1351  CB  SER A  93      44.373  54.113  52.812  1.00  0.00           C
ATOM   1352  HB1 SER A  93      43.542  53.906  52.128  1.00  0.00           H
ATOM   1353  HB2 SER A  93      44.036  54.737  53.638  1.00  0.00           H
ATOM   1354  OG  SER A  93      44.793  52.970  53.538  1.00  0.00           O
ATOM   1355  HG  SER A  93      43.988  52.561  53.862  1.00  0.00           H
ATOM   1356  C   SER A  93      46.910  54.294  52.808  1.00  0.00           C
ATOM   1357  O   SER A  93      47.721  53.633  52.222  1.00  0.00           O
ATOM   1358  N   PRO A  94      47.246  54.752  54.031  1.00  0.00           N
ATOM   1359  CD  PRO A  94      46.580  55.717  54.812  1.00  0.00           C
ATOM   1360  HD1 PRO A  94      45.550  55.398  54.999  1.00  0.00           H
ATOM   1361  HD2 PRO A  94      46.612  56.677  54.298  1.00  0.00           H
ATOM   1362  CG  PRO A  94      47.332  55.801  56.163  1.00  0.00           C
ATOM   1363  HG1 PRO A  94      46.901  55.137  56.910  1.00  0.00           H
ATOM   1364  HG2 PRO A  94      47.351  56.845  56.475  1.00  0.00           H
ATOM   1365  CB  PRO A  94      48.659  55.324  55.795  1.00  0.00           C
ATOM   1366  HB1 PRO A  94      49.203  54.894  56.635  1.00  0.00           H
ATOM   1367  HB2 PRO A  94      49.265  56.193  55.521  1.00  0.00           H
ATOM   1368  CA  PRO A  94      48.540  54.376  54.676  1.00  0.00           C
ATOM   1369  HA  PRO A  94      49.340  54.487  53.949  1.00  0.00           H
ATOM   1370  C   PRO A  94      48.494  52.833  55.042  1.00  0.00           C
ATOM   1371  O   PRO A  94      49.526  52.261  55.132  1.00  0.00           O
ATOM   1372  N   ALA A  95      47.384  52.197  55.120  1.00  0.00           N
ATOM   1373  H   ALA A  95      46.547  52.744  55.235  1.00  0.00           H
ATOM   1374  CA  ALA A  95      47.357  50.723  55.355  1.00  0.00           C
ATOM   1375  HA  ALA A  95      48.120  50.477  56.089  1.00  0.00           H
ATOM   1376  CB  ALA A  95      46.052  50.358  56.065  1.00  0.00           C
ATOM   1377  HB1 ALA A  95      46.033  51.125  56.840  1.00  0.00           H
ATOM   1378  HB2 ALA A  95      45.194  50.593  55.423  1.00  0.00           H
ATOM   1379  HB3 ALA A  95      46.267  49.398  56.524  1.00  0.00           H
ATOM   1380  C   ALA A  95      47.639  49.773  54.116  1.00  0.00           C
ATOM   1381  O   ALA A  95      47.915  48.609  54.287  1.00  0.00           O
ATOM   1382  N   ARG A  96      47.612  50.363  52.966  1.00  0.00           N
ATOM   1383  H   ARG A  96      47.322  51.331  52.922  1.00  0.00           H
ATOM   1384  CA  ARG A  96      47.828  49.692  51.709  1.00  0.00           C
ATOM   1385  HA  ARG A  96      47.750  48.623  51.882  1.00  0.00           H
ATOM   1386  CB  ARG A  96      46.804  50.183  50.646  1.00  0.00           C
ATOM   1387  HB1 ARG A  96      46.960  49.586  49.740  1.00  0.00           H
ATOM   1388  HB2 ARG A  96      46.944  51.255  50.525  1.00  0.00           H
ATOM   1389  CG  ARG A  96      45.332  49.920  51.035  1.00  0.00           C
ATOM   1390  HG1 ARG A  96      44.864  50.849  51.361  1.00  0.00           H
ATOM   1391  HG2 ARG A  96      45.123  49.260  51.874  1.00  0.00           H
ATOM   1392  CD  ARG A  96      44.487  49.461  49.917  1.00  0.00           C
ATOM   1393  HD1 ARG A  96      44.541  50.106  49.042  1.00  0.00           H
ATOM   1394  HD2 ARG A  96      43.484  49.557  50.340  1.00  0.00           H
ATOM   1395  NE  ARG A  96      44.709  48.061  49.606  1.00  0.00           N
ATOM   1396  HE  ARG A  96      44.886  47.498  50.430  1.00  0.00           H
ATOM   1397  CZ  ARG A  96      44.440  47.336  48.590  1.00  0.00           C
ATOM   1398  NH1 ARG A  96      44.140  47.890  47.428  1.00  0.00           N
ATOM   1399 1HH1 ARG A  96      43.885  48.858  47.305  1.00  0.00           H
ATOM   1400 2HH1 ARG A  96      44.021  47.264  46.654  1.00  0.00           H
ATOM   1401  NH2 ARG A  96      44.508  46.041  48.652  1.00  0.00           N
ATOM   1402 1HH2 ARG A  96      44.964  45.486  49.353  1.00  0.00           H
ATOM   1403 2HH2 ARG A  96      43.893  45.578  47.994  1.00  0.00           H
ATOM   1404  C   ARG A  96      49.200  49.872  51.106  1.00  0.00           C
ATOM   1405  O   ARG A  96      49.553  49.121  50.186  1.00  0.00           O
ATOM   1406  N   ARG A  97      50.054  50.756  51.690  1.00  0.00           N
ATOM   1407  H   ARG A  97      49.717  51.401  52.396  1.00  0.00           H
ATOM   1408  CA  ARG A  97      51.493  50.976  51.217  1.00  0.00           C
ATOM   1409  HA  ARG A  97      51.477  51.076  50.131  1.00  0.00           H
ATOM   1410  CB  ARG A  97      52.142  52.283  51.810  1.00  0.00           C
ATOM   1411  HB1 ARG A  97      53.020  52.528  51.210  1.00  0.00           H
ATOM   1412  HB2 ARG A  97      52.392  52.123  52.853  1.00  0.00           H
ATOM   1413  CG  ARG A  97      51.145  53.503  51.751  1.00  0.00           C
ATOM   1414  HG1 ARG A  97      50.331  53.245  52.435  1.00  0.00           H
ATOM   1415  HG2 ARG A  97      50.788  53.682  50.742  1.00  0.00           H
ATOM   1416  CD  ARG A  97      51.775  54.828  52.247  1.00  0.00           C
ATOM   1417  HD1 ARG A  97      52.704  54.982  51.702  1.00  0.00           H
ATOM   1418  HD2 ARG A  97      51.877  54.739  53.332  1.00  0.00           H
ATOM   1419  NE  ARG A  97      50.729  55.861  52.048  1.00  0.00           N
ATOM   1420  HE  ARG A  97      50.234  55.719  51.182  1.00  0.00           H
ATOM   1421  CZ  ARG A  97      50.489  56.987  52.725  1.00  0.00           C
ATOM   1422  NH1 ARG A  97      51.180  57.329  53.820  1.00  0.00           N
ATOM   1423 1HH1 ARG A  97      51.793  56.658  54.263  1.00  0.00           H
ATOM   1424 2HH1 ARG A  97      50.880  58.150  54.321  1.00  0.00           H
ATOM   1425  NH2 ARG A  97      49.637  57.809  52.196  1.00  0.00           N
ATOM   1426 1HH2 ARG A  97      49.311  57.607  51.259  1.00  0.00           H
ATOM   1427 2HH2 ARG A  97      49.369  58.645  52.698  1.00  0.00           H
ATOM   1428  C   ARG A  97      52.356  49.668  51.192  1.00  0.00           C
ATOM   1429  O   ARG A  97      52.935  49.367  50.143  1.00  0.00           O
ATOM   1430  N   PRO A  98      52.373  48.862  52.232  1.00  0.00           N
ATOM   1431  CD  PRO A  98      52.039  49.240  53.571  1.00  0.00           C
ATOM   1432  HD1 PRO A  98      51.008  48.938  53.763  1.00  0.00           H
ATOM   1433  HD2 PRO A  98      52.136  50.304  53.759  1.00  0.00           H
ATOM   1434  CG  PRO A  98      52.919  48.429  54.510  1.00  0.00           C
ATOM   1435  HG1 PRO A  98      52.544  48.335  55.537  1.00  0.00           H
ATOM   1436  HG2 PRO A  98      53.885  48.933  54.597  1.00  0.00           H
ATOM   1437  CB  PRO A  98      53.053  47.114  53.699  1.00  0.00           C
ATOM   1438  HB1 PRO A  98      52.094  46.667  53.949  1.00  0.00           H
ATOM   1439  HB2 PRO A  98      53.913  46.480  53.897  1.00  0.00           H
ATOM   1440  CA  PRO A  98      53.066  47.553  52.259  1.00  0.00           C
ATOM   1441  HA  PRO A  98      54.068  47.844  51.940  1.00  0.00           H
ATOM   1442  C   PRO A  98      52.405  46.593  51.230  1.00  0.00           C
ATOM   1443  O   PRO A  98      53.139  45.937  50.483  1.00  0.00           O
ATOM   1444  N   GLU A  99      51.052  46.373  51.192  1.00  0.00           N
ATOM   1445  H   GLU A  99      50.479  46.858  51.865  1.00  0.00           H
ATOM   1446  CA  GLU A  99      50.412  45.400  50.343  1.00  0.00           C
ATOM   1447  HA  GLU A  99      50.594  44.396  50.718  1.00  0.00           H
ATOM   1448  CB  GLU A  99      48.894  45.672  50.382  1.00  0.00           C
ATOM   1449  HB1 GLU A  99      48.544  44.952  49.639  1.00  0.00           H
ATOM   1450  HB2 GLU A  99      48.663  46.693  50.048  1.00  0.00           H
ATOM   1451  CG  GLU A  99      48.104  45.560  51.719  1.00  0.00           C
ATOM   1452  HG1 GLU A  99      48.343  46.306  52.470  1.00  0.00           H
ATOM   1453  HG2 GLU A  99      48.300  44.589  52.170  1.00  0.00           H
ATOM   1454  CD  GLU A  99      46.588  45.608  51.376  1.00  0.00           C
ATOM   1455  OE1 GLU A  99      45.893  46.480  51.848  1.00  0.00           O
ATOM   1456  OE2 GLU A  99      46.120  44.755  50.563  1.00  0.00           O
ATOM   1457  C   GLU A  99      50.858  45.693  48.898  1.00  0.00           C
ATOM   1458  O   GLU A  99      51.066  44.785  48.143  1.00  0.00           O
ATOM   1459  N   VAL A 100      50.786  46.953  48.475  1.00  0.00           N
ATOM   1460  H   VAL A 100      50.649  47.648  49.199  1.00  0.00           H
ATOM   1461  CA  VAL A 100      51.085  47.350  47.104  1.00  0.00           C
ATOM   1462  HA  VAL A 100      50.485  46.667  46.510  1.00  0.00           H
ATOM   1463  CB  VAL A 100      50.536  48.797  46.824  1.00  0.00           C
ATOM   1464  HB  VAL A 100      50.926  49.516  47.546  1.00  0.00           H
ATOM   1465  CG1 VAL A 100      51.019  49.245  45.369  1.00  0.00           C
ATOM   1466 1HG1 VAL A 100      52.103  49.371  45.384  1.00  0.00           H
ATOM   1467 2HG1 VAL A 100      50.702  48.536  44.603  1.00  0.00           H
ATOM   1468 3HG1 VAL A 100      50.598  50.215  45.097  1.00  0.00           H
ATOM   1469  CG2 VAL A 100      48.990  48.866  46.706  1.00  0.00           C
ATOM   1470 1HG2 VAL A 100      48.655  48.403  45.780  1.00  0.00           H
ATOM   1471 2HG2 VAL A 100      48.556  48.181  47.440  1.00  0.00           H
ATOM   1472 3HG2 VAL A 100      48.628  49.896  46.706  1.00  0.00           H
ATOM   1473  C   VAL A 100      52.548  47.075  46.751  1.00  0.00           C
ATOM   1474  O   VAL A 100      52.820  46.346  45.752  1.00  0.00           O
ATOM   1475  N   ASP A 101      53.415  47.657  47.576  1.00  0.00           N
ATOM   1476  H   ASP A 101      53.066  48.327  48.239  1.00  0.00           H
ATOM   1477  CA  ASP A 101      54.830  47.357  47.580  1.00  0.00           C
ATOM   1478  HA  ASP A 101      55.242  47.826  46.693  1.00  0.00           H
ATOM   1479  CB  ASP A 101      55.482  48.060  48.776  1.00  0.00           C
ATOM   1480  HB1 ASP A 101      55.208  47.511  49.680  1.00  0.00           H
ATOM   1481  HB2 ASP A 101      55.088  49.054  49.008  1.00  0.00           H
ATOM   1482  CG  ASP A 101      57.020  48.008  48.631  1.00  0.00           C
ATOM   1483  OD1 ASP A 101      57.589  48.686  47.781  1.00  0.00           O
ATOM   1484  OD2 ASP A 101      57.692  47.477  49.528  1.00  0.00           O
ATOM   1485  C   ASP A 101      55.284  45.807  47.579  1.00  0.00           C
ATOM   1486  O   ASP A 101      56.306  45.506  46.963  1.00  0.00           O
ATOM   1487  N   GLY A 102      54.526  44.911  48.253  1.00  0.00           N
ATOM   1488  H   GLY A 102      53.845  45.358  48.854  1.00  0.00           H
ATOM   1489  CA  GLY A 102      54.700  43.414  48.224  1.00  0.00           C
ATOM   1490  HA1 GLY A 102      53.981  43.008  48.932  1.00  0.00           H
ATOM   1491  HA2 GLY A 102      55.747  43.222  48.489  1.00  0.00           H
ATOM   1492  C   GLY A 102      54.293  42.781  46.927  1.00  0.00           C
ATOM   1493  O   GLY A 102      55.160  42.005  46.454  1.00  0.00           O
ATOM   1494  N   VAL A 103      53.153  43.086  46.299  1.00  0.00           N
ATOM   1495  H   VAL A 103      52.509  43.761  46.682  1.00  0.00           H
ATOM   1496  CA  VAL A 103      52.827  42.587  44.980  1.00  0.00           C
ATOM   1497  HA  VAL A 103      53.040  41.518  44.966  1.00  0.00           H
ATOM   1498  CB  VAL A 103      51.305  42.786  44.639  1.00  0.00           C
ATOM   1499  HB  VAL A 103      51.124  43.846  44.825  1.00  0.00           H
ATOM   1500  CG1 VAL A 103      50.876  42.276  43.256  1.00  0.00           C
ATOM   1501 1HG1 VAL A 103      49.799  42.257  43.086  1.00  0.00           H
ATOM   1502 2HG1 VAL A 103      51.155  43.008  42.505  1.00  0.00           H
ATOM   1503 3HG1 VAL A 103      51.308  41.294  43.097  1.00  0.00           H
ATOM   1504  CG2 VAL A 103      50.531  41.890  45.666  1.00  0.00           C
ATOM   1505 1HG2 VAL A 103      50.741  42.326  46.645  1.00  0.00           H
ATOM   1506 2HG2 VAL A 103      49.450  41.940  45.526  1.00  0.00           H
ATOM   1507 3HG2 VAL A 103      50.986  40.903  45.719  1.00  0.00           H
ATOM   1508  C   VAL A 103      53.709  43.150  43.889  1.00  0.00           C
ATOM   1509  O   VAL A 103      54.176  42.336  43.076  1.00  0.00           O
ATOM   1510  N   ARG A 104      54.025  44.427  43.920  1.00  0.00           N
ATOM   1511  H   ARG A 104      53.465  45.044  44.497  1.00  0.00           H
ATOM   1512  CA  ARG A 104      54.995  45.063  43.018  1.00  0.00           C
ATOM   1513  HA  ARG A 104      54.573  45.063  42.007  1.00  0.00           H
ATOM   1514  CB  ARG A 104      55.217  46.513  43.479  1.00  0.00           C
ATOM   1515  HB1 ARG A 104      55.881  46.554  44.344  1.00  0.00           H
ATOM   1516  HB2 ARG A 104      54.319  47.028  43.802  1.00  0.00           H
ATOM   1517  CG  ARG A 104      55.900  47.361  42.375  1.00  0.00           C
ATOM   1518  HG1 ARG A 104      55.096  47.334  41.638  1.00  0.00           H
ATOM   1519  HG2 ARG A 104      56.802  46.878  42.010  1.00  0.00           H
ATOM   1520  CD  ARG A 104      56.073  48.799  42.967  1.00  0.00           C
ATOM   1521  HD1 ARG A 104      56.762  48.717  43.805  1.00  0.00           H
ATOM   1522  HD2 ARG A 104      55.152  49.020  43.507  1.00  0.00           H
ATOM   1523  NE  ARG A 104      56.348  49.841  41.991  1.00  0.00           N
ATOM   1524  HE  ARG A 104      55.596  50.470  41.740  1.00  0.00           H
ATOM   1525  CZ  ARG A 104      57.459  50.029  41.261  1.00  0.00           C
ATOM   1526  NH1 ARG A 104      58.548  49.318  41.465  1.00  0.00           N
ATOM   1527 1HH1 ARG A 104      58.541  48.696  42.266  1.00  0.00           H
ATOM   1528 2HH1 ARG A 104      59.317  49.295  40.819  1.00  0.00           H
ATOM   1529  NH2 ARG A 104      57.549  50.973  40.369  1.00  0.00           N
ATOM   1530 1HH2 ARG A 104      56.791  51.642  40.272  1.00  0.00           H
ATOM   1531 2HH2 ARG A 104      58.490  51.179  40.062  1.00  0.00           H
ATOM   1532  C   ARG A 104      56.353  44.303  43.044  1.00  0.00           C
ATOM   1533  O   ARG A 104      56.888  43.896  42.020  1.00  0.00           O
ATOM   1534  N   LYS A 105      56.902  43.921  44.226  1.00  0.00           N
ATOM   1535  H   LYS A 105      56.457  44.237  45.075  1.00  0.00           H
ATOM   1536  CA  LYS A 105      58.079  43.090  44.381  1.00  0.00           C
ATOM   1537  HA  LYS A 105      58.819  43.700  43.844  1.00  0.00           H
ATOM   1538  CB  LYS A 105      58.506  43.094  45.854  1.00  0.00           C
ATOM   1539  HB1 LYS A 105      57.707  42.709  46.483  1.00  0.00           H
ATOM   1540  HB2 LYS A 105      58.591  44.108  46.245  1.00  0.00           H
ATOM   1541  CG  LYS A 105      59.768  42.343  46.172  1.00  0.00           C
ATOM   1542  HG1 LYS A 105      59.510  41.281  46.140  1.00  0.00           H
ATOM   1543  HG2 LYS A 105      59.983  42.758  47.159  1.00  0.00           H
ATOM   1544  CD  LYS A 105      61.029  42.725  45.354  1.00  0.00           C
ATOM   1545  HD1 LYS A 105      61.215  43.779  45.550  1.00  0.00           H
ATOM   1546  HD2 LYS A 105      60.909  42.442  44.314  1.00  0.00           H
ATOM   1547  CE  LYS A 105      62.299  42.084  45.921  1.00  0.00           C
ATOM   1548  HE1 LYS A 105      62.372  42.444  46.947  1.00  0.00           H
ATOM   1549  HE2 LYS A 105      63.178  42.520  45.447  1.00  0.00           H
ATOM   1550  NZ  LYS A 105      62.330  40.634  45.955  1.00  0.00           N
ATOM   1551  HZ1 LYS A 105      61.595  40.338  46.580  1.00  0.00           H
ATOM   1552  HZ2 LYS A 105      62.191  40.180  45.058  1.00  0.00           H
ATOM   1553  HZ3 LYS A 105      63.160  40.273  46.390  1.00  0.00           H
ATOM   1554  C   LYS A 105      57.864  41.645  43.815  1.00  0.00           C
ATOM   1555  O   LYS A 105      58.653  41.177  42.984  1.00  0.00           O
ATOM   1556  N   ALA A 106      56.806  40.991  44.230  1.00  0.00           N
ATOM   1557  H   ALA A 106      56.201  41.322  44.972  1.00  0.00           H
ATOM   1558  CA  ALA A 106      56.550  39.583  43.741  1.00  0.00           C
ATOM   1559  HA  ALA A 106      57.392  38.933  43.981  1.00  0.00           H
ATOM   1560  CB  ALA A 106      55.292  38.985  44.283  1.00  0.00           C
ATOM   1561  HB1 ALA A 106      55.304  39.171  45.353  1.00  0.00           H
ATOM   1562  HB2 ALA A 106      54.379  39.392  43.843  1.00  0.00           H
ATOM   1563  HB3 ALA A 106      55.313  37.899  44.228  1.00  0.00           H
ATOM   1564  C   ALA A 106      56.454  39.497  42.161  1.00  0.00           C
ATOM   1565  O   ALA A 106      56.800  38.452  41.599  1.00  0.00           O
ATOM   1566  N   LEU A 107      56.051  40.607  41.468  1.00  0.00           N
ATOM   1567  H   LEU A 107      55.829  41.397  42.054  1.00  0.00           H
ATOM   1568  CA  LEU A 107      55.895  40.669  39.993  1.00  0.00           C
ATOM   1569  HA  LEU A 107      55.428  39.824  39.496  1.00  0.00           H
ATOM   1570  CB  LEU A 107      54.856  41.755  39.727  1.00  0.00           C
ATOM   1571  HB1 LEU A 107      55.142  42.058  38.716  1.00  0.00           H
ATOM   1572  HB2 LEU A 107      54.912  42.647  40.352  1.00  0.00           H
ATOM   1573  CG  LEU A 107      53.410  41.349  39.681  1.00  0.00           C
ATOM   1574  HG  LEU A 107      53.384  40.726  38.784  1.00  0.00           H
ATOM   1575  CD1 LEU A 107      52.894  40.489  40.790  1.00  0.00           C
ATOM   1576 1HD1 LEU A 107      53.314  39.495  40.853  1.00  0.00           H
ATOM   1577 2HD1 LEU A 107      52.903  40.990  41.756  1.00  0.00           H
ATOM   1578 3HD1 LEU A 107      51.817  40.408  40.602  1.00  0.00           H
ATOM   1579  CD2 LEU A 107      52.572  42.558  39.434  1.00  0.00           C
ATOM   1580 1HD2 LEU A 107      53.028  43.141  38.628  1.00  0.00           H
ATOM   1581 2HD2 LEU A 107      51.526  42.371  39.171  1.00  0.00           H
ATOM   1582 3HD2 LEU A 107      52.653  43.176  40.330  1.00  0.00           H
ATOM   1583  C   LEU A 107      57.272  41.028  39.385  1.00  0.00           C
ATOM   1584  O   LEU A 107      57.683  40.448  38.339  1.00  0.00           O
ATOM   1585  N   GLN A 108      58.096  41.802  40.089  1.00  0.00           N
ATOM   1586  H   GLN A 108      57.773  42.157  40.979  1.00  0.00           H
ATOM   1587  CA  GLN A 108      59.486  42.059  39.745  1.00  0.00           C
ATOM   1588  HA  GLN A 108      59.533  42.423  38.717  1.00  0.00           H
ATOM   1589  CB  GLN A 108      60.094  43.114  40.668  1.00  0.00           C
ATOM   1590  HB1 GLN A 108      60.178  42.699  41.678  1.00  0.00           H
ATOM   1591  HB2 GLN A 108      59.359  43.917  40.789  1.00  0.00           H
ATOM   1592  CG  GLN A 108      61.372  43.626  40.098  1.00  0.00           C
ATOM   1593  HG1 GLN A 108      61.182  44.084  39.123  1.00  0.00           H
ATOM   1594  HG2 GLN A 108      62.093  42.823  40.008  1.00  0.00           H
ATOM   1595  CD  GLN A 108      61.832  44.724  41.113  1.00  0.00           C
ATOM   1596  OE1 GLN A 108      61.453  45.889  41.105  1.00  0.00           O
ATOM   1597  NE2 GLN A 108      62.626  44.371  42.056  1.00  0.00           N
ATOM   1598 1HE2 GLN A 108      62.967  43.419  42.053  1.00  0.00           H
ATOM   1599 2HE2 GLN A 108      62.828  45.065  42.765  1.00  0.00           H
ATOM   1600  C   GLN A 108      60.369  40.804  39.868  1.00  0.00           C
ATOM   1601  O   GLN A 108      61.309  40.611  39.058  1.00  0.00           O
ATOM   1602  N   ASP A 109      60.176  39.907  40.840  1.00  0.00           N
ATOM   1603  H   ASP A 109      59.508  40.170  41.561  1.00  0.00           H
ATOM   1604  CA  ASP A 109      60.814  38.599  40.957  1.00  0.00           C
ATOM   1605  HA  ASP A 109      61.896  38.697  40.889  1.00  0.00           H
ATOM   1606  CB  ASP A 109      60.602  38.090  42.424  1.00  0.00           C
ATOM   1607  HB1 ASP A 109      61.071  37.110  42.552  1.00  0.00           H
ATOM   1608  HB2 ASP A 109      59.539  38.048  42.664  1.00  0.00           H
ATOM   1609  CG  ASP A 109      61.200  38.940  43.539  1.00  0.00           C
ATOM   1610  OD1 ASP A 109      62.077  39.772  43.314  1.00  0.00           O
ATOM   1611  OD2 ASP A 109      61.028  38.647  44.695  1.00  0.00           O
ATOM   1612  C   ASP A 109      60.412  37.529  39.897  1.00  0.00           C
ATOM   1613  O   ASP A 109      61.184  36.844  39.256  1.00  0.00           O
ATOM   1614  N   LEU A 110      59.143  37.488  39.568  1.00  0.00           N
ATOM   1615  H   LEU A 110      58.544  37.986  40.211  1.00  0.00           H
ATOM   1616  CA  LEU A 110      58.479  36.777  38.467  1.00  0.00           C
ATOM   1617  HA  LEU A 110      58.986  35.826  38.279  1.00  0.00           H
ATOM   1618  CB  LEU A 110      56.960  36.579  38.823  1.00  0.00           C
ATOM   1619  HB1 LEU A 110      56.558  36.093  37.944  1.00  0.00           H
ATOM   1620  HB2 LEU A 110      56.471  37.534  38.988  1.00  0.00           H
ATOM   1621  CG  LEU A 110      56.829  35.518  39.894  1.00  0.00           C
ATOM   1622  HG  LEU A 110      57.305  35.795  40.826  1.00  0.00           H
ATOM   1623  CD1 LEU A 110      55.328  35.378  40.176  1.00  0.00           C
ATOM   1624 1HD1 LEU A 110      54.924  36.351  40.447  1.00  0.00           H
ATOM   1625 2HD1 LEU A 110      54.885  34.818  39.353  1.00  0.00           H
ATOM   1626 3HD1 LEU A 110      55.239  34.651  40.985  1.00  0.00           H
ATOM   1627  CD2 LEU A 110      57.534  34.197  39.453  1.00  0.00           C
ATOM   1628 1HD2 LEU A 110      58.623  34.197  39.540  1.00  0.00           H
ATOM   1629 2HD2 LEU A 110      57.206  33.352  40.064  1.00  0.00           H
ATOM   1630 3HD2 LEU A 110      57.269  33.905  38.443  1.00  0.00           H
ATOM   1631  C   LEU A 110      58.771  37.493  37.053  1.00  0.00           C
ATOM   1632  O   LEU A 110      58.416  36.990  35.961  1.00  0.00           O
ATOM   1633  N   GLY A 111      59.318  38.751  37.085  1.00  0.00           N
ATOM   1634  H   GLY A 111      59.359  39.218  37.977  1.00  0.00           H
ATOM   1635  CA  GLY A 111      60.024  39.391  35.973  1.00  0.00           C
ATOM   1636  HA1 GLY A 111      60.633  38.651  35.456  1.00  0.00           H
ATOM   1637  HA2 GLY A 111      60.715  40.122  36.398  1.00  0.00           H
ATOM   1638  C   GLY A 111      59.063  40.085  34.986  1.00  0.00           C
ATOM   1639  O   GLY A 111      59.392  40.110  33.832  1.00  0.00           O
ATOM   1640  N   LEU A 112      57.887  40.515  35.446  1.00  0.00           N
ATOM   1641  H   LEU A 112      57.667  40.325  36.416  1.00  0.00           H
ATOM   1642  CA  LEU A 112      57.032  41.350  34.556  1.00  0.00           C
ATOM   1643  HA  LEU A 112      56.880  40.888  33.584  1.00  0.00           H
ATOM   1644  CB  LEU A 112      55.644  41.419  35.119  1.00  0.00           C
ATOM   1645  HB1 LEU A 112      55.042  42.230  34.725  1.00  0.00           H
ATOM   1646  HB2 LEU A 112      55.851  41.696  36.154  1.00  0.00           H
ATOM   1647  CG  LEU A 112      54.841  40.056  35.051  1.00  0.00           C
ATOM   1648  HG  LEU A 112      53.900  40.115  35.597  1.00  0.00           H
ATOM   1649  CD1 LEU A 112      54.243  39.737  33.637  1.00  0.00           C
ATOM   1650 1HD1 LEU A 112      53.597  38.869  33.724  1.00  0.00           H
ATOM   1651 2HD1 LEU A 112      53.588  40.523  33.258  1.00  0.00           H
ATOM   1652 3HD1 LEU A 112      55.000  39.428  32.905  1.00  0.00           H
ATOM   1653  CD2 LEU A 112      55.490  38.820  35.532  1.00  0.00           C
ATOM   1654 1HD2 LEU A 112      56.396  38.460  35.055  1.00  0.00           H
ATOM   1655 2HD2 LEU A 112      55.816  38.993  36.556  1.00  0.00           H
ATOM   1656 3HD2 LEU A 112      54.689  38.102  35.342  1.00  0.00           H
ATOM   1657  C   LEU A 112      57.638  42.741  34.442  1.00  0.00           C
ATOM   1658  O   LEU A 112      58.287  43.248  35.393  1.00  0.00           O
ATOM   1659  N   ARG A 113      57.432  43.277  33.240  1.00  0.00           N
ATOM   1660  H   ARG A 113      57.065  42.757  32.457  1.00  0.00           H
ATOM   1661  CA  ARG A 113      57.691  44.661  33.088  1.00  0.00           C
ATOM   1662  HA  ARG A 113      58.706  44.792  33.456  1.00  0.00           H
ATOM   1663  CB  ARG A 113      57.554  44.878  31.614  1.00  0.00           C
ATOM   1664  HB1 ARG A 113      56.498  44.924  31.327  1.00  0.00           H
ATOM   1665  HB2 ARG A 113      58.045  44.092  31.046  1.00  0.00           H
ATOM   1666  CG  ARG A 113      58.194  46.265  31.226  1.00  0.00           C
ATOM   1667  HG1 ARG A 113      59.184  46.364  31.684  1.00  0.00           H
ATOM   1668  HG2 ARG A 113      57.485  47.019  31.567  1.00  0.00           H
ATOM   1669  CD  ARG A 113      58.345  46.380  29.690  1.00  0.00           C
ATOM   1670  HD1 ARG A 113      58.848  45.581  29.146  1.00  0.00           H
ATOM   1671  HD2 ARG A 113      58.973  47.260  29.557  1.00  0.00           H
ATOM   1672  NE  ARG A 113      57.031  46.495  28.974  1.00  0.00           N
ATOM   1673  HE  ARG A 113      56.220  45.984  29.290  1.00  0.00           H
ATOM   1674  CZ  ARG A 113      56.838  47.202  27.890  1.00  0.00           C
ATOM   1675  NH1 ARG A 113      57.637  48.105  27.511  1.00  0.00           N
ATOM   1676 1HH1 ARG A 113      58.520  48.221  27.967  1.00  0.00           H
ATOM   1677 2HH1 ARG A 113      57.380  48.755  26.783  1.00  0.00           H
ATOM   1678  NH2 ARG A 113      55.716  47.045  27.222  1.00  0.00           N
ATOM   1679 1HH2 ARG A 113      55.322  46.120  27.205  1.00  0.00           H
ATOM   1680 2HH2 ARG A 113      55.604  47.656  26.426  1.00  0.00           H
ATOM   1681  C   ARG A 113      56.656  45.456  33.909  1.00  0.00           C
ATOM   1682  O   ARG A 113      55.477  45.131  33.980  1.00  0.00           O
ATOM   1683  N   ILE A 114      57.121  46.473  34.631  1.00  0.00           N
ATOM   1684  H   ILE A 114      58.120  46.653  34.577  1.00  0.00           H
ATOM   1685  CA  ILE A 114      56.468  47.216  35.759  1.00  0.00           C
ATOM   1686  HA  ILE A 114      55.471  46.855  36.011  1.00  0.00           H
ATOM   1687  CB  ILE A 114      57.309  47.127  37.112  1.00  0.00           C
ATOM   1688  HB  ILE A 114      58.267  47.611  36.918  1.00  0.00           H
ATOM   1689  CG2 ILE A 114      56.652  47.944  38.219  1.00  0.00           C
ATOM   1690 1HG2 ILE A 114      56.570  48.999  37.951  1.00  0.00           H
ATOM   1691 2HG2 ILE A 114      55.626  47.596  38.345  1.00  0.00           H
ATOM   1692 3HG2 ILE A 114      57.227  47.889  39.140  1.00  0.00           H
ATOM   1693  CG1 ILE A 114      57.752  45.850  37.622  1.00  0.00           C
ATOM   1694 1HG1 ILE A 114      58.347  46.011  38.525  1.00  0.00           H
ATOM   1695 2HG1 ILE A 114      58.418  45.506  36.832  1.00  0.00           H
ATOM   1696  CD  ILE A 114      56.585  44.802  37.834  1.00  0.00           C
ATOM   1697  HD1 ILE A 114      57.024  43.835  38.082  1.00  0.00           H
ATOM   1698  HD2 ILE A 114      55.935  44.998  38.689  1.00  0.00           H
ATOM   1699  HD3 ILE A 114      55.894  44.634  37.009  1.00  0.00           H
ATOM   1700  C   ILE A 114      56.215  48.690  35.263  1.00  0.00           C
ATOM   1701  O   ILE A 114      57.144  49.330  34.860  1.00  0.00           O
ATOM   1702  N   VAL A 115      54.927  49.098  35.275  1.00  0.00           N
ATOM   1703  H   VAL A 115      54.208  48.415  35.481  1.00  0.00           H
ATOM   1704  CA  VAL A 115      54.439  50.457  35.117  1.00  0.00           C
ATOM   1705  HA  VAL A 115      55.253  51.184  35.137  1.00  0.00           H
ATOM   1706  CB  VAL A 115      53.638  50.566  33.795  1.00  0.00           C
ATOM   1707  HB  VAL A 115      52.890  49.793  33.641  1.00  0.00           H
ATOM   1708  CG1 VAL A 115      53.174  51.986  33.533  1.00  0.00           C
ATOM   1709 1HG1 VAL A 115      54.056  52.630  33.570  1.00  0.00           H
ATOM   1710 2HG1 VAL A 115      52.712  51.986  32.543  1.00  0.00           H
ATOM   1711 3HG1 VAL A 115      52.421  52.250  34.273  1.00  0.00           H
ATOM   1712  CG2 VAL A 115      54.640  50.291  32.698  1.00  0.00           C
ATOM   1713 1HG2 VAL A 115      55.285  49.431  32.922  1.00  0.00           H
ATOM   1714 2HG2 VAL A 115      54.147  50.136  31.738  1.00  0.00           H
ATOM   1715 3HG2 VAL A 115      55.292  51.130  32.475  1.00  0.00           H
ATOM   1716  C   VAL A 115      53.474  50.809  36.256  1.00  0.00           C
ATOM   1717  O   VAL A 115      52.808  49.916  36.807  1.00  0.00           O
ATOM   1718  N   GLU A 116      53.544  51.996  36.791  1.00  0.00           N
ATOM   1719  H   GLU A 116      54.167  52.697  36.418  1.00  0.00           H
ATOM   1720  CA  GLU A 116      52.566  52.454  37.823  1.00  0.00           C
ATOM   1721  HA  GLU A 116      51.938  51.626  38.150  1.00  0.00           H
ATOM   1722  CB  GLU A 116      53.379  52.725  39.148  1.00  0.00           C
ATOM   1723  HB1 GLU A 116      53.980  51.882  39.473  1.00  0.00           H
ATOM   1724  HB2 GLU A 116      52.685  52.947  39.965  1.00  0.00           H
ATOM   1725  CG  GLU A 116      54.367  53.923  38.895  1.00  0.00           C
ATOM   1726  HG1 GLU A 116      53.887  54.878  38.686  1.00  0.00           H
ATOM   1727  HG2 GLU A 116      54.958  53.691  38.014  1.00  0.00           H
ATOM   1728  CD  GLU A 116      55.266  54.095  40.126  1.00  0.00           C
ATOM   1729  OE1 GLU A 116      56.341  53.433  40.116  1.00  0.00           O
ATOM   1730  OE2 GLU A 116      54.808  54.615  41.153  1.00  0.00           O
ATOM   1731  C   GLU A 116      51.661  53.559  37.268  1.00  0.00           C
ATOM   1732  O   GLU A 116      52.065  54.359  36.395  1.00  0.00           O
ATOM   1733  N   ILE A 117      50.580  53.689  38.048  1.00  0.00           N
ATOM   1734  H   ILE A 117      50.354  52.887  38.622  1.00  0.00           H
ATOM   1735  CA  ILE A 117      50.000  54.959  38.412  1.00  0.00           C
ATOM   1736  HA  ILE A 117      49.845  55.436  37.446  1.00  0.00           H
ATOM   1737  CB  ILE A 117      48.615  54.750  39.098  1.00  0.00           C
ATOM   1738  HB  ILE A 117      48.770  54.200  40.026  1.00  0.00           H
ATOM   1739  CG2 ILE A 117      47.888  56.068  39.465  1.00  0.00           C
ATOM   1740 1HG2 ILE A 117      48.416  56.540  40.287  1.00  0.00           H
ATOM   1741 2HG2 ILE A 117      47.691  56.770  38.656  1.00  0.00           H
ATOM   1742 3HG2 ILE A 117      46.865  55.956  39.805  1.00  0.00           H
ATOM   1743  CG1 ILE A 117      47.640  53.836  38.259  1.00  0.00           C
ATOM   1744 1HG1 ILE A 117      46.649  53.973  38.693  1.00  0.00           H
ATOM   1745 2HG1 ILE A 117      47.981  52.798  38.199  1.00  0.00           H
ATOM   1746  CD  ILE A 117      47.385  54.328  36.833  1.00  0.00           C
ATOM   1747  HD1 ILE A 117      48.173  53.929  36.203  1.00  0.00           H
ATOM   1748  HD2 ILE A 117      46.448  53.963  36.405  1.00  0.00           H
ATOM   1749  HD3 ILE A 117      47.324  55.419  36.819  1.00  0.00           H
ATOM   1750  C   ILE A 117      51.080  55.745  39.272  1.00  0.00           C
ATOM   1751  O   ILE A 117      51.075  55.780  40.499  1.00  0.00           O
ATOM   1752  N   GLY A 118      51.890  56.522  38.457  1.00  0.00           N
ATOM   1753  H   GLY A 118      51.800  56.394  37.460  1.00  0.00           H
ATOM   1754  CA  GLY A 118      52.751  57.569  39.068  1.00  0.00           C
ATOM   1755  HA1 GLY A 118      53.782  57.566  38.707  1.00  0.00           H
ATOM   1756  HA2 GLY A 118      52.866  57.292  40.116  1.00  0.00           H
ATOM   1757  C   GLY A 118      52.173  59.011  38.978  1.00  0.00           C
ATOM   1758  O   GLY A 118      52.447  59.876  39.774  1.00  0.00           O
ATOM   1759  N   ASP A 119      51.254  59.195  37.962  1.00  0.00           N
ATOM   1760  H   ASP A 119      51.189  58.409  37.326  1.00  0.00           H
ATOM   1761  CA  ASP A 119      50.668  60.466  37.604  1.00  0.00           C
ATOM   1762  HA  ASP A 119      51.491  61.176  37.602  1.00  0.00           H
ATOM   1763  CB  ASP A 119      49.949  60.516  36.305  1.00  0.00           C
ATOM   1764  HB1 ASP A 119      49.058  59.905  36.428  1.00  0.00           H
ATOM   1765  HB2 ASP A 119      50.670  60.097  35.596  1.00  0.00           H
ATOM   1766  CG  ASP A 119      49.599  61.898  35.867  1.00  0.00           C
ATOM   1767  OD1 ASP A 119      49.793  62.816  36.691  1.00  0.00           O
ATOM   1768  OD2 ASP A 119      48.998  62.150  34.764  1.00  0.00           O
ATOM   1769  C   ASP A 119      49.668  60.835  38.752  1.00  0.00           C
ATOM   1770  O   ASP A 119      48.673  60.184  38.937  1.00  0.00           O
ATOM   1771  N   GLU A 120      49.836  61.962  39.413  1.00  0.00           N
ATOM   1772  H   GLU A 120      50.630  62.518  39.121  1.00  0.00           H
ATOM   1773  CA  GLU A 120      48.988  62.406  40.482  1.00  0.00           C
ATOM   1774  HA  GLU A 120      48.699  61.573  41.129  1.00  0.00           H
ATOM   1775  CB  GLU A 120      49.740  63.439  41.342  1.00  0.00           C
ATOM   1776  HB1 GLU A 120      49.087  63.872  42.107  1.00  0.00           H
ATOM   1777  HB2 GLU A 120      50.187  64.204  40.721  1.00  0.00           H
ATOM   1778  CG  GLU A 120      50.943  62.709  41.987  1.00  0.00           C
ATOM   1779  HG1 GLU A 120      51.748  62.456  41.289  1.00  0.00           H
ATOM   1780  HG2 GLU A 120      50.510  61.812  42.432  1.00  0.00           H
ATOM   1781  CD  GLU A 120      51.625  63.537  43.070  1.00  0.00           C
ATOM   1782  OE1 GLU A 120      51.339  64.771  43.115  1.00  0.00           O
ATOM   1783  OE2 GLU A 120      52.501  62.972  43.779  1.00  0.00           O
ATOM   1784  C   GLU A 120      47.681  62.974  40.032  1.00  0.00           C
ATOM   1785  O   GLU A 120      46.743  63.241  40.843  1.00  0.00           O
ATOM   1786  N   ASN A 121      47.424  63.152  38.689  1.00  0.00           N
ATOM   1787  H   ASN A 121      48.121  62.840  38.038  1.00  0.00           H
ATOM   1788  CA  ASN A 121      46.183  63.572  38.118  1.00  0.00           C
ATOM   1789  HA  ASN A 121      45.570  64.213  38.747  1.00  0.00           H
ATOM   1790  CB  ASN A 121      46.431  64.317  36.823  1.00  0.00           C
ATOM   1791  HB1 ASN A 121      45.466  64.672  36.448  1.00  0.00           H
ATOM   1792  HB2 ASN A 121      46.884  63.626  36.117  1.00  0.00           H
ATOM   1793  CG  ASN A 121      47.327  65.536  36.938  1.00  0.00           C
ATOM   1794  OD1 ASN A 121      46.896  66.637  37.223  1.00  0.00           O
ATOM   1795  ND2 ASN A 121      48.601  65.321  36.666  1.00  0.00           N
ATOM   1796 1HD2 ASN A 121      48.929  64.394  36.449  1.00  0.00           H
ATOM   1797 2HD2 ASN A 121      49.321  65.963  36.985  1.00  0.00           H
ATOM   1798  C   ASN A 121      45.225  62.379  37.899  1.00  0.00           C
ATOM   1799  O   ASN A 121      44.156  62.490  37.366  1.00  0.00           O
ATOM   1800  N   ALA A 122      45.530  61.140  38.216  1.00  0.00           N
ATOM   1801  H   ALA A 122      46.461  60.966  38.568  1.00  0.00           H
ATOM   1802  CA  ALA A 122      44.828  59.878  38.009  1.00  0.00           C
ATOM   1803  HA  ALA A 122      43.881  60.126  37.517  1.00  0.00           H
ATOM   1804  CB  ALA A 122      45.681  58.972  37.140  1.00  0.00           C
ATOM   1805  HB1 ALA A 122      46.134  59.644  36.414  1.00  0.00           H
ATOM   1806  HB2 ALA A 122      46.491  58.615  37.780  1.00  0.00           H
ATOM   1807  HB3 ALA A 122      44.993  58.207  36.779  1.00  0.00           H
ATOM   1808  C   ALA A 122      44.498  59.174  39.387  1.00  0.00           C
ATOM   1809  O   ALA A 122      45.276  59.393  40.314  1.00  0.00           O
ATOM   1810  N   THR A 123      43.383  58.399  39.400  1.00  0.00           N
ATOM   1811  H   THR A 123      42.880  58.437  38.524  1.00  0.00           H
ATOM   1812  CA  THR A 123      42.907  57.380  40.395  1.00  0.00           C
ATOM   1813  HA  THR A 123      43.799  57.170  40.995  1.00  0.00           H
ATOM   1814  CB  THR A 123      41.798  57.927  41.217  1.00  0.00           C
ATOM   1815  HB  THR A 123      41.523  57.056  41.813  1.00  0.00           H
ATOM   1816  CG2 THR A 123      42.262  59.021  42.171  1.00  0.00           C
ATOM   1817 1HG2 THR A 123      43.276  58.788  42.510  1.00  0.00           H
ATOM   1818 2HG2 THR A 123      42.106  59.934  41.594  1.00  0.00           H
ATOM   1819 3HG2 THR A 123      41.621  59.086  43.037  1.00  0.00           H
ATOM   1820  OG1 THR A 123      40.732  58.357  40.476  1.00  0.00           O
ATOM   1821  HG1 THR A 123      39.935  58.389  41.009  1.00  0.00           H
ATOM   1822  C   THR A 123      42.606  56.039  39.589  1.00  0.00           C
ATOM   1823  O   THR A 123      42.185  56.157  38.458  1.00  0.00           O
ATOM   1824  N   LEU A 124      42.812  54.818  40.095  1.00  0.00           N
ATOM   1825  H   LEU A 124      43.258  54.814  40.997  1.00  0.00           H
ATOM   1826  CA  LEU A 124      42.556  53.516  39.504  1.00  0.00           C
ATOM   1827  HA  LEU A 124      41.529  53.512  39.117  1.00  0.00           H
ATOM   1828  CB  LEU A 124      43.583  53.208  38.349  1.00  0.00           C
ATOM   1829  HB1 LEU A 124      44.599  53.208  38.744  1.00  0.00           H
ATOM   1830  HB2 LEU A 124      43.506  53.893  37.511  1.00  0.00           H
ATOM   1831  CG  LEU A 124      43.550  51.838  37.774  1.00  0.00           C
ATOM   1832  HG  LEU A 124      43.719  51.226  38.652  1.00  0.00           H
ATOM   1833  CD1 LEU A 124      42.280  51.475  37.099  1.00  0.00           C
ATOM   1834 1HD1 LEU A 124      41.802  52.328  36.620  1.00  0.00           H
ATOM   1835 2HD1 LEU A 124      42.418  50.690  36.369  1.00  0.00           H
ATOM   1836 3HD1 LEU A 124      41.576  51.101  37.845  1.00  0.00           H
ATOM   1837  CD2 LEU A 124      44.644  51.582  36.767  1.00  0.00           C
ATOM   1838 1HD2 LEU A 124      44.543  52.299  35.950  1.00  0.00           H
ATOM   1839 2HD2 LEU A 124      45.571  51.758  37.318  1.00  0.00           H
ATOM   1840 3HD2 LEU A 124      44.676  50.569  36.377  1.00  0.00           H
ATOM   1841  C   LEU A 124      42.492  52.352  40.504  1.00  0.00           C
ATOM   1842  O   LEU A 124      43.456  52.071  41.237  1.00  0.00           O
ATOM   1843  N   ASP A 125      41.444  51.576  40.471  1.00  0.00           N
ATOM   1844  H   ASP A 125      40.630  51.798  39.923  1.00  0.00           H
ATOM   1845  CA  ASP A 125      41.309  50.360  41.262  1.00  0.00           C
ATOM   1846  HA  ASP A 125      42.129  50.147  41.938  1.00  0.00           H
ATOM   1847  CB  ASP A 125      39.954  50.638  41.915  1.00  0.00           C
ATOM   1848  HB1 ASP A 125      39.206  50.667  41.120  1.00  0.00           H
ATOM   1849  HB2 ASP A 125      39.940  51.515  42.560  1.00  0.00           H
ATOM   1850  CG  ASP A 125      39.443  49.574  42.900  1.00  0.00           C
ATOM   1851  OD1 ASP A 125      39.310  49.897  44.076  1.00  0.00           O
ATOM   1852  OD2 ASP A 125      39.349  48.417  42.437  1.00  0.00           O
ATOM   1853  C   ASP A 125      41.193  49.167  40.373  1.00  0.00           C
ATOM   1854  O   ASP A 125      40.300  49.064  39.572  1.00  0.00           O
ATOM   1855  N   GLY A 126      41.923  48.102  40.642  1.00  0.00           N
ATOM   1856  H   GLY A 126      42.732  48.281  41.216  1.00  0.00           H
ATOM   1857  CA  GLY A 126      42.011  46.853  39.798  1.00  0.00           C
ATOM   1858  HA1 GLY A 126      42.699  46.147  40.280  1.00  0.00           H
ATOM   1859  HA2 GLY A 126      42.442  46.974  38.801  1.00  0.00           H
ATOM   1860  C   GLY A 126      40.631  46.082  39.676  1.00  0.00           C
ATOM   1861  O   GLY A 126      40.407  45.405  38.699  1.00  0.00           O
ATOM   1862  N   THR A 127      39.656  46.300  40.603  1.00  0.00           N
ATOM   1863  H   THR A 127      39.964  46.861  41.384  1.00  0.00           H
ATOM   1864  CA  THR A 127      38.270  45.786  40.628  1.00  0.00           C
ATOM   1865  HA  THR A 127      38.158  44.915  39.972  1.00  0.00           H
ATOM   1866  CB  THR A 127      37.838  45.366  42.055  1.00  0.00           C
ATOM   1867  HB  THR A 127      36.761  45.370  42.169  1.00  0.00           H
ATOM   1868  CG2 THR A 127      38.398  43.989  42.295  1.00  0.00           C
ATOM   1869 1HG2 THR A 127      37.934  43.607  43.215  1.00  0.00           H
ATOM   1870 2HG2 THR A 127      38.066  43.297  41.529  1.00  0.00           H
ATOM   1871 3HG2 THR A 127      39.486  43.891  42.381  1.00  0.00           H
ATOM   1872  OG1 THR A 127      38.237  46.191  43.077  1.00  0.00           O
ATOM   1873  HG1 THR A 127      38.688  46.928  42.640  1.00  0.00           H
ATOM   1874  C   THR A 127      37.239  46.722  40.038  1.00  0.00           C
ATOM   1875  O   THR A 127      36.164  46.224  39.759  1.00  0.00           O
ATOM   1876  N   ASP A 128      37.579  48.028  39.821  1.00  0.00           N
ATOM   1877  H   ASP A 128      38.532  48.298  40.017  1.00  0.00           H
ATOM   1878  CA  ASP A 128      36.870  48.836  38.844  1.00  0.00           C
ATOM   1879  HA  ASP A 128      35.799  48.763  39.031  1.00  0.00           H
ATOM   1880  CB  ASP A 128      37.126  50.335  39.056  1.00  0.00           C
ATOM   1881  HB1 ASP A 128      36.790  50.831  38.149  1.00  0.00           H
ATOM   1882  HB2 ASP A 128      38.197  50.493  39.172  1.00  0.00           H
ATOM   1883  CG  ASP A 128      36.410  50.956  40.252  1.00  0.00           C
ATOM   1884  OD1 ASP A 128      35.249  50.627  40.476  1.00  0.00           O
ATOM   1885  OD2 ASP A 128      36.968  51.898  40.864  1.00  0.00           O
ATOM   1886  C   ASP A 128      37.160  48.360  37.392  1.00  0.00           C
ATOM   1887  O   ASP A 128      36.669  48.957  36.455  1.00  0.00           O
ATOM   1888  N   VAL A 129      38.075  47.404  37.117  1.00  0.00           N
ATOM   1889  H   VAL A 129      38.582  46.962  37.884  1.00  0.00           H
ATOM   1890  CA  VAL A 129      38.419  47.008  35.757  1.00  0.00           C
ATOM   1891  HA  VAL A 129      37.955  47.621  34.970  1.00  0.00           H
ATOM   1892  CB  VAL A 129      39.890  47.088  35.557  1.00  0.00           C
ATOM   1893  HB  VAL A 129      40.485  46.323  36.055  1.00  0.00           H
ATOM   1894  CG1 VAL A 129      40.212  47.069  34.047  1.00  0.00           C
ATOM   1895 1HG1 VAL A 129      41.269  47.208  33.860  1.00  0.00           H
ATOM   1896 2HG1 VAL A 129      39.780  46.121  33.730  1.00  0.00           H
ATOM   1897 3HG1 VAL A 129      39.620  47.887  33.631  1.00  0.00           H
ATOM   1898  CG2 VAL A 129      40.562  48.367  36.078  1.00  0.00           C
ATOM   1899 1HG2 VAL A 129      40.498  48.273  37.154  1.00  0.00           H
ATOM   1900 2HG2 VAL A 129      41.619  48.449  35.785  1.00  0.00           H
ATOM   1901 3HG2 VAL A 129      39.963  49.185  35.679  1.00  0.00           H
ATOM   1902  C   VAL A 129      37.939  45.620  35.497  1.00  0.00           C
ATOM   1903  O   VAL A 129      38.268  44.728  36.245  1.00  0.00           O
ATOM   1904  N   LEU A 130      37.303  45.374  34.349  1.00  0.00           N
ATOM   1905  H   LEU A 130      36.981  46.107  33.738  1.00  0.00           H
ATOM   1906  CA  LEU A 130      36.951  43.988  33.887  1.00  0.00           C
ATOM   1907  HA  LEU A 130      37.503  43.252  34.467  1.00  0.00           H
ATOM   1908  CB  LEU A 130      35.413  43.811  34.342  1.00  0.00           C
ATOM   1909  HB1 LEU A 130      34.876  44.543  33.743  1.00  0.00           H
ATOM   1910  HB2 LEU A 130      35.273  44.130  35.376  1.00  0.00           H
ATOM   1911  CG  LEU A 130      34.810  42.400  34.009  1.00  0.00           C
ATOM   1912  HG  LEU A 130      34.662  42.339  32.936  1.00  0.00           H
ATOM   1913  CD1 LEU A 130      35.728  41.238  34.462  1.00  0.00           C
ATOM   1914 1HD1 LEU A 130      35.819  41.194  35.555  1.00  0.00           H
ATOM   1915 2HD1 LEU A 130      35.375  40.231  34.243  1.00  0.00           H
ATOM   1916 3HD1 LEU A 130      36.753  41.272  34.098  1.00  0.00           H
ATOM   1917  CD2 LEU A 130      33.365  42.287  34.605  1.00  0.00           C
ATOM   1918 1HD2 LEU A 130      32.686  41.600  34.103  1.00  0.00           H
ATOM   1919 2HD2 LEU A 130      33.441  42.084  35.674  1.00  0.00           H
ATOM   1920 3HD2 LEU A 130      32.792  43.210  34.607  1.00  0.00           H
ATOM   1921  C   LEU A 130      37.165  43.726  32.368  1.00  0.00           C
ATOM   1922  O   LEU A 130      36.462  44.253  31.490  1.00  0.00           O
ATOM   1923  N   PHE A 131      38.150  42.923  32.117  1.00  0.00           N
ATOM   1924  H   PHE A 131      38.608  42.486  32.906  1.00  0.00           H
ATOM   1925  CA  PHE A 131      38.696  42.692  30.706  1.00  0.00           C
ATOM   1926  HA  PHE A 131      38.402  43.510  30.050  1.00  0.00           H
ATOM   1927  CB  PHE A 131      40.272  42.729  30.829  1.00  0.00           C
ATOM   1928  HB1 PHE A 131      40.554  42.123  31.694  1.00  0.00           H
ATOM   1929  HB2 PHE A 131      40.449  43.792  30.940  1.00  0.00           H
ATOM   1930  CG  PHE A 131      41.042  42.290  29.638  1.00  0.00           C
ATOM   1931  CD1 PHE A 131      41.587  40.975  29.720  1.00  0.00           C
ATOM   1932  HD1 PHE A 131      41.396  40.442  30.647  1.00  0.00           H
ATOM   1933  CE1 PHE A 131      42.354  40.475  28.659  1.00  0.00           C
ATOM   1934  HE1 PHE A 131      42.918  39.572  28.835  1.00  0.00           H
ATOM   1935  CZ  PHE A 131      42.575  41.315  27.516  1.00  0.00           C
ATOM   1936  HZ  PHE A 131      43.307  40.978  26.786  1.00  0.00           H
ATOM   1937  CE2 PHE A 131      42.000  42.597  27.465  1.00  0.00           C
ATOM   1938  HE2 PHE A 131      42.196  43.269  26.639  1.00  0.00           H
ATOM   1939  CD2 PHE A 131      41.305  43.121  28.576  1.00  0.00           C
ATOM   1940  HD2 PHE A 131      40.994  44.155  28.548  1.00  0.00           H
ATOM   1941  C   PHE A 131      38.120  41.379  30.139  1.00  0.00           C
ATOM   1942  O   PHE A 131      37.894  40.345  30.864  1.00  0.00           O
ATOM   1943  N   THR A 132      37.818  41.414  28.840  1.00  0.00           N
ATOM   1944  H   THR A 132      37.881  42.325  28.396  1.00  0.00           H
ATOM   1945  CA  THR A 132      37.091  40.414  28.173  1.00  0.00           C
ATOM   1946  HA  THR A 132      36.498  39.777  28.831  1.00  0.00           H
ATOM   1947  CB  THR A 132      36.222  41.070  27.133  1.00  0.00           C
ATOM   1948  HB  THR A 132      35.566  40.391  26.578  1.00  0.00           H
ATOM   1949  CG2 THR A 132      35.384  42.197  27.762  1.00  0.00           C
ATOM   1950 1HG2 THR A 132      34.704  41.814  28.525  1.00  0.00           H
ATOM   1951 2HG2 THR A 132      35.864  43.017  28.302  1.00  0.00           H
ATOM   1952 3HG2 THR A 132      34.750  42.637  26.990  1.00  0.00           H
ATOM   1953  OG1 THR A 132      36.933  41.808  26.155  1.00  0.00           O
ATOM   1954  HG1 THR A 132      36.283  42.056  25.497  1.00  0.00           H
ATOM   1955  C   THR A 132      38.063  39.420  27.470  1.00  0.00           C
ATOM   1956  O   THR A 132      37.568  38.416  26.905  1.00  0.00           O
ATOM   1957  N   GLY A 133      39.304  39.810  27.224  1.00  0.00           N
ATOM   1958  H   GLY A 133      39.509  40.717  27.618  1.00  0.00           H
ATOM   1959  CA  GLY A 133      40.159  39.149  26.184  1.00  0.00           C
ATOM   1960  HA1 GLY A 133      39.750  38.180  25.902  1.00  0.00           H
ATOM   1961  HA2 GLY A 133      41.135  38.872  26.588  1.00  0.00           H
ATOM   1962  C   GLY A 133      40.405  39.972  24.913  1.00  0.00           C
ATOM   1963  O   GLY A 133      41.260  39.613  24.130  1.00  0.00           O
ATOM   1964  N   ARG A 134      39.626  41.103  24.723  1.00  0.00           N
ATOM   1965  H   ARG A 134      38.889  41.277  25.389  1.00  0.00           H
ATOM   1966  CA  ARG A 134      39.913  42.125  23.703  1.00  0.00           C
ATOM   1967  HA  ARG A 134      40.876  42.009  23.211  1.00  0.00           H
ATOM   1968  CB  ARG A 134      38.741  42.133  22.659  1.00  0.00           C
ATOM   1969  HB1 ARG A 134      37.906  42.541  23.224  1.00  0.00           H
ATOM   1970  HB2 ARG A 134      38.584  41.057  22.520  1.00  0.00           H
ATOM   1971  CG  ARG A 134      38.862  43.023  21.396  1.00  0.00           C
ATOM   1972  HG1 ARG A 134      39.791  42.809  20.872  1.00  0.00           H
ATOM   1973  HG2 ARG A 134      38.844  44.047  21.774  1.00  0.00           H
ATOM   1974  CD  ARG A 134      37.753  42.715  20.464  1.00  0.00           C
ATOM   1975  HD1 ARG A 134      37.663  41.634  20.329  1.00  0.00           H
ATOM   1976  HD2 ARG A 134      38.029  43.173  19.517  1.00  0.00           H
ATOM   1977  NE  ARG A 134      36.453  43.314  20.842  1.00  0.00           N
ATOM   1978  HE  ARG A 134      36.273  43.360  21.835  1.00  0.00           H
ATOM   1979  CZ  ARG A 134      35.605  43.986  20.177  1.00  0.00           C
ATOM   1980  NH1 ARG A 134      35.661  44.032  18.871  1.00  0.00           N
ATOM   1981 1HH1 ARG A 134      36.104  43.246  18.414  1.00  0.00           H
ATOM   1982 2HH1 ARG A 134      34.872  44.514  18.453  1.00  0.00           H
ATOM   1983  NH2 ARG A 134      34.715  44.676  20.754  1.00  0.00           N
ATOM   1984 1HH2 ARG A 134      34.769  44.796  21.761  1.00  0.00           H
ATOM   1985 2HH2 ARG A 134      34.177  45.404  20.281  1.00  0.00           H
ATOM   1986  C   ARG A 134      39.955  43.520  24.433  1.00  0.00           C
ATOM   1987  O   ARG A 134      41.022  44.177  24.330  1.00  0.00           O
ATOM   1988  N   GLU A 135      38.889  43.915  25.135  1.00  0.00           N
ATOM   1989  H   GLU A 135      38.098  43.310  25.315  1.00  0.00           H
ATOM   1990  CA  GLU A 135      38.772  45.235  25.714  1.00  0.00           C
ATOM   1991  HA  GLU A 135      39.667  45.805  25.473  1.00  0.00           H
ATOM   1992  CB  GLU A 135      37.662  46.012  25.034  1.00  0.00           C
ATOM   1993  HB1 GLU A 135      37.831  45.991  23.961  1.00  0.00           H
ATOM   1994  HB2 GLU A 135      37.758  47.076  25.260  1.00  0.00           H
ATOM   1995  CG  GLU A 135      36.234  45.540  25.331  1.00  0.00           C
ATOM   1996  HG1 GLU A 135      35.602  46.316  25.781  1.00  0.00           H
ATOM   1997  HG2 GLU A 135      36.278  44.701  26.029  1.00  0.00           H
ATOM   1998  CD  GLU A 135      35.604  44.976  24.055  1.00  0.00           C
ATOM   1999  OE1 GLU A 135      34.964  45.730  23.253  1.00  0.00           O
ATOM   2000  OE2 GLU A 135      35.737  43.770  23.830  1.00  0.00           O
ATOM   2001  C   GLU A 135      38.593  45.263  27.268  1.00  0.00           C
ATOM   2002  O   GLU A 135      37.946  44.468  27.922  1.00  0.00           O
ATOM   2003  N   PHE A 136      39.184  46.319  27.843  1.00  0.00           N
ATOM   2004  H   PHE A 136      39.649  46.962  27.212  1.00  0.00           H
ATOM   2005  CA  PHE A 136      39.109  46.747  29.208  1.00  0.00           C
ATOM   2006  HA  PHE A 136      39.013  45.833  29.782  1.00  0.00           H
ATOM   2007  CB  PHE A 136      40.336  47.511  29.610  1.00  0.00           C
ATOM   2008  HB1 PHE A 136      40.118  47.999  30.564  1.00  0.00           H
ATOM   2009  HB2 PHE A 136      40.491  48.294  28.861  1.00  0.00           H
ATOM   2010  CG  PHE A 136      41.620  46.772  29.824  1.00  0.00           C
ATOM   2011  CD1 PHE A 136      41.840  46.069  31.039  1.00  0.00           C
ATOM   2012  HD1 PHE A 136      41.077  46.137  31.795  1.00  0.00           H
ATOM   2013  CE1 PHE A 136      43.032  45.417  31.307  1.00  0.00           C
ATOM   2014  HE1 PHE A 136      43.234  44.792  32.162  1.00  0.00           H
ATOM   2015  CZ  PHE A 136      44.017  45.453  30.226  1.00  0.00           C
ATOM   2016  HZ  PHE A 136      44.994  45.058  30.430  1.00  0.00           H
ATOM   2017  CE2 PHE A 136      43.826  46.139  28.979  1.00  0.00           C
ATOM   2018  HE2 PHE A 136      44.610  46.182  28.232  1.00  0.00           H
ATOM   2019  CD2 PHE A 136      42.563  46.710  28.762  1.00  0.00           C
ATOM   2020  HD2 PHE A 136      42.352  47.144  27.798  1.00  0.00           H
ATOM   2021  C   PHE A 136      37.939  47.646  29.409  1.00  0.00           C
ATOM   2022  O   PHE A 136      37.959  48.831  28.914  1.00  0.00           O
ATOM   2023  N   PHE A 137      36.833  47.046  29.885  1.00  0.00           N
ATOM   2024  H   PHE A 137      36.820  46.062  30.105  1.00  0.00           H
ATOM   2025  CA  PHE A 137      35.939  47.900  30.580  1.00  0.00           C
ATOM   2026  HA  PHE A 137      35.774  48.806  29.986  1.00  0.00           H
ATOM   2027  CB  PHE A 137      34.575  47.161  30.741  1.00  0.00           C
ATOM   2028  HB1 PHE A 137      33.911  47.857  31.260  1.00  0.00           H
ATOM   2029  HB2 PHE A 137      34.745  46.329  31.432  1.00  0.00           H
ATOM   2030  CG  PHE A 137      34.075  46.710  29.453  1.00  0.00           C
ATOM   2031  CD1 PHE A 137      33.975  45.352  29.189  1.00  0.00           C
ATOM   2032  HD1 PHE A 137      34.332  44.659  29.935  1.00  0.00           H
ATOM   2033  CE1 PHE A 137      33.309  44.952  28.035  1.00  0.00           C
ATOM   2034  HE1 PHE A 137      32.949  43.945  27.832  1.00  0.00           H
ATOM   2035  CZ  PHE A 137      32.868  45.956  27.105  1.00  0.00           C
ATOM   2036  HZ  PHE A 137      32.242  45.637  26.284  1.00  0.00           H
ATOM   2037  CE2 PHE A 137      32.980  47.302  27.393  1.00  0.00           C
ATOM   2038  HE2 PHE A 137      32.484  47.996  26.718  1.00  0.00           H
ATOM   2039  CD2 PHE A 137      33.442  47.664  28.660  1.00  0.00           C
ATOM   2040  HD2 PHE A 137      33.458  48.700  28.977  1.00  0.00           H
ATOM   2041  C   PHE A 137      36.602  48.476  31.907  1.00  0.00           C
ATOM   2042  O   PHE A 137      37.000  47.660  32.729  1.00  0.00           O
ATOM   2043  N   VAL A 138      36.637  49.810  32.105  1.00  0.00           N
ATOM   2044  H   VAL A 138      36.235  50.377  31.371  1.00  0.00           H
ATOM   2045  CA  VAL A 138      37.113  50.564  33.318  1.00  0.00           C
ATOM   2046  HA  VAL A 138      37.522  49.883  34.069  1.00  0.00           H
ATOM   2047  CB  VAL A 138      38.339  51.534  32.918  1.00  0.00           C
ATOM   2048  HB  VAL A 138      38.119  52.408  32.307  1.00  0.00           H
ATOM   2049  CG1 VAL A 138      38.988  52.130  34.120  1.00  0.00           C
ATOM   2050 1HG1 VAL A 138      39.861  52.685  33.787  1.00  0.00           H
ATOM   2051 2HG1 VAL A 138      38.236  52.758  34.607  1.00  0.00           H
ATOM   2052 3HG1 VAL A 138      39.399  51.408  34.827  1.00  0.00           H
ATOM   2053  CG2 VAL A 138      39.489  50.815  32.172  1.00  0.00           C
ATOM   2054 1HG2 VAL A 138      40.148  50.367  32.923  1.00  0.00           H
ATOM   2055 2HG2 VAL A 138      39.113  50.067  31.469  1.00  0.00           H
ATOM   2056 3HG2 VAL A 138      40.106  51.513  31.619  1.00  0.00           H
ATOM   2057  C   VAL A 138      35.955  51.386  33.859  1.00  0.00           C
ATOM   2058  O   VAL A 138      35.404  52.204  33.103  1.00  0.00           O
ATOM   2059  N   GLY A 139      35.545  51.120  35.099  1.00  0.00           N
ATOM   2060  H   GLY A 139      36.127  50.494  35.635  1.00  0.00           H
ATOM   2061  CA  GLY A 139      34.434  51.782  35.756  1.00  0.00           C
ATOM   2062  HA1 GLY A 139      33.962  51.135  36.492  1.00  0.00           H
ATOM   2063  HA2 GLY A 139      33.710  52.153  35.027  1.00  0.00           H
ATOM   2064  C   GLY A 139      34.890  53.105  36.491  1.00  0.00           C
ATOM   2065  O   GLY A 139      35.706  53.001  37.373  1.00  0.00           O
ATOM   2066  N   LEU A 140      34.207  54.259  36.154  1.00  0.00           N
ATOM   2067  H   LEU A 140      33.594  54.114  35.363  1.00  0.00           H
ATOM   2068  CA  LEU A 140      34.630  55.574  36.787  1.00  0.00           C
ATOM   2069  HA  LEU A 140      35.695  55.415  36.977  1.00  0.00           H
ATOM   2070  CB  LEU A 140      34.501  56.615  35.640  1.00  0.00           C
ATOM   2071  HB1 LEU A 140      34.652  57.658  35.897  1.00  0.00           H
ATOM   2072  HB2 LEU A 140      33.460  56.660  35.322  1.00  0.00           H
ATOM   2073  CG  LEU A 140      35.307  56.315  34.337  1.00  0.00           C
ATOM   2074  HG  LEU A 140      34.978  55.402  33.839  1.00  0.00           H
ATOM   2075  CD1 LEU A 140      34.944  57.494  33.466  1.00  0.00           C
ATOM   2076 1HD1 LEU A 140      35.520  57.368  32.553  1.00  0.00           H
ATOM   2077 2HD1 LEU A 140      33.858  57.478  33.336  1.00  0.00           H
ATOM   2078 3HD1 LEU A 140      35.301  58.443  33.883  1.00  0.00           H
ATOM   2079  CD2 LEU A 140      36.809  56.148  34.587  1.00  0.00           C
ATOM   2080 1HD2 LEU A 140      37.063  55.306  35.226  1.00  0.00           H
ATOM   2081 2HD2 LEU A 140      37.322  56.134  33.627  1.00  0.00           H
ATOM   2082 3HD2 LEU A 140      37.098  57.021  35.176  1.00  0.00           H
ATOM   2083  C   LEU A 140      33.805  55.814  38.006  1.00  0.00           C
ATOM   2084  O   LEU A 140      32.568  55.866  37.835  1.00  0.00           O
ATOM   2085  N   SER A 141      34.500  55.895  39.155  1.00  0.00           N
ATOM   2086  H   SER A 141      35.503  55.843  39.066  1.00  0.00           H
ATOM   2087  CA  SER A 141      33.914  55.588  40.533  1.00  0.00           C
ATOM   2088  HA  SER A 141      32.829  55.637  40.542  1.00  0.00           H
ATOM   2089  CB  SER A 141      34.323  54.168  40.921  1.00  0.00           C
ATOM   2090  HB1 SER A 141      33.966  53.407  40.227  1.00  0.00           H
ATOM   2091  HB2 SER A 141      33.931  53.944  41.911  1.00  0.00           H
ATOM   2092  OG  SER A 141      35.734  54.150  40.960  1.00  0.00           O
ATOM   2093  HG  SER A 141      36.104  53.275  40.806  1.00  0.00           H
ATOM   2094  C   SER A 141      34.540  56.515  41.534  1.00  0.00           C
ATOM   2095  O   SER A 141      35.402  57.356  41.201  1.00  0.00           O
ATOM   2096  N   LYS A 142      34.211  56.421  42.808  1.00  0.00           N
ATOM   2097  H   LYS A 142      33.517  55.724  43.044  1.00  0.00           H
ATOM   2098  CA  LYS A 142      34.990  57.031  43.960  1.00  0.00           C
ATOM   2099  HA  LYS A 142      34.902  58.095  43.777  1.00  0.00           H
ATOM   2100  CB  LYS A 142      34.442  56.601  45.317  1.00  0.00           C
ATOM   2101  HB1 LYS A 142      34.385  55.512  45.317  1.00  0.00           H
ATOM   2102  HB2 LYS A 142      33.377  56.793  45.480  1.00  0.00           H
ATOM   2103  CG  LYS A 142      35.255  56.966  46.523  1.00  0.00           C
ATOM   2104  HG1 LYS A 142      36.331  56.876  46.390  1.00  0.00           H
ATOM   2105  HG2 LYS A 142      35.018  56.287  47.337  1.00  0.00           H
ATOM   2106  CD  LYS A 142      35.001  58.546  46.737  1.00  0.00           C
ATOM   2107  HD1 LYS A 142      35.283  59.090  45.831  1.00  0.00           H
ATOM   2108  HD2 LYS A 142      35.745  58.713  47.510  1.00  0.00           H
ATOM   2109  CE  LYS A 142      33.594  58.763  47.311  1.00  0.00           C
ATOM   2110  HE1 LYS A 142      33.468  58.216  48.248  1.00  0.00           H
ATOM   2111  HE2 LYS A 142      32.814  58.600  46.566  1.00  0.00           H
ATOM   2112  NZ  LYS A 142      33.372  60.199  47.641  1.00  0.00           N
ATOM   2113  HZ1 LYS A 142      32.575  60.520  48.166  1.00  0.00           H
ATOM   2114  HZ2 LYS A 142      34.116  60.619  48.179  1.00  0.00           H
ATOM   2115  HZ3 LYS A 142      33.352  60.637  46.735  1.00  0.00           H
ATOM   2116  C   LYS A 142      36.510  56.747  43.828  1.00  0.00           C
ATOM   2117  O   LYS A 142      37.323  57.624  44.154  1.00  0.00           O
ATOM   2118  N   TRP A 143      36.962  55.598  43.250  1.00  0.00           N
ATOM   2119  H   TRP A 143      36.281  54.959  42.860  1.00  0.00           H
ATOM   2120  CA  TRP A 143      38.349  55.098  43.256  1.00  0.00           C
ATOM   2121  HA  TRP A 143      39.022  55.675  43.889  1.00  0.00           H
ATOM   2122  CB  TRP A 143      38.296  53.669  43.851  1.00  0.00           C
ATOM   2123  HB1 TRP A 143      39.302  53.254  43.866  1.00  0.00           H
ATOM   2124  HB2 TRP A 143      37.803  53.025  43.121  1.00  0.00           H
ATOM   2125  CG  TRP A 143      37.805  53.564  45.301  1.00  0.00           C
ATOM   2126  CD1 TRP A 143      38.630  53.750  46.368  1.00  0.00           C
ATOM   2127  HD1 TRP A 143      39.704  53.892  46.441  1.00  0.00           H
ATOM   2128  NE1 TRP A 143      37.876  53.715  47.538  1.00  0.00           N
ATOM   2129  HE1 TRP A 143      38.282  53.687  48.460  1.00  0.00           H
ATOM   2130  CE2 TRP A 143      36.605  53.396  47.310  1.00  0.00           C
ATOM   2131  CZ2 TRP A 143      35.531  53.317  48.188  1.00  0.00           C
ATOM   2132  HZ2 TRP A 143      35.662  53.424  49.248  1.00  0.00           H
ATOM   2133  CH2 TRP A 143      34.276  53.007  47.640  1.00  0.00           C
ATOM   2134  HH2 TRP A 143      33.422  52.905  48.281  1.00  0.00           H
ATOM   2135  CZ3 TRP A 143      34.086  52.755  46.215  1.00  0.00           C
ATOM   2136  HZ3 TRP A 143      33.100  52.505  45.866  1.00  0.00           H
ATOM   2137  CE3 TRP A 143      35.172  52.935  45.366  1.00  0.00           C
ATOM   2138  HE3 TRP A 143      34.969  52.891  44.313  1.00  0.00           H
ATOM   2139  CD2 TRP A 143      36.463  53.315  45.886  1.00  0.00           C
ATOM   2140  C   TRP A 143      39.148  55.015  41.923  1.00  0.00           C
ATOM   2141  O   TRP A 143      40.390  54.787  41.883  1.00  0.00           O
ATOM   2142  N   THR A 144      38.475  55.366  40.882  1.00  0.00           N
ATOM   2143  H   THR A 144      37.470  55.295  40.971  1.00  0.00           H
ATOM   2144  CA  THR A 144      38.934  55.393  39.451  1.00  0.00           C
ATOM   2145  HA  THR A 144      40.010  55.499  39.430  1.00  0.00           H
ATOM   2146  CB  THR A 144      38.507  54.091  38.703  1.00  0.00           C
ATOM   2147  HB  THR A 144      37.418  54.026  38.648  1.00  0.00           H
ATOM   2148  CG2 THR A 144      39.005  53.938  37.315  1.00  0.00           C
ATOM   2149 1HG2 THR A 144      40.097  53.962  37.327  1.00  0.00           H
ATOM   2150 2HG2 THR A 144      38.825  52.933  36.932  1.00  0.00           H
ATOM   2151 3HG2 THR A 144      38.646  54.720  36.649  1.00  0.00           H
ATOM   2152  OG1 THR A 144      38.916  52.924  39.348  1.00  0.00           O
ATOM   2153  HG1 THR A 144      38.147  52.649  39.858  1.00  0.00           H
ATOM   2154  C   THR A 144      38.408  56.546  38.615  1.00  0.00           C
ATOM   2155  O   THR A 144      37.209  56.838  38.699  1.00  0.00           O
ATOM   2156  N   ASN A 145      39.281  57.236  37.847  1.00  0.00           N
ATOM   2157  H   ASN A 145      40.198  56.822  37.747  1.00  0.00           H
ATOM   2158  CA  ASN A 145      38.893  58.338  36.940  1.00  0.00           C
ATOM   2159  HA  ASN A 145      37.817  58.301  36.840  1.00  0.00           H
ATOM   2160  CB  ASN A 145      39.382  59.677  37.601  1.00  0.00           C
ATOM   2161  HB1 ASN A 145      39.180  59.609  38.673  1.00  0.00           H
ATOM   2162  HB2 ASN A 145      38.823  60.519  37.181  1.00  0.00           H
ATOM   2163  CG  ASN A 145      40.907  59.943  37.355  1.00  0.00           C
ATOM   2164  OD1 ASN A 145      41.719  59.131  36.952  1.00  0.00           O
ATOM   2165  ND2 ASN A 145      41.368  61.124  37.702  1.00  0.00           N
ATOM   2166 1HD2 ASN A 145      40.765  61.835  38.083  1.00  0.00           H
ATOM   2167 2HD2 ASN A 145      42.350  61.293  37.564  1.00  0.00           H
ATOM   2168  C   ASN A 145      39.473  58.155  35.524  1.00  0.00           C
ATOM   2169  O   ASN A 145      39.972  57.079  35.156  1.00  0.00           O
ATOM   2170  N   HIS A 146      39.201  59.153  34.719  1.00  0.00           N
ATOM   2171  H   HIS A 146      38.655  59.916  35.094  1.00  0.00           H
ATOM   2172  CA  HIS A 146      39.508  59.073  33.259  1.00  0.00           C
ATOM   2173  HA  HIS A 146      39.122  58.112  32.925  1.00  0.00           H
ATOM   2174  CB  HIS A 146      38.772  60.237  32.514  1.00  0.00           C
ATOM   2175  HB1 HIS A 146      37.705  60.372  32.682  1.00  0.00           H
ATOM   2176  HB2 HIS A 146      38.898  59.996  31.461  1.00  0.00           H
ATOM   2177  CG  HIS A 146      39.467  61.614  32.742  1.00  0.00           C
ATOM   2178  ND1 HIS A 146      39.751  62.171  33.980  1.00  0.00           N
ATOM   2179  CE1 HIS A 146      40.566  63.261  33.783  1.00  0.00           C
ATOM   2180  HE1 HIS A 146      40.955  63.891  34.575  1.00  0.00           H
ATOM   2181  NE2 HIS A 146      40.567  63.480  32.433  1.00  0.00           N
ATOM   2182  HE2 HIS A 146      41.030  64.257  31.970  1.00  0.00           H
ATOM   2183  CD2 HIS A 146      40.067  62.390  31.791  1.00  0.00           C
ATOM   2184  HD2 HIS A 146      40.021  62.205  30.726  1.00  0.00           H
ATOM   2185  C   HIS A 146      40.975  59.039  32.995  1.00  0.00           C
ATOM   2186  O   HIS A 146      41.384  58.254  32.050  1.00  0.00           O
ATOM   2187  N   ARG A 147      41.808  59.743  33.691  1.00  0.00           N
ATOM   2188  H   ARG A 147      41.463  60.622  34.052  1.00  0.00           H
ATOM   2189  CA  ARG A 147      43.284  59.627  33.475  1.00  0.00           C
ATOM   2190  HA  ARG A 147      43.572  59.763  32.434  1.00  0.00           H
ATOM   2191  CB  ARG A 147      43.875  60.756  34.333  1.00  0.00           C
ATOM   2192  HB1 ARG A 147      44.817  60.369  34.723  1.00  0.00           H
ATOM   2193  HB2 ARG A 147      43.172  60.994  35.134  1.00  0.00           H
ATOM   2194  CG  ARG A 147      44.136  62.043  33.540  1.00  0.00           C
ATOM   2195  HG1 ARG A 147      44.368  62.802  34.287  1.00  0.00           H
ATOM   2196  HG2 ARG A 147      43.226  62.335  33.019  1.00  0.00           H
ATOM   2197  CD  ARG A 147      45.159  61.849  32.502  1.00  0.00           C
ATOM   2198  HD1 ARG A 147      45.365  62.822  32.051  1.00  0.00           H
ATOM   2199  HD2 ARG A 147      44.702  61.278  31.692  1.00  0.00           H
ATOM   2200  NE  ARG A 147      46.453  61.294  32.965  1.00  0.00           N
ATOM   2201  HE  ARG A 147      46.828  61.670  33.814  1.00  0.00           H
ATOM   2202  CZ  ARG A 147      47.269  60.580  32.204  1.00  0.00           C
ATOM   2203  NH1 ARG A 147      47.008  60.100  31.039  1.00  0.00           N
ATOM   2204 1HH1 ARG A 147      46.188  60.334  30.489  1.00  0.00           H
ATOM   2205 2HH1 ARG A 147      47.675  59.470  30.623  1.00  0.00           H
ATOM   2206  NH2 ARG A 147      48.393  60.349  32.768  1.00  0.00           N
ATOM   2207 1HH2 ARG A 147      48.732  60.874  33.563  1.00  0.00           H
ATOM   2208 2HH2 ARG A 147      49.082  59.833  32.234  1.00  0.00           H
ATOM   2209  C   ARG A 147      43.709  58.260  33.952  1.00  0.00           C
ATOM   2210  O   ARG A 147      44.643  57.789  33.318  1.00  0.00           O
ATOM   2211  N   GLY A 148      43.119  57.565  34.882  1.00  0.00           N
ATOM   2212  H   GLY A 148      42.338  57.985  35.376  1.00  0.00           H
ATOM   2213  CA  GLY A 148      43.470  56.183  35.283  1.00  0.00           C
ATOM   2214  HA1 GLY A 148      42.872  56.011  36.181  1.00  0.00           H
ATOM   2215  HA2 GLY A 148      44.532  56.040  35.478  1.00  0.00           H
ATOM   2216  C   GLY A 148      43.152  55.230  34.159  1.00  0.00           C
ATOM   2217  O   GLY A 148      43.974  54.418  33.874  1.00  0.00           O
ATOM   2218  N   ALA A 149      42.007  55.359  33.447  1.00  0.00           N
ATOM   2219  H   ALA A 149      41.281  55.995  33.769  1.00  0.00           H
ATOM   2220  CA  ALA A 149      41.764  54.557  32.210  1.00  0.00           C
ATOM   2221  HA  ALA A 149      41.886  53.501  32.421  1.00  0.00           H
ATOM   2222  CB  ALA A 149      40.232  54.748  31.891  1.00  0.00           C
ATOM   2223  HB1 ALA A 149      39.830  53.808  31.505  1.00  0.00           H
ATOM   2224  HB2 ALA A 149      39.624  55.116  32.725  1.00  0.00           H
ATOM   2225  HB3 ALA A 149      40.072  55.393  31.029  1.00  0.00           H
ATOM   2226  C   ALA A 149      42.680  54.985  30.983  1.00  0.00           C
ATOM   2227  O   ALA A 149      43.011  54.149  30.093  1.00  0.00           O
ATOM   2228  N   GLU A 150      43.148  56.224  30.930  1.00  0.00           N
ATOM   2229  H   GLU A 150      42.840  56.954  31.554  1.00  0.00           H
ATOM   2230  CA  GLU A 150      44.092  56.660  29.955  1.00  0.00           C
ATOM   2231  HA  GLU A 150      43.792  56.180  29.019  1.00  0.00           H
ATOM   2232  CB  GLU A 150      44.089  58.175  29.826  1.00  0.00           C
ATOM   2233  HB1 GLU A 150      44.693  58.638  30.612  1.00  0.00           H
ATOM   2234  HB2 GLU A 150      43.086  58.623  29.768  1.00  0.00           H
ATOM   2235  CG  GLU A 150      44.680  58.511  28.419  1.00  0.00           C
ATOM   2236  HG1 GLU A 150      43.968  58.127  27.686  1.00  0.00           H
ATOM   2237  HG2 GLU A 150      45.693  58.128  28.279  1.00  0.00           H
ATOM   2238  CD  GLU A 150      44.763  59.992  28.126  1.00  0.00           C
ATOM   2239  OE1 GLU A 150      45.138  60.781  29.043  1.00  0.00           O
ATOM   2240  OE2 GLU A 150      44.708  60.424  26.946  1.00  0.00           O
ATOM   2241  C   GLU A 150      45.551  56.098  30.200  1.00  0.00           C
ATOM   2242  O   GLU A 150      46.268  55.778  29.224  1.00  0.00           O
ATOM   2243  N   ILE A 151      45.883  55.854  31.476  1.00  0.00           N
ATOM   2244  H   ILE A 151      45.222  56.169  32.168  1.00  0.00           H
ATOM   2245  CA  ILE A 151      47.074  55.088  31.813  1.00  0.00           C
ATOM   2246  HA  ILE A 151      47.893  55.399  31.174  1.00  0.00           H
ATOM   2247  CB  ILE A 151      47.593  55.384  33.230  1.00  0.00           C
ATOM   2248  HB  ILE A 151      46.866  55.079  33.979  1.00  0.00           H
ATOM   2249  CG2 ILE A 151      49.004  54.688  33.456  1.00  0.00           C
ATOM   2250 1HG2 ILE A 151      48.881  53.604  33.414  1.00  0.00           H
ATOM   2251 2HG2 ILE A 151      49.691  54.985  32.658  1.00  0.00           H
ATOM   2252 3HG2 ILE A 151      49.438  54.880  34.427  1.00  0.00           H
ATOM   2253  CG1 ILE A 151      47.961  56.901  33.485  1.00  0.00           C
ATOM   2254 1HG1 ILE A 151      47.344  57.540  32.839  1.00  0.00           H
ATOM   2255 2HG1 ILE A 151      48.961  57.159  33.134  1.00  0.00           H
ATOM   2256  CD  ILE A 151      47.875  57.332  34.964  1.00  0.00           C
ATOM   2257  HD1 ILE A 151      48.054  58.408  35.018  1.00  0.00           H
ATOM   2258  HD2 ILE A 151      46.919  57.012  35.373  1.00  0.00           H
ATOM   2259  HD3 ILE A 151      48.575  56.810  35.621  1.00  0.00           H
ATOM   2260  C   ILE A 151      46.929  53.604  31.562  1.00  0.00           C
ATOM   2261  O   ILE A 151      47.954  53.009  31.176  1.00  0.00           O
ATOM   2262  N   VAL A 152      45.774  53.013  31.726  1.00  0.00           N
ATOM   2263  H   VAL A 152      45.009  53.572  32.082  1.00  0.00           H
ATOM   2264  CA  VAL A 152      45.443  51.623  31.267  1.00  0.00           C
ATOM   2265  HA  VAL A 152      46.133  50.974  31.819  1.00  0.00           H
ATOM   2266  CB  VAL A 152      44.065  51.211  31.718  1.00  0.00           C
ATOM   2267  HB  VAL A 152      43.388  52.034  31.479  1.00  0.00           H
ATOM   2268  CG1 VAL A 152      43.613  49.875  31.098  1.00  0.00           C
ATOM   2269 1HG1 VAL A 152      43.519  49.887  30.010  1.00  0.00           H
ATOM   2270 2HG1 VAL A 152      44.247  49.057  31.418  1.00  0.00           H
ATOM   2271 3HG1 VAL A 152      42.590  49.686  31.451  1.00  0.00           H
ATOM   2272  CG2 VAL A 152      43.962  50.957  33.212  1.00  0.00           C
ATOM   2273 1HG2 VAL A 152      44.499  50.050  33.503  1.00  0.00           H
ATOM   2274 2HG2 VAL A 152      44.457  51.744  33.784  1.00  0.00           H
ATOM   2275 3HG2 VAL A 152      42.908  50.760  33.388  1.00  0.00           H
ATOM   2276  C   VAL A 152      45.631  51.488  29.761  1.00  0.00           C
ATOM   2277  O   VAL A 152      46.411  50.582  29.446  1.00  0.00           O
ATOM   2278  N   ALA A 153      44.979  52.352  28.973  1.00  0.00           N
ATOM   2279  H   ALA A 153      44.507  53.118  29.443  1.00  0.00           H
ATOM   2280  CA  ALA A 153      45.188  52.359  27.545  1.00  0.00           C
ATOM   2281  HA  ALA A 153      44.868  51.385  27.183  1.00  0.00           H
ATOM   2282  CB  ALA A 153      44.404  53.548  26.912  1.00  0.00           C
ATOM   2283  HB1 ALA A 153      44.577  53.482  25.847  1.00  0.00           H
ATOM   2284  HB2 ALA A 153      43.327  53.414  27.020  1.00  0.00           H
ATOM   2285  HB3 ALA A 153      44.783  54.497  27.281  1.00  0.00           H
ATOM   2286  C   ALA A 153      46.725  52.553  27.058  1.00  0.00           C
ATOM   2287  O   ALA A 153      47.015  51.942  26.041  1.00  0.00           O
ATOM   2288  N   ASP A 154      47.510  53.422  27.625  1.00  0.00           N
ATOM   2289  H   ASP A 154      47.035  54.073  28.239  1.00  0.00           H
ATOM   2290  CA  ASP A 154      48.921  53.739  27.290  1.00  0.00           C
ATOM   2291  HA  ASP A 154      49.145  53.762  26.216  1.00  0.00           H
ATOM   2292  CB  ASP A 154      49.238  55.102  27.832  1.00  0.00           C
ATOM   2293  HB1 ASP A 154      49.326  54.988  28.911  1.00  0.00           H
ATOM   2294  HB2 ASP A 154      48.353  55.695  27.617  1.00  0.00           H
ATOM   2295  CG  ASP A 154      50.565  55.780  27.313  1.00  0.00           C
ATOM   2296  OD1 ASP A 154      51.043  55.452  26.195  1.00  0.00           O
ATOM   2297  OD2 ASP A 154      51.198  56.557  28.028  1.00  0.00           O
ATOM   2298  C   ASP A 154      49.914  52.690  27.857  1.00  0.00           C
ATOM   2299  O   ASP A 154      50.974  52.377  27.277  1.00  0.00           O
ATOM   2300  N   THR A 155      49.537  51.955  28.919  1.00  0.00           N
ATOM   2301  H   THR A 155      48.701  52.241  29.408  1.00  0.00           H
ATOM   2302  CA  THR A 155      50.236  50.776  29.395  1.00  0.00           C
ATOM   2303  HA  THR A 155      51.297  51.001  29.361  1.00  0.00           H
ATOM   2304  CB  THR A 155      49.915  50.566  30.857  1.00  0.00           C
ATOM   2305  HB  THR A 155      48.904  50.157  30.895  1.00  0.00           H
ATOM   2306  CG2 THR A 155      50.840  49.494  31.508  1.00  0.00           C
ATOM   2307 1HG2 THR A 155      51.904  49.714  31.450  1.00  0.00           H
ATOM   2308 2HG2 THR A 155      50.628  49.524  32.575  1.00  0.00           H
ATOM   2309 3HG2 THR A 155      50.509  48.499  31.223  1.00  0.00           H
ATOM   2310  OG1 THR A 155      50.138  51.640  31.762  1.00  0.00           O
ATOM   2311  HG1 THR A 155      49.497  52.336  31.629  1.00  0.00           H
ATOM   2312  C   THR A 155      50.030  49.527  28.568  1.00  0.00           C
ATOM   2313  O   THR A 155      50.930  48.746  28.424  1.00  0.00           O
ATOM   2314  N   PHE A 156      48.851  49.314  27.919  1.00  0.00           N
ATOM   2315  H   PHE A 156      48.121  49.998  27.974  1.00  0.00           H
ATOM   2316  CA  PHE A 156      48.555  48.152  27.108  1.00  0.00           C
ATOM   2317  HA  PHE A 156      49.385  47.486  26.883  1.00  0.00           H
ATOM   2318  CB  PHE A 156      47.572  47.284  27.873  1.00  0.00           C
ATOM   2319  HB1 PHE A 156      47.454  46.286  27.455  1.00  0.00           H
ATOM   2320  HB2 PHE A 156      46.551  47.659  27.751  1.00  0.00           H
ATOM   2321  CG  PHE A 156      47.948  46.998  29.332  1.00  0.00           C
ATOM   2322  CD1 PHE A 156      49.108  46.355  29.674  1.00  0.00           C
ATOM   2323  HD1 PHE A 156      49.788  46.007  28.902  1.00  0.00           H
ATOM   2324  CE1 PHE A 156      49.293  46.027  31.018  1.00  0.00           C
ATOM   2325  HE1 PHE A 156      50.146  45.418  31.269  1.00  0.00           H
ATOM   2326  CZ  PHE A 156      48.551  46.568  32.095  1.00  0.00           C
ATOM   2327  HZ  PHE A 156      48.814  46.395  33.126  1.00  0.00           H
ATOM   2328  CE2 PHE A 156      47.437  47.300  31.722  1.00  0.00           C
ATOM   2329  HE2 PHE A 156      46.966  47.714  32.598  1.00  0.00           H
ATOM   2330  CD2 PHE A 156      47.087  47.455  30.377  1.00  0.00           C
ATOM   2331  HD2 PHE A 156      46.275  48.101  30.087  1.00  0.00           H
ATOM   2332  C   PHE A 156      48.015  48.579  25.715  1.00  0.00           C
ATOM   2333  O   PHE A 156      46.848  48.267  25.319  1.00  0.00           O
ATOM   2334  N   ARG A 157      48.892  49.212  24.937  1.00  0.00           N
ATOM   2335  H   ARG A 157      49.831  49.037  25.236  1.00  0.00           H
ATOM   2336  CA  ARG A 157      48.567  49.709  23.619  1.00  0.00           C
ATOM   2337  HA  ARG A 157      47.666  50.310  23.618  1.00  0.00           H
ATOM   2338  CB  ARG A 157      49.718  50.606  23.281  1.00  0.00           C
ATOM   2339  HB1 ARG A 157      49.420  51.167  22.397  1.00  0.00           H
ATOM   2340  HB2 ARG A 157      50.525  49.875  23.210  1.00  0.00           H
ATOM   2341  CG  ARG A 157      50.302  51.534  24.377  1.00  0.00           C
ATOM   2342  HG1 ARG A 157      50.871  50.912  25.065  1.00  0.00           H
ATOM   2343  HG2 ARG A 157      49.571  52.133  24.904  1.00  0.00           H
ATOM   2344  CD  ARG A 157      51.395  52.400  23.679  1.00  0.00           C
ATOM   2345  HD1 ARG A 157      50.973  52.996  22.867  1.00  0.00           H
ATOM   2346  HD2 ARG A 157      52.104  51.729  23.199  1.00  0.00           H
ATOM   2347  NE  ARG A 157      52.085  53.295  24.601  1.00  0.00           N
ATOM   2348  HE  ARG A 157      51.735  53.348  25.544  1.00  0.00           H
ATOM   2349  CZ  ARG A 157      53.181  53.972  24.523  1.00  0.00           C
ATOM   2350  NH1 ARG A 157      53.816  54.009  23.377  1.00  0.00           N
ATOM   2351 1HH1 ARG A 157      53.577  53.336  22.664  1.00  0.00           H
ATOM   2352 2HH1 ARG A 157      54.719  54.477  23.342  1.00  0.00           H
ATOM   2353  NH2 ARG A 157      53.678  54.714  25.425  1.00  0.00           N
ATOM   2354 1HH2 ARG A 157      53.066  55.033  26.163  1.00  0.00           H
ATOM   2355 2HH2 ARG A 157      54.666  54.899  25.485  1.00  0.00           H
ATOM   2356  C   ARG A 157      48.274  48.645  22.487  1.00  0.00           C
ATOM   2357  O   ARG A 157      47.852  49.029  21.386  1.00  0.00           O
ATOM   2358  N   ASP A 158      48.510  47.314  22.762  1.00  0.00           N
ATOM   2359  H   ASP A 158      48.956  47.085  23.639  1.00  0.00           H
ATOM   2360  CA  ASP A 158      47.909  46.320  21.842  1.00  0.00           C
ATOM   2361  HA  ASP A 158      48.152  46.633  20.824  1.00  0.00           H
ATOM   2362  CB  ASP A 158      48.584  44.930  21.943  1.00  0.00           C
ATOM   2363  HB1 ASP A 158      48.095  44.195  21.304  1.00  0.00           H
ATOM   2364  HB2 ASP A 158      48.477  44.730  23.007  1.00  0.00           H
ATOM   2365  CG  ASP A 158      50.048  44.973  21.494  1.00  0.00           C
ATOM   2366  OD1 ASP A 158      50.866  45.155  22.382  1.00  0.00           O
ATOM   2367  OD2 ASP A 158      50.205  44.920  20.271  1.00  0.00           O
ATOM   2368  C   ASP A 158      46.433  46.143  21.908  1.00  0.00           C
ATOM   2369  O   ASP A 158      45.903  45.503  20.998  1.00  0.00           O
ATOM   2370  N   PHE A 159      45.684  46.520  22.996  1.00  0.00           N
ATOM   2371  H   PHE A 159      46.170  47.042  23.704  1.00  0.00           H
ATOM   2372  CA  PHE A 159      44.265  46.085  23.258  1.00  0.00           C
ATOM   2373  HA  PHE A 159      43.870  45.479  22.445  1.00  0.00           H
ATOM   2374  CB  PHE A 159      44.308  45.388  24.648  1.00  0.00           C
ATOM   2375  HB1 PHE A 159      43.262  45.285  24.934  1.00  0.00           H
ATOM   2376  HB2 PHE A 159      44.789  45.938  25.455  1.00  0.00           H
ATOM   2377  CG  PHE A 159      44.843  43.938  24.519  1.00  0.00           C
ATOM   2378  CD1 PHE A 159      44.078  42.803  24.233  1.00  0.00           C
ATOM   2379  HD1 PHE A 159      43.020  42.763  24.003  1.00  0.00           H
ATOM   2380  CE1 PHE A 159      44.652  41.500  24.196  1.00  0.00           C
ATOM   2381  HE1 PHE A 159      44.021  40.673  23.898  1.00  0.00           H
ATOM   2382  CZ  PHE A 159      45.987  41.360  24.580  1.00  0.00           C
ATOM   2383  HZ  PHE A 159      46.433  40.382  24.548  1.00  0.00           H
ATOM   2384  CE2 PHE A 159      46.752  42.495  24.903  1.00  0.00           C
ATOM   2385  HE2 PHE A 159      47.790  42.405  25.208  1.00  0.00           H
ATOM   2386  CD2 PHE A 159      46.203  43.790  24.883  1.00  0.00           C
ATOM   2387  HD2 PHE A 159      46.746  44.659  25.242  1.00  0.00           H
ATOM   2388  C   PHE A 159      43.280  47.324  23.330  1.00  0.00           C
ATOM   2389  O   PHE A 159      43.709  48.465  23.222  1.00  0.00           O
ATOM   2390  N   ALA A 160      41.985  47.140  23.564  1.00  0.00           N
ATOM   2391  H   ALA A 160      41.657  46.193  23.696  1.00  0.00           H
ATOM   2392  CA  ALA A 160      41.048  48.240  23.557  1.00  0.00           C
ATOM   2393  HA  ALA A 160      41.535  49.087  23.060  1.00  0.00           H
ATOM   2394  CB  ALA A 160      39.869  47.852  22.676  1.00  0.00           C
ATOM   2395  HB1 ALA A 160      40.229  47.823  21.643  1.00  0.00           H
ATOM   2396  HB2 ALA A 160      39.508  46.861  22.933  1.00  0.00           H
ATOM   2397  HB3 ALA A 160      39.148  48.655  22.766  1.00  0.00           H
ATOM   2398  C   ALA A 160      40.607  48.637  24.931  1.00  0.00           C
ATOM   2399  O   ALA A 160      40.745  47.841  25.854  1.00  0.00           O
ATOM   2400  N   VAL A 161      39.954  49.749  25.017  1.00  0.00           N
ATOM   2401  H   VAL A 161      39.848  50.287  24.168  1.00  0.00           H
ATOM   2402  CA  VAL A 161      39.463  50.310  26.262  1.00  0.00           C
ATOM   2403  HA  VAL A 161      39.369  49.462  26.938  1.00  0.00           H
ATOM   2404  CB  VAL A 161      40.473  51.282  26.883  1.00  0.00           C
ATOM   2405  HB  VAL A 161      40.641  52.077  26.158  1.00  0.00           H
ATOM   2406  CG1 VAL A 161      39.946  51.949  28.180  1.00  0.00           C
ATOM   2407 1HG1 VAL A 161      39.196  52.721  27.980  1.00  0.00           H
ATOM   2408 2HG1 VAL A 161      39.480  51.217  28.843  1.00  0.00           H
ATOM   2409 3HG1 VAL A 161      40.821  52.409  28.631  1.00  0.00           H
ATOM   2410  CG2 VAL A 161      41.883  50.680  27.308  1.00  0.00           C
ATOM   2411 1HG2 VAL A 161      42.440  50.285  26.464  1.00  0.00           H
ATOM   2412 2HG2 VAL A 161      42.563  51.350  27.843  1.00  0.00           H
ATOM   2413 3HG2 VAL A 161      41.766  49.921  28.075  1.00  0.00           H
ATOM   2414  C   VAL A 161      38.069  50.932  26.101  1.00  0.00           C
ATOM   2415  O   VAL A 161      37.819  51.546  25.055  1.00  0.00           O
ATOM   2416  N   SER A 162      37.225  50.878  27.106  1.00  0.00           N
ATOM   2417  H   SER A 162      37.561  50.423  27.943  1.00  0.00           H
ATOM   2418  CA  SER A 162      35.837  51.373  27.226  1.00  0.00           C
ATOM   2419  HA  SER A 162      35.685  52.185  26.512  1.00  0.00           H
ATOM   2420  CB  SER A 162      34.882  50.294  26.863  1.00  0.00           C
ATOM   2421  HB1 SER A 162      33.887  50.571  27.207  1.00  0.00           H
ATOM   2422  HB2 SER A 162      35.091  49.404  27.464  1.00  0.00           H
ATOM   2423  OG  SER A 162      34.970  50.042  25.491  1.00  0.00           O
ATOM   2424  HG  SER A 162      34.059  49.856  25.256  1.00  0.00           H
ATOM   2425  C   SER A 162      35.548  51.788  28.622  1.00  0.00           C
ATOM   2426  O   SER A 162      35.596  50.965  29.556  1.00  0.00           O
ATOM   2427  N   THR A 163      35.258  53.099  28.804  1.00  0.00           N
ATOM   2428  H   THR A 163      35.266  53.655  27.960  1.00  0.00           H
ATOM   2429  CA  THR A 163      35.075  53.741  30.107  1.00  0.00           C
ATOM   2430  HA  THR A 163      35.548  53.111  30.872  1.00  0.00           H
ATOM   2431  CB  THR A 163      35.640  55.095  30.241  1.00  0.00           C
ATOM   2432  HB  THR A 163      35.407  55.485  31.227  1.00  0.00           H
ATOM   2433  CG2 THR A 163      37.168  55.113  30.104  1.00  0.00           C
ATOM   2434 1HG2 THR A 163      37.636  54.256  30.591  1.00  0.00           H
ATOM   2435 2HG2 THR A 163      37.317  54.928  29.035  1.00  0.00           H
ATOM   2436 3HG2 THR A 163      37.614  56.044  30.458  1.00  0.00           H
ATOM   2437  OG1 THR A 163      35.079  55.996  29.265  1.00  0.00           O
ATOM   2438  HG1 THR A 163      35.661  56.758  29.251  1.00  0.00           H
ATOM   2439  C   THR A 163      33.610  53.652  30.467  1.00  0.00           C
ATOM   2440  O   THR A 163      32.739  54.206  29.799  1.00  0.00           O
ATOM   2441  N   VAL A 164      33.271  53.105  31.626  1.00  0.00           N
ATOM   2442  H   VAL A 164      33.945  52.819  32.314  1.00  0.00           H
ATOM   2443  CA  VAL A 164      31.855  52.979  32.103  1.00  0.00           C
ATOM   2444  HA  VAL A 164      31.184  52.925  31.236  1.00  0.00           H
ATOM   2445  CB  VAL A 164      31.655  51.662  32.880  1.00  0.00           C
ATOM   2446  HB  VAL A 164      32.252  51.704  33.791  1.00  0.00           H
ATOM   2447  CG1 VAL A 164      30.202  51.442  33.385  1.00  0.00           C
ATOM   2448 1HG1 VAL A 164      29.922  52.242  34.071  1.00  0.00           H
ATOM   2449 2HG1 VAL A 164      29.594  51.396  32.481  1.00  0.00           H
ATOM   2450 3HG1 VAL A 164      30.212  50.466  33.873  1.00  0.00           H
ATOM   2451  CG2 VAL A 164      32.226  50.372  32.235  1.00  0.00           C
ATOM   2452 1HG2 VAL A 164      31.775  50.111  31.282  1.00  0.00           H
ATOM   2453 2HG2 VAL A 164      33.306  50.413  32.097  1.00  0.00           H
ATOM   2454 3HG2 VAL A 164      32.055  49.557  32.946  1.00  0.00           H
ATOM   2455  C   VAL A 164      31.592  54.255  32.889  1.00  0.00           C
ATOM   2456  O   VAL A 164      32.274  54.574  33.829  1.00  0.00           O
ATOM   2457  N   PRO A 165      30.512  55.007  32.563  1.00  0.00           N
ATOM   2458  CD  PRO A 165      29.677  54.798  31.378  1.00  0.00           C
ATOM   2459  HD1 PRO A 165      29.270  53.792  31.249  1.00  0.00           H
ATOM   2460  HD2 PRO A 165      30.164  55.073  30.437  1.00  0.00           H
ATOM   2461  CG  PRO A 165      28.456  55.723  31.519  1.00  0.00           C
ATOM   2462  HG1 PRO A 165      27.629  55.126  31.922  1.00  0.00           H
ATOM   2463  HG2 PRO A 165      28.187  56.169  30.566  1.00  0.00           H
ATOM   2464  CB  PRO A 165      28.942  56.837  32.476  1.00  0.00           C
ATOM   2465  HB1 PRO A 165      28.130  57.301  33.025  1.00  0.00           H
ATOM   2466  HB2 PRO A 165      29.483  57.523  31.833  1.00  0.00           H
ATOM   2467  CA  PRO A 165      29.988  56.084  33.374  1.00  0.00           C
ATOM   2468  HA  PRO A 165      30.855  56.711  33.587  1.00  0.00           H
ATOM   2469  C   PRO A 165      29.337  55.643  34.667  1.00  0.00           C
ATOM   2470  O   PRO A 165      28.440  54.804  34.587  1.00  0.00           O
ATOM   2471  N   VAL A 166      29.609  56.348  35.728  1.00  0.00           N
ATOM   2472  H   VAL A 166      30.300  57.076  35.674  1.00  0.00           H
ATOM   2473  CA  VAL A 166      28.883  56.365  37.030  1.00  0.00           C
ATOM   2474  HA  VAL A 166      29.463  56.812  37.837  1.00  0.00           H
ATOM   2475  CB  VAL A 166      27.641  57.339  37.010  1.00  0.00           C
ATOM   2476  HB  VAL A 166      27.028  57.036  36.162  1.00  0.00           H
ATOM   2477  CG1 VAL A 166      26.772  57.375  38.255  1.00  0.00           C
ATOM   2478 1HG1 VAL A 166      27.386  57.703  39.102  1.00  0.00           H
ATOM   2479 2HG1 VAL A 166      25.923  58.066  38.207  1.00  0.00           H
ATOM   2480 3HG1 VAL A 166      26.381  56.413  38.599  1.00  0.00           H
ATOM   2481  CG2 VAL A 166      28.167  58.777  36.779  1.00  0.00           C
ATOM   2482 1HG2 VAL A 166      29.009  58.975  37.437  1.00  0.00           H
ATOM   2483 2HG2 VAL A 166      28.522  58.834  35.743  1.00  0.00           H
ATOM   2484 3HG2 VAL A 166      27.444  59.551  37.031  1.00  0.00           H
ATOM   2485  C   VAL A 166      28.566  54.916  37.453  1.00  0.00           C
ATOM   2486  O   VAL A 166      27.608  54.220  37.112  1.00  0.00           O
ATOM   2487  N   SER A 167      29.510  54.463  38.330  1.00  0.00           N
ATOM   2488  H   SER A 167      30.183  55.146  38.653  1.00  0.00           H
ATOM   2489  CA  SER A 167      29.475  53.123  38.996  1.00  0.00           C
ATOM   2490  HA  SER A 167      29.449  52.369  38.200  1.00  0.00           H
ATOM   2491  CB  SER A 167      30.854  53.015  39.526  1.00  0.00           C
ATOM   2492  HB1 SER A 167      30.931  52.164  40.200  1.00  0.00           H
ATOM   2493  HB2 SER A 167      30.939  53.862  40.208  1.00  0.00           H
ATOM   2494  OG  SER A 167      31.953  53.024  38.570  1.00  0.00           O
ATOM   2495  HG  SER A 167      31.996  53.755  37.955  1.00  0.00           H
ATOM   2496  C   SER A 167      28.398  52.954  40.018  1.00  0.00           C
ATOM   2497  O   SER A 167      27.838  53.877  40.518  1.00  0.00           O
ATOM   2498  N   GLY A 168      28.008  51.678  40.333  1.00  0.00           N
ATOM   2499  H   GLY A 168      28.362  50.848  39.881  1.00  0.00           H
ATOM   2500  CA  GLY A 168      27.140  51.375  41.436  1.00  0.00           C
ATOM   2501  HA1 GLY A 168      26.576  50.461  41.281  1.00  0.00           H
ATOM   2502  HA2 GLY A 168      26.273  52.025  41.430  1.00  0.00           H
ATOM   2503  C   GLY A 168      27.713  51.413  42.878  1.00  0.00           C
ATOM   2504  O   GLY A 168      28.935  51.643  43.041  1.00  0.00           O
ATOM   2505  N   PRO A 169      26.828  51.135  43.917  1.00  0.00           N
ATOM   2506  CD  PRO A 169      25.350  50.982  43.849  1.00  0.00           C
ATOM   2507  HD1 PRO A 169      25.198  49.940  43.593  1.00  0.00           H
ATOM   2508  HD2 PRO A 169      24.814  51.702  43.232  1.00  0.00           H
ATOM   2509  CG  PRO A 169      24.877  51.045  45.281  1.00  0.00           C
ATOM   2510  HG1 PRO A 169      23.970  50.454  45.390  1.00  0.00           H
ATOM   2511  HG2 PRO A 169      24.858  52.073  45.645  1.00  0.00           H
ATOM   2512  CB  PRO A 169      26.042  50.384  46.034  1.00  0.00           C
ATOM   2513  HB1 PRO A 169      25.993  49.316  45.861  1.00  0.00           H
ATOM   2514  HB2 PRO A 169      26.041  50.697  47.085  1.00  0.00           H
ATOM   2515  CA  PRO A 169      27.220  51.057  45.362  1.00  0.00           C
ATOM   2516  HA  PRO A 169      27.293  52.039  45.849  1.00  0.00           H
ATOM   2517  C   PRO A 169      28.537  50.277  45.641  1.00  0.00           C
ATOM   2518  O   PRO A 169      29.341  50.627  46.515  1.00  0.00           O
ATOM   2519  N   SER A 170      28.848  49.237  44.787  1.00  0.00           N
ATOM   2520  H   SER A 170      28.264  49.165  43.970  1.00  0.00           H
ATOM   2521  CA  SER A 170      30.020  48.337  44.795  1.00  0.00           C
ATOM   2522  HA  SER A 170      30.646  48.681  45.616  1.00  0.00           H
ATOM   2523  CB  SER A 170      29.616  46.889  45.029  1.00  0.00           C
ATOM   2524  HB1 SER A 170      30.476  46.251  44.823  1.00  0.00           H
ATOM   2525  HB2 SER A 170      28.887  46.603  44.269  1.00  0.00           H
ATOM   2526  OG  SER A 170      29.065  46.732  46.314  1.00  0.00           O
ATOM   2527  HG  SER A 170      28.294  46.168  46.168  1.00  0.00           H
ATOM   2528  C   SER A 170      30.779  48.523  43.387  1.00  0.00           C
ATOM   2529  O   SER A 170      30.233  48.880  42.339  1.00  0.00           O
ATOM   2530  N   HIS A 171      32.053  48.083  43.337  1.00  0.00           N
ATOM   2531  H   HIS A 171      32.449  47.626  44.143  1.00  0.00           H
ATOM   2532  CA  HIS A 171      32.918  48.092  42.158  1.00  0.00           C
ATOM   2533  HA  HIS A 171      32.964  49.084  41.720  1.00  0.00           H
ATOM   2534  CB  HIS A 171      34.310  47.620  42.664  1.00  0.00           C
ATOM   2535  HB1 HIS A 171      34.986  47.472  41.821  1.00  0.00           H
ATOM   2536  HB2 HIS A 171      34.227  46.613  43.081  1.00  0.00           H
ATOM   2537  CG  HIS A 171      34.974  48.629  43.581  1.00  0.00           C
ATOM   2538  ND1 HIS A 171      34.727  48.688  44.922  1.00  0.00           N
ATOM   2539  CE1 HIS A 171      35.727  49.407  45.414  1.00  0.00           C
ATOM   2540  HE1 HIS A 171      35.921  49.684  46.443  1.00  0.00           H
ATOM   2541  NE2 HIS A 171      36.524  49.854  44.424  1.00  0.00           N
ATOM   2542  HE2 HIS A 171      37.419  50.301  44.600  1.00  0.00           H
ATOM   2543  CD2 HIS A 171      36.094  49.299  43.236  1.00  0.00           C
ATOM   2544  HD2 HIS A 171      36.647  49.369  42.312  1.00  0.00           H
ATOM   2545  C   HIS A 171      32.408  47.093  41.083  1.00  0.00           C
ATOM   2546  O   HIS A 171      31.652  46.153  41.311  1.00  0.00           O
ATOM   2547  N   LEU A 172      33.038  47.354  39.902  1.00  0.00           N
ATOM   2548  H   LEU A 172      33.715  48.099  39.848  1.00  0.00           H
ATOM   2549  CA  LEU A 172      32.695  46.762  38.638  1.00  0.00           C
ATOM   2550  HA  LEU A 172      31.630  46.958  38.504  1.00  0.00           H
ATOM   2551  CB  LEU A 172      33.661  47.324  37.565  1.00  0.00           C
ATOM   2552  HB1 LEU A 172      34.687  47.002  37.733  1.00  0.00           H
ATOM   2553  HB2 LEU A 172      33.710  48.418  37.530  1.00  0.00           H
ATOM   2554  CG  LEU A 172      33.318  46.813  36.163  1.00  0.00           C
ATOM   2555  HG  LEU A 172      33.470  45.745  36.253  1.00  0.00           H
ATOM   2556  CD1 LEU A 172      31.894  47.154  35.725  1.00  0.00           C
ATOM   2557 1HD1 LEU A 172      31.601  46.764  34.741  1.00  0.00           H
ATOM   2558 2HD1 LEU A 172      31.163  46.613  36.334  1.00  0.00           H
ATOM   2559 3HD1 LEU A 172      31.624  48.208  35.728  1.00  0.00           H
ATOM   2560  CD2 LEU A 172      34.233  47.315  35.048  1.00  0.00           C
ATOM   2561 1HD2 LEU A 172      34.096  48.383  34.888  1.00  0.00           H
ATOM   2562 2HD2 LEU A 172      35.275  47.062  35.197  1.00  0.00           H
ATOM   2563 3HD2 LEU A 172      33.841  46.808  34.160  1.00  0.00           H
ATOM   2564  C   LEU A 172      32.714  45.230  38.768  1.00  0.00           C
ATOM   2565  O   LEU A 172      31.632  44.643  38.536  1.00  0.00           O
ATOM   2566  N   ARG A 173      33.829  44.620  39.178  1.00  0.00           N
ATOM   2567  H   ARG A 173      34.506  45.295  39.490  1.00  0.00           H
ATOM   2568  CA  ARG A 173      33.971  43.201  39.349  1.00  0.00           C
ATOM   2569  HA  ARG A 173      33.580  42.694  38.461  1.00  0.00           H
ATOM   2570  CB  ARG A 173      35.420  42.721  39.583  1.00  0.00           C
ATOM   2571  HB1 ARG A 173      35.243  41.658  39.719  1.00  0.00           H
ATOM   2572  HB2 ARG A 173      35.872  43.096  40.504  1.00  0.00           H
ATOM   2573  CG  ARG A 173      36.365  42.900  38.439  1.00  0.00           C
ATOM   2574  HG1 ARG A 173      36.564  43.959  38.307  1.00  0.00           H
ATOM   2575  HG2 ARG A 173      36.022  42.543  37.465  1.00  0.00           H
ATOM   2576  CD  ARG A 173      37.657  42.132  38.651  1.00  0.00           C
ATOM   2577  HD1 ARG A 173      37.800  41.977  39.710  1.00  0.00           H
ATOM   2578  HD2 ARG A 173      38.509  42.716  38.315  1.00  0.00           H
ATOM   2579  NE  ARG A 173      37.658  40.831  37.914  1.00  0.00           N
ATOM   2580  HE  ARG A 173      36.787  40.363  37.736  1.00  0.00           H
ATOM   2581  CZ  ARG A 173      38.708  40.203  37.470  1.00  0.00           C
ATOM   2582  NH1 ARG A 173      39.979  40.461  37.717  1.00  0.00           N
ATOM   2583 1HH1 ARG A 173      40.283  41.215  38.319  1.00  0.00           H
ATOM   2584 2HH1 ARG A 173      40.650  39.941  37.169  1.00  0.00           H
ATOM   2585  NH2 ARG A 173      38.509  39.150  36.776  1.00  0.00           N
ATOM   2586 1HH2 ARG A 173      37.519  39.039  36.582  1.00  0.00           H
ATOM   2587 2HH2 ARG A 173      39.234  38.596  36.353  1.00  0.00           H
ATOM   2588  C   ARG A 173      33.188  42.615  40.584  1.00  0.00           C
ATOM   2589  O   ARG A 173      32.932  41.431  40.648  1.00  0.00           O
ATOM   2590  N   GLY A 174      32.733  43.425  41.528  1.00  0.00           N
ATOM   2591  H   GLY A 174      32.953  44.414  41.468  1.00  0.00           H
ATOM   2592  CA  GLY A 174      31.841  42.996  42.595  1.00  0.00           C
ATOM   2593  HA1 GLY A 174      31.912  43.451  43.576  1.00  0.00           H
ATOM   2594  HA2 GLY A 174      31.960  41.924  42.741  1.00  0.00           H
ATOM   2595  C   GLY A 174      30.338  43.158  42.225  1.00  0.00           C
ATOM   2596  O   GLY A 174      29.517  42.721  42.990  1.00  0.00           O
ATOM   2597  N   LEU A 175      30.016  43.570  40.985  1.00  0.00           N
ATOM   2598  H   LEU A 175      30.776  43.926  40.427  1.00  0.00           H
ATOM   2599  CA  LEU A 175      28.625  43.690  40.393  1.00  0.00           C
ATOM   2600  HA  LEU A 175      27.936  43.336  41.158  1.00  0.00           H
ATOM   2601  CB  LEU A 175      28.400  45.144  39.991  1.00  0.00           C
ATOM   2602  HB1 LEU A 175      27.611  45.136  39.235  1.00  0.00           H
ATOM   2603  HB2 LEU A 175      29.317  45.494  39.515  1.00  0.00           H
ATOM   2604  CG  LEU A 175      28.097  46.155  41.088  1.00  0.00           C
ATOM   2605  HG  LEU A 175      28.910  46.370  41.778  1.00  0.00           H
ATOM   2606  CD1 LEU A 175      27.621  47.511  40.532  1.00  0.00           C
ATOM   2607 1HD1 LEU A 175      28.336  47.803  39.760  1.00  0.00           H
ATOM   2608 2HD1 LEU A 175      26.610  47.466  40.108  1.00  0.00           H
ATOM   2609 3HD1 LEU A 175      27.719  48.292  41.290  1.00  0.00           H
ATOM   2610  CD2 LEU A 175      26.988  45.587  42.029  1.00  0.00           C
ATOM   2611 1HD2 LEU A 175      26.200  45.286  41.332  1.00  0.00           H
ATOM   2612 2HD2 LEU A 175      27.427  44.767  42.599  1.00  0.00           H
ATOM   2613 3HD2 LEU A 175      26.699  46.337  42.769  1.00  0.00           H
ATOM   2614  C   LEU A 175      28.407  42.736  39.218  1.00  0.00           C
ATOM   2615  O   LEU A 175      27.286  42.271  39.044  1.00  0.00           O
ATOM   2616  N   CYS A 176      29.461  42.394  38.421  1.00  0.00           N
ATOM   2617  H   CYS A 176      30.337  42.866  38.608  1.00  0.00           H
ATOM   2618  CA  CYS A 176      29.366  41.466  37.231  1.00  0.00           C
ATOM   2619  HA  CYS A 176      28.698  40.635  37.421  1.00  0.00           H
ATOM   2620  CB  CYS A 176      28.760  42.323  36.091  1.00  0.00           C
ATOM   2621  HB1 CYS A 176      27.805  42.749  36.401  1.00  0.00           H
ATOM   2622  HB2 CYS A 176      28.660  41.783  35.154  1.00  0.00           H
ATOM   2623  SG  CYS A 176      29.875  43.780  35.803  1.00  0.00           S
ATOM   2624  HG  CYS A 176      30.336  43.742  37.058  1.00  0.00           H
ATOM   2625  C   CYS A 176      30.764  40.878  36.857  1.00  0.00           C
ATOM   2626  O   CYS A 176      31.739  41.311  37.466  1.00  0.00           O
ATOM   2627  N   GLY A 177      30.796  39.874  36.007  1.00  0.00           N
ATOM   2628  H   GLY A 177      29.906  39.578  35.630  1.00  0.00           H
ATOM   2629  CA  GLY A 177      32.052  39.223  35.602  1.00  0.00           C
ATOM   2630  HA1 GLY A 177      32.164  38.330  36.230  1.00  0.00           H
ATOM   2631  HA2 GLY A 177      32.926  39.875  35.553  1.00  0.00           H
ATOM   2632  C   GLY A 177      31.930  38.549  34.165  1.00  0.00           C
ATOM   2633  O   GLY A 177      30.833  38.477  33.565  1.00  0.00           O
ATOM   2634  N   MET A 178      33.063  38.116  33.643  1.00  0.00           N
ATOM   2635  H   MET A 178      33.897  38.045  34.205  1.00  0.00           H
ATOM   2636  CA  MET A 178      33.033  37.355  32.399  1.00  0.00           C
ATOM   2637  HA  MET A 178      32.248  37.813  31.793  1.00  0.00           H
ATOM   2638  CB  MET A 178      34.347  37.413  31.676  1.00  0.00           C
ATOM   2639  HB1 MET A 178      34.468  36.731  30.831  1.00  0.00           H
ATOM   2640  HB2 MET A 178      35.121  37.184  32.420  1.00  0.00           H
ATOM   2641  CG  MET A 178      34.763  38.821  31.063  1.00  0.00           C
ATOM   2642  HG1 MET A 178      35.811  38.805  30.785  1.00  0.00           H
ATOM   2643  HG2 MET A 178      34.768  39.603  31.818  1.00  0.00           H
ATOM   2644  SD  MET A 178      33.816  39.340  29.491  1.00  0.00           S
ATOM   2645  CE  MET A 178      34.064  37.860  28.517  1.00  0.00           C
ATOM   2646  HE1 MET A 178      35.126  37.623  28.587  1.00  0.00           H
ATOM   2647  HE2 MET A 178      33.448  37.056  28.925  1.00  0.00           H
ATOM   2648  HE3 MET A 178      33.776  37.943  27.470  1.00  0.00           H
ATOM   2649  C   MET A 178      32.652  35.891  32.579  1.00  0.00           C
ATOM   2650  O   MET A 178      33.074  35.311  33.568  1.00  0.00           O
ATOM   2651  N   GLY A 179      31.933  35.315  31.662  1.00  0.00           N
ATOM   2652  H   GLY A 179      31.483  35.801  30.894  1.00  0.00           H
ATOM   2653  CA  GLY A 179      31.589  33.875  31.689  1.00  0.00           C
ATOM   2654  HA1 GLY A 179      30.505  33.843  31.800  1.00  0.00           H
ATOM   2655  HA2 GLY A 179      32.098  33.449  32.557  1.00  0.00           H
ATOM   2656  C   GLY A 179      31.974  33.067  30.412  1.00  0.00           C
ATOM   2657  O   GLY A 179      31.745  31.850  30.380  1.00  0.00           O
ATOM   2658  N   GLY A 180      32.487  33.755  29.303  1.00  0.00           N
ATOM   2659  H   GLY A 180      32.729  34.731  29.423  1.00  0.00           H
ATOM   2660  CA  GLY A 180      32.778  33.079  28.034  1.00  0.00           C
ATOM   2661  HA1 GLY A 180      31.874  32.583  27.666  1.00  0.00           H
ATOM   2662  HA2 GLY A 180      33.486  32.263  28.204  1.00  0.00           H
ATOM   2663  C   GLY A 180      33.335  33.994  26.975  1.00  0.00           C
ATOM   2664  O   GLY A 180      33.717  35.115  27.307  1.00  0.00           O
ATOM   2665  N   PRO A 181      33.369  33.551  25.700  1.00  0.00           N
ATOM   2666  CD  PRO A 181      32.985  32.214  25.242  1.00  0.00           C
ATOM   2667  HD1 PRO A 181      32.190  31.785  25.842  1.00  0.00           H
ATOM   2668  HD2 PRO A 181      33.890  31.604  25.270  1.00  0.00           H
ATOM   2669  CG  PRO A 181      32.544  32.411  23.825  1.00  0.00           C
ATOM   2670  HG1 PRO A 181      31.522  32.786  23.740  1.00  0.00           H
ATOM   2671  HG2 PRO A 181      32.684  31.528  23.191  1.00  0.00           H
ATOM   2672  CB  PRO A 181      33.569  33.474  23.323  1.00  0.00           C
ATOM   2673  HB1 PRO A 181      33.262  33.929  22.385  1.00  0.00           H
ATOM   2674  HB2 PRO A 181      34.524  32.978  23.171  1.00  0.00           H
ATOM   2675  CA  PRO A 181      33.558  34.415  24.562  1.00  0.00           C
ATOM   2676  HA  PRO A 181      34.513  34.927  24.675  1.00  0.00           H
ATOM   2677  C   PRO A 181      32.575  35.537  24.434  1.00  0.00           C
ATOM   2678  O   PRO A 181      32.852  36.428  23.605  1.00  0.00           O
ATOM   2679  N   ARG A 182      31.392  35.493  25.069  1.00  0.00           N
ATOM   2680  H   ARG A 182      31.181  34.618  25.536  1.00  0.00           H
ATOM   2681  CA  ARG A 182      30.170  36.305  24.750  1.00  0.00           C
ATOM   2682  HA  ARG A 182      30.573  37.299  24.555  1.00  0.00           H
ATOM   2683  CB  ARG A 182      29.436  35.738  23.516  1.00  0.00           C
ATOM   2684  HB1 ARG A 182      28.924  34.835  23.858  1.00  0.00           H
ATOM   2685  HB2 ARG A 182      30.208  35.397  22.817  1.00  0.00           H
ATOM   2686  CG  ARG A 182      28.382  36.707  22.873  1.00  0.00           C
ATOM   2687  HG1 ARG A 182      27.496  36.756  23.505  1.00  0.00           H
ATOM   2688  HG2 ARG A 182      28.013  36.261  21.956  1.00  0.00           H
ATOM   2689  CD  ARG A 182      28.797  38.089  22.543  1.00  0.00           C
ATOM   2690  HD1 ARG A 182      28.602  38.687  23.431  1.00  0.00           H
ATOM   2691  HD2 ARG A 182      28.177  38.390  21.696  1.00  0.00           H
ATOM   2692  NE  ARG A 182      30.134  38.188  21.874  1.00  0.00           N
ATOM   2693  HE  ARG A 182      30.530  37.407  21.365  1.00  0.00           H
ATOM   2694  CZ  ARG A 182      30.865  39.222  21.760  1.00  0.00           C
ATOM   2695  NH1 ARG A 182      30.403  40.421  22.012  1.00  0.00           N
ATOM   2696 1HH1 ARG A 182      29.452  40.562  22.300  1.00  0.00           H
ATOM   2697 2HH1 ARG A 182      31.066  41.178  21.971  1.00  0.00           H
ATOM   2698  NH2 ARG A 182      32.119  39.211  21.435  1.00  0.00           N
ATOM   2699 1HH2 ARG A 182      32.597  38.347  21.195  1.00  0.00           H
ATOM   2700 2HH2 ARG A 182      32.578  40.103  21.373  1.00  0.00           H
ATOM   2701  C   ARG A 182      29.170  36.522  25.911  1.00  0.00           C
ATOM   2702  O   ARG A 182      28.601  37.621  26.034  1.00  0.00           O
ATOM   2703  N   THR A 183      28.963  35.516  26.822  1.00  0.00           N
ATOM   2704  H   THR A 183      29.372  34.603  26.665  1.00  0.00           H
ATOM   2705  CA  THR A 183      28.137  35.759  28.028  1.00  0.00           C
ATOM   2706  HA  THR A 183      27.305  36.405  27.748  1.00  0.00           H
ATOM   2707  CB  THR A 183      27.471  34.430  28.512  1.00  0.00           C
ATOM   2708  HB  THR A 183      28.208  33.711  28.864  1.00  0.00           H
ATOM   2709  CG2 THR A 183      26.502  34.483  29.700  1.00  0.00           C
ATOM   2710 1HG2 THR A 183      25.743  35.226  29.433  1.00  0.00           H
ATOM   2711 2HG2 THR A 183      25.932  33.565  29.858  1.00  0.00           H
ATOM   2712 3HG2 THR A 183      27.026  34.809  30.597  1.00  0.00           H
ATOM   2713  OG1 THR A 183      26.666  33.888  27.474  1.00  0.00           O
ATOM   2714  HG1 THR A 183      27.058  33.246  26.874  1.00  0.00           H
ATOM   2715  C   THR A 183      28.961  36.386  29.111  1.00  0.00           C
ATOM   2716  O   THR A 183      30.108  36.074  29.408  1.00  0.00           O
ATOM   2717  N   VAL A 184      28.410  37.385  29.753  1.00  0.00           N
ATOM   2718  H   VAL A 184      27.466  37.605  29.483  1.00  0.00           H
ATOM   2719  CA  VAL A 184      28.837  38.006  31.021  1.00  0.00           C
ATOM   2720  HA  VAL A 184      29.809  37.594  31.273  1.00  0.00           H
ATOM   2721  CB  VAL A 184      29.022  39.510  30.849  1.00  0.00           C
ATOM   2722  HB  VAL A 184      29.264  39.909  31.842  1.00  0.00           H
ATOM   2723  CG1 VAL A 184      30.328  39.740  30.008  1.00  0.00           C
ATOM   2724 1HG1 VAL A 184      31.227  39.419  30.536  1.00  0.00           H
ATOM   2725 2HG1 VAL A 184      30.254  39.110  29.115  1.00  0.00           H
ATOM   2726 3HG1 VAL A 184      30.460  40.796  29.764  1.00  0.00           H
ATOM   2727  CG2 VAL A 184      27.871  40.129  30.133  1.00  0.00           C
ATOM   2728 1HG2 VAL A 184      27.007  39.884  30.738  1.00  0.00           H
ATOM   2729 2HG2 VAL A 184      27.922  41.206  30.055  1.00  0.00           H
ATOM   2730 3HG2 VAL A 184      27.826  39.841  29.081  1.00  0.00           H
ATOM   2731  C   VAL A 184      27.850  37.558  32.110  1.00  0.00           C
ATOM   2732  O   VAL A 184      26.640  37.622  31.932  1.00  0.00           O
ATOM   2733  N   VAL A 185      28.376  37.144  33.308  1.00  0.00           N
ATOM   2734  H   VAL A 185      29.374  37.255  33.448  1.00  0.00           H
ATOM   2735  CA  VAL A 185      27.538  36.918  34.505  1.00  0.00           C
ATOM   2736  HA  VAL A 185      26.499  36.730  34.227  1.00  0.00           H
ATOM   2737  CB  VAL A 185      27.981  35.795  35.480  1.00  0.00           C
ATOM   2738  HB  VAL A 185      27.837  36.134  36.506  1.00  0.00           H
ATOM   2739  CG1 VAL A 185      26.994  34.573  35.167  1.00  0.00           C
ATOM   2740 1HG1 VAL A 185      27.280  34.285  34.153  1.00  0.00           H
ATOM   2741 2HG1 VAL A 185      27.381  33.717  35.732  1.00  0.00           H
ATOM   2742 3HG1 VAL A 185      25.936  34.782  35.244  1.00  0.00           H
ATOM   2743  CG2 VAL A 185      29.412  35.251  35.190  1.00  0.00           C
ATOM   2744 1HG2 VAL A 185      29.541  34.719  34.241  1.00  0.00           H
ATOM   2745 2HG2 VAL A 185      30.170  36.027  35.128  1.00  0.00           H
ATOM   2746 3HG2 VAL A 185      29.728  34.583  35.994  1.00  0.00           H
ATOM   2747  C   VAL A 185      27.266  38.244  35.211  1.00  0.00           C
ATOM   2748  O   VAL A 185      28.130  39.079  35.384  1.00  0.00           O
ATOM   2749  N   ALA A 186      26.079  38.429  35.723  1.00  0.00           N
ATOM   2750  H   ALA A 186      25.377  37.701  35.659  1.00  0.00           H
ATOM   2751  CA  ALA A 186      25.657  39.593  36.585  1.00  0.00           C
ATOM   2752  HA  ALA A 186      26.472  40.254  36.882  1.00  0.00           H
ATOM   2753  CB  ALA A 186      24.755  40.421  35.662  1.00  0.00           C
ATOM   2754  HB1 ALA A 186      23.781  39.930  35.647  1.00  0.00           H
ATOM   2755  HB2 ALA A 186      24.639  41.464  35.984  1.00  0.00           H
ATOM   2756  HB3 ALA A 186      25.122  40.303  34.644  1.00  0.00           H
ATOM   2757  C   ALA A 186      24.821  39.286  37.846  1.00  0.00           C
ATOM   2758  O   ALA A 186      24.244  38.180  37.977  1.00  0.00           O
ATOM   2759  N   GLY A 187      24.890  40.173  38.849  1.00  0.00           N
ATOM   2760  H   GLY A 187      25.549  40.939  38.819  1.00  0.00           H
ATOM   2761  CA  GLY A 187      23.898  40.162  39.984  1.00  0.00           C
ATOM   2762  HA1 GLY A 187      24.223  40.867  40.747  1.00  0.00           H
ATOM   2763  HA2 GLY A 187      23.921  39.096  40.226  1.00  0.00           H
ATOM   2764  C   GLY A 187      22.450  40.594  39.674  1.00  0.00           C
ATOM   2765  O   GLY A 187      22.250  41.211  38.638  1.00  0.00           O
ATOM   2766  N   SER A 188      21.501  40.199  40.484  1.00  0.00           N
ATOM   2767  H   SER A 188      21.693  39.562  41.239  1.00  0.00           H
ATOM   2768  CA  SER A 188      20.064  40.503  40.268  1.00  0.00           C
ATOM   2769  HA  SER A 188      19.679  40.204  39.287  1.00  0.00           H
ATOM   2770  CB  SER A 188      19.252  39.758  41.265  1.00  0.00           C
ATOM   2771  HB1 SER A 188      18.274  40.214  41.363  1.00  0.00           H
ATOM   2772  HB2 SER A 188      19.773  39.733  42.224  1.00  0.00           H
ATOM   2773  OG  SER A 188      18.916  38.523  40.682  1.00  0.00           O
ATOM   2774  HG  SER A 188      19.656  37.969  40.436  1.00  0.00           H
ATOM   2775  C   SER A 188      19.781  41.997  40.564  1.00  0.00           C
ATOM   2776  O   SER A 188      18.697  42.435  40.112  1.00  0.00           O
ATOM   2777  N   SER A 189      20.617  42.808  41.293  1.00  0.00           N
ATOM   2778  H   SER A 189      21.459  42.451  41.720  1.00  0.00           H
ATOM   2779  CA  SER A 189      20.264  44.185  41.585  1.00  0.00           C
ATOM   2780  HA  SER A 189      19.290  44.158  42.078  1.00  0.00           H
ATOM   2781  CB  SER A 189      21.308  44.767  42.588  1.00  0.00           C
ATOM   2782  HB1 SER A 189      21.154  44.323  43.575  1.00  0.00           H
ATOM   2783  HB2 SER A 189      21.024  45.804  42.729  1.00  0.00           H
ATOM   2784  OG  SER A 189      22.617  44.682  42.172  1.00  0.00           O
ATOM   2785  HG  SER A 189      22.901  43.763  42.195  1.00  0.00           H
ATOM   2786  C   SER A 189      20.198  44.984  40.303  1.00  0.00           C
ATOM   2787  O   SER A 189      20.879  44.758  39.323  1.00  0.00           O
ATOM   2788  N   ASP A 190      19.585  46.181  40.425  1.00  0.00           N
ATOM   2789  H   ASP A 190      19.081  46.461  41.249  1.00  0.00           H
ATOM   2790  CA  ASP A 190      19.560  47.229  39.394  1.00  0.00           C
ATOM   2791  HA  ASP A 190      19.154  46.738  38.506  1.00  0.00           H
ATOM   2792  CB  ASP A 190      18.480  48.322  39.784  1.00  0.00           C
ATOM   2793  HB1 ASP A 190      17.454  47.954  39.784  1.00  0.00           H
ATOM   2794  HB2 ASP A 190      18.486  49.177  39.114  1.00  0.00           H
ATOM   2795  CG  ASP A 190      18.727  48.958  41.163  1.00  0.00           C
ATOM   2796  OD1 ASP A 190      18.781  50.234  41.281  1.00  0.00           O
ATOM   2797  OD2 ASP A 190      18.794  48.208  42.161  1.00  0.00           O
ATOM   2798  C   ASP A 190      20.997  47.823  39.044  1.00  0.00           C
ATOM   2799  O   ASP A 190      21.392  47.860  37.899  1.00  0.00           O
ATOM   2800  N   ALA A 191      21.770  48.161  40.075  1.00  0.00           N
ATOM   2801  H   ALA A 191      21.508  48.090  41.057  1.00  0.00           H
ATOM   2802  CA  ALA A 191      23.220  48.445  39.896  1.00  0.00           C
ATOM   2803  HA  ALA A 191      23.397  49.423  39.458  1.00  0.00           H
ATOM   2804  CB  ALA A 191      23.854  48.531  41.270  1.00  0.00           C
ATOM   2805  HB1 ALA A 191      23.785  47.556  41.762  1.00  0.00           H
ATOM   2806  HB2 ALA A 191      24.945  48.612  41.181  1.00  0.00           H
ATOM   2807  HB3 ALA A 191      23.425  49.362  41.822  1.00  0.00           H
ATOM   2808  C   ALA A 191      24.030  47.487  39.001  1.00  0.00           C
ATOM   2809  O   ALA A 191      24.792  47.962  38.249  1.00  0.00           O
ATOM   2810  N   ALA A 192      23.791  46.163  39.162  1.00  0.00           N
ATOM   2811  H   ALA A 192      23.142  45.911  39.894  1.00  0.00           H
ATOM   2812  CA  ALA A 192      24.383  45.020  38.545  1.00  0.00           C
ATOM   2813  HA  ALA A 192      25.452  45.110  38.401  1.00  0.00           H
ATOM   2814  CB  ALA A 192      24.089  43.790  39.488  1.00  0.00           C
ATOM   2815  HB1 ALA A 192      24.449  42.846  39.090  1.00  0.00           H
ATOM   2816  HB2 ALA A 192      24.682  43.828  40.391  1.00  0.00           H
ATOM   2817  HB3 ALA A 192      23.036  43.789  39.776  1.00  0.00           H
ATOM   2818  C   ALA A 192      23.773  44.738  37.144  1.00  0.00           C
ATOM   2819  O   ALA A 192      24.628  44.599  36.265  1.00  0.00           O
ATOM   2820  N   GLN A 193      22.451  44.738  37.006  1.00  0.00           N
ATOM   2821  H   GLN A 193      21.875  44.921  37.817  1.00  0.00           H
ATOM   2822  CA  GLN A 193      21.759  44.885  35.756  1.00  0.00           C
ATOM   2823  HA  GLN A 193      21.891  43.978  35.175  1.00  0.00           H
ATOM   2824  CB  GLN A 193      20.231  44.888  35.981  1.00  0.00           C
ATOM   2825  HB1 GLN A 193      19.710  45.040  35.045  1.00  0.00           H
ATOM   2826  HB2 GLN A 193      20.073  45.755  36.620  1.00  0.00           H
ATOM   2827  CG  GLN A 193      19.675  43.577  36.620  1.00  0.00           C
ATOM   2828  HG1 GLN A 193      18.590  43.671  36.755  1.00  0.00           H
ATOM   2829  HG2 GLN A 193      20.036  43.468  37.643  1.00  0.00           H
ATOM   2830  CD  GLN A 193      19.910  42.333  35.758  1.00  0.00           C
ATOM   2831  OE1 GLN A 193      19.332  42.160  34.693  1.00  0.00           O
ATOM   2832  NE2 GLN A 193      20.921  41.574  36.137  1.00  0.00           N
ATOM   2833 1HE2 GLN A 193      21.400  41.720  37.021  1.00  0.00           H
ATOM   2834 2HE2 GLN A 193      21.048  40.724  35.604  1.00  0.00           H
ATOM   2835  C   GLN A 193      22.163  46.101  34.861  1.00  0.00           C
ATOM   2836  O   GLN A 193      22.288  45.971  33.656  1.00  0.00           O
ATOM   2837  N   LYS A 194      22.480  47.247  35.448  1.00  0.00           N
ATOM   2838  H   LYS A 194      22.313  47.370  36.433  1.00  0.00           H
ATOM   2839  CA  LYS A 194      23.024  48.334  34.742  1.00  0.00           C
ATOM   2840  HA  LYS A 194      22.403  48.349  33.851  1.00  0.00           H
ATOM   2841  CB  LYS A 194      22.873  49.617  35.589  1.00  0.00           C
ATOM   2842  HB1 LYS A 194      23.665  49.518  36.334  1.00  0.00           H
ATOM   2843  HB2 LYS A 194      21.937  49.728  36.143  1.00  0.00           H
ATOM   2844  CG  LYS A 194      23.052  50.873  34.596  1.00  0.00           C
ATOM   2845  HG1 LYS A 194      22.123  50.888  34.037  1.00  0.00           H
ATOM   2846  HG2 LYS A 194      23.856  50.645  33.897  1.00  0.00           H
ATOM   2847  CD  LYS A 194      23.410  52.308  35.117  1.00  0.00           C
ATOM   2848  HD1 LYS A 194      22.694  52.612  35.880  1.00  0.00           H
ATOM   2849  HD2 LYS A 194      23.451  52.954  34.237  1.00  0.00           H
ATOM   2850  CE  LYS A 194      24.754  52.245  35.852  1.00  0.00           C
ATOM   2851  HE1 LYS A 194      25.491  51.729  35.245  1.00  0.00           H
ATOM   2852  HE2 LYS A 194      24.669  51.657  36.764  1.00  0.00           H
ATOM   2853  NZ  LYS A 194      25.163  53.639  36.257  1.00  0.00           N
ATOM   2854  HZ1 LYS A 194      26.091  53.722  36.645  1.00  0.00           H
ATOM   2855  HZ2 LYS A 194      25.158  54.196  35.408  1.00  0.00           H
ATOM   2856  HZ3 LYS A 194      24.598  54.067  36.978  1.00  0.00           H
ATOM   2857  C   LYS A 194      24.404  48.150  34.264  1.00  0.00           C
ATOM   2858  O   LYS A 194      24.732  48.404  33.120  1.00  0.00           O
ATOM   2859  N   ALA A 195      25.246  47.646  35.108  1.00  0.00           N
ATOM   2860  H   ALA A 195      24.949  47.391  36.039  1.00  0.00           H
ATOM   2861  CA  ALA A 195      26.697  47.415  34.838  1.00  0.00           C
ATOM   2862  HA  ALA A 195      27.139  48.352  34.516  1.00  0.00           H
ATOM   2863  CB  ALA A 195      27.385  46.884  36.119  1.00  0.00           C
ATOM   2864  HB1 ALA A 195      26.945  45.976  36.524  1.00  0.00           H
ATOM   2865  HB2 ALA A 195      28.356  46.621  35.708  1.00  0.00           H
ATOM   2866  HB3 ALA A 195      27.458  47.609  36.930  1.00  0.00           H
ATOM   2867  C   ALA A 195      26.824  46.382  33.682  1.00  0.00           C
ATOM   2868  O   ALA A 195      27.636  46.567  32.789  1.00  0.00           O
ATOM   2869  N   VAL A 196      26.059  45.202  33.763  1.00  0.00           N
ATOM   2870  H   VAL A 196      25.415  45.014  34.521  1.00  0.00           H
ATOM   2871  CA  VAL A 196      26.215  44.209  32.720  1.00  0.00           C
ATOM   2872  HA  VAL A 196      27.255  43.911  32.573  1.00  0.00           H
ATOM   2873  CB  VAL A 196      25.456  42.885  33.151  1.00  0.00           C
ATOM   2874  HB  VAL A 196      25.751  42.576  34.158  1.00  0.00           H
ATOM   2875  CG1 VAL A 196      23.899  42.982  33.148  1.00  0.00           C
ATOM   2876 1HG1 VAL A 196      23.735  43.673  33.987  1.00  0.00           H
ATOM   2877 2HG1 VAL A 196      23.516  43.320  32.184  1.00  0.00           H
ATOM   2878 3HG1 VAL A 196      23.580  41.954  33.291  1.00  0.00           H
ATOM   2879  CG2 VAL A 196      25.952  41.731  32.208  1.00  0.00           C
ATOM   2880 1HG2 VAL A 196      27.009  41.510  32.395  1.00  0.00           H
ATOM   2881 2HG2 VAL A 196      25.385  40.837  32.462  1.00  0.00           H
ATOM   2882 3HG2 VAL A 196      25.773  42.054  31.182  1.00  0.00           H
ATOM   2883  C   VAL A 196      25.747  44.733  31.340  1.00  0.00           C
ATOM   2884  O   VAL A 196      26.305  44.472  30.306  1.00  0.00           O
ATOM   2885  N   ARG A 197      24.745  45.597  31.299  1.00  0.00           N
ATOM   2886  H   ARG A 197      24.313  45.823  32.187  1.00  0.00           H
ATOM   2887  CA  ARG A 197      24.221  46.359  30.126  1.00  0.00           C
ATOM   2888  HA  ARG A 197      24.112  45.614  29.345  1.00  0.00           H
ATOM   2889  CB  ARG A 197      22.845  46.939  30.345  1.00  0.00           C
ATOM   2890  HB1 ARG A 197      22.987  47.912  30.813  1.00  0.00           H
ATOM   2891  HB2 ARG A 197      22.252  46.363  31.059  1.00  0.00           H
ATOM   2892  CG  ARG A 197      21.973  47.203  29.155  1.00  0.00           C
ATOM   2893  HG1 ARG A 197      22.553  47.877  28.510  1.00  0.00           H
ATOM   2894  HG2 ARG A 197      21.032  47.560  29.554  1.00  0.00           H
ATOM   2895  CD  ARG A 197      21.590  45.961  28.293  1.00  0.00           C
ATOM   2896  HD1 ARG A 197      21.281  45.046  28.806  1.00  0.00           H
ATOM   2897  HD2 ARG A 197      22.502  45.707  27.736  1.00  0.00           H
ATOM   2898  NE  ARG A 197      20.542  46.257  27.278  1.00  0.00           N
ATOM   2899  HE  ARG A 197      20.422  47.222  27.024  1.00  0.00           H
ATOM   2900  CZ  ARG A 197      19.743  45.404  26.673  1.00  0.00           C
ATOM   2901  NH1 ARG A 197      19.888  44.144  26.825  1.00  0.00           N
ATOM   2902 1HH1 ARG A 197      20.611  43.756  27.415  1.00  0.00           H
ATOM   2903 2HH1 ARG A 197      19.199  43.506  26.489  1.00  0.00           H
ATOM   2904  NH2 ARG A 197      18.834  45.726  25.819  1.00  0.00           N
ATOM   2905 1HH2 ARG A 197      18.409  46.631  25.729  1.00  0.00           H
ATOM   2906 2HH2 ARG A 197      18.433  44.982  25.262  1.00  0.00           H
ATOM   2907  C   ARG A 197      25.213  47.357  29.661  1.00  0.00           C
ATOM   2908  O   ARG A 197      25.306  47.504  28.434  1.00  0.00           O
ATOM   2909  N   ALA A 198      26.018  47.918  30.541  1.00  0.00           N
ATOM   2910  H   ALA A 198      25.957  47.697  31.517  1.00  0.00           H
ATOM   2911  CA  ALA A 198      27.068  48.850  30.189  1.00  0.00           C
ATOM   2912  HA  ALA A 198      26.608  49.683  29.649  1.00  0.00           H
ATOM   2913  CB  ALA A 198      27.821  49.510  31.367  1.00  0.00           C
ATOM   2914  HB1 ALA A 198      28.590  50.238  31.101  1.00  0.00           H
ATOM   2915  HB2 ALA A 198      27.167  50.197  31.896  1.00  0.00           H
ATOM   2916  HB3 ALA A 198      28.227  48.845  32.122  1.00  0.00           H
ATOM   2917  C   ALA A 198      28.151  48.218  29.299  1.00  0.00           C
ATOM   2918  O   ALA A 198      28.392  48.825  28.261  1.00  0.00           O
ATOM   2919  N   MET A 199      28.618  46.974  29.473  1.00  0.00           N
ATOM   2920  H   MET A 199      28.273  46.480  30.276  1.00  0.00           H
ATOM   2921  CA  MET A 199      29.519  46.189  28.605  1.00  0.00           C
ATOM   2922  HA  MET A 199      30.376  46.797  28.328  1.00  0.00           H
ATOM   2923  CB  MET A 199      29.846  44.983  29.435  1.00  0.00           C
ATOM   2924  HB1 MET A 199      30.600  44.417  28.893  1.00  0.00           H
ATOM   2925  HB2 MET A 199      28.978  44.338  29.613  1.00  0.00           H
ATOM   2926  CG  MET A 199      30.494  45.252  30.872  1.00  0.00           C
ATOM   2927  HG1 MET A 199      29.672  45.541  31.525  1.00  0.00           H
ATOM   2928  HG2 MET A 199      31.085  46.166  30.792  1.00  0.00           H
ATOM   2929  SD  MET A 199      31.549  44.055  31.505  1.00  0.00           S
ATOM   2930  CE  MET A 199      30.281  43.048  32.227  1.00  0.00           C
ATOM   2931  HE1 MET A 199      30.638  42.022  32.326  1.00  0.00           H
ATOM   2932  HE2 MET A 199      29.898  43.441  33.167  1.00  0.00           H
ATOM   2933  HE3 MET A 199      29.387  43.100  31.608  1.00  0.00           H
ATOM   2934  C   MET A 199      28.875  45.752  27.310  1.00  0.00           C
ATOM   2935  O   MET A 199      29.476  45.030  26.530  1.00  0.00           O
ATOM   2936  N   ALA A 200      27.703  46.265  27.026  1.00  0.00           N
ATOM   2937  H   ALA A 200      27.212  46.765  27.760  1.00  0.00           H
ATOM   2938  CA  ALA A 200      27.065  46.158  25.713  1.00  0.00           C
ATOM   2939  HA  ALA A 200      27.776  45.630  25.076  1.00  0.00           H
ATOM   2940  CB  ALA A 200      25.767  45.443  25.829  1.00  0.00           C
ATOM   2941  HB1 ALA A 200      25.183  45.802  26.680  1.00  0.00           H
ATOM   2942  HB2 ALA A 200      25.144  45.589  24.949  1.00  0.00           H
ATOM   2943  HB3 ALA A 200      25.873  44.356  25.830  1.00  0.00           H
ATOM   2944  C   ALA A 200      26.766  47.515  25.089  1.00  0.00           C
ATOM   2945  O   ALA A 200      26.524  47.517  23.899  1.00  0.00           O
ATOM   2946  N   VAL A 201      26.685  48.581  25.824  1.00  0.00           N
ATOM   2947  H   VAL A 201      26.452  48.391  26.788  1.00  0.00           H
ATOM   2948  CA  VAL A 201      26.449  49.966  25.215  1.00  0.00           C
ATOM   2949  HA  VAL A 201      25.742  49.802  24.408  1.00  0.00           H
ATOM   2950  CB  VAL A 201      25.702  50.874  26.213  1.00  0.00           C
ATOM   2951  HB  VAL A 201      26.290  50.819  27.140  1.00  0.00           H
ATOM   2952  CG1 VAL A 201      25.501  52.397  25.776  1.00  0.00           C
ATOM   2953 1HG1 VAL A 201      24.931  52.935  26.532  1.00  0.00           H
ATOM   2954 2HG1 VAL A 201      26.463  52.908  25.836  1.00  0.00           H
ATOM   2955 3HG1 VAL A 201      25.027  52.459  24.799  1.00  0.00           H
ATOM   2956  CG2 VAL A 201      24.278  50.393  26.537  1.00  0.00           C
ATOM   2957 1HG2 VAL A 201      23.738  51.148  27.109  1.00  0.00           H
ATOM   2958 2HG2 VAL A 201      23.725  50.240  25.608  1.00  0.00           H
ATOM   2959 3HG2 VAL A 201      24.327  49.497  27.149  1.00  0.00           H
ATOM   2960  C   VAL A 201      27.748  50.522  24.685  1.00  0.00           C
ATOM   2961  O   VAL A 201      27.689  51.280  23.703  1.00  0.00           O
ATOM   2962  N   LEU A 202      28.886  50.185  25.318  1.00  0.00           N
ATOM   2963  H   LEU A 202      28.802  49.540  26.085  1.00  0.00           H
ATOM   2964  CA  LEU A 202      30.139  50.901  25.164  1.00  0.00           C
ATOM   2965  HA  LEU A 202      29.911  51.779  24.555  1.00  0.00           H
ATOM   2966  CB  LEU A 202      30.639  51.283  26.573  1.00  0.00           C
ATOM   2967  HB1 LEU A 202      31.496  51.956  26.510  1.00  0.00           H
ATOM   2968  HB2 LEU A 202      31.037  50.386  27.042  1.00  0.00           H
ATOM   2969  CG  LEU A 202      29.514  51.961  27.438  1.00  0.00           C
ATOM   2970  HG  LEU A 202      28.561  51.440  27.426  1.00  0.00           H
ATOM   2971  CD1 LEU A 202      30.016  51.824  28.806  1.00  0.00           C
ATOM   2972 1HD1 LEU A 202      30.171  50.768  29.012  1.00  0.00           H
ATOM   2973 2HD1 LEU A 202      30.923  52.398  29.012  1.00  0.00           H
ATOM   2974 3HD1 LEU A 202      29.345  52.152  29.607  1.00  0.00           H
ATOM   2975  CD2 LEU A 202      29.324  53.414  26.956  1.00  0.00           C
ATOM   2976 1HD2 LEU A 202      28.485  53.908  27.443  1.00  0.00           H
ATOM   2977 2HD2 LEU A 202      30.241  53.954  27.210  1.00  0.00           H
ATOM   2978 3HD2 LEU A 202      29.279  53.457  25.864  1.00  0.00           H
ATOM   2979  C   LEU A 202      31.189  50.208  24.260  1.00  0.00           C
ATOM   2980  O   LEU A 202      32.413  50.312  24.570  1.00  0.00           O
ATOM   2981  N   THR A 203      30.727  49.466  23.242  1.00  0.00           N
ATOM   2982  H   THR A 203      29.744  49.494  23.038  1.00  0.00           H
ATOM   2983  CA  THR A 203      31.507  48.549  22.416  1.00  0.00           C
ATOM   2984  HA  THR A 203      32.455  48.996  22.086  1.00  0.00           H
ATOM   2985  CB  THR A 203      31.852  47.236  23.167  1.00  0.00           C
ATOM   2986  HB  THR A 203      32.532  47.538  23.968  1.00  0.00           H
ATOM   2987  CG2 THR A 203      30.632  46.584  23.776  1.00  0.00           C
ATOM   2988 1HG2 THR A 203      30.078  47.208  24.482  1.00  0.00           H
ATOM   2989 2HG2 THR A 203      29.903  46.413  22.985  1.00  0.00           H
ATOM   2990 3HG2 THR A 203      31.002  45.643  24.183  1.00  0.00           H
ATOM   2991  OG1 THR A 203      32.529  46.345  22.296  1.00  0.00           O
ATOM   2992  HG1 THR A 203      33.318  46.087  22.775  1.00  0.00           H
ATOM   2993  C   THR A 203      30.700  48.326  21.149  1.00  0.00           C
ATOM   2994  O   THR A 203      29.538  48.577  21.149  1.00  0.00           O
ATOM   2995  N   ASP A 204      31.270  47.715  20.110  1.00  0.00           N
ATOM   2996  H   ASP A 204      32.234  47.459  20.314  1.00  0.00           H
ATOM   2997  CA  ASP A 204      30.873  47.482  18.771  1.00  0.00           C
ATOM   2998  HA  ASP A 204      30.226  48.334  18.552  1.00  0.00           H
ATOM   2999  CB  ASP A 204      32.037  47.429  17.787  1.00  0.00           C
ATOM   3000  HB1 ASP A 204      32.400  48.457  17.720  1.00  0.00           H
ATOM   3001  HB2 ASP A 204      31.678  47.052  16.831  1.00  0.00           H
ATOM   3002  CG  ASP A 204      33.171  46.529  18.233  1.00  0.00           C
ATOM   3003  OD1 ASP A 204      33.499  45.533  17.606  1.00  0.00           O
ATOM   3004  OD2 ASP A 204      33.835  46.893  19.197  1.00  0.00           O
ATOM   3005  C   ASP A 204      30.243  46.088  18.641  1.00  0.00           C
ATOM   3006  O   ASP A 204      29.512  45.929  17.697  1.00  0.00           O
ATOM   3007  N   HIS A 205      30.380  45.133  19.544  1.00  0.00           N
ATOM   3008  H   HIS A 205      30.845  45.435  20.396  1.00  0.00           H
ATOM   3009  CA  HIS A 205      29.872  43.797  19.580  1.00  0.00           C
ATOM   3010  HA  HIS A 205      28.958  43.723  18.984  1.00  0.00           H
ATOM   3011  CB  HIS A 205      30.824  42.722  18.988  1.00  0.00           C
ATOM   3012  HB1 HIS A 205      31.750  42.735  19.571  1.00  0.00           H
ATOM   3013  HB2 HIS A 205      31.072  43.161  18.017  1.00  0.00           H
ATOM   3014  CG  HIS A 205      30.247  41.339  18.862  1.00  0.00           C
ATOM   3015  ND1 HIS A 205      28.861  40.997  19.000  1.00  0.00           N
ATOM   3016  CE1 HIS A 205      28.823  39.785  18.460  1.00  0.00           C
ATOM   3017  HE1 HIS A 205      27.950  39.211  18.175  1.00  0.00           H
ATOM   3018  NE2 HIS A 205      30.034  39.322  18.023  1.00  0.00           N
ATOM   3019  HE2 HIS A 205      30.192  38.545  17.390  1.00  0.00           H
ATOM   3020  CD2 HIS A 205      30.920  40.305  18.223  1.00  0.00           C
ATOM   3021  HD2 HIS A 205      31.899  40.294  17.770  1.00  0.00           H
ATOM   3022  C   HIS A 205      29.476  43.511  20.946  1.00  0.00           C
ATOM   3023  O   HIS A 205      30.399  43.292  21.756  1.00  0.00           O
ATOM   3024  N   PRO A 206      28.168  43.613  21.292  1.00  0.00           N
ATOM   3025  CD  PRO A 206      26.992  43.820  20.423  1.00  0.00           C
ATOM   3026  HD1 PRO A 206      26.944  43.058  19.643  1.00  0.00           H
ATOM   3027  HD2 PRO A 206      26.932  44.806  19.981  1.00  0.00           H
ATOM   3028  CG  PRO A 206      25.726  43.724  21.299  1.00  0.00           C
ATOM   3029  HG1 PRO A 206      25.387  42.696  21.206  1.00  0.00           H
ATOM   3030  HG2 PRO A 206      24.947  44.443  21.042  1.00  0.00           H
ATOM   3031  CB  PRO A 206      26.347  44.124  22.698  1.00  0.00           C
ATOM   3032  HB1 PRO A 206      25.727  43.786  23.518  1.00  0.00           H
ATOM   3033  HB2 PRO A 206      26.386  45.222  22.703  1.00  0.00           H
ATOM   3034  CA  PRO A 206      27.793  43.588  22.692  1.00  0.00           C
ATOM   3035  HA  PRO A 206      28.494  44.229  23.229  1.00  0.00           H
ATOM   3036  C   PRO A 206      27.944  42.245  23.459  1.00  0.00           C
ATOM   3037  O   PRO A 206      27.663  41.152  22.950  1.00  0.00           O
ATOM   3038  N   TYR A 207      28.336  42.274  24.803  1.00  0.00           N
ATOM   3039  H   TYR A 207      28.633  43.109  25.282  1.00  0.00           H
ATOM   3040  CA  TYR A 207      28.370  41.087  25.738  1.00  0.00           C
ATOM   3041  HA  TYR A 207      28.545  40.265  25.044  1.00  0.00           H
ATOM   3042  CB  TYR A 207      29.508  41.224  26.741  1.00  0.00           C
ATOM   3043  HB1 TYR A 207      29.549  40.295  27.299  1.00  0.00           H
ATOM   3044  HB2 TYR A 207      29.397  42.073  27.413  1.00  0.00           H
ATOM   3045  CG  TYR A 207      30.943  41.284  26.077  1.00  0.00           C
ATOM   3046  CD1 TYR A 207      31.543  40.120  25.527  1.00  0.00           C
ATOM   3047  HD1 TYR A 207      31.079  39.151  25.618  1.00  0.00           H
ATOM   3048  CE1 TYR A 207      32.774  40.188  24.818  1.00  0.00           C
ATOM   3049  HE1 TYR A 207      33.177  39.247  24.483  1.00  0.00           H
ATOM   3050  CZ  TYR A 207      33.397  41.465  24.555  1.00  0.00           C
ATOM   3051  OH  TYR A 207      34.586  41.497  23.923  1.00  0.00           O
ATOM   3052  HH  TYR A 207      34.987  42.368  23.974  1.00  0.00           H
ATOM   3053  CE2 TYR A 207      32.852  42.579  25.187  1.00  0.00           C
ATOM   3054  HE2 TYR A 207      33.394  43.502  25.042  1.00  0.00           H
ATOM   3055  CD2 TYR A 207      31.583  42.561  25.879  1.00  0.00           C
ATOM   3056  HD2 TYR A 207      31.068  43.413  26.292  1.00  0.00           H
ATOM   3057  C   TYR A 207      26.933  40.819  26.345  1.00  0.00           C
ATOM   3058  O   TYR A 207      26.242  41.707  26.844  1.00  0.00           O
ATOM   3059  N   ALA A 208      26.498  39.568  26.375  1.00  0.00           N
ATOM   3060  H   ALA A 208      27.022  38.826  25.928  1.00  0.00           H
ATOM   3061  CA  ALA A 208      25.141  39.094  26.759  1.00  0.00           C
ATOM   3062  HA  ALA A 208      24.407  39.841  26.453  1.00  0.00           H
ATOM   3063  CB  ALA A 208      24.833  37.814  25.988  1.00  0.00           C
ATOM   3064  HB1 ALA A 208      25.009  37.993  24.923  1.00  0.00           H
ATOM   3065  HB2 ALA A 208      25.554  37.023  26.163  1.00  0.00           H
ATOM   3066  HB3 ALA A 208      23.845  37.388  26.181  1.00  0.00           H
ATOM   3067  C   ALA A 208      24.975  38.772  28.271  1.00  0.00           C
ATOM   3068  O   ALA A 208      25.874  38.120  28.801  1.00  0.00           O
ATOM   3069  N   SER A 209      23.922  39.183  28.872  1.00  0.00           N
ATOM   3070  H   SER A 209      23.285  39.778  28.357  1.00  0.00           H
ATOM   3071  CA  SER A 209      23.609  38.949  30.281  1.00  0.00           C
ATOM   3072  HA  SER A 209      24.476  39.176  30.900  1.00  0.00           H
ATOM   3073  CB  SER A 209      22.476  39.917  30.699  1.00  0.00           C
ATOM   3074  HB1 SER A 209      23.013  40.864  30.741  1.00  0.00           H
ATOM   3075  HB2 SER A 209      22.189  39.740  31.734  1.00  0.00           H
ATOM   3076  OG  SER A 209      21.384  40.050  29.848  1.00  0.00           O
ATOM   3077  HG  SER A 209      21.034  40.834  30.270  1.00  0.00           H
ATOM   3078  C   SER A 209      23.252  37.529  30.674  1.00  0.00           C
ATOM   3079  O   SER A 209      22.334  36.973  30.035  1.00  0.00           O
ATOM   3080  N   LEU A 210      23.831  36.943  31.744  1.00  0.00           N
ATOM   3081  H   LEU A 210      24.686  37.345  32.098  1.00  0.00           H
ATOM   3082  CA  LEU A 210      23.227  35.869  32.500  1.00  0.00           C
ATOM   3083  HA  LEU A 210      22.204  35.718  32.134  1.00  0.00           H
ATOM   3084  CB  LEU A 210      24.028  34.583  32.177  1.00  0.00           C
ATOM   3085  HB1 LEU A 210      25.037  34.608  32.588  1.00  0.00           H
ATOM   3086  HB2 LEU A 210      24.268  34.410  31.129  1.00  0.00           H
ATOM   3087  CG  LEU A 210      23.516  33.186  32.552  1.00  0.00           C
ATOM   3088  HG  LEU A 210      24.245  32.497  32.132  1.00  0.00           H
ATOM   3089  CD1 LEU A 210      23.620  32.721  34.006  1.00  0.00           C
ATOM   3090 1HD1 LEU A 210      22.894  33.200  34.675  1.00  0.00           H
ATOM   3091 2HD1 LEU A 210      23.365  31.671  33.881  1.00  0.00           H
ATOM   3092 3HD1 LEU A 210      24.635  32.733  34.420  1.00  0.00           H
ATOM   3093  CD2 LEU A 210      22.208  32.819  31.911  1.00  0.00           C
ATOM   3094 1HD2 LEU A 210      22.146  33.071  30.849  1.00  0.00           H
ATOM   3095 2HD2 LEU A 210      21.877  31.811  32.137  1.00  0.00           H
ATOM   3096 3HD2 LEU A 210      21.456  33.475  32.347  1.00  0.00           H
ATOM   3097  C   LEU A 210      23.090  36.289  33.938  1.00  0.00           C
ATOM   3098  O   LEU A 210      24.028  36.143  34.716  1.00  0.00           O
ATOM   3099  N   THR A 211      21.882  36.736  34.295  1.00  0.00           N
ATOM   3100  H   THR A 211      21.100  36.774  33.649  1.00  0.00           H
ATOM   3101  CA  THR A 211      21.577  37.233  35.659  1.00  0.00           C
ATOM   3102  HA  THR A 211      22.365  37.935  35.950  1.00  0.00           H
ATOM   3103  CB  THR A 211      20.261  37.971  35.696  1.00  0.00           C
ATOM   3104  HB  THR A 211      19.421  37.389  35.299  1.00  0.00           H
ATOM   3105  CG2 THR A 211      19.795  38.491  37.058  1.00  0.00           C
ATOM   3106 1HG2 THR A 211      19.190  37.712  37.510  1.00  0.00           H
ATOM   3107 2HG2 THR A 211      20.653  38.787  37.648  1.00  0.00           H
ATOM   3108 3HG2 THR A 211      19.179  39.399  37.017  1.00  0.00           H
ATOM   3109  OG1 THR A 211      20.431  39.183  34.875  1.00  0.00           O
ATOM   3110  HG1 THR A 211      19.542  39.503  34.748  1.00  0.00           H
ATOM   3111  C   THR A 211      21.555  36.117  36.638  1.00  0.00           C
ATOM   3112  O   THR A 211      20.740  35.195  36.507  1.00  0.00           O
ATOM   3113  N   LEU A 212      22.300  36.165  37.740  1.00  0.00           N
ATOM   3114  H   LEU A 212      23.000  36.901  37.703  1.00  0.00           H
ATOM   3115  CA  LEU A 212      22.277  35.355  38.888  1.00  0.00           C
ATOM   3116  HA  LEU A 212      21.953  34.360  38.588  1.00  0.00           H
ATOM   3117  CB  LEU A 212      23.764  35.090  39.416  1.00  0.00           C
ATOM   3118  HB1 LEU A 212      23.782  34.321  40.191  1.00  0.00           H
ATOM   3119  HB2 LEU A 212      24.048  36.057  39.825  1.00  0.00           H
ATOM   3120  CG  LEU A 212      24.834  34.720  38.317  1.00  0.00           C
ATOM   3121  HG  LEU A 212      24.974  35.581  37.662  1.00  0.00           H
ATOM   3122  CD1 LEU A 212      26.184  34.384  39.049  1.00  0.00           C
ATOM   3123 1HD1 LEU A 212      26.522  35.305  39.527  1.00  0.00           H
ATOM   3124 2HD1 LEU A 212      26.132  33.600  39.806  1.00  0.00           H
ATOM   3125 3HD1 LEU A 212      26.973  34.136  38.332  1.00  0.00           H
ATOM   3126  CD2 LEU A 212      24.396  33.413  37.615  1.00  0.00           C
ATOM   3127 1HD2 LEU A 212      24.188  32.631  38.341  1.00  0.00           H
ATOM   3128 2HD2 LEU A 212      23.474  33.531  37.027  1.00  0.00           H
ATOM   3129 3HD2 LEU A 212      25.187  33.096  36.942  1.00  0.00           H
ATOM   3130  C   LEU A 212      21.319  35.825  39.928  1.00  0.00           C
ATOM   3131  O   LEU A 212      21.080  37.037  40.095  1.00  0.00           O
ATOM   3132  N   PRO A 213      20.698  34.882  40.764  1.00  0.00           N
ATOM   3133  CD  PRO A 213      20.378  33.598  40.284  1.00  0.00           C
ATOM   3134  HD1 PRO A 213      21.279  32.992  40.373  1.00  0.00           H
ATOM   3135  HD2 PRO A 213      20.056  33.633  39.241  1.00  0.00           H
ATOM   3136  CG  PRO A 213      19.202  33.202  41.138  1.00  0.00           C
ATOM   3137  HG1 PRO A 213      19.005  32.131  41.177  1.00  0.00           H
ATOM   3138  HG2 PRO A 213      18.349  33.637  40.617  1.00  0.00           H
ATOM   3139  CB  PRO A 213      19.442  33.895  42.394  1.00  0.00           C
ATOM   3140  HB1 PRO A 213      20.174  33.437  43.051  1.00  0.00           H
ATOM   3141  HB2 PRO A 213      18.496  33.900  42.931  1.00  0.00           H
ATOM   3142  CA  PRO A 213      19.987  35.279  41.995  1.00  0.00           C
ATOM   3143  HA  PRO A 213      19.101  35.853  41.729  1.00  0.00           H
ATOM   3144  C   PRO A 213      20.781  36.094  43.013  1.00  0.00           C
ATOM   3145  O   PRO A 213      20.195  36.804  43.742  1.00  0.00           O
ATOM   3146  N   ASP A 214      22.102  35.984  43.095  1.00  0.00           N
ATOM   3147  H   ASP A 214      22.519  35.256  42.525  1.00  0.00           H
ATOM   3148  CA  ASP A 214      22.863  36.779  44.068  1.00  0.00           C
ATOM   3149  HA  ASP A 214      22.272  37.453  44.682  1.00  0.00           H
ATOM   3150  CB  ASP A 214      23.528  35.910  45.159  1.00  0.00           C
ATOM   3151  HB1 ASP A 214      24.056  36.447  45.948  1.00  0.00           H
ATOM   3152  HB2 ASP A 214      24.292  35.311  44.664  1.00  0.00           H
ATOM   3153  CG  ASP A 214      22.476  35.043  45.836  1.00  0.00           C
ATOM   3154  OD1 ASP A 214      22.180  33.925  45.360  1.00  0.00           O
ATOM   3155  OD2 ASP A 214      21.977  35.363  46.933  1.00  0.00           O
ATOM   3156  C   ASP A 214      23.934  37.552  43.292  1.00  0.00           C
ATOM   3157  O   ASP A 214      24.627  37.122  42.381  1.00  0.00           O
ATOM   3158  N   ASP A 215      23.984  38.824  43.647  1.00  0.00           N
ATOM   3159  H   ASP A 215      23.453  39.133  44.447  1.00  0.00           H
ATOM   3160  CA  ASP A 215      25.122  39.656  43.335  1.00  0.00           C
ATOM   3161  HA  ASP A 215      25.266  39.685  42.251  1.00  0.00           H
ATOM   3162  CB  ASP A 215      24.896  41.051  43.885  1.00  0.00           C
ATOM   3163  HB1 ASP A 215      25.521  41.757  43.348  1.00  0.00           H
ATOM   3164  HB2 ASP A 215      25.249  41.020  44.909  1.00  0.00           H
ATOM   3165  CG  ASP A 215      23.477  41.576  43.846  1.00  0.00           C
ATOM   3166  OD1 ASP A 215      22.608  41.273  44.778  1.00  0.00           O
ATOM   3167  OD2 ASP A 215      23.213  42.169  42.781  1.00  0.00           O
ATOM   3168  C   ASP A 215      26.422  39.080  43.978  1.00  0.00           C
ATOM   3169  O   ASP A 215      27.495  38.995  43.377  1.00  0.00           O
ATOM   3170  N   ALA A 216      26.327  38.410  45.156  1.00  0.00           N
ATOM   3171  H   ALA A 216      25.426  38.534  45.612  1.00  0.00           H
ATOM   3172  CA  ALA A 216      27.403  37.833  45.902  1.00  0.00           C
ATOM   3173  HA  ALA A 216      28.270  38.485  45.869  1.00  0.00           H
ATOM   3174  CB  ALA A 216      26.951  37.593  47.313  1.00  0.00           C
ATOM   3175  HB1 ALA A 216      26.048  36.978  47.235  1.00  0.00           H
ATOM   3176  HB2 ALA A 216      27.704  36.939  47.772  1.00  0.00           H
ATOM   3177  HB3 ALA A 216      27.001  38.567  47.815  1.00  0.00           H
ATOM   3178  C   ALA A 216      28.008  36.579  45.235  1.00  0.00           C
ATOM   3179  O   ALA A 216      29.103  36.137  45.610  1.00  0.00           O
ATOM   3180  N   ALA A 217      27.405  36.027  44.160  1.00  0.00           N
ATOM   3181  H   ALA A 217      26.524  36.404  43.841  1.00  0.00           H
ATOM   3182  CA  ALA A 217      27.972  35.036  43.235  1.00  0.00           C
ATOM   3183  HA  ALA A 217      28.806  34.479  43.654  1.00  0.00           H
ATOM   3184  CB  ALA A 217      26.965  33.904  42.938  1.00  0.00           C
ATOM   3185  HB1 ALA A 217      26.605  33.643  43.941  1.00  0.00           H
ATOM   3186  HB2 ALA A 217      26.073  34.237  42.412  1.00  0.00           H
ATOM   3187  HB3 ALA A 217      27.502  33.195  42.320  1.00  0.00           H
ATOM   3188  C   ALA A 217      28.479  35.610  41.890  1.00  0.00           C
ATOM   3189  O   ALA A 217      29.134  34.882  41.110  1.00  0.00           O
ATOM   3190  N   ALA A 218      28.125  36.845  41.527  1.00  0.00           N
ATOM   3191  H   ALA A 218      27.390  37.366  41.971  1.00  0.00           H
ATOM   3192  CA  ALA A 218      28.603  37.407  40.265  1.00  0.00           C
ATOM   3193  HA  ALA A 218      28.368  36.693  39.472  1.00  0.00           H
ATOM   3194  CB  ALA A 218      27.677  38.528  39.935  1.00  0.00           C
ATOM   3195  HB1 ALA A 218      27.983  38.978  38.989  1.00  0.00           H
ATOM   3196  HB2 ALA A 218      26.669  38.119  39.823  1.00  0.00           H
ATOM   3197  HB3 ALA A 218      27.704  39.360  40.642  1.00  0.00           H
ATOM   3198  C   ALA A 218      30.101  37.780  40.226  1.00  0.00           C
ATOM   3199  O   ALA A 218      30.609  38.072  39.130  1.00  0.00           O
ATOM   3200  N   ASP A 219      30.803  37.869  41.392  1.00  0.00           N
ATOM   3201  H   ASP A 219      30.178  37.645  42.158  1.00  0.00           H
ATOM   3202  CA  ASP A 219      32.255  37.896  41.498  1.00  0.00           C
ATOM   3203  HA  ASP A 219      32.548  38.554  40.678  1.00  0.00           H
ATOM   3204  CB  ASP A 219      32.730  38.544  42.851  1.00  0.00           C
ATOM   3205  HB1 ASP A 219      32.629  37.768  43.617  1.00  0.00           H
ATOM   3206  HB2 ASP A 219      32.121  39.398  43.128  1.00  0.00           H
ATOM   3207  CG  ASP A 219      34.220  38.933  42.796  1.00  0.00           C
ATOM   3208  OD1 ASP A 219      34.604  39.836  43.590  1.00  0.00           O
ATOM   3209  OD2 ASP A 219      34.992  38.343  42.035  1.00  0.00           O
ATOM   3210  C   ASP A 219      32.737  36.402  41.295  1.00  0.00           C
ATOM   3211  O   ASP A 219      32.653  35.537  42.158  1.00  0.00           O
ATOM   3212  N   CYS A 220      33.287  36.228  40.087  1.00  0.00           N
ATOM   3213  H   CYS A 220      33.285  37.046  39.489  1.00  0.00           H
ATOM   3214  CA  CYS A 220      33.776  35.087  39.425  1.00  0.00           C
ATOM   3215  HA  CYS A 220      33.868  34.374  40.245  1.00  0.00           H
ATOM   3216  CB  CYS A 220      32.673  34.525  38.503  1.00  0.00           C
ATOM   3217  HB1 CYS A 220      31.830  34.374  39.187  1.00  0.00           H
ATOM   3218  HB2 CYS A 220      32.837  33.564  38.006  1.00  0.00           H
ATOM   3219  SG  CYS A 220      32.022  35.738  37.284  1.00  0.00           S
ATOM   3220  HG  CYS A 220      31.517  36.585  38.187  1.00  0.00           H
ATOM   3221  C   CYS A 220      35.184  35.246  38.825  1.00  0.00           C
ATOM   3222  O   CYS A 220      35.565  36.416  38.740  1.00  0.00           O
ATOM   3223  N   LEU A 221      35.927  34.153  38.412  1.00  0.00           N
ATOM   3224  H   LEU A 221      35.540  33.224  38.468  1.00  0.00           H
ATOM   3225  CA  LEU A 221      37.276  34.362  37.843  1.00  0.00           C
ATOM   3226  HA  LEU A 221      37.343  35.329  37.357  1.00  0.00           H
ATOM   3227  CB  LEU A 221      38.406  34.232  38.907  1.00  0.00           C
ATOM   3228  HB1 LEU A 221      38.335  33.261  39.385  1.00  0.00           H
ATOM   3229  HB2 LEU A 221      38.262  35.017  39.653  1.00  0.00           H
ATOM   3230  CG  LEU A 221      39.796  34.367  38.280  1.00  0.00           C
ATOM   3231  HG  LEU A 221      40.114  33.555  37.629  1.00  0.00           H
ATOM   3232  CD1 LEU A 221      40.100  35.735  37.706  1.00  0.00           C
ATOM   3233 1HD1 LEU A 221      39.174  36.007  37.204  1.00  0.00           H
ATOM   3234 2HD1 LEU A 221      40.340  36.440  38.489  1.00  0.00           H
ATOM   3235 3HD1 LEU A 221      40.910  35.548  36.997  1.00  0.00           H
ATOM   3236  CD2 LEU A 221      40.683  34.082  39.521  1.00  0.00           C
ATOM   3237 1HD2 LEU A 221      41.664  34.365  39.143  1.00  0.00           H
ATOM   3238 2HD2 LEU A 221      40.463  34.717  40.380  1.00  0.00           H
ATOM   3239 3HD2 LEU A 221      40.731  33.039  39.813  1.00  0.00           H
ATOM   3240  C   LEU A 221      37.564  33.330  36.727  1.00  0.00           C
ATOM   3241  O   LEU A 221      37.655  32.132  36.987  1.00  0.00           O
ATOM   3242  N   PHE A 222      37.687  33.836  35.479  1.00  0.00           N
ATOM   3243  H   PHE A 222      37.580  34.834  35.339  1.00  0.00           H
ATOM   3244  CA  PHE A 222      38.094  33.134  34.262  1.00  0.00           C
ATOM   3245  HA  PHE A 222      37.614  32.157  34.352  1.00  0.00           H
ATOM   3246  CB  PHE A 222      37.434  33.848  33.010  1.00  0.00           C
ATOM   3247  HB1 PHE A 222      38.072  34.712  32.857  1.00  0.00           H
ATOM   3248  HB2 PHE A 222      36.450  34.218  33.314  1.00  0.00           H
ATOM   3249  CG  PHE A 222      37.366  33.153  31.679  1.00  0.00           C
ATOM   3250  CD1 PHE A 222      38.577  32.793  30.983  1.00  0.00           C
ATOM   3251  HD1 PHE A 222      39.564  33.132  31.262  1.00  0.00           H
ATOM   3252  CE1 PHE A 222      38.443  32.123  29.698  1.00  0.00           C
ATOM   3253  HE1 PHE A 222      39.271  32.038  29.003  1.00  0.00           H
ATOM   3254  CZ  PHE A 222      37.163  31.678  29.253  1.00  0.00           C
ATOM   3255  HZ  PHE A 222      37.126  31.116  28.331  1.00  0.00           H
ATOM   3256  CE2 PHE A 222      36.067  32.041  29.987  1.00  0.00           C
ATOM   3257  HE2 PHE A 222      35.107  31.742  29.611  1.00  0.00           H
ATOM   3258  CD2 PHE A 222      36.090  32.847  31.127  1.00  0.00           C
ATOM   3259  HD2 PHE A 222      35.134  33.118  31.539  1.00  0.00           H
ATOM   3260  C   PHE A 222      39.582  32.984  34.228  1.00  0.00           C
ATOM   3261  O   PHE A 222      40.316  33.924  34.331  1.00  0.00           O
ATOM   3262  N   LEU A 223      40.062  31.728  33.896  1.00  0.00           N
ATOM   3263  H   LEU A 223      39.433  30.983  33.631  1.00  0.00           H
ATOM   3264  CA  LEU A 223      41.443  31.286  33.988  1.00  0.00           C
ATOM   3265  HA  LEU A 223      42.067  32.163  33.847  1.00  0.00           H
ATOM   3266  CB  LEU A 223      41.781  30.674  35.343  1.00  0.00           C
ATOM   3267  HB1 LEU A 223      42.831  30.393  35.281  1.00  0.00           H
ATOM   3268  HB2 LEU A 223      41.197  29.760  35.444  1.00  0.00           H
ATOM   3269  CG  LEU A 223      41.726  31.514  36.556  1.00  0.00           C
ATOM   3270  HG  LEU A 223      40.685  31.681  36.805  1.00  0.00           H
ATOM   3271  CD1 LEU A 223      42.166  30.783  37.831  1.00  0.00           C
ATOM   3272 1HD1 LEU A 223      43.239  30.583  37.754  1.00  0.00           H
ATOM   3273 2HD1 LEU A 223      42.037  31.404  38.711  1.00  0.00           H
ATOM   3274 3HD1 LEU A 223      41.683  29.802  37.877  1.00  0.00           H
ATOM   3275  CD2 LEU A 223      42.584  32.751  36.510  1.00  0.00           C
ATOM   3276 1HD2 LEU A 223      43.629  32.576  36.288  1.00  0.00           H
ATOM   3277 2HD2 LEU A 223      42.231  33.341  35.665  1.00  0.00           H
ATOM   3278 3HD2 LEU A 223      42.569  33.313  37.446  1.00  0.00           H
ATOM   3279  C   LEU A 223      41.760  30.381  32.757  1.00  0.00           C
ATOM   3280  O   LEU A 223      40.940  29.549  32.326  1.00  0.00           O
ATOM   3281  N   ARG A 224      42.987  30.473  32.235  1.00  0.00           N
ATOM   3282  H   ARG A 224      43.577  31.227  32.553  1.00  0.00           H
ATOM   3283  CA  ARG A 224      43.581  29.636  31.183  1.00  0.00           C
ATOM   3284  HA  ARG A 224      43.110  28.652  31.113  1.00  0.00           H
ATOM   3285  CB  ARG A 224      43.516  30.240  29.751  1.00  0.00           C
ATOM   3286  HB1 ARG A 224      44.113  29.738  28.988  1.00  0.00           H
ATOM   3287  HB2 ARG A 224      43.920  31.246  29.784  1.00  0.00           H
ATOM   3288  CG  ARG A 224      42.126  30.324  29.103  1.00  0.00           C
ATOM   3289  HG1 ARG A 224      41.458  31.015  29.614  1.00  0.00           H
ATOM   3290  HG2 ARG A 224      41.689  29.338  28.955  1.00  0.00           H
ATOM   3291  CD  ARG A 224      42.306  30.939  27.748  1.00  0.00           C
ATOM   3292  HD1 ARG A 224      42.866  30.168  27.235  1.00  0.00           H
ATOM   3293  HD2 ARG A 224      42.774  31.924  27.721  1.00  0.00           H
ATOM   3294  NE  ARG A 224      40.974  31.075  27.056  1.00  0.00           N
ATOM   3295  HE  ARG A 224      40.505  31.956  27.173  1.00  0.00           H
ATOM   3296  CZ  ARG A 224      40.418  30.150  26.338  1.00  0.00           C
ATOM   3297  NH1 ARG A 224      40.926  28.942  26.226  1.00  0.00           N
ATOM   3298 1HH1 ARG A 224      41.692  28.684  26.829  1.00  0.00           H
ATOM   3299 2HH1 ARG A 224      40.611  28.356  25.461  1.00  0.00           H
ATOM   3300  NH2 ARG A 224      39.321  30.531  25.735  1.00  0.00           N
ATOM   3301 1HH2 ARG A 224      39.007  31.479  25.800  1.00  0.00           H
ATOM   3302 2HH2 ARG A 224      38.933  30.012  24.963  1.00  0.00           H
ATOM   3303  C   ARG A 224      45.047  29.368  31.600  1.00  0.00           C
ATOM   3304  O   ARG A 224      45.817  30.340  31.693  1.00  0.00           O
ATOM   3305  N   PRO A 225      45.450  28.112  31.972  1.00  0.00           N
ATOM   3306  CD  PRO A 225      44.670  26.899  32.015  1.00  0.00           C
ATOM   3307  HD1 PRO A 225      44.161  26.700  31.074  1.00  0.00           H
ATOM   3308  HD2 PRO A 225      43.882  27.106  32.727  1.00  0.00           H
ATOM   3309  CG  PRO A 225      45.580  25.713  32.275  1.00  0.00           C
ATOM   3310  HG1 PRO A 225      45.925  25.382  31.300  1.00  0.00           H
ATOM   3311  HG2 PRO A 225      45.031  25.018  32.902  1.00  0.00           H
ATOM   3312  CB  PRO A 225      46.743  26.363  33.097  1.00  0.00           C
ATOM   3313  HB1 PRO A 225      47.670  25.806  32.952  1.00  0.00           H
ATOM   3314  HB2 PRO A 225      46.419  26.460  34.139  1.00  0.00           H
ATOM   3315  CA  PRO A 225      46.838  27.743  32.369  1.00  0.00           C
ATOM   3316  HA  PRO A 225      47.206  28.414  33.138  1.00  0.00           H
ATOM   3317  C   PRO A 225      47.877  27.753  31.198  1.00  0.00           C
ATOM   3318  O   PRO A 225      47.542  27.760  29.954  1.00  0.00           O
ATOM   3319  N   GLY A 226      49.139  27.656  31.537  1.00  0.00           N
ATOM   3320  H   GLY A 226      49.290  27.603  32.530  1.00  0.00           H
ATOM   3321  CA  GLY A 226      50.293  27.668  30.650  1.00  0.00           C
ATOM   3322  HA1 GLY A 226      51.263  27.428  31.089  1.00  0.00           H
ATOM   3323  HA2 GLY A 226      50.491  28.666  30.253  1.00  0.00           H
ATOM   3324  C   GLY A 226      50.329  26.587  29.455  1.00  0.00           C
ATOM   3325  O   GLY A 226      50.967  26.865  28.434  1.00  0.00           O
ATOM   3326  N   LEU A 227      49.476  25.502  29.546  1.00  0.00           N
ATOM   3327  H   LEU A 227      48.944  25.443  30.404  1.00  0.00           H
ATOM   3328  CA  LEU A 227      49.481  24.470  28.564  1.00  0.00           C
ATOM   3329  HA  LEU A 227      50.520  24.295  28.283  1.00  0.00           H
ATOM   3330  CB  LEU A 227      48.852  23.250  29.196  1.00  0.00           C
ATOM   3331  HB1 LEU A 227      48.786  22.550  28.370  1.00  0.00           H
ATOM   3332  HB2 LEU A 227      47.794  23.511  29.223  1.00  0.00           H
ATOM   3333  CG  LEU A 227      49.418  22.529  30.450  1.00  0.00           C
ATOM   3334  HG  LEU A 227      49.491  23.200  31.311  1.00  0.00           H
ATOM   3335  CD1 LEU A 227      48.568  21.272  30.809  1.00  0.00           C
ATOM   3336 1HD1 LEU A 227      47.726  21.537  31.435  1.00  0.00           H
ATOM   3337 2HD1 LEU A 227      48.212  20.838  29.880  1.00  0.00           H
ATOM   3338 3HD1 LEU A 227      49.273  20.680  31.399  1.00  0.00           H
ATOM   3339  CD2 LEU A 227      50.843  22.136  30.126  1.00  0.00           C
ATOM   3340 1HD2 LEU A 227      51.241  21.487  30.903  1.00  0.00           H
ATOM   3341 2HD2 LEU A 227      50.777  21.554  29.217  1.00  0.00           H
ATOM   3342 3HD2 LEU A 227      51.518  22.987  30.045  1.00  0.00           H
ATOM   3343  C   LEU A 227      48.721  24.880  27.195  1.00  0.00           C
ATOM   3344  O   LEU A 227      47.633  25.362  27.264  1.00  0.00           O
ATOM   3345  N   PRO A 228      49.305  24.563  26.028  1.00  0.00           N
ATOM   3346  CD  PRO A 228      50.521  23.879  25.783  1.00  0.00           C
ATOM   3347  HD1 PRO A 228      50.579  22.966  26.374  1.00  0.00           H
ATOM   3348  HD2 PRO A 228      51.387  24.547  25.718  1.00  0.00           H
ATOM   3349  CG  PRO A 228      50.380  23.356  24.343  1.00  0.00           C
ATOM   3350  HG1 PRO A 228      49.827  22.418  24.232  1.00  0.00           H
ATOM   3351  HG2 PRO A 228      51.381  23.199  23.938  1.00  0.00           H
ATOM   3352  CB  PRO A 228      49.611  24.504  23.710  1.00  0.00           C
ATOM   3353  HB1 PRO A 228      49.177  24.210  22.752  1.00  0.00           H
ATOM   3354  HB2 PRO A 228      50.245  25.385  23.599  1.00  0.00           H
ATOM   3355  CA  PRO A 228      48.582  24.845  24.764  1.00  0.00           C
ATOM   3356  HA  PRO A 228      48.354  25.910  24.690  1.00  0.00           H
ATOM   3357  C   PRO A 228      47.338  23.987  24.664  1.00  0.00           C
ATOM   3358  O   PRO A 228      47.282  22.832  24.979  1.00  0.00           O
ATOM   3359  N   GLY A 229      46.223  24.670  24.291  1.00  0.00           N
ATOM   3360  H   GLY A 229      46.299  25.645  24.067  1.00  0.00           H
ATOM   3361  CA  GLY A 229      44.917  24.140  23.816  1.00  0.00           C
ATOM   3362  HA1 GLY A 229      45.025  23.404  23.016  1.00  0.00           H
ATOM   3363  HA2 GLY A 229      44.367  24.978  23.394  1.00  0.00           H
ATOM   3364  C   GLY A 229      43.884  23.399  24.753  1.00  0.00           C
ATOM   3365  O   GLY A 229      43.019  22.633  24.214  1.00  0.00           O
ATOM   3366  N   VAL A 230      44.044  23.639  26.052  1.00  0.00           N
ATOM   3367  H   VAL A 230      44.792  24.211  26.427  1.00  0.00           H
ATOM   3368  CA  VAL A 230      43.043  23.078  26.958  1.00  0.00           C
ATOM   3369  HA  VAL A 230      42.792  22.111  26.544  1.00  0.00           H
ATOM   3370  CB  VAL A 230      43.590  22.838  28.378  1.00  0.00           C
ATOM   3371  HB  VAL A 230      42.818  22.449  29.032  1.00  0.00           H
ATOM   3372  CG1 VAL A 230      44.804  21.913  28.254  1.00  0.00           C
ATOM   3373 1HG1 VAL A 230      45.697  22.223  27.724  1.00  0.00           H
ATOM   3374 2HG1 VAL A 230      45.289  21.741  29.218  1.00  0.00           H
ATOM   3375 3HG1 VAL A 230      44.455  20.956  27.885  1.00  0.00           H
ATOM   3376  CG2 VAL A 230      44.099  24.165  28.973  1.00  0.00           C
ATOM   3377 1HG2 VAL A 230      44.530  24.890  28.282  1.00  0.00           H
ATOM   3378 2HG2 VAL A 230      43.225  24.614  29.451  1.00  0.00           H
ATOM   3379 3HG2 VAL A 230      44.743  24.019  29.843  1.00  0.00           H
ATOM   3380  C   VAL A 230      41.767  24.012  27.050  1.00  0.00           C
ATOM   3381  O   VAL A 230      41.808  25.208  26.771  1.00  0.00           O
ATOM   3382  N   PRO A 231      40.601  23.490  27.506  1.00  0.00           N
ATOM   3383  CD  PRO A 231      40.283  22.115  27.758  1.00  0.00           C
ATOM   3384  HD1 PRO A 231      40.591  21.855  28.771  1.00  0.00           H
ATOM   3385  HD2 PRO A 231      40.664  21.412  27.021  1.00  0.00           H
ATOM   3386  CG  PRO A 231      38.726  22.020  27.800  1.00  0.00           C
ATOM   3387  HG1 PRO A 231      38.438  21.069  28.246  1.00  0.00           H
ATOM   3388  HG2 PRO A 231      38.366  22.154  26.778  1.00  0.00           H
ATOM   3389  CB  PRO A 231      38.475  23.248  28.630  1.00  0.00           C
ATOM   3390  HB1 PRO A 231      38.779  23.045  29.653  1.00  0.00           H
ATOM   3391  HB2 PRO A 231      37.453  23.631  28.614  1.00  0.00           H
ATOM   3392  CA  PRO A 231      39.434  24.259  27.942  1.00  0.00           C
ATOM   3393  HA  PRO A 231      38.947  24.631  27.039  1.00  0.00           H
ATOM   3394  C   PRO A 231      39.791  25.313  29.032  1.00  0.00           C
ATOM   3395  O   PRO A 231      40.501  24.970  29.988  1.00  0.00           O
ATOM   3396  N   PRO A 232      39.183  26.519  29.037  1.00  0.00           N
ATOM   3397  CD  PRO A 232      38.319  26.942  27.924  1.00  0.00           C
ATOM   3398  HD1 PRO A 232      37.400  26.373  27.795  1.00  0.00           H
ATOM   3399  HD2 PRO A 232      38.875  27.045  26.995  1.00  0.00           H
ATOM   3400  CG  PRO A 232      37.801  28.264  28.377  1.00  0.00           C
ATOM   3401  HG1 PRO A 232      36.776  28.169  28.723  1.00  0.00           H
ATOM   3402  HG2 PRO A 232      37.762  28.940  27.524  1.00  0.00           H
ATOM   3403  CB  PRO A 232      38.667  28.755  29.555  1.00  0.00           C
ATOM   3404  HB1 PRO A 232      38.110  29.371  30.266  1.00  0.00           H
ATOM   3405  HB2 PRO A 232      39.468  29.446  29.304  1.00  0.00           H
ATOM   3406  CA  PRO A 232      39.301  27.495  30.105  1.00  0.00           C
ATOM   3407  HA  PRO A 232      40.357  27.695  30.258  1.00  0.00           H
ATOM   3408  C   PRO A 232      38.608  27.022  31.386  1.00  0.00           C
ATOM   3409  O   PRO A 232      37.650  26.200  31.304  1.00  0.00           O
ATOM   3410  N   PHE A 233      39.033  27.541  32.496  1.00  0.00           N
ATOM   3411  H   PHE A 233      39.707  28.285  32.554  1.00  0.00           H
ATOM   3412  CA  PHE A 233      38.294  27.297  33.749  1.00  0.00           C
ATOM   3413  HA  PHE A 233      37.568  26.492  33.650  1.00  0.00           H
ATOM   3414  CB  PHE A 233      39.263  26.843  34.921  1.00  0.00           C
ATOM   3415  HB1 PHE A 233      38.775  26.947  35.897  1.00  0.00           H
ATOM   3416  HB2 PHE A 233      40.085  27.570  34.887  1.00  0.00           H
ATOM   3417  CG  PHE A 233      39.852  25.401  34.846  1.00  0.00           C
ATOM   3418  CD1 PHE A 233      39.326  24.318  35.566  1.00  0.00           C
ATOM   3419  HD1 PHE A 233      38.339  24.369  36.004  1.00  0.00           H
ATOM   3420  CE1 PHE A 233      40.040  23.123  35.514  1.00  0.00           C
ATOM   3421  HE1 PHE A 233      39.653  22.246  36.011  1.00  0.00           H
ATOM   3422  CZ  PHE A 233      41.275  23.031  34.808  1.00  0.00           C
ATOM   3423  HZ  PHE A 233      41.871  22.136  34.841  1.00  0.00           H
ATOM   3424  CE2 PHE A 233      41.723  24.116  34.091  1.00  0.00           C
ATOM   3425  HE2 PHE A 233      42.554  24.100  33.409  1.00  0.00           H
ATOM   3426  CD2 PHE A 233      41.047  25.310  34.160  1.00  0.00           C
ATOM   3427  HD2 PHE A 233      41.461  26.219  33.744  1.00  0.00           H
ATOM   3428  C   PHE A 233      37.534  28.574  34.191  1.00  0.00           C
ATOM   3429  O   PHE A 233      38.109  29.679  34.135  1.00  0.00           O
ATOM   3430  N   LEU A 234      36.458  28.381  34.930  1.00  0.00           N
ATOM   3431  H   LEU A 234      36.092  27.447  34.989  1.00  0.00           H
ATOM   3432  CA  LEU A 234      35.837  29.434  35.680  1.00  0.00           C
ATOM   3433  HA  LEU A 234      36.529  30.269  35.734  1.00  0.00           H
ATOM   3434  CB  LEU A 234      34.591  29.998  34.967  1.00  0.00           C
ATOM   3435  HB1 LEU A 234      34.047  29.145  34.538  1.00  0.00           H
ATOM   3436  HB2 LEU A 234      35.068  30.600  34.202  1.00  0.00           H
ATOM   3437  CG  LEU A 234      33.717  31.010  35.783  1.00  0.00           C
ATOM   3438  HG  LEU A 234      34.297  31.457  36.589  1.00  0.00           H
ATOM   3439  CD1 LEU A 234      33.209  32.171  34.835  1.00  0.00           C
ATOM   3440 1HD1 LEU A 234      32.419  32.734  35.337  1.00  0.00           H
ATOM   3441 2HD1 LEU A 234      33.926  32.961  34.603  1.00  0.00           H
ATOM   3442 3HD1 LEU A 234      32.855  31.786  33.869  1.00  0.00           H
ATOM   3443  CD2 LEU A 234      32.477  30.367  36.472  1.00  0.00           C
ATOM   3444 1HD2 LEU A 234      31.820  31.202  36.734  1.00  0.00           H
ATOM   3445 2HD2 LEU A 234      31.912  29.748  35.767  1.00  0.00           H
ATOM   3446 3HD2 LEU A 234      32.719  29.888  37.419  1.00  0.00           H
ATOM   3447  C   LEU A 234      35.543  29.135  37.148  1.00  0.00           C
ATOM   3448  O   LEU A 234      34.832  28.177  37.484  1.00  0.00           O
ATOM   3449  N   LEU A 235      36.119  29.896  38.134  1.00  0.00           N
ATOM   3450  H   LEU A 235      36.694  30.683  37.891  1.00  0.00           H
ATOM   3451  CA  LEU A 235      35.871  29.689  39.521  1.00  0.00           C
ATOM   3452  HA  LEU A 235      35.674  28.634  39.736  1.00  0.00           H
ATOM   3453  CB  LEU A 235      37.039  30.152  40.396  1.00  0.00           C
ATOM   3454  HB1 LEU A 235      36.694  30.315  41.417  1.00  0.00           H
ATOM   3455  HB2 LEU A 235      37.396  31.127  40.075  1.00  0.00           H
ATOM   3456  CG  LEU A 235      38.224  29.133  40.455  1.00  0.00           C
ATOM   3457  HG  LEU A 235      37.798  28.147  40.633  1.00  0.00           H
ATOM   3458  CD1 LEU A 235      38.924  29.079  39.085  1.00  0.00           C
ATOM   3459 1HD1 LEU A 235      39.084  30.078  38.671  1.00  0.00           H
ATOM   3460 2HD1 LEU A 235      39.907  28.639  39.260  1.00  0.00           H
ATOM   3461 3HD1 LEU A 235      38.500  28.377  38.373  1.00  0.00           H
ATOM   3462  CD2 LEU A 235      39.232  29.671  41.487  1.00  0.00           C
ATOM   3463 1HD2 LEU A 235      38.773  29.615  42.477  1.00  0.00           H
ATOM   3464 2HD2 LEU A 235      40.087  28.996  41.449  1.00  0.00           H
ATOM   3465 3HD2 LEU A 235      39.601  30.638  41.139  1.00  0.00           H
ATOM   3466  C   LEU A 235      34.678  30.519  39.964  1.00  0.00           C
ATOM   3467  O   LEU A 235      34.436  31.610  39.430  1.00  0.00           O
ATOM   3468  N   HIS A 236      33.974  29.994  40.969  1.00  0.00           N
ATOM   3469  H   HIS A 236      34.267  29.160  41.449  1.00  0.00           H
ATOM   3470  CA  HIS A 236      32.724  30.653  41.502  1.00  0.00           C
ATOM   3471  HA  HIS A 236      32.794  31.738  41.521  1.00  0.00           H
ATOM   3472  CB  HIS A 236      31.573  30.260  40.571  1.00  0.00           C
ATOM   3473  HB1 HIS A 236      31.892  30.575  39.574  1.00  0.00           H
ATOM   3474  HB2 HIS A 236      30.633  30.764  40.761  1.00  0.00           H
ATOM   3475  CG  HIS A 236      31.252  28.763  40.614  1.00  0.00           C
ATOM   3476  ND1 HIS A 236      30.224  28.197  41.389  1.00  0.00           N
ATOM   3477  HD1 HIS A 236      29.727  28.579  42.184  1.00  0.00           H
ATOM   3478  CE1 HIS A 236      30.223  26.895  41.219  1.00  0.00           C
ATOM   3479  HE1 HIS A 236      29.592  26.190  41.734  1.00  0.00           H
ATOM   3480  NE2 HIS A 236      31.109  26.565  40.210  1.00  0.00           N
ATOM   3481  CD2 HIS A 236      31.791  27.682  39.822  1.00  0.00           C
ATOM   3482  HD2 HIS A 236      32.505  27.774  39.025  1.00  0.00           H
ATOM   3483  C   HIS A 236      32.413  30.248  42.969  1.00  0.00           C
ATOM   3484  O   HIS A 236      33.060  29.273  43.397  1.00  0.00           O
ATOM   3485  N   ARG A 237      31.426  30.903  43.712  1.00  0.00           N
ATOM   3486  H   ARG A 237      30.861  31.606  43.265  1.00  0.00           H
ATOM   3487  CA  ARG A 237      31.094  30.583  45.075  1.00  0.00           C
ATOM   3488  HA  ARG A 237      31.973  30.483  45.725  1.00  0.00           H
ATOM   3489  CB  ARG A 237      30.258  31.746  45.685  1.00  0.00           C
ATOM   3490  HB1 ARG A 237      29.969  31.386  46.664  1.00  0.00           H
ATOM   3491  HB2 ARG A 237      29.322  31.876  45.148  1.00  0.00           H
ATOM   3492  CG  ARG A 237      30.960  33.169  45.702  1.00  0.00           C
ATOM   3493  HG1 ARG A 237      30.338  34.039  45.904  1.00  0.00           H
ATOM   3494  HG2 ARG A 237      31.415  33.282  44.722  1.00  0.00           H
ATOM   3495  CD  ARG A 237      32.041  33.146  46.776  1.00  0.00           C
ATOM   3496  HD1 ARG A 237      32.603  34.073  46.815  1.00  0.00           H
ATOM   3497  HD2 ARG A 237      32.756  32.335  46.595  1.00  0.00           H
ATOM   3498  NE  ARG A 237      31.502  32.940  48.104  1.00  0.00           N
ATOM   3499  HE  ARG A 237      31.635  32.019  48.488  1.00  0.00           H
ATOM   3500  CZ  ARG A 237      31.014  33.845  48.931  1.00  0.00           C
ATOM   3501  NH1 ARG A 237      30.777  35.127  48.657  1.00  0.00           N
ATOM   3502 1HH1 ARG A 237      31.258  35.521  47.857  1.00  0.00           H
ATOM   3503 2HH1 ARG A 237      30.298  35.627  49.396  1.00  0.00           H
ATOM   3504  NH2 ARG A 237      30.534  33.409  50.009  1.00  0.00           N
ATOM   3505 1HH2 ARG A 237      30.240  32.470  50.207  1.00  0.00           H
ATOM   3506 2HH2 ARG A 237      30.077  34.077  50.619  1.00  0.00           H
ATOM   3507  C   ARG A 237      30.384  29.210  45.111  1.00  0.00           C
ATOM   3508  O   ARG A 237      29.612  28.913  44.219  1.00  0.00           O
ATOM   3509  N   GLY A 238      30.787  28.382  46.010  1.00  0.00           N
ATOM   3510  H   GLY A 238      31.459  28.758  46.656  1.00  0.00           H
ATOM   3511  CA  GLY A 238      30.377  26.967  46.046  1.00  0.00           C
ATOM   3512  HA1 GLY A 238      31.008  26.474  46.773  1.00  0.00           H
ATOM   3513  HA2 GLY A 238      30.505  26.530  45.052  1.00  0.00           H
ATOM   3514  C   GLY A 238      28.929  26.813  46.578  1.00  0.00           C
ATOM   3515  O   GLY A 238      28.436  27.820  47.088  1.00  0.00           O
ATOM   3516  N   GLY A 239      28.341  25.659  46.345  1.00  0.00           N
ATOM   3517  H   GLY A 239      28.860  24.953  45.858  1.00  0.00           H
ATOM   3518  CA  GLY A 239      26.961  25.353  46.769  1.00  0.00           C
ATOM   3519  HA1 GLY A 239      26.491  24.634  46.088  1.00  0.00           H
ATOM   3520  HA2 GLY A 239      26.442  26.304  46.631  1.00  0.00           H
ATOM   3521  C   GLY A 239      26.813  24.883  48.233  1.00  0.00           C
ATOM   3522  O   GLY A 239      25.774  25.115  48.866  1.00  0.00           O
ATOM   3523  N   GLY A 240      27.930  24.448  48.876  1.00  0.00           N
ATOM   3524  H   GLY A 240      28.708  24.164  48.305  1.00  0.00           H
ATOM   3525  CA  GLY A 240      28.022  24.539  50.271  1.00  0.00           C
ATOM   3526  HA1 GLY A 240      28.868  23.962  50.645  1.00  0.00           H
ATOM   3527  HA2 GLY A 240      27.140  24.001  50.625  1.00  0.00           H
ATOM   3528  C   GLY A 240      27.930  26.001  50.816  1.00  0.00           C
ATOM   3529  O   GLY A 240      27.898  26.163  52.056  1.00  0.00           O
ATOM   3530  N   ASP A 241      27.926  27.023  49.983  1.00  0.00           N
ATOM   3531  H   ASP A 241      27.825  26.789  49.007  1.00  0.00           H
ATOM   3532  CA  ASP A 241      28.226  28.390  50.334  1.00  0.00           C
ATOM   3533  HA  ASP A 241      28.169  28.495  51.418  1.00  0.00           H
ATOM   3534  CB  ASP A 241      29.655  28.679  49.869  1.00  0.00           C
ATOM   3535  HB1 ASP A 241      29.774  28.336  48.845  1.00  0.00           H
ATOM   3536  HB2 ASP A 241      30.312  28.198  50.588  1.00  0.00           H
ATOM   3537  CG  ASP A 241      30.107  30.150  50.053  1.00  0.00           C
ATOM   3538  OD1 ASP A 241      31.113  30.515  49.377  1.00  0.00           O
ATOM   3539  OD2 ASP A 241      29.506  30.819  50.921  1.00  0.00           O
ATOM   3540  C   ASP A 241      27.168  29.387  49.790  1.00  0.00           C
ATOM   3541  O   ASP A 241      26.646  30.149  50.534  1.00  0.00           O
ATOM   3542  N   LEU A 242      26.766  29.477  48.491  1.00  0.00           N
ATOM   3543  H   LEU A 242      27.285  28.800  47.953  1.00  0.00           H
ATOM   3544  CA  LEU A 242      25.697  30.245  47.929  1.00  0.00           C
ATOM   3545  HA  LEU A 242      25.014  30.585  48.706  1.00  0.00           H
ATOM   3546  CB  LEU A 242      26.224  31.423  47.051  1.00  0.00           C
ATOM   3547  HB1 LEU A 242      25.513  31.819  46.328  1.00  0.00           H
ATOM   3548  HB2 LEU A 242      27.170  31.058  46.642  1.00  0.00           H
ATOM   3549  CG  LEU A 242      26.539  32.588  48.085  1.00  0.00           C
ATOM   3550  HG  LEU A 242      27.355  32.207  48.710  1.00  0.00           H
ATOM   3551  CD1 LEU A 242      27.144  33.711  47.292  1.00  0.00           C
ATOM   3552 1HD1 LEU A 242      26.386  34.046  46.585  1.00  0.00           H
ATOM   3553 2HD1 LEU A 242      27.497  34.492  47.978  1.00  0.00           H
ATOM   3554 3HD1 LEU A 242      28.046  33.388  46.775  1.00  0.00           H
ATOM   3555  CD2 LEU A 242      25.378  33.217  48.783  1.00  0.00           C
ATOM   3556 1HD2 LEU A 242      25.686  34.147  49.260  1.00  0.00           H
ATOM   3557 2HD2 LEU A 242      24.694  33.576  48.014  1.00  0.00           H
ATOM   3558 3HD2 LEU A 242      24.815  32.743  49.591  1.00  0.00           H
ATOM   3559  C   LEU A 242      24.910  29.242  47.098  1.00  0.00           C
ATOM   3560  O   LEU A 242      25.250  29.059  45.893  1.00  0.00           O
ATOM   3561  N   PRO A 243      23.865  28.518  47.640  1.00  0.00           N
ATOM   3562  CD  PRO A 243      23.446  28.498  49.158  1.00  0.00           C
ATOM   3563  HD1 PRO A 243      23.166  29.506  49.446  1.00  0.00           H
ATOM   3564  HD2 PRO A 243      24.157  28.017  49.825  1.00  0.00           H
ATOM   3565  CG  PRO A 243      22.150  27.718  49.022  1.00  0.00           C
ATOM   3566  HG1 PRO A 243      21.290  28.373  48.875  1.00  0.00           H
ATOM   3567  HG2 PRO A 243      21.852  27.190  49.928  1.00  0.00           H
ATOM   3568  CB  PRO A 243      22.308  26.868  47.785  1.00  0.00           C
ATOM   3569  HB1 PRO A 243      21.394  26.458  47.354  1.00  0.00           H
ATOM   3570  HB2 PRO A 243      22.898  26.022  48.117  1.00  0.00           H
ATOM   3571  CA  PRO A 243      23.146  27.661  46.837  1.00  0.00           C
ATOM   3572  HA  PRO A 243      23.844  27.027  46.295  1.00  0.00           H
ATOM   3573  C   PRO A 243      22.200  28.339  45.813  1.00  0.00           C
ATOM   3574  O   PRO A 243      21.962  27.936  44.721  1.00  0.00           O
ATOM   3575  N   ASN A 244      21.667  29.547  46.122  1.00  0.00           N
ATOM   3576  H   ASN A 244      22.084  30.140  46.831  1.00  0.00           H
ATOM   3577  CA  ASN A 244      20.507  30.044  45.459  1.00  0.00           C
ATOM   3578  HA  ASN A 244      19.759  29.243  45.356  1.00  0.00           H
ATOM   3579  CB  ASN A 244      19.961  31.010  46.545  1.00  0.00           C
ATOM   3580  HB1 ASN A 244      20.824  31.506  46.971  1.00  0.00           H
ATOM   3581  HB2 ASN A 244      19.452  30.396  47.296  1.00  0.00           H
ATOM   3582  CG  ASN A 244      18.996  32.128  46.040  1.00  0.00           C
ATOM   3583  OD1 ASN A 244      17.833  31.836  45.828  1.00  0.00           O
ATOM   3584  ND2 ASN A 244      19.500  33.284  45.725  1.00  0.00           N
ATOM   3585 1HD2 ASN A 244      20.487  33.469  45.823  1.00  0.00           H
ATOM   3586 2HD2 ASN A 244      18.931  33.972  45.252  1.00  0.00           H
ATOM   3587  C   ASN A 244      20.735  30.606  44.043  1.00  0.00           C
ATOM   3588  O   ASN A 244      19.792  30.777  43.206  1.00  0.00           O
ATOM   3589  N   SER A 245      22.035  30.848  43.729  1.00  0.00           N
ATOM   3590  H   SER A 245      22.716  30.636  44.439  1.00  0.00           H
ATOM   3591  CA  SER A 245      22.609  31.024  42.410  1.00  0.00           C
ATOM   3592  HA  SER A 245      21.840  31.393  41.731  1.00  0.00           H
ATOM   3593  CB  SER A 245      23.663  32.143  42.407  1.00  0.00           C
ATOM   3594  HB1 SER A 245      24.175  32.145  41.452  1.00  0.00           H
ATOM   3595  HB2 SER A 245      24.366  31.960  43.227  1.00  0.00           H
ATOM   3596  OG  SER A 245      23.109  33.409  42.661  1.00  0.00           O
ATOM   3597  HG  SER A 245      22.891  33.456  43.599  1.00  0.00           H
ATOM   3598  C   SER A 245      23.200  29.812  41.705  1.00  0.00           C
ATOM   3599  O   SER A 245      23.583  29.885  40.536  1.00  0.00           O
ATOM   3600  N   GLN A 246      23.409  28.689  42.420  1.00  0.00           N
ATOM   3601  H   GLN A 246      22.866  28.590  43.267  1.00  0.00           H
ATOM   3602  CA  GLN A 246      24.159  27.502  41.828  1.00  0.00           C
ATOM   3603  HA  GLN A 246      25.076  27.938  41.409  1.00  0.00           H
ATOM   3604  CB  GLN A 246      24.474  26.565  43.012  1.00  0.00           C
ATOM   3605  HB1 GLN A 246      23.673  26.062  43.552  1.00  0.00           H
ATOM   3606  HB2 GLN A 246      25.055  27.126  43.749  1.00  0.00           H
ATOM   3607  CG  GLN A 246      25.302  25.312  42.486  1.00  0.00           C
ATOM   3608  HG1 GLN A 246      24.779  24.712  41.737  1.00  0.00           H
ATOM   3609  HG2 GLN A 246      25.453  24.671  43.350  1.00  0.00           H
ATOM   3610  CD  GLN A 246      26.688  25.605  42.065  1.00  0.00           C
ATOM   3611  OE1 GLN A 246      27.618  25.475  42.864  1.00  0.00           O
ATOM   3612  NE2 GLN A 246      26.965  25.974  40.867  1.00  0.00           N
ATOM   3613 1HE2 GLN A 246      26.221  25.991  40.187  1.00  0.00           H
ATOM   3614 2HE2 GLN A 246      27.901  26.079  40.514  1.00  0.00           H
ATOM   3615  C   GLN A 246      23.427  26.838  40.691  1.00  0.00           C
ATOM   3616  O   GLN A 246      24.082  26.421  39.745  1.00  0.00           O
ATOM   3617  N   GLU A 247      22.069  26.814  40.670  1.00  0.00           N
ATOM   3618  H   GLU A 247      21.593  27.179  41.487  1.00  0.00           H
ATOM   3619  CA  GLU A 247      21.272  26.375  39.566  1.00  0.00           C
ATOM   3620  HA  GLU A 247      21.701  25.417  39.274  1.00  0.00           H
ATOM   3621  CB  GLU A 247      19.874  26.012  40.064  1.00  0.00           C
ATOM   3622  HB1 GLU A 247      19.431  26.912  40.490  1.00  0.00           H
ATOM   3623  HB2 GLU A 247      19.960  25.262  40.843  1.00  0.00           H
ATOM   3624  CG  GLU A 247      18.883  25.518  38.977  1.00  0.00           C
ATOM   3625  HG1 GLU A 247      19.400  24.678  38.508  1.00  0.00           H
ATOM   3626  HG2 GLU A 247      18.613  26.364  38.356  1.00  0.00           H
ATOM   3627  CD  GLU A 247      17.657  24.924  39.672  1.00  0.00           C
ATOM   3628  OE1 GLU A 247      16.892  25.657  40.334  1.00  0.00           O
ATOM   3629  OE2 GLU A 247      17.367  23.720  39.443  1.00  0.00           O
ATOM   3630  C   GLU A 247      21.341  27.261  38.331  1.00  0.00           C
ATOM   3631  O   GLU A 247      21.165  26.792  37.165  1.00  0.00           O
ATOM   3632  N   ALA A 248      21.610  28.531  38.575  1.00  0.00           N
ATOM   3633  H   ALA A 248      21.911  28.782  39.500  1.00  0.00           H
ATOM   3634  CA  ALA A 248      21.868  29.545  37.548  1.00  0.00           C
ATOM   3635  HA  ALA A 248      21.100  29.411  36.795  1.00  0.00           H
ATOM   3636  CB  ALA A 248      21.680  30.984  38.031  1.00  0.00           C
ATOM   3637  HB1 ALA A 248      22.445  31.278  38.744  1.00  0.00           H
ATOM   3638  HB2 ALA A 248      21.644  31.652  37.167  1.00  0.00           H
ATOM   3639  HB3 ALA A 248      20.766  31.075  38.620  1.00  0.00           H
ATOM   3640  C   ALA A 248      23.264  29.480  36.880  1.00  0.00           C
ATOM   3641  O   ALA A 248      23.444  29.446  35.661  1.00  0.00           O
ATOM   3642  N   LEU A 249      24.271  29.373  37.751  1.00  0.00           N
ATOM   3643  H   LEU A 249      23.977  29.388  38.719  1.00  0.00           H
ATOM   3644  CA  LEU A 249      25.680  29.356  37.373  1.00  0.00           C
ATOM   3645  HA  LEU A 249      25.999  30.274  36.890  1.00  0.00           H
ATOM   3646  CB  LEU A 249      26.565  29.238  38.607  1.00  0.00           C
ATOM   3647  HB1 LEU A 249      27.484  28.730  38.306  1.00  0.00           H
ATOM   3648  HB2 LEU A 249      25.977  28.617  39.291  1.00  0.00           H
ATOM   3649  CG  LEU A 249      26.799  30.605  39.251  1.00  0.00           C
ATOM   3650  HG  LEU A 249      25.840  31.081  39.464  1.00  0.00           H
ATOM   3651  CD1 LEU A 249      27.373  30.190  40.620  1.00  0.00           C
ATOM   3652 1HD1 LEU A 249      26.673  29.531  41.136  1.00  0.00           H
ATOM   3653 2HD1 LEU A 249      28.298  29.625  40.480  1.00  0.00           H
ATOM   3654 3HD1 LEU A 249      27.531  31.036  41.278  1.00  0.00           H
ATOM   3655  CD2 LEU A 249      27.841  31.403  38.613  1.00  0.00           C
ATOM   3656 1HD2 LEU A 249      28.685  30.716  38.476  1.00  0.00           H
ATOM   3657 2HD2 LEU A 249      27.402  31.587  37.631  1.00  0.00           H
ATOM   3658 3HD2 LEU A 249      28.105  32.313  39.134  1.00  0.00           H
ATOM   3659  C   LEU A 249      26.026  28.111  36.466  1.00  0.00           C
ATOM   3660  O   LEU A 249      26.678  28.262  35.427  1.00  0.00           O
ATOM   3661  N   GLN A 250      25.489  26.943  36.804  1.00  0.00           N
ATOM   3662  H   GLN A 250      24.932  26.958  37.650  1.00  0.00           H
ATOM   3663  CA  GLN A 250      25.683  25.700  35.963  1.00  0.00           C
ATOM   3664  HA  GLN A 250      26.768  25.601  35.915  1.00  0.00           H
ATOM   3665  CB  GLN A 250      24.973  24.395  36.654  1.00  0.00           C
ATOM   3666  HB1 GLN A 250      25.461  24.255  37.613  1.00  0.00           H
ATOM   3667  HB2 GLN A 250      25.218  23.506  36.079  1.00  0.00           H
ATOM   3668  CG  GLN A 250      23.461  24.642  36.923  1.00  0.00           C
ATOM   3669  HG1 GLN A 250      23.422  25.704  37.121  1.00  0.00           H
ATOM   3670  HG2 GLN A 250      23.168  24.033  37.781  1.00  0.00           H
ATOM   3671  CD  GLN A 250      22.542  23.997  35.861  1.00  0.00           C
ATOM   3672  OE1 GLN A 250      22.898  23.029  35.120  1.00  0.00           O
ATOM   3673  NE2 GLN A 250      21.382  24.595  35.639  1.00  0.00           N
ATOM   3674 1HE2 GLN A 250      21.085  25.382  36.205  1.00  0.00           H
ATOM   3675 2HE2 GLN A 250      20.795  24.413  34.841  1.00  0.00           H
ATOM   3676  C   GLN A 250      25.179  25.812  34.423  1.00  0.00           C
ATOM   3677  O   GLN A 250      25.561  25.052  33.542  1.00  0.00           O
ATOM   3678  N   LYS A 251      24.283  26.822  34.145  1.00  0.00           N
ATOM   3679  H   LYS A 251      24.164  27.546  34.845  1.00  0.00           H
ATOM   3680  CA  LYS A 251      23.801  27.159  32.790  1.00  0.00           C
ATOM   3681  HA  LYS A 251      23.436  26.279  32.269  1.00  0.00           H
ATOM   3682  CB  LYS A 251      22.561  28.137  32.853  1.00  0.00           C
ATOM   3683  HB1 LYS A 251      22.213  28.336  31.842  1.00  0.00           H
ATOM   3684  HB2 LYS A 251      22.786  29.117  33.275  1.00  0.00           H
ATOM   3685  CG  LYS A 251      21.323  27.555  33.524  1.00  0.00           C
ATOM   3686  HG1 LYS A 251      21.595  27.414  34.571  1.00  0.00           H
ATOM   3687  HG2 LYS A 251      21.128  26.538  33.191  1.00  0.00           H
ATOM   3688  CD  LYS A 251      20.057  28.432  33.380  1.00  0.00           C
ATOM   3689  HD1 LYS A 251      19.775  28.389  32.330  1.00  0.00           H
ATOM   3690  HD2 LYS A 251      20.232  29.466  33.653  1.00  0.00           H
ATOM   3691  CE  LYS A 251      19.055  27.744  34.300  1.00  0.00           C
ATOM   3692  HE1 LYS A 251      19.523  27.531  35.269  1.00  0.00           H
ATOM   3693  HE2 LYS A 251      18.859  26.801  33.796  1.00  0.00           H
ATOM   3694  NZ  LYS A 251      17.869  28.636  34.538  1.00  0.00           N
ATOM   3695  HZ1 LYS A 251      18.219  29.516  34.882  1.00  0.00           H
ATOM   3696  HZ2 LYS A 251      17.320  28.699  33.697  1.00  0.00           H
ATOM   3697  HZ3 LYS A 251      17.226  28.297  35.234  1.00  0.00           H
ATOM   3698  C   LYS A 251      24.955  27.734  31.995  1.00  0.00           C
ATOM   3699  O   LYS A 251      24.843  27.975  30.778  1.00  0.00           O
ATOM   3700  N   LEU A 252      26.169  28.013  32.494  1.00  0.00           N
ATOM   3701  H   LEU A 252      26.195  28.252  33.482  1.00  0.00           H
ATOM   3702  CA  LEU A 252      27.346  28.457  31.640  1.00  0.00           C
ATOM   3703  HA  LEU A 252      27.001  29.142  30.867  1.00  0.00           H
ATOM   3704  CB  LEU A 252      28.343  29.220  32.616  1.00  0.00           C
ATOM   3705  HB1 LEU A 252      29.329  29.185  32.146  1.00  0.00           H
ATOM   3706  HB2 LEU A 252      28.228  28.690  33.564  1.00  0.00           H
ATOM   3707  CG  LEU A 252      28.001  30.662  32.956  1.00  0.00           C
ATOM   3708  HG  LEU A 252      26.935  30.739  33.188  1.00  0.00           H
ATOM   3709  CD1 LEU A 252      28.911  31.108  34.084  1.00  0.00           C
ATOM   3710 1HD1 LEU A 252      28.527  32.064  34.415  1.00  0.00           H
ATOM   3711 2HD1 LEU A 252      28.791  30.488  34.968  1.00  0.00           H
ATOM   3712 3HD1 LEU A 252      29.957  31.149  33.780  1.00  0.00           H
ATOM   3713  CD2 LEU A 252      28.181  31.600  31.700  1.00  0.00           C
ATOM   3714 1HD2 LEU A 252      28.034  32.639  32.002  1.00  0.00           H
ATOM   3715 2HD2 LEU A 252      29.174  31.381  31.330  1.00  0.00           H
ATOM   3716 3HD2 LEU A 252      27.338  31.353  31.042  1.00  0.00           H
ATOM   3717  C   LEU A 252      28.083  27.259  31.024  1.00  0.00           C
ATOM   3718  O   LEU A 252      28.238  26.263  31.778  1.00  0.00           O
ATOM   3719  N   SER A 253      28.551  27.335  29.785  1.00  0.00           N
ATOM   3720  H   SER A 253      28.449  28.236  29.345  1.00  0.00           H
ATOM   3721  CA  SER A 253      28.932  26.142  29.031  1.00  0.00           C
ATOM   3722  HA  SER A 253      28.890  25.280  29.711  1.00  0.00           H
ATOM   3723  CB  SER A 253      27.765  25.823  28.036  1.00  0.00           C
ATOM   3724  HB1 SER A 253      26.831  25.702  28.592  1.00  0.00           H
ATOM   3725  HB2 SER A 253      27.997  24.836  27.664  1.00  0.00           H
ATOM   3726  OG  SER A 253      27.790  26.812  26.958  1.00  0.00           O
ATOM   3727  HG  SER A 253      27.050  26.588  26.382  1.00  0.00           H
ATOM   3728  C   SER A 253      30.272  26.188  28.301  1.00  0.00           C
ATOM   3729  O   SER A 253      30.626  25.150  27.756  1.00  0.00           O
ATOM   3730  N   ASP A 254      30.998  27.300  28.324  1.00  0.00           N
ATOM   3731  H   ASP A 254      30.522  28.148  28.596  1.00  0.00           H
ATOM   3732  CA  ASP A 254      32.173  27.466  27.571  1.00  0.00           C
ATOM   3733  HA  ASP A 254      32.296  26.698  26.803  1.00  0.00           H
ATOM   3734  CB  ASP A 254      32.184  28.868  26.875  1.00  0.00           C
ATOM   3735  HB1 ASP A 254      33.027  29.044  26.191  1.00  0.00           H
ATOM   3736  HB2 ASP A 254      32.244  29.592  27.680  1.00  0.00           H
ATOM   3737  CG  ASP A 254      30.829  29.290  26.178  1.00  0.00           C
ATOM   3738  OD1 ASP A 254      30.605  28.736  25.030  1.00  0.00           O
ATOM   3739  OD2 ASP A 254      30.187  30.299  26.604  1.00  0.00           O
ATOM   3740  C   ASP A 254      33.393  27.307  28.479  1.00  0.00           C
ATOM   3741  O   ASP A 254      34.476  27.594  27.887  1.00  0.00           O
ATOM   3742  N   VAL A 255      33.255  26.920  29.713  1.00  0.00           N
ATOM   3743  H   VAL A 255      32.304  26.758  30.028  1.00  0.00           H
ATOM   3744  CA  VAL A 255      34.263  26.939  30.779  1.00  0.00           C
ATOM   3745  HA  VAL A 255      35.293  26.899  30.437  1.00  0.00           H
ATOM   3746  CB  VAL A 255      34.107  28.230  31.675  1.00  0.00           C
ATOM   3747  HB  VAL A 255      34.510  28.014  32.666  1.00  0.00           H
ATOM   3748  CG1 VAL A 255      35.054  29.323  31.088  1.00  0.00           C
ATOM   3749 1HG1 VAL A 255      35.202  30.161  31.767  1.00  0.00           H
ATOM   3750 2HG1 VAL A 255      36.064  28.916  31.023  1.00  0.00           H
ATOM   3751 3HG1 VAL A 255      34.818  29.618  30.069  1.00  0.00           H
ATOM   3752  CG2 VAL A 255      32.627  28.776  31.830  1.00  0.00           C
ATOM   3753 1HG2 VAL A 255      32.573  29.547  32.597  1.00  0.00           H
ATOM   3754 2HG2 VAL A 255      32.399  29.242  30.870  1.00  0.00           H
ATOM   3755 3HG2 VAL A 255      31.913  28.084  32.271  1.00  0.00           H
ATOM   3756  C   VAL A 255      34.141  25.788  31.753  1.00  0.00           C
ATOM   3757  O   VAL A 255      33.063  25.253  31.850  1.00  0.00           O
ATOM   3758  N   THR A 256      35.218  25.268  32.360  1.00  0.00           N
ATOM   3759  H   THR A 256      36.106  25.521  31.948  1.00  0.00           H
ATOM   3760  CA  THR A 256      35.242  24.209  33.410  1.00  0.00           C
ATOM   3761  HA  THR A 256      34.425  23.507  33.258  1.00  0.00           H
ATOM   3762  CB  THR A 256      36.550  23.396  33.427  1.00  0.00           C
ATOM   3763  HB  THR A 256      37.397  24.036  33.669  1.00  0.00           H
ATOM   3764  CG2 THR A 256      36.560  22.097  34.308  1.00  0.00           C
ATOM   3765 1HG2 THR A 256      36.697  22.395  35.344  1.00  0.00           H
ATOM   3766 2HG2 THR A 256      35.601  21.593  34.205  1.00  0.00           H
ATOM   3767 3HG2 THR A 256      37.242  21.417  33.785  1.00  0.00           H
ATOM   3768  OG1 THR A 256      36.764  23.089  32.066  1.00  0.00           O
ATOM   3769  HG1 THR A 256      37.725  23.066  32.021  1.00  0.00           H
ATOM   3770  C   THR A 256      34.905  24.873  34.697  1.00  0.00           C
ATOM   3771  O   THR A 256      35.818  25.495  35.245  1.00  0.00           O
ATOM   3772  N   LEU A 257      33.685  24.847  35.170  1.00  0.00           N
ATOM   3773  H   LEU A 257      32.994  24.282  34.700  1.00  0.00           H
ATOM   3774  CA  LEU A 257      33.327  25.475  36.485  1.00  0.00           C
ATOM   3775  HA  LEU A 257      33.661  26.515  36.538  1.00  0.00           H
ATOM   3776  CB  LEU A 257      31.782  25.364  36.641  1.00  0.00           C
ATOM   3777  HB1 LEU A 257      31.519  25.493  37.685  1.00  0.00           H
ATOM   3778  HB2 LEU A 257      31.376  24.403  36.316  1.00  0.00           H
ATOM   3779  CG  LEU A 257      31.058  26.503  35.939  1.00  0.00           C
ATOM   3780  HG  LEU A 257      31.347  27.445  36.407  1.00  0.00           H
ATOM   3781  CD1 LEU A 257      31.306  26.742  34.414  1.00  0.00           C
ATOM   3782 1HD1 LEU A 257      31.066  25.824  33.872  1.00  0.00           H
ATOM   3783 2HD1 LEU A 257      30.615  27.476  33.993  1.00  0.00           H
ATOM   3784 3HD1 LEU A 257      32.354  26.939  34.216  1.00  0.00           H
ATOM   3785  CD2 LEU A 257      29.545  26.461  36.007  1.00  0.00           C
ATOM   3786 1HD2 LEU A 257      29.259  26.333  37.042  1.00  0.00           H
ATOM   3787 2HD2 LEU A 257      29.076  27.399  35.702  1.00  0.00           H
ATOM   3788 3HD2 LEU A 257      29.147  25.582  35.490  1.00  0.00           H
ATOM   3789  C   LEU A 257      34.048  24.784  37.669  1.00  0.00           C
ATOM   3790  O   LEU A 257      34.176  23.537  37.700  1.00  0.00           O
ATOM   3791  N   VAL A 258      34.514  25.608  38.644  1.00  0.00           N
ATOM   3792  H   VAL A 258      34.490  26.617  38.540  1.00  0.00           H
ATOM   3793  CA  VAL A 258      35.282  25.190  39.853  1.00  0.00           C
ATOM   3794  HA  VAL A 258      35.418  24.114  39.944  1.00  0.00           H
ATOM   3795  CB  VAL A 258      36.818  25.498  39.655  1.00  0.00           C
ATOM   3796  HB  VAL A 258      36.855  26.571  39.451  1.00  0.00           H
ATOM   3797  CG1 VAL A 258      37.690  25.151  40.910  1.00  0.00           C
ATOM   3798 1HG1 VAL A 258      37.351  25.768  41.741  1.00  0.00           H
ATOM   3799 2HG1 VAL A 258      37.417  24.138  41.230  1.00  0.00           H
ATOM   3800 3HG1 VAL A 258      38.732  25.385  40.710  1.00  0.00           H
ATOM   3801  CG2 VAL A 258      37.443  24.693  38.534  1.00  0.00           C
ATOM   3802 1HG2 VAL A 258      36.903  24.667  37.598  1.00  0.00           H
ATOM   3803 2HG2 VAL A 258      38.435  25.119  38.400  1.00  0.00           H
ATOM   3804 3HG2 VAL A 258      37.518  23.638  38.818  1.00  0.00           H
ATOM   3805  C   VAL A 258      34.693  25.777  41.111  1.00  0.00           C
ATOM   3806  O   VAL A 258      34.792  27.000  41.318  1.00  0.00           O
ATOM   3807  N   PRO A 259      33.892  25.082  41.943  1.00  0.00           N
ATOM   3808  CD  PRO A 259      33.580  23.674  41.863  1.00  0.00           C
ATOM   3809  HD1 PRO A 259      34.484  23.072  41.998  1.00  0.00           H
ATOM   3810  HD2 PRO A 259      33.059  23.471  40.930  1.00  0.00           H
ATOM   3811  CG  PRO A 259      32.587  23.300  42.968  1.00  0.00           C
ATOM   3812  HG1 PRO A 259      33.089  22.776  43.777  1.00  0.00           H
ATOM   3813  HG2 PRO A 259      31.708  22.783  42.560  1.00  0.00           H
ATOM   3814  CB  PRO A 259      32.267  24.647  43.590  1.00  0.00           C
ATOM   3815  HB1 PRO A 259      32.426  24.561  44.669  1.00  0.00           H
ATOM   3816  HB2 PRO A 259      31.305  25.054  43.298  1.00  0.00           H
ATOM   3817  CA  PRO A 259      33.320  25.628  43.126  1.00  0.00           C
ATOM   3818  HA  PRO A 259      32.847  26.603  43.027  1.00  0.00           H
ATOM   3819  C   PRO A 259      34.394  25.871  44.208  1.00  0.00           C
ATOM   3820  O   PRO A 259      35.061  24.876  44.499  1.00  0.00           O
ATOM   3821  N   VAL A 260      34.385  27.054  44.834  1.00  0.00           N
ATOM   3822  H   VAL A 260      33.866  27.806  44.426  1.00  0.00           H
ATOM   3823  CA  VAL A 260      35.106  27.421  46.075  1.00  0.00           C
ATOM   3824  HA  VAL A 260      35.435  26.447  46.433  1.00  0.00           H
ATOM   3825  CB  VAL A 260      36.416  28.205  45.845  1.00  0.00           C
ATOM   3826  HB  VAL A 260      36.163  29.230  45.546  1.00  0.00           H
ATOM   3827  CG1 VAL A 260      37.316  28.251  47.053  1.00  0.00           C
ATOM   3828 1HG1 VAL A 260      36.830  28.788  47.864  1.00  0.00           H
ATOM   3829 2HG1 VAL A 260      37.620  27.221  47.254  1.00  0.00           H
ATOM   3830 3HG1 VAL A 260      38.268  28.722  46.818  1.00  0.00           H
ATOM   3831  CG2 VAL A 260      37.242  27.574  44.609  1.00  0.00           C
ATOM   3832 1HG2 VAL A 260      38.175  28.135  44.562  1.00  0.00           H
ATOM   3833 2HG2 VAL A 260      37.332  26.514  44.875  1.00  0.00           H
ATOM   3834 3HG2 VAL A 260      36.739  27.616  43.644  1.00  0.00           H
ATOM   3835  C   VAL A 260      34.182  27.997  47.180  1.00  0.00           C
ATOM   3836  O   VAL A 260      33.543  29.048  46.970  1.00  0.00           O
ATOM   3837  N   SER A 261      34.092  27.318  48.348  1.00  0.00           N
ATOM   3838  H   SER A 261      34.582  26.429  48.360  1.00  0.00           H
ATOM   3839  CA  SER A 261      33.378  27.838  49.483  1.00  0.00           C
ATOM   3840  HA  SER A 261      32.419  28.266  49.204  1.00  0.00           H
ATOM   3841  CB  SER A 261      33.205  26.757  50.560  1.00  0.00           C
ATOM   3842  HB1 SER A 261      32.733  27.122  51.473  1.00  0.00           H
ATOM   3843  HB2 SER A 261      34.227  26.537  50.864  1.00  0.00           H
ATOM   3844  OG  SER A 261      32.572  25.579  50.005  1.00  0.00           O
ATOM   3845  HG  SER A 261      32.742  24.890  50.650  1.00  0.00           H
ATOM   3846  C   SER A 261      34.290  28.979  50.034  1.00  0.00           C
ATOM   3847  O   SER A 261      35.485  28.751  50.276  1.00  0.00           O
ATOM   3848  N   CYS A 262      33.775  30.174  50.143  1.00  0.00           N
ATOM   3849  H   CYS A 262      32.915  30.319  49.645  1.00  0.00           H
ATOM   3850  CA  CYS A 262      34.453  31.380  50.648  1.00  0.00           C
ATOM   3851  HA  CYS A 262      35.325  31.170  51.258  1.00  0.00           H
ATOM   3852  CB  CYS A 262      34.759  32.263  49.403  1.00  0.00           C
ATOM   3853  HB1 CYS A 262      35.035  33.292  49.639  1.00  0.00           H
ATOM   3854  HB2 CYS A 262      33.837  32.278  48.829  1.00  0.00           H
ATOM   3855  SG  CYS A 262      35.954  31.565  48.254  1.00  0.00           S
ATOM   3856  HG  CYS A 262      35.372  30.369  48.358  1.00  0.00           H
ATOM   3857  C   CYS A 262      33.486  32.202  51.581  1.00  0.00           C
ATOM   3858  O   CYS A 262      33.388  33.408  51.444  1.00  0.00           O
ATOM   3859  N   SER A 263      32.704  31.457  52.402  1.00  0.00           N
ATOM   3860  H   SER A 263      32.941  30.486  52.549  1.00  0.00           H
ATOM   3861  CA  SER A 263      31.692  31.986  53.355  1.00  0.00           C
ATOM   3862  HA  SER A 263      31.024  32.499  52.662  1.00  0.00           H
ATOM   3863  CB  SER A 263      30.856  30.757  53.915  1.00  0.00           C
ATOM   3864  HB1 SER A 263      30.506  30.310  52.989  1.00  0.00           H
ATOM   3865  HB2 SER A 263      29.988  31.088  54.497  1.00  0.00           H
ATOM   3866  OG  SER A 263      31.655  29.882  54.718  1.00  0.00           O
ATOM   3867  HG  SER A 263      32.334  29.500  54.160  1.00  0.00           H
ATOM   3868  C   SER A 263      32.163  32.801  54.566  1.00  0.00           C
ATOM   3869  O   SER A 263      31.463  33.607  55.258  1.00  0.00           O
ATOM   3870  N   GLU A 264      33.461  32.614  54.821  1.00  0.00           N
ATOM   3871  H   GLU A 264      33.989  31.904  54.331  1.00  0.00           H
ATOM   3872  CA  GLU A 264      34.167  33.344  55.915  1.00  0.00           C
ATOM   3873  HA  GLU A 264      33.576  33.952  56.598  1.00  0.00           H
ATOM   3874  CB  GLU A 264      34.907  32.307  56.743  1.00  0.00           C
ATOM   3875  HB1 GLU A 264      35.524  32.863  57.452  1.00  0.00           H
ATOM   3876  HB2 GLU A 264      35.579  31.701  56.139  1.00  0.00           H
ATOM   3877  CG  GLU A 264      33.954  31.389  57.578  1.00  0.00           C
ATOM   3878  HG1 GLU A 264      34.506  30.653  58.158  1.00  0.00           H
ATOM   3879  HG2 GLU A 264      33.382  30.782  56.870  1.00  0.00           H
ATOM   3880  CD  GLU A 264      32.941  32.126  58.454  1.00  0.00           C
ATOM   3881  OE1 GLU A 264      33.252  32.940  59.343  1.00  0.00           O
ATOM   3882  OE2 GLU A 264      31.767  31.715  58.528  1.00  0.00           O
ATOM   3883  C   GLU A 264      35.198  34.248  55.341  1.00  0.00           C
ATOM   3884  O   GLU A 264      35.479  35.312  55.900  1.00  0.00           O
ATOM   3885  N   LEU A 265      35.778  33.836  54.198  1.00  0.00           N
ATOM   3886  H   LEU A 265      35.655  32.879  53.897  1.00  0.00           H
ATOM   3887  CA  LEU A 265      36.739  34.705  53.481  1.00  0.00           C
ATOM   3888  HA  LEU A 265      37.502  35.120  54.134  1.00  0.00           H
ATOM   3889  CB  LEU A 265      37.365  34.023  52.188  1.00  0.00           C
ATOM   3890  HB1 LEU A 265      38.015  34.834  51.845  1.00  0.00           H
ATOM   3891  HB2 LEU A 265      36.517  33.747  51.559  1.00  0.00           H
ATOM   3892  CG  LEU A 265      38.280  32.816  52.628  1.00  0.00           C
ATOM   3893  HG  LEU A 265      37.609  32.103  53.093  1.00  0.00           H
ATOM   3894  CD1 LEU A 265      38.741  32.137  51.358  1.00  0.00           C
ATOM   3895 1HD1 LEU A 265      39.455  32.817  50.899  1.00  0.00           H
ATOM   3896 2HD1 LEU A 265      39.196  31.158  51.518  1.00  0.00           H
ATOM   3897 3HD1 LEU A 265      37.932  32.016  50.645  1.00  0.00           H
ATOM   3898  CD2 LEU A 265      39.489  33.082  53.579  1.00  0.00           C
ATOM   3899 1HD2 LEU A 265      40.126  33.893  53.230  1.00  0.00           H
ATOM   3900 2HD2 LEU A 265      38.982  33.235  54.528  1.00  0.00           H
ATOM   3901 3HD2 LEU A 265      40.041  32.146  53.605  1.00  0.00           H
ATOM   3902  C   LEU A 265      36.010  35.941  53.041  1.00  0.00           C
ATOM   3903  O   LEU A 265      36.618  37.010  52.961  1.00  0.00           O
ATOM   3904  N   GLU A 266      34.698  35.905  52.756  1.00  0.00           N
ATOM   3905  H   GLU A 266      34.222  35.014  52.753  1.00  0.00           H
ATOM   3906  CA  GLU A 266      33.959  37.060  52.300  1.00  0.00           C
ATOM   3907  HA  GLU A 266      34.538  37.518  51.492  1.00  0.00           H
ATOM   3908  CB  GLU A 266      32.630  36.641  51.794  1.00  0.00           C
ATOM   3909  HB1 GLU A 266      32.737  35.852  51.045  1.00  0.00           H
ATOM   3910  HB2 GLU A 266      32.183  37.485  51.278  1.00  0.00           H
ATOM   3911  CG  GLU A 266      31.531  36.243  52.928  1.00  0.00           C
ATOM   3912  HG1 GLU A 266      31.495  37.182  53.469  1.00  0.00           H
ATOM   3913  HG2 GLU A 266      31.767  35.353  53.503  1.00  0.00           H
ATOM   3914  CD  GLU A 266      30.089  36.034  52.354  1.00  0.00           C
ATOM   3915  OE1 GLU A 266      29.155  36.219  53.116  1.00  0.00           O
ATOM   3916  OE2 GLU A 266      29.906  35.720  51.140  1.00  0.00           O
ATOM   3917  C   GLU A 266      33.784  38.086  53.459  1.00  0.00           C
ATOM   3918  O   GLU A 266      33.440  39.247  53.176  1.00  0.00           O
ATOM   3919  N   LYS A 267      34.204  37.800  54.710  1.00  0.00           N
ATOM   3920  H   LYS A 267      34.847  37.047  54.870  1.00  0.00           H
ATOM   3921  CA  LYS A 267      34.094  38.751  55.823  1.00  0.00           C
ATOM   3922  HA  LYS A 267      33.216  39.357  55.612  1.00  0.00           H
ATOM   3923  CB  LYS A 267      33.803  37.966  57.074  1.00  0.00           C
ATOM   3924  HB1 LYS A 267      33.612  38.674  57.869  1.00  0.00           H
ATOM   3925  HB2 LYS A 267      34.738  37.473  57.336  1.00  0.00           H
ATOM   3926  CG  LYS A 267      32.566  37.038  57.079  1.00  0.00           C
ATOM   3927  HG1 LYS A 267      32.685  36.384  56.220  1.00  0.00           H
ATOM   3928  HG2 LYS A 267      31.640  37.615  56.991  1.00  0.00           H
ATOM   3929  CD  LYS A 267      32.582  36.137  58.276  1.00  0.00           C
ATOM   3930  HD1 LYS A 267      32.971  36.636  59.169  1.00  0.00           H
ATOM   3931  HD2 LYS A 267      33.324  35.362  58.088  1.00  0.00           H
ATOM   3932  CE  LYS A 267      31.297  35.524  58.630  1.00  0.00           C
ATOM   3933  HE1 LYS A 267      30.867  34.858  57.877  1.00  0.00           H
ATOM   3934  HE2 LYS A 267      30.548  36.319  58.713  1.00  0.00           H
ATOM   3935  NZ  LYS A 267      31.346  34.916  60.010  1.00  0.00           N
ATOM   3936  HZ1 LYS A 267      31.600  35.679  60.621  1.00  0.00           H
ATOM   3937  HZ2 LYS A 267      30.459  34.497  60.222  1.00  0.00           H
ATOM   3938  HZ3 LYS A 267      32.006  34.155  59.956  1.00  0.00           H
ATOM   3939  C   LYS A 267      35.237  39.844  55.897  1.00  0.00           C
ATOM   3940  O   LYS A 267      35.293  40.622  56.838  1.00  0.00           O
ATOM   3941  N   ALA A 268      36.247  39.834  54.984  1.00  0.00           N
ATOM   3942  H   ALA A 268      36.246  39.076  54.326  1.00  0.00           H
ATOM   3943  CA  ALA A 268      37.228  40.840  54.829  1.00  0.00           C
ATOM   3944  HA  ALA A 268      37.560  41.139  55.824  1.00  0.00           H
ATOM   3945  CB  ALA A 268      38.498  40.221  54.217  1.00  0.00           C
ATOM   3946  HB1 ALA A 268      38.714  39.237  54.638  1.00  0.00           H
ATOM   3947  HB2 ALA A 268      38.316  40.111  53.148  1.00  0.00           H
ATOM   3948  HB3 ALA A 268      39.339  40.906  54.279  1.00  0.00           H
ATOM   3949  C   ALA A 268      36.701  42.070  53.980  1.00  0.00           C
ATOM   3950  O   ALA A 268      37.055  43.187  54.218  1.00  0.00           O
ATOM   3951  N   GLY A 269      35.855  41.811  52.923  1.00  0.00           N
ATOM   3952  H   GLY A 269      35.774  40.849  52.615  1.00  0.00           H
ATOM   3953  CA  GLY A 269      35.200  42.860  52.132  1.00  0.00           C
ATOM   3954  HA1 GLY A 269      35.676  43.836  52.191  1.00  0.00           H
ATOM   3955  HA2 GLY A 269      34.241  43.082  52.619  1.00  0.00           H
ATOM   3956  C   GLY A 269      34.908  42.568  50.657  1.00  0.00           C
ATOM   3957  O   GLY A 269      34.083  43.341  50.102  1.00  0.00           O
ATOM   3958  N   ALA A 270      35.339  41.501  49.988  1.00  0.00           N
ATOM   3959  H   ALA A 270      35.910  40.834  50.475  1.00  0.00           H
ATOM   3960  CA  ALA A 270      35.087  41.205  48.580  1.00  0.00           C
ATOM   3961  HA  ALA A 270      34.089  41.421  48.204  1.00  0.00           H
ATOM   3962  CB  ALA A 270      36.048  42.118  47.742  1.00  0.00           C
ATOM   3963  HB1 ALA A 270      35.980  41.709  46.737  1.00  0.00           H
ATOM   3964  HB2 ALA A 270      35.654  43.129  47.867  1.00  0.00           H
ATOM   3965  HB3 ALA A 270      37.091  41.947  47.999  1.00  0.00           H
ATOM   3966  C   ALA A 270      35.488  39.787  48.246  1.00  0.00           C
ATOM   3967  O   ALA A 270      36.328  39.217  48.952  1.00  0.00           O
ATOM   3968  N   GLY A 271      34.995  39.392  47.049  1.00  0.00           N
ATOM   3969  H   GLY A 271      34.446  39.998  46.458  1.00  0.00           H
ATOM   3970  CA  GLY A 271      35.011  38.005  46.433  1.00  0.00           C
ATOM   3971  HA1 GLY A 271      34.197  37.818  45.730  1.00  0.00           H
ATOM   3972  HA2 GLY A 271      34.826  37.410  47.325  1.00  0.00           H
ATOM   3973  C   GLY A 271      36.274  37.427  45.804  1.00  0.00           C
ATOM   3974  O   GLY A 271      37.403  37.972  46.032  1.00  0.00           O
ATOM   3975  N   LEU A 272      36.145  36.381  45.022  1.00  0.00           N
ATOM   3976  H   LEU A 272      35.214  36.151  44.671  1.00  0.00           H
ATOM   3977  CA  LEU A 272      37.240  35.646  44.434  1.00  0.00           C
ATOM   3978  HA  LEU A 272      37.858  35.129  45.155  1.00  0.00           H
ATOM   3979  CB  LEU A 272      36.650  34.517  43.538  1.00  0.00           C
ATOM   3980  HB1 LEU A 272      37.410  34.213  42.814  1.00  0.00           H
ATOM   3981  HB2 LEU A 272      35.792  34.911  42.990  1.00  0.00           H
ATOM   3982  CG  LEU A 272      36.183  33.229  44.254  1.00  0.00           C
ATOM   3983  HG  LEU A 272      35.482  33.594  45.004  1.00  0.00           H
ATOM   3984  CD1 LEU A 272      35.507  32.216  43.383  1.00  0.00           C
ATOM   3985 1HD1 LEU A 272      34.850  32.685  42.645  1.00  0.00           H
ATOM   3986 2HD1 LEU A 272      36.288  31.686  42.833  1.00  0.00           H
ATOM   3987 3HD1 LEU A 272      34.891  31.588  44.024  1.00  0.00           H
ATOM   3988  CD2 LEU A 272      37.296  32.533  44.967  1.00  0.00           C
ATOM   3989 1HD2 LEU A 272      36.957  31.570  45.334  1.00  0.00           H
ATOM   3990 2HD2 LEU A 272      38.109  32.379  44.252  1.00  0.00           H
ATOM   3991 3HD2 LEU A 272      37.699  33.122  45.796  1.00  0.00           H
ATOM   3992  C   LEU A 272      38.222  36.535  43.549  1.00  0.00           C
ATOM   3993  O   LEU A 272      39.393  36.247  43.685  1.00  0.00           O
ATOM   3994  N   SER A 273      37.828  37.518  42.740  1.00  0.00           N
ATOM   3995  H   SER A 273      36.860  37.818  42.775  1.00  0.00           H
ATOM   3996  CA  SER A 273      38.705  38.302  41.948  1.00  0.00           C
ATOM   3997  HA  SER A 273      39.513  37.645  41.632  1.00  0.00           H
ATOM   3998  CB  SER A 273      38.032  38.877  40.723  1.00  0.00           C
ATOM   3999  HB1 SER A 273      37.672  38.002  40.173  1.00  0.00           H
ATOM   4000  HB2 SER A 273      38.763  39.418  40.115  1.00  0.00           H
ATOM   4001  OG  SER A 273      36.917  39.707  40.955  1.00  0.00           O
ATOM   4002  HG  SER A 273      36.145  39.200  41.199  1.00  0.00           H
ATOM   4003  C   SER A 273      39.437  39.395  42.837  1.00  0.00           C
ATOM   4004  O   SER A 273      40.064  40.326  42.288  1.00  0.00           O
ATOM   4005  N   SER A 274      39.309  39.338  44.149  1.00  0.00           N
ATOM   4006  H   SER A 274      38.541  38.758  44.452  1.00  0.00           H
ATOM   4007  CA  SER A 274      40.062  40.093  45.207  1.00  0.00           C
ATOM   4008  HA  SER A 274      40.784  40.711  44.676  1.00  0.00           H
ATOM   4009  CB  SER A 274      39.117  40.881  46.157  1.00  0.00           C
ATOM   4010  HB1 SER A 274      39.617  41.460  46.940  1.00  0.00           H
ATOM   4011  HB2 SER A 274      38.436  40.197  46.662  1.00  0.00           H
ATOM   4012  OG  SER A 274      38.460  41.873  45.334  1.00  0.00           O
ATOM   4013  HG  SER A 274      38.017  41.419  44.619  1.00  0.00           H
ATOM   4014  C   SER A 274      40.873  39.115  46.104  1.00  0.00           C
ATOM   4015  O   SER A 274      42.078  39.410  46.341  1.00  0.00           O
ATOM   4016  N   LEU A 275      40.205  38.035  46.478  1.00  0.00           N
ATOM   4017  H   LEU A 275      39.269  37.878  46.106  1.00  0.00           H
ATOM   4018  CA  LEU A 275      40.942  36.863  47.079  1.00  0.00           C
ATOM   4019  HA  LEU A 275      41.379  37.202  48.013  1.00  0.00           H
ATOM   4020  CB  LEU A 275      39.831  35.818  47.530  1.00  0.00           C
ATOM   4021  HB1 LEU A 275      40.391  34.975  47.912  1.00  0.00           H
ATOM   4022  HB2 LEU A 275      39.343  35.422  46.637  1.00  0.00           H
ATOM   4023  CG  LEU A 275      38.781  36.289  48.568  1.00  0.00           C
ATOM   4024  HG  LEU A 275      38.360  37.272  48.315  1.00  0.00           H
ATOM   4025  CD1 LEU A 275      37.770  35.133  48.666  1.00  0.00           C
ATOM   4026 1HD1 LEU A 275      37.059  35.412  49.450  1.00  0.00           H
ATOM   4027 2HD1 LEU A 275      37.274  34.971  47.712  1.00  0.00           H
ATOM   4028 3HD1 LEU A 275      38.265  34.174  48.857  1.00  0.00           H
ATOM   4029  CD2 LEU A 275      39.328  36.340  49.980  1.00  0.00           C
ATOM   4030 1HD2 LEU A 275      40.304  36.831  49.958  1.00  0.00           H
ATOM   4031 2HD2 LEU A 275      38.662  36.790  50.707  1.00  0.00           H
ATOM   4032 3HD2 LEU A 275      39.541  35.307  50.268  1.00  0.00           H
ATOM   4033  C   LEU A 275      42.147  36.204  46.261  1.00  0.00           C
ATOM   4034  O   LEU A 275      43.024  35.533  46.789  1.00  0.00           O
ATOM   4035  N   CYS A 276      42.237  36.523  44.975  1.00  0.00           N
ATOM   4036  H   CYS A 276      41.454  37.030  44.579  1.00  0.00           H
ATOM   4037  CA  CYS A 276      43.353  36.042  44.068  1.00  0.00           C
ATOM   4038  HA  CYS A 276      44.209  35.824  44.715  1.00  0.00           H
ATOM   4039  CB  CYS A 276      42.930  34.723  43.523  1.00  0.00           C
ATOM   4040  HB1 CYS A 276      42.214  34.955  42.735  1.00  0.00           H
ATOM   4041  HB2 CYS A 276      42.440  34.121  44.283  1.00  0.00           H
ATOM   4042  SG  CYS A 276      44.295  33.821  42.879  1.00  0.00           S
ATOM   4043  HG  CYS A 276      45.029  33.701  43.983  1.00  0.00           H
ATOM   4044  C   CYS A 276      43.660  37.031  42.930  1.00  0.00           C
ATOM   4045  O   CYS A 276      42.888  37.901  42.644  1.00  0.00           O
ATOM   4046  N   LEU A 277      44.853  36.843  42.282  1.00  0.00           N
ATOM   4047  H   LEU A 277      45.521  36.113  42.490  1.00  0.00           H
ATOM   4048  CA  LEU A 277      45.454  37.709  41.223  1.00  0.00           C
ATOM   4049  HA  LEU A 277      44.574  37.960  40.634  1.00  0.00           H
ATOM   4050  CB  LEU A 277      46.148  38.955  41.836  1.00  0.00           C
ATOM   4051  HB1 LEU A 277      46.863  38.636  42.605  1.00  0.00           H
ATOM   4052  HB2 LEU A 277      45.301  39.465  42.307  1.00  0.00           H
ATOM   4053  CG  LEU A 277      46.895  39.876  40.835  1.00  0.00           C
ATOM   4054  HG  LEU A 277      47.551  39.278  40.199  1.00  0.00           H
ATOM   4055  CD1 LEU A 277      45.818  40.559  39.987  1.00  0.00           C
ATOM   4056 1HD1 LEU A 277      45.045  39.828  39.753  1.00  0.00           H
ATOM   4057 2HD1 LEU A 277      45.345  41.403  40.482  1.00  0.00           H
ATOM   4058 3HD1 LEU A 277      46.217  40.918  39.038  1.00  0.00           H
ATOM   4059  CD2 LEU A 277      47.692  40.952  41.576  1.00  0.00           C
ATOM   4060 1HD2 LEU A 277      47.101  41.364  42.393  1.00  0.00           H
ATOM   4061 2HD2 LEU A 277      48.562  40.416  41.967  1.00  0.00           H
ATOM   4062 3HD2 LEU A 277      47.875  41.779  40.889  1.00  0.00           H
ATOM   4063  C   LEU A 277      46.375  36.847  40.396  1.00  0.00           C
ATOM   4064  O   LEU A 277      46.898  35.886  41.015  1.00  0.00           O
ATOM   4065  N   VAL A 278      46.402  37.024  39.089  1.00  0.00           N
ATOM   4066  H   VAL A 278      45.876  37.731  38.609  1.00  0.00           H
ATOM   4067  CA  VAL A 278      46.949  36.012  38.124  1.00  0.00           C
ATOM   4068  HA  VAL A 278      47.666  35.376  38.631  1.00  0.00           H
ATOM   4069  CB  VAL A 278      45.946  34.971  37.607  1.00  0.00           C
ATOM   4070  HB  VAL A 278      46.553  34.265  37.026  1.00  0.00           H
ATOM   4071  CG1 VAL A 278      45.315  34.085  38.678  1.00  0.00           C
ATOM   4072 1HG1 VAL A 278      46.115  33.504  39.139  1.00  0.00           H
ATOM   4073 2HG1 VAL A 278      44.834  34.769  39.378  1.00  0.00           H
ATOM   4074 3HG1 VAL A 278      44.626  33.378  38.216  1.00  0.00           H
ATOM   4075  CG2 VAL A 278      44.915  35.658  36.673  1.00  0.00           C
ATOM   4076 1HG2 VAL A 278      44.306  34.884  36.202  1.00  0.00           H
ATOM   4077 2HG2 VAL A 278      44.228  36.309  37.225  1.00  0.00           H
ATOM   4078 3HG2 VAL A 278      45.347  36.237  35.869  1.00  0.00           H
ATOM   4079  C   VAL A 278      47.767  36.626  36.967  1.00  0.00           C
ATOM   4080  O   VAL A 278      47.599  37.813  36.653  1.00  0.00           O
ATOM   4081  N   LEU A 279      48.677  35.858  36.430  1.00  0.00           N
ATOM   4082  H   LEU A 279      48.742  34.929  36.829  1.00  0.00           H
ATOM   4083  CA  LEU A 279      49.818  36.311  35.554  1.00  0.00           C
ATOM   4084  HA  LEU A 279      49.343  36.724  34.663  1.00  0.00           H
ATOM   4085  CB  LEU A 279      50.741  37.141  36.351  1.00  0.00           C
ATOM   4086  HB1 LEU A 279      50.155  37.912  36.853  1.00  0.00           H
ATOM   4087  HB2 LEU A 279      51.536  37.521  35.715  1.00  0.00           H
ATOM   4088  CG  LEU A 279      51.617  36.493  37.445  1.00  0.00           C
ATOM   4089  HG  LEU A 279      52.154  35.677  36.966  1.00  0.00           H
ATOM   4090  CD1 LEU A 279      52.603  37.546  37.878  1.00  0.00           C
ATOM   4091 1HD1 LEU A 279      52.223  38.569  37.952  1.00  0.00           H
ATOM   4092 2HD1 LEU A 279      53.124  37.170  38.752  1.00  0.00           H
ATOM   4093 3HD1 LEU A 279      53.359  37.556  37.088  1.00  0.00           H
ATOM   4094  CD2 LEU A 279      50.837  35.903  38.657  1.00  0.00           C
ATOM   4095 1HD2 LEU A 279      51.584  35.600  39.390  1.00  0.00           H
ATOM   4096 2HD2 LEU A 279      50.214  36.618  39.206  1.00  0.00           H
ATOM   4097 3HD2 LEU A 279      50.172  35.060  38.433  1.00  0.00           H
ATOM   4098  C   LEU A 279      50.637  35.168  34.967  1.00  0.00           C
ATOM   4099  O   LEU A 279      50.634  34.037  35.476  1.00  0.00           O
ATOM   4100  N   SER A 280      51.377  35.473  33.941  1.00  0.00           N
ATOM   4101  H   SER A 280      51.334  36.409  33.564  1.00  0.00           H
ATOM   4102  CA  SER A 280      52.389  34.495  33.394  1.00  0.00           C
ATOM   4103  HA  SER A 280      52.471  33.610  34.020  1.00  0.00           H
ATOM   4104  CB  SER A 280      52.096  34.064  31.987  1.00  0.00           C
ATOM   4105  HB1 SER A 280      52.771  33.230  31.790  1.00  0.00           H
ATOM   4106  HB2 SER A 280      52.120  34.886  31.275  1.00  0.00           H
ATOM   4107  OG  SER A 280      50.757  33.689  31.944  1.00  0.00           O
ATOM   4108  HG  SER A 280      50.217  34.425  31.653  1.00  0.00           H
ATOM   4109  C   SER A 280      53.806  35.167  33.287  1.00  0.00           C
ATOM   4110  O   SER A 280      54.046  36.364  33.064  1.00  0.00           O
ATOM   4111  N   THR A 281      54.865  34.436  33.503  1.00  0.00           N
ATOM   4112  H   THR A 281      54.702  33.446  33.645  1.00  0.00           H
ATOM   4113  CA  THR A 281      56.249  34.848  33.111  1.00  0.00           C
ATOM   4114  HA  THR A 281      56.512  35.692  33.739  1.00  0.00           H
ATOM   4115  CB  THR A 281      57.261  33.734  33.246  1.00  0.00           C
ATOM   4116  HB  THR A 281      58.165  34.072  32.745  1.00  0.00           H
ATOM   4117  CG2 THR A 281      57.620  33.416  34.703  1.00  0.00           C
ATOM   4118 1HG2 THR A 281      56.826  32.802  35.134  1.00  0.00           H
ATOM   4119 2HG2 THR A 281      58.637  33.028  34.748  1.00  0.00           H
ATOM   4120 3HG2 THR A 281      57.670  34.349  35.275  1.00  0.00           H
ATOM   4121  OG1 THR A 281      56.811  32.582  32.644  1.00  0.00           O
ATOM   4122  HG1 THR A 281      57.548  31.986  32.826  1.00  0.00           H
ATOM   4123  C   THR A 281      56.245  35.295  31.639  1.00  0.00           C
ATOM   4124  O   THR A 281      55.476  34.880  30.755  1.00  0.00           O
ATOM   4125  N   ARG A 282      57.270  36.133  31.358  1.00  0.00           N
ATOM   4126  H   ARG A 282      57.835  36.511  32.109  1.00  0.00           H
ATOM   4127  CA  ARG A 282      57.521  36.674  29.978  1.00  0.00           C
ATOM   4128  HA  ARG A 282      56.568  36.972  29.539  1.00  0.00           H
ATOM   4129  CB  ARG A 282      58.492  37.888  30.045  1.00  0.00           C
ATOM   4130  HB1 ARG A 282      59.030  37.890  29.101  1.00  0.00           H
ATOM   4131  HB2 ARG A 282      59.154  37.807  30.909  1.00  0.00           H
ATOM   4132  CG  ARG A 282      57.660  39.269  30.215  1.00  0.00           C
ATOM   4133  HG1 ARG A 282      57.196  39.299  31.203  1.00  0.00           H
ATOM   4134  HG2 ARG A 282      56.883  39.290  29.451  1.00  0.00           H
ATOM   4135  CD  ARG A 282      58.487  40.526  29.978  1.00  0.00           C
ATOM   4136  HD1 ARG A 282      57.715  41.285  29.881  1.00  0.00           H
ATOM   4137  HD2 ARG A 282      59.036  40.429  29.040  1.00  0.00           H
ATOM   4138  NE  ARG A 282      59.410  40.808  31.106  1.00  0.00           N
ATOM   4139  HE  ARG A 282      59.388  40.166  31.888  1.00  0.00           H
ATOM   4140  CZ  ARG A 282      60.288  41.762  31.127  1.00  0.00           C
ATOM   4141  NH1 ARG A 282      60.511  42.626  30.193  1.00  0.00           N
ATOM   4142 1HH1 ARG A 282      59.945  42.558  29.352  1.00  0.00           H
ATOM   4143 2HH1 ARG A 282      61.149  43.400  30.317  1.00  0.00           H
ATOM   4144  NH2 ARG A 282      60.908  41.890  32.218  1.00  0.00           N
ATOM   4145 1HH2 ARG A 282      60.896  41.040  32.778  1.00  0.00           H
ATOM   4146 2HH2 ARG A 282      61.581  42.618  32.383  1.00  0.00           H
ATOM   4147  C   ARG A 282      58.120  35.585  29.048  1.00  0.00           C
ATOM   4148  O   ARG A 282      58.807  34.716  29.562  1.00  0.00           O
ATOM   4149  N   PRO A 283      57.904  35.566  27.743  1.00  0.00           N
ATOM   4150  CD  PRO A 283      57.006  36.442  26.954  1.00  0.00           C
ATOM   4151  HD1 PRO A 283      57.143  37.485  27.242  1.00  0.00           H
ATOM   4152  HD2 PRO A 283      55.957  36.176  27.101  1.00  0.00           H
ATOM   4153  CG  PRO A 283      57.343  36.256  25.457  1.00  0.00           C
ATOM   4154  HG1 PRO A 283      58.064  37.025  25.196  1.00  0.00           H
ATOM   4155  HG2 PRO A 283      56.444  36.242  24.849  1.00  0.00           H
ATOM   4156  CB  PRO A 283      57.942  34.825  25.482  1.00  0.00           C
ATOM   4157  HB1 PRO A 283      58.717  34.660  24.732  1.00  0.00           H
ATOM   4158  HB2 PRO A 283      57.093  34.149  25.333  1.00  0.00           H
ATOM   4159  CA  PRO A 283      58.538  34.594  26.860  1.00  0.00           C
ATOM   4160  HA  PRO A 283      58.365  33.575  27.218  1.00  0.00           H
ATOM   4161  C   PRO A 283      60.057  34.819  26.945  1.00  0.00           C
ATOM   4162  O   PRO A 283      60.605  35.877  26.669  1.00  0.00           O
ATOM   4163  N   HIS A 284      60.818  33.798  27.373  1.00  0.00           N
ATOM   4164  H   HIS A 284      60.320  32.985  27.688  1.00  0.00           H
ATOM   4165  CA  HIS A 284      62.281  33.682  27.151  1.00  0.00           C
ATOM   4166  HA  HIS A 284      62.747  34.613  27.495  1.00  0.00           H
ATOM   4167  CB  HIS A 284      62.839  32.504  27.982  1.00  0.00           C
ATOM   4168  HB1 HIS A 284      62.388  31.536  27.795  1.00  0.00           H
ATOM   4169  HB2 HIS A 284      62.748  32.741  29.044  1.00  0.00           H
ATOM   4170  CG  HIS A 284      64.340  32.318  27.651  1.00  0.00           C
ATOM   4171  ND1 HIS A 284      65.366  33.229  27.863  1.00  0.00           N
ATOM   4172  CE1 HIS A 284      66.515  32.743  27.323  1.00  0.00           C
ATOM   4173  HE1 HIS A 284      67.485  33.218  27.311  1.00  0.00           H
ATOM   4174  NE2 HIS A 284      66.231  31.531  26.764  1.00  0.00           N
ATOM   4175  HE2 HIS A 284      66.812  30.923  26.208  1.00  0.00           H
ATOM   4176  CD2 HIS A 284      64.875  31.225  26.990  1.00  0.00           C
ATOM   4177  HD2 HIS A 284      64.323  30.389  26.582  1.00  0.00           H
ATOM   4178  C   HIS A 284      62.596  33.488  25.632  1.00  0.00           C
ATOM   4179  O   HIS A 284      61.804  32.791  24.948  1.00  0.00           O
ATOM   4180  N   SER A 285      63.739  34.014  25.248  1.00  0.00           N
ATOM   4181  H   SER A 285      64.286  34.478  25.952  1.00  0.00           H
ATOM   4182  CA  SER A 285      64.267  34.028  23.885  1.00  0.00           C
ATOM   4183  HA  SER A 285      63.765  33.200  23.398  1.00  0.00           H
ATOM   4184  CB  SER A 285      63.971  35.303  23.250  1.00  0.00           C
ATOM   4185  HB1 SER A 285      64.165  35.082  22.202  1.00  0.00           H
ATOM   4186  HB2 SER A 285      64.699  36.014  23.641  1.00  0.00           H
ATOM   4187  OG  SER A 285      62.692  35.772  23.437  1.00  0.00           O
ATOM   4188  HG  SER A 285      62.604  36.668  23.091  1.00  0.00           H
ATOM   4189  C   SER A 285      65.769  33.781  23.744  1.00  0.00           C
ATOM   4190  OC1 SER A 285      66.184  32.914  22.960  1.00  0.00           O
ATOM   4191  OC2 SER A 285      66.518  34.511  24.422  1.00  0.00           O
ATOM   4192  H01 UNK B 286      38.208  49.247  50.279  1.00  0.00            
ATOM   4193  H06 UNK B 286      38.610  46.971  44.774  1.00  0.00            
ATOM   4194  H04 UNK B 286      38.723  48.618  44.998  1.00  0.00            
ATOM   4195  H03 UNK B 286      38.429  48.951  51.859  1.00  0.00            
ATOM   4196  H05 UNK B 286      39.748  47.560  45.774  1.00  0.00            
ATOM   4197  H02 UNK B 286      38.744  47.735  50.869  1.00  0.00            
ATOM   4198  O   UNK B 286      41.466  51.326  51.697  1.00  0.00            
ATOM   4199  O1  UNK B 286      39.345  51.403  51.763  1.00  0.00            
ATOM   4200  N   UNK B 286      38.832  48.758  50.934  1.00  0.00            
ATOM   4201  N1  UNK B 286      38.369  48.416  47.593  1.00  0.00            
ATOM   4202  N2  UNK B 286      37.645  46.231  47.015  1.00  0.00            
ATOM   4203  N3  UNK B 286      38.771  47.706  45.471  1.00  0.00            
ATOM   4204  C   UNK B 286      40.525  49.490  49.302  1.00  0.00            
ATOM   4205  C1  UNK B 286      39.497  50.357  48.474  1.00  0.00            
ATOM   4206  C2  UNK B 286      40.227  49.439  50.772  1.00  0.00            
ATOM   4207  C3  UNK B 286      39.071  49.683  47.219  1.00  0.00            
ATOM   4208  C4  UNK B 286      40.388  50.914  51.340  1.00  0.00            
ATOM   4209  C5  UNK B 286      38.099  47.511  46.716  1.00  0.00            
ATOM   4210  C6  UNK B 286      36.916  45.959  48.229  1.00  0.00            
ATOM   4211  C7  UNK B 286      38.062  45.034  46.233  1.00  0.00            
ATOM   4212  H   UNK B 286      41.510  49.900  49.044  1.00  0.00            
ATOM   4213  H1  UNK B 286      40.468  48.430  49.005  1.00  0.00            
ATOM   4214  H2  UNK B 286      38.598  50.713  48.986  1.00  0.00            
ATOM   4215  H3  UNK B 286      39.876  51.360  48.263  1.00  0.00            
ATOM   4216  H4  UNK B 286      40.985  48.790  51.203  1.00  0.00            
ATOM   4217  H5  UNK B 286      38.389  50.307  46.614  1.00  0.00            
ATOM   4218  H6  UNK B 286      40.004  49.515  46.671  1.00  0.00            
ATOM   4219  H7  UNK B 286      37.548  45.809  49.106  1.00  0.00            
ATOM   4220  H8  UNK B 286      36.161  45.174  48.072  1.00  0.00            
ATOM   4221  H9  UNK B 286      36.292  46.846  48.398  1.00  0.00            
ATOM   4222  H10 UNK B 286      37.930  44.100  46.798  1.00  0.00            
ATOM   4223  H11 UNK B 286      39.128  45.132  45.988  1.00  0.00            
ATOM   4224  H12 UNK B 286      37.517  44.929  45.289  1.00  0.00            
END
