# Supplementary material for: A multicentric consortium study demonstrates that dimethylarginine dimethylaminohydrolase 2 is not a dimethylarginine dimethylaminohydrolase
Source: Nat Commun. 2023 Jun 9;14:3392. doi: 10.1038/s41467-023-38467-9 (PMC10256801; doi:10.1038/s41467-023-38467-9)
Supplement: Supplementary file 9 — Source Data [file 41467_2023_38467_MOESM9_ESM.zip › Source Data/File 15.8_DDAH2-ModelB-MDS-final-4.pdb]

CRYST1   80.187   80.187   80.187  90.00  90.00  90.00 P 1           1
ATOM      1  N   MET A   1      41.176  46.388  16.453  1.00  0.00           N
ATOM      2  H1  MET A   1      40.975  47.238  16.967  1.00  0.00           H
ATOM      3  H2  MET A   1      42.173  46.217  16.405  1.00  0.00           H
ATOM      4  H3  MET A   1      40.818  46.521  15.522  1.00  0.00           H
ATOM      5  CA  MET A   1      40.525  45.278  17.178  1.00  0.00           C
ATOM      6  HA  MET A   1      40.828  45.300  18.225  1.00  0.00           H
ATOM      7  CB  MET A   1      38.982  45.366  17.121  1.00  0.00           C
ATOM      8  HB1 MET A   1      38.558  45.268  16.127  1.00  0.00           H
ATOM      9  HB2 MET A   1      38.724  46.354  17.520  1.00  0.00           H
ATOM     10  CG  MET A   1      38.348  44.300  18.018  1.00  0.00           C
ATOM     11  HG1 MET A   1      38.908  44.296  18.950  1.00  0.00           H
ATOM     12  HG2 MET A   1      38.327  43.281  17.640  1.00  0.00           H
ATOM     13  SD  MET A   1      36.676  44.642  18.567  1.00  0.00           S
ATOM     14  CE  MET A   1      35.795  44.575  17.063  1.00  0.00           C
ATOM     15  HE1 MET A   1      36.153  45.302  16.343  1.00  0.00           H
ATOM     16  HE2 MET A   1      35.950  43.567  16.675  1.00  0.00           H
ATOM     17  HE3 MET A   1      34.716  44.641  17.242  1.00  0.00           H
ATOM     18  C   MET A   1      40.985  43.921  16.612  1.00  0.00           C
ATOM     19  O   MET A   1      40.903  43.625  15.384  1.00  0.00           O
ATOM     20  N   GLY A   2      41.353  43.000  17.499  1.00  0.00           N
ATOM     21  H   GLY A   2      41.403  43.253  18.471  1.00  0.00           H
ATOM     22  CA  GLY A   2      41.704  41.574  17.108  1.00  0.00           C
ATOM     23  HA1 GLY A   2      42.585  41.223  17.645  1.00  0.00           H
ATOM     24  HA2 GLY A   2      41.900  41.403  16.048  1.00  0.00           H
ATOM     25  C   GLY A   2      40.597  40.525  17.537  1.00  0.00           C
ATOM     26  O   GLY A   2      39.493  40.880  17.919  1.00  0.00           O
ATOM     27  N   THR A   3      40.998  39.262  17.503  1.00  0.00           N
ATOM     28  H   THR A   3      41.857  38.953  17.076  1.00  0.00           H
ATOM     29  CA  THR A   3      40.072  38.114  17.676  1.00  0.00           C
ATOM     30  HA  THR A   3      39.226  38.323  17.017  1.00  0.00           H
ATOM     31  CB  THR A   3      40.652  36.849  17.083  1.00  0.00           C
ATOM     32  HB  THR A   3      41.604  36.805  17.594  1.00  0.00           H
ATOM     33  CG2 THR A   3      39.967  35.490  17.244  1.00  0.00           C
ATOM     34 1HG2 THR A   3      40.651  34.725  16.862  1.00  0.00           H
ATOM     35 2HG2 THR A   3      39.820  35.287  18.302  1.00  0.00           H
ATOM     36 3HG2 THR A   3      39.001  35.291  16.779  1.00  0.00           H
ATOM     37  OG1 THR A   3      40.927  37.009  15.720  1.00  0.00           O
ATOM     38  HG1 THR A   3      40.091  37.101  15.249  1.00  0.00           H
ATOM     39  C   THR A   3      39.550  37.957  19.106  1.00  0.00           C
ATOM     40  O   THR A   3      40.305  38.333  20.009  1.00  0.00           O
ATOM     41  N   PRO A   4      38.279  37.482  19.364  1.00  0.00           N
ATOM     42  CD  PRO A   4      37.152  37.195  18.486  1.00  0.00           C
ATOM     43  HD1 PRO A   4      37.083  36.114  18.386  1.00  0.00           H
ATOM     44  HD2 PRO A   4      37.289  37.752  17.558  1.00  0.00           H
ATOM     45  CG  PRO A   4      35.882  37.631  19.337  1.00  0.00           C
ATOM     46  HG1 PRO A   4      34.957  37.247  18.896  1.00  0.00           H
ATOM     47  HG2 PRO A   4      35.850  38.704  19.511  1.00  0.00           H
ATOM     48  CB  PRO A   4      36.321  36.930  20.675  1.00  0.00           C
ATOM     49  HB1 PRO A   4      36.228  35.850  20.536  1.00  0.00           H
ATOM     50  HB2 PRO A   4      35.722  37.322  21.488  1.00  0.00           H
ATOM     51  CA  PRO A   4      37.821  37.253  20.771  1.00  0.00           C
ATOM     52  HA  PRO A   4      37.899  38.201  21.296  1.00  0.00           H
ATOM     53  C   PRO A   4      38.561  36.130  21.483  1.00  0.00           C
ATOM     54  O   PRO A   4      39.059  35.200  20.789  1.00  0.00           O
ATOM     55  N   GLY A   5      38.736  36.186  22.815  1.00  0.00           N
ATOM     56  H   GLY A   5      38.376  37.063  23.189  1.00  0.00           H
ATOM     57  CA  GLY A   5      39.324  35.199  23.749  1.00  0.00           C
ATOM     58  HA1 GLY A   5      38.770  34.258  23.770  1.00  0.00           H
ATOM     59  HA2 GLY A   5      39.160  35.722  24.687  1.00  0.00           H
ATOM     60  C   GLY A   5      40.746  34.825  23.699  1.00  0.00           C
ATOM     61  O   GLY A   5      41.168  34.086  24.608  1.00  0.00           O
ATOM     62  N   GLU A   6      41.477  35.372  22.764  1.00  0.00           N
ATOM     63  H   GLU A   6      40.959  35.637  21.946  1.00  0.00           H
ATOM     64  CA  GLU A   6      42.911  35.078  22.734  1.00  0.00           C
ATOM     65  HA  GLU A   6      43.132  34.011  22.622  1.00  0.00           H
ATOM     66  CB  GLU A   6      43.478  35.822  21.506  1.00  0.00           C
ATOM     67  HB1 GLU A   6      44.571  35.802  21.528  1.00  0.00           H
ATOM     68  HB2 GLU A   6      43.216  36.881  21.584  1.00  0.00           H
ATOM     69  CG  GLU A   6      42.968  35.309  20.113  1.00  0.00           C
ATOM     70  HG1 GLU A   6      43.403  35.860  19.277  1.00  0.00           H
ATOM     71  HG2 GLU A   6      41.907  35.553  20.183  1.00  0.00           H
ATOM     72  CD  GLU A   6      43.127  33.817  19.855  1.00  0.00           C
ATOM     73  OE1 GLU A   6      43.983  33.387  18.988  1.00  0.00           O
ATOM     74  OE2 GLU A   6      42.299  32.983  20.377  1.00  0.00           O
ATOM     75  C   GLU A   6      43.653  35.481  24.024  1.00  0.00           C
ATOM     76  O   GLU A   6      44.477  34.739  24.533  1.00  0.00           O
ATOM     77  N   GLY A   7      43.387  36.651  24.583  1.00  0.00           N
ATOM     78  H   GLY A   7      42.668  37.230  24.154  1.00  0.00           H
ATOM     79  CA  GLY A   7      44.001  37.105  25.839  1.00  0.00           C
ATOM     80  HA1 GLY A   7      44.035  38.202  25.848  1.00  0.00           H
ATOM     81  HA2 GLY A   7      45.013  36.742  25.910  1.00  0.00           H
ATOM     82  C   GLY A   7      43.345  36.646  27.131  1.00  0.00           C
ATOM     83  O   GLY A   7      43.911  37.030  28.190  1.00  0.00           O
ATOM     84  N   LEU A   8      42.290  35.870  27.067  1.00  0.00           N
ATOM     85  H   LEU A   8      42.060  35.620  26.119  1.00  0.00           H
ATOM     86  CA  LEU A   8      41.476  35.384  28.250  1.00  0.00           C
ATOM     87  HA  LEU A   8      41.499  36.063  29.107  1.00  0.00           H
ATOM     88  CB  LEU A   8      40.015  35.518  27.772  1.00  0.00           C
ATOM     89  HB1 LEU A   8      39.893  34.762  26.994  1.00  0.00           H
ATOM     90  HB2 LEU A   8      39.725  36.442  27.264  1.00  0.00           H
ATOM     91  CG  LEU A   8      38.971  35.166  28.796  1.00  0.00           C
ATOM     92  HG  LEU A   8      39.166  34.188  29.246  1.00  0.00           H
ATOM     93  CD1 LEU A   8      38.915  36.285  29.928  1.00  0.00           C
ATOM     94 1HD1 LEU A   8      38.129  36.062  30.640  1.00  0.00           H
ATOM     95 2HD1 LEU A   8      39.834  36.396  30.514  1.00  0.00           H
ATOM     96 3HD1 LEU A   8      38.720  37.218  29.406  1.00  0.00           H
ATOM     97  CD2 LEU A   8      37.531  35.235  28.163  1.00  0.00           C
ATOM     98 1HD2 LEU A   8      36.765  35.041  28.910  1.00  0.00           H
ATOM     99 2HD2 LEU A   8      37.269  36.223  27.778  1.00  0.00           H
ATOM    100 3HD2 LEU A   8      37.396  34.525  27.343  1.00  0.00           H
ATOM    101  C   LEU A   8      42.032  34.115  28.801  1.00  0.00           C
ATOM    102  O   LEU A   8      41.907  33.047  28.152  1.00  0.00           O
ATOM    103  N   GLY A   9      42.379  34.135  30.066  1.00  0.00           N
ATOM    104  H   GLY A   9      42.258  35.059  30.469  1.00  0.00           H
ATOM    105  CA  GLY A   9      42.819  33.177  31.018  1.00  0.00           C
ATOM    106  HA1 GLY A   9      41.905  32.619  31.208  1.00  0.00           H
ATOM    107  HA2 GLY A   9      42.962  33.677  31.977  1.00  0.00           H
ATOM    108  C   GLY A   9      43.989  32.231  30.720  1.00  0.00           C
ATOM    109  O   GLY A   9      44.060  31.134  31.291  1.00  0.00           O
ATOM    110  N   ARG A  10      44.917  32.632  29.778  1.00  0.00           N
ATOM    111  H   ARG A  10      44.860  33.576  29.423  1.00  0.00           H
ATOM    112  CA  ARG A  10      46.137  31.856  29.468  1.00  0.00           C
ATOM    113  HA  ARG A  10      45.875  30.804  29.389  1.00  0.00           H
ATOM    114  CB  ARG A  10      46.678  32.308  28.011  1.00  0.00           C
ATOM    115  HB1 ARG A  10      45.960  31.940  27.282  1.00  0.00           H
ATOM    116  HB2 ARG A  10      47.654  31.854  27.850  1.00  0.00           H
ATOM    117  CG  ARG A  10      46.856  33.893  27.771  1.00  0.00           C
ATOM    118  HG1 ARG A  10      47.528  34.303  28.531  1.00  0.00           H
ATOM    119  HG2 ARG A  10      45.852  34.315  27.790  1.00  0.00           H
ATOM    120  CD  ARG A  10      47.484  34.148  26.396  1.00  0.00           C
ATOM    121  HD1 ARG A  10      46.691  33.957  25.673  1.00  0.00           H
ATOM    122  HD2 ARG A  10      48.253  33.483  26.001  1.00  0.00           H
ATOM    123  NE  ARG A  10      47.872  35.562  26.259  1.00  0.00           N
ATOM    124  HE  ARG A  10      47.753  36.117  27.095  1.00  0.00           H
ATOM    125  CZ  ARG A  10      47.863  36.345  25.182  1.00  0.00           C
ATOM    126  NH1 ARG A  10      47.851  35.965  23.932  1.00  0.00           N
ATOM    127 1HH1 ARG A  10      47.822  34.966  23.794  1.00  0.00           H
ATOM    128 2HH1 ARG A  10      47.505  36.667  23.292  1.00  0.00           H
ATOM    129  NH2 ARG A  10      47.947  37.634  25.293  1.00  0.00           N
ATOM    130 1HH2 ARG A  10      48.057  37.981  26.235  1.00  0.00           H
ATOM    131 2HH2 ARG A  10      47.840  38.208  24.464  1.00  0.00           H
ATOM    132  C   ARG A  10      47.206  31.905  30.562  1.00  0.00           C
ATOM    133  O   ARG A  10      48.208  32.609  30.445  1.00  0.00           O
ATOM    134  N   CYS A  11      46.963  31.266  31.696  1.00  0.00           N
ATOM    135  H   CYS A  11      46.033  30.872  31.721  1.00  0.00           H
ATOM    136  CA  CYS A  11      47.627  31.477  32.986  1.00  0.00           C
ATOM    137  HA  CYS A  11      48.419  32.203  32.784  1.00  0.00           H
ATOM    138  CB  CYS A  11      46.695  31.990  34.125  1.00  0.00           C
ATOM    139  HB1 CYS A  11      47.315  32.507  34.855  1.00  0.00           H
ATOM    140  HB2 CYS A  11      46.311  31.108  34.657  1.00  0.00           H
ATOM    141  SG  CYS A  11      45.305  33.103  33.661  1.00  0.00           S
ATOM    142  HG  CYS A  11      45.003  33.558  34.876  1.00  0.00           H
ATOM    143  C   CYS A  11      48.263  30.128  33.401  1.00  0.00           C
ATOM    144  O   CYS A  11      47.551  29.071  33.513  1.00  0.00           O
ATOM    145  N   SER A  12      49.579  30.194  33.808  1.00  0.00           N
ATOM    146  H   SER A  12      50.035  31.091  33.889  1.00  0.00           H
ATOM    147  CA  SER A  12      50.349  29.042  34.344  1.00  0.00           C
ATOM    148  HA  SER A  12      49.677  28.199  34.248  1.00  0.00           H
ATOM    149  CB  SER A  12      51.564  28.830  33.450  1.00  0.00           C
ATOM    150  HB1 SER A  12      51.207  28.789  32.425  1.00  0.00           H
ATOM    151  HB2 SER A  12      51.905  27.819  33.713  1.00  0.00           H
ATOM    152  OG  SER A  12      52.564  29.824  33.729  1.00  0.00           O
ATOM    153  HG  SER A  12      53.069  30.000  32.930  1.00  0.00           H
ATOM    154  C   SER A  12      50.676  29.175  35.880  1.00  0.00           C
ATOM    155  O   SER A  12      51.045  28.171  36.598  1.00  0.00           O
ATOM    156  N   HIS A  13      50.565  30.398  36.388  1.00  0.00           N
ATOM    157  H   HIS A  13      50.332  31.100  35.703  1.00  0.00           H
ATOM    158  CA  HIS A  13      50.998  30.838  37.752  1.00  0.00           C
ATOM    159  HA  HIS A  13      51.384  30.001  38.341  1.00  0.00           H
ATOM    160  CB  HIS A  13      52.143  31.931  37.564  1.00  0.00           C
ATOM    161  HB1 HIS A  13      52.087  32.684  38.358  1.00  0.00           H
ATOM    162  HB2 HIS A  13      51.991  32.457  36.621  1.00  0.00           H
ATOM    163  CG  HIS A  13      53.495  31.206  37.467  1.00  0.00           C
ATOM    164  ND1 HIS A  13      53.884  30.351  36.496  1.00  0.00           N
ATOM    165  HD1 HIS A  13      53.389  30.201  35.637  1.00  0.00           H
ATOM    166  CE1 HIS A  13      55.118  29.890  36.714  1.00  0.00           C
ATOM    167  HE1 HIS A  13      55.693  29.189  36.117  1.00  0.00           H
ATOM    168  NE2 HIS A  13      55.531  30.457  37.876  1.00  0.00           N
ATOM    169  CD2 HIS A  13      54.503  31.173  38.419  1.00  0.00           C
ATOM    170  HD2 HIS A  13      54.581  31.648  39.389  1.00  0.00           H
ATOM    171  C   HIS A  13      49.796  31.491  38.571  1.00  0.00           C
ATOM    172  O   HIS A  13      48.740  31.842  37.953  1.00  0.00           O
ATOM    173  N   ALA A  14      49.844  31.649  39.919  1.00  0.00           N
ATOM    174  H   ALA A  14      50.623  31.284  40.444  1.00  0.00           H
ATOM    175  CA  ALA A  14      48.835  32.325  40.767  1.00  0.00           C
ATOM    176  HA  ALA A  14      48.490  33.211  40.241  1.00  0.00           H
ATOM    177  CB  ALA A  14      47.694  31.385  41.183  1.00  0.00           C
ATOM    178  HB1 ALA A  14      46.910  31.999  41.635  1.00  0.00           H
ATOM    179  HB2 ALA A  14      47.221  30.928  40.316  1.00  0.00           H
ATOM    180  HB3 ALA A  14      48.053  30.595  41.836  1.00  0.00           H
ATOM    181  C   ALA A  14      49.545  32.984  41.952  1.00  0.00           C
ATOM    182  O   ALA A  14      50.650  32.666  42.326  1.00  0.00           O
ATOM    183  N   LEU A  15      48.915  33.900  42.610  1.00  0.00           N
ATOM    184  H   LEU A  15      47.984  34.121  42.305  1.00  0.00           H
ATOM    185  CA  LEU A  15      49.440  34.691  43.744  1.00  0.00           C
ATOM    186  HA  LEU A  15      50.160  34.107  44.321  1.00  0.00           H
ATOM    187  CB  LEU A  15      50.109  35.958  43.185  1.00  0.00           C
ATOM    188  HB1 LEU A  15      49.325  36.454  42.631  1.00  0.00           H
ATOM    189  HB2 LEU A  15      50.853  35.608  42.460  1.00  0.00           H
ATOM    190  CG  LEU A  15      50.686  36.958  44.183  1.00  0.00           C
ATOM    191  HG  LEU A  15      49.871  37.251  44.846  1.00  0.00           H
ATOM    192  CD1 LEU A  15      51.789  36.414  45.104  1.00  0.00           C
ATOM    193 1HD1 LEU A  15      52.095  37.247  45.734  1.00  0.00           H
ATOM    194 2HD1 LEU A  15      51.361  35.664  45.784  1.00  0.00           H
ATOM    195 3HD1 LEU A  15      52.646  35.985  44.582  1.00  0.00           H
ATOM    196  CD2 LEU A  15      51.322  38.068  43.330  1.00  0.00           C
ATOM    197 1HD2 LEU A  15      52.202  37.638  42.847  1.00  0.00           H
ATOM    198 2HD2 LEU A  15      50.583  38.533  42.683  1.00  0.00           H
ATOM    199 3HD2 LEU A  15      51.717  38.824  44.013  1.00  0.00           H
ATOM    200  C   LEU A  15      48.288  34.935  44.744  1.00  0.00           C
ATOM    201  O   LEU A  15      47.203  35.318  44.236  1.00  0.00           O
ATOM    202  N   ILE A  16      48.558  34.861  46.021  1.00  0.00           N
ATOM    203  H   ILE A  16      49.460  34.465  46.209  1.00  0.00           H
ATOM    204  CA  ILE A  16      47.660  35.237  47.126  1.00  0.00           C
ATOM    205  HA  ILE A  16      46.978  36.054  46.867  1.00  0.00           H
ATOM    206  CB  ILE A  16      46.761  34.057  47.564  1.00  0.00           C
ATOM    207  HB  ILE A  16      46.217  34.364  48.460  1.00  0.00           H
ATOM    208  CG2 ILE A  16      45.707  33.697  46.464  1.00  0.00           C
ATOM    209 1HG2 ILE A  16      45.233  34.570  46.026  1.00  0.00           H
ATOM    210 2HG2 ILE A  16      46.139  33.061  45.687  1.00  0.00           H
ATOM    211 3HG2 ILE A  16      44.955  33.102  46.979  1.00  0.00           H
ATOM    212  CG1 ILE A  16      47.615  32.764  47.835  1.00  0.00           C
ATOM    213 1HG1 ILE A  16      48.416  33.036  48.527  1.00  0.00           H
ATOM    214 2HG1 ILE A  16      48.137  32.391  46.948  1.00  0.00           H
ATOM    215  CD  ILE A  16      46.733  31.538  48.409  1.00  0.00           C
ATOM    216  HD1 ILE A  16      47.471  30.753  48.600  1.00  0.00           H
ATOM    217  HD2 ILE A  16      46.391  31.844  49.396  1.00  0.00           H
ATOM    218  HD3 ILE A  16      45.850  31.301  47.809  1.00  0.00           H
ATOM    219  C   ILE A  16      48.505  35.728  48.327  1.00  0.00           C
ATOM    220  O   ILE A  16      49.756  35.603  48.313  1.00  0.00           O
ATOM    221  N   ARG A  17      47.776  36.316  49.263  1.00  0.00           N
ATOM    222  H   ARG A  17      46.794  36.533  49.168  1.00  0.00           H
ATOM    223  CA  ARG A  17      48.294  36.638  50.600  1.00  0.00           C
ATOM    224  HA  ARG A  17      49.265  36.179  50.757  1.00  0.00           H
ATOM    225  CB  ARG A  17      48.519  38.167  50.690  1.00  0.00           C
ATOM    226  HB1 ARG A  17      47.541  38.601  50.467  1.00  0.00           H
ATOM    227  HB2 ARG A  17      49.282  38.359  49.930  1.00  0.00           H
ATOM    228  CG  ARG A  17      49.047  38.605  52.019  1.00  0.00           C
ATOM    229  HG1 ARG A  17      49.702  37.840  52.429  1.00  0.00           H
ATOM    230  HG2 ARG A  17      48.187  38.730  52.677  1.00  0.00           H
ATOM    231  CD  ARG A  17      49.754  39.947  51.901  1.00  0.00           C
ATOM    232  HD1 ARG A  17      49.001  40.734  51.860  1.00  0.00           H
ATOM    233  HD2 ARG A  17      50.358  40.023  50.997  1.00  0.00           H
ATOM    234  NE  ARG A  17      50.537  40.072  53.137  1.00  0.00           N
ATOM    235  HE  ARG A  17      50.375  39.526  53.965  1.00  0.00           H
ATOM    236  CZ  ARG A  17      51.823  40.581  53.141  1.00  0.00           C
ATOM    237  NH1 ARG A  17      52.370  41.259  52.236  1.00  0.00           N
ATOM    238 1HH1 ARG A  17      51.852  41.361  51.374  1.00  0.00           H
ATOM    239 2HH1 ARG A  17      53.244  41.731  52.385  1.00  0.00           H
ATOM    240  NH2 ARG A  17      52.466  40.483  54.270  1.00  0.00           N
ATOM    241 1HH2 ARG A  17      52.028  39.914  54.985  1.00  0.00           H
ATOM    242 2HH2 ARG A  17      53.437  40.741  54.386  1.00  0.00           H
ATOM    243  C   ARG A  17      47.371  35.986  51.682  1.00  0.00           C
ATOM    244  O   ARG A  17      46.133  35.953  51.399  1.00  0.00           O
ATOM    245  N   GLY A  18      47.850  35.589  52.848  1.00  0.00           N
ATOM    246  H   GLY A  18      48.853  35.582  52.939  1.00  0.00           H
ATOM    247  CA  GLY A  18      47.117  34.971  53.928  1.00  0.00           C
ATOM    248  HA1 GLY A  18      47.785  34.430  54.596  1.00  0.00           H
ATOM    249  HA2 GLY A  18      46.310  34.362  53.503  1.00  0.00           H
ATOM    250  C   GLY A  18      46.363  35.941  54.801  1.00  0.00           C
ATOM    251  O   GLY A  18      46.646  37.155  54.869  1.00  0.00           O
ATOM    252  N   VAL A  19      45.388  35.425  55.474  1.00  0.00           N
ATOM    253  H   VAL A  19      45.305  34.419  55.532  1.00  0.00           H
ATOM    254  CA  VAL A  19      44.408  36.194  56.188  1.00  0.00           C
ATOM    255  HA  VAL A  19      44.283  37.137  55.643  1.00  0.00           H
ATOM    256  CB  VAL A  19      42.976  35.594  56.202  1.00  0.00           C
ATOM    257  HB  VAL A  19      42.882  34.763  56.899  1.00  0.00           H
ATOM    258  CG1 VAL A  19      41.961  36.620  56.607  1.00  0.00           C
ATOM    259 1HG1 VAL A  19      42.100  36.861  57.664  1.00  0.00           H
ATOM    260 2HG1 VAL A  19      42.082  37.528  56.015  1.00  0.00           H
ATOM    261 3HG1 VAL A  19      40.972  36.254  56.331  1.00  0.00           H
ATOM    262  CG2 VAL A  19      42.651  35.072  54.794  1.00  0.00           C
ATOM    263 1HG2 VAL A  19      43.342  34.341  54.376  1.00  0.00           H
ATOM    264 2HG2 VAL A  19      41.635  34.681  54.807  1.00  0.00           H
ATOM    265 3HG2 VAL A  19      42.582  35.888  54.068  1.00  0.00           H
ATOM    266  C   VAL A  19      44.908  36.675  57.648  1.00  0.00           C
ATOM    267  O   VAL A  19      45.090  35.777  58.533  1.00  0.00           O
ATOM    268  N   PRO A  20      45.094  37.975  57.963  1.00  0.00           N
ATOM    269  CD  PRO A  20      45.077  39.088  56.982  1.00  0.00           C
ATOM    270  HD1 PRO A  20      44.103  39.262  56.533  1.00  0.00           H
ATOM    271  HD2 PRO A  20      45.897  38.962  56.266  1.00  0.00           H
ATOM    272  CG  PRO A  20      45.600  40.338  57.719  1.00  0.00           C
ATOM    273  HG1 PRO A  20      44.843  41.032  58.085  1.00  0.00           H
ATOM    274  HG2 PRO A  20      46.382  40.816  57.145  1.00  0.00           H
ATOM    275  CB  PRO A  20      46.369  39.652  58.868  1.00  0.00           C
ATOM    276  HB1 PRO A  20      46.482  40.418  59.631  1.00  0.00           H
ATOM    277  HB2 PRO A  20      47.305  39.301  58.432  1.00  0.00           H
ATOM    278  CA  PRO A  20      45.489  38.494  59.254  1.00  0.00           C
ATOM    279  HA  PRO A  20      46.161  37.783  59.731  1.00  0.00           H
ATOM    280  C   PRO A  20      44.288  38.793  60.143  1.00  0.00           C
ATOM    281  O   PRO A  20      43.195  39.199  59.685  1.00  0.00           O
ATOM    282  N   GLU A  21      44.576  38.804  61.467  1.00  0.00           N
ATOM    283  H   GLU A  21      45.426  38.281  61.616  1.00  0.00           H
ATOM    284  CA  GLU A  21      43.768  39.270  62.633  1.00  0.00           C
ATOM    285  HA  GLU A  21      43.096  38.433  62.859  1.00  0.00           H
ATOM    286  CB  GLU A  21      44.592  39.509  63.810  1.00  0.00           C
ATOM    287  HB1 GLU A  21      45.147  40.421  63.589  1.00  0.00           H
ATOM    288  HB2 GLU A  21      45.181  38.607  64.001  1.00  0.00           H
ATOM    289  CG  GLU A  21      43.721  39.779  65.017  1.00  0.00           C
ATOM    290  HG1 GLU A  21      42.971  38.996  65.110  1.00  0.00           H
ATOM    291  HG2 GLU A  21      43.121  40.680  64.902  1.00  0.00           H
ATOM    292  CD  GLU A  21      44.627  39.858  66.279  1.00  0.00           C
ATOM    293  OE1 GLU A  21      45.100  40.911  66.636  1.00  0.00           O
ATOM    294  OE2 GLU A  21      44.682  38.865  67.083  1.00  0.00           O
ATOM    295  C   GLU A  21      42.972  40.491  62.245  1.00  0.00           C
ATOM    296  O   GLU A  21      41.808  40.521  62.426  1.00  0.00           O
ATOM    297  N   SER A  22      43.684  41.521  61.741  1.00  0.00           N
ATOM    298  H   SER A  22      44.665  41.426  61.537  1.00  0.00           H
ATOM    299  CA  SER A  22      43.075  42.845  61.567  1.00  0.00           C
ATOM    300  HA  SER A  22      42.496  43.061  62.465  1.00  0.00           H
ATOM    301  CB  SER A  22      44.215  43.904  61.496  1.00  0.00           C
ATOM    302  HB1 SER A  22      44.490  44.173  62.512  1.00  0.00           H
ATOM    303  HB2 SER A  22      43.749  44.808  61.102  1.00  0.00           H
ATOM    304  OG  SER A  22      45.365  43.483  60.734  1.00  0.00           O
ATOM    305  HG  SER A  22      46.093  44.099  60.830  1.00  0.00           H
ATOM    306  C   SER A  22      42.123  42.922  60.375  1.00  0.00           C
ATOM    307  O   SER A  22      41.300  43.815  60.315  1.00  0.00           O
ATOM    308  N   LEU A  23      42.279  42.113  59.283  1.00  0.00           N
ATOM    309  H   LEU A  23      42.858  41.301  59.475  1.00  0.00           H
ATOM    310  CA  LEU A  23      41.244  41.876  58.216  1.00  0.00           C
ATOM    311  HA  LEU A  23      40.974  42.828  57.743  1.00  0.00           H
ATOM    312  CB  LEU A  23      41.787  40.980  56.993  1.00  0.00           C
ATOM    313  HB1 LEU A  23      42.050  40.012  57.419  1.00  0.00           H
ATOM    314  HB2 LEU A  23      42.678  41.473  56.621  1.00  0.00           H
ATOM    315  CG  LEU A  23      40.829  40.751  55.813  1.00  0.00           C
ATOM    316  HG  LEU A  23      41.497  40.228  55.127  1.00  0.00           H
ATOM    317  CD1 LEU A  23      39.660  39.866  56.078  1.00  0.00           C
ATOM    318 1HD1 LEU A  23      38.842  40.340  56.606  1.00  0.00           H
ATOM    319 2HD1 LEU A  23      39.164  39.662  55.126  1.00  0.00           H
ATOM    320 3HD1 LEU A  23      40.002  38.998  56.660  1.00  0.00           H
ATOM    321  CD2 LEU A  23      40.419  42.012  55.079  1.00  0.00           C
ATOM    322 1HD2 LEU A  23      39.703  42.561  55.690  1.00  0.00           H
ATOM    323 2HD2 LEU A  23      41.268  42.684  54.941  1.00  0.00           H
ATOM    324 3HD2 LEU A  23      40.086  41.754  54.081  1.00  0.00           H
ATOM    325  C   LEU A  23      40.023  41.160  58.896  1.00  0.00           C
ATOM    326  O   LEU A  23      38.888  41.648  58.894  1.00  0.00           O
ATOM    327  N   ALA A  24      40.288  40.059  59.682  1.00  0.00           N
ATOM    328  H   ALA A  24      41.231  39.692  59.630  1.00  0.00           H
ATOM    329  CA  ALA A  24      39.225  39.378  60.366  1.00  0.00           C
ATOM    330  HA  ALA A  24      38.437  39.119  59.662  1.00  0.00           H
ATOM    331  CB  ALA A  24      39.749  37.973  60.816  1.00  0.00           C
ATOM    332  HB1 ALA A  24      40.367  38.109  61.710  1.00  0.00           H
ATOM    333  HB2 ALA A  24      38.926  37.309  61.094  1.00  0.00           H
ATOM    334  HB3 ALA A  24      40.394  37.560  60.042  1.00  0.00           H
ATOM    335  C   ALA A  24      38.412  40.196  61.448  1.00  0.00           C
ATOM    336  O   ALA A  24      37.303  39.810  61.773  1.00  0.00           O
ATOM    337  N   SER A  25      38.984  41.204  62.137  1.00  0.00           N
ATOM    338  H   SER A  25      39.986  41.349  62.127  1.00  0.00           H
ATOM    339  CA  SER A  25      38.083  41.965  63.057  1.00  0.00           C
ATOM    340  HA  SER A  25      37.535  41.311  63.730  1.00  0.00           H
ATOM    341  CB  SER A  25      38.991  42.858  63.945  1.00  0.00           C
ATOM    342  HB1 SER A  25      39.827  42.292  64.362  1.00  0.00           H
ATOM    343  HB2 SER A  25      38.371  43.130  64.798  1.00  0.00           H
ATOM    344  OG  SER A  25      39.440  44.035  63.273  1.00  0.00           O
ATOM    345  HG  SER A  25      40.084  44.502  63.802  1.00  0.00           H
ATOM    346  C   SER A  25      37.016  42.820  62.315  1.00  0.00           C
ATOM    347  O   SER A  25      36.018  43.255  62.836  1.00  0.00           O
ATOM    348  N   GLY A  26      37.204  43.090  61.001  1.00  0.00           N
ATOM    349  H   GLY A  26      37.957  42.573  60.568  1.00  0.00           H
ATOM    350  CA  GLY A  26      36.411  43.997  60.214  1.00  0.00           C
ATOM    351  HA1 GLY A  26      35.340  43.821  60.288  1.00  0.00           H
ATOM    352  HA2 GLY A  26      36.703  43.829  59.177  1.00  0.00           H
ATOM    353  C   GLY A  26      36.681  45.491  60.513  1.00  0.00           C
ATOM    354  O   GLY A  26      36.211  46.362  59.781  1.00  0.00           O
ATOM    355  N   GLU A  27      37.524  45.867  61.442  1.00  0.00           N
ATOM    356  H   GLU A  27      37.997  45.106  61.904  1.00  0.00           H
ATOM    357  CA  GLU A  27      37.810  47.224  61.953  1.00  0.00           C
ATOM    358  HA  GLU A  27      37.003  47.803  61.498  1.00  0.00           H
ATOM    359  CB  GLU A  27      37.595  47.265  63.458  1.00  0.00           C
ATOM    360  HB1 GLU A  27      37.822  48.308  63.678  1.00  0.00           H
ATOM    361  HB2 GLU A  27      38.342  46.590  63.898  1.00  0.00           H
ATOM    362  CG  GLU A  27      36.204  46.926  63.930  1.00  0.00           C
ATOM    363  HG1 GLU A  27      35.910  45.907  63.646  1.00  0.00           H
ATOM    364  HG2 GLU A  27      35.508  47.644  63.501  1.00  0.00           H
ATOM    365  CD  GLU A  27      36.102  46.969  65.433  1.00  0.00           C
ATOM    366  OE1 GLU A  27      36.466  47.993  66.075  1.00  0.00           O
ATOM    367  OE2 GLU A  27      35.633  46.018  66.069  1.00  0.00           O
ATOM    368  C   GLU A  27      39.092  47.766  61.416  1.00  0.00           C
ATOM    369  O   GLU A  27      39.258  48.968  61.386  1.00  0.00           O
ATOM    370  N   GLY A  28      39.931  46.898  60.918  1.00  0.00           N
ATOM    371  H   GLY A  28      39.657  45.956  60.675  1.00  0.00           H
ATOM    372  CA  GLY A  28      41.371  47.159  60.677  1.00  0.00           C
ATOM    373  HA1 GLY A  28      41.976  46.289  60.397  1.00  0.00           H
ATOM    374  HA2 GLY A  28      41.803  47.450  61.634  1.00  0.00           H
ATOM    375  C   GLY A  28      41.678  48.300  59.740  1.00  0.00           C
ATOM    376  O   GLY A  28      42.714  48.949  59.838  1.00  0.00           O
ATOM    377  N   ALA A  29      40.743  48.669  58.822  1.00  0.00           N
ATOM    378  H   ALA A  29      39.859  48.187  58.853  1.00  0.00           H
ATOM    379  CA  ALA A  29      40.799  49.711  57.773  1.00  0.00           C
ATOM    380  HA  ALA A  29      41.838  50.047  57.706  1.00  0.00           H
ATOM    381  CB  ALA A  29      40.442  49.128  56.427  1.00  0.00           C
ATOM    382  HB1 ALA A  29      39.378  48.942  56.310  1.00  0.00           H
ATOM    383  HB2 ALA A  29      40.777  49.697  55.557  1.00  0.00           H
ATOM    384  HB3 ALA A  29      40.889  48.145  56.281  1.00  0.00           H
ATOM    385  C   ALA A  29      40.047  50.980  58.108  1.00  0.00           C
ATOM    386  O   ALA A  29      40.125  51.942  57.347  1.00  0.00           O
ATOM    387  N   GLY A  30      39.381  51.017  59.269  1.00  0.00           N
ATOM    388  H   GLY A  30      39.506  50.248  59.909  1.00  0.00           H
ATOM    389  CA  GLY A  30      38.650  52.127  59.797  1.00  0.00           C
ATOM    390  HA1 GLY A  30      39.071  53.115  59.604  1.00  0.00           H
ATOM    391  HA2 GLY A  30      38.627  52.063  60.884  1.00  0.00           H
ATOM    392  C   GLY A  30      37.238  52.058  59.256  1.00  0.00           C
ATOM    393  O   GLY A  30      36.580  53.112  59.243  1.00  0.00           O
ATOM    394  N   ALA A  31      36.743  50.923  58.691  1.00  0.00           N
ATOM    395  H   ALA A  31      37.345  50.125  58.560  1.00  0.00           H
ATOM    396  CA  ALA A  31      35.378  50.789  58.240  1.00  0.00           C
ATOM    397  HA  ALA A  31      35.136  51.838  58.022  1.00  0.00           H
ATOM    398  CB  ALA A  31      35.303  50.217  56.884  1.00  0.00           C
ATOM    399  HB1 ALA A  31      36.168  50.456  56.269  1.00  0.00           H
ATOM    400  HB2 ALA A  31      35.253  49.128  56.876  1.00  0.00           H
ATOM    401  HB3 ALA A  31      34.420  50.575  56.353  1.00  0.00           H
ATOM    402  C   ALA A  31      34.406  50.209  59.239  1.00  0.00           C
ATOM    403  O   ALA A  31      33.203  50.155  58.959  1.00  0.00           O
ATOM    404  N   GLY A  32      34.796  49.505  60.332  1.00  0.00           N
ATOM    405  H   GLY A  32      35.770  49.242  60.401  1.00  0.00           H
ATOM    406  CA  GLY A  32      33.885  48.992  61.379  1.00  0.00           C
ATOM    407  HA1 GLY A  32      33.370  49.876  61.748  1.00  0.00           H
ATOM    408  HA2 GLY A  32      34.604  48.741  62.160  1.00  0.00           H
ATOM    409  C   GLY A  32      32.882  47.892  60.988  1.00  0.00           C
ATOM    410  O   GLY A  32      31.786  47.755  61.464  1.00  0.00           O
ATOM    411  N   LEU A  33      33.381  47.020  60.085  1.00  0.00           N
ATOM    412  H   LEU A  33      34.387  47.135  60.079  1.00  0.00           H
ATOM    413  CA  LEU A  33      32.645  45.944  59.428  1.00  0.00           C
ATOM    414  HA  LEU A  33      31.709  46.315  59.009  1.00  0.00           H
ATOM    415  CB  LEU A  33      33.458  45.368  58.251  1.00  0.00           C
ATOM    416  HB1 LEU A  33      32.808  44.615  57.804  1.00  0.00           H
ATOM    417  HB2 LEU A  33      34.262  44.732  58.599  1.00  0.00           H
ATOM    418  CG  LEU A  33      34.024  46.199  57.125  1.00  0.00           C
ATOM    419  HG  LEU A  33      34.865  46.767  57.513  1.00  0.00           H
ATOM    420  CD1 LEU A  33      34.466  45.256  55.989  1.00  0.00           C
ATOM    421 1HD1 LEU A  33      33.605  44.695  55.619  1.00  0.00           H
ATOM    422 2HD1 LEU A  33      34.789  45.818  55.109  1.00  0.00           H
ATOM    423 3HD1 LEU A  33      35.317  44.696  56.387  1.00  0.00           H
ATOM    424  CD2 LEU A  33      32.995  47.179  56.638  1.00  0.00           C
ATOM    425 1HD2 LEU A  33      32.674  47.857  57.428  1.00  0.00           H
ATOM    426 2HD2 LEU A  33      33.451  47.751  55.830  1.00  0.00           H
ATOM    427 3HD2 LEU A  33      32.150  46.595  56.283  1.00  0.00           H
ATOM    428  C   LEU A  33      32.330  44.833  60.500  1.00  0.00           C
ATOM    429  O   LEU A  33      32.949  44.781  61.553  1.00  0.00           O
ATOM    430  N   PRO A  34      31.328  43.999  60.252  1.00  0.00           N
ATOM    431  CD  PRO A  34      30.283  44.066  59.155  1.00  0.00           C
ATOM    432  HD1 PRO A  34      30.537  44.639  58.257  1.00  0.00           H
ATOM    433  HD2 PRO A  34      29.324  44.484  59.473  1.00  0.00           H
ATOM    434  CG  PRO A  34      30.000  42.600  58.897  1.00  0.00           C
ATOM    435  HG1 PRO A  34      30.809  42.098  58.369  1.00  0.00           H
ATOM    436  HG2 PRO A  34      29.019  42.394  58.451  1.00  0.00           H
ATOM    437  CB  PRO A  34      30.062  41.985  60.278  1.00  0.00           C
ATOM    438  HB1 PRO A  34      30.125  40.893  60.292  1.00  0.00           H
ATOM    439  HB2 PRO A  34      29.202  42.282  60.876  1.00  0.00           H
ATOM    440  CA  PRO A  34      31.249  42.718  60.902  1.00  0.00           C
ATOM    441  HA  PRO A  34      31.054  42.826  61.973  1.00  0.00           H
ATOM    442  C   PRO A  34      32.601  41.891  60.830  1.00  0.00           C
ATOM    443  O   PRO A  34      33.305  41.867  59.820  1.00  0.00           O
ATOM    444  N   ALA A  35      32.796  41.015  61.834  1.00  0.00           N
ATOM    445  H   ALA A  35      32.042  40.933  62.499  1.00  0.00           H
ATOM    446  CA  ALA A  35      34.005  40.290  61.995  1.00  0.00           C
ATOM    447  HA  ALA A  35      34.764  40.855  61.454  1.00  0.00           H
ATOM    448  CB  ALA A  35      34.417  40.309  63.438  1.00  0.00           C
ATOM    449  HB1 ALA A  35      35.422  39.930  63.572  1.00  0.00           H
ATOM    450  HB2 ALA A  35      34.318  41.317  63.858  1.00  0.00           H
ATOM    451  HB3 ALA A  35      33.924  39.621  64.120  1.00  0.00           H
ATOM    452  C   ALA A  35      33.840  38.885  61.386  1.00  0.00           C
ATOM    453  O   ALA A  35      32.726  38.379  61.191  1.00  0.00           O
ATOM    454  N   LEU A  36      34.962  38.280  60.956  1.00  0.00           N
ATOM    455  H   LEU A  36      35.784  38.820  61.200  1.00  0.00           H
ATOM    456  CA  LEU A  36      35.083  36.942  60.444  1.00  0.00           C
ATOM    457  HA  LEU A  36      34.105  36.655  60.064  1.00  0.00           H
ATOM    458  CB  LEU A  36      36.180  36.954  59.301  1.00  0.00           C
ATOM    459  HB1 LEU A  36      36.307  35.871  59.196  1.00  0.00           H
ATOM    460  HB2 LEU A  36      37.151  37.293  59.666  1.00  0.00           H
ATOM    461  CG  LEU A  36      35.825  37.621  57.994  1.00  0.00           C
ATOM    462  HG  LEU A  36      34.860  37.224  57.667  1.00  0.00           H
ATOM    463  CD1 LEU A  36      35.724  39.088  58.017  1.00  0.00           C
ATOM    464 1HD1 LEU A  36      36.732  39.427  58.235  1.00  0.00           H
ATOM    465 2HD1 LEU A  36      35.376  39.553  57.090  1.00  0.00           H
ATOM    466 3HD1 LEU A  36      35.079  39.539  58.777  1.00  0.00           H
ATOM    467  CD2 LEU A  36      36.753  37.238  56.906  1.00  0.00           C
ATOM    468 1HD2 LEU A  36      36.528  36.190  56.723  1.00  0.00           H
ATOM    469 2HD2 LEU A  36      36.546  37.844  56.027  1.00  0.00           H
ATOM    470 3HD2 LEU A  36      37.779  37.364  57.254  1.00  0.00           H
ATOM    471  C   LEU A  36      35.598  36.074  61.562  1.00  0.00           C
ATOM    472  O   LEU A  36      36.434  36.509  62.372  1.00  0.00           O
ATOM    473  N   ASP A  37      35.252  34.795  61.600  1.00  0.00           N
ATOM    474  H   ASP A  37      34.666  34.508  60.829  1.00  0.00           H
ATOM    475  CA  ASP A  37      36.038  33.731  62.256  1.00  0.00           C
ATOM    476  HA  ASP A  37      36.308  34.030  63.268  1.00  0.00           H
ATOM    477  CB  ASP A  37      35.379  32.403  62.324  1.00  0.00           C
ATOM    478  HB1 ASP A  37      35.186  32.080  61.300  1.00  0.00           H
ATOM    479  HB2 ASP A  37      34.408  32.555  62.810  1.00  0.00           H
ATOM    480  CG  ASP A  37      36.192  31.321  62.963  1.00  0.00           C
ATOM    481  OD1 ASP A  37      37.326  31.656  63.441  1.00  0.00           O
ATOM    482  OD2 ASP A  37      35.801  30.097  63.096  1.00  0.00           O
ATOM    483  C   ASP A  37      37.343  33.643  61.446  1.00  0.00           C
ATOM    484  O   ASP A  37      37.281  33.407  60.232  1.00  0.00           O
ATOM    485  N   LEU A  38      38.438  33.940  62.115  1.00  0.00           N
ATOM    486  H   LEU A  38      38.313  34.345  63.030  1.00  0.00           H
ATOM    487  CA  LEU A  38      39.794  33.997  61.525  1.00  0.00           C
ATOM    488  HA  LEU A  38      39.853  34.579  60.609  1.00  0.00           H
ATOM    489  CB  LEU A  38      40.702  34.556  62.664  1.00  0.00           C
ATOM    490  HB1 LEU A  38      40.477  34.074  63.620  1.00  0.00           H
ATOM    491  HB2 LEU A  38      40.506  35.596  62.893  1.00  0.00           H
ATOM    492  CG  LEU A  38      42.206  34.408  62.263  1.00  0.00           C
ATOM    493  HG  LEU A  38      42.492  33.367  62.140  1.00  0.00           H
ATOM    494  CD1 LEU A  38      42.551  35.254  61.041  1.00  0.00           C
ATOM    495 1HD1 LEU A  38      42.368  36.319  61.197  1.00  0.00           H
ATOM    496 2HD1 LEU A  38      43.615  35.045  60.883  1.00  0.00           H
ATOM    497 3HD1 LEU A  38      42.025  35.051  60.110  1.00  0.00           H
ATOM    498  CD2 LEU A  38      43.061  34.998  63.430  1.00  0.00           C
ATOM    499 1HD2 LEU A  38      44.090  35.036  63.066  1.00  0.00           H
ATOM    500 2HD2 LEU A  38      42.833  36.037  63.666  1.00  0.00           H
ATOM    501 3HD2 LEU A  38      42.961  34.435  64.359  1.00  0.00           H
ATOM    502  C   LEU A  38      40.177  32.499  61.118  1.00  0.00           C
ATOM    503  O   LEU A  38      40.580  32.110  59.966  1.00  0.00           O
ATOM    504  N   ALA A  39      39.660  31.517  61.888  1.00  0.00           N
ATOM    505  H   ALA A  39      39.025  31.773  62.629  1.00  0.00           H
ATOM    506  CA  ALA A  39      39.934  30.107  61.613  1.00  0.00           C
ATOM    507  HA  ALA A  39      40.989  29.979  61.406  1.00  0.00           H
ATOM    508  CB  ALA A  39      39.745  29.358  62.938  1.00  0.00           C
ATOM    509  HB1 ALA A  39      40.536  29.557  63.668  1.00  0.00           H
ATOM    510  HB2 ALA A  39      38.744  29.566  63.303  1.00  0.00           H
ATOM    511  HB3 ALA A  39      39.974  28.307  62.763  1.00  0.00           H
ATOM    512  C   ALA A  39      39.276  29.544  60.378  1.00  0.00           C
ATOM    513  O   ALA A  39      39.953  28.863  59.535  1.00  0.00           O
ATOM    514  N   LYS A  40      37.977  29.847  60.216  1.00  0.00           N
ATOM    515  H   LYS A  40      37.440  30.343  60.908  1.00  0.00           H
ATOM    516  CA  LYS A  40      37.225  29.496  58.941  1.00  0.00           C
ATOM    517  HA  LYS A  40      37.671  28.535  58.674  1.00  0.00           H
ATOM    518  CB  LYS A  40      35.724  29.358  59.224  1.00  0.00           C
ATOM    519  HB1 LYS A  40      35.321  30.333  59.501  1.00  0.00           H
ATOM    520  HB2 LYS A  40      35.451  28.673  60.028  1.00  0.00           H
ATOM    521  CG  LYS A  40      34.927  28.905  57.976  1.00  0.00           C
ATOM    522  HG1 LYS A  40      35.221  27.909  57.645  1.00  0.00           H
ATOM    523  HG2 LYS A  40      35.131  29.483  57.074  1.00  0.00           H
ATOM    524  CD  LYS A  40      33.432  28.976  58.125  1.00  0.00           C
ATOM    525  HD1 LYS A  40      33.229  30.045  58.145  1.00  0.00           H
ATOM    526  HD2 LYS A  40      33.014  28.559  59.044  1.00  0.00           H
ATOM    527  CE  LYS A  40      32.828  28.323  56.917  1.00  0.00           C
ATOM    528  HE1 LYS A  40      32.976  27.245  56.968  1.00  0.00           H
ATOM    529  HE2 LYS A  40      33.206  28.742  55.984  1.00  0.00           H
ATOM    530  NZ  LYS A  40      31.348  28.494  57.015  1.00  0.00           N
ATOM    531  HZ1 LYS A  40      30.805  28.019  56.305  1.00  0.00           H
ATOM    532  HZ2 LYS A  40      30.979  28.254  57.929  1.00  0.00           H
ATOM    533  HZ3 LYS A  40      31.131  29.465  56.865  1.00  0.00           H
ATOM    534  C   LYS A  40      37.628  30.240  57.666  1.00  0.00           C
ATOM    535  O   LYS A  40      37.995  29.634  56.648  1.00  0.00           O
ATOM    536  N   ALA A  41      37.726  31.588  57.727  1.00  0.00           N
ATOM    537  H   ALA A  41      37.639  32.014  58.645  1.00  0.00           H
ATOM    538  CA  ALA A  41      38.389  32.339  56.675  1.00  0.00           C
ATOM    539  HA  ALA A  41      37.807  32.444  55.759  1.00  0.00           H
ATOM    540  CB  ALA A  41      38.693  33.751  57.143  1.00  0.00           C
ATOM    541  HB1 ALA A  41      39.037  33.755  58.177  1.00  0.00           H
ATOM    542  HB2 ALA A  41      39.369  34.246  56.442  1.00  0.00           H
ATOM    543  HB3 ALA A  41      37.739  34.273  57.185  1.00  0.00           H
ATOM    544  C   ALA A  41      39.729  31.740  56.286  1.00  0.00           C
ATOM    545  O   ALA A  41      39.966  31.700  55.084  1.00  0.00           O
ATOM    546  N   GLN A  42      40.627  31.256  57.203  1.00  0.00           N
ATOM    547  H   GLN A  42      40.441  31.489  58.162  1.00  0.00           H
ATOM    548  CA  GLN A  42      41.912  30.670  56.846  1.00  0.00           C
ATOM    549  HA  GLN A  42      42.442  31.236  56.083  1.00  0.00           H
ATOM    550  CB  GLN A  42      42.863  30.803  58.074  1.00  0.00           C
ATOM    551  HB1 GLN A  42      43.602  30.006  58.091  1.00  0.00           H
ATOM    552  HB2 GLN A  42      42.434  30.493  59.020  1.00  0.00           H
ATOM    553  CG  GLN A  42      43.652  32.090  58.294  1.00  0.00           C
ATOM    554  HG1 GLN A  42      44.105  32.060  59.289  1.00  0.00           H
ATOM    555  HG2 GLN A  42      43.118  33.036  58.318  1.00  0.00           H
ATOM    556  CD  GLN A  42      44.736  32.353  57.291  1.00  0.00           C
ATOM    557  OE1 GLN A  42      44.524  32.510  56.076  1.00  0.00           O
ATOM    558  NE2 GLN A  42      46.007  32.182  57.619  1.00  0.00           N
ATOM    559 1HE2 GLN A  42      46.213  31.957  58.584  1.00  0.00           H
ATOM    560 2HE2 GLN A  42      46.750  32.258  56.942  1.00  0.00           H
ATOM    561  C   GLN A  42      41.847  29.246  56.381  1.00  0.00           C
ATOM    562  O   GLN A  42      42.813  28.643  55.860  1.00  0.00           O
ATOM    563  N   ARG A  43      40.721  28.542  56.510  1.00  0.00           N
ATOM    564  H   ARG A  43      39.904  29.013  56.884  1.00  0.00           H
ATOM    565  CA  ARG A  43      40.453  27.271  55.855  1.00  0.00           C
ATOM    566  HA  ARG A  43      41.363  26.684  55.754  1.00  0.00           H
ATOM    567  CB  ARG A  43      39.388  26.529  56.704  1.00  0.00           C
ATOM    568  HB1 ARG A  43      38.956  25.721  56.119  1.00  0.00           H
ATOM    569  HB2 ARG A  43      38.574  27.132  57.113  1.00  0.00           H
ATOM    570  CG  ARG A  43      40.074  25.851  57.899  1.00  0.00           C
ATOM    571  HG1 ARG A  43      40.477  26.520  58.655  1.00  0.00           H
ATOM    572  HG2 ARG A  43      40.959  25.313  57.559  1.00  0.00           H
ATOM    573  CD  ARG A  43      39.234  24.838  58.581  1.00  0.00           C
ATOM    574  HD1 ARG A  43      39.674  24.550  59.530  1.00  0.00           H
ATOM    575  HD2 ARG A  43      39.175  23.892  58.043  1.00  0.00           H
ATOM    576  NE  ARG A  43      37.854  25.208  58.725  1.00  0.00           N
ATOM    577  HE  ARG A  43      37.212  24.865  58.019  1.00  0.00           H
ATOM    578  CZ  ARG A  43      37.256  25.887  59.749  1.00  0.00           C
ATOM    579  NH1 ARG A  43      37.898  26.416  60.722  1.00  0.00           N
ATOM    580 1HH1 ARG A  43      38.892  26.287  60.734  1.00  0.00           H
ATOM    581 2HH1 ARG A  43      37.369  26.870  61.450  1.00  0.00           H
ATOM    582  NH2 ARG A  43      36.023  26.084  59.747  1.00  0.00           N
ATOM    583 1HH2 ARG A  43      35.474  25.607  59.053  1.00  0.00           H
ATOM    584 2HH2 ARG A  43      35.593  26.415  60.600  1.00  0.00           H
ATOM    585  C   ARG A  43      39.895  27.451  54.451  1.00  0.00           C
ATOM    586  O   ARG A  43      40.440  26.956  53.479  1.00  0.00           O
ATOM    587  N   GLU A  44      38.970  28.360  54.234  1.00  0.00           N
ATOM    588  H   GLU A  44      38.537  28.805  55.031  1.00  0.00           H
ATOM    589  CA  GLU A  44      38.358  28.755  52.891  1.00  0.00           C
ATOM    590  HA  GLU A  44      37.793  27.963  52.390  1.00  0.00           H
ATOM    591  CB  GLU A  44      37.352  29.914  52.970  1.00  0.00           C
ATOM    592  HB1 GLU A  44      37.099  30.281  51.967  1.00  0.00           H
ATOM    593  HB2 GLU A  44      37.782  30.787  53.464  1.00  0.00           H
ATOM    594  CG  GLU A  44      36.159  29.427  53.734  1.00  0.00           C
ATOM    595  HG1 GLU A  44      36.271  29.240  54.801  1.00  0.00           H
ATOM    596  HG2 GLU A  44      35.878  28.482  53.273  1.00  0.00           H
ATOM    597  CD  GLU A  44      34.904  30.378  53.719  1.00  0.00           C
ATOM    598  OE1 GLU A  44      33.771  30.050  54.142  1.00  0.00           O
ATOM    599  OE2 GLU A  44      34.950  31.494  53.223  1.00  0.00           O
ATOM    600  C   GLU A  44      39.487  29.258  52.013  1.00  0.00           C
ATOM    601  O   GLU A  44      39.656  28.781  50.896  1.00  0.00           O
ATOM    602  N   HIS A  45      40.322  30.196  52.498  1.00  0.00           N
ATOM    603  H   HIS A  45      40.104  30.421  53.457  1.00  0.00           H
ATOM    604  CA  HIS A  45      41.482  30.767  51.799  1.00  0.00           C
ATOM    605  HA  HIS A  45      41.273  31.231  50.835  1.00  0.00           H
ATOM    606  CB  HIS A  45      42.141  31.807  52.757  1.00  0.00           C
ATOM    607  HB1 HIS A  45      42.485  31.323  53.674  1.00  0.00           H
ATOM    608  HB2 HIS A  45      41.377  32.558  52.960  1.00  0.00           H
ATOM    609  CG  HIS A  45      43.201  32.588  52.034  1.00  0.00           C
ATOM    610  ND1 HIS A  45      44.569  32.174  52.047  1.00  0.00           N
ATOM    611  CE1 HIS A  45      45.131  33.107  51.269  1.00  0.00           C
ATOM    612  HE1 HIS A  45      46.201  33.078  51.122  1.00  0.00           H
ATOM    613  NE2 HIS A  45      44.254  33.870  50.658  1.00  0.00           N
ATOM    614  HE2 HIS A  45      44.502  34.724  50.166  1.00  0.00           H
ATOM    615  CD2 HIS A  45      43.001  33.558  51.169  1.00  0.00           C
ATOM    616  HD2 HIS A  45      42.091  34.116  51.070  1.00  0.00           H
ATOM    617  C   HIS A  45      42.451  29.559  51.517  1.00  0.00           C
ATOM    618  O   HIS A  45      43.074  29.530  50.459  1.00  0.00           O
ATOM    619  N   GLY A  46      42.670  28.614  52.484  1.00  0.00           N
ATOM    620  H   GLY A  46      42.079  28.754  53.295  1.00  0.00           H
ATOM    621  CA  GLY A  46      43.633  27.493  52.364  1.00  0.00           C
ATOM    622  HA1 GLY A  46      43.561  26.922  53.295  1.00  0.00           H
ATOM    623  HA2 GLY A  46      44.663  27.819  52.212  1.00  0.00           H
ATOM    624  C   GLY A  46      43.205  26.592  51.214  1.00  0.00           C
ATOM    625  O   GLY A  46      43.996  26.288  50.338  1.00  0.00           O
ATOM    626  N   VAL A  47      41.927  26.177  51.242  1.00  0.00           N
ATOM    627  H   VAL A  47      41.327  26.367  52.025  1.00  0.00           H
ATOM    628  CA  VAL A  47      41.348  25.470  50.104  1.00  0.00           C
ATOM    629  HA  VAL A  47      41.841  24.492  50.043  1.00  0.00           H
ATOM    630  CB  VAL A  47      39.923  24.954  50.476  1.00  0.00           C
ATOM    631  HB  VAL A  47      39.338  25.793  50.845  1.00  0.00           H
ATOM    632  CG1 VAL A  47      39.224  24.193  49.351  1.00  0.00           C
ATOM    633 1HG1 VAL A  47      38.297  23.736  49.702  1.00  0.00           H
ATOM    634 2HG1 VAL A  47      38.998  24.798  48.483  1.00  0.00           H
ATOM    635 3HG1 VAL A  47      39.866  23.492  48.820  1.00  0.00           H
ATOM    636  CG2 VAL A  47      39.946  23.918  51.603  1.00  0.00           C
ATOM    637 1HG2 VAL A  47      40.563  23.076  51.293  1.00  0.00           H
ATOM    638 2HG2 VAL A  47      40.319  24.406  52.501  1.00  0.00           H
ATOM    639 3HG2 VAL A  47      38.912  23.632  51.770  1.00  0.00           H
ATOM    640  C   VAL A  47      41.331  26.165  48.736  1.00  0.00           C
ATOM    641  O   VAL A  47      41.416  25.584  47.670  1.00  0.00           O
ATOM    642  N   LEU A  48      41.261  27.489  48.778  1.00  0.00           N
ATOM    643  H   LEU A  48      40.981  27.976  49.616  1.00  0.00           H
ATOM    644  CA  LEU A  48      41.275  28.315  47.578  1.00  0.00           C
ATOM    645  HA  LEU A  48      40.601  27.951  46.810  1.00  0.00           H
ATOM    646  CB  LEU A  48      40.909  29.827  47.832  1.00  0.00           C
ATOM    647  HB1 LEU A  48      41.656  30.292  48.472  1.00  0.00           H
ATOM    648  HB2 LEU A  48      39.946  29.808  48.332  1.00  0.00           H
ATOM    649  CG  LEU A  48      40.830  30.548  46.494  1.00  0.00           C
ATOM    650  HG  LEU A  48      41.855  30.616  46.127  1.00  0.00           H
ATOM    651  CD1 LEU A  48      39.976  30.010  45.377  1.00  0.00           C
ATOM    652 1HD1 LEU A  48      40.106  30.716  44.556  1.00  0.00           H
ATOM    653 2HD1 LEU A  48      40.263  29.005  45.086  1.00  0.00           H
ATOM    654 3HD1 LEU A  48      38.926  29.816  45.604  1.00  0.00           H
ATOM    655  CD2 LEU A  48      40.391  31.989  46.733  1.00  0.00           C
ATOM    656 1HD2 LEU A  48      40.734  32.496  45.828  1.00  0.00           H
ATOM    657 2HD2 LEU A  48      39.314  32.108  46.851  1.00  0.00           H
ATOM    658 3HD2 LEU A  48      40.949  32.416  47.566  1.00  0.00           H
ATOM    659  C   LEU A  48      42.702  28.110  46.939  1.00  0.00           C
ATOM    660  O   LEU A  48      42.867  27.820  45.775  1.00  0.00           O
ATOM    661  N   GLY A  49      43.778  28.370  47.678  1.00  0.00           N
ATOM    662  H   GLY A  49      43.620  28.492  48.666  1.00  0.00           H
ATOM    663  CA  GLY A  49      45.168  28.107  47.285  1.00  0.00           C
ATOM    664  HA1 GLY A  49      45.852  28.398  48.079  1.00  0.00           H
ATOM    665  HA2 GLY A  49      45.335  28.690  46.382  1.00  0.00           H
ATOM    666  C   GLY A  49      45.402  26.588  47.002  1.00  0.00           C
ATOM    667  O   GLY A  49      45.970  26.213  45.958  1.00  0.00           O
ATOM    668  N   GLY A  50      44.833  25.695  47.825  1.00  0.00           N
ATOM    669  H   GLY A  50      44.415  26.117  48.637  1.00  0.00           H
ATOM    670  CA  GLY A  50      44.586  24.231  47.574  1.00  0.00           C
ATOM    671  HA1 GLY A  50      43.842  24.025  48.340  1.00  0.00           H
ATOM    672  HA2 GLY A  50      45.462  23.623  47.784  1.00  0.00           H
ATOM    673  C   GLY A  50      44.097  23.904  46.173  1.00  0.00           C
ATOM    674  O   GLY A  50      44.749  23.127  45.514  1.00  0.00           O
ATOM    675  N   LYS A  51      42.968  24.451  45.712  1.00  0.00           N
ATOM    676  H   LYS A  51      42.356  24.928  46.357  1.00  0.00           H
ATOM    677  CA  LYS A  51      42.419  24.235  44.413  1.00  0.00           C
ATOM    678  HA  LYS A  51      42.422  23.179  44.132  1.00  0.00           H
ATOM    679  CB  LYS A  51      40.954  24.683  44.364  1.00  0.00           C
ATOM    680  HB1 LYS A  51      40.604  24.766  43.337  1.00  0.00           H
ATOM    681  HB2 LYS A  51      40.816  25.643  44.845  1.00  0.00           H
ATOM    682  CG  LYS A  51      40.138  23.610  45.029  1.00  0.00           C
ATOM    683  HG1 LYS A  51      40.562  23.428  46.021  1.00  0.00           H
ATOM    684  HG2 LYS A  51      40.330  22.690  44.485  1.00  0.00           H
ATOM    685  CD  LYS A  51      38.662  23.948  45.185  1.00  0.00           C
ATOM    686  HD1 LYS A  51      38.436  24.670  44.399  1.00  0.00           H
ATOM    687  HD2 LYS A  51      38.538  24.468  46.137  1.00  0.00           H
ATOM    688  CE  LYS A  51      37.857  22.667  45.077  1.00  0.00           C
ATOM    689  HE1 LYS A  51      38.176  22.045  45.914  1.00  0.00           H
ATOM    690  HE2 LYS A  51      38.117  22.241  44.116  1.00  0.00           H
ATOM    691  NZ  LYS A  51      36.376  22.892  45.144  1.00  0.00           N
ATOM    692  HZ1 LYS A  51      36.172  23.155  46.094  1.00  0.00           H
ATOM    693  HZ2 LYS A  51      36.110  23.670  44.548  1.00  0.00           H
ATOM    694  HZ3 LYS A  51      35.875  22.067  44.840  1.00  0.00           H
ATOM    695  C   LYS A  51      43.264  24.909  43.300  1.00  0.00           C
ATOM    696  O   LYS A  51      43.423  24.298  42.275  1.00  0.00           O
ATOM    697  N   LEU A  52      43.885  26.102  43.535  1.00  0.00           N
ATOM    698  H   LEU A  52      43.729  26.553  44.419  1.00  0.00           H
ATOM    699  CA  LEU A  52      44.866  26.690  42.577  1.00  0.00           C
ATOM    700  HA  LEU A  52      44.508  26.744  41.550  1.00  0.00           H
ATOM    701  CB  LEU A  52      45.230  28.225  42.871  1.00  0.00           C
ATOM    702  HB1 LEU A  52      45.931  28.677  42.180  1.00  0.00           H
ATOM    703  HB2 LEU A  52      45.696  28.320  43.849  1.00  0.00           H
ATOM    704  CG  LEU A  52      43.921  29.064  42.799  1.00  0.00           C
ATOM    705  HG  LEU A  52      43.066  28.589  43.284  1.00  0.00           H
ATOM    706  CD1 LEU A  52      44.224  30.337  43.571  1.00  0.00           C
ATOM    707 1HD1 LEU A  52      44.960  30.982  43.087  1.00  0.00           H
ATOM    708 2HD1 LEU A  52      43.291  30.882  43.450  1.00  0.00           H
ATOM    709 3HD1 LEU A  52      44.535  30.033  44.565  1.00  0.00           H
ATOM    710  CD2 LEU A  52      43.495  29.416  41.388  1.00  0.00           C
ATOM    711 1HD2 LEU A  52      42.579  30.020  41.422  1.00  0.00           H
ATOM    712 2HD2 LEU A  52      44.211  29.995  40.803  1.00  0.00           H
ATOM    713 3HD2 LEU A  52      43.281  28.479  40.889  1.00  0.00           H
ATOM    714  C   LEU A  52      46.082  25.747  42.320  1.00  0.00           C
ATOM    715  O   LEU A  52      46.391  25.443  41.150  1.00  0.00           O
ATOM    716  N   ARG A  53      46.798  25.323  43.382  1.00  0.00           N
ATOM    717  H   ARG A  53      46.615  25.799  44.260  1.00  0.00           H
ATOM    718  CA  ARG A  53      48.076  24.556  43.360  1.00  0.00           C
ATOM    719  HA  ARG A  53      48.771  25.004  42.641  1.00  0.00           H
ATOM    720  CB  ARG A  53      48.758  24.590  44.721  1.00  0.00           C
ATOM    721  HB1 ARG A  53      48.177  24.162  45.544  1.00  0.00           H
ATOM    722  HB2 ARG A  53      49.003  25.628  44.953  1.00  0.00           H
ATOM    723  CG  ARG A  53      50.091  23.898  44.659  1.00  0.00           C
ATOM    724  HG1 ARG A  53      50.550  24.379  43.787  1.00  0.00           H
ATOM    725  HG2 ARG A  53      50.033  22.850  44.382  1.00  0.00           H
ATOM    726  CD  ARG A  53      50.862  23.914  46.020  1.00  0.00           C
ATOM    727  HD1 ARG A  53      51.607  23.134  45.892  1.00  0.00           H
ATOM    728  HD2 ARG A  53      50.178  23.662  46.826  1.00  0.00           H
ATOM    729  NE  ARG A  53      51.572  25.249  46.130  1.00  0.00           N
ATOM    730  HE  ARG A  53      51.996  25.635  45.296  1.00  0.00           H
ATOM    731  CZ  ARG A  53      51.600  26.024  47.203  1.00  0.00           C
ATOM    732  NH1 ARG A  53      51.285  25.565  48.357  1.00  0.00           N
ATOM    733 1HH1 ARG A  53      51.104  24.612  48.639  1.00  0.00           H
ATOM    734 2HH1 ARG A  53      51.109  26.198  49.132  1.00  0.00           H
ATOM    735  NH2 ARG A  53      52.013  27.282  47.162  1.00  0.00           N
ATOM    736 1HH2 ARG A  53      52.190  27.712  46.270  1.00  0.00           H
ATOM    737 2HH2 ARG A  53      52.030  27.706  48.080  1.00  0.00           H
ATOM    738  C   ARG A  53      47.786  23.123  42.827  1.00  0.00           C
ATOM    739  O   ARG A  53      48.308  22.801  41.754  1.00  0.00           O
ATOM    740  N   GLN A  54      46.964  22.370  43.539  1.00  0.00           N
ATOM    741  H   GLN A  54      46.453  22.857  44.264  1.00  0.00           H
ATOM    742  CA  GLN A  54      46.607  20.951  43.266  1.00  0.00           C
ATOM    743  HA  GLN A  54      47.539  20.460  43.011  1.00  0.00           H
ATOM    744  CB  GLN A  54      45.935  20.310  44.470  1.00  0.00           C
ATOM    745  HB1 GLN A  54      45.909  19.263  44.186  1.00  0.00           H
ATOM    746  HB2 GLN A  54      44.916  20.661  44.629  1.00  0.00           H
ATOM    747  CG  GLN A  54      46.598  20.563  45.788  1.00  0.00           C
ATOM    748  HG1 GLN A  54      46.879  21.606  45.836  1.00  0.00           H
ATOM    749  HG2 GLN A  54      47.506  19.954  45.757  1.00  0.00           H
ATOM    750  CD  GLN A  54      45.674  20.084  46.964  1.00  0.00           C
ATOM    751  OE1 GLN A  54      44.626  19.445  46.882  1.00  0.00           O
ATOM    752  NE2 GLN A  54      45.983  20.652  48.125  1.00  0.00           N
ATOM    753 1HE2 GLN A  54      46.757  21.290  48.178  1.00  0.00           H
ATOM    754 2HE2 GLN A  54      45.434  20.569  48.975  1.00  0.00           H
ATOM    755  C   GLN A  54      45.740  20.698  42.079  1.00  0.00           C
ATOM    756  O   GLN A  54      46.080  19.963  41.141  1.00  0.00           O
ATOM    757  N   ARG A  55      44.600  21.415  41.978  1.00  0.00           N
ATOM    758  H   ARG A  55      44.465  21.993  42.798  1.00  0.00           H
ATOM    759  CA  ARG A  55      43.449  21.003  41.084  1.00  0.00           C
ATOM    760  HA  ARG A  55      43.496  19.954  40.807  1.00  0.00           H
ATOM    761  CB  ARG A  55      42.041  21.136  41.937  1.00  0.00           C
ATOM    762  HB1 ARG A  55      41.150  21.006  41.334  1.00  0.00           H
ATOM    763  HB2 ARG A  55      41.879  22.186  42.180  1.00  0.00           H
ATOM    764  CG  ARG A  55      42.114  20.206  43.174  1.00  0.00           C
ATOM    765  HG1 ARG A  55      41.404  20.552  43.930  1.00  0.00           H
ATOM    766  HG2 ARG A  55      43.094  20.058  43.610  1.00  0.00           H
ATOM    767  CD  ARG A  55      41.609  18.806  42.790  1.00  0.00           C
ATOM    768  HD1 ARG A  55      40.587  18.921  42.428  1.00  0.00           H
ATOM    769  HD2 ARG A  55      41.576  18.147  43.664  1.00  0.00           H
ATOM    770  NE  ARG A  55      42.424  18.060  41.798  1.00  0.00           N
ATOM    771  HE  ARG A  55      42.162  18.135  40.820  1.00  0.00           H
ATOM    772  CZ  ARG A  55      43.500  17.312  42.057  1.00  0.00           C
ATOM    773  NH1 ARG A  55      43.965  17.188  43.243  1.00  0.00           N
ATOM    774 1HH1 ARG A  55      43.269  17.363  43.953  1.00  0.00           H
ATOM    775 2HH1 ARG A  55      44.691  16.489  43.266  1.00  0.00           H
ATOM    776  NH2 ARG A  55      44.280  16.799  41.141  1.00  0.00           N
ATOM    777 1HH2 ARG A  55      43.905  16.755  40.208  1.00  0.00           H
ATOM    778 2HH2 ARG A  55      45.080  16.215  41.333  1.00  0.00           H
ATOM    779  C   ARG A  55      43.433  21.735  39.783  1.00  0.00           C
ATOM    780  O   ARG A  55      42.905  21.173  38.865  1.00  0.00           O
ATOM    781  N   LEU A  56      43.958  22.937  39.713  1.00  0.00           N
ATOM    782  H   LEU A  56      44.248  23.402  40.567  1.00  0.00           H
ATOM    783  CA  LEU A  56      44.291  23.598  38.454  1.00  0.00           C
ATOM    784  HA  LEU A  56      43.800  23.100  37.612  1.00  0.00           H
ATOM    785  CB  LEU A  56      43.717  25.057  38.350  1.00  0.00           C
ATOM    786  HB1 LEU A  56      44.060  25.498  37.414  1.00  0.00           H
ATOM    787  HB2 LEU A  56      44.094  25.638  39.186  1.00  0.00           H
ATOM    788  CG  LEU A  56      42.189  25.326  38.258  1.00  0.00           C
ATOM    789  HG  LEU A  56      42.004  26.371  38.029  1.00  0.00           H
ATOM    790  CD1 LEU A  56      41.471  24.624  37.090  1.00  0.00           C
ATOM    791 1HD1 LEU A  56      40.426  24.926  37.080  1.00  0.00           H
ATOM    792 2HD1 LEU A  56      41.766  24.906  36.074  1.00  0.00           H
ATOM    793 3HD1 LEU A  56      41.494  23.537  37.133  1.00  0.00           H
ATOM    794  CD2 LEU A  56      41.503  24.952  39.629  1.00  0.00           C
ATOM    795 1HD2 LEU A  56      42.025  25.479  40.429  1.00  0.00           H
ATOM    796 2HD2 LEU A  56      40.477  25.288  39.506  1.00  0.00           H
ATOM    797 3HD2 LEU A  56      41.456  23.875  39.765  1.00  0.00           H
ATOM    798  C   LEU A  56      45.776  23.602  38.088  1.00  0.00           C
ATOM    799  O   LEU A  56      46.125  24.165  37.026  1.00  0.00           O
ATOM    800  N   GLY A  57      46.687  23.081  38.943  1.00  0.00           N
ATOM    801  H   GLY A  57      46.314  22.789  39.837  1.00  0.00           H
ATOM    802  CA  GLY A  57      48.017  22.719  38.492  1.00  0.00           C
ATOM    803  HA1 GLY A  57      48.099  22.355  37.469  1.00  0.00           H
ATOM    804  HA2 GLY A  57      48.341  21.912  39.155  1.00  0.00           H
ATOM    805  C   GLY A  57      49.020  23.900  38.553  1.00  0.00           C
ATOM    806  O   GLY A  57      50.049  23.851  37.853  1.00  0.00           O
ATOM    807  N   LEU A  58      48.629  25.006  39.245  1.00  0.00           N
ATOM    808  H   LEU A  58      47.831  24.976  39.851  1.00  0.00           H
ATOM    809  CA  LEU A  58      49.372  26.240  39.028  1.00  0.00           C
ATOM    810  HA  LEU A  58      49.607  26.216  37.963  1.00  0.00           H
ATOM    811  CB  LEU A  58      48.428  27.365  39.415  1.00  0.00           C
ATOM    812  HB1 LEU A  58      48.962  28.316  39.345  1.00  0.00           H
ATOM    813  HB2 LEU A  58      48.090  27.277  40.456  1.00  0.00           H
ATOM    814  CG  LEU A  58      47.152  27.431  38.550  1.00  0.00           C
ATOM    815  HG  LEU A  58      46.710  26.447  38.372  1.00  0.00           H
ATOM    816  CD1 LEU A  58      46.070  28.248  39.197  1.00  0.00           C
ATOM    817 1HD1 LEU A  58      45.611  27.597  39.939  1.00  0.00           H
ATOM    818 2HD1 LEU A  58      46.377  29.223  39.566  1.00  0.00           H
ATOM    819 3HD1 LEU A  58      45.312  28.399  38.427  1.00  0.00           H
ATOM    820  CD2 LEU A  58      47.414  28.105  37.193  1.00  0.00           C
ATOM    821 1HD2 LEU A  58      46.438  28.171  36.712  1.00  0.00           H
ATOM    822 2HD2 LEU A  58      47.731  29.143  37.351  1.00  0.00           H
ATOM    823 3HD2 LEU A  58      48.201  27.649  36.587  1.00  0.00           H
ATOM    824  C   LEU A  58      50.653  26.354  39.823  1.00  0.00           C
ATOM    825  O   LEU A  58      50.564  25.873  40.926  1.00  0.00           O
ATOM    826  N   GLN A  59      51.748  27.008  39.431  1.00  0.00           N
ATOM    827  H   GLN A  59      51.828  27.367  38.484  1.00  0.00           H
ATOM    828  CA  GLN A  59      52.680  27.455  40.504  1.00  0.00           C
ATOM    829  HA  GLN A  59      52.985  26.620  41.132  1.00  0.00           H
ATOM    830  CB  GLN A  59      54.007  27.882  39.928  1.00  0.00           C
ATOM    831  HB1 GLN A  59      54.532  28.225  40.819  1.00  0.00           H
ATOM    832  HB2 GLN A  59      53.814  28.708  39.234  1.00  0.00           H
ATOM    833  CG  GLN A  59      54.907  26.738  39.253  1.00  0.00           C
ATOM    834  HG1 GLN A  59      55.743  27.157  38.686  1.00  0.00           H
ATOM    835  HG2 GLN A  59      54.350  26.188  38.486  1.00  0.00           H
ATOM    836  CD  GLN A  59      55.411  25.728  40.252  1.00  0.00           C
ATOM    837  OE1 GLN A  59      54.931  24.603  40.290  1.00  0.00           O
ATOM    838  NE2 GLN A  59      56.394  26.122  40.979  1.00  0.00           N
ATOM    839 1HE2 GLN A  59      56.724  27.078  40.892  1.00  0.00           H
ATOM    840 2HE2 GLN A  59      56.790  25.411  41.580  1.00  0.00           H
ATOM    841  C   GLN A  59      52.006  28.593  41.345  1.00  0.00           C
ATOM    842  O   GLN A  59      51.734  29.651  40.810  1.00  0.00           O
ATOM    843  N   LEU A  60      51.841  28.413  42.652  1.00  0.00           N
ATOM    844  H   LEU A  60      52.151  27.540  43.044  1.00  0.00           H
ATOM    845  CA  LEU A  60      51.193  29.380  43.606  1.00  0.00           C
ATOM    846  HA  LEU A  60      50.694  30.133  43.004  1.00  0.00           H
ATOM    847  CB  LEU A  60      50.167  28.595  44.470  1.00  0.00           C
ATOM    848  HB1 LEU A  60      50.640  27.812  45.053  1.00  0.00           H
ATOM    849  HB2 LEU A  60      49.531  28.170  43.690  1.00  0.00           H
ATOM    850  CG  LEU A  60      49.276  29.488  45.378  1.00  0.00           C
ATOM    851  HG  LEU A  60      49.939  30.099  45.980  1.00  0.00           H
ATOM    852  CD1 LEU A  60      48.433  30.515  44.624  1.00  0.00           C
ATOM    853 1HD1 LEU A  60      47.765  30.999  45.324  1.00  0.00           H
ATOM    854 2HD1 LEU A  60      49.042  31.359  44.278  1.00  0.00           H
ATOM    855 3HD1 LEU A  60      47.697  30.093  43.938  1.00  0.00           H
ATOM    856  CD2 LEU A  60      48.338  28.568  46.159  1.00  0.00           C
ATOM    857 1HD2 LEU A  60      47.611  28.150  45.471  1.00  0.00           H
ATOM    858 2HD2 LEU A  60      48.882  27.682  46.460  1.00  0.00           H
ATOM    859 3HD2 LEU A  60      47.837  29.121  46.951  1.00  0.00           H
ATOM    860  C   LEU A  60      52.237  30.127  44.470  1.00  0.00           C
ATOM    861  O   LEU A  60      53.086  29.505  45.143  1.00  0.00           O
ATOM    862  N   LEU A  61      52.243  31.464  44.362  1.00  0.00           N
ATOM    863  H   LEU A  61      51.690  31.900  43.630  1.00  0.00           H
ATOM    864  CA  LEU A  61      53.093  32.317  45.218  1.00  0.00           C
ATOM    865  HA  LEU A  61      53.992  31.794  45.569  1.00  0.00           H
ATOM    866  CB  LEU A  61      53.532  33.578  44.459  1.00  0.00           C
ATOM    867  HB1 LEU A  61      53.762  34.414  45.112  1.00  0.00           H
ATOM    868  HB2 LEU A  61      52.625  33.868  43.924  1.00  0.00           H
ATOM    869  CG  LEU A  61      54.709  33.343  43.519  1.00  0.00           C
ATOM    870  HG  LEU A  61      55.472  32.846  44.115  1.00  0.00           H
ATOM    871  CD1 LEU A  61      54.427  32.541  42.248  1.00  0.00           C
ATOM    872 1HD1 LEU A  61      53.494  32.887  41.796  1.00  0.00           H
ATOM    873 2HD1 LEU A  61      55.200  32.838  41.540  1.00  0.00           H
ATOM    874 3HD1 LEU A  61      54.335  31.462  42.343  1.00  0.00           H
ATOM    875  CD2 LEU A  61      55.185  34.774  43.089  1.00  0.00           C
ATOM    876 1HD2 LEU A  61      56.027  34.756  42.394  1.00  0.00           H
ATOM    877 2HD2 LEU A  61      54.422  35.261  42.473  1.00  0.00           H
ATOM    878 3HD2 LEU A  61      55.497  35.348  43.962  1.00  0.00           H
ATOM    879  C   LEU A  61      52.250  32.727  46.519  1.00  0.00           C
ATOM    880  O   LEU A  61      51.137  33.167  46.359  1.00  0.00           O
ATOM    881  N   GLU A  62      52.787  32.587  47.729  1.00  0.00           N
ATOM    882  H   GLU A  62      53.718  32.218  47.863  1.00  0.00           H
ATOM    883  CA  GLU A  62      51.938  32.695  48.974  1.00  0.00           C
ATOM    884  HA  GLU A  62      50.952  33.056  48.678  1.00  0.00           H
ATOM    885  CB  GLU A  62      51.955  31.326  49.722  1.00  0.00           C
ATOM    886  HB1 GLU A  62      51.589  31.485  50.732  1.00  0.00           H
ATOM    887  HB2 GLU A  62      52.972  30.949  49.781  1.00  0.00           H
ATOM    888  CG  GLU A  62      51.073  30.293  49.037  1.00  0.00           C
ATOM    889  HG1 GLU A  62      51.603  30.026  48.122  1.00  0.00           H
ATOM    890  HG2 GLU A  62      50.106  30.751  48.851  1.00  0.00           H
ATOM    891  CD  GLU A  62      51.062  29.012  49.878  1.00  0.00           C
ATOM    892  OE1 GLU A  62      51.944  28.133  49.812  1.00  0.00           O
ATOM    893  OE2 GLU A  62      50.039  28.891  50.622  1.00  0.00           O
ATOM    894  C   GLU A  62      52.604  33.653  49.968  1.00  0.00           C
ATOM    895  O   GLU A  62      53.579  33.310  50.602  1.00  0.00           O
ATOM    896  N   LEU A  63      52.079  34.844  50.240  1.00  0.00           N
ATOM    897  H   LEU A  63      51.215  35.165  49.822  1.00  0.00           H
ATOM    898  CA  LEU A  63      52.756  35.821  51.074  1.00  0.00           C
ATOM    899  HA  LEU A  63      53.787  35.477  51.160  1.00  0.00           H
ATOM    900  CB  LEU A  63      52.716  37.246  50.380  1.00  0.00           C
ATOM    901  HB1 LEU A  63      53.369  37.955  50.878  1.00  0.00           H
ATOM    902  HB2 LEU A  63      51.700  37.635  50.495  1.00  0.00           H
ATOM    903  CG  LEU A  63      53.092  37.323  48.908  1.00  0.00           C
ATOM    904  HG  LEU A  63      52.487  36.617  48.340  1.00  0.00           H
ATOM    905  CD1 LEU A  63      53.008  38.722  48.293  1.00  0.00           C
ATOM    906 1HD1 LEU A  63      53.391  38.851  47.279  1.00  0.00           H
ATOM    907 2HD1 LEU A  63      52.016  39.156  48.410  1.00  0.00           H
ATOM    908 3HD1 LEU A  63      53.467  39.394  49.015  1.00  0.00           H
ATOM    909  CD2 LEU A  63      54.566  36.855  48.607  1.00  0.00           C
ATOM    910 1HD2 LEU A  63      54.951  37.172  47.640  1.00  0.00           H
ATOM    911 2HD2 LEU A  63      55.246  37.199  49.399  1.00  0.00           H
ATOM    912 3HD2 LEU A  63      54.429  35.777  48.594  1.00  0.00           H
ATOM    913  C   LEU A  63      52.115  35.832  52.462  1.00  0.00           C
ATOM    914  O   LEU A  63      50.882  35.737  52.630  1.00  0.00           O
ATOM    915  N   PRO A  64      52.889  36.196  53.525  1.00  0.00           N
ATOM    916  CD  PRO A  64      54.299  36.506  53.531  1.00  0.00           C
ATOM    917  HD1 PRO A  64      54.398  37.411  52.938  1.00  0.00           H
ATOM    918  HD2 PRO A  64      54.899  35.641  53.244  1.00  0.00           H
ATOM    919  CG  PRO A  64      54.638  36.869  54.957  1.00  0.00           C
ATOM    920  HG1 PRO A  64      54.457  37.919  55.211  1.00  0.00           H
ATOM    921  HG2 PRO A  64      55.607  36.545  55.332  1.00  0.00           H
ATOM    922  CB  PRO A  64      53.556  36.133  55.795  1.00  0.00           C
ATOM    923  HB1 PRO A  64      53.194  36.768  56.608  1.00  0.00           H
ATOM    924  HB2 PRO A  64      53.999  35.215  56.166  1.00  0.00           H
ATOM    925  CA  PRO A  64      52.382  35.913  54.871  1.00  0.00           C
ATOM    926  HA  PRO A  64      52.147  34.854  54.949  1.00  0.00           H
ATOM    927  C   PRO A  64      51.188  36.763  55.353  1.00  0.00           C
ATOM    928  O   PRO A  64      51.091  37.980  55.089  1.00  0.00           O
ATOM    929  N   PRO A  65      50.456  36.209  56.311  1.00  0.00           N
ATOM    930  CD  PRO A  65      50.414  34.842  56.711  1.00  0.00           C
ATOM    931  HD1 PRO A  65      51.386  34.406  56.951  1.00  0.00           H
ATOM    932  HD2 PRO A  65      49.937  34.390  55.836  1.00  0.00           H
ATOM    933  CG  PRO A  65      49.597  34.818  57.996  1.00  0.00           C
ATOM    934  HG1 PRO A  65      50.147  35.188  58.863  1.00  0.00           H
ATOM    935  HG2 PRO A  65      49.160  33.816  57.996  1.00  0.00           H
ATOM    936  CB  PRO A  65      48.496  35.842  57.766  1.00  0.00           C
ATOM    937  HB1 PRO A  65      48.053  36.204  58.704  1.00  0.00           H
ATOM    938  HB2 PRO A  65      47.684  35.488  57.135  1.00  0.00           H
ATOM    939  CA  PRO A  65      49.373  36.949  57.016  1.00  0.00           C
ATOM    940  HA  PRO A  65      48.796  37.500  56.283  1.00  0.00           H
ATOM    941  C   PRO A  65      50.027  37.949  58.005  1.00  0.00           C
ATOM    942  O   PRO A  65      50.547  37.481  58.998  1.00  0.00           O
ATOM    943  N   GLU A  66      49.906  39.250  57.760  1.00  0.00           N
ATOM    944  H   GLU A  66      49.588  39.548  56.850  1.00  0.00           H
ATOM    945  CA  GLU A  66      50.623  40.225  58.608  1.00  0.00           C
ATOM    946  HA  GLU A  66      51.129  39.698  59.418  1.00  0.00           H
ATOM    947  CB  GLU A  66      51.763  40.998  57.870  1.00  0.00           C
ATOM    948  HB1 GLU A  66      51.256  41.702  57.198  1.00  0.00           H
ATOM    949  HB2 GLU A  66      52.362  40.318  57.271  1.00  0.00           H
ATOM    950  CG  GLU A  66      52.714  41.843  58.780  1.00  0.00           C
ATOM    951  HG1 GLU A  66      52.165  42.602  59.332  1.00  0.00           H
ATOM    952  HG2 GLU A  66      53.429  42.412  58.175  1.00  0.00           H
ATOM    953  CD  GLU A  66      53.517  41.053  59.794  1.00  0.00           C
ATOM    954  OE1 GLU A  66      54.694  40.664  59.519  1.00  0.00           O
ATOM    955  OE2 GLU A  66      53.012  40.818  60.881  1.00  0.00           O
ATOM    956  C   GLU A  66      49.617  41.195  59.300  1.00  0.00           C
ATOM    957  O   GLU A  66      48.816  41.788  58.659  1.00  0.00           O
ATOM    958  N   GLU A  67      49.656  41.378  60.617  1.00  0.00           N
ATOM    959  H   GLU A  67      50.280  40.779  61.120  1.00  0.00           H
ATOM    960  CA  GLU A  67      48.690  42.304  61.293  1.00  0.00           C
ATOM    961  HA  GLU A  67      47.773  42.077  60.749  1.00  0.00           H
ATOM    962  CB  GLU A  67      48.648  42.028  62.811  1.00  0.00           C
ATOM    963  HB1 GLU A  67      48.516  40.945  62.806  1.00  0.00           H
ATOM    964  HB2 GLU A  67      47.700  42.503  63.066  1.00  0.00           H
ATOM    965  CG  GLU A  67      49.739  42.613  63.753  1.00  0.00           C
ATOM    966  HG1 GLU A  67      49.748  43.697  63.660  1.00  0.00           H
ATOM    967  HG2 GLU A  67      50.698  42.346  63.305  1.00  0.00           H
ATOM    968  CD  GLU A  67      49.610  42.068  65.154  1.00  0.00           C
ATOM    969  OE1 GLU A  67      50.437  41.211  65.596  1.00  0.00           O
ATOM    970  OE2 GLU A  67      48.758  42.549  65.930  1.00  0.00           O
ATOM    971  C   GLU A  67      48.913  43.798  61.125  1.00  0.00           C
ATOM    972  O   GLU A  67      47.950  44.576  61.255  1.00  0.00           O
ATOM    973  N   SER A  68      50.143  44.172  60.754  1.00  0.00           N
ATOM    974  H   SER A  68      50.906  43.523  60.871  1.00  0.00           H
ATOM    975  CA  SER A  68      50.513  45.548  60.423  1.00  0.00           C
ATOM    976  HA  SER A  68      50.006  46.219  61.121  1.00  0.00           H
ATOM    977  CB  SER A  68      52.039  45.820  60.521  1.00  0.00           C
ATOM    978  HB1 SER A  68      52.155  46.905  60.552  1.00  0.00           H
ATOM    979  HB2 SER A  68      52.565  45.442  59.641  1.00  0.00           H
ATOM    980  OG  SER A  68      52.609  45.119  61.678  1.00  0.00           O
ATOM    981  HG  SER A  68      53.426  45.531  61.960  1.00  0.00           H
ATOM    982  C   SER A  68      50.012  46.000  58.965  1.00  0.00           C
ATOM    983  O   SER A  68      50.022  47.208  58.695  1.00  0.00           O
ATOM    984  N   LEU A  69      49.527  45.078  58.169  1.00  0.00           N
ATOM    985  H   LEU A  69      49.484  44.107  58.418  1.00  0.00           H
ATOM    986  CA  LEU A  69      48.848  45.351  56.825  1.00  0.00           C
ATOM    987  HA  LEU A  69      48.951  46.424  56.678  1.00  0.00           H
ATOM    988  CB  LEU A  69      49.752  44.679  55.676  1.00  0.00           C
ATOM    989  HB1 LEU A  69      49.435  45.110  54.720  1.00  0.00           H
ATOM    990  HB2 LEU A  69      49.610  43.599  55.680  1.00  0.00           H
ATOM    991  CG  LEU A  69      51.199  44.819  55.830  1.00  0.00           C
ATOM    992  HG  LEU A  69      51.465  44.501  56.843  1.00  0.00           H
ATOM    993  CD1 LEU A  69      52.005  43.975  54.762  1.00  0.00           C
ATOM    994 1HD1 LEU A  69      52.854  44.558  54.397  1.00  0.00           H
ATOM    995 2HD1 LEU A  69      52.423  43.054  55.161  1.00  0.00           H
ATOM    996 3HD1 LEU A  69      51.454  43.721  53.853  1.00  0.00           H
ATOM    997  CD2 LEU A  69      51.706  46.223  55.692  1.00  0.00           C
ATOM    998 1HD2 LEU A  69      51.601  46.609  54.676  1.00  0.00           H
ATOM    999 2HD2 LEU A  69      51.050  46.858  56.296  1.00  0.00           H
ATOM   1000 3HD2 LEU A  69      52.750  46.347  55.985  1.00  0.00           H
ATOM   1001  C   LEU A  69      47.351  44.960  56.778  1.00  0.00           C
ATOM   1002  O   LEU A  69      47.014  43.980  56.108  1.00  0.00           O
ATOM   1003  N   PRO A  70      46.452  45.561  57.558  1.00  0.00           N
ATOM   1004  CD  PRO A  70      46.577  46.960  57.912  1.00  0.00           C
ATOM   1005  HD1 PRO A  70      47.093  47.433  57.065  1.00  0.00           H
ATOM   1006  HD2 PRO A  70      47.150  47.018  58.837  1.00  0.00           H
ATOM   1007  CG  PRO A  70      45.186  47.526  58.075  1.00  0.00           C
ATOM   1008  HG1 PRO A  70      44.796  47.847  57.116  1.00  0.00           H
ATOM   1009  HG2 PRO A  70      45.201  48.401  58.729  1.00  0.00           H
ATOM   1010  CB  PRO A  70      44.469  46.349  58.701  1.00  0.00           C
ATOM   1011  HB1 PRO A  70      43.384  46.410  58.618  1.00  0.00           H
ATOM   1012  HB2 PRO A  70      44.699  46.175  59.755  1.00  0.00           H
ATOM   1013  CA  PRO A  70      45.074  45.202  57.883  1.00  0.00           C
ATOM   1014  HA  PRO A  70      45.171  44.323  58.519  1.00  0.00           H
ATOM   1015  C   PRO A  70      44.219  44.721  56.668  1.00  0.00           C
ATOM   1016  O   PRO A  70      43.247  44.021  56.852  1.00  0.00           O
ATOM   1017  N   LEU A  71      44.534  45.216  55.456  1.00  0.00           N
ATOM   1018  H   LEU A  71      45.349  45.814  55.427  1.00  0.00           H
ATOM   1019  CA  LEU A  71      43.957  44.796  54.186  1.00  0.00           C
ATOM   1020  HA  LEU A  71      43.069  44.218  54.469  1.00  0.00           H
ATOM   1021  CB  LEU A  71      43.409  45.962  53.337  1.00  0.00           C
ATOM   1022  HB1 LEU A  71      42.989  45.590  52.399  1.00  0.00           H
ATOM   1023  HB2 LEU A  71      44.236  46.644  53.180  1.00  0.00           H
ATOM   1024  CG  LEU A  71      42.195  46.659  53.960  1.00  0.00           C
ATOM   1025  HG  LEU A  71      42.486  47.201  54.865  1.00  0.00           H
ATOM   1026  CD1 LEU A  71      41.628  47.772  53.073  1.00  0.00           C
ATOM   1027 1HD1 LEU A  71      42.111  48.752  53.112  1.00  0.00           H
ATOM   1028 2HD1 LEU A  71      41.491  47.446  52.038  1.00  0.00           H
ATOM   1029 3HD1 LEU A  71      40.598  47.912  53.383  1.00  0.00           H
ATOM   1030  CD2 LEU A  71      41.137  45.763  54.381  1.00  0.00           C
ATOM   1031 1HD2 LEU A  71      40.927  45.161  53.491  1.00  0.00           H
ATOM   1032 2HD2 LEU A  71      41.348  44.955  55.090  1.00  0.00           H
ATOM   1033 3HD2 LEU A  71      40.332  46.260  54.916  1.00  0.00           H
ATOM   1034  C   LEU A  71      44.564  43.701  53.307  1.00  0.00           C
ATOM   1035  O   LEU A  71      43.884  43.026  52.464  1.00  0.00           O
ATOM   1036  N   GLY A  72      45.862  43.373  53.576  1.00  0.00           N
ATOM   1037  H   GLY A  72      46.320  43.864  54.338  1.00  0.00           H
ATOM   1038  CA  GLY A  72      46.568  42.134  53.099  1.00  0.00           C
ATOM   1039  HA1 GLY A  72      46.720  41.490  53.960  1.00  0.00           H
ATOM   1040  HA2 GLY A  72      47.551  42.507  52.832  1.00  0.00           H
ATOM   1041  C   GLY A  72      46.006  41.309  51.978  1.00  0.00           C
ATOM   1042  O   GLY A  72      46.509  41.350  50.867  1.00  0.00           O
ATOM   1043  N   PRO A  73      45.040  40.367  52.322  1.00  0.00           N
ATOM   1044  CD  PRO A  73      44.616  40.132  53.715  1.00  0.00           C
ATOM   1045  HD1 PRO A  73      44.294  41.058  54.182  1.00  0.00           H
ATOM   1046  HD2 PRO A  73      45.375  39.626  54.321  1.00  0.00           H
ATOM   1047  CG  PRO A  73      43.359  39.274  53.423  1.00  0.00           C
ATOM   1048  HG1 PRO A  73      42.590  39.952  53.067  1.00  0.00           H
ATOM   1049  HG2 PRO A  73      43.014  38.657  54.252  1.00  0.00           H
ATOM   1050  CB  PRO A  73      43.730  38.397  52.159  1.00  0.00           C
ATOM   1051  HB1 PRO A  73      42.846  37.970  51.703  1.00  0.00           H
ATOM   1052  HB2 PRO A  73      44.384  37.595  52.502  1.00  0.00           H
ATOM   1053  CA  PRO A  73      44.498  39.367  51.397  1.00  0.00           C
ATOM   1054  HA  PRO A  73      45.328  38.840  50.935  1.00  0.00           H
ATOM   1055  C   PRO A  73      43.675  39.923  50.276  1.00  0.00           C
ATOM   1056  O   PRO A  73      43.290  39.128  49.406  1.00  0.00           O
ATOM   1057  N   LEU A  74      43.402  41.231  50.231  1.00  0.00           N
ATOM   1058  H   LEU A  74      43.936  41.801  50.875  1.00  0.00           H
ATOM   1059  CA  LEU A  74      42.598  41.861  49.217  1.00  0.00           C
ATOM   1060  HA  LEU A  74      42.006  41.094  48.709  1.00  0.00           H
ATOM   1061  CB  LEU A  74      41.693  42.937  49.765  1.00  0.00           C
ATOM   1062  HB1 LEU A  74      41.079  43.181  48.897  1.00  0.00           H
ATOM   1063  HB2 LEU A  74      42.303  43.806  50.002  1.00  0.00           H
ATOM   1064  CG  LEU A  74      40.735  42.619  50.978  1.00  0.00           C
ATOM   1065  HG  LEU A  74      41.393  42.470  51.842  1.00  0.00           H
ATOM   1066  CD1 LEU A  74      39.731  43.798  51.097  1.00  0.00           C
ATOM   1067 1HD1 LEU A  74      40.056  44.816  50.904  1.00  0.00           H
ATOM   1068 2HD1 LEU A  74      38.913  43.730  50.379  1.00  0.00           H
ATOM   1069 3HD1 LEU A  74      39.294  43.864  52.102  1.00  0.00           H
ATOM   1070  CD2 LEU A  74      39.928  41.316  50.788  1.00  0.00           C
ATOM   1071 1HD2 LEU A  74      40.560  40.429  50.879  1.00  0.00           H
ATOM   1072 2HD2 LEU A  74      39.188  41.185  51.576  1.00  0.00           H
ATOM   1073 3HD2 LEU A  74      39.509  41.339  49.779  1.00  0.00           H
ATOM   1074  C   LEU A  74      43.474  42.353  48.137  1.00  0.00           C
ATOM   1075  O   LEU A  74      43.333  43.451  47.640  1.00  0.00           O
ATOM   1076  N   LEU A  75      44.435  41.537  47.706  1.00  0.00           N
ATOM   1077  H   LEU A  75      44.373  40.555  47.946  1.00  0.00           H
ATOM   1078  CA  LEU A  75      45.516  41.984  46.847  1.00  0.00           C
ATOM   1079  HA  LEU A  75      45.922  42.911  47.271  1.00  0.00           H
ATOM   1080  CB  LEU A  75      46.674  40.969  46.895  1.00  0.00           C
ATOM   1081  HB1 LEU A  75      46.748  40.665  47.946  1.00  0.00           H
ATOM   1082  HB2 LEU A  75      47.624  41.464  46.679  1.00  0.00           H
ATOM   1083  CG  LEU A  75      46.532  39.738  45.993  1.00  0.00           C
ATOM   1084  HG  LEU A  75      46.389  39.966  44.933  1.00  0.00           H
ATOM   1085  CD1 LEU A  75      47.836  38.964  46.003  1.00  0.00           C
ATOM   1086 1HD1 LEU A  75      48.742  39.558  45.926  1.00  0.00           H
ATOM   1087 2HD1 LEU A  75      47.929  38.331  46.882  1.00  0.00           H
ATOM   1088 3HD1 LEU A  75      47.885  38.284  45.154  1.00  0.00           H
ATOM   1089  CD2 LEU A  75      45.505  38.646  46.464  1.00  0.00           C
ATOM   1090 1HD2 LEU A  75      44.513  39.083  46.390  1.00  0.00           H
ATOM   1091 2HD2 LEU A  75      45.586  37.723  45.893  1.00  0.00           H
ATOM   1092 3HD2 LEU A  75      45.611  38.447  47.526  1.00  0.00           H
ATOM   1093  C   LEU A  75      45.164  42.362  45.379  1.00  0.00           C
ATOM   1094  O   LEU A  75      45.954  43.094  44.715  1.00  0.00           O
ATOM   1095  N   GLY A  76      43.948  42.053  44.862  1.00  0.00           N
ATOM   1096  H   GLY A  76      43.389  41.408  45.396  1.00  0.00           H
ATOM   1097  CA  GLY A  76      43.549  42.385  43.544  1.00  0.00           C
ATOM   1098  HA1 GLY A  76      42.828  41.736  43.035  1.00  0.00           H
ATOM   1099  HA2 GLY A  76      44.346  42.294  42.813  1.00  0.00           H
ATOM   1100  C   GLY A  76      42.963  43.819  43.514  1.00  0.00           C
ATOM   1101  O   GLY A  76      42.543  44.248  42.484  1.00  0.00           O
ATOM   1102  N   ASP A  77      43.057  44.567  44.607  1.00  0.00           N
ATOM   1103  H   ASP A  77      43.226  44.217  45.552  1.00  0.00           H
ATOM   1104  CA  ASP A  77      42.824  46.050  44.604  1.00  0.00           C
ATOM   1105  HA  ASP A  77      42.013  46.235  43.905  1.00  0.00           H
ATOM   1106  CB  ASP A  77      42.458  46.603  45.998  1.00  0.00           C
ATOM   1107  HB1 ASP A  77      42.323  47.674  45.864  1.00  0.00           H
ATOM   1108  HB2 ASP A  77      43.343  46.508  46.628  1.00  0.00           H
ATOM   1109  CG  ASP A  77      41.210  45.970  46.573  1.00  0.00           C
ATOM   1110  OD1 ASP A  77      40.869  46.481  47.632  1.00  0.00           O
ATOM   1111  OD2 ASP A  77      40.489  45.106  45.970  1.00  0.00           O
ATOM   1112  C   ASP A  77      44.178  46.683  44.153  1.00  0.00           C
ATOM   1113  O   ASP A  77      44.137  47.830  43.612  1.00  0.00           O
ATOM   1114  N   THR A  78      45.358  46.050  44.370  1.00  0.00           N
ATOM   1115  H   THR A  78      45.389  45.165  44.852  1.00  0.00           H
ATOM   1116  CA  THR A  78      46.608  46.818  44.452  1.00  0.00           C
ATOM   1117  HA  THR A  78      46.292  47.867  44.449  1.00  0.00           H
ATOM   1118  CB  THR A  78      47.528  46.412  45.644  1.00  0.00           C
ATOM   1119  HB  THR A  78      48.426  47.029  45.616  1.00  0.00           H
ATOM   1120  CG2 THR A  78      46.864  46.587  47.037  1.00  0.00           C
ATOM   1121 1HG2 THR A  78      46.147  47.393  46.876  1.00  0.00           H
ATOM   1122 2HG2 THR A  78      46.367  45.691  47.398  1.00  0.00           H
ATOM   1123 3HG2 THR A  78      47.545  47.047  47.758  1.00  0.00           H
ATOM   1124  OG1 THR A  78      47.885  45.058  45.547  1.00  0.00           O
ATOM   1125  HG1 THR A  78      47.223  44.437  45.241  1.00  0.00           H
ATOM   1126  C   THR A  78      47.439  46.691  43.192  1.00  0.00           C
ATOM   1127  O   THR A  78      48.343  47.508  42.899  1.00  0.00           O
ATOM   1128  N   ALA A  79      47.193  45.743  42.416  1.00  0.00           N
ATOM   1129  H   ALA A  79      46.352  45.217  42.636  1.00  0.00           H
ATOM   1130  CA  ALA A  79      47.860  45.259  41.136  1.00  0.00           C
ATOM   1131  HA  ALA A  79      48.323  46.129  40.656  1.00  0.00           H
ATOM   1132  CB  ALA A  79      48.979  44.238  41.509  1.00  0.00           C
ATOM   1133  HB1 ALA A  79      48.511  43.504  42.157  1.00  0.00           H
ATOM   1134  HB2 ALA A  79      49.312  43.809  40.554  1.00  0.00           H
ATOM   1135  HB3 ALA A  79      49.770  44.682  42.106  1.00  0.00           H
ATOM   1136  C   ALA A  79      46.708  44.809  40.176  1.00  0.00           C
ATOM   1137  O   ALA A  79      45.629  44.439  40.632  1.00  0.00           O
ATOM   1138  N   VAL A  80      47.068  45.077  38.930  1.00  0.00           N
ATOM   1139  H   VAL A  80      47.997  45.455  38.798  1.00  0.00           H
ATOM   1140  CA  VAL A  80      46.312  44.608  37.713  1.00  0.00           C
ATOM   1141  HA  VAL A  80      45.683  43.741  37.877  1.00  0.00           H
ATOM   1142  CB  VAL A  80      45.414  45.771  37.159  1.00  0.00           C
ATOM   1143  HB  VAL A  80      46.020  46.646  36.933  1.00  0.00           H
ATOM   1144  CG1 VAL A  80      44.640  45.367  35.876  1.00  0.00           C
ATOM   1145 1HG1 VAL A  80      45.295  45.186  35.022  1.00  0.00           H
ATOM   1146 2HG1 VAL A  80      44.031  44.470  36.018  1.00  0.00           H
ATOM   1147 3HG1 VAL A  80      44.070  46.238  35.540  1.00  0.00           H
ATOM   1148  CG2 VAL A  80      44.359  46.243  38.170  1.00  0.00           C
ATOM   1149 1HG2 VAL A  80      44.781  46.435  39.162  1.00  0.00           H
ATOM   1150 2HG2 VAL A  80      43.960  47.213  37.875  1.00  0.00           H
ATOM   1151 3HG2 VAL A  80      43.485  45.581  38.165  1.00  0.00           H
ATOM   1152  C   VAL A  80      47.342  44.154  36.689  1.00  0.00           C
ATOM   1153  O   VAL A  80      48.144  45.011  36.352  1.00  0.00           O
ATOM   1154  N   ILE A  81      47.301  42.947  36.166  1.00  0.00           N
ATOM   1155  H   ILE A  81      46.513  42.400  36.489  1.00  0.00           H
ATOM   1156  CA  ILE A  81      48.317  42.271  35.383  1.00  0.00           C
ATOM   1157  HA  ILE A  81      49.101  43.022  35.273  1.00  0.00           H
ATOM   1158  CB  ILE A  81      48.975  41.045  36.036  1.00  0.00           C
ATOM   1159  HB  ILE A  81      48.161  40.368  36.285  1.00  0.00           H
ATOM   1160  CG2 ILE A  81      49.931  40.286  35.067  1.00  0.00           C
ATOM   1161 1HG2 ILE A  81      50.637  40.971  34.590  1.00  0.00           H
ATOM   1162 2HG2 ILE A  81      50.604  39.557  35.518  1.00  0.00           H
ATOM   1163 3HG2 ILE A  81      49.383  39.932  34.197  1.00  0.00           H
ATOM   1164  CG1 ILE A  81      49.683  41.441  37.356  1.00  0.00           C
ATOM   1165 1HG1 ILE A  81      50.117  42.435  37.255  1.00  0.00           H
ATOM   1166 2HG1 ILE A  81      50.539  40.771  37.398  1.00  0.00           H
ATOM   1167  CD  ILE A  81      48.911  41.259  38.681  1.00  0.00           C
ATOM   1168  HD1 ILE A  81      49.641  41.469  39.458  1.00  0.00           H
ATOM   1169  HD2 ILE A  81      47.967  41.798  38.784  1.00  0.00           H
ATOM   1170  HD3 ILE A  81      48.543  40.232  38.716  1.00  0.00           H
ATOM   1171  C   ILE A  81      47.745  42.036  33.975  1.00  0.00           C
ATOM   1172  O   ILE A  81      46.589  41.657  33.964  1.00  0.00           O
ATOM   1173  N   GLN A  82      48.507  42.302  32.908  1.00  0.00           N
ATOM   1174  H   GLN A  82      49.489  42.493  33.026  1.00  0.00           H
ATOM   1175  CA  GLN A  82      48.030  41.624  31.656  1.00  0.00           C
ATOM   1176  HA  GLN A  82      47.591  40.675  31.970  1.00  0.00           H
ATOM   1177  CB  GLN A  82      47.037  42.533  30.903  1.00  0.00           C
ATOM   1178  HB1 GLN A  82      47.640  43.221  30.315  1.00  0.00           H
ATOM   1179  HB2 GLN A  82      46.456  43.066  31.664  1.00  0.00           H
ATOM   1180  CG  GLN A  82      45.988  41.920  30.053  1.00  0.00           C
ATOM   1181  HG1 GLN A  82      45.564  42.754  29.487  1.00  0.00           H
ATOM   1182  HG2 GLN A  82      45.220  41.486  30.704  1.00  0.00           H
ATOM   1183  CD  GLN A  82      46.550  40.805  29.107  1.00  0.00           C
ATOM   1184  OE1 GLN A  82      46.450  39.605  29.247  1.00  0.00           O
ATOM   1185  NE2 GLN A  82      47.174  41.247  28.030  1.00  0.00           N
ATOM   1186 1HE2 GLN A  82      47.286  42.237  27.888  1.00  0.00           H
ATOM   1187 2HE2 GLN A  82      47.714  40.670  27.403  1.00  0.00           H
ATOM   1188  C   GLN A  82      49.216  41.308  30.765  1.00  0.00           C
ATOM   1189  O   GLN A  82      49.896  42.236  30.294  1.00  0.00           O
ATOM   1190  N   GLY A  83      49.371  40.008  30.547  1.00  0.00           N
ATOM   1191  H   GLY A  83      48.714  39.368  30.954  1.00  0.00           H
ATOM   1192  CA  GLY A  83      50.383  39.465  29.623  1.00  0.00           C
ATOM   1193  HA1 GLY A  83      50.338  40.006  28.678  1.00  0.00           H
ATOM   1194  HA2 GLY A  83      50.254  38.396  29.460  1.00  0.00           H
ATOM   1195  C   GLY A  83      51.788  39.581  30.216  1.00  0.00           C
ATOM   1196  O   GLY A  83      52.098  38.967  31.229  1.00  0.00           O
ATOM   1197  N   ASP A  84      52.627  40.412  29.574  1.00  0.00           N
ATOM   1198  H   ASP A  84      52.281  40.796  28.713  1.00  0.00           H
ATOM   1199  CA  ASP A  84      54.041  40.717  29.933  1.00  0.00           C
ATOM   1200  HA  ASP A  84      54.462  39.782  30.320  1.00  0.00           H
ATOM   1201  CB  ASP A  84      54.842  41.092  28.640  1.00  0.00           C
ATOM   1202  HB1 ASP A  84      55.069  40.154  28.144  1.00  0.00           H
ATOM   1203  HB2 ASP A  84      55.761  41.591  28.944  1.00  0.00           H
ATOM   1204  CG  ASP A  84      54.149  42.057  27.704  1.00  0.00           C
ATOM   1205  OD1 ASP A  84      54.475  42.209  26.537  1.00  0.00           O
ATOM   1206  OD2 ASP A  84      53.272  42.859  28.237  1.00  0.00           O
ATOM   1207  C   ASP A  84      54.218  41.815  31.078  1.00  0.00           C
ATOM   1208  O   ASP A  84      55.347  41.957  31.563  1.00  0.00           O
ATOM   1209  N   THR A  85      53.125  42.495  31.459  1.00  0.00           N
ATOM   1210  H   THR A  85      52.236  42.244  31.046  1.00  0.00           H
ATOM   1211  CA  THR A  85      53.104  43.785  32.259  1.00  0.00           C
ATOM   1212  HA  THR A  85      54.108  44.125  32.507  1.00  0.00           H
ATOM   1213  CB  THR A  85      52.547  44.826  31.288  1.00  0.00           C
ATOM   1214  HB  THR A  85      51.553  44.480  30.988  1.00  0.00           H
ATOM   1215  CG2 THR A  85      52.437  46.251  31.827  1.00  0.00           C
ATOM   1216 1HG2 THR A  85      51.890  46.867  31.105  1.00  0.00           H
ATOM   1217 2HG2 THR A  85      51.771  46.108  32.683  1.00  0.00           H
ATOM   1218 3HG2 THR A  85      53.369  46.782  32.034  1.00  0.00           H
ATOM   1219  OG1 THR A  85      53.291  44.900  30.113  1.00  0.00           O
ATOM   1220  HG1 THR A  85      53.226  44.038  29.694  1.00  0.00           H
ATOM   1221  C   THR A  85      52.180  43.718  33.501  1.00  0.00           C
ATOM   1222  O   THR A  85      51.148  43.165  33.385  1.00  0.00           O
ATOM   1223  N   ALA A  86      52.592  44.353  34.504  1.00  0.00           N
ATOM   1224  H   ALA A  86      53.528  44.719  34.607  1.00  0.00           H
ATOM   1225  CA  ALA A  86      51.765  44.654  35.717  1.00  0.00           C
ATOM   1226  HA  ALA A  86      50.771  44.230  35.556  1.00  0.00           H
ATOM   1227  CB  ALA A  86      52.312  43.921  36.937  1.00  0.00           C
ATOM   1228  HB1 ALA A  86      53.255  44.434  37.152  1.00  0.00           H
ATOM   1229  HB2 ALA A  86      51.626  43.990  37.773  1.00  0.00           H
ATOM   1230  HB3 ALA A  86      52.472  42.875  36.657  1.00  0.00           H
ATOM   1231  C   ALA A  86      51.685  46.122  35.963  1.00  0.00           C
ATOM   1232  O   ALA A  86      52.664  46.832  36.319  1.00  0.00           O
ATOM   1233  N   LEU A  87      50.419  46.560  35.983  1.00  0.00           N
ATOM   1234  H   LEU A  87      49.679  45.885  35.827  1.00  0.00           H
ATOM   1235  CA  LEU A  87      49.977  47.848  36.462  1.00  0.00           C
ATOM   1236  HA  LEU A  87      50.816  48.508  36.226  1.00  0.00           H
ATOM   1237  CB  LEU A  87      48.760  48.429  35.764  1.00  0.00           C
ATOM   1238  HB1 LEU A  87      47.852  47.848  35.935  1.00  0.00           H
ATOM   1239  HB2 LEU A  87      48.897  48.433  34.685  1.00  0.00           H
ATOM   1240  CG  LEU A  87      48.273  49.808  36.280  1.00  0.00           C
ATOM   1241  HG  LEU A  87      48.010  49.648  37.333  1.00  0.00           H
ATOM   1242  CD1 LEU A  87      49.329  50.964  36.166  1.00  0.00           C
ATOM   1243 1HD1 LEU A  87      50.351  50.568  36.138  1.00  0.00           H
ATOM   1244 2HD1 LEU A  87      49.151  51.782  35.470  1.00  0.00           H
ATOM   1245 3HD1 LEU A  87      49.355  51.399  37.168  1.00  0.00           H
ATOM   1246  CD2 LEU A  87      46.993  50.329  35.540  1.00  0.00           C
ATOM   1247 1HD2 LEU A  87      46.195  49.626  35.761  1.00  0.00           H
ATOM   1248 2HD2 LEU A  87      46.830  51.390  35.722  1.00  0.00           H
ATOM   1249 3HD2 LEU A  87      47.194  50.295  34.462  1.00  0.00           H
ATOM   1250  C   LEU A  87      49.809  47.796  38.011  1.00  0.00           C
ATOM   1251  O   LEU A  87      48.942  47.143  38.546  1.00  0.00           O
ATOM   1252  N   ILE A  88      50.652  48.658  38.588  1.00  0.00           N
ATOM   1253  H   ILE A  88      51.310  49.237  38.082  1.00  0.00           H
ATOM   1254  CA  ILE A  88      50.468  48.948  39.999  1.00  0.00           C
ATOM   1255  HA  ILE A  88      50.017  48.084  40.491  1.00  0.00           H
ATOM   1256  CB  ILE A  88      51.830  49.199  40.672  1.00  0.00           C
ATOM   1257  HB  ILE A  88      52.209  50.089  40.175  1.00  0.00           H
ATOM   1258  CG2 ILE A  88      51.679  49.592  42.174  1.00  0.00           C
ATOM   1259 1HG2 ILE A  88      51.080  50.495  42.293  1.00  0.00           H
ATOM   1260 2HG2 ILE A  88      51.285  48.783  42.791  1.00  0.00           H
ATOM   1261 3HG2 ILE A  88      52.665  49.934  42.477  1.00  0.00           H
ATOM   1262  CG1 ILE A  88      52.737  48.002  40.548  1.00  0.00           C
ATOM   1263 1HG1 ILE A  88      53.697  48.298  40.960  1.00  0.00           H
ATOM   1264 2HG1 ILE A  88      52.889  47.721  39.509  1.00  0.00           H
ATOM   1265  CD  ILE A  88      52.231  46.737  41.306  1.00  0.00           C
ATOM   1266  HD1 ILE A  88      52.595  46.901  42.330  1.00  0.00           H
ATOM   1267  HD2 ILE A  88      51.143  46.645  41.230  1.00  0.00           H
ATOM   1268  HD3 ILE A  88      52.705  45.824  40.944  1.00  0.00           H
ATOM   1269  C   ILE A  88      49.419  50.085  40.090  1.00  0.00           C
ATOM   1270  O   ILE A  88      49.655  51.176  39.647  1.00  0.00           O
ATOM   1271  N   THR A  89      48.335  49.798  40.744  1.00  0.00           N
ATOM   1272  H   THR A  89      48.120  48.853  41.040  1.00  0.00           H
ATOM   1273  CA  THR A  89      47.279  50.819  40.814  1.00  0.00           C
ATOM   1274  HA  THR A  89      47.159  51.388  39.894  1.00  0.00           H
ATOM   1275  CB  THR A  89      45.930  50.161  41.202  1.00  0.00           C
ATOM   1276  HB  THR A  89      45.112  50.878  41.209  1.00  0.00           H
ATOM   1277  CG2 THR A  89      45.631  49.194  40.103  1.00  0.00           C
ATOM   1278 1HG2 THR A  89      44.700  48.646  40.214  1.00  0.00           H
ATOM   1279 2HG2 THR A  89      45.620  49.705  39.140  1.00  0.00           H
ATOM   1280 3HG2 THR A  89      46.375  48.396  40.059  1.00  0.00           H
ATOM   1281  OG1 THR A  89      45.967  49.416  42.398  1.00  0.00           O
ATOM   1282  HG1 THR A  89      45.135  49.069  42.710  1.00  0.00           H
ATOM   1283  C   THR A  89      47.536  51.876  41.920  1.00  0.00           C
ATOM   1284  O   THR A  89      46.666  52.610  42.442  1.00  0.00           O
ATOM   1285  N   ARG A  90      48.780  51.892  42.506  1.00  0.00           N
ATOM   1286  H   ARG A  90      49.482  51.296  42.120  1.00  0.00           H
ATOM   1287  CA  ARG A  90      49.172  52.935  43.542  1.00  0.00           C
ATOM   1288  HA  ARG A  90      50.075  52.543  44.009  1.00  0.00           H
ATOM   1289  CB  ARG A  90      49.631  54.114  42.713  1.00  0.00           C
ATOM   1290  HB1 ARG A  90      48.768  54.688  42.375  1.00  0.00           H
ATOM   1291  HB2 ARG A  90      50.035  53.701  41.792  1.00  0.00           H
ATOM   1292  CG  ARG A  90      50.605  55.075  43.509  1.00  0.00           C
ATOM   1293  HG1 ARG A  90      51.566  54.563  43.428  1.00  0.00           H
ATOM   1294  HG2 ARG A  90      50.279  55.232  44.533  1.00  0.00           H
ATOM   1295  CD  ARG A  90      50.638  56.438  42.877  1.00  0.00           C
ATOM   1296  HD1 ARG A  90      49.667  56.923  42.878  1.00  0.00           H
ATOM   1297  HD2 ARG A  90      50.962  56.415  41.837  1.00  0.00           H
ATOM   1298  NE  ARG A  90      51.374  57.452  43.699  1.00  0.00           N
ATOM   1299  HE  ARG A  90      51.478  57.231  44.678  1.00  0.00           H
ATOM   1300  CZ  ARG A  90      52.255  58.286  43.239  1.00  0.00           C
ATOM   1301  NH1 ARG A  90      52.491  58.645  42.040  1.00  0.00           N
ATOM   1302 1HH1 ARG A  90      51.939  58.105  41.387  1.00  0.00           H
ATOM   1303 2HH1 ARG A  90      53.217  59.293  41.799  1.00  0.00           H
ATOM   1304  NH2 ARG A  90      52.950  58.848  44.173  1.00  0.00           N
ATOM   1305 1HH2 ARG A  90      52.589  58.765  45.108  1.00  0.00           H
ATOM   1306 2HH2 ARG A  90      53.513  59.682  44.045  1.00  0.00           H
ATOM   1307  C   ARG A  90      48.192  53.196  44.759  1.00  0.00           C
ATOM   1308  O   ARG A  90      47.638  54.312  44.845  1.00  0.00           O
ATOM   1309  N   PRO A  91      47.924  52.211  45.696  1.00  0.00           N
ATOM   1310  CD  PRO A  91      48.615  50.960  45.496  1.00  0.00           C
ATOM   1311  HD1 PRO A  91      49.666  51.168  45.677  1.00  0.00           H
ATOM   1312  HD2 PRO A  91      48.476  50.547  44.498  1.00  0.00           H
ATOM   1313  CG  PRO A  91      48.048  50.098  46.643  1.00  0.00           C
ATOM   1314  HG1 PRO A  91      48.862  49.504  47.054  1.00  0.00           H
ATOM   1315  HG2 PRO A  91      47.160  49.601  46.252  1.00  0.00           H
ATOM   1316  CB  PRO A  91      47.624  51.131  47.677  1.00  0.00           C
ATOM   1317  HB1 PRO A  91      48.394  51.335  48.425  1.00  0.00           H
ATOM   1318  HB2 PRO A  91      46.737  50.752  48.182  1.00  0.00           H
ATOM   1319  CA  PRO A  91      47.191  52.336  46.892  1.00  0.00           C
ATOM   1320  HA  PRO A  91      46.124  52.215  46.684  1.00  0.00           H
ATOM   1321  C   PRO A  91      47.371  53.698  47.557  1.00  0.00           C
ATOM   1322  O   PRO A  91      48.494  54.276  47.481  1.00  0.00           O
ATOM   1323  N   TRP A  92      46.372  54.078  48.331  1.00  0.00           N
ATOM   1324  H   TRP A  92      45.728  53.395  48.714  1.00  0.00           H
ATOM   1325  CA  TRP A  92      46.262  55.522  48.785  1.00  0.00           C
ATOM   1326  HA  TRP A  92      46.886  56.120  48.121  1.00  0.00           H
ATOM   1327  CB  TRP A  92      44.846  55.910  48.648  1.00  0.00           C
ATOM   1328  HB1 TRP A  92      44.515  55.644  47.643  1.00  0.00           H
ATOM   1329  HB2 TRP A  92      44.626  56.962  48.777  1.00  0.00           H
ATOM   1330  CG  TRP A  92      43.837  55.199  49.538  1.00  0.00           C
ATOM   1331  CD1 TRP A  92      43.108  54.125  49.180  1.00  0.00           C
ATOM   1332  HD1 TRP A  92      43.287  53.657  48.228  1.00  0.00           H
ATOM   1333  NE1 TRP A  92      42.293  53.771  50.193  1.00  0.00           N
ATOM   1334  HE1 TRP A  92      41.586  53.043  50.172  1.00  0.00           H
ATOM   1335  CE2 TRP A  92      42.313  54.700  51.226  1.00  0.00           C
ATOM   1336  CZ2 TRP A  92      41.551  54.890  52.432  1.00  0.00           C
ATOM   1337  HZ2 TRP A  92      40.813  54.160  52.733  1.00  0.00           H
ATOM   1338  CH2 TRP A  92      41.865  56.022  53.278  1.00  0.00           C
ATOM   1339  HH2 TRP A  92      41.456  56.181  54.260  1.00  0.00           H
ATOM   1340  CZ3 TRP A  92      42.883  56.882  52.857  1.00  0.00           C
ATOM   1341  HZ3 TRP A  92      43.195  57.738  53.431  1.00  0.00           H
ATOM   1342  CE3 TRP A  92      43.574  56.655  51.659  1.00  0.00           C
ATOM   1343  HE3 TRP A  92      44.233  57.475  51.402  1.00  0.00           H
ATOM   1344  CD2 TRP A  92      43.391  55.523  50.866  1.00  0.00           C
ATOM   1345  C   TRP A  92      46.805  55.976  50.115  1.00  0.00           C
ATOM   1346  O   TRP A  92      46.755  57.131  50.440  1.00  0.00           O
ATOM   1347  N   SER A  93      47.387  55.080  50.909  1.00  0.00           N
ATOM   1348  H   SER A  93      47.540  54.167  50.519  1.00  0.00           H
ATOM   1349  CA  SER A  93      47.472  55.243  52.388  1.00  0.00           C
ATOM   1350  HA  SER A  93      47.439  56.312  52.629  1.00  0.00           H
ATOM   1351  CB  SER A  93      46.236  54.662  53.046  1.00  0.00           C
ATOM   1352  HB1 SER A  93      45.312  55.088  52.644  1.00  0.00           H
ATOM   1353  HB2 SER A  93      46.323  54.916  54.105  1.00  0.00           H
ATOM   1354  OG  SER A  93      46.054  53.257  52.918  1.00  0.00           O
ATOM   1355  HG  SER A  93      45.103  53.188  52.837  1.00  0.00           H
ATOM   1356  C   SER A  93      48.653  54.455  53.006  1.00  0.00           C
ATOM   1357  O   SER A  93      49.182  53.514  52.395  1.00  0.00           O
ATOM   1358  N   PRO A  94      49.208  54.838  54.141  1.00  0.00           N
ATOM   1359  CD  PRO A  94      48.974  56.038  54.892  1.00  0.00           C
ATOM   1360  HD1 PRO A  94      47.899  56.210  54.839  1.00  0.00           H
ATOM   1361  HD2 PRO A  94      49.468  56.929  54.474  1.00  0.00           H
ATOM   1362  CG  PRO A  94      49.378  55.641  56.272  1.00  0.00           C
ATOM   1363  HG1 PRO A  94      48.628  54.969  56.705  1.00  0.00           H
ATOM   1364  HG2 PRO A  94      49.542  56.469  56.962  1.00  0.00           H
ATOM   1365  CB  PRO A  94      50.615  54.834  56.082  1.00  0.00           C
ATOM   1366  HB1 PRO A  94      50.770  54.082  56.852  1.00  0.00           H
ATOM   1367  HB2 PRO A  94      51.565  55.365  56.043  1.00  0.00           H
ATOM   1368  CA  PRO A  94      50.299  54.087  54.830  1.00  0.00           C
ATOM   1369  HA  PRO A  94      51.258  54.223  54.317  1.00  0.00           H
ATOM   1370  C   PRO A  94      49.926  52.602  55.087  1.00  0.00           C
ATOM   1371  O   PRO A  94      50.857  51.806  55.172  1.00  0.00           O
ATOM   1372  N   ALA A  95      48.693  52.167  55.307  1.00  0.00           N
ATOM   1373  H   ALA A  95      47.892  52.767  55.332  1.00  0.00           H
ATOM   1374  CA  ALA A  95      48.306  50.781  55.491  1.00  0.00           C
ATOM   1375  HA  ALA A  95      48.808  50.467  56.409  1.00  0.00           H
ATOM   1376  CB  ALA A  95      46.807  50.621  55.784  1.00  0.00           C
ATOM   1377  HB1 ALA A  95      46.549  49.576  55.886  1.00  0.00           H
ATOM   1378  HB2 ALA A  95      46.465  51.281  56.589  1.00  0.00           H
ATOM   1379  HB3 ALA A  95      46.259  50.848  54.876  1.00  0.00           H
ATOM   1380  C   ALA A  95      48.660  49.851  54.394  1.00  0.00           C
ATOM   1381  O   ALA A  95      49.055  48.680  54.689  1.00  0.00           O
ATOM   1382  N   ARG A  96      48.595  50.256  53.117  1.00  0.00           N
ATOM   1383  H   ARG A  96      48.091  51.113  53.018  1.00  0.00           H
ATOM   1384  CA  ARG A  96      48.776  49.420  51.908  1.00  0.00           C
ATOM   1385  HA  ARG A  96      48.969  48.423  52.317  1.00  0.00           H
ATOM   1386  CB  ARG A  96      47.546  49.294  51.031  1.00  0.00           C
ATOM   1387  HB1 ARG A  96      47.741  48.455  50.362  1.00  0.00           H
ATOM   1388  HB2 ARG A  96      47.423  50.168  50.379  1.00  0.00           H
ATOM   1389  CG  ARG A  96      46.231  49.044  51.749  1.00  0.00           C
ATOM   1390  HG1 ARG A  96      45.855  49.964  52.178  1.00  0.00           H
ATOM   1391  HG2 ARG A  96      46.389  48.429  52.640  1.00  0.00           H
ATOM   1392  CD  ARG A  96      45.160  48.572  50.790  1.00  0.00           C
ATOM   1393  HD1 ARG A  96      45.221  49.147  49.868  1.00  0.00           H
ATOM   1394  HD2 ARG A  96      44.237  48.915  51.254  1.00  0.00           H
ATOM   1395  NE  ARG A  96      45.050  47.138  50.623  1.00  0.00           N
ATOM   1396  HE  ARG A  96      45.703  46.527  51.086  1.00  0.00           H
ATOM   1397  CZ  ARG A  96      44.103  46.506  49.887  1.00  0.00           C
ATOM   1398  NH1 ARG A  96      43.077  47.119  49.377  1.00  0.00           N
ATOM   1399 1HH1 ARG A  96      42.981  48.127  49.423  1.00  0.00           H
ATOM   1400 2HH1 ARG A  96      42.324  46.602  48.939  1.00  0.00           H
ATOM   1401  NH2 ARG A  96      44.316  45.243  49.767  1.00  0.00           N
ATOM   1402 1HH2 ARG A  96      45.179  44.844  50.089  1.00  0.00           H
ATOM   1403 2HH2 ARG A  96      43.649  44.700  49.228  1.00  0.00           H
ATOM   1404  C   ARG A  96      50.030  49.722  51.112  1.00  0.00           C
ATOM   1405  O   ARG A  96      50.414  48.817  50.386  1.00  0.00           O
ATOM   1406  N   ARG A  97      50.795  50.745  51.274  1.00  0.00           N
ATOM   1407  H   ARG A  97      50.413  51.604  51.663  1.00  0.00           H
ATOM   1408  CA  ARG A  97      52.177  50.906  50.711  1.00  0.00           C
ATOM   1409  HA  ARG A  97      52.118  51.024  49.631  1.00  0.00           H
ATOM   1410  CB  ARG A  97      52.763  52.223  51.151  1.00  0.00           C
ATOM   1411  HB1 ARG A  97      53.839  52.206  51.008  1.00  0.00           H
ATOM   1412  HB2 ARG A  97      52.426  52.359  52.181  1.00  0.00           H
ATOM   1413  CG  ARG A  97      52.255  53.293  50.238  1.00  0.00           C
ATOM   1414  HG1 ARG A  97      51.226  53.182  49.903  1.00  0.00           H
ATOM   1415  HG2 ARG A  97      52.820  53.267  49.301  1.00  0.00           H
ATOM   1416  CD  ARG A  97      52.389  54.715  50.850  1.00  0.00           C
ATOM   1417  HD1 ARG A  97      53.437  54.962  50.702  1.00  0.00           H
ATOM   1418  HD2 ARG A  97      52.233  54.748  51.926  1.00  0.00           H
ATOM   1419  NE  ARG A  97      51.490  55.691  50.249  1.00  0.00           N
ATOM   1420  HE  ARG A  97      51.296  55.577  49.261  1.00  0.00           H
ATOM   1421  CZ  ARG A  97      50.817  56.627  50.950  1.00  0.00           C
ATOM   1422  NH1 ARG A  97      51.126  56.869  52.228  1.00  0.00           N
ATOM   1423 1HH1 ARG A  97      51.987  56.453  52.553  1.00  0.00           H
ATOM   1424 2HH1 ARG A  97      50.697  57.629  52.718  1.00  0.00           H
ATOM   1425  NH2 ARG A  97      49.894  57.355  50.398  1.00  0.00           N
ATOM   1426 1HH2 ARG A  97      49.761  57.107  49.428  1.00  0.00           H
ATOM   1427 2HH2 ARG A  97      49.487  58.165  50.852  1.00  0.00           H
ATOM   1428  C   ARG A  97      53.112  49.758  50.991  1.00  0.00           C
ATOM   1429  O   ARG A  97      53.812  49.347  50.058  1.00  0.00           O
ATOM   1430  N   PRO A  98      53.329  49.230  52.221  1.00  0.00           N
ATOM   1431  CD  PRO A  98      52.709  49.604  53.517  1.00  0.00           C
ATOM   1432  HD1 PRO A  98      51.769  49.144  53.820  1.00  0.00           H
ATOM   1433  HD2 PRO A  98      52.745  50.681  53.691  1.00  0.00           H
ATOM   1434  CG  PRO A  98      53.646  49.027  54.633  1.00  0.00           C
ATOM   1435  HG1 PRO A  98      53.080  48.747  55.522  1.00  0.00           H
ATOM   1436  HG2 PRO A  98      54.474  49.735  54.713  1.00  0.00           H
ATOM   1437  CB  PRO A  98      54.387  47.905  53.966  1.00  0.00           C
ATOM   1438  HB1 PRO A  98      54.104  46.913  54.343  1.00  0.00           H
ATOM   1439  HB2 PRO A  98      55.444  47.928  54.209  1.00  0.00           H
ATOM   1440  CA  PRO A  98      54.135  47.980  52.443  1.00  0.00           C
ATOM   1441  HA  PRO A  98      55.091  48.074  51.931  1.00  0.00           H
ATOM   1442  C   PRO A  98      53.515  46.688  51.932  1.00  0.00           C
ATOM   1443  O   PRO A  98      54.207  45.713  51.689  1.00  0.00           O
ATOM   1444  N   GLU A  99      52.210  46.631  51.690  1.00  0.00           N
ATOM   1445  H   GLU A  99      51.708  47.496  51.802  1.00  0.00           H
ATOM   1446  CA  GLU A  99      51.433  45.528  51.163  1.00  0.00           C
ATOM   1447  HA  GLU A  99      51.759  44.686  51.774  1.00  0.00           H
ATOM   1448  CB  GLU A  99      49.996  45.904  51.473  1.00  0.00           C
ATOM   1449  HB1 GLU A  99      49.577  46.484  50.658  1.00  0.00           H
ATOM   1450  HB2 GLU A  99      49.936  46.380  52.449  1.00  0.00           H
ATOM   1451  CG  GLU A  99      49.117  44.699  51.632  1.00  0.00           C
ATOM   1452  HG1 GLU A  99      49.137  44.301  52.653  1.00  0.00           H
ATOM   1453  HG2 GLU A  99      49.408  43.872  50.992  1.00  0.00           H
ATOM   1454  CD  GLU A  99      47.649  45.076  51.493  1.00  0.00           C
ATOM   1455  OE1 GLU A  99      47.153  45.949  52.256  1.00  0.00           O
ATOM   1456  OE2 GLU A  99      46.972  44.670  50.491  1.00  0.00           O
ATOM   1457  C   GLU A  99      51.748  45.397  49.682  1.00  0.00           C
ATOM   1458  O   GLU A  99      52.149  44.312  49.330  1.00  0.00           O
ATOM   1459  N   VAL A 100      51.743  46.476  48.918  1.00  0.00           N
ATOM   1460  H   VAL A 100      51.428  47.345  49.313  1.00  0.00           H
ATOM   1461  CA  VAL A 100      52.067  46.464  47.472  1.00  0.00           C
ATOM   1462  HA  VAL A 100      51.629  45.540  47.099  1.00  0.00           H
ATOM   1463  CB  VAL A 100      51.384  47.674  46.784  1.00  0.00           C
ATOM   1464  HB  VAL A 100      50.382  47.622  47.217  1.00  0.00           H
ATOM   1465  CG1 VAL A 100      51.934  49.051  47.206  1.00  0.00           C
ATOM   1466 1HG1 VAL A 100      52.047  49.018  48.296  1.00  0.00           H
ATOM   1467 2HG1 VAL A 100      52.880  49.278  46.724  1.00  0.00           H
ATOM   1468 3HG1 VAL A 100      51.254  49.894  47.074  1.00  0.00           H
ATOM   1469  CG2 VAL A 100      51.363  47.599  45.282  1.00  0.00           C
ATOM   1470 1HG2 VAL A 100      50.635  48.351  44.994  1.00  0.00           H
ATOM   1471 2HG2 VAL A 100      52.339  47.837  44.843  1.00  0.00           H
ATOM   1472 3HG2 VAL A 100      51.090  46.610  44.923  1.00  0.00           H
ATOM   1473  C   VAL A 100      53.569  46.456  47.142  1.00  0.00           C
ATOM   1474  O   VAL A 100      53.917  46.083  46.064  1.00  0.00           O
ATOM   1475  N   ASP A 101      54.457  46.751  48.083  1.00  0.00           N
ATOM   1476  H   ASP A 101      54.140  47.127  48.963  1.00  0.00           H
ATOM   1477  CA  ASP A 101      55.858  46.405  48.011  1.00  0.00           C
ATOM   1478  HA  ASP A 101      56.193  46.580  46.991  1.00  0.00           H
ATOM   1479  CB  ASP A 101      56.631  47.298  48.986  1.00  0.00           C
ATOM   1480  HB1 ASP A 101      56.269  47.075  49.990  1.00  0.00           H
ATOM   1481  HB2 ASP A 101      56.486  48.335  48.684  1.00  0.00           H
ATOM   1482  CG  ASP A 101      58.148  47.109  49.059  1.00  0.00           C
ATOM   1483  OD1 ASP A 101      58.737  47.392  50.102  1.00  0.00           O
ATOM   1484  OD2 ASP A 101      58.795  46.515  48.185  1.00  0.00           O
ATOM   1485  C   ASP A 101      56.099  44.883  48.328  1.00  0.00           C
ATOM   1486  O   ASP A 101      56.921  44.211  47.673  1.00  0.00           O
ATOM   1487  N   GLY A 102      55.215  44.299  49.074  1.00  0.00           N
ATOM   1488  H   GLY A 102      54.503  44.884  49.486  1.00  0.00           H
ATOM   1489  CA  GLY A 102      55.054  42.834  49.304  1.00  0.00           C
ATOM   1490  HA1 GLY A 102      54.195  42.753  49.969  1.00  0.00           H
ATOM   1491  HA2 GLY A 102      55.834  42.347  49.894  1.00  0.00           H
ATOM   1492  C   GLY A 102      54.705  42.099  47.998  1.00  0.00           C
ATOM   1493  O   GLY A 102      55.317  41.141  47.556  1.00  0.00           O
ATOM   1494  N   VAL A 103      53.762  42.689  47.226  1.00  0.00           N
ATOM   1495  H   VAL A 103      53.243  43.461  47.630  1.00  0.00           H
ATOM   1496  CA  VAL A 103      53.300  42.237  45.900  1.00  0.00           C
ATOM   1497  HA  VAL A 103      53.243  41.158  45.959  1.00  0.00           H
ATOM   1498  CB  VAL A 103      51.932  42.876  45.451  1.00  0.00           C
ATOM   1499  HB  VAL A 103      52.062  43.961  45.376  1.00  0.00           H
ATOM   1500  CG1 VAL A 103      51.364  42.398  44.079  1.00  0.00           C
ATOM   1501 1HG1 VAL A 103      51.035  41.355  44.063  1.00  0.00           H
ATOM   1502 2HG1 VAL A 103      50.447  42.953  43.872  1.00  0.00           H
ATOM   1503 3HG1 VAL A 103      52.075  42.757  43.343  1.00  0.00           H
ATOM   1504  CG2 VAL A 103      50.826  42.613  46.494  1.00  0.00           C
ATOM   1505 1HG2 VAL A 103      50.588  41.554  46.602  1.00  0.00           H
ATOM   1506 2HG2 VAL A 103      51.196  43.038  47.433  1.00  0.00           H
ATOM   1507 3HG2 VAL A 103      49.963  43.214  46.202  1.00  0.00           H
ATOM   1508  C   VAL A 103      54.285  42.518  44.754  1.00  0.00           C
ATOM   1509  O   VAL A 103      54.461  41.627  43.937  1.00  0.00           O
ATOM   1510  N   ARG A 104      55.068  43.614  44.789  1.00  0.00           N
ATOM   1511  H   ARG A 104      54.924  44.248  45.557  1.00  0.00           H
ATOM   1512  CA  ARG A 104      56.057  43.998  43.711  1.00  0.00           C
ATOM   1513  HA  ARG A 104      55.455  44.078  42.804  1.00  0.00           H
ATOM   1514  CB  ARG A 104      56.832  45.247  44.051  1.00  0.00           C
ATOM   1515  HB1 ARG A 104      57.833  45.260  43.631  1.00  0.00           H
ATOM   1516  HB2 ARG A 104      56.882  45.317  45.143  1.00  0.00           H
ATOM   1517  CG  ARG A 104      56.037  46.477  43.682  1.00  0.00           C
ATOM   1518  HG1 ARG A 104      54.990  46.441  43.990  1.00  0.00           H
ATOM   1519  HG2 ARG A 104      56.013  46.382  42.597  1.00  0.00           H
ATOM   1520  CD  ARG A 104      56.540  47.800  44.125  1.00  0.00           C
ATOM   1521  HD1 ARG A 104      57.594  47.962  43.858  1.00  0.00           H
ATOM   1522  HD2 ARG A 104      56.483  47.805  45.214  1.00  0.00           H
ATOM   1523  NE  ARG A 104      55.803  48.910  43.553  1.00  0.00           N
ATOM   1524  HE  ARG A 104      55.001  49.277  44.038  1.00  0.00           H
ATOM   1525  CZ  ARG A 104      56.239  49.564  42.471  1.00  0.00           C
ATOM   1526  NH1 ARG A 104      56.996  49.051  41.596  1.00  0.00           N
ATOM   1527 1HH1 ARG A 104      57.402  48.135  41.579  1.00  0.00           H
ATOM   1528 2HH1 ARG A 104      57.092  49.568  40.734  1.00  0.00           H
ATOM   1529  NH2 ARG A 104      55.871  50.796  42.254  1.00  0.00           N
ATOM   1530 1HH2 ARG A 104      55.209  51.230  42.889  1.00  0.00           H
ATOM   1531 2HH2 ARG A 104      56.237  51.232  41.424  1.00  0.00           H
ATOM   1532  C   ARG A 104      57.019  42.799  43.496  1.00  0.00           C
ATOM   1533  O   ARG A 104      57.145  42.349  42.398  1.00  0.00           O
ATOM   1534  N   LYS A 105      57.533  42.224  44.598  1.00  0.00           N
ATOM   1535  H   LYS A 105      57.102  42.647  45.406  1.00  0.00           H
ATOM   1536  CA  LYS A 105      58.550  41.155  44.589  1.00  0.00           C
ATOM   1537  HA  LYS A 105      59.300  41.349  43.824  1.00  0.00           H
ATOM   1538  CB  LYS A 105      59.258  41.010  45.933  1.00  0.00           C
ATOM   1539  HB1 LYS A 105      60.026  41.787  45.852  1.00  0.00           H
ATOM   1540  HB2 LYS A 105      59.766  40.048  45.873  1.00  0.00           H
ATOM   1541  CG  LYS A 105      58.562  41.079  47.315  1.00  0.00           C
ATOM   1542  HG1 LYS A 105      57.911  40.203  47.389  1.00  0.00           H
ATOM   1543  HG2 LYS A 105      58.026  42.032  47.346  1.00  0.00           H
ATOM   1544  CD  LYS A 105      59.489  41.149  48.515  1.00  0.00           C
ATOM   1545  HD1 LYS A 105      60.133  40.282  48.447  1.00  0.00           H
ATOM   1546  HD2 LYS A 105      58.960  41.011  49.452  1.00  0.00           H
ATOM   1547  CE  LYS A 105      60.314  42.446  48.483  1.00  0.00           C
ATOM   1548  HE1 LYS A 105      60.716  42.642  47.490  1.00  0.00           H
ATOM   1549  HE2 LYS A 105      61.059  42.498  49.278  1.00  0.00           H
ATOM   1550  NZ  LYS A 105      59.435  43.581  48.752  1.00  0.00           N
ATOM   1551  HZ1 LYS A 105      58.727  43.820  48.066  1.00  0.00           H
ATOM   1552  HZ2 LYS A 105      58.992  43.549  49.651  1.00  0.00           H
ATOM   1553  HZ3 LYS A 105      59.960  44.450  48.823  1.00  0.00           H
ATOM   1554  C   LYS A 105      58.028  39.730  44.184  1.00  0.00           C
ATOM   1555  O   LYS A 105      58.792  38.954  43.509  1.00  0.00           O
ATOM   1556  N   ALA A 106      56.739  39.462  44.570  1.00  0.00           N
ATOM   1557  H   ALA A 106      56.252  40.135  45.147  1.00  0.00           H
ATOM   1558  CA  ALA A 106      56.028  38.321  44.044  1.00  0.00           C
ATOM   1559  HA  ALA A 106      56.542  37.379  44.229  1.00  0.00           H
ATOM   1560  CB  ALA A 106      54.584  38.249  44.626  1.00  0.00           C
ATOM   1561  HB1 ALA A 106      54.032  37.538  44.034  1.00  0.00           H
ATOM   1562  HB2 ALA A 106      54.616  37.931  45.667  1.00  0.00           H
ATOM   1563  HB3 ALA A 106      54.033  39.193  44.632  1.00  0.00           H
ATOM   1564  C   ALA A 106      55.918  38.450  42.467  1.00  0.00           C
ATOM   1565  O   ALA A 106      56.190  37.489  41.775  1.00  0.00           O
ATOM   1566  N   LEU A 107      55.587  39.618  41.880  1.00  0.00           N
ATOM   1567  H   LEU A 107      55.424  40.392  42.510  1.00  0.00           H
ATOM   1568  CA  LEU A 107      55.223  39.713  40.443  1.00  0.00           C
ATOM   1569  HA  LEU A 107      54.696  38.791  40.199  1.00  0.00           H
ATOM   1570  CB  LEU A 107      54.401  41.043  40.107  1.00  0.00           C
ATOM   1571  HB1 LEU A 107      54.305  41.238  39.036  1.00  0.00           H
ATOM   1572  HB2 LEU A 107      54.851  41.924  40.566  1.00  0.00           H
ATOM   1573  CG  LEU A 107      52.980  41.054  40.676  1.00  0.00           C
ATOM   1574  HG  LEU A 107      53.060  40.843  41.747  1.00  0.00           H
ATOM   1575  CD1 LEU A 107      52.212  42.376  40.507  1.00  0.00           C
ATOM   1576 1HD1 LEU A 107      52.831  43.123  40.998  1.00  0.00           H
ATOM   1577 2HD1 LEU A 107      52.169  42.607  39.440  1.00  0.00           H
ATOM   1578 3HD1 LEU A 107      51.213  42.327  40.954  1.00  0.00           H
ATOM   1579  CD2 LEU A 107      52.006  40.085  39.984  1.00  0.00           C
ATOM   1580 1HD2 LEU A 107      51.986  40.190  38.899  1.00  0.00           H
ATOM   1581 2HD2 LEU A 107      52.502  39.124  40.154  1.00  0.00           H
ATOM   1582 3HD2 LEU A 107      51.025  40.173  40.447  1.00  0.00           H
ATOM   1583  C   LEU A 107      56.491  39.837  39.515  1.00  0.00           C
ATOM   1584  O   LEU A 107      56.600  39.228  38.442  1.00  0.00           O
ATOM   1585  N   GLN A 108      57.595  40.391  40.027  1.00  0.00           N
ATOM   1586  H   GLN A 108      57.453  40.827  40.932  1.00  0.00           H
ATOM   1587  CA  GLN A 108      58.810  40.445  39.306  1.00  0.00           C
ATOM   1588  HA  GLN A 108      58.661  40.800  38.283  1.00  0.00           H
ATOM   1589  CB  GLN A 108      59.764  41.389  40.006  1.00  0.00           C
ATOM   1590  HB1 GLN A 108      60.792  41.208  39.697  1.00  0.00           H
ATOM   1591  HB2 GLN A 108      59.641  41.126  41.048  1.00  0.00           H
ATOM   1592  CG  GLN A 108      59.447  42.892  39.753  1.00  0.00           C
ATOM   1593  HG1 GLN A 108      58.409  43.074  40.027  1.00  0.00           H
ATOM   1594  HG2 GLN A 108      59.605  43.067  38.683  1.00  0.00           H
ATOM   1595  CD  GLN A 108      60.378  43.750  40.657  1.00  0.00           C
ATOM   1596  OE1 GLN A 108      59.979  44.335  41.723  1.00  0.00           O
ATOM   1597  NE2 GLN A 108      61.688  43.723  40.466  1.00  0.00           N
ATOM   1598 1HE2 GLN A 108      62.004  43.317  39.607  1.00  0.00           H
ATOM   1599 2HE2 GLN A 108      62.261  43.839  41.293  1.00  0.00           H
ATOM   1600  C   GLN A 108      59.441  39.016  39.186  1.00  0.00           C
ATOM   1601  O   GLN A 108      60.135  38.856  38.225  1.00  0.00           O
ATOM   1602  N   ASP A 109      59.175  38.073  40.123  1.00  0.00           N
ATOM   1603  H   ASP A 109      58.402  38.335  40.723  1.00  0.00           H
ATOM   1604  CA  ASP A 109      59.684  36.733  40.131  1.00  0.00           C
ATOM   1605  HA  ASP A 109      60.772  36.801  40.204  1.00  0.00           H
ATOM   1606  CB  ASP A 109      59.125  35.944  41.351  1.00  0.00           C
ATOM   1607  HB1 ASP A 109      58.149  35.529  41.074  1.00  0.00           H
ATOM   1608  HB2 ASP A 109      59.029  36.593  42.224  1.00  0.00           H
ATOM   1609  CG  ASP A 109      60.118  34.816  41.703  1.00  0.00           C
ATOM   1610  OD1 ASP A 109      61.265  35.000  42.206  1.00  0.00           O
ATOM   1611  OD2 ASP A 109      59.518  33.709  41.874  1.00  0.00           O
ATOM   1612  C   ASP A 109      59.252  36.051  38.832  1.00  0.00           C
ATOM   1613  O   ASP A 109      59.949  35.129  38.388  1.00  0.00           O
ATOM   1614  N   LEU A 110      58.294  36.559  38.027  1.00  0.00           N
ATOM   1615  H   LEU A 110      57.831  37.388  38.365  1.00  0.00           H
ATOM   1616  CA  LEU A 110      57.781  35.881  36.811  1.00  0.00           C
ATOM   1617  HA  LEU A 110      58.124  34.861  36.914  1.00  0.00           H
ATOM   1618  CB  LEU A 110      56.254  36.051  36.787  1.00  0.00           C
ATOM   1619  HB1 LEU A 110      55.836  35.980  35.780  1.00  0.00           H
ATOM   1620  HB2 LEU A 110      55.998  37.064  37.078  1.00  0.00           H
ATOM   1621  CG  LEU A 110      55.498  35.107  37.710  1.00  0.00           C
ATOM   1622  HG  LEU A 110      55.979  34.132  37.769  1.00  0.00           H
ATOM   1623  CD1 LEU A 110      55.243  35.730  39.054  1.00  0.00           C
ATOM   1624 1HD1 LEU A 110      54.726  36.688  39.116  1.00  0.00           H
ATOM   1625 2HD1 LEU A 110      54.836  34.974  39.715  1.00  0.00           H
ATOM   1626 3HD1 LEU A 110      56.193  35.868  39.555  1.00  0.00           H
ATOM   1627  CD2 LEU A 110      54.127  34.910  37.096  1.00  0.00           C
ATOM   1628 1HD2 LEU A 110      54.252  34.460  36.108  1.00  0.00           H
ATOM   1629 2HD2 LEU A 110      53.518  34.314  37.779  1.00  0.00           H
ATOM   1630 3HD2 LEU A 110      53.657  35.853  36.828  1.00  0.00           H
ATOM   1631  C   LEU A 110      58.407  36.432  35.575  1.00  0.00           C
ATOM   1632  O   LEU A 110      58.035  35.981  34.509  1.00  0.00           O
ATOM   1633  N   GLY A 111      59.374  37.393  35.727  1.00  0.00           N
ATOM   1634  H   GLY A 111      59.666  37.664  36.651  1.00  0.00           H
ATOM   1635  CA  GLY A 111      59.924  38.225  34.626  1.00  0.00           C
ATOM   1636  HA1 GLY A 111      60.321  37.677  33.767  1.00  0.00           H
ATOM   1637  HA2 GLY A 111      60.838  38.612  35.075  1.00  0.00           H
ATOM   1638  C   GLY A 111      59.076  39.397  34.059  1.00  0.00           C
ATOM   1639  O   GLY A 111      59.493  40.109  33.125  1.00  0.00           O
ATOM   1640  N   LEU A 112      57.867  39.525  34.600  1.00  0.00           N
ATOM   1641  H   LEU A 112      57.627  38.952  35.391  1.00  0.00           H
ATOM   1642  CA  LEU A 112      56.963  40.567  34.171  1.00  0.00           C
ATOM   1643  HA  LEU A 112      56.720  40.487  33.114  1.00  0.00           H
ATOM   1644  CB  LEU A 112      55.681  40.512  34.936  1.00  0.00           C
ATOM   1645  HB1 LEU A 112      54.968  41.296  34.674  1.00  0.00           H
ATOM   1646  HB2 LEU A 112      55.887  40.771  35.976  1.00  0.00           H
ATOM   1647  CG  LEU A 112      54.903  39.146  34.890  1.00  0.00           C
ATOM   1648  HG  LEU A 112      55.493  38.413  35.446  1.00  0.00           H
ATOM   1649  CD1 LEU A 112      53.562  39.254  35.461  1.00  0.00           C
ATOM   1650 1HD1 LEU A 112      52.934  39.925  34.872  1.00  0.00           H
ATOM   1651 2HD1 LEU A 112      53.054  38.292  35.410  1.00  0.00           H
ATOM   1652 3HD1 LEU A 112      53.816  39.443  36.504  1.00  0.00           H
ATOM   1653  CD2 LEU A 112      54.776  38.614  33.471  1.00  0.00           C
ATOM   1654 1HD2 LEU A 112      54.465  39.421  32.812  1.00  0.00           H
ATOM   1655 2HD2 LEU A 112      55.737  38.234  33.109  1.00  0.00           H
ATOM   1656 3HD2 LEU A 112      54.015  37.837  33.382  1.00  0.00           H
ATOM   1657  C   LEU A 112      57.643  41.972  34.377  1.00  0.00           C
ATOM   1658  O   LEU A 112      58.396  42.142  35.318  1.00  0.00           O
ATOM   1659  N   ARG A 113      57.318  42.866  33.471  1.00  0.00           N
ATOM   1660  H   ARG A 113      56.678  42.673  32.717  1.00  0.00           H
ATOM   1661  CA  ARG A 113      57.675  44.293  33.640  1.00  0.00           C
ATOM   1662  HA  ARG A 113      58.610  44.316  34.208  1.00  0.00           H
ATOM   1663  CB  ARG A 113      57.943  45.035  32.298  1.00  0.00           C
ATOM   1664  HB1 ARG A 113      58.573  44.387  31.702  1.00  0.00           H
ATOM   1665  HB2 ARG A 113      58.480  45.914  32.658  1.00  0.00           H
ATOM   1666  CG  ARG A 113      56.700  45.358  31.549  1.00  0.00           C
ATOM   1667  HG1 ARG A 113      55.981  45.859  32.183  1.00  0.00           H
ATOM   1668  HG2 ARG A 113      56.302  44.375  31.288  1.00  0.00           H
ATOM   1669  CD  ARG A 113      56.980  46.071  30.276  1.00  0.00           C
ATOM   1670  HD1 ARG A 113      57.719  45.596  29.633  1.00  0.00           H
ATOM   1671  HD2 ARG A 113      57.392  47.060  30.518  1.00  0.00           H
ATOM   1672  NE  ARG A 113      55.721  46.396  29.552  1.00  0.00           N
ATOM   1673  HE  ARG A 113      55.316  45.638  29.025  1.00  0.00           H
ATOM   1674  CZ  ARG A 113      55.014  47.459  29.812  1.00  0.00           C
ATOM   1675  NH1 ARG A 113      55.464  48.547  30.498  1.00  0.00           N
ATOM   1676 1HH1 ARG A 113      56.362  48.590  30.939  1.00  0.00           H
ATOM   1677 2HH1 ARG A 113      54.867  49.347  30.612  1.00  0.00           H
ATOM   1678  NH2 ARG A 113      53.827  47.605  29.302  1.00  0.00           N
ATOM   1679 1HH2 ARG A 113      53.443  46.784  28.856  1.00  0.00           H
ATOM   1680 2HH2 ARG A 113      53.323  48.459  29.505  1.00  0.00           H
ATOM   1681  C   ARG A 113      56.667  44.985  34.594  1.00  0.00           C
ATOM   1682  O   ARG A 113      55.464  44.703  34.473  1.00  0.00           O
ATOM   1683  N   ILE A 114      57.133  45.792  35.598  1.00  0.00           N
ATOM   1684  H   ILE A 114      57.959  46.309  35.354  1.00  0.00           H
ATOM   1685  CA  ILE A 114      56.237  46.558  36.546  1.00  0.00           C
ATOM   1686  HA  ILE A 114      55.239  46.170  36.356  1.00  0.00           H
ATOM   1687  CB  ILE A 114      56.548  46.328  38.047  1.00  0.00           C
ATOM   1688  HB  ILE A 114      57.416  46.974  38.196  1.00  0.00           H
ATOM   1689  CG2 ILE A 114      55.428  46.784  38.965  1.00  0.00           C
ATOM   1690 1HG2 ILE A 114      54.439  46.418  38.689  1.00  0.00           H
ATOM   1691 2HG2 ILE A 114      55.607  46.395  39.958  1.00  0.00           H
ATOM   1692 3HG2 ILE A 114      55.456  47.863  39.118  1.00  0.00           H
ATOM   1693  CG1 ILE A 114      56.919  44.887  38.543  1.00  0.00           C
ATOM   1694 1HG1 ILE A 114      57.086  44.920  39.616  1.00  0.00           H
ATOM   1695 2HG1 ILE A 114      57.882  44.654  38.087  1.00  0.00           H
ATOM   1696  CD  ILE A 114      55.954  43.811  38.322  1.00  0.00           C
ATOM   1697  HD1 ILE A 114      55.049  43.829  38.921  1.00  0.00           H
ATOM   1698  HD2 ILE A 114      55.649  43.859  37.270  1.00  0.00           H
ATOM   1699  HD3 ILE A 114      56.402  42.834  38.498  1.00  0.00           H
ATOM   1700  C   ILE A 114      56.210  48.002  36.161  1.00  0.00           C
ATOM   1701  O   ILE A 114      57.229  48.613  35.829  1.00  0.00           O
ATOM   1702  N   VAL A 115      55.009  48.590  36.258  1.00  0.00           N
ATOM   1703  H   VAL A 115      54.152  48.104  36.489  1.00  0.00           H
ATOM   1704  CA  VAL A 115      54.672  49.977  35.978  1.00  0.00           C
ATOM   1705  HA  VAL A 115      55.618  50.508  36.079  1.00  0.00           H
ATOM   1706  CB  VAL A 115      54.336  50.134  34.428  1.00  0.00           C
ATOM   1707  HB  VAL A 115      55.165  49.865  33.773  1.00  0.00           H
ATOM   1708  CG1 VAL A 115      53.136  49.231  34.095  1.00  0.00           C
ATOM   1709 1HG1 VAL A 115      52.785  49.499  33.101  1.00  0.00           H
ATOM   1710 2HG1 VAL A 115      53.429  48.183  34.059  1.00  0.00           H
ATOM   1711 3HG1 VAL A 115      52.270  49.439  34.717  1.00  0.00           H
ATOM   1712  CG2 VAL A 115      54.117  51.530  34.092  1.00  0.00           C
ATOM   1713 1HG2 VAL A 115      53.311  51.936  34.704  1.00  0.00           H
ATOM   1714 2HG2 VAL A 115      54.908  52.251  34.303  1.00  0.00           H
ATOM   1715 3HG2 VAL A 115      53.941  51.813  33.052  1.00  0.00           H
ATOM   1716  C   VAL A 115      53.687  50.598  37.006  1.00  0.00           C
ATOM   1717  O   VAL A 115      52.782  49.912  37.474  1.00  0.00           O
ATOM   1718  N   GLU A 116      53.871  51.842  37.449  1.00  0.00           N
ATOM   1719  H   GLU A 116      54.504  52.456  36.956  1.00  0.00           H
ATOM   1720  CA  GLU A 116      52.925  52.472  38.431  1.00  0.00           C
ATOM   1721  HA  GLU A 116      51.995  51.940  38.649  1.00  0.00           H
ATOM   1722  CB  GLU A 116      53.701  52.694  39.724  1.00  0.00           C
ATOM   1723  HB1 GLU A 116      54.582  53.323  39.660  1.00  0.00           H
ATOM   1724  HB2 GLU A 116      54.140  51.713  39.903  1.00  0.00           H
ATOM   1725  CG  GLU A 116      52.834  53.066  41.000  1.00  0.00           C
ATOM   1726  HG1 GLU A 116      52.148  52.247  41.247  1.00  0.00           H
ATOM   1727  HG2 GLU A 116      52.184  53.913  40.824  1.00  0.00           H
ATOM   1728  CD  GLU A 116      53.715  53.449  42.103  1.00  0.00           C
ATOM   1729  OE1 GLU A 116      54.624  54.294  41.950  1.00  0.00           O
ATOM   1730  OE2 GLU A 116      53.712  52.707  43.175  1.00  0.00           O
ATOM   1731  C   GLU A 116      52.435  53.852  38.052  1.00  0.00           C
ATOM   1732  O   GLU A 116      53.216  54.579  37.391  1.00  0.00           O
ATOM   1733  N   ILE A 117      51.218  54.291  38.429  1.00  0.00           N
ATOM   1734  H   ILE A 117      50.610  53.586  38.815  1.00  0.00           H
ATOM   1735  CA  ILE A 117      50.609  55.600  38.037  1.00  0.00           C
ATOM   1736  HA  ILE A 117      50.529  55.683  36.946  1.00  0.00           H
ATOM   1737  CB  ILE A 117      49.143  55.745  38.562  1.00  0.00           C
ATOM   1738  HB  ILE A 117      49.233  55.953  39.629  1.00  0.00           H
ATOM   1739  CG2 ILE A 117      48.455  56.969  37.997  1.00  0.00           C
ATOM   1740 1HG2 ILE A 117      47.394  57.047  38.214  1.00  0.00           H
ATOM   1741 2HG2 ILE A 117      48.974  57.868  38.328  1.00  0.00           H
ATOM   1742 3HG2 ILE A 117      48.463  57.041  36.911  1.00  0.00           H
ATOM   1743  CG1 ILE A 117      48.327  54.424  38.311  1.00  0.00           C
ATOM   1744 1HG1 ILE A 117      48.796  53.577  38.811  1.00  0.00           H
ATOM   1745 2HG1 ILE A 117      48.188  54.270  37.245  1.00  0.00           H
ATOM   1746  CD  ILE A 117      46.966  54.339  38.995  1.00  0.00           C
ATOM   1747  HD1 ILE A 117      47.073  54.556  40.056  1.00  0.00           H
ATOM   1748  HD2 ILE A 117      46.333  55.180  38.707  1.00  0.00           H
ATOM   1749  HD3 ILE A 117      46.478  53.372  38.845  1.00  0.00           H
ATOM   1750  C   ILE A 117      51.371  56.781  38.530  1.00  0.00           C
ATOM   1751  O   ILE A 117      51.791  56.752  39.687  1.00  0.00           O
ATOM   1752  N   GLY A 118      51.608  57.782  37.707  1.00  0.00           N
ATOM   1753  H   GLY A 118      51.214  57.688  36.779  1.00  0.00           H
ATOM   1754  CA  GLY A 118      52.606  58.865  37.896  1.00  0.00           C
ATOM   1755  HA1 GLY A 118      52.593  59.382  36.941  1.00  0.00           H
ATOM   1756  HA2 GLY A 118      53.621  58.480  37.979  1.00  0.00           H
ATOM   1757  C   GLY A 118      52.245  59.933  38.970  1.00  0.00           C
ATOM   1758  O   GLY A 118      53.133  60.529  39.527  1.00  0.00           O
ATOM   1759  N   ASP A 119      50.950  60.075  39.328  1.00  0.00           N
ATOM   1760  H   ASP A 119      50.336  59.434  38.839  1.00  0.00           H
ATOM   1761  CA  ASP A 119      50.415  61.095  40.205  1.00  0.00           C
ATOM   1762  HA  ASP A 119      51.231  61.670  40.641  1.00  0.00           H
ATOM   1763  CB  ASP A 119      49.626  62.186  39.391  1.00  0.00           C
ATOM   1764  HB1 ASP A 119      48.759  61.764  38.886  1.00  0.00           H
ATOM   1765  HB2 ASP A 119      50.236  62.681  38.623  1.00  0.00           H
ATOM   1766  CG  ASP A 119      49.081  63.402  40.176  1.00  0.00           C
ATOM   1767  OD1 ASP A 119      48.403  64.204  39.559  1.00  0.00           O
ATOM   1768  OD2 ASP A 119      49.357  63.516  41.359  1.00  0.00           O
ATOM   1769  C   ASP A 119      49.487  60.514  41.312  1.00  0.00           C
ATOM   1770  O   ASP A 119      48.797  59.565  41.099  1.00  0.00           O
ATOM   1771  N   GLU A 120      49.671  60.935  42.547  1.00  0.00           N
ATOM   1772  H   GLU A 120      50.092  61.854  42.624  1.00  0.00           H
ATOM   1773  CA  GLU A 120      48.914  60.610  43.763  1.00  0.00           C
ATOM   1774  HA  GLU A 120      48.793  59.529  43.836  1.00  0.00           H
ATOM   1775  CB  GLU A 120      49.870  61.038  44.960  1.00  0.00           C
ATOM   1776  HB1 GLU A 120      50.877  60.646  45.001  1.00  0.00           H
ATOM   1777  HB2 GLU A 120      49.403  60.838  45.923  1.00  0.00           H
ATOM   1778  CG  GLU A 120      50.108  62.598  44.953  1.00  0.00           C
ATOM   1779  HG1 GLU A 120      49.101  63.020  45.002  1.00  0.00           H
ATOM   1780  HG2 GLU A 120      50.678  62.898  44.074  1.00  0.00           H
ATOM   1781  CD  GLU A 120      50.960  63.038  46.169  1.00  0.00           C
ATOM   1782  OE1 GLU A 120      52.100  63.633  45.983  1.00  0.00           O
ATOM   1783  OE2 GLU A 120      50.602  62.693  47.333  1.00  0.00           O
ATOM   1784  C   GLU A 120      47.466  61.135  43.784  1.00  0.00           C
ATOM   1785  O   GLU A 120      46.635  60.501  44.433  1.00  0.00           O
ATOM   1786  N   ASN A 121      47.081  62.045  42.859  1.00  0.00           N
ATOM   1787  H   ASN A 121      47.753  62.422  42.216  1.00  0.00           H
ATOM   1788  CA  ASN A 121      45.684  62.418  42.603  1.00  0.00           C
ATOM   1789  HA  ASN A 121      45.066  62.605  43.477  1.00  0.00           H
ATOM   1790  CB  ASN A 121      45.685  63.784  41.910  1.00  0.00           C
ATOM   1791  HB1 ASN A 121      44.663  64.082  41.662  1.00  0.00           H
ATOM   1792  HB2 ASN A 121      46.282  63.824  40.999  1.00  0.00           H
ATOM   1793  CG  ASN A 121      46.258  64.962  42.730  1.00  0.00           C
ATOM   1794  OD1 ASN A 121      45.539  65.562  43.530  1.00  0.00           O
ATOM   1795  ND2 ASN A 121      47.539  65.220  42.494  1.00  0.00           N
ATOM   1796 1HD2 ASN A 121      48.125  64.631  41.926  1.00  0.00           H
ATOM   1797 2HD2 ASN A 121      47.905  66.105  42.831  1.00  0.00           H
ATOM   1798  C   ASN A 121      44.901  61.476  41.667  1.00  0.00           C
ATOM   1799  O   ASN A 121      43.719  61.478  41.704  1.00  0.00           O
ATOM   1800  N   ALA A 122      45.573  60.593  40.935  1.00  0.00           N
ATOM   1801  H   ALA A 122      46.555  60.489  41.179  1.00  0.00           H
ATOM   1802  CA  ALA A 122      45.009  59.687  39.940  1.00  0.00           C
ATOM   1803  HA  ALA A 122      44.004  60.087  39.765  1.00  0.00           H
ATOM   1804  CB  ALA A 122      45.794  59.808  38.674  1.00  0.00           C
ATOM   1805  HB1 ALA A 122      45.517  59.002  37.989  1.00  0.00           H
ATOM   1806  HB2 ALA A 122      45.608  60.763  38.175  1.00  0.00           H
ATOM   1807  HB3 ALA A 122      46.859  59.655  38.843  1.00  0.00           H
ATOM   1808  C   ALA A 122      44.819  58.270  40.498  1.00  0.00           C
ATOM   1809  O   ALA A 122      45.542  57.402  40.075  1.00  0.00           O
ATOM   1810  N   THR A 123      43.994  58.082  41.564  1.00  0.00           N
ATOM   1811  H   THR A 123      43.423  58.819  41.963  1.00  0.00           H
ATOM   1812  CA  THR A 123      43.733  56.791  42.283  1.00  0.00           C
ATOM   1813  HA  THR A 123      44.683  56.330  42.561  1.00  0.00           H
ATOM   1814  CB  THR A 123      42.941  57.007  43.512  1.00  0.00           C
ATOM   1815  HB  THR A 123      42.496  56.053  43.799  1.00  0.00           H
ATOM   1816  CG2 THR A 123      43.722  57.668  44.667  1.00  0.00           C
ATOM   1817 1HG2 THR A 123      43.951  58.714  44.431  1.00  0.00           H
ATOM   1818 2HG2 THR A 123      43.118  57.728  45.569  1.00  0.00           H
ATOM   1819 3HG2 THR A 123      44.609  57.092  44.891  1.00  0.00           H
ATOM   1820  OG1 THR A 123      41.808  57.860  43.239  1.00  0.00           O
ATOM   1821  HG1 THR A 123      41.180  57.839  43.962  1.00  0.00           H
ATOM   1822  C   THR A 123      42.929  55.857  41.409  1.00  0.00           C
ATOM   1823  O   THR A 123      42.279  56.238  40.495  1.00  0.00           O
ATOM   1824  N   LEU A 124      43.048  54.562  41.770  1.00  0.00           N
ATOM   1825  H   LEU A 124      43.592  54.163  42.534  1.00  0.00           H
ATOM   1826  CA  LEU A 124      42.323  53.563  41.090  1.00  0.00           C
ATOM   1827  HA  LEU A 124      41.307  53.770  40.746  1.00  0.00           H
ATOM   1828  CB  LEU A 124      43.198  53.213  39.838  1.00  0.00           C
ATOM   1829  HB1 LEU A 124      44.168  52.898  40.232  1.00  0.00           H
ATOM   1830  HB2 LEU A 124      43.434  54.110  39.261  1.00  0.00           H
ATOM   1831  CG  LEU A 124      42.705  52.022  38.915  1.00  0.00           C
ATOM   1832  HG  LEU A 124      42.587  51.062  39.428  1.00  0.00           H
ATOM   1833  CD1 LEU A 124      41.278  52.334  38.456  1.00  0.00           C
ATOM   1834 1HD1 LEU A 124      41.156  53.317  37.990  1.00  0.00           H
ATOM   1835 2HD1 LEU A 124      40.946  51.608  37.725  1.00  0.00           H
ATOM   1836 3HD1 LEU A 124      40.573  52.224  39.278  1.00  0.00           H
ATOM   1837  CD2 LEU A 124      43.580  51.963  37.604  1.00  0.00           C
ATOM   1838 1HD2 LEU A 124      44.510  51.404  37.772  1.00  0.00           H
ATOM   1839 2HD2 LEU A 124      43.044  51.331  36.891  1.00  0.00           H
ATOM   1840 3HD2 LEU A 124      43.812  52.932  37.176  1.00  0.00           H
ATOM   1841  C   LEU A 124      42.284  52.294  41.971  1.00  0.00           C
ATOM   1842  O   LEU A 124      43.158  52.064  42.803  1.00  0.00           O
ATOM   1843  N   ASP A 125      41.218  51.508  41.852  1.00  0.00           N
ATOM   1844  H   ASP A 125      40.466  51.809  41.238  1.00  0.00           H
ATOM   1845  CA  ASP A 125      41.041  50.225  42.523  1.00  0.00           C
ATOM   1846  HA  ASP A 125      41.858  50.133  43.240  1.00  0.00           H
ATOM   1847  CB  ASP A 125      39.750  50.148  43.374  1.00  0.00           C
ATOM   1848  HB1 ASP A 125      38.878  50.176  42.717  1.00  0.00           H
ATOM   1849  HB2 ASP A 125      39.743  50.984  44.085  1.00  0.00           H
ATOM   1850  CG  ASP A 125      39.650  48.812  44.097  1.00  0.00           C
ATOM   1851  OD1 ASP A 125      39.378  48.898  45.298  1.00  0.00           O
ATOM   1852  OD2 ASP A 125      39.848  47.705  43.571  1.00  0.00           O
ATOM   1853  C   ASP A 125      41.142  49.140  41.441  1.00  0.00           C
ATOM   1854  O   ASP A 125      40.380  49.117  40.484  1.00  0.00           O
ATOM   1855  N   GLY A 126      42.079  48.197  41.530  1.00  0.00           N
ATOM   1856  H   GLY A 126      42.866  48.353  42.136  1.00  0.00           H
ATOM   1857  CA  GLY A 126      42.308  47.116  40.574  1.00  0.00           C
ATOM   1858  HA1 GLY A 126      42.959  46.387  41.067  1.00  0.00           H
ATOM   1859  HA2 GLY A 126      42.798  47.500  39.683  1.00  0.00           H
ATOM   1860  C   GLY A 126      41.062  46.304  40.279  1.00  0.00           C
ATOM   1861  O   GLY A 126      41.116  45.705  39.193  1.00  0.00           O
ATOM   1862  N   THR A 127      40.040  46.324  41.107  1.00  0.00           N
ATOM   1863  H   THR A 127      40.192  46.868  41.939  1.00  0.00           H
ATOM   1864  CA  THR A 127      38.725  45.674  40.775  1.00  0.00           C
ATOM   1865  HA  THR A 127      38.902  44.738  40.230  1.00  0.00           H
ATOM   1866  CB  THR A 127      38.139  45.123  42.068  1.00  0.00           C
ATOM   1867  HB  THR A 127      37.155  44.728  41.796  1.00  0.00           H
ATOM   1868  CG2 THR A 127      38.912  44.004  42.707  1.00  0.00           C
ATOM   1869 1HG2 THR A 127      39.170  43.212  42.017  1.00  0.00           H
ATOM   1870 2HG2 THR A 127      39.845  44.428  43.087  1.00  0.00           H
ATOM   1871 3HG2 THR A 127      38.268  43.645  43.509  1.00  0.00           H
ATOM   1872  OG1 THR A 127      37.895  46.089  43.091  1.00  0.00           O
ATOM   1873  HG1 THR A 127      38.682  46.639  43.157  1.00  0.00           H
ATOM   1874  C   THR A 127      37.637  46.487  40.044  1.00  0.00           C
ATOM   1875  O   THR A 127      36.645  45.968  39.540  1.00  0.00           O
ATOM   1876  N   ASP A 128      37.799  47.775  39.912  1.00  0.00           N
ATOM   1877  H   ASP A 128      38.697  48.173  40.172  1.00  0.00           H
ATOM   1878  CA  ASP A 128      37.030  48.564  38.971  1.00  0.00           C
ATOM   1879  HA  ASP A 128      35.966  48.327  39.041  1.00  0.00           H
ATOM   1880  CB  ASP A 128      37.149  50.054  39.186  1.00  0.00           C
ATOM   1881  HB1 ASP A 128      36.784  50.694  38.378  1.00  0.00           H
ATOM   1882  HB2 ASP A 128      38.201  50.290  39.303  1.00  0.00           H
ATOM   1883  CG  ASP A 128      36.291  50.515  40.407  1.00  0.00           C
ATOM   1884  OD1 ASP A 128      35.197  49.922  40.634  1.00  0.00           O
ATOM   1885  OD2 ASP A 128      36.737  51.483  40.998  1.00  0.00           O
ATOM   1886  C   ASP A 128      37.395  48.211  37.483  1.00  0.00           C
ATOM   1887  O   ASP A 128      36.579  48.403  36.586  1.00  0.00           O
ATOM   1888  N   VAL A 129      38.549  47.577  37.302  1.00  0.00           N
ATOM   1889  H   VAL A 129      39.179  47.504  38.084  1.00  0.00           H
ATOM   1890  CA  VAL A 129      39.140  47.110  36.028  1.00  0.00           C
ATOM   1891  HA  VAL A 129      38.878  47.846  35.262  1.00  0.00           H
ATOM   1892  CB  VAL A 129      40.716  47.164  36.162  1.00  0.00           C
ATOM   1893  HB  VAL A 129      41.136  46.389  36.814  1.00  0.00           H
ATOM   1894  CG1 VAL A 129      41.301  47.157  34.785  1.00  0.00           C
ATOM   1895 1HG1 VAL A 129      40.686  47.800  34.154  1.00  0.00           H
ATOM   1896 2HG1 VAL A 129      42.278  47.624  34.767  1.00  0.00           H
ATOM   1897 3HG1 VAL A 129      41.314  46.152  34.354  1.00  0.00           H
ATOM   1898  CG2 VAL A 129      41.128  48.544  36.745  1.00  0.00           C
ATOM   1899 1HG2 VAL A 129      40.668  48.747  37.709  1.00  0.00           H
ATOM   1900 2HG2 VAL A 129      42.201  48.549  36.936  1.00  0.00           H
ATOM   1901 3HG2 VAL A 129      41.027  49.231  35.895  1.00  0.00           H
ATOM   1902  C   VAL A 129      38.698  45.761  35.666  1.00  0.00           C
ATOM   1903  O   VAL A 129      38.532  44.839  36.511  1.00  0.00           O
ATOM   1904  N   LEU A 130      38.376  45.575  34.365  1.00  0.00           N
ATOM   1905  H   LEU A 130      38.641  46.358  33.773  1.00  0.00           H
ATOM   1906  CA  LEU A 130      37.920  44.415  33.730  1.00  0.00           C
ATOM   1907  HA  LEU A 130      38.272  43.569  34.306  1.00  0.00           H
ATOM   1908  CB  LEU A 130      36.393  44.352  33.668  1.00  0.00           C
ATOM   1909  HB1 LEU A 130      36.047  45.114  32.973  1.00  0.00           H
ATOM   1910  HB2 LEU A 130      36.032  44.741  34.613  1.00  0.00           H
ATOM   1911  CG  LEU A 130      35.674  42.970  33.407  1.00  0.00           C
ATOM   1912  HG  LEU A 130      35.830  42.269  34.226  1.00  0.00           H
ATOM   1913  CD1 LEU A 130      34.098  43.087  33.212  1.00  0.00           C
ATOM   1914 1HD1 LEU A 130      33.697  43.517  34.130  1.00  0.00           H
ATOM   1915 2HD1 LEU A 130      33.826  43.692  32.347  1.00  0.00           H
ATOM   1916 3HD1 LEU A 130      33.612  42.119  33.143  1.00  0.00           H
ATOM   1917  CD2 LEU A 130      36.163  42.268  32.174  1.00  0.00           C
ATOM   1918 1HD2 LEU A 130      35.683  41.317  31.962  1.00  0.00           H
ATOM   1919 2HD2 LEU A 130      36.045  42.905  31.300  1.00  0.00           H
ATOM   1920 3HD2 LEU A 130      37.206  41.982  32.321  1.00  0.00           H
ATOM   1921  C   LEU A 130      38.547  44.315  32.302  1.00  0.00           C
ATOM   1922  O   LEU A 130      38.310  45.161  31.416  1.00  0.00           O
ATOM   1923  N   PHE A 131      39.265  43.246  31.990  1.00  0.00           N
ATOM   1924  H   PHE A 131      39.432  42.654  32.795  1.00  0.00           H
ATOM   1925  CA  PHE A 131      39.778  42.877  30.657  1.00  0.00           C
ATOM   1926  HA  PHE A 131      39.693  43.728  29.979  1.00  0.00           H
ATOM   1927  CB  PHE A 131      41.275  42.428  30.810  1.00  0.00           C
ATOM   1928  HB1 PHE A 131      41.280  41.567  31.477  1.00  0.00           H
ATOM   1929  HB2 PHE A 131      41.739  43.213  31.386  1.00  0.00           H
ATOM   1930  CG  PHE A 131      42.019  42.105  29.552  1.00  0.00           C
ATOM   1931  CD1 PHE A 131      42.536  40.836  29.244  1.00  0.00           C
ATOM   1932  HD1 PHE A 131      42.334  40.036  29.936  1.00  0.00           H
ATOM   1933  CE1 PHE A 131      43.293  40.644  28.055  1.00  0.00           C
ATOM   1934  HE1 PHE A 131      43.767  39.683  27.921  1.00  0.00           H
ATOM   1935  CZ  PHE A 131      43.536  41.706  27.160  1.00  0.00           C
ATOM   1936  HZ  PHE A 131      44.243  41.571  26.360  1.00  0.00           H
ATOM   1937  CE2 PHE A 131      43.031  42.992  27.499  1.00  0.00           C
ATOM   1938  HE2 PHE A 131      43.233  43.861  26.882  1.00  0.00           H
ATOM   1939  CD2 PHE A 131      42.254  43.197  28.683  1.00  0.00           C
ATOM   1940  HD2 PHE A 131      41.720  44.131  28.767  1.00  0.00           H
ATOM   1941  C   PHE A 131      38.885  41.727  30.090  1.00  0.00           C
ATOM   1942  O   PHE A 131      38.730  40.678  30.758  1.00  0.00           O
ATOM   1943  N   THR A 132      38.386  41.847  28.897  1.00  0.00           N
ATOM   1944  H   THR A 132      38.389  42.752  28.448  1.00  0.00           H
ATOM   1945  CA  THR A 132      37.651  40.810  28.196  1.00  0.00           C
ATOM   1946  HA  THR A 132      37.078  40.327  28.991  1.00  0.00           H
ATOM   1947  CB  THR A 132      36.731  41.434  27.171  1.00  0.00           C
ATOM   1948  HB  THR A 132      36.149  40.586  26.792  1.00  0.00           H
ATOM   1949  CG2 THR A 132      35.732  42.350  27.834  1.00  0.00           C
ATOM   1950 1HG2 THR A 132      36.172  43.339  27.975  1.00  0.00           H
ATOM   1951 2HG2 THR A 132      34.833  42.488  27.229  1.00  0.00           H
ATOM   1952 3HG2 THR A 132      35.458  41.922  28.790  1.00  0.00           H
ATOM   1953  OG1 THR A 132      37.506  42.045  26.142  1.00  0.00           O
ATOM   1954  HG1 THR A 132      36.842  42.319  25.507  1.00  0.00           H
ATOM   1955  C   THR A 132      38.467  39.703  27.532  1.00  0.00           C
ATOM   1956  O   THR A 132      37.923  38.734  26.962  1.00  0.00           O
ATOM   1957  N   GLY A 133      39.799  39.840  27.454  1.00  0.00           N
ATOM   1958  H   GLY A 133      40.219  40.604  27.963  1.00  0.00           H
ATOM   1959  CA  GLY A 133      40.631  39.095  26.480  1.00  0.00           C
ATOM   1960  HA1 GLY A 133      40.166  38.153  26.182  1.00  0.00           H
ATOM   1961  HA2 GLY A 133      41.522  38.688  26.959  1.00  0.00           H
ATOM   1962  C   GLY A 133      41.030  39.920  25.251  1.00  0.00           C
ATOM   1963  O   GLY A 133      41.936  39.526  24.528  1.00  0.00           O
ATOM   1964  N   ARG A 134      40.378  41.069  25.065  1.00  0.00           N
ATOM   1965  H   ARG A 134      39.583  41.279  25.657  1.00  0.00           H
ATOM   1966  CA  ARG A 134      40.505  41.937  23.848  1.00  0.00           C
ATOM   1967  HA  ARG A 134      41.432  41.688  23.323  1.00  0.00           H
ATOM   1968  CB  ARG A 134      39.341  41.500  22.947  1.00  0.00           C
ATOM   1969  HB1 ARG A 134      38.414  41.795  23.435  1.00  0.00           H
ATOM   1970  HB2 ARG A 134      39.369  40.418  22.783  1.00  0.00           H
ATOM   1971  CG  ARG A 134      39.319  42.134  21.539  1.00  0.00           C
ATOM   1972  HG1 ARG A 134      40.156  41.701  20.985  1.00  0.00           H
ATOM   1973  HG2 ARG A 134      39.272  43.213  21.672  1.00  0.00           H
ATOM   1974  CD  ARG A 134      38.102  41.651  20.694  1.00  0.00           C
ATOM   1975  HD1 ARG A 134      38.064  40.575  20.550  1.00  0.00           H
ATOM   1976  HD2 ARG A 134      38.108  41.989  19.657  1.00  0.00           H
ATOM   1977  NE  ARG A 134      36.871  42.123  21.310  1.00  0.00           N
ATOM   1978  HE  ARG A 134      36.962  42.591  22.197  1.00  0.00           H
ATOM   1979  CZ  ARG A 134      35.648  41.839  20.966  1.00  0.00           C
ATOM   1980  NH1 ARG A 134      35.332  41.101  19.844  1.00  0.00           N
ATOM   1981 1HH1 ARG A 134      36.088  40.900  19.214  1.00  0.00           H
ATOM   1982 2HH1 ARG A 134      34.382  40.856  19.626  1.00  0.00           H
ATOM   1983  NH2 ARG A 134      34.672  42.350  21.609  1.00  0.00           N
ATOM   1984 1HH2 ARG A 134      34.961  42.721  22.494  1.00  0.00           H
ATOM   1985 2HH2 ARG A 134      33.693  42.194  21.403  1.00  0.00           H
ATOM   1986  C   ARG A 134      40.389  43.451  24.093  1.00  0.00           C
ATOM   1987  O   ARG A 134      41.119  44.159  23.423  1.00  0.00           O
ATOM   1988  N   GLU A 135      39.487  43.859  25.003  1.00  0.00           N
ATOM   1989  H   GLU A 135      38.978  43.212  25.586  1.00  0.00           H
ATOM   1990  CA  GLU A 135      39.349  45.246  25.422  1.00  0.00           C
ATOM   1991  HA  GLU A 135      40.241  45.764  25.053  1.00  0.00           H
ATOM   1992  CB  GLU A 135      38.078  45.802  24.659  1.00  0.00           C
ATOM   1993  HB1 GLU A 135      38.171  45.799  23.576  1.00  0.00           H
ATOM   1994  HB2 GLU A 135      38.039  46.848  24.957  1.00  0.00           H
ATOM   1995  CG  GLU A 135      36.752  45.168  25.008  1.00  0.00           C
ATOM   1996  HG1 GLU A 135      35.990  45.936  25.098  1.00  0.00           H
ATOM   1997  HG2 GLU A 135      36.765  44.782  26.029  1.00  0.00           H
ATOM   1998  CD  GLU A 135      36.219  44.124  23.965  1.00  0.00           C
ATOM   1999  OE1 GLU A 135      36.091  42.903  24.247  1.00  0.00           O
ATOM   2000  OE2 GLU A 135      35.904  44.543  22.805  1.00  0.00           O
ATOM   2001  C   GLU A 135      39.193  45.333  26.936  1.00  0.00           C
ATOM   2002  O   GLU A 135      38.801  44.331  27.624  1.00  0.00           O
ATOM   2003  N   PHE A 136      39.328  46.542  27.469  1.00  0.00           N
ATOM   2004  H   PHE A 136      39.654  47.234  26.814  1.00  0.00           H
ATOM   2005  CA  PHE A 136      39.067  46.863  28.868  1.00  0.00           C
ATOM   2006  HA  PHE A 136      39.008  45.929  29.429  1.00  0.00           H
ATOM   2007  CB  PHE A 136      40.281  47.603  29.396  1.00  0.00           C
ATOM   2008  HB1 PHE A 136      39.945  47.920  30.386  1.00  0.00           H
ATOM   2009  HB2 PHE A 136      40.395  48.499  28.801  1.00  0.00           H
ATOM   2010  CG  PHE A 136      41.590  46.884  29.593  1.00  0.00           C
ATOM   2011  CD1 PHE A 136      41.892  46.277  30.783  1.00  0.00           C
ATOM   2012  HD1 PHE A 136      41.138  46.161  31.550  1.00  0.00           H
ATOM   2013  CE1 PHE A 136      43.182  45.677  30.882  1.00  0.00           C
ATOM   2014  HE1 PHE A 136      43.442  45.149  31.795  1.00  0.00           H
ATOM   2015  CZ  PHE A 136      44.143  45.719  29.916  1.00  0.00           C
ATOM   2016  HZ  PHE A 136      45.137  45.313  29.970  1.00  0.00           H
ATOM   2017  CE2 PHE A 136      43.752  46.291  28.678  1.00  0.00           C
ATOM   2018  HE2 PHE A 136      44.370  46.304  27.790  1.00  0.00           H
ATOM   2019  CD2 PHE A 136      42.445  46.838  28.511  1.00  0.00           C
ATOM   2020  HD2 PHE A 136      42.154  47.268  27.564  1.00  0.00           H
ATOM   2021  C   PHE A 136      37.775  47.719  29.031  1.00  0.00           C
ATOM   2022  O   PHE A 136      37.368  48.596  28.248  1.00  0.00           O
ATOM   2023  N   PHE A 137      37.303  47.542  30.248  1.00  0.00           N
ATOM   2024  H   PHE A 137      37.798  46.934  30.884  1.00  0.00           H
ATOM   2025  CA  PHE A 137      36.196  48.318  30.857  1.00  0.00           C
ATOM   2026  HA  PHE A 137      35.955  49.224  30.290  1.00  0.00           H
ATOM   2027  CB  PHE A 137      34.982  47.362  31.005  1.00  0.00           C
ATOM   2028  HB1 PHE A 137      34.157  47.809  31.547  1.00  0.00           H
ATOM   2029  HB2 PHE A 137      35.423  46.455  31.427  1.00  0.00           H
ATOM   2030  CG  PHE A 137      34.412  47.035  29.644  1.00  0.00           C
ATOM   2031  CD1 PHE A 137      33.837  48.127  28.968  1.00  0.00           C
ATOM   2032  HD1 PHE A 137      34.071  49.119  29.313  1.00  0.00           H
ATOM   2033  CE1 PHE A 137      33.219  48.006  27.711  1.00  0.00           C
ATOM   2034  HE1 PHE A 137      32.758  48.778  27.113  1.00  0.00           H
ATOM   2035  CZ  PHE A 137      33.217  46.675  27.187  1.00  0.00           C
ATOM   2036  HZ  PHE A 137      32.579  46.594  26.316  1.00  0.00           H
ATOM   2037  CE2 PHE A 137      33.793  45.548  27.810  1.00  0.00           C
ATOM   2038  HE2 PHE A 137      33.536  44.546  27.486  1.00  0.00           H
ATOM   2039  CD2 PHE A 137      34.381  45.731  29.032  1.00  0.00           C
ATOM   2040  HD2 PHE A 137      34.680  44.908  29.660  1.00  0.00           H
ATOM   2041  C   PHE A 137      36.682  48.758  32.282  1.00  0.00           C
ATOM   2042  O   PHE A 137      37.414  48.043  32.953  1.00  0.00           O
ATOM   2043  N   VAL A 138      36.354  50.022  32.712  1.00  0.00           N
ATOM   2044  H   VAL A 138      35.610  50.505  32.232  1.00  0.00           H
ATOM   2045  CA  VAL A 138      36.686  50.560  34.057  1.00  0.00           C
ATOM   2046  HA  VAL A 138      36.875  49.653  34.642  1.00  0.00           H
ATOM   2047  CB  VAL A 138      37.992  51.380  34.141  1.00  0.00           C
ATOM   2048  HB  VAL A 138      37.838  52.335  33.635  1.00  0.00           H
ATOM   2049  CG1 VAL A 138      38.642  51.553  35.550  1.00  0.00           C
ATOM   2050 1HG1 VAL A 138      39.642  51.961  35.435  1.00  0.00           H
ATOM   2051 2HG1 VAL A 138      37.978  52.271  36.038  1.00  0.00           H
ATOM   2052 3HG1 VAL A 138      38.780  50.623  36.084  1.00  0.00           H
ATOM   2053  CG2 VAL A 138      39.075  50.695  33.294  1.00  0.00           C
ATOM   2054 1HG2 VAL A 138      39.413  49.788  33.796  1.00  0.00           H
ATOM   2055 2HG2 VAL A 138      38.881  50.537  32.233  1.00  0.00           H
ATOM   2056 3HG2 VAL A 138      39.871  51.442  33.256  1.00  0.00           H
ATOM   2057  C   VAL A 138      35.485  51.271  34.667  1.00  0.00           C
ATOM   2058  O   VAL A 138      34.773  52.090  34.084  1.00  0.00           O
ATOM   2059  N   GLY A 139      35.253  50.966  35.930  1.00  0.00           N
ATOM   2060  H   GLY A 139      35.694  50.099  36.227  1.00  0.00           H
ATOM   2061  CA  GLY A 139      34.364  51.579  36.918  1.00  0.00           C
ATOM   2062  HA1 GLY A 139      34.139  50.844  37.684  1.00  0.00           H
ATOM   2063  HA2 GLY A 139      33.438  51.763  36.376  1.00  0.00           H
ATOM   2064  C   GLY A 139      34.827  52.943  37.567  1.00  0.00           C
ATOM   2065  O   GLY A 139      35.926  53.426  37.329  1.00  0.00           O
ATOM   2066  N   LEU A 140      33.960  53.543  38.449  1.00  0.00           N
ATOM   2067  H   LEU A 140      33.161  52.969  38.691  1.00  0.00           H
ATOM   2068  CA  LEU A 140      34.134  54.803  39.199  1.00  0.00           C
ATOM   2069  HA  LEU A 140      35.183  55.061  39.306  1.00  0.00           H
ATOM   2070  CB  LEU A 140      33.552  56.039  38.352  1.00  0.00           C
ATOM   2071  HB1 LEU A 140      33.690  56.986  38.880  1.00  0.00           H
ATOM   2072  HB2 LEU A 140      32.525  55.836  38.063  1.00  0.00           H
ATOM   2073  CG  LEU A 140      34.194  56.318  36.986  1.00  0.00           C
ATOM   2074  HG  LEU A 140      34.103  55.510  36.262  1.00  0.00           H
ATOM   2075  CD1 LEU A 140      33.496  57.497  36.313  1.00  0.00           C
ATOM   2076 1HD1 LEU A 140      32.471  57.170  36.170  1.00  0.00           H
ATOM   2077 2HD1 LEU A 140      33.561  58.403  36.915  1.00  0.00           H
ATOM   2078 3HD1 LEU A 140      33.797  57.614  35.275  1.00  0.00           H
ATOM   2079  CD2 LEU A 140      35.654  56.734  37.102  1.00  0.00           C
ATOM   2080 1HD2 LEU A 140      35.692  57.524  37.848  1.00  0.00           H
ATOM   2081 2HD2 LEU A 140      36.376  55.981  37.407  1.00  0.00           H
ATOM   2082 3HD2 LEU A 140      36.107  57.130  36.187  1.00  0.00           H
ATOM   2083  C   LEU A 140      33.765  54.731  40.699  1.00  0.00           C
ATOM   2084  O   LEU A 140      32.947  55.431  41.260  1.00  0.00           O
ATOM   2085  N   SER A 141      34.392  53.804  41.400  1.00  0.00           N
ATOM   2086  H   SER A 141      35.085  53.201  40.973  1.00  0.00           H
ATOM   2087  CA  SER A 141      34.206  53.623  42.829  1.00  0.00           C
ATOM   2088  HA  SER A 141      33.180  53.388  43.110  1.00  0.00           H
ATOM   2089  CB  SER A 141      34.882  52.334  43.247  1.00  0.00           C
ATOM   2090  HB1 SER A 141      34.572  51.492  42.627  1.00  0.00           H
ATOM   2091  HB2 SER A 141      34.504  52.096  44.250  1.00  0.00           H
ATOM   2092  OG  SER A 141      36.310  52.432  43.273  1.00  0.00           O
ATOM   2093  HG  SER A 141      36.577  52.135  42.397  1.00  0.00           H
ATOM   2094  C   SER A 141      34.722  54.804  43.661  1.00  0.00           C
ATOM   2095  O   SER A 141      35.411  55.670  43.155  1.00  0.00           O
ATOM   2096  N   LYS A 142      34.435  54.945  44.980  1.00  0.00           N
ATOM   2097  H   LYS A 142      33.727  54.348  45.368  1.00  0.00           H
ATOM   2098  CA  LYS A 142      34.892  55.958  45.913  1.00  0.00           C
ATOM   2099  HA  LYS A 142      34.918  56.855  45.292  1.00  0.00           H
ATOM   2100  CB  LYS A 142      33.874  56.106  47.047  1.00  0.00           C
ATOM   2101  HB1 LYS A 142      32.857  55.936  46.691  1.00  0.00           H
ATOM   2102  HB2 LYS A 142      33.831  57.125  47.439  1.00  0.00           H
ATOM   2103  CG  LYS A 142      34.152  55.154  48.275  1.00  0.00           C
ATOM   2104  HG1 LYS A 142      34.948  55.555  48.893  1.00  0.00           H
ATOM   2105  HG2 LYS A 142      34.477  54.194  47.879  1.00  0.00           H
ATOM   2106  CD  LYS A 142      32.944  55.036  49.182  1.00  0.00           C
ATOM   2107  HD1 LYS A 142      32.128  54.588  48.612  1.00  0.00           H
ATOM   2108  HD2 LYS A 142      32.601  56.009  49.542  1.00  0.00           H
ATOM   2109  CE  LYS A 142      33.067  54.151  50.473  1.00  0.00           C
ATOM   2110  HE1 LYS A 142      33.965  54.371  51.052  1.00  0.00           H
ATOM   2111  HE2 LYS A 142      33.172  53.127  50.121  1.00  0.00           H
ATOM   2112  NZ  LYS A 142      31.774  54.289  51.213  1.00  0.00           N
ATOM   2113  HZ1 LYS A 142      31.936  54.008  52.169  1.00  0.00           H
ATOM   2114  HZ2 LYS A 142      31.438  55.239  51.209  1.00  0.00           H
ATOM   2115  HZ3 LYS A 142      31.100  53.684  50.774  1.00  0.00           H
ATOM   2116  C   LYS A 142      36.382  55.750  46.252  1.00  0.00           C
ATOM   2117  O   LYS A 142      36.903  56.508  47.048  1.00  0.00           O
ATOM   2118  N   TRP A 143      37.048  54.796  45.570  1.00  0.00           N
ATOM   2119  H   TRP A 143      36.533  54.396  44.811  1.00  0.00           H
ATOM   2120  CA  TRP A 143      38.515  54.586  45.482  1.00  0.00           C
ATOM   2121  HA  TRP A 143      38.952  55.389  46.075  1.00  0.00           H
ATOM   2122  CB  TRP A 143      38.948  53.236  46.028  1.00  0.00           C
ATOM   2123  HB1 TRP A 143      40.010  53.045  45.897  1.00  0.00           H
ATOM   2124  HB2 TRP A 143      38.450  52.547  45.347  1.00  0.00           H
ATOM   2125  CG  TRP A 143      38.585  52.914  47.446  1.00  0.00           C
ATOM   2126  CD1 TRP A 143      39.276  53.301  48.537  1.00  0.00           C
ATOM   2127  HD1 TRP A 143      40.225  53.814  48.582  1.00  0.00           H
ATOM   2128  NE1 TRP A 143      38.462  53.075  49.652  1.00  0.00           N
ATOM   2129  HE1 TRP A 143      38.673  53.495  50.552  1.00  0.00           H
ATOM   2130  CE2 TRP A 143      37.250  52.529  49.257  1.00  0.00           C
ATOM   2131  CZ2 TRP A 143      36.105  52.167  49.967  1.00  0.00           C
ATOM   2132  HZ2 TRP A 143      36.098  52.356  51.028  1.00  0.00           H
ATOM   2133  CH2 TRP A 143      35.031  51.560  49.275  1.00  0.00           C
ATOM   2134  HH2 TRP A 143      34.155  51.297  49.852  1.00  0.00           H
ATOM   2135  CZ3 TRP A 143      35.064  51.464  47.877  1.00  0.00           C
ATOM   2136  HZ3 TRP A 143      34.189  51.002  47.433  1.00  0.00           H
ATOM   2137  CE3 TRP A 143      36.209  51.809  47.140  1.00  0.00           C
ATOM   2138  HE3 TRP A 143      36.278  51.723  46.070  1.00  0.00           H
ATOM   2139  CD2 TRP A 143      37.290  52.382  47.874  1.00  0.00           C
ATOM   2140  C   TRP A 143      39.097  54.929  44.101  1.00  0.00           C
ATOM   2141  O   TRP A 143      40.288  54.810  43.937  1.00  0.00           O
ATOM   2142  N   THR A 144      38.386  55.390  43.076  1.00  0.00           N
ATOM   2143  H   THR A 144      37.419  55.582  43.297  1.00  0.00           H
ATOM   2144  CA  THR A 144      38.863  55.626  41.744  1.00  0.00           C
ATOM   2145  HA  THR A 144      39.928  55.431  41.650  1.00  0.00           H
ATOM   2146  CB  THR A 144      38.255  54.587  40.767  1.00  0.00           C
ATOM   2147  HB  THR A 144      37.195  54.532  41.001  1.00  0.00           H
ATOM   2148  CG2 THR A 144      38.605  54.938  39.280  1.00  0.00           C
ATOM   2149 1HG2 THR A 144      38.183  55.894  38.964  1.00  0.00           H
ATOM   2150 2HG2 THR A 144      39.689  54.957  39.144  1.00  0.00           H
ATOM   2151 3HG2 THR A 144      38.003  54.221  38.744  1.00  0.00           H
ATOM   2152  OG1 THR A 144      38.840  53.304  41.123  1.00  0.00           O
ATOM   2153  HG1 THR A 144      38.111  52.676  41.118  1.00  0.00           H
ATOM   2154  C   THR A 144      38.659  57.026  41.236  1.00  0.00           C
ATOM   2155  O   THR A 144      37.674  57.598  41.679  1.00  0.00           O
ATOM   2156  N   ASN A 145      39.672  57.625  40.555  1.00  0.00           N
ATOM   2157  H   ASN A 145      40.531  57.099  40.461  1.00  0.00           H
ATOM   2158  CA  ASN A 145      39.491  59.018  40.109  1.00  0.00           C
ATOM   2159  HA  ASN A 145      39.141  59.740  40.839  1.00  0.00           H
ATOM   2160  CB  ASN A 145      40.884  59.527  39.658  1.00  0.00           C
ATOM   2161  HB1 ASN A 145      41.609  59.197  40.408  1.00  0.00           H
ATOM   2162  HB2 ASN A 145      40.836  60.611  39.643  1.00  0.00           H
ATOM   2163  CG  ASN A 145      41.398  59.036  38.280  1.00  0.00           C
ATOM   2164  OD1 ASN A 145      40.931  59.458  37.276  1.00  0.00           O
ATOM   2165  ND2 ASN A 145      42.248  58.030  38.244  1.00  0.00           N
ATOM   2166 1HD2 ASN A 145      42.472  57.601  39.125  1.00  0.00           H
ATOM   2167 2HD2 ASN A 145      42.310  57.454  37.417  1.00  0.00           H
ATOM   2168  C   ASN A 145      38.469  59.116  38.950  1.00  0.00           C
ATOM   2169  O   ASN A 145      38.316  58.244  38.111  1.00  0.00           O
ATOM   2170  N   HIS A 146      37.957  60.318  38.821  1.00  0.00           N
ATOM   2171  H   HIS A 146      38.067  60.956  39.593  1.00  0.00           H
ATOM   2172  CA  HIS A 146      36.799  60.714  38.011  1.00  0.00           C
ATOM   2173  HA  HIS A 146      35.856  60.261  38.321  1.00  0.00           H
ATOM   2174  CB  HIS A 146      36.526  62.191  38.208  1.00  0.00           C
ATOM   2175  HB1 HIS A 146      36.618  62.612  39.214  1.00  0.00           H
ATOM   2176  HB2 HIS A 146      35.486  62.317  37.921  1.00  0.00           H
ATOM   2177  CG  HIS A 146      37.402  63.110  37.411  1.00  0.00           C
ATOM   2178  ND1 HIS A 146      37.066  63.592  36.170  1.00  0.00           N
ATOM   2179  CE1 HIS A 146      38.149  64.251  35.706  1.00  0.00           C
ATOM   2180  HE1 HIS A 146      38.158  64.890  34.834  1.00  0.00           H
ATOM   2181  NE2 HIS A 146      39.156  64.142  36.606  1.00  0.00           N
ATOM   2182  HE2 HIS A 146      39.983  64.711  36.645  1.00  0.00           H
ATOM   2183  CD2 HIS A 146      38.729  63.338  37.662  1.00  0.00           C
ATOM   2184  HD2 HIS A 146      39.078  63.207  38.683  1.00  0.00           H
ATOM   2185  C   HIS A 146      36.921  60.378  36.512  1.00  0.00           C
ATOM   2186  O   HIS A 146      35.982  60.611  35.737  1.00  0.00           O
ATOM   2187  N   ARG A 147      38.044  59.862  35.964  1.00  0.00           N
ATOM   2188  H   ARG A 147      38.739  59.658  36.668  1.00  0.00           H
ATOM   2189  CA  ARG A 147      38.439  59.541  34.588  1.00  0.00           C
ATOM   2190  HA  ARG A 147      37.497  59.335  34.076  1.00  0.00           H
ATOM   2191  CB  ARG A 147      39.027  60.863  33.926  1.00  0.00           C
ATOM   2192  HB1 ARG A 147      40.066  60.884  34.261  1.00  0.00           H
ATOM   2193  HB2 ARG A 147      38.498  61.747  34.291  1.00  0.00           H
ATOM   2194  CG  ARG A 147      39.170  60.912  32.405  1.00  0.00           C
ATOM   2195  HG1 ARG A 147      38.224  60.886  31.869  1.00  0.00           H
ATOM   2196  HG2 ARG A 147      39.856  60.121  32.101  1.00  0.00           H
ATOM   2197  CD  ARG A 147      39.797  62.294  32.202  1.00  0.00           C
ATOM   2198  HD1 ARG A 147      40.731  62.306  32.751  1.00  0.00           H
ATOM   2199  HD2 ARG A 147      39.151  63.099  32.546  1.00  0.00           H
ATOM   2200  NE  ARG A 147      40.006  62.576  30.786  1.00  0.00           N
ATOM   2201  HE  ARG A 147      40.021  61.789  30.146  1.00  0.00           H
ATOM   2202  CZ  ARG A 147      40.239  63.763  30.261  1.00  0.00           C
ATOM   2203  NH1 ARG A 147      40.435  64.828  31.026  1.00  0.00           N
ATOM   2204 1HH1 ARG A 147      40.704  64.779  31.991  1.00  0.00           H
ATOM   2205 2HH1 ARG A 147      40.340  65.739  30.604  1.00  0.00           H
ATOM   2206  NH2 ARG A 147      40.163  63.972  29.007  1.00  0.00           N
ATOM   2207 1HH2 ARG A 147      40.216  63.144  28.424  1.00  0.00           H
ATOM   2208 2HH2 ARG A 147      40.318  64.905  28.645  1.00  0.00           H
ATOM   2209  C   ARG A 147      39.198  58.146  34.450  1.00  0.00           C
ATOM   2210  O   ARG A 147      39.865  57.976  33.459  1.00  0.00           O
ATOM   2211  N   GLY A 148      39.198  57.397  35.516  1.00  0.00           N
ATOM   2212  H   GLY A 148      38.720  57.771  36.320  1.00  0.00           H
ATOM   2213  CA  GLY A 148      39.906  56.127  35.609  1.00  0.00           C
ATOM   2214  HA1 GLY A 148      39.313  55.401  36.165  1.00  0.00           H
ATOM   2215  HA2 GLY A 148      40.859  56.267  36.124  1.00  0.00           H
ATOM   2216  C   GLY A 148      40.290  55.312  34.338  1.00  0.00           C
ATOM   2217  O   GLY A 148      41.414  54.857  34.204  1.00  0.00           O
ATOM   2218  N   ALA A 149      39.367  55.143  33.412  1.00  0.00           N
ATOM   2219  H   ALA A 149      38.501  55.657  33.502  1.00  0.00           H
ATOM   2220  CA  ALA A 149      39.729  54.502  32.166  1.00  0.00           C
ATOM   2221  HA  ALA A 149      40.029  53.458  32.238  1.00  0.00           H
ATOM   2222  CB  ALA A 149      38.523  54.485  31.169  1.00  0.00           C
ATOM   2223  HB1 ALA A 149      38.269  55.439  30.714  1.00  0.00           H
ATOM   2224  HB2 ALA A 149      38.705  53.788  30.345  1.00  0.00           H
ATOM   2225  HB3 ALA A 149      37.636  54.149  31.702  1.00  0.00           H
ATOM   2226  C   ALA A 149      40.962  55.072  31.363  1.00  0.00           C
ATOM   2227  O   ALA A 149      41.620  54.333  30.630  1.00  0.00           O
ATOM   2228  N   GLU A 150      41.274  56.413  31.432  1.00  0.00           N
ATOM   2229  H   GLU A 150      40.798  57.001  32.094  1.00  0.00           H
ATOM   2230  CA  GLU A 150      42.466  57.050  30.758  1.00  0.00           C
ATOM   2231  HA  GLU A 150      42.500  56.561  29.789  1.00  0.00           H
ATOM   2232  CB  GLU A 150      42.065  58.451  30.364  1.00  0.00           C
ATOM   2233  HB1 GLU A 150      42.948  59.094  30.363  1.00  0.00           H
ATOM   2234  HB2 GLU A 150      41.412  58.944  31.089  1.00  0.00           H
ATOM   2235  CG  GLU A 150      41.339  58.466  29.011  1.00  0.00           C
ATOM   2236  HG1 GLU A 150      40.407  57.939  29.192  1.00  0.00           H
ATOM   2237  HG2 GLU A 150      41.888  57.954  28.216  1.00  0.00           H
ATOM   2238  CD  GLU A 150      41.222  59.898  28.537  1.00  0.00           C
ATOM   2239  OE1 GLU A 150      40.247  60.609  28.821  1.00  0.00           O
ATOM   2240  OE2 GLU A 150      42.097  60.408  27.828  1.00  0.00           O
ATOM   2241  C   GLU A 150      43.839  56.791  31.468  1.00  0.00           C
ATOM   2242  O   GLU A 150      44.847  56.851  30.760  1.00  0.00           O
ATOM   2243  N   ILE A 151      43.827  56.417  32.733  1.00  0.00           N
ATOM   2244  H   ILE A 151      42.941  56.316  33.196  1.00  0.00           H
ATOM   2245  CA  ILE A 151      45.075  55.929  33.379  1.00  0.00           C
ATOM   2246  HA  ILE A 151      45.866  56.614  33.067  1.00  0.00           H
ATOM   2247  CB  ILE A 151      44.927  55.927  34.922  1.00  0.00           C
ATOM   2248  HB  ILE A 151      43.961  55.455  35.123  1.00  0.00           H
ATOM   2249  CG2 ILE A 151      45.949  54.999  35.628  1.00  0.00           C
ATOM   2250 1HG2 ILE A 151      46.990  55.300  35.509  1.00  0.00           H
ATOM   2251 2HG2 ILE A 151      45.791  55.015  36.708  1.00  0.00           H
ATOM   2252 3HG2 ILE A 151      45.881  53.973  35.276  1.00  0.00           H
ATOM   2253  CG1 ILE A 151      44.991  57.371  35.457  1.00  0.00           C
ATOM   2254 1HG1 ILE A 151      45.158  57.269  36.534  1.00  0.00           H
ATOM   2255 2HG1 ILE A 151      44.034  57.871  35.335  1.00  0.00           H
ATOM   2256  CD  ILE A 151      46.131  58.291  35.000  1.00  0.00           C
ATOM   2257  HD1 ILE A 151      46.101  59.159  35.651  1.00  0.00           H
ATOM   2258  HD2 ILE A 151      47.037  57.733  35.239  1.00  0.00           H
ATOM   2259  HD3 ILE A 151      46.073  58.507  33.932  1.00  0.00           H
ATOM   2260  C   ILE A 151      45.387  54.458  32.858  1.00  0.00           C
ATOM   2261  O   ILE A 151      46.518  54.100  32.676  1.00  0.00           O
ATOM   2262  N   VAL A 152      44.316  53.629  32.616  1.00  0.00           N
ATOM   2263  H   VAL A 152      43.406  54.030  32.795  1.00  0.00           H
ATOM   2264  CA  VAL A 152      44.420  52.240  32.080  1.00  0.00           C
ATOM   2265  HA  VAL A 152      45.218  51.726  32.612  1.00  0.00           H
ATOM   2266  CB  VAL A 152      43.094  51.478  32.408  1.00  0.00           C
ATOM   2267  HB  VAL A 152      42.321  52.047  31.897  1.00  0.00           H
ATOM   2268  CG1 VAL A 152      43.195  50.006  31.843  1.00  0.00           C
ATOM   2269 1HG1 VAL A 152      43.958  49.372  32.287  1.00  0.00           H
ATOM   2270 2HG1 VAL A 152      42.279  49.422  31.906  1.00  0.00           H
ATOM   2271 3HG1 VAL A 152      43.350  50.068  30.765  1.00  0.00           H
ATOM   2272  CG2 VAL A 152      42.810  51.466  33.908  1.00  0.00           C
ATOM   2273 1HG2 VAL A 152      42.125  50.637  34.106  1.00  0.00           H
ATOM   2274 2HG2 VAL A 152      43.685  51.342  34.538  1.00  0.00           H
ATOM   2275 3HG2 VAL A 152      42.326  52.367  34.296  1.00  0.00           H
ATOM   2276  C   VAL A 152      44.756  52.152  30.586  1.00  0.00           C
ATOM   2277  O   VAL A 152      45.596  51.324  30.198  1.00  0.00           O
ATOM   2278  N   ALA A 153      44.149  53.060  29.804  1.00  0.00           N
ATOM   2279  H   ALA A 153      43.431  53.664  30.192  1.00  0.00           H
ATOM   2280  CA  ALA A 153      44.467  53.284  28.346  1.00  0.00           C
ATOM   2281  HA  ALA A 153      44.436  52.329  27.812  1.00  0.00           H
ATOM   2282  CB  ALA A 153      43.316  54.122  27.757  1.00  0.00           C
ATOM   2283  HB1 ALA A 153      43.504  55.186  27.879  1.00  0.00           H
ATOM   2284  HB2 ALA A 153      43.255  53.943  26.679  1.00  0.00           H
ATOM   2285  HB3 ALA A 153      42.352  53.849  28.178  1.00  0.00           H
ATOM   2286  C   ALA A 153      45.777  53.919  28.022  1.00  0.00           C
ATOM   2287  O   ALA A 153      46.370  53.612  26.983  1.00  0.00           O
ATOM   2288  N   ASP A 154      46.289  54.695  28.934  1.00  0.00           N
ATOM   2289  H   ASP A 154      45.736  55.174  29.626  1.00  0.00           H
ATOM   2290  CA  ASP A 154      47.647  55.142  28.766  1.00  0.00           C
ATOM   2291  HA  ASP A 154      47.808  55.240  27.694  1.00  0.00           H
ATOM   2292  CB  ASP A 154      47.732  56.523  29.381  1.00  0.00           C
ATOM   2293  HB1 ASP A 154      47.366  56.619  30.402  1.00  0.00           H
ATOM   2294  HB2 ASP A 154      47.170  57.174  28.708  1.00  0.00           H
ATOM   2295  CG  ASP A 154      49.145  57.086  29.202  1.00  0.00           C
ATOM   2296  OD1 ASP A 154      49.671  57.251  28.108  1.00  0.00           O
ATOM   2297  OD2 ASP A 154      49.735  57.315  30.276  1.00  0.00           O
ATOM   2298  C   ASP A 154      48.640  54.141  29.330  1.00  0.00           C
ATOM   2299  O   ASP A 154      49.767  54.191  28.966  1.00  0.00           O
ATOM   2300  N   THR A 155      48.277  53.190  30.200  1.00  0.00           N
ATOM   2301  H   THR A 155      47.329  53.175  30.528  1.00  0.00           H
ATOM   2302  CA  THR A 155      49.117  51.980  30.526  1.00  0.00           C
ATOM   2303  HA  THR A 155      50.129  52.404  30.552  1.00  0.00           H
ATOM   2304  CB  THR A 155      48.669  51.307  31.768  1.00  0.00           C
ATOM   2305  HB  THR A 155      47.803  50.660  31.700  1.00  0.00           H
ATOM   2306  CG2 THR A 155      49.783  50.380  32.278  1.00  0.00           C
ATOM   2307 1HG2 THR A 155      49.675  50.150  33.348  1.00  0.00           H
ATOM   2308 2HG2 THR A 155      49.851  49.457  31.703  1.00  0.00           H
ATOM   2309 3HG2 THR A 155      50.750  50.877  32.316  1.00  0.00           H
ATOM   2310  OG1 THR A 155      48.572  52.180  32.894  1.00  0.00           O
ATOM   2311  HG1 THR A 155      48.118  52.999  32.667  1.00  0.00           H
ATOM   2312  C   THR A 155      49.049  51.023  29.325  1.00  0.00           C
ATOM   2313  O   THR A 155      50.186  50.690  28.895  1.00  0.00           O
ATOM   2314  N   PHE A 156      47.869  50.549  28.808  1.00  0.00           N
ATOM   2315  H   PHE A 156      46.997  50.782  29.258  1.00  0.00           H
ATOM   2316  CA  PHE A 156      47.827  49.534  27.714  1.00  0.00           C
ATOM   2317  HA  PHE A 156      48.838  49.142  27.615  1.00  0.00           H
ATOM   2318  CB  PHE A 156      46.961  48.364  28.165  1.00  0.00           C
ATOM   2319  HB1 PHE A 156      47.175  47.691  27.338  1.00  0.00           H
ATOM   2320  HB2 PHE A 156      45.892  48.586  28.212  1.00  0.00           H
ATOM   2321  CG  PHE A 156      47.340  47.654  29.482  1.00  0.00           C
ATOM   2322  CD1 PHE A 156      48.371  46.741  29.545  1.00  0.00           C
ATOM   2323  HD1 PHE A 156      48.832  46.461  28.610  1.00  0.00           H
ATOM   2324  CE1 PHE A 156      48.553  46.042  30.762  1.00  0.00           C
ATOM   2325  HE1 PHE A 156      49.267  45.225  30.779  1.00  0.00           H
ATOM   2326  CZ  PHE A 156      47.739  46.309  31.847  1.00  0.00           C
ATOM   2327  HZ  PHE A 156      47.902  45.738  32.751  1.00  0.00           H
ATOM   2328  CE2 PHE A 156      46.749  47.307  31.789  1.00  0.00           C
ATOM   2329  HE2 PHE A 156      46.164  47.543  32.663  1.00  0.00           H
ATOM   2330  CD2 PHE A 156      46.555  47.975  30.558  1.00  0.00           C
ATOM   2331  HD2 PHE A 156      45.777  48.732  30.499  1.00  0.00           H
ATOM   2332  C   PHE A 156      47.399  50.283  26.416  1.00  0.00           C
ATOM   2333  O   PHE A 156      46.277  50.280  25.912  1.00  0.00           O
ATOM   2334  N   ARG A 157      48.395  51.004  25.886  1.00  0.00           N
ATOM   2335  H   ARG A 157      49.323  50.707  26.169  1.00  0.00           H
ATOM   2336  CA  ARG A 157      48.253  51.918  24.696  1.00  0.00           C
ATOM   2337  HA  ARG A 157      47.389  52.559  24.888  1.00  0.00           H
ATOM   2338  CB  ARG A 157      49.571  52.715  24.590  1.00  0.00           C
ATOM   2339  HB1 ARG A 157      49.481  53.427  23.777  1.00  0.00           H
ATOM   2340  HB2 ARG A 157      50.380  52.111  24.198  1.00  0.00           H
ATOM   2341  CG  ARG A 157      49.932  53.503  25.869  1.00  0.00           C
ATOM   2342  HG1 ARG A 157      50.083  52.731  26.629  1.00  0.00           H
ATOM   2343  HG2 ARG A 157      49.122  54.158  26.187  1.00  0.00           H
ATOM   2344  CD  ARG A 157      51.247  54.313  25.733  1.00  0.00           C
ATOM   2345  HD1 ARG A 157      51.238  54.693  24.720  1.00  0.00           H
ATOM   2346  HD2 ARG A 157      52.020  53.549  25.846  1.00  0.00           H
ATOM   2347  NE  ARG A 157      51.385  55.344  26.789  1.00  0.00           N
ATOM   2348  HE  ARG A 157      50.558  55.582  27.324  1.00  0.00           H
ATOM   2349  CZ  ARG A 157      52.437  55.986  27.119  1.00  0.00           C
ATOM   2350  NH1 ARG A 157      53.552  55.610  26.702  1.00  0.00           N
ATOM   2351 1HH1 ARG A 157      53.693  54.726  26.243  1.00  0.00           H
ATOM   2352 2HH1 ARG A 157      54.367  55.965  27.193  1.00  0.00           H
ATOM   2353  NH2 ARG A 157      52.310  57.036  27.904  1.00  0.00           N
ATOM   2354 1HH2 ARG A 157      51.374  57.326  28.160  1.00  0.00           H
ATOM   2355 2HH2 ARG A 157      53.133  57.445  28.318  1.00  0.00           H
ATOM   2356  C   ARG A 157      47.893  51.251  23.431  1.00  0.00           C
ATOM   2357  O   ARG A 157      47.523  51.885  22.442  1.00  0.00           O
ATOM   2358  N   ASP A 158      48.102  49.916  23.332  1.00  0.00           N
ATOM   2359  H   ASP A 158      48.652  49.519  24.080  1.00  0.00           H
ATOM   2360  CA  ASP A 158      47.704  49.061  22.168  1.00  0.00           C
ATOM   2361  HA  ASP A 158      47.612  49.729  21.312  1.00  0.00           H
ATOM   2362  CB  ASP A 158      48.810  47.999  21.927  1.00  0.00           C
ATOM   2363  HB1 ASP A 158      48.687  47.710  20.882  1.00  0.00           H
ATOM   2364  HB2 ASP A 158      48.638  47.086  22.493  1.00  0.00           H
ATOM   2365  CG  ASP A 158      50.286  48.365  21.902  1.00  0.00           C
ATOM   2366  OD1 ASP A 158      50.696  48.697  20.736  1.00  0.00           O
ATOM   2367  OD2 ASP A 158      50.947  48.255  22.956  1.00  0.00           O
ATOM   2368  C   ASP A 158      46.348  48.366  22.315  1.00  0.00           C
ATOM   2369  O   ASP A 158      45.900  47.671  21.404  1.00  0.00           O
ATOM   2370  N   PHE A 159      45.588  48.547  23.360  1.00  0.00           N
ATOM   2371  H   PHE A 159      46.069  49.048  24.100  1.00  0.00           H
ATOM   2372  CA  PHE A 159      44.337  47.820  23.651  1.00  0.00           C
ATOM   2373  HA  PHE A 159      43.959  47.323  22.764  1.00  0.00           H
ATOM   2374  CB  PHE A 159      44.467  46.890  24.810  1.00  0.00           C
ATOM   2375  HB1 PHE A 159      43.438  46.626  25.031  1.00  0.00           H
ATOM   2376  HB2 PHE A 159      44.919  47.385  25.675  1.00  0.00           H
ATOM   2377  CG  PHE A 159      45.198  45.652  24.496  1.00  0.00           C
ATOM   2378  CD1 PHE A 159      44.515  44.415  24.326  1.00  0.00           C
ATOM   2379  HD1 PHE A 159      43.436  44.360  24.380  1.00  0.00           H
ATOM   2380  CE1 PHE A 159      45.178  43.256  23.836  1.00  0.00           C
ATOM   2381  HE1 PHE A 159      44.665  42.329  23.634  1.00  0.00           H
ATOM   2382  CZ  PHE A 159      46.514  43.285  23.556  1.00  0.00           C
ATOM   2383  HZ  PHE A 159      47.013  42.435  23.112  1.00  0.00           H
ATOM   2384  CE2 PHE A 159      47.271  44.467  23.764  1.00  0.00           C
ATOM   2385  HE2 PHE A 159      48.295  44.553  23.423  1.00  0.00           H
ATOM   2386  CD2 PHE A 159      46.569  45.646  24.156  1.00  0.00           C
ATOM   2387  HD2 PHE A 159      47.199  46.514  24.228  1.00  0.00           H
ATOM   2388  C   PHE A 159      43.242  48.847  23.985  1.00  0.00           C
ATOM   2389  O   PHE A 159      43.549  49.829  24.676  1.00  0.00           O
ATOM   2390  N   ALA A 160      42.009  48.587  23.609  1.00  0.00           N
ATOM   2391  H   ALA A 160      41.737  47.734  23.137  1.00  0.00           H
ATOM   2392  CA  ALA A 160      40.855  49.561  23.737  1.00  0.00           C
ATOM   2393  HA  ALA A 160      41.264  50.563  23.604  1.00  0.00           H
ATOM   2394  CB  ALA A 160      39.824  49.259  22.732  1.00  0.00           C
ATOM   2395  HB1 ALA A 160      39.013  49.981  22.657  1.00  0.00           H
ATOM   2396  HB2 ALA A 160      40.246  49.201  21.729  1.00  0.00           H
ATOM   2397  HB3 ALA A 160      39.473  48.273  23.005  1.00  0.00           H
ATOM   2398  C   ALA A 160      40.330  49.618  25.166  1.00  0.00           C
ATOM   2399  O   ALA A 160      40.274  48.574  25.827  1.00  0.00           O
ATOM   2400  N   VAL A 161      39.882  50.779  25.683  1.00  0.00           N
ATOM   2401  H   VAL A 161      40.045  51.563  25.061  1.00  0.00           H
ATOM   2402  CA  VAL A 161      39.390  51.009  27.045  1.00  0.00           C
ATOM   2403  HA  VAL A 161      39.011  50.075  27.468  1.00  0.00           H
ATOM   2404  CB  VAL A 161      40.497  51.550  27.932  1.00  0.00           C
ATOM   2405  HB  VAL A 161      40.504  52.632  27.825  1.00  0.00           H
ATOM   2406  CG1 VAL A 161      39.976  51.376  29.335  1.00  0.00           C
ATOM   2407 1HG1 VAL A 161      40.723  51.609  30.090  1.00  0.00           H
ATOM   2408 2HG1 VAL A 161      39.036  51.903  29.469  1.00  0.00           H
ATOM   2409 3HG1 VAL A 161      39.730  50.320  29.422  1.00  0.00           H
ATOM   2410  CG2 VAL A 161      41.877  50.852  27.781  1.00  0.00           C
ATOM   2411 1HG2 VAL A 161      42.483  51.170  28.630  1.00  0.00           H
ATOM   2412 2HG2 VAL A 161      41.830  49.766  27.787  1.00  0.00           H
ATOM   2413 3HG2 VAL A 161      42.289  51.282  26.861  1.00  0.00           H
ATOM   2414  C   VAL A 161      38.149  51.948  27.094  1.00  0.00           C
ATOM   2415  O   VAL A 161      38.129  53.023  26.503  1.00  0.00           O
ATOM   2416  N   SER A 162      37.148  51.539  27.900  1.00  0.00           N
ATOM   2417  H   SER A 162      37.165  50.601  28.284  1.00  0.00           H
ATOM   2418  CA  SER A 162      35.947  52.329  28.027  1.00  0.00           C
ATOM   2419  HA  SER A 162      36.242  53.330  27.704  1.00  0.00           H
ATOM   2420  CB  SER A 162      34.814  51.753  27.188  1.00  0.00           C
ATOM   2421  HB1 SER A 162      34.081  52.560  27.051  1.00  0.00           H
ATOM   2422  HB2 SER A 162      34.422  50.847  27.653  1.00  0.00           H
ATOM   2423  OG  SER A 162      35.285  51.334  25.901  1.00  0.00           O
ATOM   2424  HG  SER A 162      35.501  50.396  25.950  1.00  0.00           H
ATOM   2425  C   SER A 162      35.424  52.571  29.459  1.00  0.00           C
ATOM   2426  O   SER A 162      35.463  51.586  30.265  1.00  0.00           O
ATOM   2427  N   THR A 163      34.757  53.639  29.709  1.00  0.00           N
ATOM   2428  H   THR A 163      34.659  54.269  28.927  1.00  0.00           H
ATOM   2429  CA  THR A 163      33.995  53.857  30.961  1.00  0.00           C
ATOM   2430  HA  THR A 163      34.636  53.396  31.715  1.00  0.00           H
ATOM   2431  CB  THR A 163      33.865  55.328  31.392  1.00  0.00           C
ATOM   2432  HB  THR A 163      33.156  55.891  30.781  1.00  0.00           H
ATOM   2433  CG2 THR A 163      33.364  55.454  32.825  1.00  0.00           C
ATOM   2434 1HG2 THR A 163      32.312  55.162  32.806  1.00  0.00           H
ATOM   2435 2HG2 THR A 163      33.908  54.715  33.408  1.00  0.00           H
ATOM   2436 3HG2 THR A 163      33.549  56.483  33.145  1.00  0.00           H
ATOM   2437  OG1 THR A 163      35.111  55.924  31.331  1.00  0.00           O
ATOM   2438  HG1 THR A 163      35.215  56.177  30.405  1.00  0.00           H
ATOM   2439  C   THR A 163      32.639  53.156  30.910  1.00  0.00           C
ATOM   2440  O   THR A 163      31.835  53.442  30.016  1.00  0.00           O
ATOM   2441  N   VAL A 164      32.302  52.359  31.968  1.00  0.00           N
ATOM   2442  H   VAL A 164      33.015  52.164  32.667  1.00  0.00           H
ATOM   2443  CA  VAL A 164      30.935  51.758  32.158  1.00  0.00           C
ATOM   2444  HA  VAL A 164      30.258  52.152  31.409  1.00  0.00           H
ATOM   2445  CB  VAL A 164      30.932  50.273  31.955  1.00  0.00           C
ATOM   2446  HB  VAL A 164      29.944  49.905  32.215  1.00  0.00           H
ATOM   2447  CG1 VAL A 164      31.092  49.981  30.462  1.00  0.00           C
ATOM   2448 1HG1 VAL A 164      30.906  48.909  30.334  1.00  0.00           H
ATOM   2449 2HG1 VAL A 164      30.386  50.495  29.815  1.00  0.00           H
ATOM   2450 3HG1 VAL A 164      32.111  50.201  30.135  1.00  0.00           H
ATOM   2451  CG2 VAL A 164      32.011  49.476  32.758  1.00  0.00           C
ATOM   2452 1HG2 VAL A 164      33.013  49.760  32.444  1.00  0.00           H
ATOM   2453 2HG2 VAL A 164      31.813  49.669  33.807  1.00  0.00           H
ATOM   2454 3HG2 VAL A 164      31.769  48.426  32.557  1.00  0.00           H
ATOM   2455  C   VAL A 164      30.283  52.195  33.450  1.00  0.00           C
ATOM   2456  O   VAL A 164      31.005  52.524  34.398  1.00  0.00           O
ATOM   2457  N   PRO A 165      28.977  52.390  33.508  1.00  0.00           N
ATOM   2458  CD  PRO A 165      27.996  51.907  32.525  1.00  0.00           C
ATOM   2459  HD1 PRO A 165      28.078  50.832  32.399  1.00  0.00           H
ATOM   2460  HD2 PRO A 165      28.076  52.351  31.526  1.00  0.00           H
ATOM   2461  CG  PRO A 165      26.589  52.198  33.100  1.00  0.00           C
ATOM   2462  HG1 PRO A 165      26.212  51.311  33.610  1.00  0.00           H
ATOM   2463  HG2 PRO A 165      25.903  52.432  32.286  1.00  0.00           H
ATOM   2464  CB  PRO A 165      26.803  53.420  34.032  1.00  0.00           C
ATOM   2465  HB1 PRO A 165      26.142  53.431  34.895  1.00  0.00           H
ATOM   2466  HB2 PRO A 165      26.799  54.273  33.359  1.00  0.00           H
ATOM   2467  CA  PRO A 165      28.278  53.130  34.572  1.00  0.00           C
ATOM   2468  HA  PRO A 165      28.797  54.081  34.718  1.00  0.00           H
ATOM   2469  C   PRO A 165      28.305  52.335  35.919  1.00  0.00           C
ATOM   2470  O   PRO A 165      27.326  51.560  36.111  1.00  0.00           O
ATOM   2471  N   VAL A 166      29.359  52.468  36.722  1.00  0.00           N
ATOM   2472  H   VAL A 166      30.159  52.935  36.308  1.00  0.00           H
ATOM   2473  CA  VAL A 166      29.455  51.927  38.105  1.00  0.00           C
ATOM   2474  HA  VAL A 166      28.478  51.568  38.419  1.00  0.00           H
ATOM   2475  CB  VAL A 166      30.466  50.769  38.121  1.00  0.00           C
ATOM   2476  HB  VAL A 166      31.506  51.100  38.091  1.00  0.00           H
ATOM   2477  CG1 VAL A 166      30.300  50.034  39.469  1.00  0.00           C
ATOM   2478 1HG1 VAL A 166      30.626  50.712  40.254  1.00  0.00           H
ATOM   2479 2HG1 VAL A 166      29.261  49.698  39.535  1.00  0.00           H
ATOM   2480 3HG1 VAL A 166      30.890  49.123  39.419  1.00  0.00           H
ATOM   2481  CG2 VAL A 166      30.313  49.644  37.092  1.00  0.00           C
ATOM   2482 1HG2 VAL A 166      31.103  48.924  37.253  1.00  0.00           H
ATOM   2483 2HG2 VAL A 166      29.336  49.189  37.285  1.00  0.00           H
ATOM   2484 3HG2 VAL A 166      30.435  50.078  36.101  1.00  0.00           H
ATOM   2485  C   VAL A 166      29.821  53.115  39.025  1.00  0.00           C
ATOM   2486  O   VAL A 166      30.785  53.872  38.679  1.00  0.00           O
ATOM   2487  N   SER A 167      29.115  53.260  40.190  1.00  0.00           N
ATOM   2488  H   SER A 167      28.376  52.574  40.330  1.00  0.00           H
ATOM   2489  CA  SER A 167      29.162  54.416  41.074  1.00  0.00           C
ATOM   2490  HA  SER A 167      29.933  55.042  40.637  1.00  0.00           H
ATOM   2491  CB  SER A 167      27.828  55.108  41.136  1.00  0.00           C
ATOM   2492  HB1 SER A 167      27.937  55.865  41.909  1.00  0.00           H
ATOM   2493  HB2 SER A 167      27.063  54.367  41.364  1.00  0.00           H
ATOM   2494  OG  SER A 167      27.407  55.680  39.875  1.00  0.00           O
ATOM   2495  HG  SER A 167      26.617  56.216  39.946  1.00  0.00           H
ATOM   2496  C   SER A 167      29.533  53.987  42.481  1.00  0.00           C
ATOM   2497  O   SER A 167      29.233  52.892  42.975  1.00  0.00           O
ATOM   2498  N   GLY A 168      29.979  54.922  43.283  1.00  0.00           N
ATOM   2499  H   GLY A 168      30.312  55.748  42.801  1.00  0.00           H
ATOM   2500  CA  GLY A 168      30.220  54.946  44.703  1.00  0.00           C
ATOM   2501  HA1 GLY A 168      29.299  55.291  45.180  1.00  0.00           H
ATOM   2502  HA2 GLY A 168      30.887  55.779  44.919  1.00  0.00           H
ATOM   2503  C   GLY A 168      30.760  53.660  45.252  1.00  0.00           C
ATOM   2504  O   GLY A 168      31.921  53.321  45.009  1.00  0.00           O
ATOM   2505  N   PRO A 169      30.011  52.962  46.107  1.00  0.00           N
ATOM   2506  CD  PRO A 169      28.513  53.076  46.315  1.00  0.00           C
ATOM   2507  HD1 PRO A 169      27.994  53.172  45.366  1.00  0.00           H
ATOM   2508  HD2 PRO A 169      28.285  53.950  46.933  1.00  0.00           H
ATOM   2509  CG  PRO A 169      27.978  51.838  46.987  1.00  0.00           C
ATOM   2510  HG1 PRO A 169      27.885  51.059  46.229  1.00  0.00           H
ATOM   2511  HG2 PRO A 169      27.071  51.990  47.570  1.00  0.00           H
ATOM   2512  CB  PRO A 169      29.205  51.483  47.863  1.00  0.00           C
ATOM   2513  HB1 PRO A 169      29.296  50.429  48.106  1.00  0.00           H
ATOM   2514  HB2 PRO A 169      29.230  52.193  48.699  1.00  0.00           H
ATOM   2515  CA  PRO A 169      30.427  51.841  46.976  1.00  0.00           C
ATOM   2516  HA  PRO A 169      31.273  52.234  47.556  1.00  0.00           H
ATOM   2517  C   PRO A 169      30.891  50.590  46.288  1.00  0.00           C
ATOM   2518  O   PRO A 169      31.446  49.716  47.031  1.00  0.00           O
ATOM   2519  N   SER A 170      30.678  50.328  45.029  1.00  0.00           N
ATOM   2520  H   SER A 170      30.126  51.030  44.551  1.00  0.00           H
ATOM   2521  CA  SER A 170      30.746  49.047  44.357  1.00  0.00           C
ATOM   2522  HA  SER A 170      31.112  48.296  45.060  1.00  0.00           H
ATOM   2523  CB  SER A 170      29.402  48.576  43.727  1.00  0.00           C
ATOM   2524  HB1 SER A 170      29.435  47.561  43.344  1.00  0.00           H
ATOM   2525  HB2 SER A 170      29.219  49.254  42.896  1.00  0.00           H
ATOM   2526  OG  SER A 170      28.328  48.559  44.632  1.00  0.00           O
ATOM   2527  HG  SER A 170      27.737  49.234  44.284  1.00  0.00           H
ATOM   2528  C   SER A 170      31.871  49.014  43.274  1.00  0.00           C
ATOM   2529  O   SER A 170      32.162  50.024  42.643  1.00  0.00           O
ATOM   2530  N   HIS A 171      32.318  47.817  42.925  1.00  0.00           N
ATOM   2531  H   HIS A 171      31.922  47.075  43.493  1.00  0.00           H
ATOM   2532  CA  HIS A 171      33.387  47.589  41.867  1.00  0.00           C
ATOM   2533  HA  HIS A 171      33.581  48.580  41.465  1.00  0.00           H
ATOM   2534  CB  HIS A 171      34.739  46.979  42.388  1.00  0.00           C
ATOM   2535  HB1 HIS A 171      35.507  46.950  41.622  1.00  0.00           H
ATOM   2536  HB2 HIS A 171      34.619  45.914  42.567  1.00  0.00           H
ATOM   2537  CG  HIS A 171      35.286  47.812  43.510  1.00  0.00           C
ATOM   2538  ND1 HIS A 171      34.874  47.737  44.828  1.00  0.00           N
ATOM   2539  CE1 HIS A 171      35.605  48.657  45.477  1.00  0.00           C
ATOM   2540  HE1 HIS A 171      35.427  48.837  46.532  1.00  0.00           H
ATOM   2541  NE2 HIS A 171      36.488  49.204  44.665  1.00  0.00           N
ATOM   2542  HE2 HIS A 171      37.259  49.805  44.915  1.00  0.00           H
ATOM   2543  CD2 HIS A 171      36.288  48.742  43.425  1.00  0.00           C
ATOM   2544  HD2 HIS A 171      36.788  48.970  42.501  1.00  0.00           H
ATOM   2545  C   HIS A 171      32.943  46.767  40.603  1.00  0.00           C
ATOM   2546  O   HIS A 171      32.064  45.908  40.796  1.00  0.00           O
ATOM   2547  N   LEU A 172      33.464  47.019  39.406  1.00  0.00           N
ATOM   2548  H   LEU A 172      34.133  47.778  39.349  1.00  0.00           H
ATOM   2549  CA  LEU A 172      32.871  46.423  38.134  1.00  0.00           C
ATOM   2550  HA  LEU A 172      31.795  46.567  38.145  1.00  0.00           H
ATOM   2551  CB  LEU A 172      33.477  46.960  36.846  1.00  0.00           C
ATOM   2552  HB1 LEU A 172      34.564  46.889  36.879  1.00  0.00           H
ATOM   2553  HB2 LEU A 172      33.367  48.046  36.859  1.00  0.00           H
ATOM   2554  CG  LEU A 172      32.941  46.413  35.502  1.00  0.00           C
ATOM   2555  HG  LEU A 172      33.136  45.336  35.441  1.00  0.00           H
ATOM   2556  CD1 LEU A 172      31.441  46.615  35.276  1.00  0.00           C
ATOM   2557 1HD1 LEU A 172      31.191  47.678  35.322  1.00  0.00           H
ATOM   2558 2HD1 LEU A 172      31.157  46.170  34.323  1.00  0.00           H
ATOM   2559 3HD1 LEU A 172      31.041  45.991  36.067  1.00  0.00           H
ATOM   2560  CD2 LEU A 172      33.612  47.020  34.276  1.00  0.00           C
ATOM   2561 1HD2 LEU A 172      33.710  48.095  34.422  1.00  0.00           H
ATOM   2562 2HD2 LEU A 172      34.653  46.681  34.249  1.00  0.00           H
ATOM   2563 3HD2 LEU A 172      33.064  46.706  33.391  1.00  0.00           H
ATOM   2564  C   LEU A 172      32.993  44.903  38.212  1.00  0.00           C
ATOM   2565  O   LEU A 172      32.051  44.177  37.917  1.00  0.00           O
ATOM   2566  N   ARG A 173      34.149  44.406  38.732  1.00  0.00           N
ATOM   2567  H   ARG A 173      34.912  45.014  39.005  1.00  0.00           H
ATOM   2568  CA  ARG A 173      34.294  42.989  38.977  1.00  0.00           C
ATOM   2569  HA  ARG A 173      33.774  42.480  38.173  1.00  0.00           H
ATOM   2570  CB  ARG A 173      35.767  42.562  38.816  1.00  0.00           C
ATOM   2571  HB1 ARG A 173      35.830  41.543  39.183  1.00  0.00           H
ATOM   2572  HB2 ARG A 173      36.336  43.282  39.403  1.00  0.00           H
ATOM   2573  CG  ARG A 173      36.276  42.555  37.419  1.00  0.00           C
ATOM   2574  HG1 ARG A 173      36.189  43.548  36.966  1.00  0.00           H
ATOM   2575  HG2 ARG A 173      35.554  41.892  36.956  1.00  0.00           H
ATOM   2576  CD  ARG A 173      37.749  42.200  37.377  1.00  0.00           C
ATOM   2577  HD1 ARG A 173      38.182  42.898  38.092  1.00  0.00           H
ATOM   2578  HD2 ARG A 173      38.145  42.279  36.362  1.00  0.00           H
ATOM   2579  NE  ARG A 173      37.941  40.790  37.831  1.00  0.00           N
ATOM   2580  HE  ARG A 173      37.086  40.276  37.986  1.00  0.00           H
ATOM   2581  CZ  ARG A 173      39.064  40.175  37.697  1.00  0.00           C
ATOM   2582  NH1 ARG A 173      40.253  40.653  37.287  1.00  0.00           N
ATOM   2583 1HH1 ARG A 173      40.289  41.589  36.921  1.00  0.00           H
ATOM   2584 2HH1 ARG A 173      40.989  40.005  37.504  1.00  0.00           H
ATOM   2585  NH2 ARG A 173      39.037  38.955  38.163  1.00  0.00           N
ATOM   2586 1HH2 ARG A 173      38.212  38.614  38.625  1.00  0.00           H
ATOM   2587 2HH2 ARG A 173      39.851  38.358  38.186  1.00  0.00           H
ATOM   2588  C   ARG A 173      33.671  42.402  40.241  1.00  0.00           C
ATOM   2589  O   ARG A 173      33.519  41.184  40.293  1.00  0.00           O
ATOM   2590  N   GLY A 174      33.068  43.226  41.108  1.00  0.00           N
ATOM   2591  H   GLY A 174      33.231  44.227  41.078  1.00  0.00           H
ATOM   2592  CA  GLY A 174      31.988  42.874  41.935  1.00  0.00           C
ATOM   2593  HA1 GLY A 174      31.850  43.652  42.691  1.00  0.00           H
ATOM   2594  HA2 GLY A 174      32.268  41.980  42.498  1.00  0.00           H
ATOM   2595  C   GLY A 174      30.616  42.706  41.286  1.00  0.00           C
ATOM   2596  O   GLY A 174      29.687  42.491  42.152  1.00  0.00           O
ATOM   2597  N   LEU A 175      30.398  43.029  39.983  1.00  0.00           N
ATOM   2598  H   LEU A 175      31.222  43.228  39.436  1.00  0.00           H
ATOM   2599  CA  LEU A 175      29.112  43.148  39.367  1.00  0.00           C
ATOM   2600  HA  LEU A 175      28.362  42.841  40.095  1.00  0.00           H
ATOM   2601  CB  LEU A 175      28.920  44.705  39.195  1.00  0.00           C
ATOM   2602  HB1 LEU A 175      28.242  45.000  38.391  1.00  0.00           H
ATOM   2603  HB2 LEU A 175      29.854  45.178  38.891  1.00  0.00           H
ATOM   2604  CG  LEU A 175      28.432  45.405  40.508  1.00  0.00           C
ATOM   2605  HG  LEU A 175      29.070  45.116  41.342  1.00  0.00           H
ATOM   2606  CD1 LEU A 175      28.446  46.962  40.520  1.00  0.00           C
ATOM   2607 1HD1 LEU A 175      27.748  47.405  39.818  1.00  0.00           H
ATOM   2608 2HD1 LEU A 175      28.298  47.238  41.566  1.00  0.00           H
ATOM   2609 3HD1 LEU A 175      29.416  47.306  40.158  1.00  0.00           H
ATOM   2610  CD2 LEU A 175      26.994  44.878  40.701  1.00  0.00           C
ATOM   2611 1HD2 LEU A 175      26.539  45.395  41.548  1.00  0.00           H
ATOM   2612 2HD2 LEU A 175      26.359  45.080  39.845  1.00  0.00           H
ATOM   2613 3HD2 LEU A 175      26.980  43.805  40.874  1.00  0.00           H
ATOM   2614  C   LEU A 175      28.963  42.421  38.047  1.00  0.00           C
ATOM   2615  O   LEU A 175      27.921  41.986  37.633  1.00  0.00           O
ATOM   2616  N   CYS A 176      30.073  42.281  37.273  1.00  0.00           N
ATOM   2617  H   CYS A 176      30.892  42.719  37.682  1.00  0.00           H
ATOM   2618  CA  CYS A 176      30.259  41.468  36.117  1.00  0.00           C
ATOM   2619  HA  CYS A 176      29.450  40.740  36.066  1.00  0.00           H
ATOM   2620  CB  CYS A 176      30.181  42.421  34.899  1.00  0.00           C
ATOM   2621  HB1 CYS A 176      30.416  41.865  33.988  1.00  0.00           H
ATOM   2622  HB2 CYS A 176      30.915  43.217  35.005  1.00  0.00           H
ATOM   2623  SG  CYS A 176      28.502  43.088  34.657  1.00  0.00           S
ATOM   2624  HG  CYS A 176      28.025  42.933  35.894  1.00  0.00           H
ATOM   2625  C   CYS A 176      31.501  40.695  36.155  1.00  0.00           C
ATOM   2626  O   CYS A 176      32.424  40.981  36.929  1.00  0.00           O
ATOM   2627  N   GLY A 177      31.595  39.761  35.224  1.00  0.00           N
ATOM   2628  H   GLY A 177      30.744  39.508  34.744  1.00  0.00           H
ATOM   2629  CA  GLY A 177      32.830  39.096  34.803  1.00  0.00           C
ATOM   2630  HA1 GLY A 177      32.969  38.318  35.552  1.00  0.00           H
ATOM   2631  HA2 GLY A 177      33.732  39.701  34.916  1.00  0.00           H
ATOM   2632  C   GLY A 177      32.739  38.541  33.345  1.00  0.00           C
ATOM   2633  O   GLY A 177      31.700  38.583  32.654  1.00  0.00           O
ATOM   2634  N   MET A 178      33.812  37.822  32.909  1.00  0.00           N
ATOM   2635  H   MET A 178      34.679  37.814  33.432  1.00  0.00           H
ATOM   2636  CA  MET A 178      33.702  37.014  31.742  1.00  0.00           C
ATOM   2637  HA  MET A 178      33.121  37.571  31.002  1.00  0.00           H
ATOM   2638  CB  MET A 178      35.153  36.920  31.137  1.00  0.00           C
ATOM   2639  HB1 MET A 178      35.111  36.385  30.185  1.00  0.00           H
ATOM   2640  HB2 MET A 178      35.801  36.395  31.843  1.00  0.00           H
ATOM   2641  CG  MET A 178      35.753  38.252  30.764  1.00  0.00           C
ATOM   2642  HG1 MET A 178      36.567  38.114  30.045  1.00  0.00           H
ATOM   2643  HG2 MET A 178      36.258  38.770  31.570  1.00  0.00           H
ATOM   2644  SD  MET A 178      34.710  39.385  29.828  1.00  0.00           S
ATOM   2645  CE  MET A 178      34.697  38.412  28.207  1.00  0.00           C
ATOM   2646  HE1 MET A 178      34.524  37.364  28.432  1.00  0.00           H
ATOM   2647  HE2 MET A 178      33.866  38.769  27.614  1.00  0.00           H
ATOM   2648  HE3 MET A 178      35.633  38.493  27.643  1.00  0.00           H
ATOM   2649  C   MET A 178      33.139  35.650  32.068  1.00  0.00           C
ATOM   2650  O   MET A 178      33.624  34.916  32.926  1.00  0.00           O
ATOM   2651  N   GLY A 179      32.277  35.154  31.150  1.00  0.00           N
ATOM   2652  H   GLY A 179      32.257  35.708  30.307  1.00  0.00           H
ATOM   2653  CA  GLY A 179      31.816  33.735  31.069  1.00  0.00           C
ATOM   2654  HA1 GLY A 179      30.817  33.640  30.629  1.00  0.00           H
ATOM   2655  HA2 GLY A 179      31.890  33.208  32.021  1.00  0.00           H
ATOM   2656  C   GLY A 179      32.741  32.943  30.098  1.00  0.00           C
ATOM   2657  O   GLY A 179      32.842  31.756  30.312  1.00  0.00           O
ATOM   2658  N   GLY A 180      33.495  33.662  29.297  1.00  0.00           N
ATOM   2659  H   GLY A 180      33.285  34.654  29.281  1.00  0.00           H
ATOM   2660  CA  GLY A 180      34.433  33.089  28.387  1.00  0.00           C
ATOM   2661  HA1 GLY A 180      34.137  32.089  28.049  1.00  0.00           H
ATOM   2662  HA2 GLY A 180      35.394  32.986  28.907  1.00  0.00           H
ATOM   2663  C   GLY A 180      34.623  33.785  27.092  1.00  0.00           C
ATOM   2664  O   GLY A 180      34.231  34.950  26.915  1.00  0.00           O
ATOM   2665  N   PRO A 181      35.318  33.213  26.065  1.00  0.00           N
ATOM   2666  CD  PRO A 181      35.676  31.820  25.982  1.00  0.00           C
ATOM   2667  HD1 PRO A 181      34.769  31.310  25.663  1.00  0.00           H
ATOM   2668  HD2 PRO A 181      36.049  31.490  26.946  1.00  0.00           H
ATOM   2669  CG  PRO A 181      36.690  31.756  24.936  1.00  0.00           C
ATOM   2670  HG1 PRO A 181      36.850  30.731  24.616  1.00  0.00           H
ATOM   2671  HG2 PRO A 181      37.604  32.224  25.290  1.00  0.00           H
ATOM   2672  CB  PRO A 181      36.273  32.704  23.893  1.00  0.00           C
ATOM   2673  HB1 PRO A 181      35.563  32.172  23.265  1.00  0.00           H
ATOM   2674  HB2 PRO A 181      37.097  33.141  23.318  1.00  0.00           H
ATOM   2675  CA  PRO A 181      35.558  33.798  24.758  1.00  0.00           C
ATOM   2676  HA  PRO A 181      36.235  34.633  24.928  1.00  0.00           H
ATOM   2677  C   PRO A 181      34.287  34.396  24.024  1.00  0.00           C
ATOM   2678  O   PRO A 181      34.470  35.139  23.016  1.00  0.00           O
ATOM   2679  N   ARG A 182      33.010  34.051  24.362  1.00  0.00           N
ATOM   2680  H   ARG A 182      32.963  33.307  25.049  1.00  0.00           H
ATOM   2681  CA  ARG A 182      31.722  34.477  23.824  1.00  0.00           C
ATOM   2682  HA  ARG A 182      31.885  35.331  23.168  1.00  0.00           H
ATOM   2683  CB  ARG A 182      30.975  33.273  23.112  1.00  0.00           C
ATOM   2684  HB1 ARG A 182      29.894  33.305  23.268  1.00  0.00           H
ATOM   2685  HB2 ARG A 182      31.427  32.372  23.545  1.00  0.00           H
ATOM   2686  CG  ARG A 182      31.263  33.165  21.581  1.00  0.00           C
ATOM   2687  HG1 ARG A 182      30.745  32.272  21.226  1.00  0.00           H
ATOM   2688  HG2 ARG A 182      32.346  33.057  21.577  1.00  0.00           H
ATOM   2689  CD  ARG A 182      30.851  34.389  20.781  1.00  0.00           C
ATOM   2690  HD1 ARG A 182      30.904  34.175  19.715  1.00  0.00           H
ATOM   2691  HD2 ARG A 182      31.469  35.273  20.955  1.00  0.00           H
ATOM   2692  NE  ARG A 182      29.393  34.782  21.048  1.00  0.00           N
ATOM   2693  HE  ARG A 182      28.749  34.072  21.384  1.00  0.00           H
ATOM   2694  CZ  ARG A 182      28.935  36.030  20.943  1.00  0.00           C
ATOM   2695  NH1 ARG A 182      29.639  37.084  20.723  1.00  0.00           N
ATOM   2696 1HH1 ARG A 182      30.656  37.091  20.691  1.00  0.00           H
ATOM   2697 2HH1 ARG A 182      29.249  38.007  20.611  1.00  0.00           H
ATOM   2698  NH2 ARG A 182      27.691  36.233  20.993  1.00  0.00           N
ATOM   2699 1HH2 ARG A 182      27.111  35.405  21.000  1.00  0.00           H
ATOM   2700 2HH2 ARG A 182      27.333  37.151  20.787  1.00  0.00           H
ATOM   2701  C   ARG A 182      30.697  35.037  24.850  1.00  0.00           C
ATOM   2702  O   ARG A 182      29.742  35.705  24.360  1.00  0.00           O
ATOM   2703  N   THR A 183      30.880  34.886  26.130  1.00  0.00           N
ATOM   2704  H   THR A 183      31.714  34.381  26.411  1.00  0.00           H
ATOM   2705  CA  THR A 183      29.897  35.157  27.162  1.00  0.00           C
ATOM   2706  HA  THR A 183      29.069  35.700  26.697  1.00  0.00           H
ATOM   2707  CB  THR A 183      29.467  33.776  27.750  1.00  0.00           C
ATOM   2708  HB  THR A 183      28.865  33.965  28.643  1.00  0.00           H
ATOM   2709  CG2 THR A 183      28.513  32.980  26.875  1.00  0.00           C
ATOM   2710 1HG2 THR A 183      28.150  32.165  27.509  1.00  0.00           H
ATOM   2711 2HG2 THR A 183      27.664  33.578  26.544  1.00  0.00           H
ATOM   2712 3HG2 THR A 183      28.990  32.491  26.033  1.00  0.00           H
ATOM   2713  OG1 THR A 183      30.567  32.961  28.016  1.00  0.00           O
ATOM   2714  HG1 THR A 183      30.914  32.537  27.233  1.00  0.00           H
ATOM   2715  C   THR A 183      30.435  36.007  28.246  1.00  0.00           C
ATOM   2716  O   THR A 183      31.606  35.920  28.572  1.00  0.00           O
ATOM   2717  N   VAL A 184      29.571  36.790  28.868  1.00  0.00           N
ATOM   2718  H   VAL A 184      28.649  36.818  28.464  1.00  0.00           H
ATOM   2719  CA  VAL A 184      29.700  37.504  30.136  1.00  0.00           C
ATOM   2720  HA  VAL A 184      30.609  37.141  30.633  1.00  0.00           H
ATOM   2721  CB  VAL A 184      29.809  39.044  29.977  1.00  0.00           C
ATOM   2722  HB  VAL A 184      30.092  39.542  30.899  1.00  0.00           H
ATOM   2723  CG1 VAL A 184      30.899  39.329  28.918  1.00  0.00           C
ATOM   2724 1HG1 VAL A 184      31.018  40.413  28.919  1.00  0.00           H
ATOM   2725 2HG1 VAL A 184      31.827  38.858  29.218  1.00  0.00           H
ATOM   2726 3HG1 VAL A 184      30.544  39.067  27.917  1.00  0.00           H
ATOM   2727  CG2 VAL A 184      28.507  39.732  29.520  1.00  0.00           C
ATOM   2728 1HG2 VAL A 184      28.764  40.800  29.531  1.00  0.00           H
ATOM   2729 2HG2 VAL A 184      28.072  39.502  28.538  1.00  0.00           H
ATOM   2730 3HG2 VAL A 184      27.694  39.549  30.208  1.00  0.00           H
ATOM   2731  C   VAL A 184      28.500  37.192  31.055  1.00  0.00           C
ATOM   2732  O   VAL A 184      27.384  36.788  30.599  1.00  0.00           O
ATOM   2733  N   VAL A 185      28.720  37.454  32.377  1.00  0.00           N
ATOM   2734  H   VAL A 185      29.578  37.874  32.693  1.00  0.00           H
ATOM   2735  CA  VAL A 185      27.690  37.300  33.393  1.00  0.00           C
ATOM   2736  HA  VAL A 185      26.685  37.056  33.032  1.00  0.00           H
ATOM   2737  CB  VAL A 185      28.211  36.166  34.322  1.00  0.00           C
ATOM   2738  HB  VAL A 185      27.825  36.251  35.335  1.00  0.00           H
ATOM   2739  CG1 VAL A 185      27.636  34.878  33.772  1.00  0.00           C
ATOM   2740 1HG1 VAL A 185      27.889  34.738  32.724  1.00  0.00           H
ATOM   2741 2HG1 VAL A 185      27.984  33.995  34.311  1.00  0.00           H
ATOM   2742 3HG1 VAL A 185      26.565  35.023  33.876  1.00  0.00           H
ATOM   2743  CG2 VAL A 185      29.695  35.830  34.465  1.00  0.00           C
ATOM   2744 1HG2 VAL A 185      30.244  36.734  34.752  1.00  0.00           H
ATOM   2745 2HG2 VAL A 185      29.879  35.162  35.316  1.00  0.00           H
ATOM   2746 3HG2 VAL A 185      30.241  35.540  33.565  1.00  0.00           H
ATOM   2747  C   VAL A 185      27.551  38.584  34.293  1.00  0.00           C
ATOM   2748  O   VAL A 185      28.556  39.233  34.632  1.00  0.00           O
ATOM   2749  N   ALA A 186      26.339  38.927  34.641  1.00  0.00           N
ATOM   2750  H   ALA A 186      25.604  38.323  34.310  1.00  0.00           H
ATOM   2751  CA  ALA A 186      25.952  39.998  35.595  1.00  0.00           C
ATOM   2752  HA  ALA A 186      26.800  40.503  36.059  1.00  0.00           H
ATOM   2753  CB  ALA A 186      25.035  41.050  34.947  1.00  0.00           C
ATOM   2754  HB1 ALA A 186      24.286  40.427  34.461  1.00  0.00           H
ATOM   2755  HB2 ALA A 186      24.671  41.788  35.655  1.00  0.00           H
ATOM   2756  HB3 ALA A 186      25.624  41.524  34.151  1.00  0.00           H
ATOM   2757  C   ALA A 186      25.208  39.317  36.762  1.00  0.00           C
ATOM   2758  O   ALA A 186      24.573  38.232  36.584  1.00  0.00           O
ATOM   2759  N   GLY A 187      25.105  39.960  37.952  1.00  0.00           N
ATOM   2760  H   GLY A 187      25.678  40.768  38.156  1.00  0.00           H
ATOM   2761  CA  GLY A 187      24.014  39.707  38.910  1.00  0.00           C
ATOM   2762  HA1 GLY A 187      24.169  40.151  39.891  1.00  0.00           H
ATOM   2763  HA2 GLY A 187      23.815  38.660  39.125  1.00  0.00           H
ATOM   2764  C   GLY A 187      22.638  40.294  38.347  1.00  0.00           C
ATOM   2765  O   GLY A 187      22.533  40.960  37.333  1.00  0.00           O
ATOM   2766  N   SER A 188      21.619  40.215  39.215  1.00  0.00           N
ATOM   2767  H   SER A 188      21.743  39.609  40.009  1.00  0.00           H
ATOM   2768  CA  SER A 188      20.250  40.658  38.823  1.00  0.00           C
ATOM   2769  HA  SER A 188      20.204  40.583  37.738  1.00  0.00           H
ATOM   2770  CB  SER A 188      19.191  39.656  39.336  1.00  0.00           C
ATOM   2771  HB1 SER A 188      18.231  40.166  39.374  1.00  0.00           H
ATOM   2772  HB2 SER A 188      19.416  39.414  40.373  1.00  0.00           H
ATOM   2773  OG  SER A 188      19.135  38.502  38.542  1.00  0.00           O
ATOM   2774  HG  SER A 188      19.929  37.993  38.722  1.00  0.00           H
ATOM   2775  C   SER A 188      19.773  42.031  39.286  1.00  0.00           C
ATOM   2776  O   SER A 188      18.641  42.476  38.991  1.00  0.00           O
ATOM   2777  N   SER A 189      20.585  42.761  40.041  1.00  0.00           N
ATOM   2778  H   SER A 189      21.478  42.337  40.229  1.00  0.00           H
ATOM   2779  CA  SER A 189      20.324  44.132  40.335  1.00  0.00           C
ATOM   2780  HA  SER A 189      19.350  44.256  40.804  1.00  0.00           H
ATOM   2781  CB  SER A 189      21.348  44.554  41.400  1.00  0.00           C
ATOM   2782  HB1 SER A 189      21.213  43.989  42.322  1.00  0.00           H
ATOM   2783  HB2 SER A 189      21.250  45.635  41.484  1.00  0.00           H
ATOM   2784  OG  SER A 189      22.611  44.286  40.961  1.00  0.00           O
ATOM   2785  HG  SER A 189      23.176  44.314  41.732  1.00  0.00           H
ATOM   2786  C   SER A 189      20.420  45.081  39.264  1.00  0.00           C
ATOM   2787  O   SER A 189      21.082  44.839  38.294  1.00  0.00           O
ATOM   2788  N   ASP A 190      19.841  46.311  39.459  1.00  0.00           N
ATOM   2789  H   ASP A 190      19.395  46.507  40.340  1.00  0.00           H
ATOM   2790  CA  ASP A 190      19.994  47.457  38.598  1.00  0.00           C
ATOM   2791  HA  ASP A 190      19.651  47.177  37.606  1.00  0.00           H
ATOM   2792  CB  ASP A 190      19.115  48.630  39.198  1.00  0.00           C
ATOM   2793  HB1 ASP A 190      19.076  49.412  38.442  1.00  0.00           H
ATOM   2794  HB2 ASP A 190      19.642  48.989  40.086  1.00  0.00           H
ATOM   2795  CG  ASP A 190      17.689  48.237  39.503  1.00  0.00           C
ATOM   2796  OD1 ASP A 190      17.213  47.151  39.042  1.00  0.00           O
ATOM   2797  OD2 ASP A 190      17.021  49.007  40.291  1.00  0.00           O
ATOM   2798  C   ASP A 190      21.456  47.907  38.393  1.00  0.00           C
ATOM   2799  O   ASP A 190      21.918  48.103  37.291  1.00  0.00           O
ATOM   2800  N   ALA A 191      22.269  48.049  39.524  1.00  0.00           N
ATOM   2801  H   ALA A 191      21.926  47.936  40.467  1.00  0.00           H
ATOM   2802  CA  ALA A 191      23.736  48.252  39.390  1.00  0.00           C
ATOM   2803  HA  ALA A 191      23.886  49.178  38.848  1.00  0.00           H
ATOM   2804  CB  ALA A 191      24.418  48.373  40.744  1.00  0.00           C
ATOM   2805  HB1 ALA A 191      25.503  48.426  40.630  1.00  0.00           H
ATOM   2806  HB2 ALA A 191      23.992  49.248  41.242  1.00  0.00           H
ATOM   2807  HB3 ALA A 191      24.335  47.442  41.309  1.00  0.00           H
ATOM   2808  C   ALA A 191      24.457  47.170  38.529  1.00  0.00           C
ATOM   2809  O   ALA A 191      25.410  47.571  37.860  1.00  0.00           O
ATOM   2810  N   ALA A 192      24.132  45.877  38.573  1.00  0.00           N
ATOM   2811  H   ALA A 192      23.426  45.605  39.240  1.00  0.00           H
ATOM   2812  CA  ALA A 192      24.688  44.834  37.652  1.00  0.00           C
ATOM   2813  HA  ALA A 192      25.768  44.946  37.734  1.00  0.00           H
ATOM   2814  CB  ALA A 192      24.377  43.475  38.247  1.00  0.00           C
ATOM   2815  HB1 ALA A 192      25.098  42.811  37.773  1.00  0.00           H
ATOM   2816  HB2 ALA A 192      24.513  43.438  39.333  1.00  0.00           H
ATOM   2817  HB3 ALA A 192      23.345  43.217  38.005  1.00  0.00           H
ATOM   2818  C   ALA A 192      24.220  44.905  36.212  1.00  0.00           C
ATOM   2819  O   ALA A 192      25.033  44.638  35.237  1.00  0.00           O
ATOM   2820  N   GLN A 193      22.974  45.329  36.003  1.00  0.00           N
ATOM   2821  H   GLN A 193      22.432  45.583  36.820  1.00  0.00           H
ATOM   2822  CA  GLN A 193      22.353  45.353  34.669  1.00  0.00           C
ATOM   2823  HA  GLN A 193      22.792  44.477  34.176  1.00  0.00           H
ATOM   2824  CB  GLN A 193      20.831  45.200  34.666  1.00  0.00           C
ATOM   2825  HB1 GLN A 193      20.436  45.421  33.682  1.00  0.00           H
ATOM   2826  HB2 GLN A 193      20.460  45.950  35.373  1.00  0.00           H
ATOM   2827  CG  GLN A 193      20.409  43.826  35.294  1.00  0.00           C
ATOM   2828  HG1 GLN A 193      19.386  43.751  35.656  1.00  0.00           H
ATOM   2829  HG2 GLN A 193      20.934  43.613  36.227  1.00  0.00           H
ATOM   2830  CD  GLN A 193      20.518  42.583  34.401  1.00  0.00           C
ATOM   2831  OE1 GLN A 193      20.105  42.582  33.219  1.00  0.00           O
ATOM   2832  NE2 GLN A 193      21.248  41.593  34.798  1.00  0.00           N
ATOM   2833 1HE2 GLN A 193      21.716  41.698  35.686  1.00  0.00           H
ATOM   2834 2HE2 GLN A 193      21.180  40.775  34.218  1.00  0.00           H
ATOM   2835  C   GLN A 193      22.767  46.635  33.941  1.00  0.00           C
ATOM   2836  O   GLN A 193      22.876  46.583  32.717  1.00  0.00           O
ATOM   2837  N   LYS A 194      22.808  47.789  34.607  1.00  0.00           N
ATOM   2838  H   LYS A 194      22.485  47.735  35.565  1.00  0.00           H
ATOM   2839  CA  LYS A 194      23.384  49.086  34.018  1.00  0.00           C
ATOM   2840  HA  LYS A 194      22.802  49.344  33.126  1.00  0.00           H
ATOM   2841  CB  LYS A 194      23.279  50.260  35.041  1.00  0.00           C
ATOM   2842  HB1 LYS A 194      24.018  51.006  34.736  1.00  0.00           H
ATOM   2843  HB2 LYS A 194      23.758  50.088  36.005  1.00  0.00           H
ATOM   2844  CG  LYS A 194      21.818  50.673  35.143  1.00  0.00           C
ATOM   2845  HG1 LYS A 194      21.249  49.779  35.386  1.00  0.00           H
ATOM   2846  HG2 LYS A 194      21.530  50.973  34.145  1.00  0.00           H
ATOM   2847  CD  LYS A 194      21.488  51.735  36.233  1.00  0.00           C
ATOM   2848  HD1 LYS A 194      21.791  51.426  37.229  1.00  0.00           H
ATOM   2849  HD2 LYS A 194      20.408  51.866  36.320  1.00  0.00           H
ATOM   2850  CE  LYS A 194      22.251  53.003  35.794  1.00  0.00           C
ATOM   2851  HE1 LYS A 194      21.760  53.414  34.921  1.00  0.00           H
ATOM   2852  HE2 LYS A 194      23.279  52.723  35.553  1.00  0.00           H
ATOM   2853  NZ  LYS A 194      22.314  53.977  36.927  1.00  0.00           N
ATOM   2854  HZ1 LYS A 194      22.974  54.722  36.742  1.00  0.00           H
ATOM   2855  HZ2 LYS A 194      21.495  54.576  36.853  1.00  0.00           H
ATOM   2856  HZ3 LYS A 194      22.447  53.558  37.832  1.00  0.00           H
ATOM   2857  C   LYS A 194      24.787  48.901  33.491  1.00  0.00           C
ATOM   2858  O   LYS A 194      25.039  49.276  32.292  1.00  0.00           O
ATOM   2859  N   ALA A 195      25.610  48.233  34.273  1.00  0.00           N
ATOM   2860  H   ALA A 195      25.242  47.936  35.174  1.00  0.00           H
ATOM   2861  CA  ALA A 195      26.978  47.894  33.869  1.00  0.00           C
ATOM   2862  HA  ALA A 195      27.419  48.866  33.639  1.00  0.00           H
ATOM   2863  CB  ALA A 195      27.796  47.324  35.068  1.00  0.00           C
ATOM   2864  HB1 ALA A 195      27.431  46.339  35.336  1.00  0.00           H
ATOM   2865  HB2 ALA A 195      28.874  47.297  34.874  1.00  0.00           H
ATOM   2866  HB3 ALA A 195      27.627  48.021  35.896  1.00  0.00           H
ATOM   2867  C   ALA A 195      26.934  46.918  32.681  1.00  0.00           C
ATOM   2868  O   ALA A 195      27.512  47.228  31.652  1.00  0.00           O
ATOM   2869  N   VAL A 196      26.216  45.780  32.714  1.00  0.00           N
ATOM   2870  H   VAL A 196      25.831  45.392  33.561  1.00  0.00           H
ATOM   2871  CA  VAL A 196      26.183  44.878  31.569  1.00  0.00           C
ATOM   2872  HA  VAL A 196      27.247  44.694  31.414  1.00  0.00           H
ATOM   2873  CB  VAL A 196      25.588  43.450  31.913  1.00  0.00           C
ATOM   2874  HB  VAL A 196      25.737  43.339  32.995  1.00  0.00           H
ATOM   2875  CG1 VAL A 196      24.064  43.271  31.783  1.00  0.00           C
ATOM   2876 1HG1 VAL A 196      23.547  44.034  32.372  1.00  0.00           H
ATOM   2877 2HG1 VAL A 196      23.789  43.327  30.730  1.00  0.00           H
ATOM   2878 3HG1 VAL A 196      23.794  42.279  32.164  1.00  0.00           H
ATOM   2879  CG2 VAL A 196      26.219  42.244  31.204  1.00  0.00           C
ATOM   2880 1HG2 VAL A 196      25.837  41.325  31.640  1.00  0.00           H
ATOM   2881 2HG2 VAL A 196      26.159  42.314  30.118  1.00  0.00           H
ATOM   2882 3HG2 VAL A 196      27.256  42.350  31.516  1.00  0.00           H
ATOM   2883  C   VAL A 196      25.603  45.378  30.237  1.00  0.00           C
ATOM   2884  O   VAL A 196      26.143  45.036  29.194  1.00  0.00           O
ATOM   2885  N   ARG A 197      24.543  46.212  30.289  1.00  0.00           N
ATOM   2886  H   ARG A 197      24.056  46.323  31.165  1.00  0.00           H
ATOM   2887  CA  ARG A 197      23.829  46.863  29.150  1.00  0.00           C
ATOM   2888  HA  ARG A 197      23.817  46.108  28.356  1.00  0.00           H
ATOM   2889  CB  ARG A 197      22.450  47.322  29.520  1.00  0.00           C
ATOM   2890  HB1 ARG A 197      22.110  48.096  28.829  1.00  0.00           H
ATOM   2891  HB2 ARG A 197      22.522  47.865  30.471  1.00  0.00           H
ATOM   2892  CG  ARG A 197      21.400  46.274  29.526  1.00  0.00           C
ATOM   2893  HG1 ARG A 197      20.428  46.680  29.776  1.00  0.00           H
ATOM   2894  HG2 ARG A 197      21.663  45.537  30.292  1.00  0.00           H
ATOM   2895  CD  ARG A 197      21.141  45.668  28.155  1.00  0.00           C
ATOM   2896  HD1 ARG A 197      20.221  45.085  28.248  1.00  0.00           H
ATOM   2897  HD2 ARG A 197      22.029  45.125  27.823  1.00  0.00           H
ATOM   2898  NE  ARG A 197      20.842  46.702  27.109  1.00  0.00           N
ATOM   2899  HE  ARG A 197      20.484  47.623  27.291  1.00  0.00           H
ATOM   2900  CZ  ARG A 197      20.997  46.623  25.836  1.00  0.00           C
ATOM   2901  NH1 ARG A 197      21.075  45.498  25.265  1.00  0.00           N
ATOM   2902 1HH1 ARG A 197      21.086  44.657  25.831  1.00  0.00           H
ATOM   2903 2HH1 ARG A 197      21.302  45.476  24.289  1.00  0.00           H
ATOM   2904  NH2 ARG A 197      21.136  47.708  25.135  1.00  0.00           N
ATOM   2905 1HH2 ARG A 197      21.012  48.587  25.606  1.00  0.00           H
ATOM   2906 2HH2 ARG A 197      21.322  47.665  24.142  1.00  0.00           H
ATOM   2907  C   ARG A 197      24.678  48.034  28.489  1.00  0.00           C
ATOM   2908  O   ARG A 197      24.472  48.268  27.309  1.00  0.00           O
ATOM   2909  N   ALA A 198      25.628  48.581  29.247  1.00  0.00           N
ATOM   2910  H   ALA A 198      25.632  48.355  30.233  1.00  0.00           H
ATOM   2911  CA  ALA A 198      26.696  49.353  28.693  1.00  0.00           C
ATOM   2912  HA  ALA A 198      26.366  49.927  27.816  1.00  0.00           H
ATOM   2913  CB  ALA A 198      27.275  50.295  29.759  1.00  0.00           C
ATOM   2914  HB1 ALA A 198      26.542  50.931  30.262  1.00  0.00           H
ATOM   2915  HB2 ALA A 198      27.739  49.663  30.523  1.00  0.00           H
ATOM   2916  HB3 ALA A 198      28.061  50.903  29.301  1.00  0.00           H
ATOM   2917  C   ALA A 198      27.858  48.515  28.047  1.00  0.00           C
ATOM   2918  O   ALA A 198      28.172  48.790  26.890  1.00  0.00           O
ATOM   2919  N   MET A 199      28.397  47.417  28.673  1.00  0.00           N
ATOM   2920  H   MET A 199      28.127  47.288  29.641  1.00  0.00           H
ATOM   2921  CA  MET A 199      29.291  46.481  28.050  1.00  0.00           C
ATOM   2922  HA  MET A 199      30.160  46.983  27.616  1.00  0.00           H
ATOM   2923  CB  MET A 199      29.700  45.406  29.052  1.00  0.00           C
ATOM   2924  HB1 MET A 199      30.414  44.745  28.557  1.00  0.00           H
ATOM   2925  HB2 MET A 199      28.848  44.820  29.402  1.00  0.00           H
ATOM   2926  CG  MET A 199      30.432  46.216  30.175  1.00  0.00           C
ATOM   2927  HG1 MET A 199      29.679  46.766  30.742  1.00  0.00           H
ATOM   2928  HG2 MET A 199      31.129  46.870  29.654  1.00  0.00           H
ATOM   2929  SD  MET A 199      31.575  45.143  31.117  1.00  0.00           S
ATOM   2930  CE  MET A 199      30.478  44.100  32.012  1.00  0.00           C
ATOM   2931  HE1 MET A 199      29.644  43.759  31.405  1.00  0.00           H
ATOM   2932  HE2 MET A 199      31.109  43.287  32.377  1.00  0.00           H
ATOM   2933  HE3 MET A 199      30.122  44.592  32.916  1.00  0.00           H
ATOM   2934  C   MET A 199      28.745  45.778  26.839  1.00  0.00           C
ATOM   2935  O   MET A 199      29.520  45.427  25.982  1.00  0.00           O
ATOM   2936  N   ALA A 200      27.424  45.648  26.693  1.00  0.00           N
ATOM   2937  H   ALA A 200      26.817  45.763  27.483  1.00  0.00           H
ATOM   2938  CA  ALA A 200      26.750  45.210  25.417  1.00  0.00           C
ATOM   2939  HA  ALA A 200      27.203  44.279  25.070  1.00  0.00           H
ATOM   2940  CB  ALA A 200      25.332  44.919  25.761  1.00  0.00           C
ATOM   2941  HB1 ALA A 200      25.229  44.372  26.703  1.00  0.00           H
ATOM   2942  HB2 ALA A 200      24.770  45.856  25.756  1.00  0.00           H
ATOM   2943  HB3 ALA A 200      24.846  44.212  25.088  1.00  0.00           H
ATOM   2944  C   ALA A 200      26.846  46.265  24.254  1.00  0.00           C
ATOM   2945  O   ALA A 200      26.692  45.833  23.102  1.00  0.00           O
ATOM   2946  N   VAL A 201      27.284  47.520  24.444  1.00  0.00           N
ATOM   2947  H   VAL A 201      27.241  47.875  25.394  1.00  0.00           H
ATOM   2948  CA  VAL A 201      27.250  48.552  23.349  1.00  0.00           C
ATOM   2949  HA  VAL A 201      27.028  48.090  22.385  1.00  0.00           H
ATOM   2950  CB  VAL A 201      26.196  49.620  23.505  1.00  0.00           C
ATOM   2951  HB  VAL A 201      26.303  50.450  22.812  1.00  0.00           H
ATOM   2952  CG1 VAL A 201      24.854  48.925  23.201  1.00  0.00           C
ATOM   2953 1HG1 VAL A 201      24.045  49.643  23.162  1.00  0.00           H
ATOM   2954 2HG1 VAL A 201      24.860  48.554  22.180  1.00  0.00           H
ATOM   2955 3HG1 VAL A 201      24.624  48.092  23.861  1.00  0.00           H
ATOM   2956  CG2 VAL A 201      26.045  50.192  24.953  1.00  0.00           C
ATOM   2957 1HG2 VAL A 201      25.069  50.689  25.033  1.00  0.00           H
ATOM   2958 2HG2 VAL A 201      26.159  49.435  25.732  1.00  0.00           H
ATOM   2959 3HG2 VAL A 201      26.857  50.893  25.162  1.00  0.00           H
ATOM   2960  C   VAL A 201      28.647  49.186  23.160  1.00  0.00           C
ATOM   2961  O   VAL A 201      28.924  49.618  22.027  1.00  0.00           O
ATOM   2962  N   LEU A 202      29.402  49.332  24.222  1.00  0.00           N
ATOM   2963  H   LEU A 202      28.957  49.106  25.098  1.00  0.00           H
ATOM   2964  CA  LEU A 202      30.689  50.068  24.259  1.00  0.00           C
ATOM   2965  HA  LEU A 202      30.824  50.862  23.523  1.00  0.00           H
ATOM   2966  CB  LEU A 202      30.929  50.578  25.672  1.00  0.00           C
ATOM   2967  HB1 LEU A 202      31.899  51.048  25.523  1.00  0.00           H
ATOM   2968  HB2 LEU A 202      31.023  49.810  26.443  1.00  0.00           H
ATOM   2969  CG  LEU A 202      29.951  51.668  26.153  1.00  0.00           C
ATOM   2970  HG  LEU A 202      29.066  51.090  26.407  1.00  0.00           H
ATOM   2971  CD1 LEU A 202      30.555  52.349  27.408  1.00  0.00           C
ATOM   2972 1HD1 LEU A 202      30.911  51.573  28.073  1.00  0.00           H
ATOM   2973 2HD1 LEU A 202      31.350  53.046  27.130  1.00  0.00           H
ATOM   2974 3HD1 LEU A 202      29.705  52.886  27.821  1.00  0.00           H
ATOM   2975  CD2 LEU A 202      29.730  52.675  25.051  1.00  0.00           C
ATOM   2976 1HD2 LEU A 202      30.683  53.073  24.683  1.00  0.00           H
ATOM   2977 2HD2 LEU A 202      29.151  52.307  24.205  1.00  0.00           H
ATOM   2978 3HD2 LEU A 202      29.190  53.531  25.445  1.00  0.00           H
ATOM   2979  C   LEU A 202      31.872  49.167  23.694  1.00  0.00           C
ATOM   2980  O   LEU A 202      33.042  49.157  24.102  1.00  0.00           O
ATOM   2981  N   THR A 203      31.547  48.491  22.606  1.00  0.00           N
ATOM   2982  H   THR A 203      30.608  48.408  22.233  1.00  0.00           H
ATOM   2983  CA  THR A 203      32.443  47.792  21.691  1.00  0.00           C
ATOM   2984  HA  THR A 203      33.299  48.448  21.511  1.00  0.00           H
ATOM   2985  CB  THR A 203      33.059  46.489  22.345  1.00  0.00           C
ATOM   2986  HB  THR A 203      33.712  46.820  23.146  1.00  0.00           H
ATOM   2987  CG2 THR A 203      31.948  45.596  22.982  1.00  0.00           C
ATOM   2988 1HG2 THR A 203      32.394  44.708  23.413  1.00  0.00           H
ATOM   2989 2HG2 THR A 203      31.343  46.031  23.772  1.00  0.00           H
ATOM   2990 3HG2 THR A 203      31.306  45.184  22.201  1.00  0.00           H
ATOM   2991  OG1 THR A 203      33.788  45.699  21.379  1.00  0.00           O
ATOM   2992  HG1 THR A 203      34.591  45.345  21.772  1.00  0.00           H
ATOM   2993  C   THR A 203      31.725  47.484  20.328  1.00  0.00           C
ATOM   2994  O   THR A 203      30.463  47.585  20.305  1.00  0.00           O
ATOM   2995  N   ASP A 204      32.444  47.257  19.263  1.00  0.00           N
ATOM   2996  H   ASP A 204      33.449  47.417  19.331  1.00  0.00           H
ATOM   2997  CA  ASP A 204      31.888  47.026  17.918  1.00  0.00           C
ATOM   2998  HA  ASP A 204      31.047  47.703  17.747  1.00  0.00           H
ATOM   2999  CB  ASP A 204      32.930  47.536  16.880  1.00  0.00           C
ATOM   3000  HB1 ASP A 204      33.872  47.071  17.161  1.00  0.00           H
ATOM   3001  HB2 ASP A 204      33.081  48.590  17.129  1.00  0.00           H
ATOM   3002  CG  ASP A 204      32.595  47.327  15.338  1.00  0.00           C
ATOM   3003  OD1 ASP A 204      33.005  46.276  14.727  1.00  0.00           O
ATOM   3004  OD2 ASP A 204      31.731  48.119  14.820  1.00  0.00           O
ATOM   3005  C   ASP A 204      31.435  45.556  17.741  1.00  0.00           C
ATOM   3006  O   ASP A 204      30.766  45.155  16.736  1.00  0.00           O
ATOM   3007  N   HIS A 205      31.804  44.655  18.668  1.00  0.00           N
ATOM   3008  H   HIS A 205      32.424  44.949  19.409  1.00  0.00           H
ATOM   3009  CA  HIS A 205      31.483  43.195  18.564  1.00  0.00           C
ATOM   3010  HA  HIS A 205      30.658  42.944  17.903  1.00  0.00           H
ATOM   3011  CB  HIS A 205      32.677  42.643  17.766  1.00  0.00           C
ATOM   3012  HB1 HIS A 205      33.593  42.815  18.327  1.00  0.00           H
ATOM   3013  HB2 HIS A 205      32.721  43.125  16.790  1.00  0.00           H
ATOM   3014  CG  HIS A 205      32.593  41.177  17.518  1.00  0.00           C
ATOM   3015  ND1 HIS A 205      33.073  40.134  18.344  1.00  0.00           N
ATOM   3016  CE1 HIS A 205      32.907  38.995  17.673  1.00  0.00           C
ATOM   3017  HE1 HIS A 205      32.956  37.984  18.042  1.00  0.00           H
ATOM   3018  NE2 HIS A 205      32.244  39.296  16.505  1.00  0.00           N
ATOM   3019  HE2 HIS A 205      31.854  38.611  15.881  1.00  0.00           H
ATOM   3020  CD2 HIS A 205      32.059  40.616  16.425  1.00  0.00           C
ATOM   3021  HD2 HIS A 205      31.720  41.213  15.597  1.00  0.00           H
ATOM   3022  C   HIS A 205      31.188  42.585  19.917  1.00  0.00           C
ATOM   3023  O   HIS A 205      32.101  42.204  20.592  1.00  0.00           O
ATOM   3024  N   PRO A 206      29.920  42.605  20.394  1.00  0.00           N
ATOM   3025  CD  PRO A 206      28.802  43.100  19.573  1.00  0.00           C
ATOM   3026  HD1 PRO A 206      28.779  42.591  18.613  1.00  0.00           H
ATOM   3027  HD2 PRO A 206      29.008  44.165  19.449  1.00  0.00           H
ATOM   3028  CG  PRO A 206      27.586  42.964  20.500  1.00  0.00           C
ATOM   3029  HG1 PRO A 206      27.145  41.971  20.426  1.00  0.00           H
ATOM   3030  HG2 PRO A 206      26.907  43.766  20.228  1.00  0.00           H
ATOM   3031  CB  PRO A 206      28.148  43.163  21.930  1.00  0.00           C
ATOM   3032  HB1 PRO A 206      27.526  42.817  22.754  1.00  0.00           H
ATOM   3033  HB2 PRO A 206      28.167  44.209  22.231  1.00  0.00           H
ATOM   3034  CA  PRO A 206      29.494  42.394  21.821  1.00  0.00           C
ATOM   3035  HA  PRO A 206      30.229  42.831  22.490  1.00  0.00           H
ATOM   3036  C   PRO A 206      29.514  40.927  22.262  1.00  0.00           C
ATOM   3037  O   PRO A 206      29.709  40.015  21.475  1.00  0.00           O
ATOM   3038  N   TYR A 207      29.278  40.588  23.532  1.00  0.00           N
ATOM   3039  H   TYR A 207      29.074  41.297  24.226  1.00  0.00           H
ATOM   3040  CA  TYR A 207      29.253  39.169  23.982  1.00  0.00           C
ATOM   3041  HA  TYR A 207      29.620  38.469  23.230  1.00  0.00           H
ATOM   3042  CB  TYR A 207      30.280  39.014  25.099  1.00  0.00           C
ATOM   3043  HB1 TYR A 207      30.238  37.966  25.377  1.00  0.00           H
ATOM   3044  HB2 TYR A 207      30.056  39.637  25.967  1.00  0.00           H
ATOM   3045  CG  TYR A 207      31.655  39.392  24.719  1.00  0.00           C
ATOM   3046  CD1 TYR A 207      32.470  38.407  24.100  1.00  0.00           C
ATOM   3047  HD1 TYR A 207      32.084  37.430  23.850  1.00  0.00           H
ATOM   3048  CE1 TYR A 207      33.791  38.759  23.766  1.00  0.00           C
ATOM   3049  HE1 TYR A 207      34.417  37.999  23.315  1.00  0.00           H
ATOM   3050  CZ  TYR A 207      34.333  40.081  24.031  1.00  0.00           C
ATOM   3051  OH  TYR A 207      35.634  40.315  23.971  1.00  0.00           O
ATOM   3052  HH  TYR A 207      35.848  41.257  23.977  1.00  0.00           H
ATOM   3053  CE2 TYR A 207      33.529  41.027  24.699  1.00  0.00           C
ATOM   3054  HE2 TYR A 207      33.982  41.973  24.925  1.00  0.00           H
ATOM   3055  CD2 TYR A 207      32.222  40.677  25.081  1.00  0.00           C
ATOM   3056  HD2 TYR A 207      31.546  41.365  25.556  1.00  0.00           H
ATOM   3057  C   TYR A 207      27.776  38.799  24.419  1.00  0.00           C
ATOM   3058  O   TYR A 207      26.973  39.607  24.825  1.00  0.00           O
ATOM   3059  N   ALA A 208      27.416  37.532  24.392  1.00  0.00           N
ATOM   3060  H   ALA A 208      28.185  36.887  24.301  1.00  0.00           H
ATOM   3061  CA  ALA A 208      26.166  37.044  24.890  1.00  0.00           C
ATOM   3062  HA  ALA A 208      25.398  37.659  24.435  1.00  0.00           H
ATOM   3063  CB  ALA A 208      26.111  35.497  24.525  1.00  0.00           C
ATOM   3064  HB1 ALA A 208      26.982  34.996  24.937  1.00  0.00           H
ATOM   3065  HB2 ALA A 208      25.273  35.075  25.079  1.00  0.00           H
ATOM   3066  HB3 ALA A 208      26.098  35.359  23.445  1.00  0.00           H
ATOM   3067  C   ALA A 208      26.021  37.201  26.404  1.00  0.00           C
ATOM   3068  O   ALA A 208      26.764  36.577  27.144  1.00  0.00           O
ATOM   3069  N   SER A 209      25.011  37.924  26.898  1.00  0.00           N
ATOM   3070  H   SER A 209      24.270  38.156  26.243  1.00  0.00           H
ATOM   3071  CA  SER A 209      24.839  38.245  28.323  1.00  0.00           C
ATOM   3072  HA  SER A 209      25.777  38.074  28.852  1.00  0.00           H
ATOM   3073  CB  SER A 209      24.407  39.653  28.492  1.00  0.00           C
ATOM   3074  HB1 SER A 209      24.339  39.875  29.560  1.00  0.00           H
ATOM   3075  HB2 SER A 209      23.435  39.843  28.039  1.00  0.00           H
ATOM   3076  OG  SER A 209      25.417  40.499  27.944  1.00  0.00           O
ATOM   3077  HG  SER A 209      25.186  40.773  27.055  1.00  0.00           H
ATOM   3078  C   SER A 209      23.957  37.230  29.057  1.00  0.00           C
ATOM   3079  O   SER A 209      22.924  36.824  28.644  1.00  0.00           O
ATOM   3080  N   LEU A 210      24.289  36.955  30.320  1.00  0.00           N
ATOM   3081  H   LEU A 210      25.047  37.510  30.685  1.00  0.00           H
ATOM   3082  CA  LEU A 210      23.572  36.177  31.264  1.00  0.00           C
ATOM   3083  HA  LEU A 210      22.534  36.061  30.931  1.00  0.00           H
ATOM   3084  CB  LEU A 210      24.281  34.780  31.379  1.00  0.00           C
ATOM   3085  HB1 LEU A 210      25.334  35.012  31.534  1.00  0.00           H
ATOM   3086  HB2 LEU A 210      24.255  34.307  30.391  1.00  0.00           H
ATOM   3087  CG  LEU A 210      23.822  33.814  32.522  1.00  0.00           C
ATOM   3088  HG  LEU A 210      23.788  34.289  33.508  1.00  0.00           H
ATOM   3089  CD1 LEU A 210      22.453  33.226  32.227  1.00  0.00           C
ATOM   3090 1HD1 LEU A 210      22.503  32.531  31.394  1.00  0.00           H
ATOM   3091 2HD1 LEU A 210      22.051  32.768  33.135  1.00  0.00           H
ATOM   3092 3HD1 LEU A 210      21.738  33.970  31.856  1.00  0.00           H
ATOM   3093  CD2 LEU A 210      24.764  32.718  32.681  1.00  0.00           C
ATOM   3094 1HD2 LEU A 210      24.448  31.871  33.303  1.00  0.00           H
ATOM   3095 2HD2 LEU A 210      25.040  32.441  31.675  1.00  0.00           H
ATOM   3096 3HD2 LEU A 210      25.684  33.153  33.077  1.00  0.00           H
ATOM   3097  C   LEU A 210      23.436  36.931  32.566  1.00  0.00           C
ATOM   3098  O   LEU A 210      24.244  37.696  33.059  1.00  0.00           O
ATOM   3099  N   THR A 211      22.227  36.667  33.111  1.00  0.00           N
ATOM   3100  H   THR A 211      21.579  36.037  32.678  1.00  0.00           H
ATOM   3101  CA  THR A 211      21.835  37.310  34.377  1.00  0.00           C
ATOM   3102  HA  THR A 211      22.589  38.053  34.613  1.00  0.00           H
ATOM   3103  CB  THR A 211      20.537  38.074  34.177  1.00  0.00           C
ATOM   3104  HB  THR A 211      19.825  37.444  33.648  1.00  0.00           H
ATOM   3105  CG2 THR A 211      19.954  38.648  35.423  1.00  0.00           C
ATOM   3106 1HG2 THR A 211      19.267  39.398  35.037  1.00  0.00           H
ATOM   3107 2HG2 THR A 211      19.360  37.868  35.886  1.00  0.00           H
ATOM   3108 3HG2 THR A 211      20.695  39.111  36.078  1.00  0.00           H
ATOM   3109  OG1 THR A 211      20.770  39.125  33.308  1.00  0.00           O
ATOM   3110  HG1 THR A 211      20.092  39.125  32.630  1.00  0.00           H
ATOM   3111  C   THR A 211      21.659  36.183  35.460  1.00  0.00           C
ATOM   3112  O   THR A 211      20.974  35.152  35.283  1.00  0.00           O
ATOM   3113  N   LEU A 212      22.375  36.457  36.566  1.00  0.00           N
ATOM   3114  H   LEU A 212      23.072  37.185  36.552  1.00  0.00           H
ATOM   3115  CA  LEU A 212      22.385  35.563  37.773  1.00  0.00           C
ATOM   3116  HA  LEU A 212      22.081  34.569  37.458  1.00  0.00           H
ATOM   3117  CB  LEU A 212      23.888  35.532  38.254  1.00  0.00           C
ATOM   3118  HB1 LEU A 212      23.963  34.880  39.117  1.00  0.00           H
ATOM   3119  HB2 LEU A 212      24.261  36.530  38.458  1.00  0.00           H
ATOM   3120  CG  LEU A 212      24.810  35.032  37.143  1.00  0.00           C
ATOM   3121  HG  LEU A 212      24.930  35.783  36.360  1.00  0.00           H
ATOM   3122  CD1 LEU A 212      26.197  34.785  37.687  1.00  0.00           C
ATOM   3123 1HD1 LEU A 212      26.140  34.018  38.460  1.00  0.00           H
ATOM   3124 2HD1 LEU A 212      26.941  34.459  36.965  1.00  0.00           H
ATOM   3125 3HD1 LEU A 212      26.616  35.696  38.132  1.00  0.00           H
ATOM   3126  CD2 LEU A 212      24.260  33.721  36.408  1.00  0.00           C
ATOM   3127 1HD2 LEU A 212      24.476  32.933  37.127  1.00  0.00           H
ATOM   3128 2HD2 LEU A 212      23.262  33.943  36.036  1.00  0.00           H
ATOM   3129 3HD2 LEU A 212      24.875  33.556  35.523  1.00  0.00           H
ATOM   3130  C   LEU A 212      21.613  36.106  38.954  1.00  0.00           C
ATOM   3131  O   LEU A 212      21.553  37.321  39.079  1.00  0.00           O
ATOM   3132  N   PRO A 213      21.013  35.288  39.836  1.00  0.00           N
ATOM   3133  CD  PRO A 213      20.874  33.814  39.660  1.00  0.00           C
ATOM   3134  HD1 PRO A 213      21.861  33.360  39.533  1.00  0.00           H
ATOM   3135  HD2 PRO A 213      20.228  33.564  38.828  1.00  0.00           H
ATOM   3136  CG  PRO A 213      20.195  33.317  40.926  1.00  0.00           C
ATOM   3137  HG1 PRO A 213      20.880  32.861  41.641  1.00  0.00           H
ATOM   3138  HG2 PRO A 213      19.460  32.533  40.760  1.00  0.00           H
ATOM   3139  CB  PRO A 213      19.497  34.545  41.529  1.00  0.00           C
ATOM   3140  HB1 PRO A 213      19.577  34.599  42.618  1.00  0.00           H
ATOM   3141  HB2 PRO A 213      18.429  34.518  41.319  1.00  0.00           H
ATOM   3142  CA  PRO A 213      20.170  35.750  40.841  1.00  0.00           C
ATOM   3143  HA  PRO A 213      19.471  36.438  40.352  1.00  0.00           H
ATOM   3144  C   PRO A 213      20.976  36.709  41.842  1.00  0.00           C
ATOM   3145  O   PRO A 213      20.412  37.687  42.321  1.00  0.00           O
ATOM   3146  N   ASP A 214      22.251  36.416  42.095  1.00  0.00           N
ATOM   3147  H   ASP A 214      22.598  35.640  41.537  1.00  0.00           H
ATOM   3148  CA  ASP A 214      23.156  37.168  42.928  1.00  0.00           C
ATOM   3149  HA  ASP A 214      22.779  38.123  43.299  1.00  0.00           H
ATOM   3150  CB  ASP A 214      23.512  36.357  44.231  1.00  0.00           C
ATOM   3151  HB1 ASP A 214      23.995  36.995  44.969  1.00  0.00           H
ATOM   3152  HB2 ASP A 214      24.239  35.578  44.004  1.00  0.00           H
ATOM   3153  CG  ASP A 214      22.273  35.599  44.892  1.00  0.00           C
ATOM   3154  OD1 ASP A 214      21.635  36.183  45.781  1.00  0.00           O
ATOM   3155  OD2 ASP A 214      21.953  34.432  44.508  1.00  0.00           O
ATOM   3156  C   ASP A 214      24.439  37.704  42.195  1.00  0.00           C
ATOM   3157  O   ASP A 214      25.066  36.996  41.448  1.00  0.00           O
ATOM   3158  N   ASP A 215      24.665  39.035  42.422  1.00  0.00           N
ATOM   3159  H   ASP A 215      24.040  39.573  43.008  1.00  0.00           H
ATOM   3160  CA  ASP A 215      25.894  39.749  41.998  1.00  0.00           C
ATOM   3161  HA  ASP A 215      25.936  39.751  40.910  1.00  0.00           H
ATOM   3162  CB  ASP A 215      25.823  41.199  42.362  1.00  0.00           C
ATOM   3163  HB1 ASP A 215      24.929  41.637  41.923  1.00  0.00           H
ATOM   3164  HB2 ASP A 215      26.668  41.788  41.991  1.00  0.00           H
ATOM   3165  CG  ASP A 215      25.636  41.485  43.870  1.00  0.00           C
ATOM   3166  OD1 ASP A 215      25.927  42.601  44.305  1.00  0.00           O
ATOM   3167  OD2 ASP A 215      25.321  40.530  44.664  1.00  0.00           O
ATOM   3168  C   ASP A 215      27.202  39.080  42.466  1.00  0.00           C
ATOM   3169  O   ASP A 215      28.123  39.003  41.705  1.00  0.00           O
ATOM   3170  N   ALA A 216      27.094  38.514  43.632  1.00  0.00           N
ATOM   3171  H   ALA A 216      26.358  38.814  44.261  1.00  0.00           H
ATOM   3172  CA  ALA A 216      28.058  37.674  44.327  1.00  0.00           C
ATOM   3173  HA  ALA A 216      28.946  38.192  44.678  1.00  0.00           H
ATOM   3174  CB  ALA A 216      27.402  37.107  45.557  1.00  0.00           C
ATOM   3175  HB1 ALA A 216      26.701  36.302  45.314  1.00  0.00           H
ATOM   3176  HB2 ALA A 216      28.174  36.597  46.124  1.00  0.00           H
ATOM   3177  HB3 ALA A 216      27.071  37.987  46.108  1.00  0.00           H
ATOM   3178  C   ALA A 216      28.521  36.526  43.422  1.00  0.00           C
ATOM   3179  O   ALA A 216      29.672  36.227  43.599  1.00  0.00           O
ATOM   3180  N   ALA A 217      27.646  35.957  42.571  1.00  0.00           N
ATOM   3181  H   ALA A 217      26.690  36.253  42.500  1.00  0.00           H
ATOM   3182  CA  ALA A 217      28.069  34.889  41.624  1.00  0.00           C
ATOM   3183  HA  ALA A 217      28.898  34.362  42.086  1.00  0.00           H
ATOM   3184  CB  ALA A 217      27.011  33.798  41.647  1.00  0.00           C
ATOM   3185  HB1 ALA A 217      27.043  33.191  42.556  1.00  0.00           H
ATOM   3186  HB2 ALA A 217      25.992  34.197  41.577  1.00  0.00           H
ATOM   3187  HB3 ALA A 217      27.150  32.998  40.932  1.00  0.00           H
ATOM   3188  C   ALA A 217      28.577  35.280  40.229  1.00  0.00           C
ATOM   3189  O   ALA A 217      29.148  34.435  39.533  1.00  0.00           O
ATOM   3190  N   ALA A 218      28.527  36.585  39.844  1.00  0.00           N
ATOM   3191  H   ALA A 218      28.143  37.282  40.454  1.00  0.00           H
ATOM   3192  CA  ALA A 218      29.208  37.171  38.693  1.00  0.00           C
ATOM   3193  HA  ALA A 218      29.153  36.492  37.843  1.00  0.00           H
ATOM   3194  CB  ALA A 218      28.526  38.406  38.242  1.00  0.00           C
ATOM   3195  HB1 ALA A 218      27.458  38.280  38.446  1.00  0.00           H
ATOM   3196  HB2 ALA A 218      28.969  39.175  38.877  1.00  0.00           H
ATOM   3197  HB3 ALA A 218      28.729  38.647  37.202  1.00  0.00           H
ATOM   3198  C   ALA A 218      30.732  37.464  38.972  1.00  0.00           C
ATOM   3199  O   ALA A 218      31.435  37.659  38.018  1.00  0.00           O
ATOM   3200  N   ASP A 219      31.187  37.492  40.228  1.00  0.00           N
ATOM   3201  H   ASP A 219      30.693  37.173  41.058  1.00  0.00           H
ATOM   3202  CA  ASP A 219      32.616  37.545  40.526  1.00  0.00           C
ATOM   3203  HA  ASP A 219      33.186  38.136  39.823  1.00  0.00           H
ATOM   3204  CB  ASP A 219      32.795  38.208  41.837  1.00  0.00           C
ATOM   3205  HB1 ASP A 219      32.454  37.492  42.595  1.00  0.00           H
ATOM   3206  HB2 ASP A 219      32.290  39.166  41.824  1.00  0.00           H
ATOM   3207  CG  ASP A 219      34.221  38.469  42.282  1.00  0.00           C
ATOM   3208  OD1 ASP A 219      34.437  39.350  43.113  1.00  0.00           O
ATOM   3209  OD2 ASP A 219      35.240  37.937  41.707  1.00  0.00           O
ATOM   3210  C   ASP A 219      33.259  36.169  40.380  1.00  0.00           C
ATOM   3211  O   ASP A 219      33.025  35.338  41.224  1.00  0.00           O
ATOM   3212  N   CYS A 220      33.801  35.788  39.241  1.00  0.00           N
ATOM   3213  H   CYS A 220      33.938  36.515  38.553  1.00  0.00           H
ATOM   3214  CA  CYS A 220      34.222  34.503  38.736  1.00  0.00           C
ATOM   3215  HA  CYS A 220      34.281  33.732  39.500  1.00  0.00           H
ATOM   3216  CB  CYS A 220      33.137  33.959  37.764  1.00  0.00           C
ATOM   3217  HB1 CYS A 220      32.263  33.820  38.399  1.00  0.00           H
ATOM   3218  HB2 CYS A 220      33.499  32.997  37.412  1.00  0.00           H
ATOM   3219  SG  CYS A 220      32.916  35.192  36.460  1.00  0.00           S
ATOM   3220  HG  CYS A 220      32.225  36.028  37.241  1.00  0.00           H
ATOM   3221  C   CYS A 220      35.592  34.548  37.977  1.00  0.00           C
ATOM   3222  O   CYS A 220      36.157  35.628  37.686  1.00  0.00           O
ATOM   3223  N   LEU A 221      36.213  33.381  37.798  1.00  0.00           N
ATOM   3224  H   LEU A 221      35.745  32.486  37.837  1.00  0.00           H
ATOM   3225  CA  LEU A 221      37.549  33.340  37.208  1.00  0.00           C
ATOM   3226  HA  LEU A 221      37.580  34.287  36.687  1.00  0.00           H
ATOM   3227  CB  LEU A 221      38.618  33.347  38.272  1.00  0.00           C
ATOM   3228  HB1 LEU A 221      38.531  32.504  38.970  1.00  0.00           H
ATOM   3229  HB2 LEU A 221      38.533  34.304  38.772  1.00  0.00           H
ATOM   3230  CG  LEU A 221      39.993  33.318  37.679  1.00  0.00           C
ATOM   3231  HG  LEU A 221      40.068  32.464  37.009  1.00  0.00           H
ATOM   3232  CD1 LEU A 221      40.336  34.610  36.920  1.00  0.00           C
ATOM   3233 1HD1 LEU A 221      40.101  35.508  37.477  1.00  0.00           H
ATOM   3234 2HD1 LEU A 221      41.385  34.600  36.620  1.00  0.00           H
ATOM   3235 3HD1 LEU A 221      39.745  34.759  36.013  1.00  0.00           H
ATOM   3236  CD2 LEU A 221      41.104  33.162  38.727  1.00  0.00           C
ATOM   3237 1HD2 LEU A 221      40.856  33.849  39.544  1.00  0.00           H
ATOM   3238 2HD2 LEU A 221      40.973  32.117  39.022  1.00  0.00           H
ATOM   3239 3HD2 LEU A 221      42.117  33.272  38.354  1.00  0.00           H
ATOM   3240  C   LEU A 221      37.762  32.227  36.144  1.00  0.00           C
ATOM   3241  O   LEU A 221      37.666  30.983  36.417  1.00  0.00           O
ATOM   3242  N   PHE A 222      37.864  32.657  34.887  1.00  0.00           N
ATOM   3243  H   PHE A 222      37.567  33.607  34.706  1.00  0.00           H
ATOM   3244  CA  PHE A 222      38.123  31.736  33.720  1.00  0.00           C
ATOM   3245  HA  PHE A 222      37.519  30.831  33.826  1.00  0.00           H
ATOM   3246  CB  PHE A 222      37.414  32.332  32.428  1.00  0.00           C
ATOM   3247  HB1 PHE A 222      37.866  33.301  32.188  1.00  0.00           H
ATOM   3248  HB2 PHE A 222      36.375  32.507  32.726  1.00  0.00           H
ATOM   3249  CG  PHE A 222      37.414  31.484  31.134  1.00  0.00           C
ATOM   3250  CD1 PHE A 222      38.530  31.539  30.353  1.00  0.00           C
ATOM   3251  HD1 PHE A 222      39.463  31.959  30.690  1.00  0.00           H
ATOM   3252  CE1 PHE A 222      38.468  30.909  29.100  1.00  0.00           C
ATOM   3253  HE1 PHE A 222      39.390  30.941  28.525  1.00  0.00           H
ATOM   3254  CZ  PHE A 222      37.325  30.247  28.704  1.00  0.00           C
ATOM   3255  HZ  PHE A 222      37.296  29.859  27.694  1.00  0.00           H
ATOM   3256  CE2 PHE A 222      36.204  30.242  29.550  1.00  0.00           C
ATOM   3257  HE2 PHE A 222      35.286  29.789  29.209  1.00  0.00           H
ATOM   3258  CD2 PHE A 222      36.247  30.787  30.867  1.00  0.00           C
ATOM   3259  HD2 PHE A 222      35.409  30.814  31.553  1.00  0.00           H
ATOM   3260  C   PHE A 222      39.585  31.258  33.475  1.00  0.00           C
ATOM   3261  O   PHE A 222      40.434  32.116  33.260  1.00  0.00           O
ATOM   3262  N   LEU A 223      39.862  30.016  33.412  1.00  0.00           N
ATOM   3263  H   LEU A 223      39.025  29.463  33.445  1.00  0.00           H
ATOM   3264  CA  LEU A 223      41.262  29.443  33.307  1.00  0.00           C
ATOM   3265  HA  LEU A 223      41.983  30.246  33.150  1.00  0.00           H
ATOM   3266  CB  LEU A 223      41.715  28.742  34.650  1.00  0.00           C
ATOM   3267  HB1 LEU A 223      42.323  27.844  34.528  1.00  0.00           H
ATOM   3268  HB2 LEU A 223      40.780  28.355  35.056  1.00  0.00           H
ATOM   3269  CG  LEU A 223      42.439  29.653  35.684  1.00  0.00           C
ATOM   3270  HG  LEU A 223      41.657  30.326  36.051  1.00  0.00           H
ATOM   3271  CD1 LEU A 223      42.835  28.792  36.884  1.00  0.00           C
ATOM   3272 1HD1 LEU A 223      41.896  28.270  37.088  1.00  0.00           H
ATOM   3273 2HD1 LEU A 223      43.642  28.084  36.738  1.00  0.00           H
ATOM   3274 3HD1 LEU A 223      43.039  29.407  37.773  1.00  0.00           H
ATOM   3275  CD2 LEU A 223      43.714  30.391  35.261  1.00  0.00           C
ATOM   3276 1HD2 LEU A 223      43.653  30.874  34.284  1.00  0.00           H
ATOM   3277 2HD2 LEU A 223      43.920  31.149  36.013  1.00  0.00           H
ATOM   3278 3HD2 LEU A 223      44.462  29.617  35.080  1.00  0.00           H
ATOM   3279  C   LEU A 223      41.392  28.561  32.043  1.00  0.00           C
ATOM   3280  O   LEU A 223      40.457  27.940  31.596  1.00  0.00           O
ATOM   3281  N   ARG A 224      42.618  28.601  31.374  1.00  0.00           N
ATOM   3282  H   ARG A 224      43.376  29.213  31.640  1.00  0.00           H
ATOM   3283  CA  ARG A 224      42.905  27.710  30.196  1.00  0.00           C
ATOM   3284  HA  ARG A 224      41.942  27.352  29.825  1.00  0.00           H
ATOM   3285  CB  ARG A 224      43.624  28.545  29.124  1.00  0.00           C
ATOM   3286  HB1 ARG A 224      43.964  27.907  28.308  1.00  0.00           H
ATOM   3287  HB2 ARG A 224      44.488  29.042  29.587  1.00  0.00           H
ATOM   3288  CG  ARG A 224      42.766  29.673  28.450  1.00  0.00           C
ATOM   3289  HG1 ARG A 224      43.428  30.366  27.952  1.00  0.00           H
ATOM   3290  HG2 ARG A 224      42.197  30.174  29.236  1.00  0.00           H
ATOM   3291  CD  ARG A 224      41.745  29.292  27.384  1.00  0.00           C
ATOM   3292  HD1 ARG A 224      40.955  28.689  27.835  1.00  0.00           H
ATOM   3293  HD2 ARG A 224      42.382  28.677  26.751  1.00  0.00           H
ATOM   3294  NE  ARG A 224      41.142  30.459  26.738  1.00  0.00           N
ATOM   3295  HE  ARG A 224      41.453  31.375  27.022  1.00  0.00           H
ATOM   3296  CZ  ARG A 224      40.516  30.364  25.573  1.00  0.00           C
ATOM   3297  NH1 ARG A 224      40.021  29.214  25.136  1.00  0.00           N
ATOM   3298 1HH1 ARG A 224      40.296  28.310  25.474  1.00  0.00           H
ATOM   3299 2HH1 ARG A 224      39.548  29.225  24.236  1.00  0.00           H
ATOM   3300  NH2 ARG A 224      40.371  31.351  24.767  1.00  0.00           N
ATOM   3301 1HH2 ARG A 224      40.837  32.227  24.923  1.00  0.00           H
ATOM   3302 2HH2 ARG A 224      40.059  31.242  23.818  1.00  0.00           H
ATOM   3303  C   ARG A 224      43.742  26.496  30.464  1.00  0.00           C
ATOM   3304  O   ARG A 224      44.807  26.628  31.067  1.00  0.00           O
ATOM   3305  N   PRO A 225      43.262  25.262  30.207  1.00  0.00           N
ATOM   3306  CD  PRO A 225      42.013  24.937  29.590  1.00  0.00           C
ATOM   3307  HD1 PRO A 225      41.989  25.524  28.675  1.00  0.00           H
ATOM   3308  HD2 PRO A 225      41.210  25.096  30.303  1.00  0.00           H
ATOM   3309  CG  PRO A 225      42.138  23.509  29.137  1.00  0.00           C
ATOM   3310  HG1 PRO A 225      42.606  23.398  28.162  1.00  0.00           H
ATOM   3311  HG2 PRO A 225      41.156  23.023  29.145  1.00  0.00           H
ATOM   3312  CB  PRO A 225      43.105  22.864  30.090  1.00  0.00           C
ATOM   3313  HB1 PRO A 225      43.675  22.066  29.621  1.00  0.00           H
ATOM   3314  HB2 PRO A 225      42.655  22.634  31.062  1.00  0.00           H
ATOM   3315  CA  PRO A 225      44.077  24.079  30.415  1.00  0.00           C
ATOM   3316  HA  PRO A 225      44.383  24.095  31.456  1.00  0.00           H
ATOM   3317  C   PRO A 225      45.307  23.999  29.480  1.00  0.00           C
ATOM   3318  O   PRO A 225      45.414  24.640  28.477  1.00  0.00           O
ATOM   3319  N   GLY A 226      46.327  23.294  29.971  1.00  0.00           N
ATOM   3320  H   GLY A 226      46.353  23.097  30.962  1.00  0.00           H
ATOM   3321  CA  GLY A 226      47.510  22.895  29.162  1.00  0.00           C
ATOM   3322  HA1 GLY A 226      48.457  22.729  29.689  1.00  0.00           H
ATOM   3323  HA2 GLY A 226      47.603  23.725  28.465  1.00  0.00           H
ATOM   3324  C   GLY A 226      47.245  21.678  28.225  1.00  0.00           C
ATOM   3325  O   GLY A 226      47.883  21.554  27.173  1.00  0.00           O
ATOM   3326  N   LEU A 227      46.324  20.748  28.505  1.00  0.00           N
ATOM   3327  H   LEU A 227      45.815  20.869  29.361  1.00  0.00           H
ATOM   3328  CA  LEU A 227      45.964  19.576  27.786  1.00  0.00           C
ATOM   3329  HA  LEU A 227      46.982  19.281  27.528  1.00  0.00           H
ATOM   3330  CB  LEU A 227      45.330  18.441  28.607  1.00  0.00           C
ATOM   3331  HB1 LEU A 227      44.260  18.596  28.732  1.00  0.00           H
ATOM   3332  HB2 LEU A 227      45.897  18.449  29.543  1.00  0.00           H
ATOM   3333  CG  LEU A 227      45.671  17.091  27.999  1.00  0.00           C
ATOM   3334  HG  LEU A 227      45.535  17.177  26.919  1.00  0.00           H
ATOM   3335  CD1 LEU A 227      47.054  16.543  28.378  1.00  0.00           C
ATOM   3336 1HD1 LEU A 227      47.311  15.669  27.783  1.00  0.00           H
ATOM   3337 2HD1 LEU A 227      47.662  17.443  28.279  1.00  0.00           H
ATOM   3338 3HD1 LEU A 227      47.020  16.304  29.447  1.00  0.00           H
ATOM   3339  CD2 LEU A 227      44.797  16.104  28.610  1.00  0.00           C
ATOM   3340 1HD2 LEU A 227      45.022  16.112  29.683  1.00  0.00           H
ATOM   3341 2HD2 LEU A 227      43.736  16.158  28.369  1.00  0.00           H
ATOM   3342 3HD2 LEU A 227      44.992  15.093  28.236  1.00  0.00           H
ATOM   3343  C   LEU A 227      45.161  19.942  26.532  1.00  0.00           C
ATOM   3344  O   LEU A 227      44.169  20.695  26.636  1.00  0.00           O
ATOM   3345  N   PRO A 228      45.523  19.434  25.351  1.00  0.00           N
ATOM   3346  CD  PRO A 228      46.794  18.866  25.016  1.00  0.00           C
ATOM   3347  HD1 PRO A 228      46.985  17.855  25.362  1.00  0.00           H
ATOM   3348  HD2 PRO A 228      47.641  19.445  25.408  1.00  0.00           H
ATOM   3349  CG  PRO A 228      46.969  18.954  23.474  1.00  0.00           C
ATOM   3350  HG1 PRO A 228      47.635  18.173  23.121  1.00  0.00           H
ATOM   3351  HG2 PRO A 228      47.300  19.971  23.222  1.00  0.00           H
ATOM   3352  CB  PRO A 228      45.575  18.797  23.040  1.00  0.00           C
ATOM   3353  HB1 PRO A 228      45.296  17.749  23.030  1.00  0.00           H
ATOM   3354  HB2 PRO A 228      45.443  19.136  22.010  1.00  0.00           H
ATOM   3355  CA  PRO A 228      44.797  19.630  24.068  1.00  0.00           C
ATOM   3356  HA  PRO A 228      44.888  20.670  23.752  1.00  0.00           H
ATOM   3357  C   PRO A 228      43.355  19.199  24.178  1.00  0.00           C
ATOM   3358  O   PRO A 228      43.081  18.098  24.749  1.00  0.00           O
ATOM   3359  N   GLY A 229      42.438  20.025  23.732  1.00  0.00           N
ATOM   3360  H   GLY A 229      42.661  20.978  23.478  1.00  0.00           H
ATOM   3361  CA  GLY A 229      41.039  19.741  23.572  1.00  0.00           C
ATOM   3362  HA1 GLY A 229      41.072  18.801  23.007  1.00  0.00           H
ATOM   3363  HA2 GLY A 229      40.558  20.485  22.939  1.00  0.00           H
ATOM   3364  C   GLY A 229      40.215  19.527  24.826  1.00  0.00           C
ATOM   3365  O   GLY A 229      38.990  19.311  24.668  1.00  0.00           O
ATOM   3366  N   VAL A 230      40.715  19.738  26.070  1.00  0.00           N
ATOM   3367  H   VAL A 230      41.689  19.980  26.173  1.00  0.00           H
ATOM   3368  CA  VAL A 230      39.877  19.702  27.346  1.00  0.00           C
ATOM   3369  HA  VAL A 230      39.143  18.957  27.055  1.00  0.00           H
ATOM   3370  CB  VAL A 230      40.563  18.865  28.430  1.00  0.00           C
ATOM   3371  HB  VAL A 230      39.737  18.592  29.078  1.00  0.00           H
ATOM   3372  CG1 VAL A 230      41.205  17.526  28.035  1.00  0.00           C
ATOM   3373 1HG1 VAL A 230      41.615  17.025  28.911  1.00  0.00           H
ATOM   3374 2HG1 VAL A 230      40.464  16.943  27.489  1.00  0.00           H
ATOM   3375 3HG1 VAL A 230      42.039  17.616  27.337  1.00  0.00           H
ATOM   3376  CG2 VAL A 230      41.489  19.764  29.269  1.00  0.00           C
ATOM   3377 1HG2 VAL A 230      41.985  19.281  30.117  1.00  0.00           H
ATOM   3378 2HG2 VAL A 230      42.380  19.953  28.658  1.00  0.00           H
ATOM   3379 3HG2 VAL A 230      40.969  20.663  29.570  1.00  0.00           H
ATOM   3380  C   VAL A 230      39.171  20.992  27.638  1.00  0.00           C
ATOM   3381  O   VAL A 230      39.705  22.115  27.273  1.00  0.00           O
ATOM   3382  N   PRO A 231      38.016  21.018  28.266  1.00  0.00           N
ATOM   3383  CD  PRO A 231      37.056  19.901  28.456  1.00  0.00           C
ATOM   3384  HD1 PRO A 231      37.564  19.084  28.979  1.00  0.00           H
ATOM   3385  HD2 PRO A 231      36.762  19.568  27.463  1.00  0.00           H
ATOM   3386  CG  PRO A 231      35.902  20.466  29.251  1.00  0.00           C
ATOM   3387  HG1 PRO A 231      36.167  20.588  30.296  1.00  0.00           H
ATOM   3388  HG2 PRO A 231      34.972  19.900  29.336  1.00  0.00           H
ATOM   3389  CB  PRO A 231      35.780  21.845  28.634  1.00  0.00           C
ATOM   3390  HB1 PRO A 231      35.279  22.557  29.302  1.00  0.00           H
ATOM   3391  HB2 PRO A 231      35.231  21.822  27.690  1.00  0.00           H
ATOM   3392  CA  PRO A 231      37.248  22.277  28.342  1.00  0.00           C
ATOM   3393  HA  PRO A 231      37.308  22.817  27.397  1.00  0.00           H
ATOM   3394  C   PRO A 231      37.818  23.208  29.435  1.00  0.00           C
ATOM   3395  O   PRO A 231      38.063  22.724  30.526  1.00  0.00           O
ATOM   3396  N   PRO A 232      37.983  24.517  29.231  1.00  0.00           N
ATOM   3397  CD  PRO A 232      37.607  25.127  27.954  1.00  0.00           C
ATOM   3398  HD1 PRO A 232      36.712  24.724  27.467  1.00  0.00           H
ATOM   3399  HD2 PRO A 232      38.407  25.141  27.211  1.00  0.00           H
ATOM   3400  CG  PRO A 232      37.265  26.561  28.276  1.00  0.00           C
ATOM   3401  HG1 PRO A 232      36.230  26.469  28.606  1.00  0.00           H
ATOM   3402  HG2 PRO A 232      37.390  27.196  27.395  1.00  0.00           H
ATOM   3403  CB  PRO A 232      38.350  26.849  29.360  1.00  0.00           C
ATOM   3404  HB1 PRO A 232      38.070  27.769  29.878  1.00  0.00           H
ATOM   3405  HB2 PRO A 232      39.340  26.933  28.901  1.00  0.00           H
ATOM   3406  CA  PRO A 232      38.386  25.529  30.212  1.00  0.00           C
ATOM   3407  HA  PRO A 232      39.394  25.301  30.532  1.00  0.00           H
ATOM   3408  C   PRO A 232      37.510  25.464  31.465  1.00  0.00           C
ATOM   3409  O   PRO A 232      36.321  25.181  31.584  1.00  0.00           O
ATOM   3410  N   PHE A 233      38.198  25.810  32.557  1.00  0.00           N
ATOM   3411  H   PHE A 233      39.156  26.126  32.459  1.00  0.00           H
ATOM   3412  CA  PHE A 233      37.617  25.998  33.864  1.00  0.00           C
ATOM   3413  HA  PHE A 233      36.793  25.284  33.902  1.00  0.00           H
ATOM   3414  CB  PHE A 233      38.596  25.519  34.939  1.00  0.00           C
ATOM   3415  HB1 PHE A 233      38.075  25.538  35.896  1.00  0.00           H
ATOM   3416  HB2 PHE A 233      39.445  26.214  34.914  1.00  0.00           H
ATOM   3417  CG  PHE A 233      39.071  24.069  34.768  1.00  0.00           C
ATOM   3418  CD1 PHE A 233      38.441  23.139  35.633  1.00  0.00           C
ATOM   3419  HD1 PHE A 233      37.686  23.381  36.372  1.00  0.00           H
ATOM   3420  CE1 PHE A 233      38.881  21.822  35.563  1.00  0.00           C
ATOM   3421  HE1 PHE A 233      38.479  21.043  36.205  1.00  0.00           H
ATOM   3422  CZ  PHE A 233      39.944  21.468  34.698  1.00  0.00           C
ATOM   3423  HZ  PHE A 233      40.293  20.444  34.697  1.00  0.00           H
ATOM   3424  CE2 PHE A 233      40.537  22.364  33.847  1.00  0.00           C
ATOM   3425  HE2 PHE A 233      41.208  22.037  33.074  1.00  0.00           H
ATOM   3426  CD2 PHE A 233      40.113  23.719  33.877  1.00  0.00           C
ATOM   3427  HD2 PHE A 233      40.688  24.450  33.309  1.00  0.00           H
ATOM   3428  C   PHE A 233      36.922  27.378  34.115  1.00  0.00           C
ATOM   3429  O   PHE A 233      37.487  28.428  33.735  1.00  0.00           O
ATOM   3430  N   LEU A 234      35.787  27.331  34.804  1.00  0.00           N
ATOM   3431  H   LEU A 234      35.530  26.382  35.028  1.00  0.00           H
ATOM   3432  CA  LEU A 234      35.161  28.490  35.492  1.00  0.00           C
ATOM   3433  HA  LEU A 234      35.815  29.318  35.271  1.00  0.00           H
ATOM   3434  CB  LEU A 234      33.770  28.725  34.914  1.00  0.00           C
ATOM   3435  HB1 LEU A 234      33.150  27.851  35.135  1.00  0.00           H
ATOM   3436  HB2 LEU A 234      33.996  28.817  33.852  1.00  0.00           H
ATOM   3437  CG  LEU A 234      33.046  29.910  35.434  1.00  0.00           C
ATOM   3438  HG  LEU A 234      32.797  29.909  36.492  1.00  0.00           H
ATOM   3439  CD1 LEU A 234      33.787  31.172  35.184  1.00  0.00           C
ATOM   3440 1HD1 LEU A 234      34.137  31.266  34.154  1.00  0.00           H
ATOM   3441 2HD1 LEU A 234      33.306  32.087  35.525  1.00  0.00           H
ATOM   3442 3HD1 LEU A 234      34.727  31.228  35.746  1.00  0.00           H
ATOM   3443  CD2 LEU A 234      31.706  30.086  34.658  1.00  0.00           C
ATOM   3444 1HD2 LEU A 234      31.116  29.182  34.813  1.00  0.00           H
ATOM   3445 2HD2 LEU A 234      31.117  30.880  35.095  1.00  0.00           H
ATOM   3446 3HD2 LEU A 234      31.884  30.248  33.594  1.00  0.00           H
ATOM   3447  C   LEU A 234      35.093  28.268  36.940  1.00  0.00           C
ATOM   3448  O   LEU A 234      34.321  27.424  37.474  1.00  0.00           O
ATOM   3449  N   LEU A 235      35.817  29.179  37.629  1.00  0.00           N
ATOM   3450  H   LEU A 235      36.407  29.863  37.184  1.00  0.00           H
ATOM   3451  CA  LEU A 235      35.898  29.158  39.134  1.00  0.00           C
ATOM   3452  HA  LEU A 235      35.670  28.143  39.460  1.00  0.00           H
ATOM   3453  CB  LEU A 235      37.267  29.647  39.609  1.00  0.00           C
ATOM   3454  HB1 LEU A 235      37.043  30.062  40.594  1.00  0.00           H
ATOM   3455  HB2 LEU A 235      37.569  30.471  38.979  1.00  0.00           H
ATOM   3456  CG  LEU A 235      38.409  28.649  39.789  1.00  0.00           C
ATOM   3457  HG  LEU A 235      38.069  27.847  40.444  1.00  0.00           H
ATOM   3458  CD1 LEU A 235      38.846  28.203  38.382  1.00  0.00           C
ATOM   3459 1HD1 LEU A 235      38.178  27.424  38.024  1.00  0.00           H
ATOM   3460 2HD1 LEU A 235      38.811  29.022  37.663  1.00  0.00           H
ATOM   3461 3HD1 LEU A 235      39.836  27.779  38.315  1.00  0.00           H
ATOM   3462  CD2 LEU A 235      39.571  29.480  40.414  1.00  0.00           C
ATOM   3463 1HD2 LEU A 235      40.439  28.850  40.601  1.00  0.00           H
ATOM   3464 2HD2 LEU A 235      39.794  30.291  39.730  1.00  0.00           H
ATOM   3465 3HD2 LEU A 235      39.266  29.991  41.326  1.00  0.00           H
ATOM   3466  C   LEU A 235      34.808  30.120  39.530  1.00  0.00           C
ATOM   3467  O   LEU A 235      34.817  31.291  39.193  1.00  0.00           O
ATOM   3468  N   HIS A 236      33.936  29.646  40.385  1.00  0.00           N
ATOM   3469  H   HIS A 236      33.962  28.681  40.678  1.00  0.00           H
ATOM   3470  CA  HIS A 236      32.770  30.389  40.858  1.00  0.00           C
ATOM   3471  HA  HIS A 236      32.961  31.463  40.736  1.00  0.00           H
ATOM   3472  CB  HIS A 236      31.621  29.991  39.917  1.00  0.00           C
ATOM   3473  HB1 HIS A 236      32.104  29.990  38.942  1.00  0.00           H
ATOM   3474  HB2 HIS A 236      30.889  30.789  39.885  1.00  0.00           H
ATOM   3475  CG  HIS A 236      31.033  28.686  40.260  1.00  0.00           C
ATOM   3476  ND1 HIS A 236      30.059  28.484  41.192  1.00  0.00           N
ATOM   3477  HD1 HIS A 236      29.634  29.233  41.712  1.00  0.00           H
ATOM   3478  CE1 HIS A 236      29.696  27.181  41.128  1.00  0.00           C
ATOM   3479  HE1 HIS A 236      28.950  26.774  41.783  1.00  0.00           H
ATOM   3480  NE2 HIS A 236      30.500  26.524  40.247  1.00  0.00           N
ATOM   3481  CD2 HIS A 236      31.332  27.461  39.683  1.00  0.00           C
ATOM   3482  HD2 HIS A 236      32.082  27.287  38.925  1.00  0.00           H
ATOM   3483  C   HIS A 236      32.474  30.242  42.326  1.00  0.00           C
ATOM   3484  O   HIS A 236      33.071  29.419  43.023  1.00  0.00           O
ATOM   3485  N   ARG A 237      31.528  31.049  42.866  1.00  0.00           N
ATOM   3486  H   ARG A 237      30.981  31.632  42.246  1.00  0.00           H
ATOM   3487  CA  ARG A 237      31.063  30.920  44.264  1.00  0.00           C
ATOM   3488  HA  ARG A 237      31.940  30.918  44.908  1.00  0.00           H
ATOM   3489  CB  ARG A 237      30.322  32.177  44.694  1.00  0.00           C
ATOM   3490  HB1 ARG A 237      29.829  31.922  45.636  1.00  0.00           H
ATOM   3491  HB2 ARG A 237      29.604  32.372  43.901  1.00  0.00           H
ATOM   3492  CG  ARG A 237      31.082  33.504  45.000  1.00  0.00           C
ATOM   3493  HG1 ARG A 237      30.258  34.171  45.253  1.00  0.00           H
ATOM   3494  HG2 ARG A 237      31.590  33.817  44.089  1.00  0.00           H
ATOM   3495  CD  ARG A 237      32.109  33.460  46.112  1.00  0.00           C
ATOM   3496  HD1 ARG A 237      32.525  34.453  46.257  1.00  0.00           H
ATOM   3497  HD2 ARG A 237      32.924  32.749  45.986  1.00  0.00           H
ATOM   3498  NE  ARG A 237      31.387  33.201  47.323  1.00  0.00           N
ATOM   3499  HE  ARG A 237      31.330  32.241  47.617  1.00  0.00           H
ATOM   3500  CZ  ARG A 237      30.797  34.174  48.051  1.00  0.00           C
ATOM   3501  NH1 ARG A 237      30.725  35.451  47.662  1.00  0.00           N
ATOM   3502 1HH1 ARG A 237      31.200  35.818  46.850  1.00  0.00           H
ATOM   3503 2HH1 ARG A 237      30.112  36.003  48.235  1.00  0.00           H
ATOM   3504  NH2 ARG A 237      30.198  33.832  49.112  1.00  0.00           N
ATOM   3505 1HH2 ARG A 237      30.327  32.904  49.500  1.00  0.00           H
ATOM   3506 2HH2 ARG A 237      29.693  34.532  49.636  1.00  0.00           H
ATOM   3507  C   ARG A 237      30.213  29.643  44.437  1.00  0.00           C
ATOM   3508  O   ARG A 237      29.175  29.413  43.721  1.00  0.00           O
ATOM   3509  N   GLY A 238      30.708  28.731  45.303  1.00  0.00           N
ATOM   3510  H   GLY A 238      31.451  29.048  45.911  1.00  0.00           H
ATOM   3511  CA  GLY A 238      30.316  27.311  45.258  1.00  0.00           C
ATOM   3512  HA1 GLY A 238      30.938  26.680  45.893  1.00  0.00           H
ATOM   3513  HA2 GLY A 238      30.392  26.998  44.220  1.00  0.00           H
ATOM   3514  C   GLY A 238      28.860  27.132  45.663  1.00  0.00           C
ATOM   3515  O   GLY A 238      28.294  28.096  46.190  1.00  0.00           O
ATOM   3516  N   GLY A 239      28.251  26.000  45.298  1.00  0.00           N
ATOM   3517  H   GLY A 239      28.825  25.280  44.895  1.00  0.00           H
ATOM   3518  CA  GLY A 239      26.890  25.547  45.754  1.00  0.00           C
ATOM   3519  HA1 GLY A 239      26.714  24.502  45.472  1.00  0.00           H
ATOM   3520  HA2 GLY A 239      26.015  26.063  45.355  1.00  0.00           H
ATOM   3521  C   GLY A 239      26.714  25.687  47.249  1.00  0.00           C
ATOM   3522  O   GLY A 239      25.730  26.276  47.688  1.00  0.00           O
ATOM   3523  N   GLY A 240      27.736  25.282  48.015  1.00  0.00           N
ATOM   3524  H   GLY A 240      28.546  24.873  47.565  1.00  0.00           H
ATOM   3525  CA  GLY A 240      27.770  25.632  49.479  1.00  0.00           C
ATOM   3526  HA1 GLY A 240      28.761  25.308  49.812  1.00  0.00           H
ATOM   3527  HA2 GLY A 240      27.017  25.190  50.128  1.00  0.00           H
ATOM   3528  C   GLY A 240      27.767  27.193  49.904  1.00  0.00           C
ATOM   3529  O   GLY A 240      27.597  27.411  51.089  1.00  0.00           O
ATOM   3530  N   ASP A 241      27.987  28.095  48.940  1.00  0.00           N
ATOM   3531  H   ASP A 241      28.285  27.803  48.020  1.00  0.00           H
ATOM   3532  CA  ASP A 241      27.521  29.447  49.134  1.00  0.00           C
ATOM   3533  HA  ASP A 241      27.286  29.558  50.191  1.00  0.00           H
ATOM   3534  CB  ASP A 241      28.618  30.476  48.946  1.00  0.00           C
ATOM   3535  HB1 ASP A 241      28.262  31.392  49.400  1.00  0.00           H
ATOM   3536  HB2 ASP A 241      28.744  30.724  47.892  1.00  0.00           H
ATOM   3537  CG  ASP A 241      30.060  30.222  49.435  1.00  0.00           C
ATOM   3538  OD1 ASP A 241      30.291  29.223  50.123  1.00  0.00           O
ATOM   3539  OD2 ASP A 241      30.904  31.120  49.265  1.00  0.00           O
ATOM   3540  C   ASP A 241      26.219  29.824  48.432  1.00  0.00           C
ATOM   3541  O   ASP A 241      25.267  30.208  49.136  1.00  0.00           O
ATOM   3542  N   LEU A 242      26.035  29.574  47.136  1.00  0.00           N
ATOM   3543  H   LEU A 242      26.790  29.014  46.754  1.00  0.00           H
ATOM   3544  CA  LEU A 242      24.953  30.211  46.363  1.00  0.00           C
ATOM   3545  HA  LEU A 242      24.170  30.691  46.941  1.00  0.00           H
ATOM   3546  CB  LEU A 242      25.506  31.441  45.549  1.00  0.00           C
ATOM   3547  HB1 LEU A 242      24.634  31.796  45.009  1.00  0.00           H
ATOM   3548  HB2 LEU A 242      26.304  31.077  44.903  1.00  0.00           H
ATOM   3549  CG  LEU A 242      25.973  32.567  46.430  1.00  0.00           C
ATOM   3550  HG  LEU A 242      26.569  32.315  47.303  1.00  0.00           H
ATOM   3551  CD1 LEU A 242      26.655  33.614  45.585  1.00  0.00           C
ATOM   3552 1HD1 LEU A 242      27.063  34.405  46.215  1.00  0.00           H
ATOM   3553 2HD1 LEU A 242      27.491  33.258  45.003  1.00  0.00           H
ATOM   3554 3HD1 LEU A 242      25.999  34.051  44.823  1.00  0.00           H
ATOM   3555  CD2 LEU A 242      24.749  33.253  47.079  1.00  0.00           C
ATOM   3556 1HD2 LEU A 242      24.990  34.188  47.587  1.00  0.00           H
ATOM   3557 2HD2 LEU A 242      23.918  33.388  46.386  1.00  0.00           H
ATOM   3558 3HD2 LEU A 242      24.311  32.582  47.820  1.00  0.00           H
ATOM   3559  C   LEU A 242      24.175  29.288  45.437  1.00  0.00           C
ATOM   3560  O   LEU A 242      24.303  29.279  44.231  1.00  0.00           O
ATOM   3561  N   PRO A 243      23.248  28.458  45.943  1.00  0.00           N
ATOM   3562  CD  PRO A 243      23.051  28.248  47.402  1.00  0.00           C
ATOM   3563  HD1 PRO A 243      22.626  29.094  47.934  1.00  0.00           H
ATOM   3564  HD2 PRO A 243      24.015  27.932  47.812  1.00  0.00           H
ATOM   3565  CG  PRO A 243      22.080  27.083  47.551  1.00  0.00           C
ATOM   3566  HG1 PRO A 243      21.061  27.378  47.809  1.00  0.00           H
ATOM   3567  HG2 PRO A 243      22.411  26.288  48.218  1.00  0.00           H
ATOM   3568  CB  PRO A 243      21.981  26.434  46.184  1.00  0.00           C
ATOM   3569  HB1 PRO A 243      20.915  26.291  46.017  1.00  0.00           H
ATOM   3570  HB2 PRO A 243      22.446  25.444  46.161  1.00  0.00           H
ATOM   3571  CA  PRO A 243      22.688  27.366  45.230  1.00  0.00           C
ATOM   3572  HA  PRO A 243      23.514  26.770  44.832  1.00  0.00           H
ATOM   3573  C   PRO A 243      21.695  27.770  44.098  1.00  0.00           C
ATOM   3574  O   PRO A 243      21.648  27.206  43.005  1.00  0.00           O
ATOM   3575  N   ASN A 244      20.938  28.788  44.427  1.00  0.00           N
ATOM   3576  H   ASN A 244      21.061  29.148  45.357  1.00  0.00           H
ATOM   3577  CA  ASN A 244      20.187  29.514  43.363  1.00  0.00           C
ATOM   3578  HA  ASN A 244      19.516  28.746  42.974  1.00  0.00           H
ATOM   3579  CB  ASN A 244      19.338  30.691  43.918  1.00  0.00           C
ATOM   3580  HB1 ASN A 244      18.848  31.269  43.133  1.00  0.00           H
ATOM   3581  HB2 ASN A 244      20.027  31.336  44.472  1.00  0.00           H
ATOM   3582  CG  ASN A 244      18.384  30.115  44.949  1.00  0.00           C
ATOM   3583  OD1 ASN A 244      18.538  30.372  46.118  1.00  0.00           O
ATOM   3584  ND2 ASN A 244      17.477  29.272  44.536  1.00  0.00           N
ATOM   3585 1HD2 ASN A 244      17.290  29.194  43.554  1.00  0.00           H
ATOM   3586 2HD2 ASN A 244      16.843  28.994  45.277  1.00  0.00           H
ATOM   3587  C   ASN A 244      21.061  30.002  42.115  1.00  0.00           C
ATOM   3588  O   ASN A 244      20.592  29.871  40.990  1.00  0.00           O
ATOM   3589  N   SER A 245      22.210  30.575  42.460  1.00  0.00           N
ATOM   3590  H   SER A 245      22.533  30.578  43.425  1.00  0.00           H
ATOM   3591  CA  SER A 245      23.099  31.177  41.489  1.00  0.00           C
ATOM   3592  HA  SER A 245      22.521  31.719  40.736  1.00  0.00           H
ATOM   3593  CB  SER A 245      24.020  32.255  42.070  1.00  0.00           C
ATOM   3594  HB1 SER A 245      24.867  32.459  41.415  1.00  0.00           H
ATOM   3595  HB2 SER A 245      24.557  31.893  42.946  1.00  0.00           H
ATOM   3596  OG  SER A 245      23.437  33.496  42.345  1.00  0.00           O
ATOM   3597  HG  SER A 245      22.889  33.393  43.125  1.00  0.00           H
ATOM   3598  C   SER A 245      23.884  30.183  40.716  1.00  0.00           C
ATOM   3599  O   SER A 245      24.127  30.364  39.554  1.00  0.00           O
ATOM   3600  N   GLN A 246      24.241  29.030  41.339  1.00  0.00           N
ATOM   3601  H   GLN A 246      23.978  28.913  42.311  1.00  0.00           H
ATOM   3602  CA  GLN A 246      24.904  27.944  40.623  1.00  0.00           C
ATOM   3603  HA  GLN A 246      25.801  28.280  40.124  1.00  0.00           H
ATOM   3604  CB  GLN A 246      25.387  26.934  41.788  1.00  0.00           C
ATOM   3605  HB1 GLN A 246      24.586  26.734  42.484  1.00  0.00           H
ATOM   3606  HB2 GLN A 246      26.032  27.508  42.459  1.00  0.00           H
ATOM   3607  CG  GLN A 246      25.982  25.679  41.219  1.00  0.00           C
ATOM   3608  HG1 GLN A 246      26.748  25.940  40.505  1.00  0.00           H
ATOM   3609  HG2 GLN A 246      25.136  25.131  40.806  1.00  0.00           H
ATOM   3610  CD  GLN A 246      26.513  24.698  42.318  1.00  0.00           C
ATOM   3611  OE1 GLN A 246      27.697  24.618  42.544  1.00  0.00           O
ATOM   3612  NE2 GLN A 246      25.633  24.064  42.998  1.00  0.00           N
ATOM   3613 1HE2 GLN A 246      24.671  24.328  42.853  1.00  0.00           H
ATOM   3614 2HE2 GLN A 246      25.922  23.262  43.550  1.00  0.00           H
ATOM   3615  C   GLN A 246      24.096  27.280  39.526  1.00  0.00           C
ATOM   3616  O   GLN A 246      24.651  26.954  38.484  1.00  0.00           O
ATOM   3617  N   GLU A 247      22.748  27.178  39.763  1.00  0.00           N
ATOM   3618  H   GLU A 247      22.403  27.608  40.602  1.00  0.00           H
ATOM   3619  CA  GLU A 247      21.742  26.630  38.818  1.00  0.00           C
ATOM   3620  HA  GLU A 247      22.048  25.701  38.333  1.00  0.00           H
ATOM   3621  CB  GLU A 247      20.481  26.358  39.640  1.00  0.00           C
ATOM   3622  HB1 GLU A 247      19.686  26.301  38.901  1.00  0.00           H
ATOM   3623  HB2 GLU A 247      20.252  27.180  40.319  1.00  0.00           H
ATOM   3624  CG  GLU A 247      20.494  25.043  40.386  1.00  0.00           C
ATOM   3625  HG1 GLU A 247      21.186  25.062  41.220  1.00  0.00           H
ATOM   3626  HG2 GLU A 247      20.883  24.251  39.749  1.00  0.00           H
ATOM   3627  CD  GLU A 247      19.124  24.532  40.987  1.00  0.00           C
ATOM   3628  OE1 GLU A 247      18.292  25.370  41.460  1.00  0.00           O
ATOM   3629  OE2 GLU A 247      18.963  23.307  40.998  1.00  0.00           O
ATOM   3630  C   GLU A 247      21.538  27.566  37.615  1.00  0.00           C
ATOM   3631  O   GLU A 247      21.247  27.202  36.502  1.00  0.00           O
ATOM   3632  N   ALA A 248      21.856  28.855  37.809  1.00  0.00           N
ATOM   3633  H   ALA A 248      22.198  29.073  38.732  1.00  0.00           H
ATOM   3634  CA  ALA A 248      21.950  29.902  36.780  1.00  0.00           C
ATOM   3635  HA  ALA A 248      21.138  29.696  36.086  1.00  0.00           H
ATOM   3636  CB  ALA A 248      21.652  31.310  37.317  1.00  0.00           C
ATOM   3637  HB1 ALA A 248      22.480  31.648  37.940  1.00  0.00           H
ATOM   3638  HB2 ALA A 248      21.611  31.912  36.411  1.00  0.00           H
ATOM   3639  HB3 ALA A 248      20.668  31.318  37.795  1.00  0.00           H
ATOM   3640  C   ALA A 248      23.307  29.889  35.960  1.00  0.00           C
ATOM   3641  O   ALA A 248      23.355  29.926  34.755  1.00  0.00           O
ATOM   3642  N   LEU A 249      24.446  29.762  36.652  1.00  0.00           N
ATOM   3643  H   LEU A 249      24.379  29.765  37.664  1.00  0.00           H
ATOM   3644  CA  LEU A 249      25.742  29.417  36.000  1.00  0.00           C
ATOM   3645  HA  LEU A 249      26.012  30.186  35.285  1.00  0.00           H
ATOM   3646  CB  LEU A 249      26.796  29.347  37.118  1.00  0.00           C
ATOM   3647  HB1 LEU A 249      27.746  28.946  36.762  1.00  0.00           H
ATOM   3648  HB2 LEU A 249      26.468  28.673  37.910  1.00  0.00           H
ATOM   3649  CG  LEU A 249      27.218  30.643  37.788  1.00  0.00           C
ATOM   3650  HG  LEU A 249      26.398  31.064  38.377  1.00  0.00           H
ATOM   3651  CD1 LEU A 249      28.330  30.543  38.818  1.00  0.00           C
ATOM   3652 1HD1 LEU A 249      29.305  30.355  38.360  1.00  0.00           H
ATOM   3653 2HD1 LEU A 249      28.465  31.508  39.292  1.00  0.00           H
ATOM   3654 3HD1 LEU A 249      28.174  29.728  39.525  1.00  0.00           H
ATOM   3655  CD2 LEU A 249      27.586  31.689  36.745  1.00  0.00           C
ATOM   3656 1HD2 LEU A 249      28.199  32.449  37.235  1.00  0.00           H
ATOM   3657 2HD2 LEU A 249      28.059  31.289  35.844  1.00  0.00           H
ATOM   3658 3HD2 LEU A 249      26.686  32.177  36.371  1.00  0.00           H
ATOM   3659  C   LEU A 249      25.727  28.192  35.145  1.00  0.00           C
ATOM   3660  O   LEU A 249      26.461  28.288  34.129  1.00  0.00           O
ATOM   3661  N   GLN A 250      24.864  27.148  35.433  1.00  0.00           N
ATOM   3662  H   GLN A 250      24.603  27.048  36.401  1.00  0.00           H
ATOM   3663  CA  GLN A 250      24.839  25.909  34.560  1.00  0.00           C
ATOM   3664  HA  GLN A 250      25.807  25.400  34.586  1.00  0.00           H
ATOM   3665  CB  GLN A 250      23.911  24.933  35.282  1.00  0.00           C
ATOM   3666  HB1 GLN A 250      23.490  24.189  34.609  1.00  0.00           H
ATOM   3667  HB2 GLN A 250      23.112  25.456  35.805  1.00  0.00           H
ATOM   3668  CG  GLN A 250      24.823  24.145  36.199  1.00  0.00           C
ATOM   3669  HG1 GLN A 250      25.447  24.852  36.755  1.00  0.00           H
ATOM   3670  HG2 GLN A 250      25.459  23.464  35.644  1.00  0.00           H
ATOM   3671  CD  GLN A 250      24.042  23.406  37.267  1.00  0.00           C
ATOM   3672  OE1 GLN A 250      22.841  23.317  37.279  1.00  0.00           O
ATOM   3673  NE2 GLN A 250      24.692  22.794  38.296  1.00  0.00           N
ATOM   3674 1HE2 GLN A 250      25.702  22.820  38.349  1.00  0.00           H
ATOM   3675 2HE2 GLN A 250      24.130  22.350  39.000  1.00  0.00           H
ATOM   3676  C   GLN A 250      24.359  26.124  33.089  1.00  0.00           C
ATOM   3677  O   GLN A 250      24.394  25.186  32.303  1.00  0.00           O
ATOM   3678  N   LYS A 251      24.075  27.369  32.786  1.00  0.00           N
ATOM   3679  H   LYS A 251      24.181  28.057  33.514  1.00  0.00           H
ATOM   3680  CA  LYS A 251      23.842  27.758  31.387  1.00  0.00           C
ATOM   3681  HA  LYS A 251      23.278  26.937  30.919  1.00  0.00           H
ATOM   3682  CB  LYS A 251      22.954  29.020  31.377  1.00  0.00           C
ATOM   3683  HB1 LYS A 251      22.798  29.339  30.348  1.00  0.00           H
ATOM   3684  HB2 LYS A 251      23.518  29.874  31.744  1.00  0.00           H
ATOM   3685  CG  LYS A 251      21.518  28.910  32.038  1.00  0.00           C
ATOM   3686  HG1 LYS A 251      21.481  28.397  32.988  1.00  0.00           H
ATOM   3687  HG2 LYS A 251      20.954  28.266  31.362  1.00  0.00           H
ATOM   3688  CD  LYS A 251      20.804  30.218  32.182  1.00  0.00           C
ATOM   3689  HD1 LYS A 251      20.786  30.716  31.216  1.00  0.00           H
ATOM   3690  HD2 LYS A 251      21.434  30.785  32.872  1.00  0.00           H
ATOM   3691  CE  LYS A 251      19.385  30.200  32.785  1.00  0.00           C
ATOM   3692  HE1 LYS A 251      19.135  31.164  33.245  1.00  0.00           H
ATOM   3693  HE2 LYS A 251      19.624  29.561  33.634  1.00  0.00           H
ATOM   3694  NZ  LYS A 251      18.293  29.629  31.937  1.00  0.00           N
ATOM   3695  HZ1 LYS A 251      17.505  30.227  31.732  1.00  0.00           H
ATOM   3696  HZ2 LYS A 251      18.570  29.326  31.008  1.00  0.00           H
ATOM   3697  HZ3 LYS A 251      17.875  28.809  32.341  1.00  0.00           H
ATOM   3698  C   LYS A 251      25.105  27.931  30.524  1.00  0.00           C
ATOM   3699  O   LYS A 251      24.945  27.970  29.289  1.00  0.00           O
ATOM   3700  N   LEU A 252      26.234  28.046  31.197  1.00  0.00           N
ATOM   3701  H   LEU A 252      26.157  28.083  32.197  1.00  0.00           H
ATOM   3702  CA  LEU A 252      27.619  27.971  30.676  1.00  0.00           C
ATOM   3703  HA  LEU A 252      27.565  28.443  29.700  1.00  0.00           H
ATOM   3704  CB  LEU A 252      28.545  28.982  31.510  1.00  0.00           C
ATOM   3705  HB1 LEU A 252      29.529  29.022  31.038  1.00  0.00           H
ATOM   3706  HB2 LEU A 252      28.657  28.476  32.465  1.00  0.00           H
ATOM   3707  CG  LEU A 252      28.020  30.396  31.881  1.00  0.00           C
ATOM   3708  HG  LEU A 252      27.174  30.290  32.548  1.00  0.00           H
ATOM   3709  CD1 LEU A 252      29.126  31.029  32.723  1.00  0.00           C
ATOM   3710 1HD1 LEU A 252      30.082  31.204  32.226  1.00  0.00           H
ATOM   3711 2HD1 LEU A 252      28.730  32.002  33.021  1.00  0.00           H
ATOM   3712 3HD1 LEU A 252      29.272  30.648  33.729  1.00  0.00           H
ATOM   3713  CD2 LEU A 252      27.730  31.355  30.736  1.00  0.00           C
ATOM   3714 1HD2 LEU A 252      28.563  31.120  30.074  1.00  0.00           H
ATOM   3715 2HD2 LEU A 252      26.811  31.012  30.265  1.00  0.00           H
ATOM   3716 3HD2 LEU A 252      27.773  32.411  31.015  1.00  0.00           H
ATOM   3717  C   LEU A 252      28.139  26.521  30.613  1.00  0.00           C
ATOM   3718  O   LEU A 252      28.634  25.936  31.597  1.00  0.00           O
ATOM   3719  N   SER A 253      27.828  25.827  29.504  1.00  0.00           N
ATOM   3720  H   SER A 253      27.395  26.365  28.766  1.00  0.00           H
ATOM   3721  CA  SER A 253      28.149  24.445  29.163  1.00  0.00           C
ATOM   3722  HA  SER A 253      28.140  23.966  30.146  1.00  0.00           H
ATOM   3723  CB  SER A 253      27.035  23.769  28.338  1.00  0.00           C
ATOM   3724  HB1 SER A 253      26.043  23.732  28.789  1.00  0.00           H
ATOM   3725  HB2 SER A 253      27.337  22.732  28.276  1.00  0.00           H
ATOM   3726  OG  SER A 253      27.001  24.422  27.076  1.00  0.00           O
ATOM   3727  HG  SER A 253      26.560  23.802  26.503  1.00  0.00           H
ATOM   3728  C   SER A 253      29.486  24.171  28.534  1.00  0.00           C
ATOM   3729  O   SER A 253      30.128  23.139  28.766  1.00  0.00           O
ATOM   3730  N   ASP A 254      30.041  25.089  27.709  1.00  0.00           N
ATOM   3731  H   ASP A 254      29.489  25.863  27.350  1.00  0.00           H
ATOM   3732  CA  ASP A 254      31.330  25.011  27.055  1.00  0.00           C
ATOM   3733  HA  ASP A 254      31.451  24.028  26.596  1.00  0.00           H
ATOM   3734  CB  ASP A 254      31.363  26.064  25.986  1.00  0.00           C
ATOM   3735  HB1 ASP A 254      32.275  25.971  25.400  1.00  0.00           H
ATOM   3736  HB2 ASP A 254      31.439  26.998  26.559  1.00  0.00           H
ATOM   3737  CG  ASP A 254      30.203  26.134  24.979  1.00  0.00           C
ATOM   3738  OD1 ASP A 254      30.235  25.385  23.954  1.00  0.00           O
ATOM   3739  OD2 ASP A 254      29.265  26.935  25.151  1.00  0.00           O
ATOM   3740  C   ASP A 254      32.497  25.173  28.012  1.00  0.00           C
ATOM   3741  O   ASP A 254      33.616  25.385  27.503  1.00  0.00           O
ATOM   3742  N   VAL A 255      32.363  25.075  29.327  1.00  0.00           N
ATOM   3743  H   VAL A 255      31.439  24.843  29.681  1.00  0.00           H
ATOM   3744  CA  VAL A 255      33.281  25.198  30.432  1.00  0.00           C
ATOM   3745  HA  VAL A 255      34.332  25.132  30.120  1.00  0.00           H
ATOM   3746  CB  VAL A 255      33.019  26.497  31.216  1.00  0.00           C
ATOM   3747  HB  VAL A 255      33.752  26.559  32.026  1.00  0.00           H
ATOM   3748  CG1 VAL A 255      33.339  27.640  30.327  1.00  0.00           C
ATOM   3749 1HG1 VAL A 255      32.606  27.714  29.515  1.00  0.00           H
ATOM   3750 2HG1 VAL A 255      33.227  28.591  30.841  1.00  0.00           H
ATOM   3751 3HG1 VAL A 255      34.303  27.540  29.826  1.00  0.00           H
ATOM   3752  CG2 VAL A 255      31.569  26.595  31.754  1.00  0.00           C
ATOM   3753 1HG2 VAL A 255      31.374  25.903  32.572  1.00  0.00           H
ATOM   3754 2HG2 VAL A 255      31.312  27.634  31.967  1.00  0.00           H
ATOM   3755 3HG2 VAL A 255      30.896  26.262  30.965  1.00  0.00           H
ATOM   3756  C   VAL A 255      33.101  24.017  31.452  1.00  0.00           C
ATOM   3757  O   VAL A 255      32.183  23.191  31.376  1.00  0.00           O
ATOM   3758  N   THR A 256      34.001  24.004  32.460  1.00  0.00           N
ATOM   3759  H   THR A 256      34.664  24.755  32.333  1.00  0.00           H
ATOM   3760  CA  THR A 256      34.044  23.091  33.591  1.00  0.00           C
ATOM   3761  HA  THR A 256      33.193  22.414  33.561  1.00  0.00           H
ATOM   3762  CB  THR A 256      35.352  22.391  33.623  1.00  0.00           C
ATOM   3763  HB  THR A 256      36.176  23.093  33.756  1.00  0.00           H
ATOM   3764  CG2 THR A 256      35.457  21.365  34.731  1.00  0.00           C
ATOM   3765 1HG2 THR A 256      36.353  20.768  34.605  1.00  0.00           H
ATOM   3766 2HG2 THR A 256      35.405  21.775  35.740  1.00  0.00           H
ATOM   3767 3HG2 THR A 256      34.662  20.623  34.592  1.00  0.00           H
ATOM   3768  OG1 THR A 256      35.548  21.698  32.393  1.00  0.00           O
ATOM   3769  HG1 THR A 256      35.967  22.338  31.808  1.00  0.00           H
ATOM   3770  C   THR A 256      33.835  24.014  34.893  1.00  0.00           C
ATOM   3771  O   THR A 256      34.773  24.674  35.296  1.00  0.00           O
ATOM   3772  N   LEU A 257      32.651  24.028  35.558  1.00  0.00           N
ATOM   3773  H   LEU A 257      31.951  23.399  35.188  1.00  0.00           H
ATOM   3774  CA  LEU A 257      32.397  24.606  36.829  1.00  0.00           C
ATOM   3775  HA  LEU A 257      32.780  25.617  36.663  1.00  0.00           H
ATOM   3776  CB  LEU A 257      30.895  24.587  37.113  1.00  0.00           C
ATOM   3777  HB1 LEU A 257      30.765  25.043  38.093  1.00  0.00           H
ATOM   3778  HB2 LEU A 257      30.460  23.617  37.327  1.00  0.00           H
ATOM   3779  CG  LEU A 257      29.944  25.409  36.161  1.00  0.00           C
ATOM   3780  HG  LEU A 257      30.173  25.097  35.134  1.00  0.00           H
ATOM   3781  CD1 LEU A 257      28.427  25.083  36.503  1.00  0.00           C
ATOM   3782 1HD1 LEU A 257      28.221  25.146  37.577  1.00  0.00           H
ATOM   3783 2HD1 LEU A 257      27.742  25.843  36.138  1.00  0.00           H
ATOM   3784 3HD1 LEU A 257      28.213  24.089  36.103  1.00  0.00           H
ATOM   3785  CD2 LEU A 257      30.177  26.845  36.126  1.00  0.00           C
ATOM   3786 1HD2 LEU A 257      29.658  27.282  35.277  1.00  0.00           H
ATOM   3787 2HD2 LEU A 257      29.920  27.289  37.084  1.00  0.00           H
ATOM   3788 3HD2 LEU A 257      31.240  27.018  35.944  1.00  0.00           H
ATOM   3789  C   LEU A 257      33.235  24.213  37.999  1.00  0.00           C
ATOM   3790  O   LEU A 257      33.131  23.054  38.309  1.00  0.00           O
ATOM   3791  N   VAL A 258      33.963  25.092  38.649  1.00  0.00           N
ATOM   3792  H   VAL A 258      34.048  26.030  38.295  1.00  0.00           H
ATOM   3793  CA  VAL A 258      34.782  24.850  39.855  1.00  0.00           C
ATOM   3794  HA  VAL A 258      34.612  23.787  40.067  1.00  0.00           H
ATOM   3795  CB  VAL A 258      36.262  25.116  39.715  1.00  0.00           C
ATOM   3796  HB  VAL A 258      36.533  26.121  39.397  1.00  0.00           H
ATOM   3797  CG1 VAL A 258      36.921  24.898  41.083  1.00  0.00           C
ATOM   3798 1HG1 VAL A 258      37.994  25.004  40.903  1.00  0.00           H
ATOM   3799 2HG1 VAL A 258      36.662  25.683  41.796  1.00  0.00           H
ATOM   3800 3HG1 VAL A 258      36.673  23.879  41.376  1.00  0.00           H
ATOM   3801  CG2 VAL A 258      36.780  24.222  38.607  1.00  0.00           C
ATOM   3802 1HG2 VAL A 258      36.255  23.275  38.674  1.00  0.00           H
ATOM   3803 2HG2 VAL A 258      36.601  24.659  37.620  1.00  0.00           H
ATOM   3804 3HG2 VAL A 258      37.851  24.113  38.789  1.00  0.00           H
ATOM   3805  C   VAL A 258      34.162  25.643  40.959  1.00  0.00           C
ATOM   3806  O   VAL A 258      34.299  26.872  40.952  1.00  0.00           O
ATOM   3807  N   PRO A 259      33.455  25.005  41.898  1.00  0.00           N
ATOM   3808  CD  PRO A 259      33.036  23.606  41.914  1.00  0.00           C
ATOM   3809  HD1 PRO A 259      33.811  22.856  41.745  1.00  0.00           H
ATOM   3810  HD2 PRO A 259      32.340  23.435  41.086  1.00  0.00           H
ATOM   3811  CG  PRO A 259      32.170  23.387  43.178  1.00  0.00           C
ATOM   3812  HG1 PRO A 259      32.863  23.009  43.928  1.00  0.00           H
ATOM   3813  HG2 PRO A 259      31.323  22.711  43.008  1.00  0.00           H
ATOM   3814  CB  PRO A 259      31.808  24.809  43.601  1.00  0.00           C
ATOM   3815  HB1 PRO A 259      31.634  24.921  44.674  1.00  0.00           H
ATOM   3816  HB2 PRO A 259      30.981  25.110  42.966  1.00  0.00           H
ATOM   3817  CA  PRO A 259      32.920  25.739  43.031  1.00  0.00           C
ATOM   3818  HA  PRO A 259      32.458  26.686  42.761  1.00  0.00           H
ATOM   3819  C   PRO A 259      34.082  26.039  44.045  1.00  0.00           C
ATOM   3820  O   PRO A 259      34.834  25.136  44.393  1.00  0.00           O
ATOM   3821  N   VAL A 260      34.118  27.230  44.602  1.00  0.00           N
ATOM   3822  H   VAL A 260      33.446  27.959  44.386  1.00  0.00           H
ATOM   3823  CA  VAL A 260      34.952  27.570  45.789  1.00  0.00           C
ATOM   3824  HA  VAL A 260      35.066  26.638  46.350  1.00  0.00           H
ATOM   3825  CB  VAL A 260      36.314  28.182  45.443  1.00  0.00           C
ATOM   3826  HB  VAL A 260      36.883  28.515  46.312  1.00  0.00           H
ATOM   3827  CG1 VAL A 260      37.218  27.138  44.793  1.00  0.00           C
ATOM   3828 1HG1 VAL A 260      36.894  26.860  43.789  1.00  0.00           H
ATOM   3829 2HG1 VAL A 260      38.210  27.564  44.640  1.00  0.00           H
ATOM   3830 3HG1 VAL A 260      37.480  26.323  45.464  1.00  0.00           H
ATOM   3831  CG2 VAL A 260      36.283  29.332  44.400  1.00  0.00           C
ATOM   3832 1HG2 VAL A 260      35.762  30.135  44.924  1.00  0.00           H
ATOM   3833 2HG2 VAL A 260      37.280  29.638  44.105  1.00  0.00           H
ATOM   3834 3HG2 VAL A 260      35.795  28.960  43.506  1.00  0.00           H
ATOM   3835  C   VAL A 260      34.209  28.523  46.670  1.00  0.00           C
ATOM   3836  O   VAL A 260      33.300  29.168  46.218  1.00  0.00           O
ATOM   3837  N   SER A 261      34.498  28.442  47.959  1.00  0.00           N
ATOM   3838  H   SER A 261      35.246  27.831  48.277  1.00  0.00           H
ATOM   3839  CA  SER A 261      33.740  29.220  48.963  1.00  0.00           C
ATOM   3840  HA  SER A 261      32.717  29.483  48.691  1.00  0.00           H
ATOM   3841  CB  SER A 261      33.757  28.369  50.263  1.00  0.00           C
ATOM   3842  HB1 SER A 261      34.707  28.461  50.802  1.00  0.00           H
ATOM   3843  HB2 SER A 261      33.509  27.320  50.122  1.00  0.00           H
ATOM   3844  OG  SER A 261      32.853  28.998  51.149  1.00  0.00           O
ATOM   3845  HG  SER A 261      32.002  28.909  50.713  1.00  0.00           H
ATOM   3846  C   SER A 261      34.425  30.501  49.286  1.00  0.00           C
ATOM   3847  O   SER A 261      35.667  30.573  49.304  1.00  0.00           O
ATOM   3848  N   CYS A 262      33.584  31.436  49.736  1.00  0.00           N
ATOM   3849  H   CYS A 262      32.613  31.200  49.580  1.00  0.00           H
ATOM   3850  CA  CYS A 262      33.937  32.653  50.353  1.00  0.00           C
ATOM   3851  HA  CYS A 262      34.878  32.548  50.885  1.00  0.00           H
ATOM   3852  CB  CYS A 262      34.113  33.776  49.337  1.00  0.00           C
ATOM   3853  HB1 CYS A 262      34.218  34.757  49.815  1.00  0.00           H
ATOM   3854  HB2 CYS A 262      33.304  33.824  48.612  1.00  0.00           H
ATOM   3855  SG  CYS A 262      35.613  33.465  48.343  1.00  0.00           S
ATOM   3856  HG  CYS A 262      35.776  32.147  48.508  1.00  0.00           H
ATOM   3857  C   CYS A 262      32.807  32.889  51.415  1.00  0.00           C
ATOM   3858  O   CYS A 262      32.338  34.025  51.626  1.00  0.00           O
ATOM   3859  N   SER A 263      32.256  31.842  52.079  1.00  0.00           N
ATOM   3860  H   SER A 263      32.741  30.966  51.928  1.00  0.00           H
ATOM   3861  CA  SER A 263      31.144  31.917  53.085  1.00  0.00           C
ATOM   3862  HA  SER A 263      30.325  32.464  52.617  1.00  0.00           H
ATOM   3863  CB  SER A 263      30.569  30.518  53.354  1.00  0.00           C
ATOM   3864  HB1 SER A 263      30.343  29.978  52.435  1.00  0.00           H
ATOM   3865  HB2 SER A 263      29.594  30.682  53.809  1.00  0.00           H
ATOM   3866  OG  SER A 263      31.237  29.722  54.368  1.00  0.00           O
ATOM   3867  HG  SER A 263      32.189  29.795  54.271  1.00  0.00           H
ATOM   3868  C   SER A 263      31.489  32.720  54.373  1.00  0.00           C
ATOM   3869  O   SER A 263      30.583  33.300  55.018  1.00  0.00           O
ATOM   3870  N   GLU A 264      32.755  32.791  54.775  1.00  0.00           N
ATOM   3871  H   GLU A 264      33.439  32.219  54.293  1.00  0.00           H
ATOM   3872  CA  GLU A 264      33.259  33.730  55.777  1.00  0.00           C
ATOM   3873  HA  GLU A 264      32.436  34.109  56.367  1.00  0.00           H
ATOM   3874  CB  GLU A 264      34.143  32.919  56.682  1.00  0.00           C
ATOM   3875  HB1 GLU A 264      35.073  32.672  56.170  1.00  0.00           H
ATOM   3876  HB2 GLU A 264      33.675  31.963  56.886  1.00  0.00           H
ATOM   3877  CG  GLU A 264      34.374  33.469  58.171  1.00  0.00           C
ATOM   3878  HG1 GLU A 264      34.824  34.455  58.068  1.00  0.00           H
ATOM   3879  HG2 GLU A 264      35.074  32.833  58.710  1.00  0.00           H
ATOM   3880  CD  GLU A 264      33.037  33.567  59.008  1.00  0.00           C
ATOM   3881  OE1 GLU A 264      32.108  32.749  58.793  1.00  0.00           O
ATOM   3882  OE2 GLU A 264      32.863  34.478  59.865  1.00  0.00           O
ATOM   3883  C   GLU A 264      33.918  34.911  55.082  1.00  0.00           C
ATOM   3884  O   GLU A 264      33.718  36.037  55.553  1.00  0.00           O
ATOM   3885  N   LEU A 265      34.782  34.686  54.118  1.00  0.00           N
ATOM   3886  H   LEU A 265      34.839  33.715  53.847  1.00  0.00           H
ATOM   3887  CA  LEU A 265      35.493  35.688  53.333  1.00  0.00           C
ATOM   3888  HA  LEU A 265      36.093  36.272  54.027  1.00  0.00           H
ATOM   3889  CB  LEU A 265      36.428  35.028  52.227  1.00  0.00           C
ATOM   3890  HB1 LEU A 265      36.890  35.888  51.726  1.00  0.00           H
ATOM   3891  HB2 LEU A 265      35.830  34.521  51.475  1.00  0.00           H
ATOM   3892  CG  LEU A 265      37.603  34.078  52.751  1.00  0.00           C
ATOM   3893  HG  LEU A 265      37.103  33.420  53.458  1.00  0.00           H
ATOM   3894  CD1 LEU A 265      38.285  33.240  51.546  1.00  0.00           C
ATOM   3895 1HD1 LEU A 265      37.560  32.574  51.070  1.00  0.00           H
ATOM   3896 2HD1 LEU A 265      38.801  33.890  50.837  1.00  0.00           H
ATOM   3897 3HD1 LEU A 265      39.008  32.596  52.037  1.00  0.00           H
ATOM   3898  CD2 LEU A 265      38.659  34.738  53.547  1.00  0.00           C
ATOM   3899 1HD2 LEU A 265      38.289  35.270  54.432  1.00  0.00           H
ATOM   3900 2HD2 LEU A 265      39.459  34.076  53.878  1.00  0.00           H
ATOM   3901 3HD2 LEU A 265      39.186  35.422  52.895  1.00  0.00           H
ATOM   3902  C   LEU A 265      34.675  36.817  52.717  1.00  0.00           C
ATOM   3903  O   LEU A 265      35.141  37.952  52.569  1.00  0.00           O
ATOM   3904  N   GLU A 266      33.455  36.508  52.340  1.00  0.00           N
ATOM   3905  H   GLU A 266      33.119  35.583  52.577  1.00  0.00           H
ATOM   3906  CA  GLU A 266      32.551  37.516  51.778  1.00  0.00           C
ATOM   3907  HA  GLU A 266      33.012  37.910  50.884  1.00  0.00           H
ATOM   3908  CB  GLU A 266      31.233  36.875  51.371  1.00  0.00           C
ATOM   3909  HB1 GLU A 266      31.421  36.144  50.590  1.00  0.00           H
ATOM   3910  HB2 GLU A 266      30.671  37.622  50.821  1.00  0.00           H
ATOM   3911  CG  GLU A 266      30.300  36.298  52.471  1.00  0.00           C
ATOM   3912  HG1 GLU A 266      29.792  37.158  52.902  1.00  0.00           H
ATOM   3913  HG2 GLU A 266      30.944  35.788  53.190  1.00  0.00           H
ATOM   3914  CD  GLU A 266      29.268  35.261  51.936  1.00  0.00           C
ATOM   3915  OE1 GLU A 266      28.721  34.473  52.735  1.00  0.00           O
ATOM   3916  OE2 GLU A 266      28.765  35.400  50.799  1.00  0.00           O
ATOM   3917  C   GLU A 266      32.346  38.663  52.694  1.00  0.00           C
ATOM   3918  O   GLU A 266      31.936  39.729  52.253  1.00  0.00           O
ATOM   3919  N   LYS A 267      32.530  38.521  53.994  1.00  0.00           N
ATOM   3920  H   LYS A 267      33.043  37.687  54.241  1.00  0.00           H
ATOM   3921  CA  LYS A 267      32.356  39.535  55.060  1.00  0.00           C
ATOM   3922  HA  LYS A 267      31.356  39.902  54.846  1.00  0.00           H
ATOM   3923  CB  LYS A 267      32.314  38.904  56.415  1.00  0.00           C
ATOM   3924  HB1 LYS A 267      32.123  39.671  57.169  1.00  0.00           H
ATOM   3925  HB2 LYS A 267      33.313  38.482  56.536  1.00  0.00           H
ATOM   3926  CG  LYS A 267      31.305  37.821  56.535  1.00  0.00           C
ATOM   3927  HG1 LYS A 267      31.341  37.142  55.681  1.00  0.00           H
ATOM   3928  HG2 LYS A 267      30.320  38.294  56.468  1.00  0.00           H
ATOM   3929  CD  LYS A 267      31.597  37.097  57.843  1.00  0.00           C
ATOM   3930  HD1 LYS A 267      31.530  37.828  58.644  1.00  0.00           H
ATOM   3931  HD2 LYS A 267      32.583  36.648  57.914  1.00  0.00           H
ATOM   3932  CE  LYS A 267      30.437  36.021  57.819  1.00  0.00           C
ATOM   3933  HE1 LYS A 267      30.662  35.250  57.095  1.00  0.00           H
ATOM   3934  HE2 LYS A 267      29.513  36.492  57.489  1.00  0.00           H
ATOM   3935  NZ  LYS A 267      30.298  35.438  59.200  1.00  0.00           N
ATOM   3936  HZ1 LYS A 267      29.484  34.844  59.162  1.00  0.00           H
ATOM   3937  HZ2 LYS A 267      31.092  34.869  59.435  1.00  0.00           H
ATOM   3938  HZ3 LYS A 267      30.030  36.143  59.864  1.00  0.00           H
ATOM   3939  C   LYS A 267      33.228  40.799  55.017  1.00  0.00           C
ATOM   3940  O   LYS A 267      32.886  41.797  55.614  1.00  0.00           O
ATOM   3941  N   ALA A 268      34.285  40.757  54.192  1.00  0.00           N
ATOM   3942  H   ALA A 268      34.295  39.866  53.704  1.00  0.00           H
ATOM   3943  CA  ALA A 268      35.222  41.782  53.774  1.00  0.00           C
ATOM   3944  HA  ALA A 268      35.357  42.507  54.577  1.00  0.00           H
ATOM   3945  CB  ALA A 268      36.615  41.134  53.442  1.00  0.00           C
ATOM   3946  HB1 ALA A 268      36.522  40.273  52.779  1.00  0.00           H
ATOM   3947  HB2 ALA A 268      37.172  41.916  52.935  1.00  0.00           H
ATOM   3948  HB3 ALA A 268      37.176  40.816  54.320  1.00  0.00           H
ATOM   3949  C   ALA A 268      34.645  42.499  52.659  1.00  0.00           C
ATOM   3950  O   ALA A 268      35.356  43.372  52.199  1.00  0.00           O
ATOM   3951  N   GLY A 269      33.441  42.249  52.203  1.00  0.00           N
ATOM   3952  H   GLY A 269      32.990  41.367  52.434  1.00  0.00           H
ATOM   3953  CA  GLY A 269      33.026  42.979  50.993  1.00  0.00           C
ATOM   3954  HA1 GLY A 269      33.075  44.070  51.044  1.00  0.00           H
ATOM   3955  HA2 GLY A 269      31.968  42.744  50.936  1.00  0.00           H
ATOM   3956  C   GLY A 269      33.699  42.608  49.692  1.00  0.00           C
ATOM   3957  O   GLY A 269      33.669  43.397  48.743  1.00  0.00           O
ATOM   3958  N   ALA A 270      34.330  41.416  49.655  1.00  0.00           N
ATOM   3959  H   ALA A 270      34.129  40.748  50.382  1.00  0.00           H
ATOM   3960  CA  ALA A 270      35.286  40.957  48.648  1.00  0.00           C
ATOM   3961  HA  ALA A 270      35.507  41.707  47.894  1.00  0.00           H
ATOM   3962  CB  ALA A 270      36.552  40.734  49.411  1.00  0.00           C
ATOM   3963  HB1 ALA A 270      36.553  40.068  50.271  1.00  0.00           H
ATOM   3964  HB2 ALA A 270      37.309  40.362  48.731  1.00  0.00           H
ATOM   3965  HB3 ALA A 270      37.002  41.684  49.711  1.00  0.00           H
ATOM   3966  C   ALA A 270      34.745  39.648  48.101  1.00  0.00           C
ATOM   3967  O   ALA A 270      33.955  38.862  48.673  1.00  0.00           O
ATOM   3968  N   GLY A 271      35.300  39.369  46.941  1.00  0.00           N
ATOM   3969  H   GLY A 271      35.838  40.114  46.503  1.00  0.00           H
ATOM   3970  CA  GLY A 271      35.331  38.001  46.313  1.00  0.00           C
ATOM   3971  HA1 GLY A 271      34.478  37.957  45.636  1.00  0.00           H
ATOM   3972  HA2 GLY A 271      35.249  37.194  47.048  1.00  0.00           H
ATOM   3973  C   GLY A 271      36.544  37.602  45.527  1.00  0.00           C
ATOM   3974  O   GLY A 271      37.604  38.152  45.733  1.00  0.00           O
ATOM   3975  N   LEU A 272      36.482  36.672  44.547  1.00  0.00           N
ATOM   3976  H   LEU A 272      35.636  36.156  44.378  1.00  0.00           H
ATOM   3977  CA  LEU A 272      37.614  36.230  43.727  1.00  0.00           C
ATOM   3978  HA  LEU A 272      38.242  35.559  44.317  1.00  0.00           H
ATOM   3979  CB  LEU A 272      36.908  35.201  42.711  1.00  0.00           C
ATOM   3980  HB1 LEU A 272      37.632  34.948  41.928  1.00  0.00           H
ATOM   3981  HB2 LEU A 272      36.019  35.641  42.255  1.00  0.00           H
ATOM   3982  CG  LEU A 272      36.418  33.863  43.325  1.00  0.00           C
ATOM   3983  HG  LEU A 272      35.728  33.922  44.172  1.00  0.00           H
ATOM   3984  CD1 LEU A 272      35.641  33.168  42.242  1.00  0.00           C
ATOM   3985 1HD1 LEU A 272      36.223  32.814  41.397  1.00  0.00           H
ATOM   3986 2HD1 LEU A 272      35.174  32.313  42.735  1.00  0.00           H
ATOM   3987 3HD1 LEU A 272      34.849  33.790  41.835  1.00  0.00           H
ATOM   3988  CD2 LEU A 272      37.530  33.016  43.961  1.00  0.00           C
ATOM   3989 1HD2 LEU A 272      37.284  31.960  44.048  1.00  0.00           H
ATOM   3990 2HD2 LEU A 272      38.487  33.030  43.434  1.00  0.00           H
ATOM   3991 3HD2 LEU A 272      37.739  33.533  44.903  1.00  0.00           H
ATOM   3992  C   LEU A 272      38.336  37.439  43.094  1.00  0.00           C
ATOM   3993  O   LEU A 272      39.541  37.483  42.979  1.00  0.00           O
ATOM   3994  N   SER A 273      37.702  38.538  42.848  1.00  0.00           N
ATOM   3995  H   SER A 273      36.695  38.455  42.863  1.00  0.00           H
ATOM   3996  CA  SER A 273      38.338  39.684  42.171  1.00  0.00           C
ATOM   3997  HA  SER A 273      38.775  39.335  41.232  1.00  0.00           H
ATOM   3998  CB  SER A 273      37.323  40.710  41.651  1.00  0.00           C
ATOM   3999  HB1 SER A 273      36.770  40.277  40.826  1.00  0.00           H
ATOM   4000  HB2 SER A 273      37.880  41.563  41.264  1.00  0.00           H
ATOM   4001  OG  SER A 273      36.386  41.106  42.658  1.00  0.00           O
ATOM   4002  HG  SER A 273      35.709  40.431  42.710  1.00  0.00           H
ATOM   4003  C   SER A 273      39.397  40.419  43.100  1.00  0.00           C
ATOM   4004  O   SER A 273      40.425  40.808  42.622  1.00  0.00           O
ATOM   4005  N   SER A 274      39.130  40.554  44.401  1.00  0.00           N
ATOM   4006  H   SER A 274      38.295  40.078  44.722  1.00  0.00           H
ATOM   4007  CA  SER A 274      40.067  41.116  45.372  1.00  0.00           C
ATOM   4008  HA  SER A 274      40.611  41.953  44.953  1.00  0.00           H
ATOM   4009  CB  SER A 274      39.367  41.769  46.555  1.00  0.00           C
ATOM   4010  HB1 SER A 274      40.142  42.046  47.281  1.00  0.00           H
ATOM   4011  HB2 SER A 274      38.643  41.041  46.904  1.00  0.00           H
ATOM   4012  OG  SER A 274      38.733  42.982  46.112  1.00  0.00           O
ATOM   4013  HG  SER A 274      39.371  43.690  46.137  1.00  0.00           H
ATOM   4014  C   SER A 274      41.010  40.010  45.826  1.00  0.00           C
ATOM   4015  O   SER A 274      42.220  40.129  45.968  1.00  0.00           O
ATOM   4016  N   LEU A 275      40.494  38.778  46.104  1.00  0.00           N
ATOM   4017  H   LEU A 275      39.583  38.430  45.845  1.00  0.00           H
ATOM   4018  CA  LEU A 275      41.240  37.733  46.853  1.00  0.00           C
ATOM   4019  HA  LEU A 275      41.857  38.241  47.593  1.00  0.00           H
ATOM   4020  CB  LEU A 275      40.193  36.804  47.409  1.00  0.00           C
ATOM   4021  HB1 LEU A 275      40.751  35.917  47.714  1.00  0.00           H
ATOM   4022  HB2 LEU A 275      39.511  36.544  46.594  1.00  0.00           H
ATOM   4023  CG  LEU A 275      39.365  37.284  48.569  1.00  0.00           C
ATOM   4024  HG  LEU A 275      39.089  38.331  48.469  1.00  0.00           H
ATOM   4025  CD1 LEU A 275      38.023  36.580  48.714  1.00  0.00           C
ATOM   4026 1HD1 LEU A 275      38.094  35.501  48.621  1.00  0.00           H
ATOM   4027 2HD1 LEU A 275      37.726  36.879  49.721  1.00  0.00           H
ATOM   4028 3HD1 LEU A 275      37.235  37.115  48.176  1.00  0.00           H
ATOM   4029  CD2 LEU A 275      40.224  37.155  49.827  1.00  0.00           C
ATOM   4030 1HD2 LEU A 275      39.669  37.416  50.726  1.00  0.00           H
ATOM   4031 2HD2 LEU A 275      40.680  36.185  50.044  1.00  0.00           H
ATOM   4032 3HD2 LEU A 275      41.059  37.848  49.754  1.00  0.00           H
ATOM   4033  C   LEU A 275      42.201  36.947  45.932  1.00  0.00           C
ATOM   4034  O   LEU A 275      42.893  36.141  46.510  1.00  0.00           O
ATOM   4035  N   CYS A 276      42.257  36.979  44.594  1.00  0.00           N
ATOM   4036  H   CYS A 276      41.756  37.752  44.173  1.00  0.00           H
ATOM   4037  CA  CYS A 276      43.127  36.161  43.779  1.00  0.00           C
ATOM   4038  HA  CYS A 276      43.968  35.777  44.360  1.00  0.00           H
ATOM   4039  CB  CYS A 276      42.303  34.919  43.325  1.00  0.00           C
ATOM   4040  HB1 CYS A 276      41.528  35.176  42.598  1.00  0.00           H
ATOM   4041  HB2 CYS A 276      41.873  34.495  44.232  1.00  0.00           H
ATOM   4042  SG  CYS A 276      43.465  33.681  42.787  1.00  0.00           S
ATOM   4043  HG  CYS A 276      44.578  34.140  43.365  1.00  0.00           H
ATOM   4044  C   CYS A 276      43.686  36.908  42.530  1.00  0.00           C
ATOM   4045  O   CYS A 276      43.000  37.716  41.936  1.00  0.00           O
ATOM   4046  N   LEU A 277      44.990  36.759  42.230  1.00  0.00           N
ATOM   4047  H   LEU A 277      45.589  36.226  42.837  1.00  0.00           H
ATOM   4048  CA  LEU A 277      45.713  37.074  41.001  1.00  0.00           C
ATOM   4049  HA  LEU A 277      45.024  37.504  40.270  1.00  0.00           H
ATOM   4050  CB  LEU A 277      46.898  38.039  41.194  1.00  0.00           C
ATOM   4051  HB1 LEU A 277      47.377  38.141  40.224  1.00  0.00           H
ATOM   4052  HB2 LEU A 277      47.603  37.674  41.932  1.00  0.00           H
ATOM   4053  CG  LEU A 277      46.514  39.452  41.763  1.00  0.00           C
ATOM   4054  HG  LEU A 277      45.787  39.353  42.566  1.00  0.00           H
ATOM   4055  CD1 LEU A 277      47.678  40.245  42.293  1.00  0.00           C
ATOM   4056 1HD1 LEU A 277      48.423  40.290  41.496  1.00  0.00           H
ATOM   4057 2HD1 LEU A 277      47.413  41.236  42.670  1.00  0.00           H
ATOM   4058 3HD1 LEU A 277      48.031  39.682  43.148  1.00  0.00           H
ATOM   4059  CD2 LEU A 277      45.970  40.320  40.622  1.00  0.00           C
ATOM   4060 1HD2 LEU A 277      46.486  40.092  39.688  1.00  0.00           H
ATOM   4061 2HD2 LEU A 277      44.926  40.075  40.439  1.00  0.00           H
ATOM   4062 3HD2 LEU A 277      46.115  41.339  40.989  1.00  0.00           H
ATOM   4063  C   LEU A 277      46.235  35.730  40.390  1.00  0.00           C
ATOM   4064  O   LEU A 277      46.791  34.905  41.140  1.00  0.00           O
ATOM   4065  N   VAL A 278      46.051  35.634  39.118  1.00  0.00           N
ATOM   4066  H   VAL A 278      45.599  36.406  38.665  1.00  0.00           H
ATOM   4067  CA  VAL A 278      46.486  34.520  38.213  1.00  0.00           C
ATOM   4068  HA  VAL A 278      47.140  33.835  38.749  1.00  0.00           H
ATOM   4069  CB  VAL A 278      45.368  33.647  37.586  1.00  0.00           C
ATOM   4070  HB  VAL A 278      45.920  32.979  36.929  1.00  0.00           H
ATOM   4071  CG1 VAL A 278      44.869  32.732  38.721  1.00  0.00           C
ATOM   4072 1HG1 VAL A 278      44.120  32.052  38.333  1.00  0.00           H
ATOM   4073 2HG1 VAL A 278      45.668  32.108  39.148  1.00  0.00           H
ATOM   4074 3HG1 VAL A 278      44.339  33.270  39.507  1.00  0.00           H
ATOM   4075  CG2 VAL A 278      44.291  34.467  36.867  1.00  0.00           C
ATOM   4076 1HG2 VAL A 278      43.511  33.839  36.425  1.00  0.00           H
ATOM   4077 2HG2 VAL A 278      43.928  35.176  37.609  1.00  0.00           H
ATOM   4078 3HG2 VAL A 278      44.779  34.974  36.020  1.00  0.00           H
ATOM   4079  C   VAL A 278      47.401  35.102  37.102  1.00  0.00           C
ATOM   4080  O   VAL A 278      47.112  36.253  36.627  1.00  0.00           O
ATOM   4081  N   LEU A 279      48.488  34.424  36.781  1.00  0.00           N
ATOM   4082  H   LEU A 279      48.601  33.476  37.125  1.00  0.00           H
ATOM   4083  CA  LEU A 279      49.620  34.959  36.006  1.00  0.00           C
ATOM   4084  HA  LEU A 279      49.359  35.871  35.458  1.00  0.00           H
ATOM   4085  CB  LEU A 279      50.668  35.311  37.035  1.00  0.00           C
ATOM   4086  HB1 LEU A 279      51.442  35.913  36.566  1.00  0.00           H
ATOM   4087  HB2 LEU A 279      50.996  34.372  37.493  1.00  0.00           H
ATOM   4088  CG  LEU A 279      50.246  36.205  38.233  1.00  0.00           C
ATOM   4089  HG  LEU A 279      49.339  35.813  38.686  1.00  0.00           H
ATOM   4090  CD1 LEU A 279      51.376  36.315  39.288  1.00  0.00           C
ATOM   4091 1HD1 LEU A 279      52.227  36.919  38.964  1.00  0.00           H
ATOM   4092 2HD1 LEU A 279      51.063  36.783  40.217  1.00  0.00           H
ATOM   4093 3HD1 LEU A 279      51.612  35.291  39.569  1.00  0.00           H
ATOM   4094  CD2 LEU A 279      50.041  37.664  37.781  1.00  0.00           C
ATOM   4095 1HD2 LEU A 279      49.740  38.269  38.631  1.00  0.00           H
ATOM   4096 2HD2 LEU A 279      50.910  38.124  37.317  1.00  0.00           H
ATOM   4097 3HD2 LEU A 279      49.153  37.694  37.148  1.00  0.00           H
ATOM   4098  C   LEU A 279      50.211  34.004  34.959  1.00  0.00           C
ATOM   4099  O   LEU A 279      49.872  32.818  34.906  1.00  0.00           O
ATOM   4100  N   SER A 280      51.097  34.535  34.134  1.00  0.00           N
ATOM   4101  H   SER A 280      51.257  35.524  34.305  1.00  0.00           H
ATOM   4102  CA  SER A 280      51.997  33.968  33.143  1.00  0.00           C
ATOM   4103  HA  SER A 280      52.135  32.894  33.204  1.00  0.00           H
ATOM   4104  CB  SER A 280      51.487  34.357  31.743  1.00  0.00           C
ATOM   4105  HB1 SER A 280      50.475  33.990  31.619  1.00  0.00           H
ATOM   4106  HB2 SER A 280      52.154  33.933  30.988  1.00  0.00           H
ATOM   4107  OG  SER A 280      51.351  35.736  31.466  1.00  0.00           O
ATOM   4108  HG  SER A 280      50.742  35.848  30.738  1.00  0.00           H
ATOM   4109  C   SER A 280      53.413  34.579  33.285  1.00  0.00           C
ATOM   4110  O   SER A 280      53.663  35.578  34.081  1.00  0.00           O
ATOM   4111  N   THR A 281      54.399  34.175  32.504  1.00  0.00           N
ATOM   4112  H   THR A 281      54.083  33.636  31.713  1.00  0.00           H
ATOM   4113  CA  THR A 281      55.883  34.356  32.855  1.00  0.00           C
ATOM   4114  HA  THR A 281      55.913  35.142  33.603  1.00  0.00           H
ATOM   4115  CB  THR A 281      56.444  33.057  33.409  1.00  0.00           C
ATOM   4116  HB  THR A 281      57.495  33.229  33.648  1.00  0.00           H
ATOM   4117  CG2 THR A 281      55.723  32.546  34.666  1.00  0.00           C
ATOM   4118 1HG2 THR A 281      54.723  32.162  34.439  1.00  0.00           H
ATOM   4119 2HG2 THR A 281      56.123  31.586  34.981  1.00  0.00           H
ATOM   4120 3HG2 THR A 281      55.736  33.234  35.508  1.00  0.00           H
ATOM   4121  OG1 THR A 281      56.466  32.080  32.398  1.00  0.00           O
ATOM   4122  HG1 THR A 281      57.161  31.499  32.745  1.00  0.00           H
ATOM   4123  C   THR A 281      56.701  34.823  31.615  1.00  0.00           C
ATOM   4124  O   THR A 281      56.191  34.748  30.445  1.00  0.00           O
ATOM   4125  N   ARG A 282      57.950  35.214  31.796  1.00  0.00           N
ATOM   4126  H   ARG A 282      58.147  35.336  32.774  1.00  0.00           H
ATOM   4127  CA  ARG A 282      58.977  35.581  30.779  1.00  0.00           C
ATOM   4128  HA  ARG A 282      58.738  35.111  29.821  1.00  0.00           H
ATOM   4129  CB  ARG A 282      59.006  37.170  30.665  1.00  0.00           C
ATOM   4130  HB1 ARG A 282      59.785  37.430  29.955  1.00  0.00           H
ATOM   4131  HB2 ARG A 282      59.218  37.557  31.666  1.00  0.00           H
ATOM   4132  CG  ARG A 282      57.755  37.790  30.113  1.00  0.00           C
ATOM   4133  HG1 ARG A 282      56.950  37.933  30.830  1.00  0.00           H
ATOM   4134  HG2 ARG A 282      57.338  37.137  29.335  1.00  0.00           H
ATOM   4135  CD  ARG A 282      58.002  39.194  29.494  1.00  0.00           C
ATOM   4136  HD1 ARG A 282      57.048  39.591  29.133  1.00  0.00           H
ATOM   4137  HD2 ARG A 282      58.684  39.004  28.673  1.00  0.00           H
ATOM   4138  NE  ARG A 282      58.554  40.206  30.393  1.00  0.00           N
ATOM   4139  HE  ARG A 282      58.690  39.912  31.356  1.00  0.00           H
ATOM   4140  CZ  ARG A 282      59.136  41.354  30.152  1.00  0.00           C
ATOM   4141  NH1 ARG A 282      59.288  41.948  28.950  1.00  0.00           N
ATOM   4142 1HH1 ARG A 282      58.852  41.546  28.138  1.00  0.00           H
ATOM   4143 2HH1 ARG A 282      59.830  42.787  28.795  1.00  0.00           H
ATOM   4144  NH2 ARG A 282      59.807  42.028  31.042  1.00  0.00           N
ATOM   4145 1HH2 ARG A 282      59.859  41.649  31.972  1.00  0.00           H
ATOM   4146 2HH2 ARG A 282      60.361  42.822  30.739  1.00  0.00           H
ATOM   4147  C   ARG A 282      60.380  35.047  31.210  1.00  0.00           C
ATOM   4148  O   ARG A 282      60.631  34.837  32.390  1.00  0.00           O
ATOM   4149  N   PRO A 283      61.322  34.941  30.318  1.00  0.00           N
ATOM   4150  CD  PRO A 283      61.151  35.129  28.905  1.00  0.00           C
ATOM   4151  HD1 PRO A 283      61.401  36.174  28.738  1.00  0.00           H
ATOM   4152  HD2 PRO A 283      60.236  34.841  28.386  1.00  0.00           H
ATOM   4153  CG  PRO A 283      62.263  34.312  28.361  1.00  0.00           C
ATOM   4154  HG1 PRO A 283      62.568  34.567  27.334  1.00  0.00           H
ATOM   4155  HG2 PRO A 283      62.007  33.253  28.370  1.00  0.00           H
ATOM   4156  CB  PRO A 283      63.435  34.554  29.274  1.00  0.00           C
ATOM   4157  HB1 PRO A 283      63.741  35.585  29.076  1.00  0.00           H
ATOM   4158  HB2 PRO A 283      64.252  33.838  29.185  1.00  0.00           H
ATOM   4159  CA  PRO A 283      62.758  34.687  30.633  1.00  0.00           C
ATOM   4160  HA  PRO A 283      62.793  33.755  31.203  1.00  0.00           H
ATOM   4161  C   PRO A 283      63.426  35.821  31.389  1.00  0.00           C
ATOM   4162  O   PRO A 283      63.072  37.000  31.128  1.00  0.00           O
ATOM   4163  N   HIS A 284      64.325  35.648  32.397  1.00  0.00           N
ATOM   4164  H   HIS A 284      64.509  34.703  32.711  1.00  0.00           H
ATOM   4165  CA  HIS A 284      64.933  36.713  33.186  1.00  0.00           C
ATOM   4166  HA  HIS A 284      64.834  37.655  32.649  1.00  0.00           H
ATOM   4167  CB  HIS A 284      64.037  36.829  34.440  1.00  0.00           C
ATOM   4168  HB1 HIS A 284      64.187  35.862  34.912  1.00  0.00           H
ATOM   4169  HB2 HIS A 284      62.974  36.999  34.267  1.00  0.00           H
ATOM   4170  CG  HIS A 284      64.574  37.923  35.349  1.00  0.00           C
ATOM   4171  ND1 HIS A 284      64.477  39.235  34.973  1.00  0.00           N
ATOM   4172  CE1 HIS A 284      65.021  39.970  35.959  1.00  0.00           C
ATOM   4173  HE1 HIS A 284      65.307  41.000  36.008  1.00  0.00           H
ATOM   4174  NE2 HIS A 284      65.415  39.140  36.934  1.00  0.00           N
ATOM   4175  HE2 HIS A 284      65.836  39.443  37.797  1.00  0.00           H
ATOM   4176  CD2 HIS A 284      65.086  37.839  36.643  1.00  0.00           C
ATOM   4177  HD2 HIS A 284      65.346  36.941  37.174  1.00  0.00           H
ATOM   4178  C   HIS A 284      66.425  36.463  33.576  1.00  0.00           C
ATOM   4179  O   HIS A 284      67.152  37.339  33.867  1.00  0.00           O
ATOM   4180  N   SER A 285      66.867  35.183  33.573  1.00  0.00           N
ATOM   4181  H   SER A 285      66.172  34.462  33.452  1.00  0.00           H
ATOM   4182  CA  SER A 285      68.292  34.803  33.641  1.00  0.00           C
ATOM   4183  HA  SER A 285      68.958  35.505  33.132  1.00  0.00           H
ATOM   4184  CB  SER A 285      68.798  34.709  35.055  1.00  0.00           C
ATOM   4185  HB1 SER A 285      69.847  34.436  35.124  1.00  0.00           H
ATOM   4186  HB2 SER A 285      68.389  33.959  35.723  1.00  0.00           H
ATOM   4187  OG  SER A 285      68.580  36.000  35.625  1.00  0.00           O
ATOM   4188  HG  SER A 285      67.907  36.395  35.080  1.00  0.00           H
ATOM   4189  C   SER A 285      68.498  33.426  32.963  1.00  0.00           C
ATOM   4190  OC1 SER A 285      69.222  33.371  31.932  1.00  0.00           O
ATOM   4191  OC2 SER A 285      67.928  32.447  33.369  1.00  0.00           O
ATOM   4192  H01 UNK B 286      40.546  48.108  47.952  1.00  0.00            
ATOM   4193  H06 UNK B 286      39.031  45.916  46.125  1.00  0.00            
ATOM   4194  H04 UNK B 286      37.881  46.132  44.965  1.00  0.00            
ATOM   4195  H03 UNK B 286      40.928  49.481  47.266  1.00  0.00            
ATOM   4196  H05 UNK B 286      38.567  47.411  45.714  1.00  0.00            
ATOM   4197  H02 UNK B 286      39.327  48.948  47.215  1.00  0.00            
ATOM   4198  O   UNK B 286      42.204  49.741  49.518  1.00  0.00            
ATOM   4199  O1  UNK B 286      41.123  51.255  50.553  1.00  0.00            
ATOM   4200  N   UNK B 286      40.156  49.053  47.799  1.00  0.00            
ATOM   4201  N1  UNK B 286      37.677  47.478  47.716  1.00  0.00            
ATOM   4202  N2  UNK B 286      36.617  45.447  47.210  1.00  0.00            
ATOM   4203  N3  UNK B 286      38.191  46.461  45.890  1.00  0.00            
ATOM   4204  C   UNK B 286      38.961  49.240  50.028  1.00  0.00            
ATOM   4205  C1  UNK B 286      37.488  48.978  49.696  1.00  0.00            
ATOM   4206  C2  UNK B 286      39.937  49.935  49.037  1.00  0.00            
ATOM   4207  C3  UNK B 286      37.185  47.603  49.060  1.00  0.00            
ATOM   4208  C4  UNK B 286      41.190  50.275  49.842  1.00  0.00            
ATOM   4209  C5  UNK B 286      37.301  46.567  46.954  1.00  0.00            
ATOM   4210  C6  UNK B 286      36.808  44.571  48.354  1.00  0.00            
ATOM   4211  C7  UNK B 286      35.398  45.096  46.460  1.00  0.00            
ATOM   4212  H   UNK B 286      39.431  48.348  50.455  1.00  0.00            
ATOM   4213  H1  UNK B 286      38.863  49.957  50.852  1.00  0.00            
ATOM   4214  H2  UNK B 286      36.963  48.988  50.663  1.00  0.00            
ATOM   4215  H3  UNK B 286      37.017  49.709  49.034  1.00  0.00            
ATOM   4216  H4  UNK B 286      39.465  50.885  48.776  1.00  0.00            
ATOM   4217  H5  UNK B 286      37.517  46.765  49.697  1.00  0.00            
ATOM   4218  H6  UNK B 286      36.089  47.525  49.136  1.00  0.00            
ATOM   4219  H7  UNK B 286      36.710  43.505  48.104  1.00  0.00            
ATOM   4220  H8  UNK B 286      36.081  44.884  49.112  1.00  0.00            
ATOM   4221  H9  UNK B 286      37.857  44.690  48.654  1.00  0.00            
ATOM   4222  H10 UNK B 286      34.877  44.204  46.825  1.00  0.00            
ATOM   4223  H11 UNK B 286      35.613  45.013  45.380  1.00  0.00            
ATOM   4224  H12 UNK B 286      34.584  45.814  46.561  1.00  0.00            
END
