# Supplementary material for: A multicentric consortium study demonstrates that dimethylarginine dimethylaminohydrolase 2 is not a dimethylarginine dimethylaminohydrolase
Source: Nat Commun. 2023 Jun 9;14:3392. doi: 10.1038/s41467-023-38467-9 (PMC10256801; doi:10.1038/s41467-023-38467-9)
Supplement: Supplementary file 9 — Source Data [file 41467_2023_38467_MOESM9_ESM.zip › Source Data/File 16.1_DDAH1-ModelA-MDS-poseA-initial-1.pdb]

CRYST1   80.216   80.216   80.216  90.00  90.00  90.00 P 1           1
ATOM      1  N   GLY A   1      44.310  34.430  22.660  1.00  0.00           N
ATOM      2  H1  GLY A   1      44.590  34.280  21.700  1.00  0.00           H
ATOM      3  H2  GLY A   1      44.010  35.390  22.770  1.00  0.00           H
ATOM      4  H3  GLY A   1      45.200  34.450  23.130  1.00  0.00           H
ATOM      5  CA  GLY A   1      43.360  33.480  23.250  1.00  0.00           C
ATOM      6  HA1 GLY A   1      43.590  32.440  23.010  1.00  0.00           H
ATOM      7  HA2 GLY A   1      42.400  33.730  22.790  1.00  0.00           H
ATOM      8  C   GLY A   1      43.280  33.670  24.750  1.00  0.00           C
ATOM      9  O   GLY A   1      44.090  33.260  25.540  1.00  0.00           O
ATOM     10  N   LEU A   2      42.180  34.280  25.100  1.00  0.00           N
ATOM     11  H   LEU A   2      41.570  34.610  24.370  1.00  0.00           H
ATOM     12  CA  LEU A   2      41.680  34.580  26.450  1.00  0.00           C
ATOM     13  HA  LEU A   2      42.400  35.260  26.880  1.00  0.00           H
ATOM     14  CB  LEU A   2      40.330  35.270  26.300  1.00  0.00           C
ATOM     15  HB1 LEU A   2      39.680  34.520  25.860  1.00  0.00           H
ATOM     16  HB2 LEU A   2      40.510  36.060  25.570  1.00  0.00           H
ATOM     17  CG  LEU A   2      39.620  35.890  27.530  1.00  0.00           C
ATOM     18  HG  LEU A   2      39.480  35.210  28.360  1.00  0.00           H
ATOM     19  CD1 LEU A   2      40.550  36.960  28.080  1.00  0.00           C
ATOM     20 1HD1 LEU A   2      40.090  37.650  28.790  1.00  0.00           H
ATOM     21 2HD1 LEU A   2      41.170  36.370  28.760  1.00  0.00           H
ATOM     22 3HD1 LEU A   2      41.300  37.390  27.420  1.00  0.00           H
ATOM     23  CD2 LEU A   2      38.260  36.570  27.400  1.00  0.00           C
ATOM     24 1HD2 LEU A   2      37.850  36.980  28.320  1.00  0.00           H
ATOM     25 2HD2 LEU A   2      38.250  37.370  26.660  1.00  0.00           H
ATOM     26 3HD2 LEU A   2      37.620  35.730  27.130  1.00  0.00           H
ATOM     27  C   LEU A   2      41.740  33.300  27.240  1.00  0.00           C
ATOM     28  O   LEU A   2      41.490  32.140  26.840  1.00  0.00           O
ATOM     29  N   GLY A   3      42.050  33.510  28.510  1.00  0.00           N
ATOM     30  H   GLY A   3      42.350  34.440  28.760  1.00  0.00           H
ATOM     31  CA  GLY A   3      42.130  32.480  29.530  1.00  0.00           C
ATOM     32  HA1 GLY A   3      41.240  31.870  29.420  1.00  0.00           H
ATOM     33  HA2 GLY A   3      42.250  32.940  30.510  1.00  0.00           H
ATOM     34  C   GLY A   3      43.350  31.600  29.430  1.00  0.00           C
ATOM     35  O   GLY A   3      43.380  30.550  30.030  1.00  0.00           O
ATOM     36  N   ARG A   4      44.470  32.040  28.710  1.00  0.00           N
ATOM     37  H   ARG A   4      44.320  32.880  28.170  1.00  0.00           H
ATOM     38  CA  ARG A   4      45.770  31.520  29.060  1.00  0.00           C
ATOM     39  HA  ARG A   4      45.630  30.490  29.390  1.00  0.00           H
ATOM     40  CB  ARG A   4      46.790  31.510  27.880  1.00  0.00           C
ATOM     41  HB1 ARG A   4      46.560  30.790  27.090  1.00  0.00           H
ATOM     42  HB2 ARG A   4      47.790  31.180  28.160  1.00  0.00           H
ATOM     43  CG  ARG A   4      47.120  32.860  27.240  1.00  0.00           C
ATOM     44  HG1 ARG A   4      47.600  33.540  27.940  1.00  0.00           H
ATOM     45  HG2 ARG A   4      46.200  33.360  26.910  1.00  0.00           H
ATOM     46  CD  ARG A   4      48.080  32.620  26.150  1.00  0.00           C
ATOM     47  HD1 ARG A   4      48.920  32.000  26.480  1.00  0.00           H
ATOM     48  HD2 ARG A   4      48.450  33.600  25.870  1.00  0.00           H
ATOM     49  NE  ARG A   4      47.490  31.950  24.960  1.00  0.00           N
ATOM     50  HE  ARG A   4      47.100  32.510  24.210  1.00  0.00           H
ATOM     51  CZ  ARG A   4      47.730  30.690  24.560  1.00  0.00           C
ATOM     52  NH1 ARG A   4      47.270  30.350  23.440  1.00  0.00           N
ATOM     53 1HH1 ARG A   4      46.880  31.010  22.790  1.00  0.00           H
ATOM     54 2HH1 ARG A   4      47.150  29.340  23.460  1.00  0.00           H
ATOM     55  NH2 ARG A   4      48.270  29.790  25.290  1.00  0.00           N
ATOM     56 1HH2 ARG A   4      48.680  30.010  26.190  1.00  0.00           H
ATOM     57 2HH2 ARG A   4      48.540  28.910  24.880  1.00  0.00           H
ATOM     58  C   ARG A   4      46.430  32.290  30.250  1.00  0.00           C
ATOM     59  O   ARG A   4      46.290  33.500  30.410  1.00  0.00           O
ATOM     60  N   CYS A   5      47.060  31.490  31.090  1.00  0.00           N
ATOM     61  H   CYS A   5      46.900  30.500  30.950  1.00  0.00           H
ATOM     62  CA  CYS A   5      47.890  31.840  32.190  1.00  0.00           C
ATOM     63  HA  CYS A   5      48.440  32.760  32.020  1.00  0.00           H
ATOM     64  CB  CYS A   5      47.040  31.880  33.500  1.00  0.00           C
ATOM     65  HB1 CYS A   5      47.690  32.170  34.320  1.00  0.00           H
ATOM     66  HB2 CYS A   5      46.630  30.890  33.680  1.00  0.00           H
ATOM     67  SG  CYS A   5      45.690  33.090  33.460  1.00  0.00           S
ATOM     68  HG  CYS A   5      45.760  33.540  32.200  1.00  0.00           H
ATOM     69  C   CYS A   5      49.010  30.760  32.300  1.00  0.00           C
ATOM     70  O   CYS A   5      48.820  29.540  32.030  1.00  0.00           O
ATOM     71  N   SER A   6      50.130  31.180  32.820  1.00  0.00           N
ATOM     72  H   SER A   6      50.200  32.160  33.050  1.00  0.00           H
ATOM     73  CA  SER A   6      51.290  30.290  33.180  1.00  0.00           C
ATOM     74  HA  SER A   6      51.060  29.230  33.040  1.00  0.00           H
ATOM     75  CB  SER A   6      52.580  30.720  32.480  1.00  0.00           C
ATOM     76  HB1 SER A   6      53.390  30.050  32.760  1.00  0.00           H
ATOM     77  HB2 SER A   6      52.870  31.730  32.770  1.00  0.00           H
ATOM     78  OG  SER A   6      52.420  30.800  31.080  1.00  0.00           O
ATOM     79  HG  SER A   6      53.210  30.460  30.640  1.00  0.00           H
ATOM     80  C   SER A   6      51.480  30.370  34.710  1.00  0.00           C
ATOM     81  O   SER A   6      52.020  29.430  35.280  1.00  0.00           O
ATOM     82  N   HIS A   7      51.070  31.420  35.490  1.00  0.00           N
ATOM     83  H   HIS A   7      50.430  32.000  34.970  1.00  0.00           H
ATOM     84  CA  HIS A   7      51.450  31.800  36.840  1.00  0.00           C
ATOM     85  HA  HIS A   7      51.690  30.920  37.450  1.00  0.00           H
ATOM     86  CB  HIS A   7      52.630  32.760  36.820  1.00  0.00           C
ATOM     87  HB1 HIS A   7      52.760  33.040  37.860  1.00  0.00           H
ATOM     88  HB2 HIS A   7      52.350  33.590  36.180  1.00  0.00           H
ATOM     89  CG  HIS A   7      54.000  32.140  36.320  1.00  0.00           C
ATOM     90  ND1 HIS A   7      54.250  31.850  34.990  1.00  0.00           N
ATOM     91  CE1 HIS A   7      55.480  31.400  34.870  1.00  0.00           C
ATOM     92  HE1 HIS A   7      55.960  31.110  33.940  1.00  0.00           H
ATOM     93  NE2 HIS A   7      56.090  31.440  36.040  1.00  0.00           N
ATOM     94  HE2 HIS A   7      56.990  31.020  36.170  1.00  0.00           H
ATOM     95  CD2 HIS A   7      55.180  31.970  36.990  1.00  0.00           C
ATOM     96  HD2 HIS A   7      55.390  32.270  38.000  1.00  0.00           H
ATOM     97  C   HIS A   7      50.220  32.450  37.510  1.00  0.00           C
ATOM     98  O   HIS A   7      49.190  32.960  36.960  1.00  0.00           O
ATOM     99  N   ALA A   8      50.420  32.440  38.800  1.00  0.00           N
ATOM    100  H   ALA A   8      51.240  32.020  39.200  1.00  0.00           H
ATOM    101  CA  ALA A   8      49.550  33.100  39.720  1.00  0.00           C
ATOM    102  HA  ALA A   8      49.080  33.950  39.230  1.00  0.00           H
ATOM    103  CB  ALA A   8      48.450  32.200  40.240  1.00  0.00           C
ATOM    104  HB1 ALA A   8      47.590  32.680  40.720  1.00  0.00           H
ATOM    105  HB2 ALA A   8      48.030  31.700  39.370  1.00  0.00           H
ATOM    106  HB3 ALA A   8      48.840  31.370  40.840  1.00  0.00           H
ATOM    107  C   ALA A   8      50.470  33.650  40.850  1.00  0.00           C
ATOM    108  O   ALA A   8      51.450  32.990  41.300  1.00  0.00           O
ATOM    109  N   LEU A   9      50.150  34.870  41.320  1.00  0.00           N
ATOM    110  H   LEU A   9      49.310  35.300  40.970  1.00  0.00           H
ATOM    111  CA  LEU A   9      50.760  35.430  42.490  1.00  0.00           C
ATOM    112  HA  LEU A   9      51.630  34.870  42.810  1.00  0.00           H
ATOM    113  CB  LEU A   9      51.270  36.800  42.120  1.00  0.00           C
ATOM    114  HB1 LEU A   9      50.440  37.400  41.750  1.00  0.00           H
ATOM    115  HB2 LEU A   9      51.980  36.720  41.300  1.00  0.00           H
ATOM    116  CG  LEU A   9      51.970  37.560  43.270  1.00  0.00           C
ATOM    117  HG  LEU A   9      51.170  37.540  44.020  1.00  0.00           H
ATOM    118  CD1 LEU A   9      53.290  36.910  43.720  1.00  0.00           C
ATOM    119 1HD1 LEU A   9      53.890  37.560  44.360  1.00  0.00           H
ATOM    120 2HD1 LEU A   9      53.100  35.910  44.110  1.00  0.00           H
ATOM    121 3HD1 LEU A   9      53.900  36.610  42.870  1.00  0.00           H
ATOM    122  CD2 LEU A   9      52.380  38.980  42.960  1.00  0.00           C
ATOM    123 1HD2 LEU A   9      53.120  39.140  42.180  1.00  0.00           H
ATOM    124 2HD2 LEU A   9      51.440  39.440  42.650  1.00  0.00           H
ATOM    125 3HD2 LEU A   9      52.510  39.460  43.930  1.00  0.00           H
ATOM    126  C   LEU A   9      49.730  35.550  43.580  1.00  0.00           C
ATOM    127  O   LEU A   9      48.630  36.040  43.240  1.00  0.00           O
ATOM    128  N   ILE A  10      50.030  35.170  44.820  1.00  0.00           N
ATOM    129  H   ILE A  10      50.920  34.790  45.120  1.00  0.00           H
ATOM    130  CA  ILE A  10      49.030  35.260  45.940  1.00  0.00           C
ATOM    131  HA  ILE A  10      48.250  35.980  45.690  1.00  0.00           H
ATOM    132  CB  ILE A  10      48.320  33.960  46.330  1.00  0.00           C
ATOM    133  HB  ILE A  10      47.680  34.230  47.170  1.00  0.00           H
ATOM    134  CG2 ILE A  10      47.490  33.580  45.090  1.00  0.00           C
ATOM    135 1HG2 ILE A  10      46.940  32.650  45.260  1.00  0.00           H
ATOM    136 2HG2 ILE A  10      46.810  34.410  44.900  1.00  0.00           H
ATOM    137 3HG2 ILE A  10      48.140  33.480  44.220  1.00  0.00           H
ATOM    138  CG1 ILE A  10      49.160  32.770  46.740  1.00  0.00           C
ATOM    139 1HG1 ILE A  10      49.970  33.040  47.420  1.00  0.00           H
ATOM    140 2HG1 ILE A  10      49.750  32.450  45.880  1.00  0.00           H
ATOM    141  CD  ILE A  10      48.250  31.720  47.390  1.00  0.00           C
ATOM    142  HD1 ILE A  10      47.660  32.050  48.250  1.00  0.00           H
ATOM    143  HD2 ILE A  10      47.610  31.250  46.650  1.00  0.00           H
ATOM    144  HD3 ILE A  10      48.920  30.910  47.670  1.00  0.00           H
ATOM    145  C   ILE A  10      49.750  35.900  47.150  1.00  0.00           C
ATOM    146  O   ILE A  10      50.910  35.860  47.270  1.00  0.00           O
ATOM    147  N   ARG A  11      49.010  36.480  48.120  1.00  0.00           N
ATOM    148  H   ARG A  11      48.060  36.630  47.780  1.00  0.00           H
ATOM    149  CA  ARG A  11      49.590  36.900  49.410  1.00  0.00           C
ATOM    150  HA  ARG A  11      50.610  36.560  49.560  1.00  0.00           H
ATOM    151  CB  ARG A  11      49.700  38.380  49.510  1.00  0.00           C
ATOM    152  HB1 ARG A  11      48.740  38.870  49.390  1.00  0.00           H
ATOM    153  HB2 ARG A  11      50.360  38.710  48.700  1.00  0.00           H
ATOM    154  CG  ARG A  11      50.280  38.860  50.840  1.00  0.00           C
ATOM    155  HG1 ARG A  11      51.060  38.120  51.000  1.00  0.00           H
ATOM    156  HG2 ARG A  11      49.580  38.870  51.680  1.00  0.00           H
ATOM    157  CD  ARG A  11      50.880  40.270  50.650  1.00  0.00           C
ATOM    158  HD1 ARG A  11      50.130  41.040  50.510  1.00  0.00           H
ATOM    159  HD2 ARG A  11      51.400  40.140  49.700  1.00  0.00           H
ATOM    160  NE  ARG A  11      51.770  40.570  51.730  1.00  0.00           N
ATOM    161  HE  ARG A  11      51.940  39.820  52.390  1.00  0.00           H
ATOM    162  CZ  ARG A  11      52.500  41.670  51.830  1.00  0.00           C
ATOM    163  NH1 ARG A  11      52.430  42.660  51.020  1.00  0.00           N
ATOM    164 1HH1 ARG A  11      51.860  42.670  50.190  1.00  0.00           H
ATOM    165 2HH1 ARG A  11      53.120  43.390  51.130  1.00  0.00           H
ATOM    166  NH2 ARG A  11      53.410  41.720  52.740  1.00  0.00           N
ATOM    167 1HH2 ARG A  11      53.590  40.810  53.150  1.00  0.00           H
ATOM    168 2HH2 ARG A  11      53.930  42.560  52.960  1.00  0.00           H
ATOM    169  C   ARG A  11      48.840  36.220  50.510  1.00  0.00           C
ATOM    170  O   ARG A  11      47.620  36.220  50.510  1.00  0.00           O
ATOM    171  N   GLY A  12      49.440  35.560  51.470  1.00  0.00           N
ATOM    172  H   GLY A  12      50.450  35.560  51.420  1.00  0.00           H
ATOM    173  CA  GLY A  12      48.690  35.090  52.620  1.00  0.00           C
ATOM    174  HA1 GLY A  12      49.310  34.510  53.310  1.00  0.00           H
ATOM    175  HA2 GLY A  12      47.860  34.460  52.310  1.00  0.00           H
ATOM    176  C   GLY A  12      47.980  36.070  53.500  1.00  0.00           C
ATOM    177  O   GLY A  12      48.150  37.290  53.370  1.00  0.00           O
ATOM    178  N   VAL A  13      47.020  35.600  54.350  1.00  0.00           N
ATOM    179  H   VAL A  13      47.040  34.590  54.390  1.00  0.00           H
ATOM    180  CA  VAL A  13      46.150  36.310  55.230  1.00  0.00           C
ATOM    181  HA  VAL A  13      45.970  37.340  54.920  1.00  0.00           H
ATOM    182  CB  VAL A  13      44.710  35.700  55.100  1.00  0.00           C
ATOM    183  HB  VAL A  13      44.270  36.030  54.160  1.00  0.00           H
ATOM    184  CG1 VAL A  13      44.630  34.170  55.060  1.00  0.00           C
ATOM    185 1HG1 VAL A  13      45.250  33.920  54.200  1.00  0.00           H
ATOM    186 2HG1 VAL A  13      45.100  33.730  55.950  1.00  0.00           H
ATOM    187 3HG1 VAL A  13      43.600  33.840  55.010  1.00  0.00           H
ATOM    188  CG2 VAL A  13      43.850  36.200  56.230  1.00  0.00           C
ATOM    189 1HG2 VAL A  13      42.790  36.130  55.980  1.00  0.00           H
ATOM    190 2HG2 VAL A  13      43.900  35.780  57.230  1.00  0.00           H
ATOM    191 3HG2 VAL A  13      44.000  37.280  56.320  1.00  0.00           H
ATOM    192  C   VAL A  13      46.640  36.500  56.680  1.00  0.00           C
ATOM    193  O   VAL A  13      46.960  35.440  57.320  1.00  0.00           O
ATOM    194  N   PRO A  14      46.900  37.750  57.160  1.00  0.00           N
ATOM    195  CD  PRO A  14      46.660  39.000  56.410  1.00  0.00           C
ATOM    196  HD1 PRO A  14      45.620  39.060  56.070  1.00  0.00           H
ATOM    197  HD2 PRO A  14      47.300  39.060  55.530  1.00  0.00           H
ATOM    198  CG  PRO A  14      47.050  40.160  57.420  1.00  0.00           C
ATOM    199  HG1 PRO A  14      46.150  40.440  57.970  1.00  0.00           H
ATOM    200  HG2 PRO A  14      47.440  41.070  56.970  1.00  0.00           H
ATOM    201  CB  PRO A  14      48.080  39.470  58.360  1.00  0.00           C
ATOM    202  HB1 PRO A  14      48.180  39.910  59.350  1.00  0.00           H
ATOM    203  HB2 PRO A  14      49.020  39.360  57.830  1.00  0.00           H
ATOM    204  CA  PRO A  14      47.440  38.090  58.490  1.00  0.00           C
ATOM    205  HA  PRO A  14      48.280  37.460  58.760  1.00  0.00           H
ATOM    206  C   PRO A  14      46.300  38.040  59.590  1.00  0.00           C
ATOM    207  O   PRO A  14      45.090  38.100  59.290  1.00  0.00           O
ATOM    208  N   GLU A  15      46.690  37.880  60.820  1.00  0.00           N
ATOM    209  H   GLU A  15      47.680  37.910  61.050  1.00  0.00           H
ATOM    210  CA  GLU A  15      45.850  37.730  62.070  1.00  0.00           C
ATOM    211  HA  GLU A  15      45.060  37.000  61.900  1.00  0.00           H
ATOM    212  CB  GLU A  15      46.830  37.200  63.100  1.00  0.00           C
ATOM    213  HB1 GLU A  15      47.690  37.840  63.310  1.00  0.00           H
ATOM    214  HB2 GLU A  15      47.230  36.210  62.860  1.00  0.00           H
ATOM    215  CG  GLU A  15      46.190  36.910  64.550  1.00  0.00           C
ATOM    216  HG1 GLU A  15      45.740  37.830  64.920  1.00  0.00           H
ATOM    217  HG2 GLU A  15      46.910  36.520  65.270  1.00  0.00           H
ATOM    218  CD  GLU A  15      45.110  35.850  64.580  1.00  0.00           C
ATOM    219  OE1 GLU A  15      45.300  34.610  64.280  1.00  0.00           O
ATOM    220  OE2 GLU A  15      43.940  36.240  64.810  1.00  0.00           O
ATOM    221  C   GLU A  15      45.130  39.020  62.380  1.00  0.00           C
ATOM    222  O   GLU A  15      44.020  39.030  62.960  1.00  0.00           O
ATOM    223  N   SER A  16      45.630  40.110  61.890  1.00  0.00           N
ATOM    224  H   SER A  16      46.440  40.000  61.290  1.00  0.00           H
ATOM    225  CA  SER A  16      44.980  41.430  61.910  1.00  0.00           C
ATOM    226  HA  SER A  16      44.590  41.760  62.880  1.00  0.00           H
ATOM    227  CB  SER A  16      46.020  42.480  61.390  1.00  0.00           C
ATOM    228  HB1 SER A  16      46.930  42.280  61.950  1.00  0.00           H
ATOM    229  HB2 SER A  16      45.590  43.460  61.570  1.00  0.00           H
ATOM    230  OG  SER A  16      46.450  42.410  60.040  1.00  0.00           O
ATOM    231  HG  SER A  16      47.170  43.020  59.870  1.00  0.00           H
ATOM    232  C   SER A  16      43.720  41.450  60.960  1.00  0.00           C
ATOM    233  O   SER A  16      42.860  42.330  61.150  1.00  0.00           O
ATOM    234  N   LEU A  17      43.590  40.610  59.900  1.00  0.00           N
ATOM    235  H   LEU A  17      44.200  39.860  59.630  1.00  0.00           H
ATOM    236  CA  LEU A  17      42.320  40.710  59.060  1.00  0.00           C
ATOM    237  HA  LEU A  17      42.310  41.700  58.610  1.00  0.00           H
ATOM    238  CB  LEU A  17      42.520  39.750  57.880  1.00  0.00           C
ATOM    239  HB1 LEU A  17      42.870  38.760  58.190  1.00  0.00           H
ATOM    240  HB2 LEU A  17      43.390  40.200  57.400  1.00  0.00           H
ATOM    241  CG  LEU A  17      41.360  39.580  56.870  1.00  0.00           C
ATOM    242  HG  LEU A  17      40.750  40.480  56.830  1.00  0.00           H
ATOM    243  CD1 LEU A  17      41.910  39.180  55.460  1.00  0.00           C
ATOM    244 1HD1 LEU A  17      42.640  38.370  55.520  1.00  0.00           H
ATOM    245 2HD1 LEU A  17      41.140  38.900  54.730  1.00  0.00           H
ATOM    246 3HD1 LEU A  17      42.460  40.020  55.020  1.00  0.00           H
ATOM    247  CD2 LEU A  17      40.540  38.330  57.170  1.00  0.00           C
ATOM    248 1HD2 LEU A  17      39.680  38.230  56.510  1.00  0.00           H
ATOM    249 2HD2 LEU A  17      41.140  37.430  57.190  1.00  0.00           H
ATOM    250 3HD2 LEU A  17      40.120  38.550  58.150  1.00  0.00           H
ATOM    251  C   LEU A  17      41.010  40.530  59.820  1.00  0.00           C
ATOM    252  O   LEU A  17      39.980  40.970  59.200  1.00  0.00           O
ATOM    253  N   ALA A  18      40.960  39.990  61.010  1.00  0.00           N
ATOM    254  H   ALA A  18      41.840  39.660  61.370  1.00  0.00           H
ATOM    255  CA  ALA A  18      39.600  39.830  61.690  1.00  0.00           C
ATOM    256  HA  ALA A  18      38.910  39.350  61.000  1.00  0.00           H
ATOM    257  CB  ALA A  18      39.870  38.890  62.960  1.00  0.00           C
ATOM    258  HB1 ALA A  18      40.250  38.000  62.460  1.00  0.00           H
ATOM    259  HB2 ALA A  18      40.610  39.420  63.570  1.00  0.00           H
ATOM    260  HB3 ALA A  18      38.970  38.710  63.550  1.00  0.00           H
ATOM    261  C   ALA A  18      39.010  41.130  62.200  1.00  0.00           C
ATOM    262  O   ALA A  18      37.850  41.200  62.600  1.00  0.00           O
ATOM    263  N   SER A  19      39.900  42.100  62.430  1.00  0.00           N
ATOM    264  H   SER A  19      40.840  41.920  62.090  1.00  0.00           H
ATOM    265  CA  SER A  19      39.490  43.400  62.960  1.00  0.00           C
ATOM    266  HA  SER A  19      38.400  43.430  62.880  1.00  0.00           H
ATOM    267  CB  SER A  19      39.710  43.400  64.450  1.00  0.00           C
ATOM    268  HB1 SER A  19      39.090  42.580  64.840  1.00  0.00           H
ATOM    269  HB2 SER A  19      39.470  44.290  65.020  1.00  0.00           H
ATOM    270  OG  SER A  19      41.060  43.140  64.680  1.00  0.00           O
ATOM    271  HG  SER A  19      41.080  42.220  64.960  1.00  0.00           H
ATOM    272  C   SER A  19      39.940  44.660  62.230  1.00  0.00           C
ATOM    273  O   SER A  19      39.280  45.680  62.080  1.00  0.00           O
ATOM    274  N   GLY A  20      41.140  44.550  61.650  1.00  0.00           N
ATOM    275  H   GLY A  20      41.750  43.800  61.940  1.00  0.00           H
ATOM    276  CA  GLY A  20      41.720  45.760  60.990  1.00  0.00           C
ATOM    277  HA1 GLY A  20      42.780  45.500  60.950  1.00  0.00           H
ATOM    278  HA2 GLY A  20      41.410  46.620  61.580  1.00  0.00           H
ATOM    279  C   GLY A  20      41.300  45.910  59.460  1.00  0.00           C
ATOM    280  O   GLY A  20      41.570  46.970  58.900  1.00  0.00           O
ATOM    281  N   GLU A  21      40.820  44.900  58.750  1.00  0.00           N
ATOM    282  H   GLU A  21      40.640  44.080  59.310  1.00  0.00           H
ATOM    283  CA  GLU A  21      40.370  44.940  57.350  1.00  0.00           C
ATOM    284  HA  GLU A  21      41.120  45.530  56.810  1.00  0.00           H
ATOM    285  CB  GLU A  21      40.350  43.500  56.760  1.00  0.00           C
ATOM    286  HB1 GLU A  21      39.410  43.000  56.980  1.00  0.00           H
ATOM    287  HB2 GLU A  21      41.110  42.970  57.340  1.00  0.00           H
ATOM    288  CG  GLU A  21      40.880  43.260  55.350  1.00  0.00           C
ATOM    289  HG1 GLU A  21      41.160  42.210  55.230  1.00  0.00           H
ATOM    290  HG2 GLU A  21      41.760  43.830  55.050  1.00  0.00           H
ATOM    291  CD  GLU A  21      39.850  43.480  54.200  1.00  0.00           C
ATOM    292  OE1 GLU A  21      39.830  44.360  53.320  1.00  0.00           O
ATOM    293  OE2 GLU A  21      38.980  42.590  54.110  1.00  0.00           O
ATOM    294  C   GLU A  21      38.980  45.660  57.240  1.00  0.00           C
ATOM    295  O   GLU A  21      38.060  45.340  57.960  1.00  0.00           O
ATOM    296  N   GLY A  22      38.840  46.640  56.280  1.00  0.00           N
ATOM    297  H   GLY A  22      39.610  47.020  55.760  1.00  0.00           H
ATOM    298  CA  GLY A  22      37.700  47.560  56.260  1.00  0.00           C
ATOM    299  HA1 GLY A  22      37.990  48.420  55.670  1.00  0.00           H
ATOM    300  HA2 GLY A  22      37.410  47.770  57.290  1.00  0.00           H
ATOM    301  C   GLY A  22      36.560  46.880  55.530  1.00  0.00           C
ATOM    302  O   GLY A  22      36.710  46.110  54.560  1.00  0.00           O
ATOM    303  N   ALA A  23      35.370  47.310  55.920  1.00  0.00           N
ATOM    304  H   ALA A  23      35.180  47.870  56.740  1.00  0.00           H
ATOM    305  CA  ALA A  23      34.140  46.850  55.300  1.00  0.00           C
ATOM    306  HA  ALA A  23      34.380  46.120  54.520  1.00  0.00           H
ATOM    307  CB  ALA A  23      33.330  46.070  56.360  1.00  0.00           C
ATOM    308  HB1 ALA A  23      32.400  45.640  55.990  1.00  0.00           H
ATOM    309  HB2 ALA A  23      33.820  45.170  56.720  1.00  0.00           H
ATOM    310  HB3 ALA A  23      33.000  46.760  57.130  1.00  0.00           H
ATOM    311  C   ALA A  23      33.320  48.090  54.740  1.00  0.00           C
ATOM    312  O   ALA A  23      33.370  49.060  55.430  1.00  0.00           O
ATOM    313  N   GLY A  24      32.490  47.940  53.720  1.00  0.00           N
ATOM    314  H   GLY A  24      32.500  47.050  53.240  1.00  0.00           H
ATOM    315  CA  GLY A  24      31.490  48.920  53.310  1.00  0.00           C
ATOM    316  HA1 GLY A  24      31.170  48.680  52.300  1.00  0.00           H
ATOM    317  HA2 GLY A  24      31.910  49.920  53.450  1.00  0.00           H
ATOM    318  C   GLY A  24      30.240  48.930  54.210  1.00  0.00           C
ATOM    319  O   GLY A  24      29.410  49.870  54.100  1.00  0.00           O
ATOM    320  N   ALA A  25      29.920  47.950  55.050  1.00  0.00           N
ATOM    321  H   ALA A  25      30.580  47.210  54.890  1.00  0.00           H
ATOM    322  CA  ALA A  25      28.810  47.920  55.990  1.00  0.00           C
ATOM    323  HA  ALA A  25      28.580  48.890  56.420  1.00  0.00           H
ATOM    324  CB  ALA A  25      27.590  47.420  55.230  1.00  0.00           C
ATOM    325  HB1 ALA A  25      27.470  47.940  54.280  1.00  0.00           H
ATOM    326  HB2 ALA A  25      27.720  46.360  55.010  1.00  0.00           H
ATOM    327  HB3 ALA A  25      26.720  47.590  55.870  1.00  0.00           H
ATOM    328  C   ALA A  25      29.080  47.030  57.270  1.00  0.00           C
ATOM    329  O   ALA A  25      29.900  46.130  57.190  1.00  0.00           O
ATOM    330  N   GLY A  26      28.320  47.220  58.400  1.00  0.00           N
ATOM    331  H   GLY A  26      27.600  47.920  58.290  1.00  0.00           H
ATOM    332  CA  GLY A  26      28.350  46.400  59.520  1.00  0.00           C
ATOM    333  HA1 GLY A  26      27.580  46.800  60.170  1.00  0.00           H
ATOM    334  HA2 GLY A  26      29.340  46.520  59.960  1.00  0.00           H
ATOM    335  C   GLY A  26      27.880  44.960  59.260  1.00  0.00           C
ATOM    336  O   GLY A  26      26.710  44.680  59.210  1.00  0.00           O
ATOM    337  N   LEU A  27      28.810  44.020  59.090  1.00  0.00           N
ATOM    338  H   LEU A  27      29.780  44.310  59.040  1.00  0.00           H
ATOM    339  CA  LEU A  27      28.590  42.550  58.860  1.00  0.00           C
ATOM    340  HA  LEU A  27      27.550  42.210  58.940  1.00  0.00           H
ATOM    341  CB  LEU A  27      29.190  42.280  57.470  1.00  0.00           C
ATOM    342  HB1 LEU A  27      29.320  41.220  57.250  1.00  0.00           H
ATOM    343  HB2 LEU A  27      30.210  42.650  57.540  1.00  0.00           H
ATOM    344  CG  LEU A  27      28.420  42.940  56.360  1.00  0.00           C
ATOM    345  HG  LEU A  27      28.380  43.980  56.700  1.00  0.00           H
ATOM    346  CD1 LEU A  27      29.300  42.920  55.130  1.00  0.00           C
ATOM    347 1HD1 LEU A  27      28.730  43.410  54.340  1.00  0.00           H
ATOM    348 2HD1 LEU A  27      30.230  43.470  55.250  1.00  0.00           H
ATOM    349 3HD1 LEU A  27      29.540  41.890  54.860  1.00  0.00           H
ATOM    350  CD2 LEU A  27      27.010  42.320  56.140  1.00  0.00           C
ATOM    351 1HD2 LEU A  27      26.390  42.470  57.020  1.00  0.00           H
ATOM    352 2HD2 LEU A  27      26.450  42.860  55.370  1.00  0.00           H
ATOM    353 3HD2 LEU A  27      27.160  41.270  55.870  1.00  0.00           H
ATOM    354  C   LEU A  27      29.070  41.660  60.020  1.00  0.00           C
ATOM    355  O   LEU A  27      29.680  42.140  61.030  1.00  0.00           O
ATOM    356  N   PRO A  28      28.930  40.330  59.940  1.00  0.00           N
ATOM    357  CD  PRO A  28      28.350  39.460  58.980  1.00  0.00           C
ATOM    358  HD1 PRO A  28      29.110  39.080  58.300  1.00  0.00           H
ATOM    359  HD2 PRO A  28      27.560  39.970  58.420  1.00  0.00           H
ATOM    360  CG  PRO A  28      27.680  38.290  59.650  1.00  0.00           C
ATOM    361  HG1 PRO A  28      27.450  37.470  58.980  1.00  0.00           H
ATOM    362  HG2 PRO A  28      26.820  38.700  60.190  1.00  0.00           H
ATOM    363  CB  PRO A  28      28.810  38.020  60.600  1.00  0.00           C
ATOM    364  HB1 PRO A  28      29.500  37.350  60.080  1.00  0.00           H
ATOM    365  HB2 PRO A  28      28.410  37.450  61.450  1.00  0.00           H
ATOM    366  CA  PRO A  28      29.440  39.380  61.060  1.00  0.00           C
ATOM    367  HA  PRO A  28      29.020  39.610  62.040  1.00  0.00           H
ATOM    368  C   PRO A  28      30.910  39.310  61.190  1.00  0.00           C
ATOM    369  O   PRO A  28      31.640  39.460  60.240  1.00  0.00           O
ATOM    370  N   ALA A  29      31.340  38.950  62.420  1.00  0.00           N
ATOM    371  H   ALA A  29      30.590  38.650  63.030  1.00  0.00           H
ATOM    372  CA  ALA A  29      32.750  38.730  62.860  1.00  0.00           C
ATOM    373  HA  ALA A  29      33.360  39.610  62.660  1.00  0.00           H
ATOM    374  CB  ALA A  29      32.740  38.440  64.370  1.00  0.00           C
ATOM    375  HB1 ALA A  29      32.200  37.520  64.600  1.00  0.00           H
ATOM    376  HB2 ALA A  29      33.750  38.530  64.780  1.00  0.00           H
ATOM    377  HB3 ALA A  29      32.180  39.200  64.910  1.00  0.00           H
ATOM    378  C   ALA A  29      33.370  37.500  62.040  1.00  0.00           C
ATOM    379  O   ALA A  29      32.680  36.570  61.580  1.00  0.00           O
ATOM    380  N   LEU A  30      34.610  37.660  61.720  1.00  0.00           N
ATOM    381  H   LEU A  30      35.090  38.290  62.340  1.00  0.00           H
ATOM    382  CA  LEU A  30      35.430  36.850  60.720  1.00  0.00           C
ATOM    383  HA  LEU A  30      34.810  36.520  59.890  1.00  0.00           H
ATOM    384  CB  LEU A  30      36.430  37.850  60.150  1.00  0.00           C
ATOM    385  HB1 LEU A  30      37.270  37.290  59.740  1.00  0.00           H
ATOM    386  HB2 LEU A  30      36.760  38.470  60.980  1.00  0.00           H
ATOM    387  CG  LEU A  30      35.770  38.750  59.080  1.00  0.00           C
ATOM    388  HG  LEU A  30      34.690  38.760  59.200  1.00  0.00           H
ATOM    389  CD1 LEU A  30      36.340  40.140  59.050  1.00  0.00           C
ATOM    390 1HD1 LEU A  30      36.140  40.680  58.120  1.00  0.00           H
ATOM    391 2HD1 LEU A  30      36.010  40.680  59.940  1.00  0.00           H
ATOM    392 3HD1 LEU A  30      37.410  40.130  59.240  1.00  0.00           H
ATOM    393  CD2 LEU A  30      36.030  37.970  57.710  1.00  0.00           C
ATOM    394 1HD2 LEU A  30      35.780  38.550  56.820  1.00  0.00           H
ATOM    395 2HD2 LEU A  30      37.110  37.920  57.620  1.00  0.00           H
ATOM    396 3HD2 LEU A  30      35.410  37.080  57.620  1.00  0.00           H
ATOM    397  C   LEU A  30      36.090  35.590  61.390  1.00  0.00           C
ATOM    398  O   LEU A  30      36.650  35.770  62.440  1.00  0.00           O
ATOM    399  N   ASP A  31      35.860  34.390  60.890  1.00  0.00           N
ATOM    400  H   ASP A  31      35.460  34.390  59.970  1.00  0.00           H
ATOM    401  CA  ASP A  31      36.460  33.190  61.420  1.00  0.00           C
ATOM    402  HA  ASP A  31      36.780  33.400  62.440  1.00  0.00           H
ATOM    403  CB  ASP A  31      35.430  31.980  61.310  1.00  0.00           C
ATOM    404  HB1 ASP A  31      35.230  31.710  60.270  1.00  0.00           H
ATOM    405  HB2 ASP A  31      34.490  32.310  61.740  1.00  0.00           H
ATOM    406  CG  ASP A  31      35.840  30.800  62.290  1.00  0.00           C
ATOM    407  OD1 ASP A  31      37.040  30.510  62.330  1.00  0.00           O
ATOM    408  OD2 ASP A  31      35.030  30.250  63.030  1.00  0.00           O
ATOM    409  C   ASP A  31      37.770  32.980  60.590  1.00  0.00           C
ATOM    410  O   ASP A  31      37.920  32.280  59.580  1.00  0.00           O
ATOM    411  N   LEU A  32      38.780  33.600  61.170  1.00  0.00           N
ATOM    412  H   LEU A  32      38.750  33.990  62.100  1.00  0.00           H
ATOM    413  CA  LEU A  32      40.040  33.830  60.410  1.00  0.00           C
ATOM    414  HA  LEU A  32      39.740  34.380  59.520  1.00  0.00           H
ATOM    415  CB  LEU A  32      40.910  34.760  61.270  1.00  0.00           C
ATOM    416  HB1 LEU A  32      41.290  34.230  62.150  1.00  0.00           H
ATOM    417  HB2 LEU A  32      40.280  35.610  61.530  1.00  0.00           H
ATOM    418  CG  LEU A  32      42.100  35.310  60.530  1.00  0.00           C
ATOM    419  HG  LEU A  32      41.920  35.380  59.460  1.00  0.00           H
ATOM    420  CD1 LEU A  32      42.350  36.740  60.880  1.00  0.00           C
ATOM    421 1HD1 LEU A  32      43.270  37.010  60.370  1.00  0.00           H
ATOM    422 2HD1 LEU A  32      41.480  37.350  60.650  1.00  0.00           H
ATOM    423 3HD1 LEU A  32      42.550  36.770  61.950  1.00  0.00           H
ATOM    424  CD2 LEU A  32      43.370  34.480  60.860  1.00  0.00           C
ATOM    425 1HD2 LEU A  32      44.160  34.740  60.160  1.00  0.00           H
ATOM    426 2HD2 LEU A  32      43.690  34.590  61.900  1.00  0.00           H
ATOM    427 3HD2 LEU A  32      43.100  33.450  60.660  1.00  0.00           H
ATOM    428  C   LEU A  32      40.630  32.450  60.080  1.00  0.00           C
ATOM    429  O   LEU A  32      41.210  32.290  59.030  1.00  0.00           O
ATOM    430  N   ALA A  33      40.420  31.450  60.880  1.00  0.00           N
ATOM    431  H   ALA A  33      39.940  31.550  61.770  1.00  0.00           H
ATOM    432  CA  ALA A  33      40.910  30.090  60.540  1.00  0.00           C
ATOM    433  HA  ALA A  33      41.970  30.150  60.290  1.00  0.00           H
ATOM    434  CB  ALA A  33      40.810  29.220  61.760  1.00  0.00           C
ATOM    435  HB1 ALA A  33      39.820  29.300  62.220  1.00  0.00           H
ATOM    436  HB2 ALA A  33      41.060  28.180  61.530  1.00  0.00           H
ATOM    437  HB3 ALA A  33      41.420  29.610  62.570  1.00  0.00           H
ATOM    438  C   ALA A  33      40.150  29.480  59.350  1.00  0.00           C
ATOM    439  O   ALA A  33      40.830  28.930  58.490  1.00  0.00           O
ATOM    440  N   LYS A  34      38.850  29.570  59.310  1.00  0.00           N
ATOM    441  H   LYS A  34      38.440  30.180  60.010  1.00  0.00           H
ATOM    442  CA  LYS A  34      38.060  29.240  58.070  1.00  0.00           C
ATOM    443  HA  LYS A  34      38.350  28.250  57.710  1.00  0.00           H
ATOM    444  CB  LYS A  34      36.540  29.400  58.230  1.00  0.00           C
ATOM    445  HB1 LYS A  34      36.080  29.220  57.260  1.00  0.00           H
ATOM    446  HB2 LYS A  34      36.260  30.360  58.660  1.00  0.00           H
ATOM    447  CG  LYS A  34      35.960  28.450  59.180  1.00  0.00           C
ATOM    448  HG1 LYS A  34      36.410  28.530  60.170  1.00  0.00           H
ATOM    449  HG2 LYS A  34      36.110  27.400  58.920  1.00  0.00           H
ATOM    450  CD  LYS A  34      34.430  28.720  59.370  1.00  0.00           C
ATOM    451  HD1 LYS A  34      34.070  28.610  58.350  1.00  0.00           H
ATOM    452  HD2 LYS A  34      34.230  29.700  59.790  1.00  0.00           H
ATOM    453  CE  LYS A  34      33.740  27.590  60.170  1.00  0.00           C
ATOM    454  HE1 LYS A  34      34.040  27.580  61.220  1.00  0.00           H
ATOM    455  HE2 LYS A  34      34.000  26.600  59.780  1.00  0.00           H
ATOM    456  NZ  LYS A  34      32.230  27.750  60.110  1.00  0.00           N
ATOM    457  HZ1 LYS A  34      31.990  28.610  60.590  1.00  0.00           H
ATOM    458  HZ2 LYS A  34      31.820  27.710  59.190  1.00  0.00           H
ATOM    459  HZ3 LYS A  34      31.820  27.020  60.680  1.00  0.00           H
ATOM    460  C   LYS A  34      38.510  30.090  56.890  1.00  0.00           C
ATOM    461  O   LYS A  34      38.680  29.560  55.810  1.00  0.00           O
ATOM    462  N   ALA A  35      38.840  31.380  57.090  1.00  0.00           N
ATOM    463  H   ALA A  35      38.610  31.840  57.960  1.00  0.00           H
ATOM    464  CA  ALA A  35      39.270  32.290  56.000  1.00  0.00           C
ATOM    465  HA  ALA A  35      38.500  32.340  55.230  1.00  0.00           H
ATOM    466  CB  ALA A  35      39.450  33.660  56.570  1.00  0.00           C
ATOM    467  HB1 ALA A  35      38.720  33.850  57.360  1.00  0.00           H
ATOM    468  HB2 ALA A  35      40.400  33.710  57.100  1.00  0.00           H
ATOM    469  HB3 ALA A  35      39.260  34.440  55.840  1.00  0.00           H
ATOM    470  C   ALA A  35      40.640  31.770  55.410  1.00  0.00           C
ATOM    471  O   ALA A  35      40.840  31.650  54.230  1.00  0.00           O
ATOM    472  N   GLN A  36      41.470  31.350  56.310  1.00  0.00           N
ATOM    473  H   GLN A  36      41.300  31.560  57.280  1.00  0.00           H
ATOM    474  CA  GLN A  36      42.790  30.840  55.970  1.00  0.00           C
ATOM    475  HA  GLN A  36      43.370  31.500  55.320  1.00  0.00           H
ATOM    476  CB  GLN A  36      43.570  30.710  57.280  1.00  0.00           C
ATOM    477  HB1 GLN A  36      43.020  30.080  57.980  1.00  0.00           H
ATOM    478  HB2 GLN A  36      43.670  31.690  57.730  1.00  0.00           H
ATOM    479  CG  GLN A  36      44.940  30.030  57.140  1.00  0.00           C
ATOM    480  HG1 GLN A  36      44.890  29.040  56.700  1.00  0.00           H
ATOM    481  HG2 GLN A  36      45.460  29.970  58.100  1.00  0.00           H
ATOM    482  CD  GLN A  36      45.900  30.700  56.230  1.00  0.00           C
ATOM    483  OE1 GLN A  36      46.640  31.600  56.520  1.00  0.00           O
ATOM    484  NE2 GLN A  36      45.900  30.260  55.020  1.00  0.00           N
ATOM    485 1HE2 GLN A  36      45.110  29.710  54.700  1.00  0.00           H
ATOM    486 2HE2 GLN A  36      46.740  30.370  54.470  1.00  0.00           H
ATOM    487  C   GLN A  36      42.680  29.460  55.310  1.00  0.00           C
ATOM    488  O   GLN A  36      43.400  29.170  54.330  1.00  0.00           O
ATOM    489  N   ARG A  37      41.700  28.650  55.710  1.00  0.00           N
ATOM    490  H   ARG A  37      41.130  28.990  56.470  1.00  0.00           H
ATOM    491  CA  ARG A  37      41.320  27.420  55.000  1.00  0.00           C
ATOM    492  HA  ARG A  37      42.220  26.800  54.940  1.00  0.00           H
ATOM    493  CB  ARG A  37      40.240  26.700  55.810  1.00  0.00           C
ATOM    494  HB1 ARG A  37      39.250  27.150  55.680  1.00  0.00           H
ATOM    495  HB2 ARG A  37      40.630  26.820  56.820  1.00  0.00           H
ATOM    496  CG  ARG A  37      40.160  25.180  55.430  1.00  0.00           C
ATOM    497  HG1 ARG A  37      40.160  25.040  54.350  1.00  0.00           H
ATOM    498  HG2 ARG A  37      39.210  24.780  55.780  1.00  0.00           H
ATOM    499  CD  ARG A  37      41.190  24.350  56.190  1.00  0.00           C
ATOM    500  HD1 ARG A  37      40.780  23.420  56.570  1.00  0.00           H
ATOM    501  HD2 ARG A  37      41.400  24.900  57.100  1.00  0.00           H
ATOM    502  NE  ARG A  37      42.460  24.210  55.370  1.00  0.00           N
ATOM    503  HE  ARG A  37      43.270  24.700  55.740  1.00  0.00           H
ATOM    504  CZ  ARG A  37      42.650  23.330  54.380  1.00  0.00           C
ATOM    505  NH1 ARG A  37      41.620  22.680  53.930  1.00  0.00           N
ATOM    506 1HH1 ARG A  37      40.670  22.780  54.270  1.00  0.00           H
ATOM    507 2HH1 ARG A  37      41.780  21.860  53.370  1.00  0.00           H
ATOM    508  NH2 ARG A  37      43.750  23.170  53.770  1.00  0.00           N
ATOM    509 1HH2 ARG A  37      44.590  23.660  54.040  1.00  0.00           H
ATOM    510 2HH2 ARG A  37      43.880  22.530  52.990  1.00  0.00           H
ATOM    511  C   ARG A  37      40.810  27.670  53.560  1.00  0.00           C
ATOM    512  O   ARG A  37      41.330  27.070  52.630  1.00  0.00           O
ATOM    513  N   GLU A  38      39.800  28.520  53.410  1.00  0.00           N
ATOM    514  H   GLU A  38      39.350  28.860  54.250  1.00  0.00           H
ATOM    515  CA  GLU A  38      39.170  28.960  52.140  1.00  0.00           C
ATOM    516  HA  GLU A  38      38.950  28.000  51.690  1.00  0.00           H
ATOM    517  CB  GLU A  38      37.950  29.790  52.390  1.00  0.00           C
ATOM    518  HB1 GLU A  38      37.710  30.420  51.530  1.00  0.00           H
ATOM    519  HB2 GLU A  38      38.190  30.500  53.180  1.00  0.00           H
ATOM    520  CG  GLU A  38      36.780  28.930  52.870  1.00  0.00           C
ATOM    521  HG1 GLU A  38      37.160  28.200  53.580  1.00  0.00           H
ATOM    522  HG2 GLU A  38      36.550  28.310  52.000  1.00  0.00           H
ATOM    523  CD  GLU A  38      35.640  29.810  53.380  1.00  0.00           C
ATOM    524  OE1 GLU A  38      35.480  31.010  53.020  1.00  0.00           O
ATOM    525  OE2 GLU A  38      34.880  29.350  54.250  1.00  0.00           O
ATOM    526  C   GLU A  38      40.140  29.590  51.120  1.00  0.00           C
ATOM    527  O   GLU A  38      40.130  29.220  49.940  1.00  0.00           O
ATOM    528  N   HIS A  39      41.070  30.500  51.540  1.00  0.00           N
ATOM    529  H   HIS A  39      41.060  30.840  52.490  1.00  0.00           H
ATOM    530  CA  HIS A  39      42.180  31.080  50.730  1.00  0.00           C
ATOM    531  HA  HIS A  39      41.760  31.470  49.800  1.00  0.00           H
ATOM    532  CB  HIS A  39      42.820  32.200  51.520  1.00  0.00           C
ATOM    533  HB1 HIS A  39      43.130  31.760  52.470  1.00  0.00           H
ATOM    534  HB2 HIS A  39      42.060  32.960  51.750  1.00  0.00           H
ATOM    535  CG  HIS A  39      43.900  32.900  50.850  1.00  0.00           C
ATOM    536  ND1 HIS A  39      45.180  32.360  50.610  1.00  0.00           N
ATOM    537  CE1 HIS A  39      45.950  33.430  50.220  1.00  0.00           C
ATOM    538  HE1 HIS A  39      46.990  33.380  49.940  1.00  0.00           H
ATOM    539  NE2 HIS A  39      45.250  34.550  50.220  1.00  0.00           N
ATOM    540  HE2 HIS A  39      45.520  35.450  49.850  1.00  0.00           H
ATOM    541  CD2 HIS A  39      43.960  34.250  50.670  1.00  0.00           C
ATOM    542  HD2 HIS A  39      43.130  34.930  50.800  1.00  0.00           H
ATOM    543  C   HIS A  39      43.170  29.950  50.360  1.00  0.00           C
ATOM    544  O   HIS A  39      43.680  29.830  49.250  1.00  0.00           O
ATOM    545  N   GLY A  40      43.340  29.020  51.260  1.00  0.00           N
ATOM    546  H   GLY A  40      43.190  29.350  52.200  1.00  0.00           H
ATOM    547  CA  GLY A  40      44.240  27.840  51.050  1.00  0.00           C
ATOM    548  HA1 GLY A  40      44.350  27.410  52.040  1.00  0.00           H
ATOM    549  HA2 GLY A  40      45.130  28.270  50.570  1.00  0.00           H
ATOM    550  C   GLY A  40      43.700  26.770  50.090  1.00  0.00           C
ATOM    551  O   GLY A  40      44.380  26.210  49.250  1.00  0.00           O
ATOM    552  N   VAL A  41      42.360  26.520  50.160  1.00  0.00           N
ATOM    553  H   VAL A  41      41.840  26.710  51.000  1.00  0.00           H
ATOM    554  CA  VAL A  41      41.580  25.720  49.200  1.00  0.00           C
ATOM    555  HA  VAL A  41      42.250  24.860  49.150  1.00  0.00           H
ATOM    556  CB  VAL A  41      40.260  25.220  49.770  1.00  0.00           C
ATOM    557  HB  VAL A  41      39.660  26.070  50.090  1.00  0.00           H
ATOM    558  CG1 VAL A  41      39.470  24.380  48.680  1.00  0.00           C
ATOM    559 1HG1 VAL A  41      39.180  25.110  47.930  1.00  0.00           H
ATOM    560 2HG1 VAL A  41      40.050  23.600  48.180  1.00  0.00           H
ATOM    561 3HG1 VAL A  41      38.600  23.890  49.120  1.00  0.00           H
ATOM    562  CG2 VAL A  41      40.560  24.280  50.930  1.00  0.00           C
ATOM    563 1HG2 VAL A  41      39.630  24.100  51.460  1.00  0.00           H
ATOM    564 2HG2 VAL A  41      41.070  23.340  50.710  1.00  0.00           H
ATOM    565 3HG2 VAL A  41      41.220  24.830  51.600  1.00  0.00           H
ATOM    566  C   VAL A  41      41.600  26.380  47.800  1.00  0.00           C
ATOM    567  O   VAL A  41      41.770  25.650  46.790  1.00  0.00           O
ATOM    568  N   LEU A  42      41.650  27.740  47.700  1.00  0.00           N
ATOM    569  H   LEU A  42      41.530  28.220  48.580  1.00  0.00           H
ATOM    570  CA  LEU A  42      41.760  28.540  46.470  1.00  0.00           C
ATOM    571  HA  LEU A  42      41.150  27.960  45.780  1.00  0.00           H
ATOM    572  CB  LEU A  42      41.330  29.940  46.690  1.00  0.00           C
ATOM    573  HB1 LEU A  42      41.920  30.290  47.540  1.00  0.00           H
ATOM    574  HB2 LEU A  42      40.250  29.860  46.800  1.00  0.00           H
ATOM    575  CG  LEU A  42      41.520  31.050  45.640  1.00  0.00           C
ATOM    576  HG  LEU A  42      42.580  31.130  45.390  1.00  0.00           H
ATOM    577  CD1 LEU A  42      40.800  30.630  44.330  1.00  0.00           C
ATOM    578 1HD1 LEU A  42      41.290  29.750  43.910  1.00  0.00           H
ATOM    579 2HD1 LEU A  42      39.780  30.330  44.590  1.00  0.00           H
ATOM    580 3HD1 LEU A  42      40.890  31.500  43.680  1.00  0.00           H
ATOM    581  CD2 LEU A  42      41.010  32.420  46.120  1.00  0.00           C
ATOM    582 1HD2 LEU A  42      41.280  32.650  47.160  1.00  0.00           H
ATOM    583 2HD2 LEU A  42      41.340  33.210  45.450  1.00  0.00           H
ATOM    584 3HD2 LEU A  42      39.920  32.380  46.060  1.00  0.00           H
ATOM    585  C   LEU A  42      43.190  28.530  45.850  1.00  0.00           C
ATOM    586  O   LEU A  42      43.350  28.280  44.630  1.00  0.00           O
ATOM    587  N   GLY A  43      44.260  28.690  46.700  1.00  0.00           N
ATOM    588  H   GLY A  43      44.150  29.110  47.610  1.00  0.00           H
ATOM    589  CA  GLY A  43      45.640  28.200  46.340  1.00  0.00           C
ATOM    590  HA1 GLY A  43      46.240  28.290  47.250  1.00  0.00           H
ATOM    591  HA2 GLY A  43      46.070  28.880  45.600  1.00  0.00           H
ATOM    592  C   GLY A  43      45.700  26.750  45.810  1.00  0.00           C
ATOM    593  O   GLY A  43      46.290  26.450  44.770  1.00  0.00           O
ATOM    594  N   GLY A  44      45.010  25.790  46.470  1.00  0.00           N
ATOM    595  H   GLY A  44      44.560  26.100  47.320  1.00  0.00           H
ATOM    596  CA  GLY A  44      44.830  24.420  45.990  1.00  0.00           C
ATOM    597  HA1 GLY A  44      44.210  23.830  46.670  1.00  0.00           H
ATOM    598  HA2 GLY A  44      45.690  23.750  45.970  1.00  0.00           H
ATOM    599  C   GLY A  44      44.280  24.250  44.600  1.00  0.00           C
ATOM    600  O   GLY A  44      44.910  23.630  43.780  1.00  0.00           O
ATOM    601  N   LYS A  45      43.210  24.970  44.170  1.00  0.00           N
ATOM    602  H   LYS A  45      42.820  25.580  44.860  1.00  0.00           H
ATOM    603  CA  LYS A  45      42.710  25.010  42.850  1.00  0.00           C
ATOM    604  HA  LYS A  45      42.620  23.960  42.550  1.00  0.00           H
ATOM    605  CB  LYS A  45      41.430  25.760  42.710  1.00  0.00           C
ATOM    606  HB1 LYS A  45      41.120  25.520  41.690  1.00  0.00           H
ATOM    607  HB2 LYS A  45      41.590  26.830  42.840  1.00  0.00           H
ATOM    608  CG  LYS A  45      40.250  25.530  43.650  1.00  0.00           C
ATOM    609  HG1 LYS A  45      39.360  25.780  43.080  1.00  0.00           H
ATOM    610  HG2 LYS A  45      40.290  26.240  44.470  1.00  0.00           H
ATOM    611  CD  LYS A  45      40.130  24.130  44.290  1.00  0.00           C
ATOM    612  HD1 LYS A  45      41.010  23.880  44.880  1.00  0.00           H
ATOM    613  HD2 LYS A  45      40.090  23.390  43.480  1.00  0.00           H
ATOM    614  CE  LYS A  45      38.830  23.890  45.070  1.00  0.00           C
ATOM    615  HE1 LYS A  45      38.000  23.860  44.370  1.00  0.00           H
ATOM    616  HE2 LYS A  45      38.640  24.570  45.900  1.00  0.00           H
ATOM    617  NZ  LYS A  45      38.810  22.530  45.750  1.00  0.00           N
ATOM    618  HZ1 LYS A  45      39.040  21.820  45.070  1.00  0.00           H
ATOM    619  HZ2 LYS A  45      39.530  22.390  46.440  1.00  0.00           H
ATOM    620  HZ3 LYS A  45      37.890  22.330  46.120  1.00  0.00           H
ATOM    621  C   LYS A  45      43.720  25.570  41.870  1.00  0.00           C
ATOM    622  O   LYS A  45      43.830  24.950  40.790  1.00  0.00           O
ATOM    623  N   LEU A  46      44.400  26.720  42.200  1.00  0.00           N
ATOM    624  H   LEU A  46      44.120  27.130  43.080  1.00  0.00           H
ATOM    625  CA  LEU A  46      45.360  27.440  41.320  1.00  0.00           C
ATOM    626  HA  LEU A  46      44.910  27.620  40.340  1.00  0.00           H
ATOM    627  CB  LEU A  46      45.640  28.790  42.030  1.00  0.00           C
ATOM    628  HB1 LEU A  46      46.440  29.270  41.460  1.00  0.00           H
ATOM    629  HB2 LEU A  46      45.970  28.550  43.050  1.00  0.00           H
ATOM    630  CG  LEU A  46      44.420  29.780  41.940  1.00  0.00           C
ATOM    631  HG  LEU A  46      43.470  29.280  42.160  1.00  0.00           H
ATOM    632  CD1 LEU A  46      44.530  30.930  42.940  1.00  0.00           C
ATOM    633 1HD1 LEU A  46      43.660  31.550  42.720  1.00  0.00           H
ATOM    634 2HD1 LEU A  46      44.620  30.550  43.960  1.00  0.00           H
ATOM    635 3HD1 LEU A  46      45.430  31.500  42.710  1.00  0.00           H
ATOM    636  CD2 LEU A  46      44.330  30.420  40.560  1.00  0.00           C
ATOM    637 1HD2 LEU A  46      43.400  31.000  40.510  1.00  0.00           H
ATOM    638 2HD2 LEU A  46      45.170  31.110  40.460  1.00  0.00           H
ATOM    639 3HD2 LEU A  46      44.280  29.660  39.780  1.00  0.00           H
ATOM    640  C   LEU A  46      46.630  26.550  41.110  1.00  0.00           C
ATOM    641  O   LEU A  46      47.150  26.460  39.980  1.00  0.00           O
ATOM    642  N   ARG A  47      47.190  25.920  42.140  1.00  0.00           N
ATOM    643  H   ARG A  47      46.730  26.060  43.030  1.00  0.00           H
ATOM    644  CA  ARG A  47      48.440  25.210  42.070  1.00  0.00           C
ATOM    645  HA  ARG A  47      48.980  25.590  41.200  1.00  0.00           H
ATOM    646  CB  ARG A  47      49.160  25.450  43.350  1.00  0.00           C
ATOM    647  HB1 ARG A  47      48.660  24.980  44.200  1.00  0.00           H
ATOM    648  HB2 ARG A  47      49.070  26.540  43.420  1.00  0.00           H
ATOM    649  CG  ARG A  47      50.640  25.120  43.200  1.00  0.00           C
ATOM    650  HG1 ARG A  47      51.160  25.610  42.380  1.00  0.00           H
ATOM    651  HG2 ARG A  47      50.760  24.040  43.030  1.00  0.00           H
ATOM    652  CD  ARG A  47      51.410  25.280  44.490  1.00  0.00           C
ATOM    653  HD1 ARG A  47      51.290  26.290  44.880  1.00  0.00           H
ATOM    654  HD2 ARG A  47      52.440  24.970  44.290  1.00  0.00           H
ATOM    655  NE  ARG A  47      50.930  24.370  45.540  1.00  0.00           N
ATOM    656  HE  ARG A  47      50.320  24.710  46.260  1.00  0.00           H
ATOM    657  CZ  ARG A  47      51.260  23.090  45.600  1.00  0.00           C
ATOM    658  NH1 ARG A  47      50.690  22.320  46.470  1.00  0.00           N
ATOM    659 1HH1 ARG A  47      49.940  22.810  46.930  1.00  0.00           H
ATOM    660 2HH1 ARG A  47      50.770  21.320  46.320  1.00  0.00           H
ATOM    661  NH2 ARG A  47      51.970  22.470  44.730  1.00  0.00           N
ATOM    662 1HH2 ARG A  47      52.420  23.040  44.030  1.00  0.00           H
ATOM    663 2HH2 ARG A  47      52.200  21.490  44.780  1.00  0.00           H
ATOM    664  C   ARG A  47      48.240  23.710  41.840  1.00  0.00           C
ATOM    665  O   ARG A  47      48.730  23.130  40.880  1.00  0.00           O
ATOM    666  N   GLN A  48      47.670  23.100  42.840  1.00  0.00           N
ATOM    667  H   GLN A  48      47.200  23.690  43.510  1.00  0.00           H
ATOM    668  CA  GLN A  48      47.720  21.600  43.050  1.00  0.00           C
ATOM    669  HA  GLN A  48      48.700  21.270  42.730  1.00  0.00           H
ATOM    670  CB  GLN A  48      47.410  21.420  44.550  1.00  0.00           C
ATOM    671  HB1 GLN A  48      46.410  21.810  44.720  1.00  0.00           H
ATOM    672  HB2 GLN A  48      48.020  22.090  45.160  1.00  0.00           H
ATOM    673  CG  GLN A  48      47.610  19.960  45.050  1.00  0.00           C
ATOM    674  HG1 GLN A  48      46.890  19.360  44.490  1.00  0.00           H
ATOM    675  HG2 GLN A  48      47.450  19.950  46.120  1.00  0.00           H
ATOM    676  CD  GLN A  48      49.090  19.460  44.890  1.00  0.00           C
ATOM    677  OE1 GLN A  48      49.950  19.780  45.610  1.00  0.00           O
ATOM    678  NE2 GLN A  48      49.360  18.690  43.860  1.00  0.00           N
ATOM    679 1HE2 GLN A  48      48.640  18.410  43.200  1.00  0.00           H
ATOM    680 2HE2 GLN A  48      50.330  18.550  43.600  1.00  0.00           H
ATOM    681  C   GLN A  48      46.710  20.820  42.170  1.00  0.00           C
ATOM    682  O   GLN A  48      47.080  19.710  41.750  1.00  0.00           O
ATOM    683  N   ARG A  49      45.590  21.430  41.720  1.00  0.00           N
ATOM    684  H   ARG A  49      45.250  22.280  42.160  1.00  0.00           H
ATOM    685  CA  ARG A  49      44.730  20.870  40.720  1.00  0.00           C
ATOM    686  HA  ARG A  49      44.880  19.790  40.730  1.00  0.00           H
ATOM    687  CB  ARG A  49      43.330  21.170  41.240  1.00  0.00           C
ATOM    688  HB1 ARG A  49      43.240  22.250  41.210  1.00  0.00           H
ATOM    689  HB2 ARG A  49      43.110  20.790  42.240  1.00  0.00           H
ATOM    690  CG  ARG A  49      42.300  20.520  40.320  1.00  0.00           C
ATOM    691  HG1 ARG A  49      42.460  19.450  40.220  1.00  0.00           H
ATOM    692  HG2 ARG A  49      42.260  20.980  39.330  1.00  0.00           H
ATOM    693  CD  ARG A  49      40.900  20.610  40.930  1.00  0.00           C
ATOM    694  HD1 ARG A  49      40.170  20.240  40.200  1.00  0.00           H
ATOM    695  HD2 ARG A  49      40.710  21.650  41.190  1.00  0.00           H
ATOM    696  NE  ARG A  49      40.750  19.840  42.190  1.00  0.00           N
ATOM    697  HE  ARG A  49      40.730  20.410  43.020  1.00  0.00           H
ATOM    698  CZ  ARG A  49      40.740  18.510  42.320  1.00  0.00           C
ATOM    699  NH1 ARG A  49      40.700  17.990  43.480  1.00  0.00           N
ATOM    700 1HH1 ARG A  49      40.490  18.610  44.250  1.00  0.00           H
ATOM    701 2HH1 ARG A  49      40.510  17.000  43.530  1.00  0.00           H
ATOM    702  NH2 ARG A  49      40.820  17.670  41.350  1.00  0.00           N
ATOM    703 1HH2 ARG A  49      40.870  17.870  40.360  1.00  0.00           H
ATOM    704 2HH2 ARG A  49      40.980  16.700  41.560  1.00  0.00           H
ATOM    705  C   ARG A  49      45.010  21.290  39.280  1.00  0.00           C
ATOM    706  O   ARG A  49      44.690  20.520  38.450  1.00  0.00           O
ATOM    707  N   LEU A  50      45.470  22.490  39.050  1.00  0.00           N
ATOM    708  H   LEU A  50      45.650  23.210  39.740  1.00  0.00           H
ATOM    709  CA  LEU A  50      45.580  23.040  37.700  1.00  0.00           C
ATOM    710  HA  LEU A  50      45.000  22.450  36.990  1.00  0.00           H
ATOM    711  CB  LEU A  50      44.960  24.450  37.650  1.00  0.00           C
ATOM    712  HB1 LEU A  50      45.360  24.770  36.680  1.00  0.00           H
ATOM    713  HB2 LEU A  50      45.320  25.020  38.500  1.00  0.00           H
ATOM    714  CG  LEU A  50      43.460  24.450  37.760  1.00  0.00           C
ATOM    715  HG  LEU A  50      43.220  24.090  38.760  1.00  0.00           H
ATOM    716  CD1 LEU A  50      42.860  25.890  37.610  1.00  0.00           C
ATOM    717 1HD1 LEU A  50      43.100  26.160  36.580  1.00  0.00           H
ATOM    718 2HD1 LEU A  50      41.780  25.930  37.720  1.00  0.00           H
ATOM    719 3HD1 LEU A  50      43.320  26.480  38.400  1.00  0.00           H
ATOM    720  CD2 LEU A  50      42.760  23.530  36.740  1.00  0.00           C
ATOM    721 1HD2 LEU A  50      43.310  23.550  35.810  1.00  0.00           H
ATOM    722 2HD2 LEU A  50      42.650  22.590  37.280  1.00  0.00           H
ATOM    723 3HD2 LEU A  50      41.800  23.970  36.470  1.00  0.00           H
ATOM    724  C   LEU A  50      46.930  23.020  37.110  1.00  0.00           C
ATOM    725  O   LEU A  50      47.060  22.730  35.950  1.00  0.00           O
ATOM    726  N   GLY A  51      48.010  23.420  37.880  1.00  0.00           N
ATOM    727  H   GLY A  51      47.810  23.790  38.800  1.00  0.00           H
ATOM    728  CA  GLY A  51      49.390  23.440  37.400  1.00  0.00           C
ATOM    729  HA1 GLY A  51      49.560  22.660  36.650  1.00  0.00           H
ATOM    730  HA2 GLY A  51      50.040  23.170  38.240  1.00  0.00           H
ATOM    731  C   GLY A  51      49.900  24.860  37.020  1.00  0.00           C
ATOM    732  O   GLY A  51      50.800  24.920  36.240  1.00  0.00           O
ATOM    733  N   LEU A  52      49.270  25.910  37.560  1.00  0.00           N
ATOM    734  H   LEU A  52      48.610  25.780  38.310  1.00  0.00           H
ATOM    735  CA  LEU A  52      49.990  27.200  37.540  1.00  0.00           C
ATOM    736  HA  LEU A  52      50.390  27.310  36.540  1.00  0.00           H
ATOM    737  CB  LEU A  52      49.070  28.370  37.920  1.00  0.00           C
ATOM    738  HB1 LEU A  52      49.690  29.260  38.030  1.00  0.00           H
ATOM    739  HB2 LEU A  52      48.720  28.260  38.940  1.00  0.00           H
ATOM    740  CG  LEU A  52      47.800  28.460  37.030  1.00  0.00           C
ATOM    741  HG  LEU A  52      47.220  27.550  36.880  1.00  0.00           H
ATOM    742  CD1 LEU A  52      46.720  29.300  37.580  1.00  0.00           C
ATOM    743 1HD1 LEU A  52      45.750  29.270  37.080  1.00  0.00           H
ATOM    744 2HD1 LEU A  52      46.610  29.000  38.620  1.00  0.00           H
ATOM    745 3HD1 LEU A  52      47.080  30.330  37.680  1.00  0.00           H
ATOM    746  CD2 LEU A  52      48.140  29.050  35.630  1.00  0.00           C
ATOM    747 1HD2 LEU A  52      47.220  29.070  35.040  1.00  0.00           H
ATOM    748 2HD2 LEU A  52      48.490  30.070  35.720  1.00  0.00           H
ATOM    749 3HD2 LEU A  52      48.890  28.470  35.100  1.00  0.00           H
ATOM    750  C   LEU A  52      51.190  27.140  38.540  1.00  0.00           C
ATOM    751  O   LEU A  52      51.140  26.430  39.550  1.00  0.00           O
ATOM    752  N   GLN A  53      52.240  27.850  38.160  1.00  0.00           N
ATOM    753  H   GLN A  53      52.160  28.370  37.290  1.00  0.00           H
ATOM    754  CA  GLN A  53      53.340  28.250  39.020  1.00  0.00           C
ATOM    755  HA  GLN A  53      53.680  27.380  39.580  1.00  0.00           H
ATOM    756  CB  GLN A  53      54.490  28.810  38.120  1.00  0.00           C
ATOM    757  HB1 GLN A  53      54.160  29.660  37.520  1.00  0.00           H
ATOM    758  HB2 GLN A  53      54.810  28.040  37.420  1.00  0.00           H
ATOM    759  CG  GLN A  53      55.700  29.170  39.040  1.00  0.00           C
ATOM    760  HG1 GLN A  53      55.380  29.960  39.720  1.00  0.00           H
ATOM    761  HG2 GLN A  53      56.430  29.710  38.430  1.00  0.00           H
ATOM    762  CD  GLN A  53      56.350  27.990  39.720  1.00  0.00           C
ATOM    763  OE1 GLN A  53      56.960  27.100  39.150  1.00  0.00           O
ATOM    764  NE2 GLN A  53      56.190  27.860  41.040  1.00  0.00           N
ATOM    765 1HE2 GLN A  53      55.540  28.460  41.520  1.00  0.00           H
ATOM    766 2HE2 GLN A  53      56.590  27.000  41.410  1.00  0.00           H
ATOM    767  C   GLN A  53      52.750  29.310  40.050  1.00  0.00           C
ATOM    768  O   GLN A  53      52.690  30.490  39.690  1.00  0.00           O
ATOM    769  N   LEU A  54      52.230  28.890  41.200  1.00  0.00           N
ATOM    770  H   LEU A  54      52.320  27.900  41.400  1.00  0.00           H
ATOM    771  CA  LEU A  54      51.920  29.740  42.350  1.00  0.00           C
ATOM    772  HA  LEU A  54      51.430  30.600  41.900  1.00  0.00           H
ATOM    773  CB  LEU A  54      50.950  28.960  43.260  1.00  0.00           C
ATOM    774  HB1 LEU A  54      51.490  28.150  43.740  1.00  0.00           H
ATOM    775  HB2 LEU A  54      50.250  28.470  42.580  1.00  0.00           H
ATOM    776  CG  LEU A  54      50.190  29.770  44.280  1.00  0.00           C
ATOM    777  HG  LEU A  54      50.910  30.300  44.910  1.00  0.00           H
ATOM    778  CD1 LEU A  54      49.130  30.600  43.710  1.00  0.00           C
ATOM    779 1HD1 LEU A  54      49.450  31.260  42.900  1.00  0.00           H
ATOM    780 2HD1 LEU A  54      48.330  30.000  43.280  1.00  0.00           H
ATOM    781 3HD1 LEU A  54      48.610  31.170  44.480  1.00  0.00           H
ATOM    782  CD2 LEU A  54      49.570  28.720  45.200  1.00  0.00           C
ATOM    783 1HD2 LEU A  54      48.730  28.250  44.690  1.00  0.00           H
ATOM    784 2HD2 LEU A  54      50.290  28.030  45.610  1.00  0.00           H
ATOM    785 3HD2 LEU A  54      49.130  29.340  45.980  1.00  0.00           H
ATOM    786  C   LEU A  54      53.260  30.220  42.990  1.00  0.00           C
ATOM    787  O   LEU A  54      54.060  29.420  43.540  1.00  0.00           O
ATOM    788  N   LEU A  55      53.460  31.560  43.000  1.00  0.00           N
ATOM    789  H   LEU A  55      52.870  32.150  42.420  1.00  0.00           H
ATOM    790  CA  LEU A  55      54.330  32.300  43.920  1.00  0.00           C
ATOM    791  HA  LEU A  55      55.050  31.630  44.390  1.00  0.00           H
ATOM    792  CB  LEU A  55      55.000  33.540  43.270  1.00  0.00           C
ATOM    793  HB1 LEU A  55      55.490  34.060  44.100  1.00  0.00           H
ATOM    794  HB2 LEU A  55      54.290  34.270  42.890  1.00  0.00           H
ATOM    795  CG  LEU A  55      55.820  33.210  42.040  1.00  0.00           C
ATOM    796  HG  LEU A  55      55.150  32.950  41.210  1.00  0.00           H
ATOM    797  CD1 LEU A  55      56.760  34.370  41.630  1.00  0.00           C
ATOM    798 1HD1 LEU A  55      56.880  34.100  40.580  1.00  0.00           H
ATOM    799 2HD1 LEU A  55      56.280  35.350  41.640  1.00  0.00           H
ATOM    800 3HD1 LEU A  55      57.650  34.460  42.250  1.00  0.00           H
ATOM    801  CD2 LEU A  55      56.720  31.940  42.140  1.00  0.00           C
ATOM    802 1HD2 LEU A  55      57.390  32.010  41.280  1.00  0.00           H
ATOM    803 2HD2 LEU A  55      57.340  32.060  43.030  1.00  0.00           H
ATOM    804 3HD2 LEU A  55      56.220  30.970  42.150  1.00  0.00           H
ATOM    805  C   LEU A  55      53.470  32.890  45.110  1.00  0.00           C
ATOM    806  O   LEU A  55      52.380  33.380  44.800  1.00  0.00           O
ATOM    807  N   GLU A  56      53.940  32.830  46.330  1.00  0.00           N
ATOM    808  H   GLU A  56      54.820  32.380  46.530  1.00  0.00           H
ATOM    809  CA  GLU A  56      53.160  33.220  47.520  1.00  0.00           C
ATOM    810  HA  GLU A  56      52.190  33.610  47.220  1.00  0.00           H
ATOM    811  CB  GLU A  56      52.880  31.950  48.330  1.00  0.00           C
ATOM    812  HB1 GLU A  56      52.130  32.220  49.070  1.00  0.00           H
ATOM    813  HB2 GLU A  56      53.810  31.710  48.840  1.00  0.00           H
ATOM    814  CG  GLU A  56      52.340  30.760  47.580  1.00  0.00           C
ATOM    815  HG1 GLU A  56      53.160  30.370  46.970  1.00  0.00           H
ATOM    816  HG2 GLU A  56      51.560  31.060  46.870  1.00  0.00           H
ATOM    817  CD  GLU A  56      51.740  29.640  48.460  1.00  0.00           C
ATOM    818  OE1 GLU A  56      50.580  29.640  49.010  1.00  0.00           O
ATOM    819  OE2 GLU A  56      52.490  28.660  48.580  1.00  0.00           O
ATOM    820  C   GLU A  56      53.830  34.260  48.400  1.00  0.00           C
ATOM    821  O   GLU A  56      54.720  33.930  49.250  1.00  0.00           O
ATOM    822  N   LEU A  57      53.380  35.480  48.330  1.00  0.00           N
ATOM    823  H   LEU A  57      52.660  35.780  47.690  1.00  0.00           H
ATOM    824  CA  LEU A  57      53.840  36.460  49.300  1.00  0.00           C
ATOM    825  HA  LEU A  57      54.930  36.470  49.260  1.00  0.00           H
ATOM    826  CB  LEU A  57      53.430  37.880  48.860  1.00  0.00           C
ATOM    827  HB1 LEU A  57      53.640  38.630  49.620  1.00  0.00           H
ATOM    828  HB2 LEU A  57      52.340  37.910  48.790  1.00  0.00           H
ATOM    829  CG  LEU A  57      53.890  38.340  47.500  1.00  0.00           C
ATOM    830  HG  LEU A  57      53.680  37.650  46.680  1.00  0.00           H
ATOM    831  CD1 LEU A  57      53.220  39.670  47.180  1.00  0.00           C
ATOM    832 1HD1 LEU A  57      53.420  40.350  48.010  1.00  0.00           H
ATOM    833 2HD1 LEU A  57      53.530  40.030  46.210  1.00  0.00           H
ATOM    834 3HD1 LEU A  57      52.140  39.600  47.020  1.00  0.00           H
ATOM    835  CD2 LEU A  57      55.390  38.590  47.600  1.00  0.00           C
ATOM    836 1HD2 LEU A  57      55.790  39.060  46.700  1.00  0.00           H
ATOM    837 2HD2 LEU A  57      55.680  39.210  48.450  1.00  0.00           H
ATOM    838 3HD2 LEU A  57      55.960  37.680  47.720  1.00  0.00           H
ATOM    839  C   LEU A  57      53.410  36.130  50.720  1.00  0.00           C
ATOM    840  O   LEU A  57      52.310  35.650  51.050  1.00  0.00           O
ATOM    841  N   PRO A  58      54.330  36.490  51.660  1.00  0.00           N
ATOM    842  CD  PRO A  58      55.630  37.110  51.470  1.00  0.00           C
ATOM    843  HD1 PRO A  58      55.730  37.900  50.720  1.00  0.00           H
ATOM    844  HD2 PRO A  58      56.330  36.310  51.250  1.00  0.00           H
ATOM    845  CG  PRO A  58      55.950  37.640  52.850  1.00  0.00           C
ATOM    846  HG1 PRO A  58      55.590  38.660  52.980  1.00  0.00           H
ATOM    847  HG2 PRO A  58      57.040  37.700  52.920  1.00  0.00           H
ATOM    848  CB  PRO A  58      55.360  36.660  53.800  1.00  0.00           C
ATOM    849  HB1 PRO A  58      55.280  37.090  54.800  1.00  0.00           H
ATOM    850  HB2 PRO A  58      55.920  35.720  53.810  1.00  0.00           H
ATOM    851  CA  PRO A  58      54.040  36.430  53.120  1.00  0.00           C
ATOM    852  HA  PRO A  58      53.760  35.420  53.420  1.00  0.00           H
ATOM    853  C   PRO A  58      52.920  37.380  53.580  1.00  0.00           C
ATOM    854  O   PRO A  58      52.800  38.540  53.100  1.00  0.00           O
ATOM    855  N   PRO A  59      52.150  36.990  54.620  1.00  0.00           N
ATOM    856  CD  PRO A  59      52.110  35.680  55.230  1.00  0.00           C
ATOM    857  HD1 PRO A  59      53.060  35.440  55.720  1.00  0.00           H
ATOM    858  HD2 PRO A  59      51.900  34.960  54.440  1.00  0.00           H
ATOM    859  CG  PRO A  59      50.870  35.690  56.110  1.00  0.00           C
ATOM    860  HG1 PRO A  59      50.980  35.160  57.060  1.00  0.00           H
ATOM    861  HG2 PRO A  59      50.010  35.290  55.580  1.00  0.00           H
ATOM    862  CB  PRO A  59      50.550  37.130  56.430  1.00  0.00           C
ATOM    863  HB1 PRO A  59      50.900  37.260  57.460  1.00  0.00           H
ATOM    864  HB2 PRO A  59      49.490  37.350  56.430  1.00  0.00           H
ATOM    865  CA  PRO A  59      51.290  37.940  55.430  1.00  0.00           C
ATOM    866  HA  PRO A  59      50.610  38.480  54.770  1.00  0.00           H
ATOM    867  C   PRO A  59      52.050  39.070  56.090  1.00  0.00           C
ATOM    868  O   PRO A  59      53.300  39.030  56.190  1.00  0.00           O
ATOM    869  N   GLU A  60      51.390  40.180  56.300  1.00  0.00           N
ATOM    870  H   GLU A  60      50.470  40.330  55.920  1.00  0.00           H
ATOM    871  CA  GLU A  60      52.020  41.340  56.910  1.00  0.00           C
ATOM    872  HA  GLU A  60      52.830  40.940  57.530  1.00  0.00           H
ATOM    873  CB  GLU A  60      52.590  42.240  55.820  1.00  0.00           C
ATOM    874  HB1 GLU A  60      51.810  42.720  55.240  1.00  0.00           H
ATOM    875  HB2 GLU A  60      53.300  41.600  55.300  1.00  0.00           H
ATOM    876  CG  GLU A  60      53.390  43.410  56.400  1.00  0.00           C
ATOM    877  HG1 GLU A  60      54.060  42.980  57.140  1.00  0.00           H
ATOM    878  HG2 GLU A  60      52.660  44.080  56.860  1.00  0.00           H
ATOM    879  CD  GLU A  60      54.210  44.170  55.340  1.00  0.00           C
ATOM    880  OE1 GLU A  60      54.210  43.740  54.170  1.00  0.00           O
ATOM    881  OE2 GLU A  60      55.030  45.070  55.720  1.00  0.00           O
ATOM    882  C   GLU A  60      50.970  42.080  57.760  1.00  0.00           C
ATOM    883  O   GLU A  60      49.890  42.460  57.240  1.00  0.00           O
ATOM    884  N   GLU A  61      51.210  42.160  59.040  1.00  0.00           N
ATOM    885  H   GLU A  61      52.080  41.770  59.370  1.00  0.00           H
ATOM    886  CA  GLU A  61      50.140  42.370  59.990  1.00  0.00           C
ATOM    887  HA  GLU A  61      49.270  41.730  59.810  1.00  0.00           H
ATOM    888  CB  GLU A  61      50.530  41.890  61.440  1.00  0.00           C
ATOM    889  HB1 GLU A  61      49.680  42.220  62.040  1.00  0.00           H
ATOM    890  HB2 GLU A  61      51.380  42.490  61.770  1.00  0.00           H
ATOM    891  CG  GLU A  61      50.870  40.410  61.560  1.00  0.00           C
ATOM    892  HG1 GLU A  61      51.330  40.070  62.490  1.00  0.00           H
ATOM    893  HG2 GLU A  61      51.550  40.030  60.800  1.00  0.00           H
ATOM    894  CD  GLU A  61      49.700  39.470  61.500  1.00  0.00           C
ATOM    895  OE1 GLU A  61      48.570  39.860  61.810  1.00  0.00           O
ATOM    896  OE2 GLU A  61      49.930  38.270  61.240  1.00  0.00           O
ATOM    897  C   GLU A  61      49.660  43.840  60.160  1.00  0.00           C
ATOM    898  O   GLU A  61      48.450  44.140  60.330  1.00  0.00           O
ATOM    899  N   SER A  62      50.530  44.800  59.930  1.00  0.00           N
ATOM    900  H   SER A  62      51.440  44.430  59.690  1.00  0.00           H
ATOM    901  CA  SER A  62      50.320  46.210  59.630  1.00  0.00           C
ATOM    902  HA  SER A  62      49.880  46.700  60.490  1.00  0.00           H
ATOM    903  CB  SER A  62      51.700  46.880  59.380  1.00  0.00           C
ATOM    904  HB1 SER A  62      52.330  46.710  60.250  1.00  0.00           H
ATOM    905  HB2 SER A  62      51.610  47.960  59.230  1.00  0.00           H
ATOM    906  OG  SER A  62      52.350  46.430  58.180  1.00  0.00           O
ATOM    907  HG  SER A  62      53.010  45.770  58.390  1.00  0.00           H
ATOM    908  C   SER A  62      49.450  46.500  58.380  1.00  0.00           C
ATOM    909  O   SER A  62      49.060  47.650  58.220  1.00  0.00           O
ATOM    910  N   LEU A  63      49.260  45.460  57.550  1.00  0.00           N
ATOM    911  H   LEU A  63      49.630  44.610  57.950  1.00  0.00           H
ATOM    912  CA  LEU A  63      48.540  45.530  56.210  1.00  0.00           C
ATOM    913  HA  LEU A  63      48.030  46.490  56.110  1.00  0.00           H
ATOM    914  CB  LEU A  63      49.570  45.550  55.040  1.00  0.00           C
ATOM    915  HB1 LEU A  63      48.890  45.670  54.200  1.00  0.00           H
ATOM    916  HB2 LEU A  63      50.100  44.600  55.000  1.00  0.00           H
ATOM    917  CG  LEU A  63      50.680  46.600  54.980  1.00  0.00           C
ATOM    918  HG  LEU A  63      51.380  46.620  55.810  1.00  0.00           H
ATOM    919  CD1 LEU A  63      51.510  46.300  53.680  1.00  0.00           C
ATOM    920 1HD1 LEU A  63      52.000  45.330  53.740  1.00  0.00           H
ATOM    921 2HD1 LEU A  63      50.870  46.310  52.800  1.00  0.00           H
ATOM    922 3HD1 LEU A  63      52.330  47.020  53.610  1.00  0.00           H
ATOM    923  CD2 LEU A  63      50.190  48.060  54.860  1.00  0.00           C
ATOM    924 1HD2 LEU A  63      49.670  48.340  55.770  1.00  0.00           H
ATOM    925 2HD2 LEU A  63      51.160  48.540  54.750  1.00  0.00           H
ATOM    926 3HD2 LEU A  63      49.570  48.150  53.970  1.00  0.00           H
ATOM    927  C   LEU A  63      47.550  44.360  56.100  1.00  0.00           C
ATOM    928  O   LEU A  63      47.760  43.400  55.330  1.00  0.00           O
ATOM    929  N   PRO A  64      46.420  44.450  56.900  1.00  0.00           N
ATOM    930  CD  PRO A  64      46.160  45.540  57.930  1.00  0.00           C
ATOM    931  HD1 PRO A  64      46.140  46.580  57.600  1.00  0.00           H
ATOM    932  HD2 PRO A  64      46.950  45.500  58.670  1.00  0.00           H
ATOM    933  CG  PRO A  64      44.820  45.180  58.520  1.00  0.00           C
ATOM    934  HG1 PRO A  64      44.130  45.890  58.070  1.00  0.00           H
ATOM    935  HG2 PRO A  64      44.840  45.280  59.610  1.00  0.00           H
ATOM    936  CB  PRO A  64      44.290  43.790  58.020  1.00  0.00           C
ATOM    937  HB1 PRO A  64      43.340  43.870  57.500  1.00  0.00           H
ATOM    938  HB2 PRO A  64      44.290  43.090  58.860  1.00  0.00           H
ATOM    939  CA  PRO A  64      45.360  43.440  56.980  1.00  0.00           C
ATOM    940  HA  PRO A  64      45.920  42.550  57.290  1.00  0.00           H
ATOM    941  C   PRO A  64      44.720  43.120  55.660  1.00  0.00           C
ATOM    942  O   PRO A  64      44.270  42.030  55.390  1.00  0.00           O
ATOM    943  N   LEU A  65      44.620  44.140  54.790  1.00  0.00           N
ATOM    944  H   LEU A  65      44.850  45.050  55.170  1.00  0.00           H
ATOM    945  CA  LEU A  65      44.090  44.150  53.450  1.00  0.00           C
ATOM    946  HA  LEU A  65      43.170  43.580  53.360  1.00  0.00           H
ATOM    947  CB  LEU A  65      43.690  45.620  53.160  1.00  0.00           C
ATOM    948  HB1 LEU A  65      43.310  45.690  52.140  1.00  0.00           H
ATOM    949  HB2 LEU A  65      44.610  46.190  53.010  1.00  0.00           H
ATOM    950  CG  LEU A  65      42.760  46.410  54.030  1.00  0.00           C
ATOM    951  HG  LEU A  65      41.760  45.990  53.990  1.00  0.00           H
ATOM    952  CD1 LEU A  65      43.270  46.620  55.460  1.00  0.00           C
ATOM    953 1HD1 LEU A  65      42.750  47.450  55.940  1.00  0.00           H
ATOM    954 2HD1 LEU A  65      43.010  45.720  56.020  1.00  0.00           H
ATOM    955 3HD1 LEU A  65      44.350  46.800  55.540  1.00  0.00           H
ATOM    956  CD2 LEU A  65      42.620  47.840  53.440  1.00  0.00           C
ATOM    957 1HD2 LEU A  65      41.990  48.420  54.110  1.00  0.00           H
ATOM    958 2HD2 LEU A  65      43.550  48.410  53.420  1.00  0.00           H
ATOM    959 3HD2 LEU A  65      42.090  47.760  52.500  1.00  0.00           H
ATOM    960  C   LEU A  65      45.040  43.600  52.380  1.00  0.00           C
ATOM    961  O   LEU A  65      44.630  43.340  51.240  1.00  0.00           O
ATOM    962  N   GLY A  66      46.280  43.230  52.730  1.00  0.00           N
ATOM    963  H   GLY A  66      46.500  43.190  53.710  1.00  0.00           H
ATOM    964  CA  GLY A  66      47.430  42.820  51.830  1.00  0.00           C
ATOM    965  HA1 GLY A  66      48.340  42.730  52.430  1.00  0.00           H
ATOM    966  HA2 GLY A  66      47.600  43.480  50.980  1.00  0.00           H
ATOM    967  C   GLY A  66      47.150  41.490  51.110  1.00  0.00           C
ATOM    968  O   GLY A  66      47.730  41.300  50.060  1.00  0.00           O
ATOM    969  N   PRO A  67      46.270  40.550  51.460  1.00  0.00           N
ATOM    970  CD  PRO A  67      45.420  40.400  52.650  1.00  0.00           C
ATOM    971  HD1 PRO A  67      44.480  40.940  52.520  1.00  0.00           H
ATOM    972  HD2 PRO A  67      45.940  40.720  53.550  1.00  0.00           H
ATOM    973  CG  PRO A  67      45.090  38.930  52.690  1.00  0.00           C
ATOM    974  HG1 PRO A  67      44.220  38.630  53.280  1.00  0.00           H
ATOM    975  HG2 PRO A  67      45.990  38.470  53.110  1.00  0.00           H
ATOM    976  CB  PRO A  67      45.080  38.470  51.230  1.00  0.00           C
ATOM    977  HB1 PRO A  67      44.070  38.450  50.840  1.00  0.00           H
ATOM    978  HB2 PRO A  67      45.500  37.460  51.200  1.00  0.00           H
ATOM    979  CA  PRO A  67      45.990  39.410  50.490  1.00  0.00           C
ATOM    980  HA  PRO A  67      46.910  38.890  50.230  1.00  0.00           H
ATOM    981  C   PRO A  67      45.290  39.840  49.270  1.00  0.00           C
ATOM    982  O   PRO A  67      45.200  39.100  48.350  1.00  0.00           O
ATOM    983  N   LEU A  68      44.780  41.100  49.190  1.00  0.00           N
ATOM    984  H   LEU A  68      44.980  41.770  49.920  1.00  0.00           H
ATOM    985  CA  LEU A  68      43.880  41.550  48.130  1.00  0.00           C
ATOM    986  HA  LEU A  68      43.310  40.650  47.930  1.00  0.00           H
ATOM    987  CB  LEU A  68      42.730  42.500  48.630  1.00  0.00           C
ATOM    988  HB1 LEU A  68      42.300  43.010  47.770  1.00  0.00           H
ATOM    989  HB2 LEU A  68      43.090  43.360  49.200  1.00  0.00           H
ATOM    990  CG  LEU A  68      41.530  41.880  49.410  1.00  0.00           C
ATOM    991  HG  LEU A  68      40.980  41.190  48.770  1.00  0.00           H
ATOM    992  CD1 LEU A  68      41.980  41.080  50.560  1.00  0.00           C
ATOM    993 1HD1 LEU A  68      41.120  40.710  51.130  1.00  0.00           H
ATOM    994 2HD1 LEU A  68      42.520  40.220  50.170  1.00  0.00           H
ATOM    995 3HD1 LEU A  68      42.580  41.670  51.250  1.00  0.00           H
ATOM    996  CD2 LEU A  68      40.690  43.040  49.890  1.00  0.00           C
ATOM    997 1HD2 LEU A  68      41.380  43.600  50.510  1.00  0.00           H
ATOM    998 2HD2 LEU A  68      40.370  43.560  48.980  1.00  0.00           H
ATOM    999 3HD2 LEU A  68      39.830  42.710  50.480  1.00  0.00           H
ATOM   1000  C   LEU A  68      44.520  41.970  46.770  1.00  0.00           C
ATOM   1001  O   LEU A  68      44.170  43.020  46.250  1.00  0.00           O
ATOM   1002  N   LEU A  69      45.370  41.120  46.320  1.00  0.00           N
ATOM   1003  H   LEU A  69      45.420  40.240  46.820  1.00  0.00           H
ATOM   1004  CA  LEU A  69      46.330  41.320  45.200  1.00  0.00           C
ATOM   1005  HA  LEU A  69      47.070  42.080  45.460  1.00  0.00           H
ATOM   1006  CB  LEU A  69      47.130  39.990  44.960  1.00  0.00           C
ATOM   1007  HB1 LEU A  69      47.440  40.030  43.910  1.00  0.00           H
ATOM   1008  HB2 LEU A  69      46.470  39.130  45.050  1.00  0.00           H
ATOM   1009  CG  LEU A  69      48.260  39.670  46.000  1.00  0.00           C
ATOM   1010  HG  LEU A  69      47.990  38.970  46.790  1.00  0.00           H
ATOM   1011  CD1 LEU A  69      49.340  38.990  45.190  1.00  0.00           C
ATOM   1012 1HD1 LEU A  69      48.940  38.090  44.720  1.00  0.00           H
ATOM   1013 2HD1 LEU A  69      49.770  39.620  44.410  1.00  0.00           H
ATOM   1014 3HD1 LEU A  69      50.070  38.650  45.930  1.00  0.00           H
ATOM   1015  CD2 LEU A  69      48.950  40.790  46.800  1.00  0.00           C
ATOM   1016 1HD2 LEU A  69      49.250  41.610  46.160  1.00  0.00           H
ATOM   1017 2HD2 LEU A  69      48.260  41.050  47.600  1.00  0.00           H
ATOM   1018 3HD2 LEU A  69      49.890  40.500  47.280  1.00  0.00           H
ATOM   1019  C   LEU A  69      45.590  41.810  43.920  1.00  0.00           C
ATOM   1020  O   LEU A  69      46.160  42.510  43.150  1.00  0.00           O
ATOM   1021  N   GLY A  70      44.360  41.440  43.710  1.00  0.00           N
ATOM   1022  H   GLY A  70      44.020  40.640  44.230  1.00  0.00           H
ATOM   1023  CA  GLY A  70      43.640  41.710  42.420  1.00  0.00           C
ATOM   1024  HA1 GLY A  70      42.610  41.350  42.430  1.00  0.00           H
ATOM   1025  HA2 GLY A  70      44.100  41.320  41.510  1.00  0.00           H
ATOM   1026  C   GLY A  70      43.520  43.260  42.230  1.00  0.00           C
ATOM   1027  O   GLY A  70      43.350  43.690  41.100  1.00  0.00           O
ATOM   1028  N   ASP A  71      43.680  44.020  43.340  1.00  0.00           N
ATOM   1029  H   ASP A  71      43.880  43.440  44.140  1.00  0.00           H
ATOM   1030  CA  ASP A  71      43.720  45.460  43.230  1.00  0.00           C
ATOM   1031  HA  ASP A  71      43.110  45.770  42.390  1.00  0.00           H
ATOM   1032  CB  ASP A  71      43.040  45.970  44.510  1.00  0.00           C
ATOM   1033  HB1 ASP A  71      43.230  47.040  44.440  1.00  0.00           H
ATOM   1034  HB2 ASP A  71      43.500  45.540  45.390  1.00  0.00           H
ATOM   1035  CG  ASP A  71      41.570  45.640  44.700  1.00  0.00           C
ATOM   1036  OD1 ASP A  71      40.870  45.550  43.730  1.00  0.00           O
ATOM   1037  OD2 ASP A  71      41.060  45.630  45.860  1.00  0.00           O
ATOM   1038  C   ASP A  71      45.070  46.170  43.160  1.00  0.00           C
ATOM   1039  O   ASP A  71      45.130  47.190  42.510  1.00  0.00           O
ATOM   1040  N   THR A  72      46.160  45.610  43.690  1.00  0.00           N
ATOM   1041  H   THR A  72      45.980  44.650  43.940  1.00  0.00           H
ATOM   1042  CA  THR A  72      47.490  46.160  43.680  1.00  0.00           C
ATOM   1043  HA  THR A  72      47.310  47.230  43.630  1.00  0.00           H
ATOM   1044  CB  THR A  72      48.290  45.840  44.980  1.00  0.00           C
ATOM   1045  HB  THR A  72      49.310  46.240  44.930  1.00  0.00           H
ATOM   1046  CG2 THR A  72      47.710  46.600  46.170  1.00  0.00           C
ATOM   1047 1HG2 THR A  72      48.270  46.280  47.050  1.00  0.00           H
ATOM   1048 2HG2 THR A  72      47.900  47.670  46.050  1.00  0.00           H
ATOM   1049 3HG2 THR A  72      46.630  46.500  46.250  1.00  0.00           H
ATOM   1050  OG1 THR A  72      48.310  44.470  45.340  1.00  0.00           O
ATOM   1051  HG1 THR A  72      47.720  44.360  46.080  1.00  0.00           H
ATOM   1052  C   THR A  72      48.390  45.840  42.430  1.00  0.00           C
ATOM   1053  O   THR A  72      49.400  46.500  42.170  1.00  0.00           O
ATOM   1054  N   ALA A  73      47.810  45.060  41.500  1.00  0.00           N
ATOM   1055  H   ALA A  73      46.920  44.670  41.780  1.00  0.00           H
ATOM   1056  CA  ALA A  73      48.380  45.050  40.160  1.00  0.00           C
ATOM   1057  HA  ALA A  73      48.870  45.980  39.860  1.00  0.00           H
ATOM   1058  CB  ALA A  73      49.620  44.100  40.110  1.00  0.00           C
ATOM   1059  HB1 ALA A  73      49.330  43.160  40.590  1.00  0.00           H
ATOM   1060  HB2 ALA A  73      49.940  43.870  39.090  1.00  0.00           H
ATOM   1061  HB3 ALA A  73      50.510  44.520  40.580  1.00  0.00           H
ATOM   1062  C   ALA A  73      47.370  44.660  39.020  1.00  0.00           C
ATOM   1063  O   ALA A  73      46.560  43.820  39.150  1.00  0.00           O
ATOM   1064  N   VAL A  74      47.670  45.130  37.800  1.00  0.00           N
ATOM   1065  H   VAL A  74      48.410  45.810  37.760  1.00  0.00           H
ATOM   1066  CA  VAL A  74      46.980  44.680  36.540  1.00  0.00           C
ATOM   1067  HA  VAL A  74      46.330  43.820  36.680  1.00  0.00           H
ATOM   1068  CB  VAL A  74      46.050  45.870  35.980  1.00  0.00           C
ATOM   1069  HB  VAL A  74      46.700  46.710  35.740  1.00  0.00           H
ATOM   1070  CG1 VAL A  74      45.110  45.520  34.780  1.00  0.00           C
ATOM   1071 1HG1 VAL A  74      45.580  45.080  33.900  1.00  0.00           H
ATOM   1072 2HG1 VAL A  74      44.270  44.950  35.180  1.00  0.00           H
ATOM   1073 3HG1 VAL A  74      44.660  46.410  34.340  1.00  0.00           H
ATOM   1074  CG2 VAL A  74      45.130  46.470  37.080  1.00  0.00           C
ATOM   1075 1HG2 VAL A  74      45.760  46.960  37.830  1.00  0.00           H
ATOM   1076 2HG2 VAL A  74      44.450  47.210  36.650  1.00  0.00           H
ATOM   1077 3HG2 VAL A  74      44.620  45.630  37.550  1.00  0.00           H
ATOM   1078  C   VAL A  74      48.010  44.130  35.510  1.00  0.00           C
ATOM   1079  O   VAL A  74      48.880  44.920  35.130  1.00  0.00           O
ATOM   1080  N   ILE A  75      47.860  42.900  35.020  1.00  0.00           N
ATOM   1081  H   ILE A  75      47.100  42.340  35.390  1.00  0.00           H
ATOM   1082  CA  ILE A  75      48.890  42.280  34.130  1.00  0.00           C
ATOM   1083  HA  ILE A  75      49.630  43.030  33.870  1.00  0.00           H
ATOM   1084  CB  ILE A  75      49.570  41.100  34.970  1.00  0.00           C
ATOM   1085  HB  ILE A  75      48.810  40.350  35.200  1.00  0.00           H
ATOM   1086  CG2 ILE A  75      50.610  40.350  34.170  1.00  0.00           C
ATOM   1087 1HG2 ILE A  75      50.850  39.480  34.770  1.00  0.00           H
ATOM   1088 2HG2 ILE A  75      50.130  40.010  33.250  1.00  0.00           H
ATOM   1089 3HG2 ILE A  75      51.470  41.010  34.110  1.00  0.00           H
ATOM   1090  CG1 ILE A  75      50.110  41.600  36.290  1.00  0.00           C
ATOM   1091 1HG1 ILE A  75      49.340  42.060  36.910  1.00  0.00           H
ATOM   1092 2HG1 ILE A  75      50.880  42.340  36.060  1.00  0.00           H
ATOM   1093  CD  ILE A  75      50.670  40.460  37.170  1.00  0.00           C
ATOM   1094  HD1 ILE A  75      50.570  40.810  38.200  1.00  0.00           H
ATOM   1095  HD2 ILE A  75      50.140  39.510  37.130  1.00  0.00           H
ATOM   1096  HD3 ILE A  75      51.720  40.430  36.870  1.00  0.00           H
ATOM   1097  C   ILE A  75      48.230  41.760  32.900  1.00  0.00           C
ATOM   1098  O   ILE A  75      47.220  41.050  32.950  1.00  0.00           O
ATOM   1099  N   GLN A  76      48.780  41.960  31.670  1.00  0.00           N
ATOM   1100  H   GLN A  76      49.710  42.330  31.600  1.00  0.00           H
ATOM   1101  CA  GLN A  76      48.140  41.520  30.410  1.00  0.00           C
ATOM   1102  HA  GLN A  76      47.660  40.550  30.550  1.00  0.00           H
ATOM   1103  CB  GLN A  76      47.120  42.570  29.900  1.00  0.00           C
ATOM   1104  HB1 GLN A  76      47.560  43.560  29.830  1.00  0.00           H
ATOM   1105  HB2 GLN A  76      46.340  42.720  30.640  1.00  0.00           H
ATOM   1106  CG  GLN A  76      46.290  42.280  28.620  1.00  0.00           C
ATOM   1107  HG1 GLN A  76      45.510  43.030  28.530  1.00  0.00           H
ATOM   1108  HG2 GLN A  76      45.930  41.260  28.610  1.00  0.00           H
ATOM   1109  CD  GLN A  76      47.090  42.440  27.360  1.00  0.00           C
ATOM   1110  OE1 GLN A  76      47.550  43.490  26.960  1.00  0.00           O
ATOM   1111  NE2 GLN A  76      47.300  41.350  26.660  1.00  0.00           N
ATOM   1112 1HE2 GLN A  76      46.890  40.480  26.970  1.00  0.00           H
ATOM   1113 2HE2 GLN A  76      48.050  41.330  25.990  1.00  0.00           H
ATOM   1114  C   GLN A  76      49.280  41.240  29.440  1.00  0.00           C
ATOM   1115  O   GLN A  76      49.980  42.190  29.070  1.00  0.00           O
ATOM   1116  N   GLY A  77      49.450  40.060  28.870  1.00  0.00           N
ATOM   1117  H   GLY A  77      48.730  39.360  28.940  1.00  0.00           H
ATOM   1118  CA  GLY A  77      50.610  39.770  28.000  1.00  0.00           C
ATOM   1119  HA1 GLY A  77      50.490  40.470  27.170  1.00  0.00           H
ATOM   1120  HA2 GLY A  77      50.600  38.760  27.590  1.00  0.00           H
ATOM   1121  C   GLY A  77      51.960  39.810  28.620  1.00  0.00           C
ATOM   1122  O   GLY A  77      52.250  38.970  29.490  1.00  0.00           O
ATOM   1123  N   ASP A  78      52.820  40.790  28.250  1.00  0.00           N
ATOM   1124  H   ASP A  78      52.580  41.490  27.570  1.00  0.00           H
ATOM   1125  CA  ASP A  78      54.180  40.920  28.850  1.00  0.00           C
ATOM   1126  HA  ASP A  78      54.430  40.010  29.390  1.00  0.00           H
ATOM   1127  CB  ASP A  78      55.230  40.970  27.780  1.00  0.00           C
ATOM   1128  HB1 ASP A  78      55.010  40.220  27.020  1.00  0.00           H
ATOM   1129  HB2 ASP A  78      56.150  40.720  28.300  1.00  0.00           H
ATOM   1130  CG  ASP A  78      55.350  42.330  27.120  1.00  0.00           C
ATOM   1131  OD1 ASP A  78      54.450  43.230  27.150  1.00  0.00           O
ATOM   1132  OD2 ASP A  78      56.410  42.470  26.510  1.00  0.00           O
ATOM   1133  C   ASP A  78      54.350  42.100  29.830  1.00  0.00           C
ATOM   1134  O   ASP A  78      55.380  42.100  30.560  1.00  0.00           O
ATOM   1135  N   THR A  79      53.350  42.980  29.820  1.00  0.00           N
ATOM   1136  H   THR A  79      52.560  42.880  29.210  1.00  0.00           H
ATOM   1137  CA  THR A  79      53.460  44.240  30.590  1.00  0.00           C
ATOM   1138  HA  THR A  79      54.480  44.400  30.940  1.00  0.00           H
ATOM   1139  CB  THR A  79      53.080  45.510  29.710  1.00  0.00           C
ATOM   1140  HB  THR A  79      52.140  45.270  29.210  1.00  0.00           H
ATOM   1141  CG2 THR A  79      53.150  46.850  30.380  1.00  0.00           C
ATOM   1142 1HG2 THR A  79      52.340  46.780  31.110  1.00  0.00           H
ATOM   1143 2HG2 THR A  79      54.140  47.100  30.770  1.00  0.00           H
ATOM   1144 3HG2 THR A  79      52.810  47.520  29.590  1.00  0.00           H
ATOM   1145  OG1 THR A  79      53.990  45.660  28.630  1.00  0.00           O
ATOM   1146  HG1 THR A  79      54.110  44.800  28.220  1.00  0.00           H
ATOM   1147  C   THR A  79      52.550  44.140  31.840  1.00  0.00           C
ATOM   1148  O   THR A  79      51.490  43.490  31.820  1.00  0.00           O
ATOM   1149  N   ALA A  80      53.060  44.670  32.980  1.00  0.00           N
ATOM   1150  H   ALA A  80      53.730  45.380  32.730  1.00  0.00           H
ATOM   1151  CA  ALA A  80      52.350  44.810  34.250  1.00  0.00           C
ATOM   1152  HA  ALA A  80      51.370  44.350  34.170  1.00  0.00           H
ATOM   1153  CB  ALA A  80      52.970  43.960  35.330  1.00  0.00           C
ATOM   1154  HB1 ALA A  80      53.930  44.370  35.650  1.00  0.00           H
ATOM   1155  HB2 ALA A  80      52.310  43.940  36.200  1.00  0.00           H
ATOM   1156  HB3 ALA A  80      53.030  42.940  34.940  1.00  0.00           H
ATOM   1157  C   ALA A  80      52.250  46.270  34.690  1.00  0.00           C
ATOM   1158  O   ALA A  80      53.120  47.150  34.480  1.00  0.00           O
ATOM   1159  N   LEU A  81      51.150  46.590  35.410  1.00  0.00           N
ATOM   1160  H   LEU A  81      50.450  45.870  35.490  1.00  0.00           H
ATOM   1161  CA  LEU A  81      50.820  47.910  35.940  1.00  0.00           C
ATOM   1162  HA  LEU A  81      51.620  48.620  35.760  1.00  0.00           H
ATOM   1163  CB  LEU A  81      49.600  48.470  35.190  1.00  0.00           C
ATOM   1164  HB1 LEU A  81      48.870  47.670  35.300  1.00  0.00           H
ATOM   1165  HB2 LEU A  81      49.930  48.710  34.180  1.00  0.00           H
ATOM   1166  CG  LEU A  81      49.050  49.860  35.680  1.00  0.00           C
ATOM   1167  HG  LEU A  81      48.720  49.640  36.700  1.00  0.00           H
ATOM   1168  CD1 LEU A  81      50.110  50.950  35.710  1.00  0.00           C
ATOM   1169 1HD1 LEU A  81      49.690  51.930  35.930  1.00  0.00           H
ATOM   1170 2HD1 LEU A  81      50.880  50.770  36.460  1.00  0.00           H
ATOM   1171 3HD1 LEU A  81      50.620  50.940  34.740  1.00  0.00           H
ATOM   1172  CD2 LEU A  81      47.840  50.180  34.820  1.00  0.00           C
ATOM   1173 1HD2 LEU A  81      47.460  51.130  35.190  1.00  0.00           H
ATOM   1174 2HD2 LEU A  81      48.100  50.390  33.790  1.00  0.00           H
ATOM   1175 3HD2 LEU A  81      47.060  49.440  34.960  1.00  0.00           H
ATOM   1176  C   LEU A  81      50.750  47.790  37.510  1.00  0.00           C
ATOM   1177  O   LEU A  81      49.840  47.190  38.000  1.00  0.00           O
ATOM   1178  N   ILE A  82      51.830  48.250  38.230  1.00  0.00           N
ATOM   1179  H   ILE A  82      52.600  48.660  37.710  1.00  0.00           H
ATOM   1180  CA  ILE A  82      51.890  48.270  39.650  1.00  0.00           C
ATOM   1181  HA  ILE A  82      51.470  47.350  40.050  1.00  0.00           H
ATOM   1182  CB  ILE A  82      53.400  48.330  40.070  1.00  0.00           C
ATOM   1183  HB  ILE A  82      53.810  49.100  39.430  1.00  0.00           H
ATOM   1184  CG2 ILE A  82      53.540  48.670  41.520  1.00  0.00           C
ATOM   1185 1HG2 ILE A  82      53.170  49.660  41.800  1.00  0.00           H
ATOM   1186 2HG2 ILE A  82      53.060  47.880  42.080  1.00  0.00           H
ATOM   1187 3HG2 ILE A  82      54.600  48.590  41.790  1.00  0.00           H
ATOM   1188  CG1 ILE A  82      54.140  47.020  39.700  1.00  0.00           C
ATOM   1189 1HG1 ILE A  82      55.190  47.120  39.980  1.00  0.00           H
ATOM   1190 2HG1 ILE A  82      54.170  46.900  38.620  1.00  0.00           H
ATOM   1191  CD  ILE A  82      53.610  45.760  40.380  1.00  0.00           C
ATOM   1192  HD1 ILE A  82      53.470  45.960  41.450  1.00  0.00           H
ATOM   1193  HD2 ILE A  82      52.630  45.560  39.950  1.00  0.00           H
ATOM   1194  HD3 ILE A  82      54.340  44.970  40.190  1.00  0.00           H
ATOM   1195  C   ILE A  82      51.050  49.440  40.110  1.00  0.00           C
ATOM   1196  O   ILE A  82      51.460  50.590  39.870  1.00  0.00           O
ATOM   1197  N   THR A  83      49.840  49.140  40.580  1.00  0.00           N
ATOM   1198  H   THR A  83      49.650  48.170  40.820  1.00  0.00           H
ATOM   1199  CA  THR A  83      48.760  50.180  40.750  1.00  0.00           C
ATOM   1200  HA  THR A  83      48.800  50.850  39.890  1.00  0.00           H
ATOM   1201  CB  THR A  83      47.380  49.630  40.910  1.00  0.00           C
ATOM   1202  HB  THR A  83      46.720  50.500  40.810  1.00  0.00           H
ATOM   1203  CG2 THR A  83      46.890  48.550  39.930  1.00  0.00           C
ATOM   1204 1HG2 THR A  83      47.180  47.530  40.210  1.00  0.00           H
ATOM   1205 2HG2 THR A  83      45.800  48.520  39.930  1.00  0.00           H
ATOM   1206 3HG2 THR A  83      47.270  48.740  38.920  1.00  0.00           H
ATOM   1207  OG1 THR A  83      47.240  49.070  42.170  1.00  0.00           O
ATOM   1208  HG1 THR A  83      46.380  48.640  42.170  1.00  0.00           H
ATOM   1209  C   THR A  83      49.140  51.090  41.880  1.00  0.00           C
ATOM   1210  O   THR A  83      50.090  50.930  42.630  1.00  0.00           O
ATOM   1211  N   ARG A  84      48.340  52.140  42.070  1.00  0.00           N
ATOM   1212  H   ARG A  84      47.620  52.340  41.390  1.00  0.00           H
ATOM   1213  CA  ARG A  84      48.270  53.060  43.230  1.00  0.00           C
ATOM   1214  HA  ARG A  84      48.880  52.740  44.070  1.00  0.00           H
ATOM   1215  CB  ARG A  84      48.950  54.390  42.920  1.00  0.00           C
ATOM   1216  HB1 ARG A  84      48.600  54.660  41.920  1.00  0.00           H
ATOM   1217  HB2 ARG A  84      50.030  54.330  42.850  1.00  0.00           H
ATOM   1218  CG  ARG A  84      48.750  55.510  43.970  1.00  0.00           C
ATOM   1219  HG1 ARG A  84      49.260  55.240  44.890  1.00  0.00           H
ATOM   1220  HG2 ARG A  84      47.680  55.570  44.180  1.00  0.00           H
ATOM   1221  CD  ARG A  84      49.290  56.880  43.500  1.00  0.00           C
ATOM   1222  HD1 ARG A  84      48.720  57.320  42.690  1.00  0.00           H
ATOM   1223  HD2 ARG A  84      50.340  56.700  43.230  1.00  0.00           H
ATOM   1224  NE  ARG A  84      49.310  57.880  44.640  1.00  0.00           N
ATOM   1225  HE  ARG A  84      50.080  57.820  45.300  1.00  0.00           H
ATOM   1226  CZ  ARG A  84      48.460  58.780  44.970  1.00  0.00           C
ATOM   1227  NH1 ARG A  84      47.380  59.000  44.360  1.00  0.00           N
ATOM   1228 1HH1 ARG A  84      47.310  58.550  43.460  1.00  0.00           H
ATOM   1229 2HH1 ARG A  84      46.790  59.720  44.750  1.00  0.00           H
ATOM   1230  NH2 ARG A  84      48.630  59.540  45.920  1.00  0.00           N
ATOM   1231 1HH2 ARG A  84      49.530  59.460  46.380  1.00  0.00           H
ATOM   1232 2HH2 ARG A  84      47.930  60.230  46.170  1.00  0.00           H
ATOM   1233  C   ARG A  84      46.760  52.950  43.770  1.00  0.00           C
ATOM   1234  O   ARG A  84      45.930  53.810  43.420  1.00  0.00           O
ATOM   1235  N   PRO A  85      46.490  52.130  44.800  1.00  0.00           N
ATOM   1236  CD  PRO A  85      47.340  51.040  45.210  1.00  0.00           C
ATOM   1237  HD1 PRO A  85      48.070  51.410  45.930  1.00  0.00           H
ATOM   1238  HD2 PRO A  85      47.760  50.510  44.360  1.00  0.00           H
ATOM   1239  CG  PRO A  85      46.380  50.030  45.870  1.00  0.00           C
ATOM   1240  HG1 PRO A  85      46.780  49.370  46.640  1.00  0.00           H
ATOM   1241  HG2 PRO A  85      46.080  49.340  45.090  1.00  0.00           H
ATOM   1242  CB  PRO A  85      45.170  50.820  46.350  1.00  0.00           C
ATOM   1243  HB1 PRO A  85      45.440  51.270  47.310  1.00  0.00           H
ATOM   1244  HB2 PRO A  85      44.280  50.200  46.390  1.00  0.00           H
ATOM   1245  CA  PRO A  85      45.080  51.950  45.280  1.00  0.00           C
ATOM   1246  HA  PRO A  85      44.470  51.410  44.570  1.00  0.00           H
ATOM   1247  C   PRO A  85      44.430  53.170  45.960  1.00  0.00           C
ATOM   1248  O   PRO A  85      45.060  54.060  46.450  1.00  0.00           O
ATOM   1249  N   TRP A  86      43.140  53.220  46.110  1.00  0.00           N
ATOM   1250  H   TRP A  86      42.580  52.430  45.810  1.00  0.00           H
ATOM   1251  CA  TRP A  86      42.320  54.300  46.670  1.00  0.00           C
ATOM   1252  HA  TRP A  86      42.420  55.230  46.110  1.00  0.00           H
ATOM   1253  CB  TRP A  86      40.840  53.920  46.550  1.00  0.00           C
ATOM   1254  HB1 TRP A  86      40.570  53.580  45.550  1.00  0.00           H
ATOM   1255  HB2 TRP A  86      40.290  54.820  46.830  1.00  0.00           H
ATOM   1256  CG  TRP A  86      40.300  52.900  47.510  1.00  0.00           C
ATOM   1257  CD1 TRP A  86      40.700  51.620  47.610  1.00  0.00           C
ATOM   1258  HD1 TRP A  86      41.350  51.170  46.880  1.00  0.00           H
ATOM   1259  NE1 TRP A  86      40.190  51.020  48.730  1.00  0.00           N
ATOM   1260  HE1 TRP A  86      40.250  50.040  48.930  1.00  0.00           H
ATOM   1261  CE2 TRP A  86      39.420  51.840  49.430  1.00  0.00           C
ATOM   1262  CZ2 TRP A  86      38.720  51.640  50.620  1.00  0.00           C
ATOM   1263  HZ2 TRP A  86      38.720  50.710  51.160  1.00  0.00           H
ATOM   1264  CH2 TRP A  86      38.040  52.720  51.190  1.00  0.00           C
ATOM   1265  HH2 TRP A  86      37.460  52.550  52.080  1.00  0.00           H
ATOM   1266  CZ3 TRP A  86      38.160  54.000  50.610  1.00  0.00           C
ATOM   1267  HZ3 TRP A  86      37.730  54.840  51.130  1.00  0.00           H
ATOM   1268  CE3 TRP A  86      38.810  54.140  49.340  1.00  0.00           C
ATOM   1269  HE3 TRP A  86      38.900  55.100  48.860  1.00  0.00           H
ATOM   1270  CD2 TRP A  86      39.490  53.060  48.760  1.00  0.00           C
ATOM   1271  C   TRP A  86      42.620  54.680  48.150  1.00  0.00           C
ATOM   1272  O   TRP A  86      42.800  55.880  48.440  1.00  0.00           O
ATOM   1273  N   SER A  87      42.760  53.690  49.000  1.00  0.00           N
ATOM   1274  H   SER A  87      42.610  52.770  48.630  1.00  0.00           H
ATOM   1275  CA  SER A  87      43.070  53.790  50.410  1.00  0.00           C
ATOM   1276  HA  SER A  87      42.630  54.670  50.860  1.00  0.00           H
ATOM   1277  CB  SER A  87      42.460  52.590  51.110  1.00  0.00           C
ATOM   1278  HB1 SER A  87      42.820  51.650  50.690  1.00  0.00           H
ATOM   1279  HB2 SER A  87      41.380  52.710  50.970  1.00  0.00           H
ATOM   1280  OG  SER A  87      42.800  52.560  52.460  1.00  0.00           O
ATOM   1281  HG  SER A  87      42.270  51.870  52.850  1.00  0.00           H
ATOM   1282  C   SER A  87      44.630  53.900  50.610  1.00  0.00           C
ATOM   1283  O   SER A  87      45.300  52.930  50.410  1.00  0.00           O
ATOM   1284  N   PRO A  88      45.110  54.980  51.210  1.00  0.00           N
ATOM   1285  CD  PRO A  88      44.430  56.220  51.420  1.00  0.00           C
ATOM   1286  HD1 PRO A  88      43.780  56.040  52.280  1.00  0.00           H
ATOM   1287  HD2 PRO A  88      43.880  56.410  50.490  1.00  0.00           H
ATOM   1288  CG  PRO A  88      45.390  57.300  51.730  1.00  0.00           C
ATOM   1289  HG1 PRO A  88      45.040  57.960  52.530  1.00  0.00           H
ATOM   1290  HG2 PRO A  88      45.620  57.850  50.820  1.00  0.00           H
ATOM   1291  CB  PRO A  88      46.670  56.570  52.190  1.00  0.00           C
ATOM   1292  HB1 PRO A  88      46.640  56.510  53.280  1.00  0.00           H
ATOM   1293  HB2 PRO A  88      47.560  57.110  51.880  1.00  0.00           H
ATOM   1294  CA  PRO A  88      46.560  55.140  51.590  1.00  0.00           C
ATOM   1295  HA  PRO A  88      47.170  55.200  50.690  1.00  0.00           H
ATOM   1296  C   PRO A  88      47.160  54.060  52.530  1.00  0.00           C
ATOM   1297  O   PRO A  88      48.330  53.720  52.480  1.00  0.00           O
ATOM   1298  N   ALA A  89      46.280  53.480  53.350  1.00  0.00           N
ATOM   1299  H   ALA A  89      45.320  53.770  53.480  1.00  0.00           H
ATOM   1300  CA  ALA A  89      46.500  52.210  54.060  1.00  0.00           C
ATOM   1301  HA  ALA A  89      47.480  52.320  54.520  1.00  0.00           H
ATOM   1302  CB  ALA A  89      45.370  51.940  55.100  1.00  0.00           C
ATOM   1303  HB1 ALA A  89      45.550  52.400  56.070  1.00  0.00           H
ATOM   1304  HB2 ALA A  89      44.440  52.350  54.700  1.00  0.00           H
ATOM   1305  HB3 ALA A  89      45.190  50.880  55.260  1.00  0.00           H
ATOM   1306  C   ALA A  89      46.780  50.980  53.140  1.00  0.00           C
ATOM   1307  O   ALA A  89      47.430  50.100  53.670  1.00  0.00           O
ATOM   1308  N   ARG A  90      46.510  50.880  51.850  1.00  0.00           N
ATOM   1309  H   ARG A  90      46.000  51.690  51.530  1.00  0.00           H
ATOM   1310  CA  ARG A  90      46.900  49.880  50.820  1.00  0.00           C
ATOM   1311  HA  ARG A  90      47.260  49.060  51.450  1.00  0.00           H
ATOM   1312  CB  ARG A  90      45.730  49.360  50.000  1.00  0.00           C
ATOM   1313  HB1 ARG A  90      46.060  48.500  49.430  1.00  0.00           H
ATOM   1314  HB2 ARG A  90      45.320  50.130  49.340  1.00  0.00           H
ATOM   1315  CG  ARG A  90      44.600  48.830  50.790  1.00  0.00           C
ATOM   1316  HG1 ARG A  90      44.150  49.720  51.240  1.00  0.00           H
ATOM   1317  HG2 ARG A  90      44.860  48.250  51.680  1.00  0.00           H
ATOM   1318  CD  ARG A  90      43.730  47.980  49.840  1.00  0.00           C
ATOM   1319  HD1 ARG A  90      43.500  48.600  48.970  1.00  0.00           H
ATOM   1320  HD2 ARG A  90      42.910  47.540  50.410  1.00  0.00           H
ATOM   1321  NE  ARG A  90      44.440  46.790  49.420  1.00  0.00           N
ATOM   1322  HE  ARG A  90      45.310  46.570  49.870  1.00  0.00           H
ATOM   1323  CZ  ARG A  90      44.040  45.950  48.500  1.00  0.00           C
ATOM   1324  NH1 ARG A  90      42.810  46.010  48.010  1.00  0.00           N
ATOM   1325 1HH1 ARG A  90      42.310  46.850  48.250  1.00  0.00           H
ATOM   1326 2HH1 ARG A  90      42.480  45.390  47.280  1.00  0.00           H
ATOM   1327  NH2 ARG A  90      44.880  45.070  47.960  1.00  0.00           N
ATOM   1328 1HH2 ARG A  90      45.760  45.010  48.450  1.00  0.00           H
ATOM   1329 2HH2 ARG A  90      44.500  44.320  47.390  1.00  0.00           H
ATOM   1330  C   ARG A  90      48.160  50.260  49.940  1.00  0.00           C
ATOM   1331  O   ARG A  90      48.810  49.290  49.540  1.00  0.00           O
ATOM   1332  N   ARG A  91      48.600  51.540  49.820  1.00  0.00           N
ATOM   1333  H   ARG A  91      48.170  52.200  50.440  1.00  0.00           H
ATOM   1334  CA  ARG A  91      49.730  51.950  49.030  1.00  0.00           C
ATOM   1335  HA  ARG A  91      49.500  51.680  47.990  1.00  0.00           H
ATOM   1336  CB  ARG A  91      49.840  53.480  48.960  1.00  0.00           C
ATOM   1337  HB1 ARG A  91      50.680  53.860  48.380  1.00  0.00           H
ATOM   1338  HB2 ARG A  91      50.110  53.860  49.940  1.00  0.00           H
ATOM   1339  CG  ARG A  91      48.490  54.050  48.360  1.00  0.00           C
ATOM   1340  HG1 ARG A  91      47.620  53.790  48.960  1.00  0.00           H
ATOM   1341  HG2 ARG A  91      48.400  53.670  47.340  1.00  0.00           H
ATOM   1342  CD  ARG A  91      48.450  55.530  48.120  1.00  0.00           C
ATOM   1343  HD1 ARG A  91      49.200  55.850  47.390  1.00  0.00           H
ATOM   1344  HD2 ARG A  91      48.750  56.080  49.020  1.00  0.00           H
ATOM   1345  NE  ARG A  91      47.080  55.930  47.720  1.00  0.00           N
ATOM   1346  HE  ARG A  91      46.550  55.310  47.120  1.00  0.00           H
ATOM   1347  CZ  ARG A  91      46.470  57.040  47.970  1.00  0.00           C
ATOM   1348  NH1 ARG A  91      46.890  58.100  48.640  1.00  0.00           N
ATOM   1349 1HH1 ARG A  91      47.850  58.150  48.970  1.00  0.00           H
ATOM   1350 2HH1 ARG A  91      46.280  58.880  48.840  1.00  0.00           H
ATOM   1351  NH2 ARG A  91      45.250  57.040  47.620  1.00  0.00           N
ATOM   1352 1HH2 ARG A  91      44.690  56.220  47.450  1.00  0.00           H
ATOM   1353 2HH2 ARG A  91      44.750  57.890  47.830  1.00  0.00           H
ATOM   1354  C   ARG A  91      51.000  51.200  49.290  1.00  0.00           C
ATOM   1355  O   ARG A  91      51.690  50.850  48.350  1.00  0.00           O
ATOM   1356  N   PRO A  92      51.330  50.800  50.600  1.00  0.00           N
ATOM   1357  CD  PRO A  92      50.960  51.510  51.900  1.00  0.00           C
ATOM   1358  HD1 PRO A  92      50.010  51.130  52.280  1.00  0.00           H
ATOM   1359  HD2 PRO A  92      50.820  52.590  51.790  1.00  0.00           H
ATOM   1360  CG  PRO A  92      52.150  51.290  52.860  1.00  0.00           C
ATOM   1361  HG1 PRO A  92      51.800  51.190  53.890  1.00  0.00           H
ATOM   1362  HG2 PRO A  92      52.810  52.140  52.710  1.00  0.00           H
ATOM   1363  CB  PRO A  92      52.770  50.020  52.320  1.00  0.00           C
ATOM   1364  HB1 PRO A  92      52.220  49.210  52.800  1.00  0.00           H
ATOM   1365  HB2 PRO A  92      53.830  49.970  52.550  1.00  0.00           H
ATOM   1366  CA  PRO A  92      52.530  49.950  50.810  1.00  0.00           C
ATOM   1367  HA  PRO A  92      53.330  50.430  50.250  1.00  0.00           H
ATOM   1368  C   PRO A  92      52.530  48.500  50.440  1.00  0.00           C
ATOM   1369  O   PRO A  92      53.580  47.850  50.240  1.00  0.00           O
ATOM   1370  N   GLU A  93      51.380  47.870  50.210  1.00  0.00           N
ATOM   1371  H   GLU A  93      50.540  48.410  50.320  1.00  0.00           H
ATOM   1372  CA  GLU A  93      51.200  46.420  49.870  1.00  0.00           C
ATOM   1373  HA  GLU A  93      51.660  45.800  50.650  1.00  0.00           H
ATOM   1374  CB  GLU A  93      49.760  46.110  49.730  1.00  0.00           C
ATOM   1375  HB1 GLU A  93      49.720  45.110  49.300  1.00  0.00           H
ATOM   1376  HB2 GLU A  93      49.270  46.800  49.040  1.00  0.00           H
ATOM   1377  CG  GLU A  93      48.910  46.090  51.000  1.00  0.00           C
ATOM   1378  HG1 GLU A  93      49.180  46.870  51.720  1.00  0.00           H
ATOM   1379  HG2 GLU A  93      49.130  45.150  51.490  1.00  0.00           H
ATOM   1380  CD  GLU A  93      47.390  46.170  50.630  1.00  0.00           C
ATOM   1381  OE1 GLU A  93      46.970  45.670  49.560  1.00  0.00           O
ATOM   1382  OE2 GLU A  93      46.630  46.620  51.510  1.00  0.00           O
ATOM   1383  C   GLU A  93      51.910  46.180  48.560  1.00  0.00           C
ATOM   1384  O   GLU A  93      52.360  45.080  48.290  1.00  0.00           O
ATOM   1385  N   VAL A  94      52.030  47.180  47.720  1.00  0.00           N
ATOM   1386  H   VAL A  94      51.590  48.040  48.040  1.00  0.00           H
ATOM   1387  CA  VAL A  94      52.600  47.180  46.380  1.00  0.00           C
ATOM   1388  HA  VAL A  94      52.050  46.450  45.780  1.00  0.00           H
ATOM   1389  CB  VAL A  94      52.470  48.610  45.760  1.00  0.00           C
ATOM   1390  HB  VAL A  94      52.510  49.290  46.610  1.00  0.00           H
ATOM   1391  CG1 VAL A  94      53.550  48.850  44.700  1.00  0.00           C
ATOM   1392 1HG1 VAL A  94      53.320  49.780  44.180  1.00  0.00           H
ATOM   1393 2HG1 VAL A  94      54.480  49.130  45.190  1.00  0.00           H
ATOM   1394 3HG1 VAL A  94      53.740  48.030  44.000  1.00  0.00           H
ATOM   1395  CG2 VAL A  94      51.070  48.640  45.090  1.00  0.00           C
ATOM   1396 1HG2 VAL A  94      51.110  47.930  44.260  1.00  0.00           H
ATOM   1397 2HG2 VAL A  94      50.300  48.380  45.820  1.00  0.00           H
ATOM   1398 3HG2 VAL A  94      50.910  49.630  44.670  1.00  0.00           H
ATOM   1399  C   VAL A  94      54.110  46.720  46.400  1.00  0.00           C
ATOM   1400  O   VAL A  94      54.600  46.010  45.490  1.00  0.00           O
ATOM   1401  N   ASP A  95      54.840  47.020  47.470  1.00  0.00           N
ATOM   1402  H   ASP A  95      54.390  47.450  48.260  1.00  0.00           H
ATOM   1403  CA  ASP A  95      56.330  46.780  47.520  1.00  0.00           C
ATOM   1404  HA  ASP A  95      56.680  47.310  46.640  1.00  0.00           H
ATOM   1405  CB  ASP A  95      56.970  47.330  48.790  1.00  0.00           C
ATOM   1406  HB1 ASP A  95      58.050  47.210  48.660  1.00  0.00           H
ATOM   1407  HB2 ASP A  95      56.740  46.640  49.590  1.00  0.00           H
ATOM   1408  CG  ASP A  95      56.700  48.760  49.160  1.00  0.00           C
ATOM   1409  OD1 ASP A  95      56.380  49.630  48.330  1.00  0.00           O
ATOM   1410  OD2 ASP A  95      56.830  49.080  50.360  1.00  0.00           O
ATOM   1411  C   ASP A  95      56.620  45.290  47.310  1.00  0.00           C
ATOM   1412  O   ASP A  95      57.440  44.930  46.450  1.00  0.00           O
ATOM   1413  N   GLY A  96      55.950  44.370  47.960  1.00  0.00           N
ATOM   1414  H   GLY A  96      55.270  44.670  48.640  1.00  0.00           H
ATOM   1415  CA  GLY A  96      56.080  42.930  47.710  1.00  0.00           C
ATOM   1416  HA1 GLY A  96      55.720  42.370  48.570  1.00  0.00           H
ATOM   1417  HA2 GLY A  96      57.150  42.740  47.820  1.00  0.00           H
ATOM   1418  C   GLY A  96      55.520  42.420  46.390  1.00  0.00           C
ATOM   1419  O   GLY A  96      56.130  41.470  45.760  1.00  0.00           O
ATOM   1420  N   VAL A  97      54.470  43.050  45.840  1.00  0.00           N
ATOM   1421  H   VAL A  97      54.170  43.880  46.330  1.00  0.00           H
ATOM   1422  CA  VAL A  97      54.020  42.770  44.490  1.00  0.00           C
ATOM   1423  HA  VAL A  97      53.880  41.700  44.310  1.00  0.00           H
ATOM   1424  CB  VAL A  97      52.610  43.410  44.120  1.00  0.00           C
ATOM   1425  HB  VAL A  97      52.610  44.490  44.280  1.00  0.00           H
ATOM   1426  CG1 VAL A  97      52.190  43.140  42.610  1.00  0.00           C
ATOM   1427 1HG1 VAL A  97      52.970  43.200  41.850  1.00  0.00           H
ATOM   1428 2HG1 VAL A  97      51.720  42.160  42.510  1.00  0.00           H
ATOM   1429 3HG1 VAL A  97      51.460  43.920  42.370  1.00  0.00           H
ATOM   1430  CG2 VAL A  97      51.470  42.890  45.050  1.00  0.00           C
ATOM   1431 1HG2 VAL A  97      50.640  43.520  44.760  1.00  0.00           H
ATOM   1432 2HG2 VAL A  97      51.250  41.840  44.870  1.00  0.00           H
ATOM   1433 3HG2 VAL A  97      51.680  43.120  46.090  1.00  0.00           H
ATOM   1434  C   VAL A  97      55.050  43.200  43.410  1.00  0.00           C
ATOM   1435  O   VAL A  97      55.420  42.460  42.480  1.00  0.00           O
ATOM   1436  N   ARG A  98      55.770  44.370  43.650  1.00  0.00           N
ATOM   1437  H   ARG A  98      55.470  45.060  44.320  1.00  0.00           H
ATOM   1438  CA  ARG A  98      56.790  44.850  42.680  1.00  0.00           C
ATOM   1439  HA  ARG A  98      56.300  44.810  41.700  1.00  0.00           H
ATOM   1440  CB  ARG A  98      57.180  46.290  42.900  1.00  0.00           C
ATOM   1441  HB1 ARG A  98      57.820  46.510  43.760  1.00  0.00           H
ATOM   1442  HB2 ARG A  98      56.200  46.760  42.960  1.00  0.00           H
ATOM   1443  CG  ARG A  98      57.850  46.790  41.610  1.00  0.00           C
ATOM   1444  HG1 ARG A  98      57.300  46.560  40.700  1.00  0.00           H
ATOM   1445  HG2 ARG A  98      58.830  46.330  41.610  1.00  0.00           H
ATOM   1446  CD  ARG A  98      58.110  48.270  41.830  1.00  0.00           C
ATOM   1447  HD1 ARG A  98      57.190  48.660  42.260  1.00  0.00           H
ATOM   1448  HD2 ARG A  98      58.290  48.820  40.910  1.00  0.00           H
ATOM   1449  NE  ARG A  98      59.240  48.380  42.750  1.00  0.00           N
ATOM   1450  HE  ARG A  98      59.910  47.640  42.910  1.00  0.00           H
ATOM   1451  CZ  ARG A  98      59.450  49.470  43.470  1.00  0.00           C
ATOM   1452  NH1 ARG A  98      60.500  49.450  44.210  1.00  0.00           N
ATOM   1453 1HH1 ARG A  98      61.200  48.760  43.980  1.00  0.00           H
ATOM   1454 2HH1 ARG A  98      60.680  50.280  44.760  1.00  0.00           H
ATOM   1455  NH2 ARG A  98      58.790  50.620  43.390  1.00  0.00           N
ATOM   1456 1HH2 ARG A  98      58.090  50.630  42.660  1.00  0.00           H
ATOM   1457 2HH2 ARG A  98      59.030  51.320  44.070  1.00  0.00           H
ATOM   1458  C   ARG A  98      57.990  43.890  42.590  1.00  0.00           C
ATOM   1459  O   ARG A  98      58.310  43.530  41.480  1.00  0.00           O
ATOM   1460  N   LYS A  99      58.560  43.530  43.750  1.00  0.00           N
ATOM   1461  H   LYS A  99      58.150  43.950  44.570  1.00  0.00           H
ATOM   1462  CA  LYS A  99      59.630  42.420  43.850  1.00  0.00           C
ATOM   1463  HA  LYS A  99      60.510  42.640  43.240  1.00  0.00           H
ATOM   1464  CB  LYS A  99      59.960  42.270  45.350  1.00  0.00           C
ATOM   1465  HB1 LYS A  99      60.290  41.240  45.480  1.00  0.00           H
ATOM   1466  HB2 LYS A  99      59.080  42.460  45.960  1.00  0.00           H
ATOM   1467  CG  LYS A  99      61.070  43.240  45.640  1.00  0.00           C
ATOM   1468  HG1 LYS A  99      60.770  44.260  45.390  1.00  0.00           H
ATOM   1469  HG2 LYS A  99      61.930  42.980  45.020  1.00  0.00           H
ATOM   1470  CD  LYS A  99      61.460  43.390  47.120  1.00  0.00           C
ATOM   1471  HD1 LYS A  99      61.770  42.480  47.620  1.00  0.00           H
ATOM   1472  HD2 LYS A  99      60.570  43.750  47.640  1.00  0.00           H
ATOM   1473  CE  LYS A  99      62.660  44.320  47.280  1.00  0.00           C
ATOM   1474  HE1 LYS A  99      62.530  45.220  46.680  1.00  0.00           H
ATOM   1475  HE2 LYS A  99      63.510  43.720  46.940  1.00  0.00           H
ATOM   1476  NZ  LYS A  99      62.750  44.680  48.740  1.00  0.00           N
ATOM   1477  HZ1 LYS A  99      61.870  45.110  48.990  1.00  0.00           H
ATOM   1478  HZ2 LYS A  99      62.890  43.830  49.270  1.00  0.00           H
ATOM   1479  HZ3 LYS A  99      63.550  45.280  48.860  1.00  0.00           H
ATOM   1480  C   LYS A  99      59.110  41.090  43.170  1.00  0.00           C
ATOM   1481  O   LYS A  99      59.850  40.500  42.410  1.00  0.00           O
ATOM   1482  N   ALA A 100      57.960  40.530  43.470  1.00  0.00           N
ATOM   1483  H   ALA A 100      57.250  41.030  43.980  1.00  0.00           H
ATOM   1484  CA  ALA A 100      57.560  39.280  42.850  1.00  0.00           C
ATOM   1485  HA  ALA A 100      58.240  38.430  43.010  1.00  0.00           H
ATOM   1486  CB  ALA A 100      56.310  38.900  43.620  1.00  0.00           C
ATOM   1487  HB1 ALA A 100      55.560  39.690  43.630  1.00  0.00           H
ATOM   1488  HB2 ALA A 100      55.970  37.960  43.180  1.00  0.00           H
ATOM   1489  HB3 ALA A 100      56.700  38.760  44.630  1.00  0.00           H
ATOM   1490  C   ALA A 100      57.270  39.380  41.340  1.00  0.00           C
ATOM   1491  O   ALA A 100      57.560  38.420  40.640  1.00  0.00           O
ATOM   1492  N   LEU A 101      56.840  40.420  40.710  1.00  0.00           N
ATOM   1493  H   LEU A 101      56.680  41.250  41.260  1.00  0.00           H
ATOM   1494  CA  LEU A 101      56.690  40.560  39.270  1.00  0.00           C
ATOM   1495  HA  LEU A 101      56.340  39.670  38.740  1.00  0.00           H
ATOM   1496  CB  LEU A 101      55.640  41.640  38.920  1.00  0.00           C
ATOM   1497  HB1 LEU A 101      55.780  41.830  37.860  1.00  0.00           H
ATOM   1498  HB2 LEU A 101      55.950  42.540  39.450  1.00  0.00           H
ATOM   1499  CG  LEU A 101      54.250  41.290  39.370  1.00  0.00           C
ATOM   1500  HG  LEU A 101      54.330  41.180  40.450  1.00  0.00           H
ATOM   1501  CD1 LEU A 101      53.210  42.340  39.030  1.00  0.00           C
ATOM   1502 1HD1 LEU A 101      52.300  42.050  39.550  1.00  0.00           H
ATOM   1503 2HD1 LEU A 101      53.630  43.300  39.350  1.00  0.00           H
ATOM   1504 3HD1 LEU A 101      53.120  42.380  37.940  1.00  0.00           H
ATOM   1505  CD2 LEU A 101      53.680  39.970  38.750  1.00  0.00           C
ATOM   1506 1HD2 LEU A 101      52.660  39.760  39.060  1.00  0.00           H
ATOM   1507 2HD2 LEU A 101      53.790  40.180  37.680  1.00  0.00           H
ATOM   1508 3HD2 LEU A 101      54.360  39.230  39.160  1.00  0.00           H
ATOM   1509  C   LEU A 101      58.000  40.950  38.600  1.00  0.00           C
ATOM   1510  O   LEU A 101      58.230  40.550  37.480  1.00  0.00           O
ATOM   1511  N   GLN A 102      58.960  41.630  39.260  1.00  0.00           N
ATOM   1512  H   GLN A 102      58.670  41.980  40.170  1.00  0.00           H
ATOM   1513  CA  GLN A 102      60.290  41.890  38.770  1.00  0.00           C
ATOM   1514  HA  GLN A 102      60.250  42.220  37.730  1.00  0.00           H
ATOM   1515  CB  GLN A 102      61.140  42.930  39.570  1.00  0.00           C
ATOM   1516  HB1 GLN A 102      62.190  42.750  39.340  1.00  0.00           H
ATOM   1517  HB2 GLN A 102      61.030  42.770  40.650  1.00  0.00           H
ATOM   1518  CG  GLN A 102      60.790  44.410  39.400  1.00  0.00           C
ATOM   1519  HG1 GLN A 102      59.770  44.600  39.760  1.00  0.00           H
ATOM   1520  HG2 GLN A 102      61.000  44.700  38.370  1.00  0.00           H
ATOM   1521  CD  GLN A 102      61.670  45.290  40.290  1.00  0.00           C
ATOM   1522  OE1 GLN A 102      61.380  45.400  41.470  1.00  0.00           O
ATOM   1523  NE2 GLN A 102      62.570  46.030  39.770  1.00  0.00           N
ATOM   1524 1HE2 GLN A 102      62.800  45.950  38.790  1.00  0.00           H
ATOM   1525 2HE2 GLN A 102      63.090  46.670  40.360  1.00  0.00           H
ATOM   1526  C   GLN A 102      61.150  40.580  38.690  1.00  0.00           C
ATOM   1527  O   GLN A 102      61.780  40.390  37.680  1.00  0.00           O
ATOM   1528  N   ASP A 103      61.060  39.700  39.710  1.00  0.00           N
ATOM   1529  H   ASP A 103      60.680  39.990  40.600  1.00  0.00           H
ATOM   1530  CA  ASP A 103      61.530  38.320  39.630  1.00  0.00           C
ATOM   1531  HA  ASP A 103      62.550  38.440  39.280  1.00  0.00           H
ATOM   1532  CB  ASP A 103      61.400  37.610  40.960  1.00  0.00           C
ATOM   1533  HB1 ASP A 103      61.640  36.550  40.890  1.00  0.00           H
ATOM   1534  HB2 ASP A 103      60.390  37.760  41.350  1.00  0.00           H
ATOM   1535  CG  ASP A 103      62.380  38.120  42.010  1.00  0.00           C
ATOM   1536  OD1 ASP A 103      63.170  39.040  41.810  1.00  0.00           O
ATOM   1537  OD2 ASP A 103      62.300  37.540  43.140  1.00  0.00           O
ATOM   1538  C   ASP A 103      60.910  37.500  38.480  1.00  0.00           C
ATOM   1539  O   ASP A 103      61.640  36.630  38.000  1.00  0.00           O
ATOM   1540  N   LEU A 104      59.740  37.880  37.910  1.00  0.00           N
ATOM   1541  H   LEU A 104      59.150  38.490  38.450  1.00  0.00           H
ATOM   1542  CA  LEU A 104      59.110  37.210  36.750  1.00  0.00           C
ATOM   1543  HA  LEU A 104      59.490  36.210  36.530  1.00  0.00           H
ATOM   1544  CB  LEU A 104      57.640  36.990  37.100  1.00  0.00           C
ATOM   1545  HB1 LEU A 104      57.020  36.800  36.230  1.00  0.00           H
ATOM   1546  HB2 LEU A 104      57.270  37.910  37.560  1.00  0.00           H
ATOM   1547  CG  LEU A 104      57.270  35.960  38.120  1.00  0.00           C
ATOM   1548  HG  LEU A 104      57.930  36.190  38.960  1.00  0.00           H
ATOM   1549  CD1 LEU A 104      55.780  36.130  38.450  1.00  0.00           C
ATOM   1550 1HD1 LEU A 104      55.630  35.370  39.210  1.00  0.00           H
ATOM   1551 2HD1 LEU A 104      55.590  37.140  38.800  1.00  0.00           H
ATOM   1552 3HD1 LEU A 104      55.300  35.840  37.510  1.00  0.00           H
ATOM   1553  CD2 LEU A 104      57.550  34.520  37.650  1.00  0.00           C
ATOM   1554 1HD2 LEU A 104      56.840  34.250  36.870  1.00  0.00           H
ATOM   1555 2HD2 LEU A 104      58.590  34.420  37.320  1.00  0.00           H
ATOM   1556 3HD2 LEU A 104      57.360  33.890  38.520  1.00  0.00           H
ATOM   1557  C   LEU A 104      59.310  37.940  35.440  1.00  0.00           C
ATOM   1558  O   LEU A 104      58.810  37.550  34.380  1.00  0.00           O
ATOM   1559  N   GLY A 105      60.260  38.910  35.450  1.00  0.00           N
ATOM   1560  H   GLY A 105      60.570  39.230  36.360  1.00  0.00           H
ATOM   1561  CA  GLY A 105      60.770  39.470  34.130  1.00  0.00           C
ATOM   1562  HA1 GLY A 105      61.240  38.650  33.590  1.00  0.00           H
ATOM   1563  HA2 GLY A 105      61.610  40.140  34.320  1.00  0.00           H
ATOM   1564  C   GLY A 105      59.720  40.210  33.310  1.00  0.00           C
ATOM   1565  O   GLY A 105      59.950  40.410  32.110  1.00  0.00           O
ATOM   1566  N   LEU A 106      58.650  40.660  33.880  1.00  0.00           N
ATOM   1567  H   LEU A 106      58.590  40.550  34.880  1.00  0.00           H
ATOM   1568  CA  LEU A 106      57.680  41.360  33.120  1.00  0.00           C
ATOM   1569  HA  LEU A 106      57.320  40.940  32.180  1.00  0.00           H
ATOM   1570  CB  LEU A 106      56.460  41.350  34.040  1.00  0.00           C
ATOM   1571  HB1 LEU A 106      55.770  42.150  33.790  1.00  0.00           H
ATOM   1572  HB2 LEU A 106      56.730  41.530  35.080  1.00  0.00           H
ATOM   1573  CG  LEU A 106      55.640  40.050  34.030  1.00  0.00           C
ATOM   1574  HG  LEU A 106      56.320  39.210  34.190  1.00  0.00           H
ATOM   1575  CD1 LEU A 106      54.750  39.960  35.250  1.00  0.00           C
ATOM   1576 1HD1 LEU A 106      53.970  39.200  35.160  1.00  0.00           H
ATOM   1577 2HD1 LEU A 106      55.340  39.730  36.130  1.00  0.00           H
ATOM   1578 3HD1 LEU A 106      54.300  40.950  35.270  1.00  0.00           H
ATOM   1579  CD2 LEU A 106      54.880  39.870  32.740  1.00  0.00           C
ATOM   1580 1HD2 LEU A 106      54.410  38.890  32.800  1.00  0.00           H
ATOM   1581 2HD2 LEU A 106      54.150  40.660  32.560  1.00  0.00           H
ATOM   1582 3HD2 LEU A 106      55.600  39.850  31.920  1.00  0.00           H
ATOM   1583  C   LEU A 106      58.140  42.850  32.820  1.00  0.00           C
ATOM   1584  O   LEU A 106      59.200  43.250  33.320  1.00  0.00           O
ATOM   1585  N   ARG A 107      57.340  43.560  31.980  1.00  0.00           N
ATOM   1586  H   ARG A 107      56.580  43.110  31.490  1.00  0.00           H
ATOM   1587  CA  ARG A 107      57.570  44.960  31.690  1.00  0.00           C
ATOM   1588  HA  ARG A 107      58.640  45.150  31.770  1.00  0.00           H
ATOM   1589  CB  ARG A 107      57.290  45.330  30.200  1.00  0.00           C
ATOM   1590  HB1 ARG A 107      56.220  45.360  29.980  1.00  0.00           H
ATOM   1591  HB2 ARG A 107      57.790  44.600  29.560  1.00  0.00           H
ATOM   1592  CG  ARG A 107      57.850  46.730  29.900  1.00  0.00           C
ATOM   1593  HG1 ARG A 107      58.890  46.640  30.200  1.00  0.00           H
ATOM   1594  HG2 ARG A 107      57.350  47.420  30.570  1.00  0.00           H
ATOM   1595  CD  ARG A 107      57.700  47.320  28.520  1.00  0.00           C
ATOM   1596  HD1 ARG A 107      56.680  47.140  28.200  1.00  0.00           H
ATOM   1597  HD2 ARG A 107      58.350  46.710  27.880  1.00  0.00           H
ATOM   1598  NE  ARG A 107      57.860  48.800  28.440  1.00  0.00           N
ATOM   1599  HE  ARG A 107      58.470  49.210  29.130  1.00  0.00           H
ATOM   1600  CZ  ARG A 107      57.450  49.660  27.510  1.00  0.00           C
ATOM   1601  NH1 ARG A 107      57.730  50.890  27.630  1.00  0.00           N
ATOM   1602 1HH1 ARG A 107      58.120  51.150  28.520  1.00  0.00           H
ATOM   1603 2HH1 ARG A 107      57.240  51.570  27.060  1.00  0.00           H
ATOM   1604  NH2 ARG A 107      56.690  49.430  26.440  1.00  0.00           N
ATOM   1605 1HH2 ARG A 107      56.190  48.560  26.540  1.00  0.00           H
ATOM   1606 2HH2 ARG A 107      56.270  50.170  25.890  1.00  0.00           H
ATOM   1607  C   ARG A 107      56.880  45.810  32.750  1.00  0.00           C
ATOM   1608  O   ARG A 107      55.690  46.070  32.660  1.00  0.00           O
ATOM   1609  N   ILE A 108      57.560  46.300  33.790  1.00  0.00           N
ATOM   1610  H   ILE A 108      58.530  46.010  33.840  1.00  0.00           H
ATOM   1611  CA  ILE A 108      57.000  47.050  34.910  1.00  0.00           C
ATOM   1612  HA  ILE A 108      56.090  46.490  35.160  1.00  0.00           H
ATOM   1613  CB  ILE A 108      57.930  46.950  36.090  1.00  0.00           C
ATOM   1614  HB  ILE A 108      58.910  47.360  35.840  1.00  0.00           H
ATOM   1615  CG2 ILE A 108      57.290  47.780  37.290  1.00  0.00           C
ATOM   1616 1HG2 ILE A 108      57.520  48.830  37.100  1.00  0.00           H
ATOM   1617 2HG2 ILE A 108      56.230  47.590  37.430  1.00  0.00           H
ATOM   1618 3HG2 ILE A 108      57.820  47.500  38.200  1.00  0.00           H
ATOM   1619  CG1 ILE A 108      58.300  45.470  36.510  1.00  0.00           C
ATOM   1620 1HG1 ILE A 108      58.870  45.420  37.430  1.00  0.00           H
ATOM   1621 2HG1 ILE A 108      58.970  45.100  35.730  1.00  0.00           H
ATOM   1622  CD  ILE A 108      57.020  44.580  36.790  1.00  0.00           C
ATOM   1623  HD1 ILE A 108      56.340  44.490  35.950  1.00  0.00           H
ATOM   1624  HD2 ILE A 108      57.400  43.570  36.900  1.00  0.00           H
ATOM   1625  HD3 ILE A 108      56.470  44.980  37.650  1.00  0.00           H
ATOM   1626  C   ILE A 108      56.660  48.460  34.500  1.00  0.00           C
ATOM   1627  O   ILE A 108      57.620  49.220  34.310  1.00  0.00           O
ATOM   1628  N   VAL A 109      55.380  48.930  34.620  1.00  0.00           N
ATOM   1629  H   VAL A 109      54.650  48.230  34.530  1.00  0.00           H
ATOM   1630  CA  VAL A 109      54.920  50.330  34.770  1.00  0.00           C
ATOM   1631  HA  VAL A 109      55.810  50.950  34.630  1.00  0.00           H
ATOM   1632  CB  VAL A 109      54.010  50.770  33.580  1.00  0.00           C
ATOM   1633  HB  VAL A 109      53.200  50.040  33.580  1.00  0.00           H
ATOM   1634  CG1 VAL A 109      53.410  52.170  33.740  1.00  0.00           C
ATOM   1635 1HG1 VAL A 109      52.780  52.420  32.880  1.00  0.00           H
ATOM   1636 2HG1 VAL A 109      52.690  52.190  34.570  1.00  0.00           H
ATOM   1637 3HG1 VAL A 109      54.260  52.840  33.810  1.00  0.00           H
ATOM   1638  CG2 VAL A 109      54.780  50.620  32.290  1.00  0.00           C
ATOM   1639 1HG2 VAL A 109      55.130  49.620  32.060  1.00  0.00           H
ATOM   1640 2HG2 VAL A 109      54.200  51.040  31.470  1.00  0.00           H
ATOM   1641 3HG2 VAL A 109      55.640  51.290  32.380  1.00  0.00           H
ATOM   1642  C   VAL A 109      54.270  50.510  36.120  1.00  0.00           C
ATOM   1643  O   VAL A 109      53.450  49.680  36.590  1.00  0.00           O
ATOM   1644  N   GLU A 110      54.660  51.570  36.810  1.00  0.00           N
ATOM   1645  H   GLU A 110      55.400  52.050  36.320  1.00  0.00           H
ATOM   1646  CA  GLU A 110      54.150  51.890  38.150  1.00  0.00           C
ATOM   1647  HA  GLU A 110      53.540  51.040  38.460  1.00  0.00           H
ATOM   1648  CB  GLU A 110      55.320  51.960  39.200  1.00  0.00           C
ATOM   1649  HB1 GLU A 110      54.870  51.690  40.160  1.00  0.00           H
ATOM   1650  HB2 GLU A 110      55.650  53.000  39.270  1.00  0.00           H
ATOM   1651  CG  GLU A 110      56.630  51.040  39.050  1.00  0.00           C
ATOM   1652  HG1 GLU A 110      57.190  51.260  38.150  1.00  0.00           H
ATOM   1653  HG2 GLU A 110      56.350  49.990  39.040  1.00  0.00           H
ATOM   1654  CD  GLU A 110      57.600  51.320  40.150  1.00  0.00           C
ATOM   1655  OE1 GLU A 110      57.120  51.190  41.350  1.00  0.00           O
ATOM   1656  OE2 GLU A 110      58.670  51.850  39.870  1.00  0.00           O
ATOM   1657  C   GLU A 110      53.340  53.170  38.140  1.00  0.00           C
ATOM   1658  O   GLU A 110      53.880  54.160  37.670  1.00  0.00           O
ATOM   1659  N   ILE A 111      52.100  53.180  38.690  1.00  0.00           N
ATOM   1660  H   ILE A 111      51.710  52.350  39.110  1.00  0.00           H
ATOM   1661  CA  ILE A 111      51.370  54.510  38.850  1.00  0.00           C
ATOM   1662  HA  ILE A 111      51.380  55.050  37.910  1.00  0.00           H
ATOM   1663  CB  ILE A 111      49.890  54.330  39.230  1.00  0.00           C
ATOM   1664  HB  ILE A 111      49.790  54.080  40.290  1.00  0.00           H
ATOM   1665  CG2 ILE A 111      49.250  55.690  39.290  1.00  0.00           C
ATOM   1666 1HG2 ILE A 111      48.180  55.670  39.510  1.00  0.00           H
ATOM   1667 2HG2 ILE A 111      49.780  56.220  40.080  1.00  0.00           H
ATOM   1668 3HG2 ILE A 111      49.360  56.200  38.330  1.00  0.00           H
ATOM   1669  CG1 ILE A 111      49.230  53.270  38.330  1.00  0.00           C
ATOM   1670 1HG1 ILE A 111      49.600  52.260  38.520  1.00  0.00           H
ATOM   1671 2HG1 ILE A 111      49.400  53.600  37.300  1.00  0.00           H
ATOM   1672  CD  ILE A 111      47.690  53.200  38.530  1.00  0.00           C
ATOM   1673  HD1 ILE A 111      47.320  53.260  39.550  1.00  0.00           H
ATOM   1674  HD2 ILE A 111      47.190  54.000  37.990  1.00  0.00           H
ATOM   1675  HD3 ILE A 111      47.290  52.260  38.140  1.00  0.00           H
ATOM   1676  C   ILE A 111      52.130  55.310  39.930  1.00  0.00           C
ATOM   1677  O   ILE A 111      52.070  54.920  41.120  1.00  0.00           O
ATOM   1678  N   GLY A 112      52.680  56.490  39.560  1.00  0.00           N
ATOM   1679  H   GLY A 112      52.710  56.750  38.590  1.00  0.00           H
ATOM   1680  CA  GLY A 112      53.390  57.430  40.440  1.00  0.00           C
ATOM   1681  HA1 GLY A 112      54.320  57.710  39.950  1.00  0.00           H
ATOM   1682  HA2 GLY A 112      53.590  56.990  41.420  1.00  0.00           H
ATOM   1683  C   GLY A 112      52.590  58.700  40.680  1.00  0.00           C
ATOM   1684  O   GLY A 112      52.860  59.280  41.700  1.00  0.00           O
ATOM   1685  N   ASP A 113      51.560  59.010  39.880  1.00  0.00           N
ATOM   1686  H   ASP A 113      51.490  58.450  39.040  1.00  0.00           H
ATOM   1687  CA  ASP A 113      50.720  60.270  39.890  1.00  0.00           C
ATOM   1688  HA  ASP A 113      51.400  61.120  39.890  1.00  0.00           H
ATOM   1689  CB  ASP A 113      49.950  60.200  38.560  1.00  0.00           C
ATOM   1690  HB1 ASP A 113      49.140  59.470  38.550  1.00  0.00           H
ATOM   1691  HB2 ASP A 113      50.650  59.840  37.800  1.00  0.00           H
ATOM   1692  CG  ASP A 113      49.360  61.600  38.290  1.00  0.00           C
ATOM   1693  OD1 ASP A 113      48.970  62.320  39.290  1.00  0.00           O
ATOM   1694  OD2 ASP A 113      49.280  61.890  37.080  1.00  0.00           O
ATOM   1695  C   ASP A 113      49.880  60.430  41.230  1.00  0.00           C
ATOM   1696  O   ASP A 113      48.960  59.660  41.470  1.00  0.00           O
ATOM   1697  N   GLU A 114      50.190  61.460  42.010  1.00  0.00           N
ATOM   1698  H   GLU A 114      50.880  62.120  41.700  1.00  0.00           H
ATOM   1699  CA  GLU A 114      49.720  61.650  43.430  1.00  0.00           C
ATOM   1700  HA  GLU A 114      49.940  60.700  43.910  1.00  0.00           H
ATOM   1701  CB  GLU A 114      50.560  62.730  44.070  1.00  0.00           C
ATOM   1702  HB1 GLU A 114      51.620  62.450  44.090  1.00  0.00           H
ATOM   1703  HB2 GLU A 114      50.210  62.740  45.100  1.00  0.00           H
ATOM   1704  CG  GLU A 114      50.390  64.220  43.480  1.00  0.00           C
ATOM   1705  HG1 GLU A 114      50.310  64.870  44.340  1.00  0.00           H
ATOM   1706  HG2 GLU A 114      49.450  64.330  42.930  1.00  0.00           H
ATOM   1707  CD  GLU A 114      51.580  64.650  42.630  1.00  0.00           C
ATOM   1708  OE1 GLU A 114      52.210  65.700  43.030  1.00  0.00           O
ATOM   1709  OE2 GLU A 114      52.010  63.870  41.750  1.00  0.00           O
ATOM   1710  C   GLU A 114      48.220  61.940  43.490  1.00  0.00           C
ATOM   1711  O   GLU A 114      47.620  61.980  44.550  1.00  0.00           O
ATOM   1712  N   ASN A 115      47.680  62.320  42.350  1.00  0.00           N
ATOM   1713  H   ASN A 115      48.320  62.400  41.570  1.00  0.00           H
ATOM   1714  CA  ASN A 115      46.270  62.580  42.110  1.00  0.00           C
ATOM   1715  HA  ASN A 115      45.700  62.840  43.000  1.00  0.00           H
ATOM   1716  CB  ASN A 115      46.070  63.900  41.280  1.00  0.00           C
ATOM   1717  HB1 ASN A 115      44.990  64.040  41.320  1.00  0.00           H
ATOM   1718  HB2 ASN A 115      46.570  63.850  40.310  1.00  0.00           H
ATOM   1719  CG  ASN A 115      46.570  65.130  42.000  1.00  0.00           C
ATOM   1720  OD1 ASN A 115      46.360  65.420  43.180  1.00  0.00           O
ATOM   1721  ND2 ASN A 115      47.510  65.760  41.360  1.00  0.00           N
ATOM   1722 1HD2 ASN A 115      47.770  65.520  40.410  1.00  0.00           H
ATOM   1723 2HD2 ASN A 115      48.040  66.480  41.820  1.00  0.00           H
ATOM   1724  C   ASN A 115      45.600  61.460  41.500  1.00  0.00           C
ATOM   1725  O   ASN A 115      44.380  61.390  41.550  1.00  0.00           O
ATOM   1726  N   ALA A 116      46.250  60.410  41.060  1.00  0.00           N
ATOM   1727  H   ALA A 116      47.250  60.480  40.930  1.00  0.00           H
ATOM   1728  CA  ALA A 116      45.600  59.170  40.500  1.00  0.00           C
ATOM   1729  HA  ALA A 116      44.720  59.490  39.950  1.00  0.00           H
ATOM   1730  CB  ALA A 116      46.520  58.580  39.440  1.00  0.00           C
ATOM   1731  HB1 ALA A 116      45.950  57.860  38.850  1.00  0.00           H
ATOM   1732  HB2 ALA A 116      46.780  59.360  38.730  1.00  0.00           H
ATOM   1733  HB3 ALA A 116      47.470  58.090  39.670  1.00  0.00           H
ATOM   1734  C   ALA A 116      45.240  58.100  41.520  1.00  0.00           C
ATOM   1735  O   ALA A 116      46.100  57.720  42.290  1.00  0.00           O
ATOM   1736  N   THR A 117      44.030  57.610  41.530  1.00  0.00           N
ATOM   1737  H   THR A 117      43.350  58.170  41.030  1.00  0.00           H
ATOM   1738  CA  THR A 117      43.600  56.400  42.350  1.00  0.00           C
ATOM   1739  HA  THR A 117      44.530  56.020  42.760  1.00  0.00           H
ATOM   1740  CB  THR A 117      42.680  56.760  43.510  1.00  0.00           C
ATOM   1741  HB  THR A 117      42.360  55.810  43.940  1.00  0.00           H
ATOM   1742  CG2 THR A 117      43.190  57.650  44.600  1.00  0.00           C
ATOM   1743 1HG2 THR A 117      42.950  57.400  45.630  1.00  0.00           H
ATOM   1744 2HG2 THR A 117      44.280  57.600  44.560  1.00  0.00           H
ATOM   1745 3HG2 THR A 117      42.770  58.630  44.400  1.00  0.00           H
ATOM   1746  OG1 THR A 117      41.460  57.310  43.000  1.00  0.00           O
ATOM   1747  HG1 THR A 117      40.870  57.390  43.750  1.00  0.00           H
ATOM   1748  C   THR A 117      43.030  55.390  41.410  1.00  0.00           C
ATOM   1749  O   THR A 117      42.070  55.690  40.630  1.00  0.00           O
ATOM   1750  N   LEU A 118      43.530  54.120  41.520  1.00  0.00           N
ATOM   1751  H   LEU A 118      44.230  53.970  42.230  1.00  0.00           H
ATOM   1752  CA  LEU A 118      43.010  52.970  40.830  1.00  0.00           C
ATOM   1753  HA  LEU A 118      41.940  53.110  40.660  1.00  0.00           H
ATOM   1754  CB  LEU A 118      43.750  52.950  39.470  1.00  0.00           C
ATOM   1755  HB1 LEU A 118      44.840  52.990  39.530  1.00  0.00           H
ATOM   1756  HB2 LEU A 118      43.540  53.940  39.060  1.00  0.00           H
ATOM   1757  CG  LEU A 118      43.340  51.830  38.470  1.00  0.00           C
ATOM   1758  HG  LEU A 118      42.280  51.660  38.650  1.00  0.00           H
ATOM   1759  CD1 LEU A 118      43.420  52.190  37.020  1.00  0.00           C
ATOM   1760 1HD1 LEU A 118      43.370  51.320  36.350  1.00  0.00           H
ATOM   1761 2HD1 LEU A 118      42.670  52.840  36.570  1.00  0.00           H
ATOM   1762 3HD1 LEU A 118      44.360  52.740  36.940  1.00  0.00           H
ATOM   1763  CD2 LEU A 118      44.150  50.550  38.680  1.00  0.00           C
ATOM   1764 1HD2 LEU A 118      43.810  50.040  39.580  1.00  0.00           H
ATOM   1765 2HD2 LEU A 118      43.970  49.860  37.850  1.00  0.00           H
ATOM   1766 3HD2 LEU A 118      45.190  50.870  38.780  1.00  0.00           H
ATOM   1767  C   LEU A 118      43.320  51.700  41.650  1.00  0.00           C
ATOM   1768  O   LEU A 118      44.420  51.550  42.110  1.00  0.00           O
ATOM   1769  N   ASP A 119      42.320  50.810  41.720  1.00  0.00           N
ATOM   1770  H   ASP A 119      41.450  51.080  41.270  1.00  0.00           H
ATOM   1771  CA  ASP A 119      42.210  49.390  42.150  1.00  0.00           C
ATOM   1772  HA  ASP A 119      43.150  49.020  42.570  1.00  0.00           H
ATOM   1773  CB  ASP A 119      41.210  49.140  43.260  1.00  0.00           C
ATOM   1774  HB1 ASP A 119      41.430  48.120  43.580  1.00  0.00           H
ATOM   1775  HB2 ASP A 119      40.200  49.080  42.850  1.00  0.00           H
ATOM   1776  CG  ASP A 119      41.200  50.070  44.480  1.00  0.00           C
ATOM   1777  OD1 ASP A 119      42.030  50.910  44.710  1.00  0.00           O
ATOM   1778  OD2 ASP A 119      40.270  49.670  45.330  1.00  0.00           O
ATOM   1779  C   ASP A 119      41.880  48.480  40.990  1.00  0.00           C
ATOM   1780  O   ASP A 119      40.880  48.710  40.310  1.00  0.00           O
ATOM   1781  N   GLY A 120      42.750  47.510  40.630  1.00  0.00           N
ATOM   1782  H   GLY A 120      43.630  47.460  41.130  1.00  0.00           H
ATOM   1783  CA  GLY A 120      42.660  46.630  39.440  1.00  0.00           C
ATOM   1784  HA1 GLY A 120      43.430  45.870  39.560  1.00  0.00           H
ATOM   1785  HA2 GLY A 120      42.850  47.240  38.560  1.00  0.00           H
ATOM   1786  C   GLY A 120      41.370  45.860  39.240  1.00  0.00           C
ATOM   1787  O   GLY A 120      41.040  45.550  38.100  1.00  0.00           O
ATOM   1788  N   THR A 121      40.610  45.670  40.290  1.00  0.00           N
ATOM   1789  H   THR A 121      40.980  45.960  41.180  1.00  0.00           H
ATOM   1790  CA  THR A 121      39.290  44.880  40.240  1.00  0.00           C
ATOM   1791  HA  THR A 121      39.470  43.970  39.660  1.00  0.00           H
ATOM   1792  CB  THR A 121      38.960  44.290  41.630  1.00  0.00           C
ATOM   1793  HB  THR A 121      38.840  45.070  42.380  1.00  0.00           H
ATOM   1794  CG2 THR A 121      37.880  43.200  41.680  1.00  0.00           C
ATOM   1795 1HG2 THR A 121      37.780  42.980  42.740  1.00  0.00           H
ATOM   1796 2HG2 THR A 121      36.860  43.580  41.570  1.00  0.00           H
ATOM   1797 3HG2 THR A 121      38.080  42.330  41.050  1.00  0.00           H
ATOM   1798  OG1 THR A 121      40.080  43.570  42.020  1.00  0.00           O
ATOM   1799  HG1 THR A 121      40.530  44.270  42.500  1.00  0.00           H
ATOM   1800  C   THR A 121      38.090  45.640  39.700  1.00  0.00           C
ATOM   1801  O   THR A 121      37.030  45.090  39.380  1.00  0.00           O
ATOM   1802  N   ASP A 122      38.230  46.970  39.650  1.00  0.00           N
ATOM   1803  H   ASP A 122      39.040  47.440  40.030  1.00  0.00           H
ATOM   1804  CA  ASP A 122      37.470  47.890  38.840  1.00  0.00           C
ATOM   1805  HA  ASP A 122      36.420  47.640  38.990  1.00  0.00           H
ATOM   1806  CB  ASP A 122      37.740  49.370  39.310  1.00  0.00           C
ATOM   1807  HB1 ASP A 122      38.260  49.930  38.530  1.00  0.00           H
ATOM   1808  HB2 ASP A 122      38.350  49.370  40.200  1.00  0.00           H
ATOM   1809  CG  ASP A 122      36.480  50.130  39.700  1.00  0.00           C
ATOM   1810  OD1 ASP A 122      35.410  49.520  39.500  1.00  0.00           O
ATOM   1811  OD2 ASP A 122      36.630  51.170  40.350  1.00  0.00           O
ATOM   1812  C   ASP A 122      37.820  47.650  37.350  1.00  0.00           C
ATOM   1813  O   ASP A 122      37.240  48.330  36.530  1.00  0.00           O
ATOM   1814  N   VAL A 123      38.700  46.750  36.920  1.00  0.00           N
ATOM   1815  H   VAL A 123      39.130  46.170  37.640  1.00  0.00           H
ATOM   1816  CA  VAL A 123      39.050  46.440  35.500  1.00  0.00           C
ATOM   1817  HA  VAL A 123      38.650  47.310  34.990  1.00  0.00           H
ATOM   1818  CB  VAL A 123      40.530  46.290  35.220  1.00  0.00           C
ATOM   1819  HB  VAL A 123      40.990  45.490  35.800  1.00  0.00           H
ATOM   1820  CG1 VAL A 123      40.720  46.050  33.710  1.00  0.00           C
ATOM   1821 1HG1 VAL A 123      40.470  45.020  33.470  1.00  0.00           H
ATOM   1822 2HG1 VAL A 123      40.160  46.800  33.160  1.00  0.00           H
ATOM   1823 3HG1 VAL A 123      41.770  46.200  33.440  1.00  0.00           H
ATOM   1824  CG2 VAL A 123      41.380  47.540  35.510  1.00  0.00           C
ATOM   1825 1HG2 VAL A 123      40.990  48.480  35.120  1.00  0.00           H
ATOM   1826 2HG2 VAL A 123      41.400  47.670  36.600  1.00  0.00           H
ATOM   1827 3HG2 VAL A 123      42.440  47.430  35.300  1.00  0.00           H
ATOM   1828  C   VAL A 123      38.380  45.120  35.030  1.00  0.00           C
ATOM   1829  O   VAL A 123      38.360  44.070  35.790  1.00  0.00           O
ATOM   1830  N   LEU A 124      37.770  45.110  33.840  1.00  0.00           N
ATOM   1831  H   LEU A 124      37.880  46.000  33.370  1.00  0.00           H
ATOM   1832  CA  LEU A 124      37.270  43.880  33.180  1.00  0.00           C
ATOM   1833  HA  LEU A 124      37.420  43.060  33.880  1.00  0.00           H
ATOM   1834  CB  LEU A 124      35.750  43.960  32.920  1.00  0.00           C
ATOM   1835  HB1 LEU A 124      35.530  44.790  32.240  1.00  0.00           H
ATOM   1836  HB2 LEU A 124      35.230  44.210  33.840  1.00  0.00           H
ATOM   1837  CG  LEU A 124      35.140  42.680  32.310  1.00  0.00           C
ATOM   1838  HG  LEU A 124      35.690  42.420  31.410  1.00  0.00           H
ATOM   1839  CD1 LEU A 124      35.320  41.450  33.290  1.00  0.00           C
ATOM   1840 1HD1 LEU A 124      34.870  40.560  32.860  1.00  0.00           H
ATOM   1841 2HD1 LEU A 124      36.380  41.390  33.550  1.00  0.00           H
ATOM   1842 3HD1 LEU A 124      34.840  41.610  34.250  1.00  0.00           H
ATOM   1843  CD2 LEU A 124      33.660  42.980  32.050  1.00  0.00           C
ATOM   1844 1HD2 LEU A 124      33.550  43.780  31.320  1.00  0.00           H
ATOM   1845 2HD2 LEU A 124      33.290  42.000  31.720  1.00  0.00           H
ATOM   1846 3HD2 LEU A 124      33.200  43.220  33.010  1.00  0.00           H
ATOM   1847  C   LEU A 124      38.040  43.750  31.850  1.00  0.00           C
ATOM   1848  O   LEU A 124      37.780  44.460  30.840  1.00  0.00           O
ATOM   1849  N   PHE A 125      39.080  42.900  31.810  1.00  0.00           N
ATOM   1850  H   PHE A 125      39.350  42.460  32.680  1.00  0.00           H
ATOM   1851  CA  PHE A 125      39.910  42.600  30.610  1.00  0.00           C
ATOM   1852  HA  PHE A 125      39.960  43.540  30.070  1.00  0.00           H
ATOM   1853  CB  PHE A 125      41.400  42.310  30.920  1.00  0.00           C
ATOM   1854  HB1 PHE A 125      41.400  41.400  31.530  1.00  0.00           H
ATOM   1855  HB2 PHE A 125      41.740  43.230  31.390  1.00  0.00           H
ATOM   1856  CG  PHE A 125      42.130  41.980  29.660  1.00  0.00           C
ATOM   1857  CD1 PHE A 125      42.310  42.950  28.660  1.00  0.00           C
ATOM   1858  HD1 PHE A 125      42.030  43.950  28.980  1.00  0.00           H
ATOM   1859  CE1 PHE A 125      42.930  42.540  27.420  1.00  0.00           C
ATOM   1860  HE1 PHE A 125      43.190  43.290  26.690  1.00  0.00           H
ATOM   1861  CZ  PHE A 125      43.320  41.160  27.230  1.00  0.00           C
ATOM   1862  HZ  PHE A 125      43.870  40.920  26.340  1.00  0.00           H
ATOM   1863  CE2 PHE A 125      43.140  40.180  28.250  1.00  0.00           C
ATOM   1864  HE2 PHE A 125      43.390  39.150  28.070  1.00  0.00           H
ATOM   1865  CD2 PHE A 125      42.500  40.650  29.420  1.00  0.00           C
ATOM   1866  HD2 PHE A 125      42.290  39.890  30.150  1.00  0.00           H
ATOM   1867  C   PHE A 125      39.280  41.500  29.820  1.00  0.00           C
ATOM   1868  O   PHE A 125      39.190  40.370  30.180  1.00  0.00           O
ATOM   1869  N   THR A 126      38.860  41.910  28.590  1.00  0.00           N
ATOM   1870  H   THR A 126      38.910  42.910  28.450  1.00  0.00           H
ATOM   1871  CA  THR A 126      37.900  41.150  27.790  1.00  0.00           C
ATOM   1872  HA  THR A 126      37.430  40.470  28.500  1.00  0.00           H
ATOM   1873  CB  THR A 126      36.730  41.980  27.210  1.00  0.00           C
ATOM   1874  HB  THR A 126      35.890  41.370  26.880  1.00  0.00           H
ATOM   1875  CG2 THR A 126      36.180  42.960  28.250  1.00  0.00           C
ATOM   1876 1HG2 THR A 126      36.920  43.710  28.520  1.00  0.00           H
ATOM   1877 2HG2 THR A 126      35.350  43.560  27.880  1.00  0.00           H
ATOM   1878 3HG2 THR A 126      35.880  42.480  29.190  1.00  0.00           H
ATOM   1879  OG1 THR A 126      37.310  42.810  26.200  1.00  0.00           O
ATOM   1880  HG1 THR A 126      37.830  43.510  26.610  1.00  0.00           H
ATOM   1881  C   THR A 126      38.480  40.320  26.710  1.00  0.00           C
ATOM   1882  O   THR A 126      37.750  39.850  25.830  1.00  0.00           O
ATOM   1883  N   GLY A 127      39.850  40.210  26.710  1.00  0.00           N
ATOM   1884  H   GLY A 127      40.290  40.460  27.590  1.00  0.00           H
ATOM   1885  CA  GLY A 127      40.690  39.620  25.620  1.00  0.00           C
ATOM   1886  HA1 GLY A 127      40.320  38.610  25.470  1.00  0.00           H
ATOM   1887  HA2 GLY A 127      41.710  39.590  26.010  1.00  0.00           H
ATOM   1888  C   GLY A 127      40.670  40.310  24.250  1.00  0.00           C
ATOM   1889  O   GLY A 127      41.490  40.050  23.340  1.00  0.00           O
ATOM   1890  N   ARG A 128      39.760  41.310  24.090  1.00  0.00           N
ATOM   1891  H   ARG A 128      39.010  41.360  24.760  1.00  0.00           H
ATOM   1892  CA  ARG A 128      39.590  42.170  22.910  1.00  0.00           C
ATOM   1893  HA  ARG A 128      40.370  41.900  22.200  1.00  0.00           H
ATOM   1894  CB  ARG A 128      38.280  41.790  22.230  1.00  0.00           C
ATOM   1895  HB1 ARG A 128      38.080  42.510  21.430  1.00  0.00           H
ATOM   1896  HB2 ARG A 128      37.480  41.980  22.940  1.00  0.00           H
ATOM   1897  CG  ARG A 128      38.140  40.340  21.660  1.00  0.00           C
ATOM   1898  HG1 ARG A 128      38.410  39.550  22.360  1.00  0.00           H
ATOM   1899  HG2 ARG A 128      38.790  40.240  20.790  1.00  0.00           H
ATOM   1900  CD  ARG A 128      36.740  39.990  21.170  1.00  0.00           C
ATOM   1901  HD1 ARG A 128      36.190  40.860  20.800  1.00  0.00           H
ATOM   1902  HD2 ARG A 128      36.110  39.720  22.020  1.00  0.00           H
ATOM   1903  NE  ARG A 128      36.650  38.900  20.160  1.00  0.00           N
ATOM   1904  HE  ARG A 128      36.830  37.920  20.350  1.00  0.00           H
ATOM   1905  CZ  ARG A 128      36.620  39.040  18.840  1.00  0.00           C
ATOM   1906  NH1 ARG A 128      36.610  37.990  18.100  1.00  0.00           N
ATOM   1907 1HH1 ARG A 128      36.560  37.060  18.480  1.00  0.00           H
ATOM   1908 2HH1 ARG A 128      36.580  38.170  17.100  1.00  0.00           H
ATOM   1909  NH2 ARG A 128      36.660  40.200  18.230  1.00  0.00           N
ATOM   1910 1HH2 ARG A 128      36.770  41.000  18.830  1.00  0.00           H
ATOM   1911 2HH2 ARG A 128      36.700  40.290  17.220  1.00  0.00           H
ATOM   1912  C   ARG A 128      39.720  43.660  23.210  1.00  0.00           C
ATOM   1913  O   ARG A 128      40.140  44.380  22.310  1.00  0.00           O
ATOM   1914  N   GLU A 129      39.330  44.180  24.360  1.00  0.00           N
ATOM   1915  H   GLU A 129      38.900  43.470  24.940  1.00  0.00           H
ATOM   1916  CA  GLU A 129      39.440  45.550  24.870  1.00  0.00           C
ATOM   1917  HA  GLU A 129      40.400  45.940  24.520  1.00  0.00           H
ATOM   1918  CB  GLU A 129      38.360  46.500  24.270  1.00  0.00           C
ATOM   1919  HB1 GLU A 129      38.420  46.390  23.190  1.00  0.00           H
ATOM   1920  HB2 GLU A 129      38.570  47.520  24.610  1.00  0.00           H
ATOM   1921  CG  GLU A 129      37.000  45.970  24.570  1.00  0.00           C
ATOM   1922  HG1 GLU A 129      36.780  45.900  25.640  1.00  0.00           H
ATOM   1923  HG2 GLU A 129      36.940  44.970  24.140  1.00  0.00           H
ATOM   1924  CD  GLU A 129      35.990  46.880  23.840  1.00  0.00           C
ATOM   1925  OE1 GLU A 129      35.470  47.860  24.380  1.00  0.00           O
ATOM   1926  OE2 GLU A 129      35.650  46.540  22.710  1.00  0.00           O
ATOM   1927  C   GLU A 129      39.500  45.550  26.410  1.00  0.00           C
ATOM   1928  O   GLU A 129      39.290  44.450  26.980  1.00  0.00           O
ATOM   1929  N   PHE A 130      39.530  46.700  27.070  1.00  0.00           N
ATOM   1930  H   PHE A 130      39.780  47.540  26.560  1.00  0.00           H
ATOM   1931  CA  PHE A 130      39.220  46.850  28.480  1.00  0.00           C
ATOM   1932  HA  PHE A 130      39.050  45.900  28.990  1.00  0.00           H
ATOM   1933  CB  PHE A 130      40.440  47.450  29.160  1.00  0.00           C
ATOM   1934  HB1 PHE A 130      40.200  47.680  30.200  1.00  0.00           H
ATOM   1935  HB2 PHE A 130      40.580  48.440  28.720  1.00  0.00           H
ATOM   1936  CG  PHE A 130      41.830  46.670  29.170  1.00  0.00           C
ATOM   1937  CD1 PHE A 130      42.720  46.810  28.100  1.00  0.00           C
ATOM   1938  HD1 PHE A 130      42.380  47.400  27.250  1.00  0.00           H
ATOM   1939  CE1 PHE A 130      44.040  46.290  28.260  1.00  0.00           C
ATOM   1940  HE1 PHE A 130      44.780  46.440  27.490  1.00  0.00           H
ATOM   1941  CZ  PHE A 130      44.460  45.720  29.460  1.00  0.00           C
ATOM   1942  HZ  PHE A 130      45.490  45.420  29.520  1.00  0.00           H
ATOM   1943  CE2 PHE A 130      43.510  45.550  30.490  1.00  0.00           C
ATOM   1944  HE2 PHE A 130      43.750  45.160  31.460  1.00  0.00           H
ATOM   1945  CD2 PHE A 130      42.220  46.050  30.370  1.00  0.00           C
ATOM   1946  HD2 PHE A 130      41.660  46.080  31.290  1.00  0.00           H
ATOM   1947  C   PHE A 130      37.970  47.680  28.810  1.00  0.00           C
ATOM   1948  O   PHE A 130      37.670  48.570  28.000  1.00  0.00           O
ATOM   1949  N   PHE A 131      37.390  47.430  30.010  1.00  0.00           N
ATOM   1950  H   PHE A 131      37.670  46.600  30.520  1.00  0.00           H
ATOM   1951  CA  PHE A 131      36.420  48.260  30.690  1.00  0.00           C
ATOM   1952  HA  PHE A 131      36.320  49.230  30.190  1.00  0.00           H
ATOM   1953  CB  PHE A 131      35.010  47.650  30.690  1.00  0.00           C
ATOM   1954  HB1 PHE A 131      34.290  48.220  31.270  1.00  0.00           H
ATOM   1955  HB2 PHE A 131      35.070  46.660  31.140  1.00  0.00           H
ATOM   1956  CG  PHE A 131      34.390  47.460  29.320  1.00  0.00           C
ATOM   1957  CD1 PHE A 131      34.270  46.170  28.710  1.00  0.00           C
ATOM   1958  HD1 PHE A 131      34.810  45.360  29.160  1.00  0.00           H
ATOM   1959  CE1 PHE A 131      33.610  46.090  27.420  1.00  0.00           C
ATOM   1960  HE1 PHE A 131      33.730  45.180  26.850  1.00  0.00           H
ATOM   1961  CZ  PHE A 131      33.030  47.220  26.820  1.00  0.00           C
ATOM   1962  HZ  PHE A 131      32.690  47.240  25.800  1.00  0.00           H
ATOM   1963  CE2 PHE A 131      33.070  48.460  27.490  1.00  0.00           C
ATOM   1964  HE2 PHE A 131      32.730  49.390  27.060  1.00  0.00           H
ATOM   1965  CD2 PHE A 131      33.780  48.560  28.740  1.00  0.00           C
ATOM   1966  HD2 PHE A 131      34.100  49.510  29.150  1.00  0.00           H
ATOM   1967  C   PHE A 131      36.910  48.520  32.120  1.00  0.00           C
ATOM   1968  O   PHE A 131      37.550  47.700  32.690  1.00  0.00           O
ATOM   1969  N   VAL A 132      36.830  49.750  32.570  1.00  0.00           N
ATOM   1970  H   VAL A 132      36.380  50.440  31.980  1.00  0.00           H
ATOM   1971  CA  VAL A 132      37.380  50.240  33.840  1.00  0.00           C
ATOM   1972  HA  VAL A 132      37.600  49.450  34.550  1.00  0.00           H
ATOM   1973  CB  VAL A 132      38.670  51.050  33.640  1.00  0.00           C
ATOM   1974  HB  VAL A 132      38.520  52.030  33.180  1.00  0.00           H
ATOM   1975  CG1 VAL A 132      39.320  51.210  35.000  1.00  0.00           C
ATOM   1976 1HG1 VAL A 132      39.710  50.300  35.440  1.00  0.00           H
ATOM   1977 2HG1 VAL A 132      40.150  51.910  34.870  1.00  0.00           H
ATOM   1978 3HG1 VAL A 132      38.700  51.700  35.750  1.00  0.00           H
ATOM   1979  CG2 VAL A 132      39.630  50.300  32.710  1.00  0.00           C
ATOM   1980 1HG2 VAL A 132      40.410  50.990  32.380  1.00  0.00           H
ATOM   1981 2HG2 VAL A 132      40.090  49.430  33.180  1.00  0.00           H
ATOM   1982 3HG2 VAL A 132      39.220  50.000  31.750  1.00  0.00           H
ATOM   1983  C   VAL A 132      36.370  51.240  34.540  1.00  0.00           C
ATOM   1984  O   VAL A 132      35.770  52.030  33.900  1.00  0.00           O
ATOM   1985  N   GLY A 133      36.170  50.940  35.820  1.00  0.00           N
ATOM   1986  H   GLY A 133      36.710  50.210  36.270  1.00  0.00           H
ATOM   1987  CA  GLY A 133      35.180  51.630  36.620  1.00  0.00           C
ATOM   1988  HA1 GLY A 133      35.090  51.060  37.550  1.00  0.00           H
ATOM   1989  HA2 GLY A 133      34.170  51.560  36.220  1.00  0.00           H
ATOM   1990  C   GLY A 133      35.520  53.070  36.950  1.00  0.00           C
ATOM   1991  O   GLY A 133      36.660  53.520  37.040  1.00  0.00           O
ATOM   1992  N   LEU A 134      34.510  53.950  37.100  1.00  0.00           N
ATOM   1993  H   LEU A 134      33.590  53.540  37.120  1.00  0.00           H
ATOM   1994  CA  LEU A 134      34.600  55.200  37.790  1.00  0.00           C
ATOM   1995  HA  LEU A 134      35.610  55.360  38.160  1.00  0.00           H
ATOM   1996  CB  LEU A 134      34.070  56.380  36.920  1.00  0.00           C
ATOM   1997  HB1 LEU A 134      34.090  57.350  37.410  1.00  0.00           H
ATOM   1998  HB2 LEU A 134      33.050  56.280  36.550  1.00  0.00           H
ATOM   1999  CG  LEU A 134      34.950  56.680  35.690  1.00  0.00           C
ATOM   2000  HG  LEU A 134      35.020  55.800  35.050  1.00  0.00           H
ATOM   2001  CD1 LEU A 134      34.330  57.840  34.880  1.00  0.00           C
ATOM   2002 1HD1 LEU A 134      35.110  58.050  34.140  1.00  0.00           H
ATOM   2003 2HD1 LEU A 134      33.350  57.680  34.430  1.00  0.00           H
ATOM   2004 3HD1 LEU A 134      34.220  58.770  35.440  1.00  0.00           H
ATOM   2005  CD2 LEU A 134      36.330  57.230  36.170  1.00  0.00           C
ATOM   2006 1HD2 LEU A 134      36.090  58.040  36.860  1.00  0.00           H
ATOM   2007 2HD2 LEU A 134      36.920  56.500  36.720  1.00  0.00           H
ATOM   2008 3HD2 LEU A 134      36.910  57.650  35.350  1.00  0.00           H
ATOM   2009  C   LEU A 134      33.830  55.100  39.000  1.00  0.00           C
ATOM   2010  O   LEU A 134      32.690  54.780  38.990  1.00  0.00           O
ATOM   2011  N   SER A 135      34.420  55.390  40.160  1.00  0.00           N
ATOM   2012  H   SER A 135      35.400  55.600  40.140  1.00  0.00           H
ATOM   2013  CA  SER A 135      33.860  55.000  41.490  1.00  0.00           C
ATOM   2014  HA  SER A 135      32.800  55.230  41.530  1.00  0.00           H
ATOM   2015  CB  SER A 135      34.020  53.450  41.600  1.00  0.00           C
ATOM   2016  HB1 SER A 135      33.560  53.060  40.690  1.00  0.00           H
ATOM   2017  HB2 SER A 135      33.350  52.960  42.300  1.00  0.00           H
ATOM   2018  OG  SER A 135      35.330  53.030  41.800  1.00  0.00           O
ATOM   2019  HG  SER A 135      35.550  52.210  41.350  1.00  0.00           H
ATOM   2020  C   SER A 135      34.620  55.800  42.600  1.00  0.00           C
ATOM   2021  O   SER A 135      35.670  56.400  42.390  1.00  0.00           O
ATOM   2022  N   LYS A 136      34.210  55.680  43.870  1.00  0.00           N
ATOM   2023  H   LYS A 136      33.260  55.380  44.020  1.00  0.00           H
ATOM   2024  CA  LYS A 136      35.020  56.130  45.020  1.00  0.00           C
ATOM   2025  HA  LYS A 136      35.180  57.200  44.920  1.00  0.00           H
ATOM   2026  CB  LYS A 136      34.280  55.920  46.340  1.00  0.00           C
ATOM   2027  HB1 LYS A 136      34.870  56.230  47.200  1.00  0.00           H
ATOM   2028  HB2 LYS A 136      34.240  54.840  46.450  1.00  0.00           H
ATOM   2029  CG  LYS A 136      32.910  56.600  46.350  1.00  0.00           C
ATOM   2030  HG1 LYS A 136      32.290  56.330  45.490  1.00  0.00           H
ATOM   2031  HG2 LYS A 136      33.130  57.670  46.270  1.00  0.00           H
ATOM   2032  CD  LYS A 136      32.280  56.230  47.680  1.00  0.00           C
ATOM   2033  HD1 LYS A 136      32.900  56.530  48.530  1.00  0.00           H
ATOM   2034  HD2 LYS A 136      32.080  55.170  47.780  1.00  0.00           H
ATOM   2035  CE  LYS A 136      30.980  56.990  47.710  1.00  0.00           C
ATOM   2036  HE1 LYS A 136      30.410  56.850  46.790  1.00  0.00           H
ATOM   2037  HE2 LYS A 136      31.230  58.040  47.870  1.00  0.00           H
ATOM   2038  NZ  LYS A 136      30.090  56.510  48.810  1.00  0.00           N
ATOM   2039  HZ1 LYS A 136      29.850  55.530  48.700  1.00  0.00           H
ATOM   2040  HZ2 LYS A 136      30.620  56.560  49.670  1.00  0.00           H
ATOM   2041  HZ3 LYS A 136      29.210  57.000  48.810  1.00  0.00           H
ATOM   2042  C   LYS A 136      36.400  55.440  45.140  1.00  0.00           C
ATOM   2043  O   LYS A 136      37.120  55.770  46.070  1.00  0.00           O
ATOM   2044  N   TRP A 137      36.670  54.450  44.360  1.00  0.00           N
ATOM   2045  H   TRP A 137      35.940  54.390  43.670  1.00  0.00           H
ATOM   2046  CA  TRP A 137      37.850  53.590  44.260  1.00  0.00           C
ATOM   2047  HA  TRP A 137      38.460  53.760  45.140  1.00  0.00           H
ATOM   2048  CB  TRP A 137      37.460  52.090  44.270  1.00  0.00           C
ATOM   2049  HB1 TRP A 137      38.330  51.500  43.980  1.00  0.00           H
ATOM   2050  HB2 TRP A 137      36.720  51.900  43.490  1.00  0.00           H
ATOM   2051  CG  TRP A 137      36.930  51.660  45.600  1.00  0.00           C
ATOM   2052  CD1 TRP A 137      37.570  50.990  46.560  1.00  0.00           C
ATOM   2053  HD1 TRP A 137      38.580  50.610  46.570  1.00  0.00           H
ATOM   2054  NE1 TRP A 137      36.800  50.960  47.720  1.00  0.00           N
ATOM   2055  HE1 TRP A 137      37.170  50.700  48.630  1.00  0.00           H
ATOM   2056  CE2 TRP A 137      35.520  51.410  47.460  1.00  0.00           C
ATOM   2057  CZ2 TRP A 137      34.390  51.440  48.270  1.00  0.00           C
ATOM   2058  HZ2 TRP A 137      34.380  50.970  49.240  1.00  0.00           H
ATOM   2059  CH2 TRP A 137      33.180  51.990  47.670  1.00  0.00           C
ATOM   2060  HH2 TRP A 137      32.240  51.930  48.200  1.00  0.00           H
ATOM   2061  CZ3 TRP A 137      33.180  52.520  46.390  1.00  0.00           C
ATOM   2062  HZ3 TRP A 137      32.270  52.950  46.000  1.00  0.00           H
ATOM   2063  CE3 TRP A 137      34.380  52.490  45.610  1.00  0.00           C
ATOM   2064  HE3 TRP A 137      34.310  52.760  44.570  1.00  0.00           H
ATOM   2065  CD2 TRP A 137      35.590  51.960  46.170  1.00  0.00           C
ATOM   2066  C   TRP A 137      38.720  54.060  43.060  1.00  0.00           C
ATOM   2067  O   TRP A 137      39.700  54.740  43.380  1.00  0.00           O
ATOM   2068  N   THR A 138      38.390  53.760  41.840  1.00  0.00           N
ATOM   2069  H   THR A 138      37.510  53.280  41.720  1.00  0.00           H
ATOM   2070  CA  THR A 138      39.150  54.250  40.640  1.00  0.00           C
ATOM   2071  HA  THR A 138      40.190  54.220  40.960  1.00  0.00           H
ATOM   2072  CB  THR A 138      39.080  53.190  39.580  1.00  0.00           C
ATOM   2073  HB  THR A 138      38.010  53.020  39.430  1.00  0.00           H
ATOM   2074  CG2 THR A 138      39.700  53.620  38.260  1.00  0.00           C
ATOM   2075 1HG2 THR A 138      39.570  52.770  37.580  1.00  0.00           H
ATOM   2076 2HG2 THR A 138      39.060  54.340  37.750  1.00  0.00           H
ATOM   2077 3HG2 THR A 138      40.740  53.900  38.370  1.00  0.00           H
ATOM   2078  OG1 THR A 138      39.420  51.910  40.080  1.00  0.00           O
ATOM   2079  HG1 THR A 138      38.650  51.560  40.520  1.00  0.00           H
ATOM   2080  C   THR A 138      38.730  55.600  40.070  1.00  0.00           C
ATOM   2081  O   THR A 138      37.590  55.900  39.890  1.00  0.00           O
ATOM   2082  N   ASN A 139      39.650  56.500  39.880  1.00  0.00           N
ATOM   2083  H   ASN A 139      40.610  56.320  40.130  1.00  0.00           H
ATOM   2084  CA  ASN A 139      39.490  57.780  39.230  1.00  0.00           C
ATOM   2085  HA  ASN A 139      38.420  57.980  39.150  1.00  0.00           H
ATOM   2086  CB  ASN A 139      40.020  58.890  40.140  1.00  0.00           C
ATOM   2087  HB1 ASN A 139      39.620  58.670  41.120  1.00  0.00           H
ATOM   2088  HB2 ASN A 139      39.620  59.880  39.920  1.00  0.00           H
ATOM   2089  CG  ASN A 139      41.450  59.170  40.220  1.00  0.00           C
ATOM   2090  OD1 ASN A 139      42.270  58.700  39.400  1.00  0.00           O
ATOM   2091  ND2 ASN A 139      41.770  60.040  41.190  1.00  0.00           N
ATOM   2092 1HD2 ASN A 139      40.980  60.460  41.660  1.00  0.00           H
ATOM   2093 2HD2 ASN A 139      42.650  60.530  41.210  1.00  0.00           H
ATOM   2094  C   ASN A 139      39.980  57.800  37.750  1.00  0.00           C
ATOM   2095  O   ASN A 139      40.710  56.940  37.200  1.00  0.00           O
ATOM   2096  N   HIS A 140      39.510  58.810  36.980  1.00  0.00           N
ATOM   2097  H   HIS A 140      38.960  59.550  37.390  1.00  0.00           H
ATOM   2098  CA  HIS A 140      39.810  58.900  35.600  1.00  0.00           C
ATOM   2099  HA  HIS A 140      39.600  57.940  35.120  1.00  0.00           H
ATOM   2100  CB  HIS A 140      38.940  59.980  34.980  1.00  0.00           C
ATOM   2101  HB1 HIS A 140      39.080  60.980  35.380  1.00  0.00           H
ATOM   2102  HB2 HIS A 140      37.880  59.820  35.190  1.00  0.00           H
ATOM   2103  CG  HIS A 140      39.120  60.260  33.510  1.00  0.00           C
ATOM   2104  ND1 HIS A 140      38.350  59.690  32.440  1.00  0.00           N
ATOM   2105  CE1 HIS A 140      38.970  60.220  31.360  1.00  0.00           C
ATOM   2106  HE1 HIS A 140      38.590  60.090  30.360  1.00  0.00           H
ATOM   2107  NE2 HIS A 140      39.870  61.080  31.660  1.00  0.00           N
ATOM   2108  HE2 HIS A 140      40.480  61.510  30.980  1.00  0.00           H
ATOM   2109  CD2 HIS A 140      40.090  61.100  32.990  1.00  0.00           C
ATOM   2110  HD2 HIS A 140      40.880  61.520  33.600  1.00  0.00           H
ATOM   2111  C   HIS A 140      41.310  59.080  35.340  1.00  0.00           C
ATOM   2112  O   HIS A 140      41.740  58.500  34.380  1.00  0.00           O
ATOM   2113  N   ARG A 141      42.070  59.830  36.150  1.00  0.00           N
ATOM   2114  H   ARG A 141      41.720  60.360  36.940  1.00  0.00           H
ATOM   2115  CA  ARG A 141      43.490  59.900  35.960  1.00  0.00           C
ATOM   2116  HA  ARG A 141      43.730  60.240  34.950  1.00  0.00           H
ATOM   2117  CB  ARG A 141      43.980  61.030  36.980  1.00  0.00           C
ATOM   2118  HB1 ARG A 141      43.760  60.910  38.040  1.00  0.00           H
ATOM   2119  HB2 ARG A 141      43.420  61.940  36.770  1.00  0.00           H
ATOM   2120  CG  ARG A 141      45.460  61.220  36.780  1.00  0.00           C
ATOM   2121  HG1 ARG A 141      45.990  60.280  36.940  1.00  0.00           H
ATOM   2122  HG2 ARG A 141      45.890  61.840  37.560  1.00  0.00           H
ATOM   2123  CD  ARG A 141      45.790  61.960  35.520  1.00  0.00           C
ATOM   2124  HD1 ARG A 141      45.660  63.010  35.780  1.00  0.00           H
ATOM   2125  HD2 ARG A 141      44.980  61.740  34.840  1.00  0.00           H
ATOM   2126  NE  ARG A 141      47.090  61.750  34.970  1.00  0.00           N
ATOM   2127  HE  ARG A 141      47.840  61.800  35.650  1.00  0.00           H
ATOM   2128  CZ  ARG A 141      47.410  61.220  33.800  1.00  0.00           C
ATOM   2129  NH1 ARG A 141      46.530  60.910  32.920  1.00  0.00           N
ATOM   2130 1HH1 ARG A 141      45.540  61.020  33.120  1.00  0.00           H
ATOM   2131 2HH1 ARG A 141      46.880  60.520  32.060  1.00  0.00           H
ATOM   2132  NH2 ARG A 141      48.640  60.960  33.520  1.00  0.00           N
ATOM   2133 1HH2 ARG A 141      49.280  61.420  34.160  1.00  0.00           H
ATOM   2134 2HH2 ARG A 141      48.870  60.690  32.570  1.00  0.00           H
ATOM   2135  C   ARG A 141      44.220  58.540  36.120  1.00  0.00           C
ATOM   2136  O   ARG A 141      45.030  58.230  35.280  1.00  0.00           O
ATOM   2137  N   GLY A 142      43.770  57.690  37.090  1.00  0.00           N
ATOM   2138  H   GLY A 142      43.100  57.960  37.790  1.00  0.00           H
ATOM   2139  CA  GLY A 142      44.170  56.280  37.030  1.00  0.00           C
ATOM   2140  HA1 GLY A 142      43.670  55.770  37.850  1.00  0.00           H
ATOM   2141  HA2 GLY A 142      45.260  56.370  37.020  1.00  0.00           H
ATOM   2142  C   GLY A 142      43.830  55.550  35.680  1.00  0.00           C
ATOM   2143  O   GLY A 142      44.670  54.830  35.160  1.00  0.00           O
ATOM   2144  N   ALA A 143      42.620  55.730  35.170  1.00  0.00           N
ATOM   2145  H   ALA A 143      41.910  56.170  35.750  1.00  0.00           H
ATOM   2146  CA  ALA A 143      42.270  55.050  33.920  1.00  0.00           C
ATOM   2147  HA  ALA A 143      42.540  54.000  34.010  1.00  0.00           H
ATOM   2148  CB  ALA A 143      40.700  55.060  33.690  1.00  0.00           C
ATOM   2149  HB1 ALA A 143      40.360  56.070  33.920  1.00  0.00           H
ATOM   2150  HB2 ALA A 143      40.480  54.690  32.690  1.00  0.00           H
ATOM   2151  HB3 ALA A 143      40.230  54.470  34.480  1.00  0.00           H
ATOM   2152  C   ALA A 143      42.920  55.540  32.640  1.00  0.00           C
ATOM   2153  O   ALA A 143      43.040  54.700  31.670  1.00  0.00           O
ATOM   2154  N   GLU A 144      43.350  56.740  32.600  1.00  0.00           N
ATOM   2155  H   GLU A 144      43.000  57.350  33.320  1.00  0.00           H
ATOM   2156  CA  GLU A 144      44.230  57.300  31.590  1.00  0.00           C
ATOM   2157  HA  GLU A 144      43.730  57.200  30.630  1.00  0.00           H
ATOM   2158  CB  GLU A 144      44.350  58.800  31.800  1.00  0.00           C
ATOM   2159  HB1 GLU A 144      45.060  59.200  31.070  1.00  0.00           H
ATOM   2160  HB2 GLU A 144      44.710  59.090  32.790  1.00  0.00           H
ATOM   2161  CG  GLU A 144      43.040  59.480  31.470  1.00  0.00           C
ATOM   2162  HG1 GLU A 144      42.260  59.030  32.080  1.00  0.00           H
ATOM   2163  HG2 GLU A 144      42.820  59.340  30.410  1.00  0.00           H
ATOM   2164  CD  GLU A 144      43.120  61.010  31.790  1.00  0.00           C
ATOM   2165  OE1 GLU A 144      43.660  61.390  32.840  1.00  0.00           O
ATOM   2166  OE2 GLU A 144      42.610  61.920  30.990  1.00  0.00           O
ATOM   2167  C   GLU A 144      45.590  56.620  31.510  1.00  0.00           C
ATOM   2168  O   GLU A 144      46.110  56.450  30.390  1.00  0.00           O
ATOM   2169  N   ILE A 145      46.230  56.360  32.710  1.00  0.00           N
ATOM   2170  H   ILE A 145      45.830  56.760  33.540  1.00  0.00           H
ATOM   2171  CA  ILE A 145      47.440  55.670  32.960  1.00  0.00           C
ATOM   2172  HA  ILE A 145      48.240  56.020  32.310  1.00  0.00           H
ATOM   2173  CB  ILE A 145      48.030  55.910  34.400  1.00  0.00           C
ATOM   2174  HB  ILE A 145      47.210  55.610  35.060  1.00  0.00           H
ATOM   2175  CG2 ILE A 145      49.250  54.990  34.640  1.00  0.00           C
ATOM   2176 1HG2 ILE A 145      48.940  53.940  34.560  1.00  0.00           H
ATOM   2177 2HG2 ILE A 145      49.940  55.170  33.820  1.00  0.00           H
ATOM   2178 3HG2 ILE A 145      49.760  55.180  35.580  1.00  0.00           H
ATOM   2179  CG1 ILE A 145      48.360  57.380  34.600  1.00  0.00           C
ATOM   2180 1HG1 ILE A 145      47.560  58.010  34.220  1.00  0.00           H
ATOM   2181 2HG1 ILE A 145      49.300  57.570  34.070  1.00  0.00           H
ATOM   2182  CD  ILE A 145      48.540  57.840  36.080  1.00  0.00           C
ATOM   2183  HD1 ILE A 145      47.640  57.700  36.680  1.00  0.00           H
ATOM   2184  HD2 ILE A 145      49.360  57.280  36.540  1.00  0.00           H
ATOM   2185  HD3 ILE A 145      48.820  58.890  36.130  1.00  0.00           H
ATOM   2186  C   ILE A 145      47.210  54.170  32.580  1.00  0.00           C
ATOM   2187  O   ILE A 145      48.160  53.580  32.040  1.00  0.00           O
ATOM   2188  N   VAL A 146      46.060  53.540  32.670  1.00  0.00           N
ATOM   2189  H   VAL A 146      45.270  53.970  33.130  1.00  0.00           H
ATOM   2190  CA  VAL A 146      45.850  52.170  32.030  1.00  0.00           C
ATOM   2191  HA  VAL A 146      46.620  51.510  32.430  1.00  0.00           H
ATOM   2192  CB  VAL A 146      44.430  51.540  32.390  1.00  0.00           C
ATOM   2193  HB  VAL A 146      43.590  52.130  32.020  1.00  0.00           H
ATOM   2194  CG1 VAL A 146      44.390  50.040  31.870  1.00  0.00           C
ATOM   2195 1HG1 VAL A 146      44.310  50.000  30.790  1.00  0.00           H
ATOM   2196 2HG1 VAL A 146      45.330  49.570  32.150  1.00  0.00           H
ATOM   2197 3HG1 VAL A 146      43.530  49.510  32.290  1.00  0.00           H
ATOM   2198  CG2 VAL A 146      44.240  51.310  33.830  1.00  0.00           C
ATOM   2199 1HG2 VAL A 146      43.930  52.230  34.330  1.00  0.00           H
ATOM   2200 2HG2 VAL A 146      43.420  50.640  34.090  1.00  0.00           H
ATOM   2201 3HG2 VAL A 146      45.070  50.850  34.370  1.00  0.00           H
ATOM   2202  C   VAL A 146      46.080  52.150  30.500  1.00  0.00           C
ATOM   2203  O   VAL A 146      46.800  51.310  29.980  1.00  0.00           O
ATOM   2204  N   ALA A 147      45.370  53.120  29.860  1.00  0.00           N
ATOM   2205  H   ALA A 147      44.630  53.580  30.370  1.00  0.00           H
ATOM   2206  CA  ALA A 147      45.360  53.310  28.390  1.00  0.00           C
ATOM   2207  HA  ALA A 147      44.920  52.430  27.930  1.00  0.00           H
ATOM   2208  CB  ALA A 147      44.570  54.570  27.880  1.00  0.00           C
ATOM   2209  HB1 ALA A 147      44.870  55.520  28.310  1.00  0.00           H
ATOM   2210  HB2 ALA A 147      44.730  54.710  26.820  1.00  0.00           H
ATOM   2211  HB3 ALA A 147      43.480  54.440  27.960  1.00  0.00           H
ATOM   2212  C   ALA A 147      46.760  53.530  27.850  1.00  0.00           C
ATOM   2213  O   ALA A 147      47.180  52.910  26.850  1.00  0.00           O
ATOM   2214  N   ASP A 148      47.530  54.390  28.490  1.00  0.00           N
ATOM   2215  H   ASP A 148      47.170  54.870  29.300  1.00  0.00           H
ATOM   2216  CA  ASP A 148      48.910  54.730  28.090  1.00  0.00           C
ATOM   2217  HA  ASP A 148      48.900  55.050  27.050  1.00  0.00           H
ATOM   2218  CB  ASP A 148      49.470  55.950  28.930  1.00  0.00           C
ATOM   2219  HB1 ASP A 148      49.870  55.580  29.880  1.00  0.00           H
ATOM   2220  HB2 ASP A 148      48.600  56.600  28.980  1.00  0.00           H
ATOM   2221  CG  ASP A 148      50.590  56.700  28.140  1.00  0.00           C
ATOM   2222  OD1 ASP A 148      50.910  56.360  26.960  1.00  0.00           O
ATOM   2223  OD2 ASP A 148      51.230  57.530  28.780  1.00  0.00           O
ATOM   2224  C   ASP A 148      49.820  53.480  28.220  1.00  0.00           C
ATOM   2225  O   ASP A 148      50.910  53.440  27.710  1.00  0.00           O
ATOM   2226  N   THR A 149      49.400  52.480  29.030  1.00  0.00           N
ATOM   2227  H   THR A 149      48.520  52.630  29.500  1.00  0.00           H
ATOM   2228  CA  THR A 149      50.160  51.300  29.350  1.00  0.00           C
ATOM   2229  HA  THR A 149      51.230  51.520  29.370  1.00  0.00           H
ATOM   2230  CB  THR A 149      49.990  50.900  30.850  1.00  0.00           C
ATOM   2231  HB  THR A 149      48.950  50.600  30.980  1.00  0.00           H
ATOM   2232  CG2 THR A 149      50.950  49.770  31.310  1.00  0.00           C
ATOM   2233 1HG2 THR A 149      52.030  49.920  31.280  1.00  0.00           H
ATOM   2234 2HG2 THR A 149      50.750  49.610  32.370  1.00  0.00           H
ATOM   2235 3HG2 THR A 149      50.710  48.890  30.710  1.00  0.00           H
ATOM   2236  OG1 THR A 149      50.270  52.020  31.720  1.00  0.00           O
ATOM   2237  HG1 THR A 149      49.500  52.570  31.840  1.00  0.00           H
ATOM   2238  C   THR A 149      49.890  50.100  28.480  1.00  0.00           C
ATOM   2239  O   THR A 149      50.800  49.600  27.820  1.00  0.00           O
ATOM   2240  N   PHE A 150      48.600  49.770  28.340  1.00  0.00           N
ATOM   2241  H   PHE A 150      47.890  50.290  28.830  1.00  0.00           H
ATOM   2242  CA  PHE A 150      48.160  48.720  27.400  1.00  0.00           C
ATOM   2243  HA  PHE A 150      49.040  48.160  27.090  1.00  0.00           H
ATOM   2244  CB  PHE A 150      47.100  47.800  28.040  1.00  0.00           C
ATOM   2245  HB1 PHE A 150      46.900  47.050  27.280  1.00  0.00           H
ATOM   2246  HB2 PHE A 150      46.140  48.320  28.060  1.00  0.00           H
ATOM   2247  CG  PHE A 150      47.510  47.220  29.370  1.00  0.00           C
ATOM   2248  CD1 PHE A 150      47.010  47.850  30.540  1.00  0.00           C
ATOM   2249  HD1 PHE A 150      46.450  48.760  30.430  1.00  0.00           H
ATOM   2250  CE1 PHE A 150      47.540  47.550  31.800  1.00  0.00           C
ATOM   2251  HE1 PHE A 150      47.220  48.030  32.710  1.00  0.00           H
ATOM   2252  CZ  PHE A 150      48.260  46.290  31.880  1.00  0.00           C
ATOM   2253  HZ  PHE A 150      48.530  46.030  32.890  1.00  0.00           H
ATOM   2254  CE2 PHE A 150      48.810  45.660  30.740  1.00  0.00           C
ATOM   2255  HE2 PHE A 150      49.550  44.880  30.840  1.00  0.00           H
ATOM   2256  CD2 PHE A 150      48.370  46.100  29.460  1.00  0.00           C
ATOM   2257  HD2 PHE A 150      48.830  45.570  28.640  1.00  0.00           H
ATOM   2258  C   PHE A 150      47.550  49.460  26.160  1.00  0.00           C
ATOM   2259  O   PHE A 150      46.300  49.580  26.000  1.00  0.00           O
ATOM   2260  N   ARG A 151      48.490  49.910  25.320  1.00  0.00           N
ATOM   2261  H   ARG A 151      49.410  49.580  25.570  1.00  0.00           H
ATOM   2262  CA  ARG A 151      48.290  50.640  24.040  1.00  0.00           C
ATOM   2263  HA  ARG A 151      47.610  51.480  24.190  1.00  0.00           H
ATOM   2264  CB  ARG A 151      49.650  51.140  23.620  1.00  0.00           C
ATOM   2265  HB1 ARG A 151      49.490  51.800  22.770  1.00  0.00           H
ATOM   2266  HB2 ARG A 151      50.210  50.230  23.390  1.00  0.00           H
ATOM   2267  CG  ARG A 151      50.470  51.960  24.670  1.00  0.00           C
ATOM   2268  HG1 ARG A 151      51.030  51.340  25.370  1.00  0.00           H
ATOM   2269  HG2 ARG A 151      49.770  52.650  25.150  1.00  0.00           H
ATOM   2270  CD  ARG A 151      51.460  52.880  24.080  1.00  0.00           C
ATOM   2271  HD1 ARG A 151      50.890  53.480  23.370  1.00  0.00           H
ATOM   2272  HD2 ARG A 151      52.300  52.350  23.620  1.00  0.00           H
ATOM   2273  NE  ARG A 151      52.010  53.850  25.040  1.00  0.00           N
ATOM   2274  HE  ARG A 151      51.740  53.830  26.020  1.00  0.00           H
ATOM   2275  CZ  ARG A 151      53.100  54.640  24.960  1.00  0.00           C
ATOM   2276  NH1 ARG A 151      53.330  55.620  25.760  1.00  0.00           N
ATOM   2277 1HH1 ARG A 151      52.560  56.020  26.270  1.00  0.00           H
ATOM   2278 2HH1 ARG A 151      54.230  56.080  25.780  1.00  0.00           H
ATOM   2279  NH2 ARG A 151      53.940  54.510  23.960  1.00  0.00           N
ATOM   2280 1HH2 ARG A 151      53.820  53.800  23.250  1.00  0.00           H
ATOM   2281 2HH2 ARG A 151      54.630  55.190  23.670  1.00  0.00           H
ATOM   2282  C   ARG A 151      47.750  49.830  22.920  1.00  0.00           C
ATOM   2283  O   ARG A 151      47.110  50.310  22.000  1.00  0.00           O
ATOM   2284  N   ASP A 152      47.920  48.520  22.990  1.00  0.00           N
ATOM   2285  H   ASP A 152      48.530  48.150  23.700  1.00  0.00           H
ATOM   2286  CA  ASP A 152      47.460  47.630  21.930  1.00  0.00           C
ATOM   2287  HA  ASP A 152      47.670  48.110  20.980  1.00  0.00           H
ATOM   2288  CB  ASP A 152      48.280  46.340  21.910  1.00  0.00           C
ATOM   2289  HB1 ASP A 152      47.990  45.750  21.040  1.00  0.00           H
ATOM   2290  HB2 ASP A 152      48.150  45.820  22.860  1.00  0.00           H
ATOM   2291  CG  ASP A 152      49.800  46.600  21.880  1.00  0.00           C
ATOM   2292  OD1 ASP A 152      50.320  47.390  21.030  1.00  0.00           O
ATOM   2293  OD2 ASP A 152      50.460  46.070  22.800  1.00  0.00           O
ATOM   2294  C   ASP A 152      45.960  47.360  21.930  1.00  0.00           C
ATOM   2295  O   ASP A 152      45.470  46.840  20.930  1.00  0.00           O
ATOM   2296  N   PHE A 153      45.320  47.740  23.050  1.00  0.00           N
ATOM   2297  H   PHE A 153      45.760  48.200  23.830  1.00  0.00           H
ATOM   2298  CA  PHE A 153      43.900  47.590  23.310  1.00  0.00           C
ATOM   2299  HA  PHE A 153      43.330  47.080  22.530  1.00  0.00           H
ATOM   2300  CB  PHE A 153      43.740  46.770  24.600  1.00  0.00           C
ATOM   2301  HB1 PHE A 153      42.680  46.750  24.850  1.00  0.00           H
ATOM   2302  HB2 PHE A 153      44.430  47.110  25.370  1.00  0.00           H
ATOM   2303  CG  PHE A 153      44.070  45.350  24.380  1.00  0.00           C
ATOM   2304  CD1 PHE A 153      43.170  44.500  23.770  1.00  0.00           C
ATOM   2305  HD1 PHE A 153      42.290  44.970  23.350  1.00  0.00           H
ATOM   2306  CE1 PHE A 153      43.400  43.130  23.510  1.00  0.00           C
ATOM   2307  HE1 PHE A 153      42.640  42.550  23.010  1.00  0.00           H
ATOM   2308  CZ  PHE A 153      44.660  42.660  23.870  1.00  0.00           C
ATOM   2309  HZ  PHE A 153      44.850  41.600  23.800  1.00  0.00           H
ATOM   2310  CE2 PHE A 153      45.620  43.460  24.510  1.00  0.00           C
ATOM   2311  HE2 PHE A 153      46.540  42.970  24.780  1.00  0.00           H
ATOM   2312  CD2 PHE A 153      45.260  44.780  24.780  1.00  0.00           C
ATOM   2313  HD2 PHE A 153      45.980  45.450  25.210  1.00  0.00           H
ATOM   2314  C   PHE A 153      43.320  48.980  23.580  1.00  0.00           C
ATOM   2315  O   PHE A 153      43.950  49.950  24.010  1.00  0.00           O
ATOM   2316  N   ALA A 154      42.030  49.080  23.290  1.00  0.00           N
ATOM   2317  H   ALA A 154      41.610  48.230  22.960  1.00  0.00           H
ATOM   2318  CA  ALA A 154      41.080  50.150  23.740  1.00  0.00           C
ATOM   2319  HA  ALA A 154      41.530  51.100  23.460  1.00  0.00           H
ATOM   2320  CB  ALA A 154      39.790  49.970  22.870  1.00  0.00           C
ATOM   2321  HB1 ALA A 154      39.200  49.060  22.980  1.00  0.00           H
ATOM   2322  HB2 ALA A 154      39.120  50.810  23.070  1.00  0.00           H
ATOM   2323  HB3 ALA A 154      40.040  50.030  21.810  1.00  0.00           H
ATOM   2324  C   ALA A 154      40.810  50.110  25.230  1.00  0.00           C
ATOM   2325  O   ALA A 154      40.870  49.040  25.890  1.00  0.00           O
ATOM   2326  N   VAL A 155      40.390  51.240  25.790  1.00  0.00           N
ATOM   2327  H   VAL A 155      40.460  52.100  25.260  1.00  0.00           H
ATOM   2328  CA  VAL A 155      39.770  51.360  27.040  1.00  0.00           C
ATOM   2329  HA  VAL A 155      39.610  50.350  27.440  1.00  0.00           H
ATOM   2330  CB  VAL A 155      40.780  52.090  28.050  1.00  0.00           C
ATOM   2331  HB  VAL A 155      41.320  52.900  27.570  1.00  0.00           H
ATOM   2332  CG1 VAL A 155      40.100  52.530  29.370  1.00  0.00           C
ATOM   2333 1HG1 VAL A 155      39.430  51.730  29.690  1.00  0.00           H
ATOM   2334 2HG1 VAL A 155      40.810  52.810  30.160  1.00  0.00           H
ATOM   2335 3HG1 VAL A 155      39.470  53.410  29.290  1.00  0.00           H
ATOM   2336  CG2 VAL A 155      41.820  51.040  28.580  1.00  0.00           C
ATOM   2337 1HG2 VAL A 155      42.660  51.570  29.040  1.00  0.00           H
ATOM   2338 2HG2 VAL A 155      41.420  50.400  29.370  1.00  0.00           H
ATOM   2339 3HG2 VAL A 155      42.120  50.410  27.740  1.00  0.00           H
ATOM   2340  C   VAL A 155      38.480  52.180  26.990  1.00  0.00           C
ATOM   2341  O   VAL A 155      38.470  53.280  26.300  1.00  0.00           O
ATOM   2342  N   SER A 156      37.390  51.750  27.640  1.00  0.00           N
ATOM   2343  H   SER A 156      37.360  50.870  28.130  1.00  0.00           H
ATOM   2344  CA  SER A 156      36.160  52.540  27.870  1.00  0.00           C
ATOM   2345  HA  SER A 156      36.330  53.540  27.460  1.00  0.00           H
ATOM   2346  CB  SER A 156      34.890  51.920  27.220  1.00  0.00           C
ATOM   2347  HB1 SER A 156      34.030  52.520  27.510  1.00  0.00           H
ATOM   2348  HB2 SER A 156      34.700  50.910  27.610  1.00  0.00           H
ATOM   2349  OG  SER A 156      34.980  51.710  25.800  1.00  0.00           O
ATOM   2350  HG  SER A 156      35.150  50.790  25.580  1.00  0.00           H
ATOM   2351  C   SER A 156      35.870  52.640  29.380  1.00  0.00           C
ATOM   2352  O   SER A 156      35.840  51.640  30.060  1.00  0.00           O
ATOM   2353  N   THR A 157      35.470  53.870  29.760  1.00  0.00           N
ATOM   2354  H   THR A 157      35.390  54.650  29.130  1.00  0.00           H
ATOM   2355  CA  THR A 157      35.160  54.170  31.200  1.00  0.00           C
ATOM   2356  HA  THR A 157      35.870  53.780  31.920  1.00  0.00           H
ATOM   2357  CB  THR A 157      35.200  55.610  31.640  1.00  0.00           C
ATOM   2358  HB  THR A 157      34.790  55.680  32.650  1.00  0.00           H
ATOM   2359  CG2 THR A 157      36.590  56.240  31.560  1.00  0.00           C
ATOM   2360 1HG2 THR A 157      36.670  57.330  31.610  1.00  0.00           H
ATOM   2361 2HG2 THR A 157      37.230  55.890  32.360  1.00  0.00           H
ATOM   2362 3HG2 THR A 157      37.090  55.770  30.710  1.00  0.00           H
ATOM   2363  OG1 THR A 157      34.380  56.380  30.800  1.00  0.00           O
ATOM   2364  HG1 THR A 157      34.570  56.200  29.880  1.00  0.00           H
ATOM   2365  C   THR A 157      33.720  53.680  31.500  1.00  0.00           C
ATOM   2366  O   THR A 157      32.850  53.750  30.640  1.00  0.00           O
ATOM   2367  N   VAL A 158      33.500  53.180  32.700  1.00  0.00           N
ATOM   2368  H   VAL A 158      34.310  53.010  33.280  1.00  0.00           H
ATOM   2369  CA  VAL A 158      32.120  52.770  33.210  1.00  0.00           C
ATOM   2370  HA  VAL A 158      31.330  53.120  32.540  1.00  0.00           H
ATOM   2371  CB  VAL A 158      31.940  51.170  33.260  1.00  0.00           C
ATOM   2372  HB  VAL A 158      32.400  50.820  34.180  1.00  0.00           H
ATOM   2373  CG1 VAL A 158      30.480  50.760  33.170  1.00  0.00           C
ATOM   2374 1HG1 VAL A 158      30.360  49.680  33.310  1.00  0.00           H
ATOM   2375 2HG1 VAL A 158      29.880  51.300  33.900  1.00  0.00           H
ATOM   2376 3HG1 VAL A 158      30.100  50.890  32.160  1.00  0.00           H
ATOM   2377  CG2 VAL A 158      32.660  50.500  32.040  1.00  0.00           C
ATOM   2378 1HG2 VAL A 158      32.500  49.430  31.960  1.00  0.00           H
ATOM   2379 2HG2 VAL A 158      32.270  50.950  31.130  1.00  0.00           H
ATOM   2380 3HG2 VAL A 158      33.740  50.600  32.110  1.00  0.00           H
ATOM   2381  C   VAL A 158      31.820  53.330  34.610  1.00  0.00           C
ATOM   2382  O   VAL A 158      32.620  52.940  35.480  1.00  0.00           O
ATOM   2383  N   PRO A 159      30.800  54.130  34.940  1.00  0.00           N
ATOM   2384  CD  PRO A 159      29.950  54.810  34.000  1.00  0.00           C
ATOM   2385  HD1 PRO A 159      29.600  54.200  33.170  1.00  0.00           H
ATOM   2386  HD2 PRO A 159      30.560  55.580  33.530  1.00  0.00           H
ATOM   2387  CG  PRO A 159      28.810  55.380  34.830  1.00  0.00           C
ATOM   2388  HG1 PRO A 159      28.030  54.620  34.950  1.00  0.00           H
ATOM   2389  HG2 PRO A 159      28.480  56.260  34.280  1.00  0.00           H
ATOM   2390  CB  PRO A 159      29.490  55.690  36.160  1.00  0.00           C
ATOM   2391  HB1 PRO A 159      28.770  55.700  36.980  1.00  0.00           H
ATOM   2392  HB2 PRO A 159      30.110  56.590  36.150  1.00  0.00           H
ATOM   2393  CA  PRO A 159      30.490  54.570  36.260  1.00  0.00           C
ATOM   2394  HA  PRO A 159      31.340  54.930  36.820  1.00  0.00           H
ATOM   2395  C   PRO A 159      29.900  53.350  37.020  1.00  0.00           C
ATOM   2396  O   PRO A 159      29.000  52.640  36.600  1.00  0.00           O
ATOM   2397  N   VAL A 160      30.410  53.110  38.220  1.00  0.00           N
ATOM   2398  H   VAL A 160      31.100  53.730  38.620  1.00  0.00           H
ATOM   2399  CA  VAL A 160      29.970  52.050  39.080  1.00  0.00           C
ATOM   2400  HA  VAL A 160      29.430  51.310  38.490  1.00  0.00           H
ATOM   2401  CB  VAL A 160      31.180  51.460  39.770  1.00  0.00           C
ATOM   2402  HB  VAL A 160      31.700  52.200  40.370  1.00  0.00           H
ATOM   2403  CG1 VAL A 160      30.870  50.240  40.580  1.00  0.00           C
ATOM   2404 1HG1 VAL A 160      31.810  49.830  40.940  1.00  0.00           H
ATOM   2405 2HG1 VAL A 160      30.270  50.540  41.440  1.00  0.00           H
ATOM   2406 3HG1 VAL A 160      30.480  49.400  40.010  1.00  0.00           H
ATOM   2407  CG2 VAL A 160      32.290  51.050  38.750  1.00  0.00           C
ATOM   2408 1HG2 VAL A 160      31.830  50.590  37.890  1.00  0.00           H
ATOM   2409 2HG2 VAL A 160      32.710  51.990  38.380  1.00  0.00           H
ATOM   2410 3HG2 VAL A 160      33.090  50.470  39.220  1.00  0.00           H
ATOM   2411  C   VAL A 160      29.050  52.570  40.130  1.00  0.00           C
ATOM   2412  O   VAL A 160      29.330  53.610  40.700  1.00  0.00           O
ATOM   2413  N   SER A 161      27.920  51.900  40.300  1.00  0.00           N
ATOM   2414  H   SER A 161      27.730  51.110  39.700  1.00  0.00           H
ATOM   2415  CA  SER A 161      26.710  52.460  40.940  1.00  0.00           C
ATOM   2416  HA  SER A 161      27.040  53.360  41.440  1.00  0.00           H
ATOM   2417  CB  SER A 161      25.700  52.850  39.850  1.00  0.00           C
ATOM   2418  HB1 SER A 161      25.970  53.850  39.520  1.00  0.00           H
ATOM   2419  HB2 SER A 161      24.750  53.060  40.330  1.00  0.00           H
ATOM   2420  OG  SER A 161      25.550  51.850  38.820  1.00  0.00           O
ATOM   2421  HG  SER A 161      25.500  52.320  37.990  1.00  0.00           H
ATOM   2422  C   SER A 161      25.990  51.660  42.030  1.00  0.00           C
ATOM   2423  O   SER A 161      24.920  52.090  42.510  1.00  0.00           O
ATOM   2424  N   GLY A 162      26.560  50.500  42.410  1.00  0.00           N
ATOM   2425  H   GLY A 162      27.260  50.190  41.750  1.00  0.00           H
ATOM   2426  CA  GLY A 162      26.130  49.680  43.590  1.00  0.00           C
ATOM   2427  HA1 GLY A 162      25.600  48.770  43.310  1.00  0.00           H
ATOM   2428  HA2 GLY A 162      25.470  50.340  44.160  1.00  0.00           H
ATOM   2429  C   GLY A 162      27.320  49.320  44.550  1.00  0.00           C
ATOM   2430  O   GLY A 162      27.620  50.000  45.510  1.00  0.00           O
ATOM   2431  N   PRO A 163      28.040  48.230  44.250  1.00  0.00           N
ATOM   2432  CD  PRO A 163      27.810  47.430  43.070  1.00  0.00           C
ATOM   2433  HD1 PRO A 163      27.660  48.060  42.180  1.00  0.00           H
ATOM   2434  HD2 PRO A 163      26.920  46.810  43.150  1.00  0.00           H
ATOM   2435  CG  PRO A 163      29.020  46.510  42.940  1.00  0.00           C
ATOM   2436  HG1 PRO A 163      29.810  47.000  42.370  1.00  0.00           H
ATOM   2437  HG2 PRO A 163      28.560  45.630  42.480  1.00  0.00           H
ATOM   2438  CB  PRO A 163      29.460  46.350  44.380  1.00  0.00           C
ATOM   2439  HB1 PRO A 163      30.470  45.950  44.520  1.00  0.00           H
ATOM   2440  HB2 PRO A 163      28.730  45.680  44.840  1.00  0.00           H
ATOM   2441  CA  PRO A 163      29.160  47.760  44.990  1.00  0.00           C
ATOM   2442  HA  PRO A 163      28.910  47.770  46.050  1.00  0.00           H
ATOM   2443  C   PRO A 163      30.350  48.760  44.870  1.00  0.00           C
ATOM   2444  O   PRO A 163      30.250  49.880  44.330  1.00  0.00           O
ATOM   2445  N   SER A 164      31.500  48.310  45.270  1.00  0.00           N
ATOM   2446  H   SER A 164      31.530  47.440  45.780  1.00  0.00           H
ATOM   2447  CA  SER A 164      32.700  49.100  45.430  1.00  0.00           C
ATOM   2448  HA  SER A 164      32.540  50.100  45.840  1.00  0.00           H
ATOM   2449  CB  SER A 164      33.650  48.520  46.460  1.00  0.00           C
ATOM   2450  HB1 SER A 164      34.320  49.290  46.830  1.00  0.00           H
ATOM   2451  HB2 SER A 164      34.080  47.620  46.000  1.00  0.00           H
ATOM   2452  OG  SER A 164      32.930  48.120  47.550  1.00  0.00           O
ATOM   2453  HG  SER A 164      33.570  48.100  48.260  1.00  0.00           H
ATOM   2454  C   SER A 164      33.410  49.130  43.990  1.00  0.00           C
ATOM   2455  O   SER A 164      33.690  50.190  43.500  1.00  0.00           O
ATOM   2456  N   HIS A 165      33.570  47.960  43.350  1.00  0.00           N
ATOM   2457  H   HIS A 165      33.180  47.150  43.810  1.00  0.00           H
ATOM   2458  CA  HIS A 165      34.200  47.750  42.040  1.00  0.00           C
ATOM   2459  HA  HIS A 165      34.620  48.690  41.650  1.00  0.00           H
ATOM   2460  CB  HIS A 165      35.350  46.810  42.240  1.00  0.00           C
ATOM   2461  HB1 HIS A 165      35.790  46.610  41.260  1.00  0.00           H
ATOM   2462  HB2 HIS A 165      35.100  45.810  42.590  1.00  0.00           H
ATOM   2463  CG  HIS A 165      36.340  47.370  43.290  1.00  0.00           C
ATOM   2464  ND1 HIS A 165      36.300  47.260  44.690  1.00  0.00           N
ATOM   2465  CE1 HIS A 165      37.300  48.060  45.100  1.00  0.00           C
ATOM   2466  HE1 HIS A 165      37.520  48.210  46.150  1.00  0.00           H
ATOM   2467  NE2 HIS A 165      37.990  48.560  44.100  1.00  0.00           N
ATOM   2468  HE2 HIS A 165      38.580  49.370  44.260  1.00  0.00           H
ATOM   2469  CD2 HIS A 165      37.380  48.160  42.940  1.00  0.00           C
ATOM   2470  HD2 HIS A 165      37.700  48.340  41.930  1.00  0.00           H
ATOM   2471  C   HIS A 165      33.220  47.240  40.920  1.00  0.00           C
ATOM   2472  O   HIS A 165      32.350  46.420  41.180  1.00  0.00           O
ATOM   2473  N   LEU A 166      33.520  47.610  39.700  1.00  0.00           N
ATOM   2474  H   LEU A 166      34.250  48.300  39.610  1.00  0.00           H
ATOM   2475  CA  LEU A 166      33.030  47.050  38.410  1.00  0.00           C
ATOM   2476  HA  LEU A 166      32.040  47.500  38.380  1.00  0.00           H
ATOM   2477  CB  LEU A 166      33.850  47.620  37.270  1.00  0.00           C
ATOM   2478  HB1 LEU A 166      34.790  47.160  37.560  1.00  0.00           H
ATOM   2479  HB2 LEU A 166      33.730  48.710  37.210  1.00  0.00           H
ATOM   2480  CG  LEU A 166      33.570  47.020  35.870  1.00  0.00           C
ATOM   2481  HG  LEU A 166      33.630  45.930  35.830  1.00  0.00           H
ATOM   2482  CD1 LEU A 166      32.050  47.160  35.480  1.00  0.00           C
ATOM   2483 1HD1 LEU A 166      31.800  46.620  34.570  1.00  0.00           H
ATOM   2484 2HD1 LEU A 166      31.290  46.840  36.190  1.00  0.00           H
ATOM   2485 3HD1 LEU A 166      31.770  48.190  35.260  1.00  0.00           H
ATOM   2486  CD2 LEU A 166      34.340  47.580  34.620  1.00  0.00           C
ATOM   2487 1HD2 LEU A 166      35.380  47.430  34.900  1.00  0.00           H
ATOM   2488 2HD2 LEU A 166      34.110  46.900  33.800  1.00  0.00           H
ATOM   2489 3HD2 LEU A 166      33.960  48.570  34.380  1.00  0.00           H
ATOM   2490  C   LEU A 166      32.890  45.490  38.450  1.00  0.00           C
ATOM   2491  O   LEU A 166      31.770  45.030  38.310  1.00  0.00           O
ATOM   2492  N   ARG A 167      33.930  44.630  38.870  1.00  0.00           N
ATOM   2493  H   ARG A 167      34.820  45.040  39.120  1.00  0.00           H
ATOM   2494  CA  ARG A 167      33.710  43.140  39.130  1.00  0.00           C
ATOM   2495  HA  ARG A 167      33.070  42.760  38.340  1.00  0.00           H
ATOM   2496  CB  ARG A 167      35.020  42.390  39.100  1.00  0.00           C
ATOM   2497  HB1 ARG A 167      34.760  41.340  39.200  1.00  0.00           H
ATOM   2498  HB2 ARG A 167      35.690  42.740  39.890  1.00  0.00           H
ATOM   2499  CG  ARG A 167      35.800  42.610  37.760  1.00  0.00           C
ATOM   2500  HG1 ARG A 167      36.050  43.670  37.690  1.00  0.00           H
ATOM   2501  HG2 ARG A 167      35.190  42.300  36.920  1.00  0.00           H
ATOM   2502  CD  ARG A 167      37.130  41.890  37.660  1.00  0.00           C
ATOM   2503  HD1 ARG A 167      37.830  42.310  38.380  1.00  0.00           H
ATOM   2504  HD2 ARG A 167      37.580  41.970  36.670  1.00  0.00           H
ATOM   2505  NE  ARG A 167      36.960  40.440  37.940  1.00  0.00           N
ATOM   2506  HE  ARG A 167      36.690  40.180  38.870  1.00  0.00           H
ATOM   2507  CZ  ARG A 167      37.160  39.340  37.200  1.00  0.00           C
ATOM   2508  NH1 ARG A 167      36.720  38.160  37.600  1.00  0.00           N
ATOM   2509 1HH1 ARG A 167      36.270  38.140  38.510  1.00  0.00           H
ATOM   2510 2HH1 ARG A 167      36.870  37.290  37.110  1.00  0.00           H
ATOM   2511  NH2 ARG A 167      37.840  39.420  36.080  1.00  0.00           N
ATOM   2512 1HH2 ARG A 167      38.270  40.310  35.880  1.00  0.00           H
ATOM   2513 2HH2 ARG A 167      38.070  38.540  35.630  1.00  0.00           H
ATOM   2514  C   ARG A 167      32.980  42.710  40.420  1.00  0.00           C
ATOM   2515  O   ARG A 167      32.530  41.560  40.540  1.00  0.00           O
ATOM   2516  N   GLY A 168      32.650  43.640  41.320  1.00  0.00           N
ATOM   2517  H   GLY A 168      33.130  44.530  41.330  1.00  0.00           H
ATOM   2518  CA  GLY A 168      31.680  43.410  42.360  1.00  0.00           C
ATOM   2519  HA1 GLY A 168      31.560  44.400  42.800  1.00  0.00           H
ATOM   2520  HA2 GLY A 168      32.040  42.640  43.040  1.00  0.00           H
ATOM   2521  C   GLY A 168      30.240  43.000  41.740  1.00  0.00           C
ATOM   2522  O   GLY A 168      29.560  42.380  42.580  1.00  0.00           O
ATOM   2523  N   LEU A 169      29.970  43.090  40.450  1.00  0.00           N
ATOM   2524  H   LEU A 169      30.640  43.550  39.850  1.00  0.00           H
ATOM   2525  CA  LEU A 169      28.800  42.480  39.840  1.00  0.00           C
ATOM   2526  HA  LEU A 169      28.540  41.610  40.450  1.00  0.00           H
ATOM   2527  CB  LEU A 169      27.700  43.570  39.900  1.00  0.00           C
ATOM   2528  HB1 LEU A 169      27.390  43.690  40.940  1.00  0.00           H
ATOM   2529  HB2 LEU A 169      26.810  43.160  39.410  1.00  0.00           H
ATOM   2530  CG  LEU A 169      27.940  44.940  39.210  1.00  0.00           C
ATOM   2531  HG  LEU A 169      28.940  45.240  39.550  1.00  0.00           H
ATOM   2532  CD1 LEU A 169      27.880  44.960  37.720  1.00  0.00           C
ATOM   2533 1HD1 LEU A 169      28.010  45.950  37.280  1.00  0.00           H
ATOM   2534 2HD1 LEU A 169      28.680  44.380  37.260  1.00  0.00           H
ATOM   2535 3HD1 LEU A 169      27.020  44.420  37.340  1.00  0.00           H
ATOM   2536  CD2 LEU A 169      26.990  46.040  39.760  1.00  0.00           C
ATOM   2537 1HD2 LEU A 169      25.990  45.880  39.370  1.00  0.00           H
ATOM   2538 2HD2 LEU A 169      26.860  45.910  40.830  1.00  0.00           H
ATOM   2539 3HD2 LEU A 169      27.360  47.050  39.570  1.00  0.00           H
ATOM   2540  C   LEU A 169      29.100  41.830  38.470  1.00  0.00           C
ATOM   2541  O   LEU A 169      28.140  41.720  37.710  1.00  0.00           O
ATOM   2542  N   CYS A 170      30.370  41.540  38.120  1.00  0.00           N
ATOM   2543  H   CYS A 170      31.140  41.560  38.770  1.00  0.00           H
ATOM   2544  CA  CYS A 170      30.740  41.000  36.750  1.00  0.00           C
ATOM   2545  HA  CYS A 170      30.090  40.150  36.590  1.00  0.00           H
ATOM   2546  CB  CYS A 170      30.490  42.010  35.670  1.00  0.00           C
ATOM   2547  HB1 CYS A 170      29.560  42.570  35.790  1.00  0.00           H
ATOM   2548  HB2 CYS A 170      30.310  41.520  34.710  1.00  0.00           H
ATOM   2549  SG  CYS A 170      31.960  43.210  35.480  1.00  0.00           S
ATOM   2550  HG  CYS A 170      31.810  43.830  36.660  1.00  0.00           H
ATOM   2551  C   CYS A 170      32.190  40.280  36.630  1.00  0.00           C
ATOM   2552  O   CYS A 170      33.050  40.390  37.490  1.00  0.00           O
ATOM   2553  N   GLY A 171      32.470  39.560  35.560  1.00  0.00           N
ATOM   2554  H   GLY A 171      31.740  39.390  34.880  1.00  0.00           H
ATOM   2555  CA  GLY A 171      33.710  38.740  35.230  1.00  0.00           C
ATOM   2556  HA1 GLY A 171      33.640  37.960  35.980  1.00  0.00           H
ATOM   2557  HA2 GLY A 171      34.590  39.360  35.390  1.00  0.00           H
ATOM   2558  C   GLY A 171      33.730  38.160  33.780  1.00  0.00           C
ATOM   2559  O   GLY A 171      32.650  38.080  33.150  1.00  0.00           O
ATOM   2560  N   MET A 172      34.910  37.850  33.170  1.00  0.00           N
ATOM   2561  H   MET A 172      35.730  37.970  33.750  1.00  0.00           H
ATOM   2562  CA  MET A 172      34.850  36.970  32.030  1.00  0.00           C
ATOM   2563  HA  MET A 172      33.950  37.200  31.460  1.00  0.00           H
ATOM   2564  CB  MET A 172      36.170  37.110  31.120  1.00  0.00           C
ATOM   2565  HB1 MET A 172      35.980  36.520  30.230  1.00  0.00           H
ATOM   2566  HB2 MET A 172      37.070  36.770  31.630  1.00  0.00           H
ATOM   2567  CG  MET A 172      36.380  38.540  30.590  1.00  0.00           C
ATOM   2568  HG1 MET A 172      37.240  38.570  29.920  1.00  0.00           H
ATOM   2569  HG2 MET A 172      36.640  39.180  31.440  1.00  0.00           H
ATOM   2570  SD  MET A 172      35.030  39.280  29.590  1.00  0.00           S
ATOM   2571  CE  MET A 172      35.070  38.070  28.200  1.00  0.00           C
ATOM   2572  HE1 MET A 172      34.320  38.260  27.440  1.00  0.00           H
ATOM   2573  HE2 MET A 172      35.990  38.120  27.610  1.00  0.00           H
ATOM   2574  HE3 MET A 172      34.970  37.080  28.650  1.00  0.00           H
ATOM   2575  C   MET A 172      34.630  35.530  32.520  1.00  0.00           C
ATOM   2576  O   MET A 172      35.470  35.070  33.290  1.00  0.00           O
ATOM   2577  N   GLY A 173      33.620  34.850  31.940  1.00  0.00           N
ATOM   2578  H   GLY A 173      33.020  35.380  31.320  1.00  0.00           H
ATOM   2579  CA  GLY A 173      33.310  33.430  32.130  1.00  0.00           C
ATOM   2580  HA1 GLY A 173      32.330  33.250  32.570  1.00  0.00           H
ATOM   2581  HA2 GLY A 173      33.920  32.970  32.920  1.00  0.00           H
ATOM   2582  C   GLY A 173      33.380  32.600  30.830  1.00  0.00           C
ATOM   2583  O   GLY A 173      32.910  31.480  30.850  1.00  0.00           O
ATOM   2584  N   GLY A 174      34.020  33.050  29.760  1.00  0.00           N
ATOM   2585  H   GLY A 174      34.390  33.980  29.850  1.00  0.00           H
ATOM   2586  CA  GLY A 174      34.280  32.430  28.510  1.00  0.00           C
ATOM   2587  HA1 GLY A 174      33.350  32.070  28.040  1.00  0.00           H
ATOM   2588  HA2 GLY A 174      34.810  31.490  28.660  1.00  0.00           H
ATOM   2589  C   GLY A 174      35.060  33.370  27.620  1.00  0.00           C
ATOM   2590  O   GLY A 174      35.070  34.570  27.890  1.00  0.00           O
ATOM   2591  N   PRO A 175      35.550  32.930  26.450  1.00  0.00           N
ATOM   2592  CD  PRO A 175      35.630  31.520  25.990  1.00  0.00           C
ATOM   2593  HD1 PRO A 175      34.630  31.090  26.090  1.00  0.00           H
ATOM   2594  HD2 PRO A 175      36.360  30.980  26.590  1.00  0.00           H
ATOM   2595  CG  PRO A 175      36.050  31.510  24.540  1.00  0.00           C
ATOM   2596  HG1 PRO A 175      35.270  31.280  23.820  1.00  0.00           H
ATOM   2597  HG2 PRO A 175      36.840  30.760  24.380  1.00  0.00           H
ATOM   2598  CB  PRO A 175      36.590  32.950  24.270  1.00  0.00           C
ATOM   2599  HB1 PRO A 175      36.330  33.230  23.250  1.00  0.00           H
ATOM   2600  HB2 PRO A 175      37.680  32.930  24.330  1.00  0.00           H
ATOM   2601  CA  PRO A 175      35.930  33.820  25.360  1.00  0.00           C
ATOM   2602  HA  PRO A 175      36.660  34.560  25.680  1.00  0.00           H
ATOM   2603  C   PRO A 175      34.720  34.490  24.750  1.00  0.00           C
ATOM   2604  O   PRO A 175      33.740  33.750  24.390  1.00  0.00           O
ATOM   2605  N   ARG A 176      34.630  35.810  24.630  1.00  0.00           N
ATOM   2606  H   ARG A 176      35.430  36.310  25.000  1.00  0.00           H
ATOM   2607  CA  ARG A 176      33.410  36.620  24.370  1.00  0.00           C
ATOM   2608  HA  ARG A 176      33.680  37.680  24.320  1.00  0.00           H
ATOM   2609  CB  ARG A 176      32.900  36.260  22.960  1.00  0.00           C
ATOM   2610  HB1 ARG A 176      32.120  36.990  22.730  1.00  0.00           H
ATOM   2611  HB2 ARG A 176      32.380  35.300  22.900  1.00  0.00           H
ATOM   2612  CG  ARG A 176      33.930  36.410  21.870  1.00  0.00           C
ATOM   2613  HG1 ARG A 176      34.890  35.930  22.070  1.00  0.00           H
ATOM   2614  HG2 ARG A 176      34.080  37.480  21.710  1.00  0.00           H
ATOM   2615  CD  ARG A 176      33.370  35.780  20.590  1.00  0.00           C
ATOM   2616  HD1 ARG A 176      33.950  35.970  19.700  1.00  0.00           H
ATOM   2617  HD2 ARG A 176      32.430  36.280  20.340  1.00  0.00           H
ATOM   2618  NE  ARG A 176      33.220  34.330  20.660  1.00  0.00           N
ATOM   2619  HE  ARG A 176      32.270  34.000  20.800  1.00  0.00           H
ATOM   2620  CZ  ARG A 176      34.140  33.430  20.420  1.00  0.00           C
ATOM   2621  NH1 ARG A 176      33.760  32.190  20.280  1.00  0.00           N
ATOM   2622 1HH1 ARG A 176      32.820  31.920  20.520  1.00  0.00           H
ATOM   2623 2HH1 ARG A 176      34.430  31.430  20.190  1.00  0.00           H
ATOM   2624  NH2 ARG A 176      35.380  33.770  20.190  1.00  0.00           N
ATOM   2625 1HH2 ARG A 176      35.660  34.740  20.250  1.00  0.00           H
ATOM   2626 2HH2 ARG A 176      36.050  33.120  19.830  1.00  0.00           H
ATOM   2627  C   ARG A 176      32.250  36.460  25.360  1.00  0.00           C
ATOM   2628  O   ARG A 176      31.150  36.870  25.020  1.00  0.00           O
ATOM   2629  N   THR A 177      32.380  35.990  26.620  1.00  0.00           N
ATOM   2630  H   THR A 177      33.320  35.670  26.850  1.00  0.00           H
ATOM   2631  CA  THR A 177      31.200  35.720  27.520  1.00  0.00           C
ATOM   2632  HA  THR A 177      30.330  36.170  27.060  1.00  0.00           H
ATOM   2633  CB  THR A 177      30.930  34.260  27.930  1.00  0.00           C
ATOM   2634  HB  THR A 177      31.790  33.890  28.490  1.00  0.00           H
ATOM   2635  CG2 THR A 177      29.670  34.000  28.720  1.00  0.00           C
ATOM   2636 1HG2 THR A 177      28.830  34.300  28.080  1.00  0.00           H
ATOM   2637 2HG2 THR A 177      29.710  32.950  28.980  1.00  0.00           H
ATOM   2638 3HG2 THR A 177      29.590  34.570  29.650  1.00  0.00           H
ATOM   2639  OG1 THR A 177      30.860  33.480  26.710  1.00  0.00           O
ATOM   2640  HG1 THR A 177      30.910  32.550  26.960  1.00  0.00           H
ATOM   2641  C   THR A 177      31.390  36.500  28.840  1.00  0.00           C
ATOM   2642  O   THR A 177      32.410  36.320  29.470  1.00  0.00           O
ATOM   2643  N   VAL A 178      30.460  37.380  29.260  1.00  0.00           N
ATOM   2644  H   VAL A 178      29.640  37.470  28.670  1.00  0.00           H
ATOM   2645  CA  VAL A 178      30.560  38.200  30.490  1.00  0.00           C
ATOM   2646  HA  VAL A 178      31.550  37.980  30.890  1.00  0.00           H
ATOM   2647  CB  VAL A 178      30.290  39.720  30.300  1.00  0.00           C
ATOM   2648  HB  VAL A 178      29.330  39.790  29.770  1.00  0.00           H
ATOM   2649  CG1 VAL A 178      30.150  40.530  31.650  1.00  0.00           C
ATOM   2650 1HG1 VAL A 178      30.080  41.600  31.430  1.00  0.00           H
ATOM   2651 2HG1 VAL A 178      29.250  40.280  32.220  1.00  0.00           H
ATOM   2652 3HG1 VAL A 178      31.000  40.350  32.300  1.00  0.00           H
ATOM   2653  CG2 VAL A 178      31.370  40.320  29.470  1.00  0.00           C
ATOM   2654 1HG2 VAL A 178      32.320  40.110  29.970  1.00  0.00           H
ATOM   2655 2HG2 VAL A 178      31.460  39.900  28.470  1.00  0.00           H
ATOM   2656 3HG2 VAL A 178      31.230  41.400  29.400  1.00  0.00           H
ATOM   2657  C   VAL A 178      29.410  37.750  31.390  1.00  0.00           C
ATOM   2658  O   VAL A 178      28.220  37.820  31.110  1.00  0.00           O
ATOM   2659  N   VAL A 179      29.890  37.330  32.550  1.00  0.00           N
ATOM   2660  H   VAL A 179      30.890  37.380  32.710  1.00  0.00           H
ATOM   2661  CA  VAL A 179      29.080  36.940  33.730  1.00  0.00           C
ATOM   2662  HA  VAL A 179      28.230  36.420  33.290  1.00  0.00           H
ATOM   2663  CB  VAL A 179      29.870  36.030  34.690  1.00  0.00           C
ATOM   2664  HB  VAL A 179      30.600  36.520  35.350  1.00  0.00           H
ATOM   2665  CG1 VAL A 179      28.820  35.370  35.560  1.00  0.00           C
ATOM   2666 1HG1 VAL A 179      29.360  34.590  36.100  1.00  0.00           H
ATOM   2667 2HG1 VAL A 179      28.350  36.030  36.290  1.00  0.00           H
ATOM   2668 3HG1 VAL A 179      27.950  35.040  35.010  1.00  0.00           H
ATOM   2669  CG2 VAL A 179      30.600  34.890  33.890  1.00  0.00           C
ATOM   2670 1HG2 VAL A 179      29.970  34.130  33.440  1.00  0.00           H
ATOM   2671 2HG2 VAL A 179      31.240  35.250  33.080  1.00  0.00           H
ATOM   2672 3HG2 VAL A 179      31.320  34.450  34.580  1.00  0.00           H
ATOM   2673  C   VAL A 179      28.560  38.240  34.440  1.00  0.00           C
ATOM   2674  O   VAL A 179      29.350  39.130  34.640  1.00  0.00           O
ATOM   2675  N   ALA A 180      27.270  38.340  34.740  1.00  0.00           N
ATOM   2676  H   ALA A 180      26.620  37.590  34.550  1.00  0.00           H
ATOM   2677  CA  ALA A 180      26.690  39.500  35.300  1.00  0.00           C
ATOM   2678  HA  ALA A 180      27.480  40.000  35.850  1.00  0.00           H
ATOM   2679  CB  ALA A 180      26.300  40.520  34.270  1.00  0.00           C
ATOM   2680  HB1 ALA A 180      26.020  41.490  34.690  1.00  0.00           H
ATOM   2681  HB2 ALA A 180      27.130  40.810  33.630  1.00  0.00           H
ATOM   2682  HB3 ALA A 180      25.440  40.110  33.730  1.00  0.00           H
ATOM   2683  C   ALA A 180      25.600  39.230  36.320  1.00  0.00           C
ATOM   2684  O   ALA A 180      24.880  38.210  36.360  1.00  0.00           O
ATOM   2685  N   GLY A 181      25.570  40.160  37.260  1.00  0.00           N
ATOM   2686  H   GLY A 181      26.280  40.880  37.180  1.00  0.00           H
ATOM   2687  CA  GLY A 181      24.420  40.290  38.190  1.00  0.00           C
ATOM   2688  HA1 GLY A 181      24.620  41.080  38.910  1.00  0.00           H
ATOM   2689  HA2 GLY A 181      24.320  39.300  38.620  1.00  0.00           H
ATOM   2690  C   GLY A 181      23.040  40.700  37.560  1.00  0.00           C
ATOM   2691  O   GLY A 181      22.910  40.740  36.320  1.00  0.00           O
ATOM   2692  N   SER A 182      22.060  40.980  38.360  1.00  0.00           N
ATOM   2693  H   SER A 182      22.280  41.010  39.350  1.00  0.00           H
ATOM   2694  CA  SER A 182      20.720  41.310  37.950  1.00  0.00           C
ATOM   2695  HA  SER A 182      20.660  41.500  36.880  1.00  0.00           H
ATOM   2696  CB  SER A 182      19.780  40.120  38.180  1.00  0.00           C
ATOM   2697  HB1 SER A 182      18.740  40.410  38.030  1.00  0.00           H
ATOM   2698  HB2 SER A 182      19.850  39.800  39.220  1.00  0.00           H
ATOM   2699  OG  SER A 182      20.120  39.010  37.350  1.00  0.00           O
ATOM   2700  HG  SER A 182      20.960  38.680  37.690  1.00  0.00           H
ATOM   2701  C   SER A 182      20.170  42.590  38.570  1.00  0.00           C
ATOM   2702  O   SER A 182      19.020  42.960  38.300  1.00  0.00           O
ATOM   2703  N   SER A 183      20.940  43.350  39.410  1.00  0.00           N
ATOM   2704  H   SER A 183      21.910  43.140  39.550  1.00  0.00           H
ATOM   2705  CA  SER A 183      20.380  44.560  40.050  1.00  0.00           C
ATOM   2706  HA  SER A 183      19.450  44.310  40.570  1.00  0.00           H
ATOM   2707  CB  SER A 183      21.290  44.960  41.200  1.00  0.00           C
ATOM   2708  HB1 SER A 183      21.360  44.270  42.040  1.00  0.00           H
ATOM   2709  HB2 SER A 183      20.900  45.930  41.520  1.00  0.00           H
ATOM   2710  OG  SER A 183      22.610  45.290  40.860  1.00  0.00           O
ATOM   2711  HG  SER A 183      23.090  44.830  41.550  1.00  0.00           H
ATOM   2712  C   SER A 183      20.320  45.720  39.040  1.00  0.00           C
ATOM   2713  O   SER A 183      20.750  45.600  37.890  1.00  0.00           O
ATOM   2714  N   ASP A 184      19.600  46.750  39.420  1.00  0.00           N
ATOM   2715  H   ASP A 184      19.020  46.720  40.250  1.00  0.00           H
ATOM   2716  CA  ASP A 184      19.650  48.070  38.770  1.00  0.00           C
ATOM   2717  HA  ASP A 184      19.000  48.060  37.890  1.00  0.00           H
ATOM   2718  CB  ASP A 184      18.840  49.060  39.630  1.00  0.00           C
ATOM   2719  HB1 ASP A 184      18.740  49.970  39.050  1.00  0.00           H
ATOM   2720  HB2 ASP A 184      19.380  49.240  40.550  1.00  0.00           H
ATOM   2721  CG  ASP A 184      17.360  48.660  39.930  1.00  0.00           C
ATOM   2722  OD1 ASP A 184      16.710  48.450  38.880  1.00  0.00           O
ATOM   2723  OD2 ASP A 184      17.050  48.250  41.080  1.00  0.00           O
ATOM   2724  C   ASP A 184      21.090  48.560  38.510  1.00  0.00           C
ATOM   2725  O   ASP A 184      21.300  49.000  37.340  1.00  0.00           O
ATOM   2726  N   ALA A 185      22.060  48.440  39.440  1.00  0.00           N
ATOM   2727  H   ALA A 185      21.820  48.240  40.400  1.00  0.00           H
ATOM   2728  CA  ALA A 185      23.500  48.750  39.220  1.00  0.00           C
ATOM   2729  HA  ALA A 185      23.600  49.770  38.830  1.00  0.00           H
ATOM   2730  CB  ALA A 185      24.230  48.510  40.460  1.00  0.00           C
ATOM   2731  HB1 ALA A 185      25.310  48.650  40.420  1.00  0.00           H
ATOM   2732  HB2 ALA A 185      23.840  48.960  41.380  1.00  0.00           H
ATOM   2733  HB3 ALA A 185      24.190  47.440  40.690  1.00  0.00           H
ATOM   2734  C   ALA A 185      24.070  47.790  38.170  1.00  0.00           C
ATOM   2735  O   ALA A 185      24.860  48.280  37.360  1.00  0.00           O
ATOM   2736  N   ALA A 186      23.730  46.510  38.160  1.00  0.00           N
ATOM   2737  H   ALA A 186      23.250  46.070  38.940  1.00  0.00           H
ATOM   2738  CA  ALA A 186      24.310  45.590  37.170  1.00  0.00           C
ATOM   2739  HA  ALA A 186      25.370  45.830  37.060  1.00  0.00           H
ATOM   2740  CB  ALA A 186      24.080  44.150  37.660  1.00  0.00           C
ATOM   2741  HB1 ALA A 186      24.630  43.410  37.070  1.00  0.00           H
ATOM   2742  HB2 ALA A 186      24.530  44.150  38.650  1.00  0.00           H
ATOM   2743  HB3 ALA A 186      23.020  43.890  37.650  1.00  0.00           H
ATOM   2744  C   ALA A 186      23.730  45.840  35.740  1.00  0.00           C
ATOM   2745  O   ALA A 186      24.550  46.200  34.840  1.00  0.00           O
ATOM   2746  N   GLN A 187      22.410  45.890  35.510  1.00  0.00           N
ATOM   2747  H   GLN A 187      21.770  45.730  36.280  1.00  0.00           H
ATOM   2748  CA  GLN A 187      21.820  46.170  34.200  1.00  0.00           C
ATOM   2749  HA  GLN A 187      22.310  45.500  33.510  1.00  0.00           H
ATOM   2750  CB  GLN A 187      20.360  45.770  34.030  1.00  0.00           C
ATOM   2751  HB1 GLN A 187      20.040  45.840  32.990  1.00  0.00           H
ATOM   2752  HB2 GLN A 187      19.650  46.320  34.650  1.00  0.00           H
ATOM   2753  CG  GLN A 187      20.180  44.280  34.430  1.00  0.00           C
ATOM   2754  HG1 GLN A 187      19.110  44.060  34.370  1.00  0.00           H
ATOM   2755  HG2 GLN A 187      20.660  44.040  35.370  1.00  0.00           H
ATOM   2756  CD  GLN A 187      20.730  43.420  33.380  1.00  0.00           C
ATOM   2757  OE1 GLN A 187      20.370  43.480  32.220  1.00  0.00           O
ATOM   2758  NE2 GLN A 187      21.630  42.560  33.700  1.00  0.00           N
ATOM   2759 1HE2 GLN A 187      21.890  42.490  34.670  1.00  0.00           H
ATOM   2760 2HE2 GLN A 187      22.020  41.930  33.010  1.00  0.00           H
ATOM   2761  C   GLN A 187      22.220  47.560  33.610  1.00  0.00           C
ATOM   2762  O   GLN A 187      22.420  47.630  32.390  1.00  0.00           O
ATOM   2763  N   LYS A 188      22.410  48.620  34.440  1.00  0.00           N
ATOM   2764  H   LYS A 188      22.270  48.480  35.430  1.00  0.00           H
ATOM   2765  CA  LYS A 188      22.860  49.890  33.930  1.00  0.00           C
ATOM   2766  HA  LYS A 188      22.360  50.120  32.990  1.00  0.00           H
ATOM   2767  CB  LYS A 188      22.620  51.040  35.010  1.00  0.00           C
ATOM   2768  HB1 LYS A 188      23.070  51.960  34.640  1.00  0.00           H
ATOM   2769  HB2 LYS A 188      23.130  50.870  35.960  1.00  0.00           H
ATOM   2770  CG  LYS A 188      21.110  51.260  35.100  1.00  0.00           C
ATOM   2771  HG1 LYS A 188      20.560  50.420  35.520  1.00  0.00           H
ATOM   2772  HG2 LYS A 188      20.700  51.630  34.160  1.00  0.00           H
ATOM   2773  CD  LYS A 188      20.770  52.340  36.110  1.00  0.00           C
ATOM   2774  HD1 LYS A 188      21.210  53.280  35.790  1.00  0.00           H
ATOM   2775  HD2 LYS A 188      21.250  51.990  37.020  1.00  0.00           H
ATOM   2776  CE  LYS A 188      19.240  52.530  36.240  1.00  0.00           C
ATOM   2777  HE1 LYS A 188      18.730  51.570  36.190  1.00  0.00           H
ATOM   2778  HE2 LYS A 188      18.950  53.070  35.330  1.00  0.00           H
ATOM   2779  NZ  LYS A 188      18.820  53.370  37.420  1.00  0.00           N
ATOM   2780  HZ1 LYS A 188      19.290  53.160  38.290  1.00  0.00           H
ATOM   2781  HZ2 LYS A 188      19.200  54.300  37.310  1.00  0.00           H
ATOM   2782  HZ3 LYS A 188      17.820  53.360  37.500  1.00  0.00           H
ATOM   2783  C   LYS A 188      24.370  49.770  33.530  1.00  0.00           C
ATOM   2784  O   LYS A 188      24.670  50.100  32.390  1.00  0.00           O
ATOM   2785  N   ALA A 189      25.310  49.250  34.400  1.00  0.00           N
ATOM   2786  H   ALA A 189      24.950  48.860  35.260  1.00  0.00           H
ATOM   2787  CA  ALA A 189      26.740  49.060  34.040  1.00  0.00           C
ATOM   2788  HA  ALA A 189      27.220  50.010  33.800  1.00  0.00           H
ATOM   2789  CB  ALA A 189      27.470  48.450  35.290  1.00  0.00           C
ATOM   2790  HB1 ALA A 189      27.160  48.990  36.190  1.00  0.00           H
ATOM   2791  HB2 ALA A 189      27.210  47.400  35.430  1.00  0.00           H
ATOM   2792  HB3 ALA A 189      28.540  48.640  35.200  1.00  0.00           H
ATOM   2793  C   ALA A 189      26.910  48.140  32.750  1.00  0.00           C
ATOM   2794  O   ALA A 189      27.700  48.460  31.910  1.00  0.00           O
ATOM   2795  N   VAL A 190      26.120  47.050  32.610  1.00  0.00           N
ATOM   2796  H   VAL A 190      25.400  46.820  33.280  1.00  0.00           H
ATOM   2797  CA  VAL A 190      26.140  46.110  31.480  1.00  0.00           C
ATOM   2798  HA  VAL A 190      27.170  45.840  31.250  1.00  0.00           H
ATOM   2799  CB  VAL A 190      25.360  44.780  31.660  1.00  0.00           C
ATOM   2800  HB  VAL A 190      24.340  45.120  31.860  1.00  0.00           H
ATOM   2801  CG1 VAL A 190      25.380  43.910  30.320  1.00  0.00           C
ATOM   2802 1HG1 VAL A 190      24.850  42.970  30.500  1.00  0.00           H
ATOM   2803 2HG1 VAL A 190      24.850  44.380  29.490  1.00  0.00           H
ATOM   2804 3HG1 VAL A 190      26.360  43.690  29.900  1.00  0.00           H
ATOM   2805  CG2 VAL A 190      25.880  43.960  32.830  1.00  0.00           C
ATOM   2806 1HG2 VAL A 190      26.090  44.660  33.640  1.00  0.00           H
ATOM   2807 2HG2 VAL A 190      25.010  43.360  33.090  1.00  0.00           H
ATOM   2808 3HG2 VAL A 190      26.750  43.330  32.640  1.00  0.00           H
ATOM   2809  C   VAL A 190      25.650  46.870  30.240  1.00  0.00           C
ATOM   2810  O   VAL A 190      26.350  46.790  29.270  1.00  0.00           O
ATOM   2811  N   ARG A 191      24.540  47.690  30.310  1.00  0.00           N
ATOM   2812  H   ARG A 191      24.010  47.950  31.130  1.00  0.00           H
ATOM   2813  CA  ARG A 191      24.040  48.280  29.060  1.00  0.00           C
ATOM   2814  HA  ARG A 191      23.800  47.400  28.460  1.00  0.00           H
ATOM   2815  CB  ARG A 191      22.700  48.970  29.490  1.00  0.00           C
ATOM   2816  HB1 ARG A 191      23.040  49.810  30.090  1.00  0.00           H
ATOM   2817  HB2 ARG A 191      21.960  48.300  29.920  1.00  0.00           H
ATOM   2818  CG  ARG A 191      22.040  49.490  28.200  1.00  0.00           C
ATOM   2819  HG1 ARG A 191      21.490  48.730  27.640  1.00  0.00           H
ATOM   2820  HG2 ARG A 191      22.790  49.830  27.480  1.00  0.00           H
ATOM   2821  CD  ARG A 191      21.030  50.550  28.490  1.00  0.00           C
ATOM   2822  HD1 ARG A 191      20.230  50.050  29.040  1.00  0.00           H
ATOM   2823  HD2 ARG A 191      20.680  51.010  27.570  1.00  0.00           H
ATOM   2824  NE  ARG A 191      21.610  51.630  29.280  1.00  0.00           N
ATOM   2825  HE  ARG A 191      21.360  51.710  30.260  1.00  0.00           H
ATOM   2826  CZ  ARG A 191      22.590  52.470  28.960  1.00  0.00           C
ATOM   2827  NH1 ARG A 191      23.100  53.200  29.910  1.00  0.00           N
ATOM   2828 1HH1 ARG A 191      22.640  53.170  30.810  1.00  0.00           H
ATOM   2829 2HH1 ARG A 191      23.580  54.040  29.640  1.00  0.00           H
ATOM   2830  NH2 ARG A 191      22.960  52.500  27.710  1.00  0.00           N
ATOM   2831 1HH2 ARG A 191      22.470  52.070  26.940  1.00  0.00           H
ATOM   2832 2HH2 ARG A 191      23.790  53.040  27.490  1.00  0.00           H
ATOM   2833  C   ARG A 191      25.060  49.300  28.600  1.00  0.00           C
ATOM   2834  O   ARG A 191      25.330  49.450  27.380  1.00  0.00           O
ATOM   2835  N   ALA A 192      25.680  50.040  29.510  1.00  0.00           N
ATOM   2836  H   ALA A 192      25.450  49.950  30.490  1.00  0.00           H
ATOM   2837  CA  ALA A 192      26.660  51.020  29.140  1.00  0.00           C
ATOM   2838  HA  ALA A 192      26.330  51.690  28.350  1.00  0.00           H
ATOM   2839  CB  ALA A 192      26.920  51.890  30.340  1.00  0.00           C
ATOM   2840  HB1 ALA A 192      27.480  52.800  30.160  1.00  0.00           H
ATOM   2841  HB2 ALA A 192      25.950  52.250  30.690  1.00  0.00           H
ATOM   2842  HB3 ALA A 192      27.400  51.290  31.110  1.00  0.00           H
ATOM   2843  C   ALA A 192      27.980  50.460  28.610  1.00  0.00           C
ATOM   2844  O   ALA A 192      28.400  51.030  27.580  1.00  0.00           O
ATOM   2845  N   MET A 193      28.470  49.330  29.190  1.00  0.00           N
ATOM   2846  H   MET A 193      28.010  48.990  30.020  1.00  0.00           H
ATOM   2847  CA  MET A 193      29.680  48.590  28.650  1.00  0.00           C
ATOM   2848  HA  MET A 193      30.480  49.320  28.540  1.00  0.00           H
ATOM   2849  CB  MET A 193      30.110  47.350  29.420  1.00  0.00           C
ATOM   2850  HB1 MET A 193      30.820  46.830  28.780  1.00  0.00           H
ATOM   2851  HB2 MET A 193      29.250  46.690  29.500  1.00  0.00           H
ATOM   2852  CG  MET A 193      30.860  47.770  30.690  1.00  0.00           C
ATOM   2853  HG1 MET A 193      30.270  48.400  31.350  1.00  0.00           H
ATOM   2854  HG2 MET A 193      31.630  48.430  30.270  1.00  0.00           H
ATOM   2855  SD  MET A 193      31.580  46.520  31.710  1.00  0.00           S
ATOM   2856  CE  MET A 193      30.020  45.700  32.310  1.00  0.00           C
ATOM   2857  HE1 MET A 193      29.320  46.410  32.750  1.00  0.00           H
ATOM   2858  HE2 MET A 193      29.480  45.250  31.480  1.00  0.00           H
ATOM   2859  HE3 MET A 193      30.330  44.910  33.000  1.00  0.00           H
ATOM   2860  C   MET A 193      29.360  48.170  27.190  1.00  0.00           C
ATOM   2861  O   MET A 193      30.080  48.500  26.280  1.00  0.00           O
ATOM   2862  N   ALA A 194      28.220  47.540  26.960  1.00  0.00           N
ATOM   2863  H   ALA A 194      27.680  47.290  27.770  1.00  0.00           H
ATOM   2864  CA  ALA A 194      27.760  47.010  25.600  1.00  0.00           C
ATOM   2865  HA  ALA A 194      28.490  46.280  25.250  1.00  0.00           H
ATOM   2866  CB  ALA A 194      26.480  46.250  25.770  1.00  0.00           C
ATOM   2867  HB1 ALA A 194      25.630  46.930  25.870  1.00  0.00           H
ATOM   2868  HB2 ALA A 194      26.370  45.750  24.810  1.00  0.00           H
ATOM   2869  HB3 ALA A 194      26.500  45.560  26.610  1.00  0.00           H
ATOM   2870  C   ALA A 194      27.640  48.150  24.580  1.00  0.00           C
ATOM   2871  O   ALA A 194      27.900  47.910  23.390  1.00  0.00           O
ATOM   2872  N   VAL A 195      27.230  49.330  24.960  1.00  0.00           N
ATOM   2873  H   VAL A 195      27.080  49.440  25.950  1.00  0.00           H
ATOM   2874  CA  VAL A 195      26.950  50.530  24.180  1.00  0.00           C
ATOM   2875  HA  VAL A 195      26.590  50.140  23.230  1.00  0.00           H
ATOM   2876  CB  VAL A 195      25.860  51.350  24.760  1.00  0.00           C
ATOM   2877  HB  VAL A 195      25.970  51.430  25.840  1.00  0.00           H
ATOM   2878  CG1 VAL A 195      25.610  52.790  24.260  1.00  0.00           C
ATOM   2879 1HG1 VAL A 195      24.790  53.270  24.800  1.00  0.00           H
ATOM   2880 2HG1 VAL A 195      26.470  53.400  24.540  1.00  0.00           H
ATOM   2881 3HG1 VAL A 195      25.370  52.750  23.200  1.00  0.00           H
ATOM   2882  CG2 VAL A 195      24.560  50.570  24.490  1.00  0.00           C
ATOM   2883 1HG2 VAL A 195      24.450  50.160  23.490  1.00  0.00           H
ATOM   2884 2HG2 VAL A 195      24.630  49.680  25.130  1.00  0.00           H
ATOM   2885 3HG2 VAL A 195      23.650  51.120  24.750  1.00  0.00           H
ATOM   2886  C   VAL A 195      28.210  51.280  23.760  1.00  0.00           C
ATOM   2887  O   VAL A 195      28.210  51.930  22.650  1.00  0.00           O
ATOM   2888  N   LEU A 196      29.270  51.230  24.620  1.00  0.00           N
ATOM   2889  H   LEU A 196      29.100  50.750  25.490  1.00  0.00           H
ATOM   2890  CA  LEU A 196      30.610  51.690  24.300  1.00  0.00           C
ATOM   2891  HA  LEU A 196      30.490  52.630  23.760  1.00  0.00           H
ATOM   2892  CB  LEU A 196      31.290  52.160  25.590  1.00  0.00           C
ATOM   2893  HB1 LEU A 196      32.280  52.500  25.300  1.00  0.00           H
ATOM   2894  HB2 LEU A 196      31.370  51.220  26.120  1.00  0.00           H
ATOM   2895  CG  LEU A 196      30.570  53.300  26.400  1.00  0.00           C
ATOM   2896  HG  LEU A 196      29.570  53.020  26.730  1.00  0.00           H
ATOM   2897  CD1 LEU A 196      31.440  53.650  27.630  1.00  0.00           C
ATOM   2898 1HD1 LEU A 196      31.390  52.760  28.250  1.00  0.00           H
ATOM   2899 2HD1 LEU A 196      32.440  53.990  27.370  1.00  0.00           H
ATOM   2900 3HD1 LEU A 196      30.990  54.480  28.160  1.00  0.00           H
ATOM   2901  CD2 LEU A 196      30.370  54.530  25.510  1.00  0.00           C
ATOM   2902 1HD2 LEU A 196      29.710  54.360  24.650  1.00  0.00           H
ATOM   2903 2HD2 LEU A 196      29.960  55.450  25.920  1.00  0.00           H
ATOM   2904 3HD2 LEU A 196      31.330  54.930  25.200  1.00  0.00           H
ATOM   2905  C   LEU A 196      31.470  50.780  23.330  1.00  0.00           C
ATOM   2906  O   LEU A 196      32.690  51.090  23.090  1.00  0.00           O
ATOM   2907  N   THR A 197      30.960  49.680  22.790  1.00  0.00           N
ATOM   2908  H   THR A 197      30.000  49.470  23.000  1.00  0.00           H
ATOM   2909  CA  THR A 197      31.700  48.730  21.910  1.00  0.00           C
ATOM   2910  HA  THR A 197      32.580  49.290  21.590  1.00  0.00           H
ATOM   2911  CB  THR A 197      32.240  47.520  22.680  1.00  0.00           C
ATOM   2912  HB  THR A 197      32.860  47.920  23.480  1.00  0.00           H
ATOM   2913  CG2 THR A 197      31.120  46.730  23.410  1.00  0.00           C
ATOM   2914 1HG2 THR A 197      30.660  47.360  24.170  1.00  0.00           H
ATOM   2915 2HG2 THR A 197      30.410  46.320  22.700  1.00  0.00           H
ATOM   2916 3HG2 THR A 197      31.620  45.860  23.830  1.00  0.00           H
ATOM   2917  OG1 THR A 197      32.950  46.580  21.930  1.00  0.00           O
ATOM   2918  HG1 THR A 197      33.870  46.670  22.220  1.00  0.00           H
ATOM   2919  C   THR A 197      30.950  48.270  20.690  1.00  0.00           C
ATOM   2920  O   THR A 197      29.760  48.050  20.670  1.00  0.00           O
ATOM   2921  N   ASP A 198      31.740  47.990  19.580  1.00  0.00           N
ATOM   2922  H   ASP A 198      32.740  48.000  19.650  1.00  0.00           H
ATOM   2923  CA  ASP A 198      31.250  47.400  18.260  1.00  0.00           C
ATOM   2924  HA  ASP A 198      30.240  47.790  18.190  1.00  0.00           H
ATOM   2925  CB  ASP A 198      32.020  47.990  17.110  1.00  0.00           C
ATOM   2926  HB1 ASP A 198      31.570  47.610  16.190  1.00  0.00           H
ATOM   2927  HB2 ASP A 198      33.060  47.660  17.190  1.00  0.00           H
ATOM   2928  CG  ASP A 198      32.080  49.490  17.000  1.00  0.00           C
ATOM   2929  OD1 ASP A 198      31.100  50.110  17.460  1.00  0.00           O
ATOM   2930  OD2 ASP A 198      33.080  49.990  16.540  1.00  0.00           O
ATOM   2931  C   ASP A 198      31.170  45.870  18.060  1.00  0.00           C
ATOM   2932  O   ASP A 198      31.020  45.330  16.920  1.00  0.00           O
ATOM   2933  N   HIS A 199      31.310  45.090  19.100  1.00  0.00           N
ATOM   2934  H   HIS A 199      31.470  45.620  19.950  1.00  0.00           H
ATOM   2935  CA  HIS A 199      31.390  43.650  19.190  1.00  0.00           C
ATOM   2936  HA  HIS A 199      31.390  43.210  18.190  1.00  0.00           H
ATOM   2937  CB  HIS A 199      32.790  43.200  19.770  1.00  0.00           C
ATOM   2938  HB1 HIS A 199      32.960  43.730  20.710  1.00  0.00           H
ATOM   2939  HB2 HIS A 199      33.480  43.590  19.020  1.00  0.00           H
ATOM   2940  CG  HIS A 199      32.960  41.700  19.990  1.00  0.00           C
ATOM   2941  ND1 HIS A 199      33.130  40.900  18.910  1.00  0.00           N
ATOM   2942  CE1 HIS A 199      33.150  39.640  19.400  1.00  0.00           C
ATOM   2943  HE1 HIS A 199      33.240  38.720  18.840  1.00  0.00           H
ATOM   2944  NE2 HIS A 199      33.010  39.700  20.790  1.00  0.00           N
ATOM   2945  HE2 HIS A 199      32.920  38.940  21.450  1.00  0.00           H
ATOM   2946  CD2 HIS A 199      32.850  41.000  21.170  1.00  0.00           C
ATOM   2947  HD2 HIS A 199      32.590  41.460  22.110  1.00  0.00           H
ATOM   2948  C   HIS A 199      30.260  43.090  20.020  1.00  0.00           C
ATOM   2949  O   HIS A 199      30.020  43.500  21.180  1.00  0.00           O
ATOM   2950  N   PRO A 200      29.580  42.040  19.490  1.00  0.00           N
ATOM   2951  CD  PRO A 200      29.600  41.530  18.120  1.00  0.00           C
ATOM   2952  HD1 PRO A 200      30.560  41.090  17.850  1.00  0.00           H
ATOM   2953  HD2 PRO A 200      29.460  42.310  17.370  1.00  0.00           H
ATOM   2954  CG  PRO A 200      28.400  40.590  18.020  1.00  0.00           C
ATOM   2955  HG1 PRO A 200      28.930  39.640  18.060  1.00  0.00           H
ATOM   2956  HG2 PRO A 200      27.710  40.830  17.210  1.00  0.00           H
ATOM   2957  CB  PRO A 200      27.560  40.730  19.300  1.00  0.00           C
ATOM   2958  HB1 PRO A 200      27.090  39.820  19.680  1.00  0.00           H
ATOM   2959  HB2 PRO A 200      26.800  41.500  19.140  1.00  0.00           H
ATOM   2960  CA  PRO A 200      28.590  41.310  20.250  1.00  0.00           C
ATOM   2961  HA  PRO A 200      28.050  42.000  20.890  1.00  0.00           H
ATOM   2962  C   PRO A 200      29.220  40.310  21.240  1.00  0.00           C
ATOM   2963  O   PRO A 200      29.510  39.190  20.810  1.00  0.00           O
ATOM   2964  N   TYR A 201      29.260  40.690  22.540  1.00  0.00           N
ATOM   2965  H   TYR A 201      28.800  41.550  22.800  1.00  0.00           H
ATOM   2966  CA  TYR A 201      29.520  39.780  23.730  1.00  0.00           C
ATOM   2967  HA  TYR A 201      30.280  39.100  23.350  1.00  0.00           H
ATOM   2968  CB  TYR A 201      30.060  40.500  24.980  1.00  0.00           C
ATOM   2969  HB1 TYR A 201      30.190  39.850  25.850  1.00  0.00           H
ATOM   2970  HB2 TYR A 201      29.290  41.220  25.250  1.00  0.00           H
ATOM   2971  CG  TYR A 201      31.390  41.180  24.830  1.00  0.00           C
ATOM   2972  CD1 TYR A 201      31.530  42.540  24.490  1.00  0.00           C
ATOM   2973  HD1 TYR A 201      30.660  43.140  24.270  1.00  0.00           H
ATOM   2974  CE1 TYR A 201      32.830  43.080  24.370  1.00  0.00           C
ATOM   2975  HE1 TYR A 201      33.030  44.130  24.230  1.00  0.00           H
ATOM   2976  CZ  TYR A 201      33.980  42.330  24.620  1.00  0.00           C
ATOM   2977  OH  TYR A 201      35.210  42.900  24.290  1.00  0.00           O
ATOM   2978  HH  TYR A 201      35.870  42.580  24.920  1.00  0.00           H
ATOM   2979  CE2 TYR A 201      33.830  40.930  24.920  1.00  0.00           C
ATOM   2980  HE2 TYR A 201      34.710  40.310  24.980  1.00  0.00           H
ATOM   2981  CD2 TYR A 201      32.570  40.410  25.020  1.00  0.00           C
ATOM   2982  HD2 TYR A 201      32.490  39.330  25.140  1.00  0.00           H
ATOM   2983  C   TYR A 201      28.310  38.980  24.190  1.00  0.00           C
ATOM   2984  O   TYR A 201      27.250  39.580  24.350  1.00  0.00           O
ATOM   2985  N   ALA A 202      28.390  37.700  24.620  1.00  0.00           N
ATOM   2986  H   ALA A 202      29.260  37.200  24.580  1.00  0.00           H
ATOM   2987  CA  ALA A 202      27.320  36.970  25.260  1.00  0.00           C
ATOM   2988  HA  ALA A 202      26.460  37.000  24.600  1.00  0.00           H
ATOM   2989  CB  ALA A 202      27.870  35.480  25.250  1.00  0.00           C
ATOM   2990  HB1 ALA A 202      27.130  34.770  25.630  1.00  0.00           H
ATOM   2991  HB2 ALA A 202      27.990  35.090  24.240  1.00  0.00           H
ATOM   2992  HB3 ALA A 202      28.770  35.390  25.850  1.00  0.00           H
ATOM   2993  C   ALA A 202      27.230  37.510  26.740  1.00  0.00           C
ATOM   2994  O   ALA A 202      28.270  37.870  27.330  1.00  0.00           O
ATOM   2995  N   SER A 203      26.020  37.450  27.360  1.00  0.00           N
ATOM   2996  H   SER A 203      25.210  37.140  26.840  1.00  0.00           H
ATOM   2997  CA  SER A 203      25.840  37.820  28.750  1.00  0.00           C
ATOM   2998  HA  SER A 203      26.800  38.040  29.210  1.00  0.00           H
ATOM   2999  CB  SER A 203      24.800  38.940  28.920  1.00  0.00           C
ATOM   3000  HB1 SER A 203      24.450  39.060  29.950  1.00  0.00           H
ATOM   3001  HB2 SER A 203      23.990  38.810  28.200  1.00  0.00           H
ATOM   3002  OG  SER A 203      25.280  40.210  28.400  1.00  0.00           O
ATOM   3003  HG  SER A 203      24.640  40.880  28.630  1.00  0.00           H
ATOM   3004  C   SER A 203      25.350  36.490  29.460  1.00  0.00           C
ATOM   3005  O   SER A 203      24.390  35.810  29.100  1.00  0.00           O
ATOM   3006  N   LEU A 204      25.990  36.070  30.580  1.00  0.00           N
ATOM   3007  H   LEU A 204      26.720  36.680  30.920  1.00  0.00           H
ATOM   3008  CA  LEU A 204      25.550  35.040  31.530  1.00  0.00           C
ATOM   3009  HA  LEU A 204      24.670  34.540  31.130  1.00  0.00           H
ATOM   3010  CB  LEU A 204      26.770  34.080  31.820  1.00  0.00           C
ATOM   3011  HB1 LEU A 204      27.600  34.680  32.190  1.00  0.00           H
ATOM   3012  HB2 LEU A 204      27.210  33.750  30.870  1.00  0.00           H
ATOM   3013  CG  LEU A 204      26.560  32.910  32.740  1.00  0.00           C
ATOM   3014  HG  LEU A 204      26.750  33.240  33.760  1.00  0.00           H
ATOM   3015  CD1 LEU A 204      25.180  32.220  32.800  1.00  0.00           C
ATOM   3016 1HD1 LEU A 204      25.110  31.430  33.550  1.00  0.00           H
ATOM   3017 2HD1 LEU A 204      24.430  32.990  32.960  1.00  0.00           H
ATOM   3018 3HD1 LEU A 204      24.960  31.910  31.780  1.00  0.00           H
ATOM   3019  CD2 LEU A 204      27.590  31.800  32.490  1.00  0.00           C
ATOM   3020 1HD2 LEU A 204      28.560  32.270  32.290  1.00  0.00           H
ATOM   3021 2HD2 LEU A 204      27.430  31.130  33.340  1.00  0.00           H
ATOM   3022 3HD2 LEU A 204      27.460  31.200  31.590  1.00  0.00           H
ATOM   3023  C   LEU A 204      24.990  35.620  32.860  1.00  0.00           C
ATOM   3024  O   LEU A 204      25.720  35.940  33.810  1.00  0.00           O
ATOM   3025  N   THR A 205      23.770  36.040  32.770  1.00  0.00           N
ATOM   3026  H   THR A 205      23.160  35.820  31.990  1.00  0.00           H
ATOM   3027  CA  THR A 205      23.160  36.780  33.790  1.00  0.00           C
ATOM   3028  HA  THR A 205      23.780  37.610  34.130  1.00  0.00           H
ATOM   3029  CB  THR A 205      21.750  37.310  33.230  1.00  0.00           C
ATOM   3030  HB  THR A 205      21.010  36.520  33.340  1.00  0.00           H
ATOM   3031  CG2 THR A 205      21.220  38.410  34.180  1.00  0.00           C
ATOM   3032 1HG2 THR A 205      20.970  37.840  35.080  1.00  0.00           H
ATOM   3033 2HG2 THR A 205      22.010  39.100  34.470  1.00  0.00           H
ATOM   3034 3HG2 THR A 205      20.310  38.800  33.720  1.00  0.00           H
ATOM   3035  OG1 THR A 205      21.660  37.780  31.910  1.00  0.00           O
ATOM   3036  HG1 THR A 205      21.300  37.050  31.400  1.00  0.00           H
ATOM   3037  C   THR A 205      22.830  35.810  35.000  1.00  0.00           C
ATOM   3038  O   THR A 205      22.210  34.770  34.830  1.00  0.00           O
ATOM   3039  N   LEU A 206      23.260  36.160  36.220  1.00  0.00           N
ATOM   3040  H   LEU A 206      23.700  37.060  36.250  1.00  0.00           H
ATOM   3041  CA  LEU A 206      23.090  35.460  37.480  1.00  0.00           C
ATOM   3042  HA  LEU A 206      22.700  34.470  37.260  1.00  0.00           H
ATOM   3043  CB  LEU A 206      24.420  35.290  38.240  1.00  0.00           C
ATOM   3044  HB1 LEU A 206      24.210  34.780  39.180  1.00  0.00           H
ATOM   3045  HB2 LEU A 206      24.880  36.240  38.480  1.00  0.00           H
ATOM   3046  CG  LEU A 206      25.500  34.520  37.440  1.00  0.00           C
ATOM   3047  HG  LEU A 206      25.680  35.280  36.680  1.00  0.00           H
ATOM   3048  CD1 LEU A 206      26.760  34.390  38.230  1.00  0.00           C
ATOM   3049 1HD1 LEU A 206      27.570  33.810  37.780  1.00  0.00           H
ATOM   3050 2HD1 LEU A 206      27.050  35.430  38.370  1.00  0.00           H
ATOM   3051 3HD1 LEU A 206      26.500  34.010  39.210  1.00  0.00           H
ATOM   3052  CD2 LEU A 206      25.100  33.110  36.930  1.00  0.00           C
ATOM   3053 1HD2 LEU A 206      25.940  32.750  36.330  1.00  0.00           H
ATOM   3054 2HD2 LEU A 206      24.910  32.380  37.710  1.00  0.00           H
ATOM   3055 3HD2 LEU A 206      24.180  33.200  36.360  1.00  0.00           H
ATOM   3056  C   LEU A 206      22.090  36.160  38.420  1.00  0.00           C
ATOM   3057  O   LEU A 206      21.990  37.370  38.330  1.00  0.00           O
ATOM   3058  N   PRO A 207      21.290  35.480  39.210  1.00  0.00           N
ATOM   3059  CD  PRO A 207      20.850  34.140  39.100  1.00  0.00           C
ATOM   3060  HD1 PRO A 207      21.610  33.360  39.000  1.00  0.00           H
ATOM   3061  HD2 PRO A 207      20.300  34.020  38.170  1.00  0.00           H
ATOM   3062  CG  PRO A 207      20.100  33.800  40.420  1.00  0.00           C
ATOM   3063  HG1 PRO A 207      20.880  33.700  41.180  1.00  0.00           H
ATOM   3064  HG2 PRO A 207      19.370  33.000  40.310  1.00  0.00           H
ATOM   3065  CB  PRO A 207      19.430  35.130  40.680  1.00  0.00           C
ATOM   3066  HB1 PRO A 207      19.100  35.260  41.710  1.00  0.00           H
ATOM   3067  HB2 PRO A 207      18.540  35.200  40.060  1.00  0.00           H
ATOM   3068  CA  PRO A 207      20.360  36.190  40.080  1.00  0.00           C
ATOM   3069  HA  PRO A 207      19.800  36.960  39.540  1.00  0.00           H
ATOM   3070  C   PRO A 207      21.050  37.020  41.190  1.00  0.00           C
ATOM   3071  O   PRO A 207      20.490  38.010  41.650  1.00  0.00           O
ATOM   3072  N   ASP A 208      22.130  36.600  41.770  1.00  0.00           N
ATOM   3073  H   ASP A 208      22.360  35.660  41.460  1.00  0.00           H
ATOM   3074  CA  ASP A 208      22.910  37.250  42.790  1.00  0.00           C
ATOM   3075  HA  ASP A 208      22.250  37.910  43.370  1.00  0.00           H
ATOM   3076  CB  ASP A 208      23.510  36.280  43.810  1.00  0.00           C
ATOM   3077  HB1 ASP A 208      23.860  36.750  44.730  1.00  0.00           H
ATOM   3078  HB2 ASP A 208      24.420  35.810  43.450  1.00  0.00           H
ATOM   3079  CG  ASP A 208      22.520  35.190  44.230  1.00  0.00           C
ATOM   3080  OD1 ASP A 208      21.610  35.550  45.030  1.00  0.00           O
ATOM   3081  OD2 ASP A 208      22.660  34.000  43.860  1.00  0.00           O
ATOM   3082  C   ASP A 208      24.000  38.070  42.180  1.00  0.00           C
ATOM   3083  O   ASP A 208      24.880  37.410  41.610  1.00  0.00           O
ATOM   3084  N   ASP A 209      24.070  39.410  42.470  1.00  0.00           N
ATOM   3085  H   ASP A 209      23.330  39.880  42.970  1.00  0.00           H
ATOM   3086  CA  ASP A 209      25.230  40.130  41.990  1.00  0.00           C
ATOM   3087  HA  ASP A 209      25.300  40.060  40.910  1.00  0.00           H
ATOM   3088  CB  ASP A 209      25.040  41.660  42.230  1.00  0.00           C
ATOM   3089  HB1 ASP A 209      25.910  42.220  41.870  1.00  0.00           H
ATOM   3090  HB2 ASP A 209      24.950  41.760  43.310  1.00  0.00           H
ATOM   3091  CG  ASP A 209      23.790  42.360  41.710  1.00  0.00           C
ATOM   3092  OD1 ASP A 209      22.900  41.750  41.100  1.00  0.00           O
ATOM   3093  OD2 ASP A 209      23.760  43.570  42.090  1.00  0.00           O
ATOM   3094  C   ASP A 209      26.560  39.600  42.490  1.00  0.00           C
ATOM   3095  O   ASP A 209      27.570  39.840  41.900  1.00  0.00           O
ATOM   3096  N   ALA A 210      26.600  39.060  43.710  1.00  0.00           N
ATOM   3097  H   ALA A 210      25.780  38.960  44.290  1.00  0.00           H
ATOM   3098  CA  ALA A 210      27.910  38.670  44.270  1.00  0.00           C
ATOM   3099  HA  ALA A 210      28.690  39.420  44.110  1.00  0.00           H
ATOM   3100  CB  ALA A 210      27.810  38.650  45.810  1.00  0.00           C
ATOM   3101  HB1 ALA A 210      26.920  38.110  46.100  1.00  0.00           H
ATOM   3102  HB2 ALA A 210      28.740  38.310  46.260  1.00  0.00           H
ATOM   3103  HB3 ALA A 210      27.530  39.640  46.190  1.00  0.00           H
ATOM   3104  C   ALA A 210      28.450  37.340  43.790  1.00  0.00           C
ATOM   3105  O   ALA A 210      29.610  36.930  44.020  1.00  0.00           O
ATOM   3106  N   ALA A 211      27.640  36.670  42.930  1.00  0.00           N
ATOM   3107  H   ALA A 211      26.710  37.000  42.720  1.00  0.00           H
ATOM   3108  CA  ALA A 211      27.970  35.390  42.320  1.00  0.00           C
ATOM   3109  HA  ALA A 211      28.720  34.850  42.900  1.00  0.00           H
ATOM   3110  CB  ALA A 211      26.740  34.540  42.140  1.00  0.00           C
ATOM   3111  HB1 ALA A 211      27.080  33.550  41.840  1.00  0.00           H
ATOM   3112  HB2 ALA A 211      26.210  34.540  43.090  1.00  0.00           H
ATOM   3113  HB3 ALA A 211      26.150  35.050  41.390  1.00  0.00           H
ATOM   3114  C   ALA A 211      28.710  35.660  40.980  1.00  0.00           C
ATOM   3115  O   ALA A 211      29.120  34.680  40.360  1.00  0.00           O
ATOM   3116  N   ALA A 212      28.880  36.920  40.480  1.00  0.00           N
ATOM   3117  H   ALA A 212      28.560  37.690  41.050  1.00  0.00           H
ATOM   3118  CA  ALA A 212      29.290  37.120  39.080  1.00  0.00           C
ATOM   3119  HA  ALA A 212      29.040  36.180  38.590  1.00  0.00           H
ATOM   3120  CB  ALA A 212      28.440  38.210  38.430  1.00  0.00           C
ATOM   3121  HB1 ALA A 212      28.810  38.380  37.420  1.00  0.00           H
ATOM   3122  HB2 ALA A 212      27.420  37.840  38.320  1.00  0.00           H
ATOM   3123  HB3 ALA A 212      28.440  39.060  39.120  1.00  0.00           H
ATOM   3124  C   ALA A 212      30.810  37.400  38.900  1.00  0.00           C
ATOM   3125  O   ALA A 212      31.350  37.180  37.760  1.00  0.00           O
ATOM   3126  N   ASP A 213      31.600  37.740  39.940  1.00  0.00           N
ATOM   3127  H   ASP A 213      31.170  37.970  40.820  1.00  0.00           H
ATOM   3128  CA  ASP A 213      33.050  37.650  39.990  1.00  0.00           C
ATOM   3129  HA  ASP A 213      33.510  38.230  39.190  1.00  0.00           H
ATOM   3130  CB  ASP A 213      33.660  38.300  41.250  1.00  0.00           C
ATOM   3131  HB1 ASP A 213      33.340  37.740  42.130  1.00  0.00           H
ATOM   3132  HB2 ASP A 213      33.400  39.350  41.350  1.00  0.00           H
ATOM   3133  CG  ASP A 213      35.160  38.330  41.140  1.00  0.00           C
ATOM   3134  OD1 ASP A 213      35.780  38.510  40.070  1.00  0.00           O
ATOM   3135  OD2 ASP A 213      35.750  37.960  42.190  1.00  0.00           O
ATOM   3136  C   ASP A 213      33.430  36.180  39.960  1.00  0.00           C
ATOM   3137  O   ASP A 213      33.080  35.400  40.860  1.00  0.00           O
ATOM   3138  N   CYS A 214      34.130  35.740  38.960  1.00  0.00           N
ATOM   3139  H   CYS A 214      34.260  36.370  38.180  1.00  0.00           H
ATOM   3140  CA  CYS A 214      34.590  34.380  38.670  1.00  0.00           C
ATOM   3141  HA  CYS A 214      34.550  33.710  39.540  1.00  0.00           H
ATOM   3142  CB  CYS A 214      33.630  33.820  37.600  1.00  0.00           C
ATOM   3143  HB1 CYS A 214      32.690  33.560  38.100  1.00  0.00           H
ATOM   3144  HB2 CYS A 214      34.140  32.950  37.190  1.00  0.00           H
ATOM   3145  SG  CYS A 214      33.340  35.010  36.190  1.00  0.00           S
ATOM   3146  HG  CYS A 214      32.230  35.650  36.570  1.00  0.00           H
ATOM   3147  C   CYS A 214      35.990  34.280  38.200  1.00  0.00           C
ATOM   3148  O   CYS A 214      36.510  35.280  37.640  1.00  0.00           O
ATOM   3149  N   LEU A 215      36.680  33.150  38.200  1.00  0.00           N
ATOM   3150  H   LEU A 215      36.270  32.370  38.690  1.00  0.00           H
ATOM   3151  CA  LEU A 215      37.900  32.920  37.420  1.00  0.00           C
ATOM   3152  HA  LEU A 215      38.320  33.830  37.010  1.00  0.00           H
ATOM   3153  CB  LEU A 215      39.040  32.340  38.360  1.00  0.00           C
ATOM   3154  HB1 LEU A 215      39.740  31.740  37.780  1.00  0.00           H
ATOM   3155  HB2 LEU A 215      38.530  31.610  38.980  1.00  0.00           H
ATOM   3156  CG  LEU A 215      39.630  33.530  39.180  1.00  0.00           C
ATOM   3157  HG  LEU A 215      38.860  34.120  39.670  1.00  0.00           H
ATOM   3158  CD1 LEU A 215      40.480  32.960  40.360  1.00  0.00           C
ATOM   3159 1HD1 LEU A 215      40.610  33.810  41.030  1.00  0.00           H
ATOM   3160 2HD1 LEU A 215      39.850  32.270  40.920  1.00  0.00           H
ATOM   3161 3HD1 LEU A 215      41.460  32.530  40.190  1.00  0.00           H
ATOM   3162  CD2 LEU A 215      40.480  34.520  38.360  1.00  0.00           C
ATOM   3163 1HD2 LEU A 215      41.230  35.020  38.960  1.00  0.00           H
ATOM   3164 2HD2 LEU A 215      40.930  33.780  37.690  1.00  0.00           H
ATOM   3165 3HD2 LEU A 215      39.890  35.120  37.670  1.00  0.00           H
ATOM   3166  C   LEU A 215      37.680  32.010  36.200  1.00  0.00           C
ATOM   3167  O   LEU A 215      37.390  30.830  36.390  1.00  0.00           O
ATOM   3168  N   PHE A 216      37.860  32.440  34.980  1.00  0.00           N
ATOM   3169  H   PHE A 216      38.170  33.390  34.830  1.00  0.00           H
ATOM   3170  CA  PHE A 216      37.820  31.620  33.830  1.00  0.00           C
ATOM   3171  HA  PHE A 216      37.330  30.680  34.100  1.00  0.00           H
ATOM   3172  CB  PHE A 216      36.890  32.210  32.730  1.00  0.00           C
ATOM   3173  HB1 PHE A 216      37.220  33.240  32.570  1.00  0.00           H
ATOM   3174  HB2 PHE A 216      35.830  32.260  33.000  1.00  0.00           H
ATOM   3175  CG  PHE A 216      36.930  31.430  31.450  1.00  0.00           C
ATOM   3176  CD1 PHE A 216      36.220  30.280  31.320  1.00  0.00           C
ATOM   3177  HD1 PHE A 216      35.790  29.830  32.200  1.00  0.00           H
ATOM   3178  CE1 PHE A 216      36.390  29.510  30.150  1.00  0.00           C
ATOM   3179  HE1 PHE A 216      35.700  28.680  30.070  1.00  0.00           H
ATOM   3180  CZ  PHE A 216      37.190  29.890  29.110  1.00  0.00           C
ATOM   3181  HZ  PHE A 216      37.120  29.420  28.140  1.00  0.00           H
ATOM   3182  CE2 PHE A 216      37.800  31.170  29.200  1.00  0.00           C
ATOM   3183  HE2 PHE A 216      38.360  31.620  28.390  1.00  0.00           H
ATOM   3184  CD2 PHE A 216      37.730  31.900  30.430  1.00  0.00           C
ATOM   3185  HD2 PHE A 216      38.320  32.790  30.550  1.00  0.00           H
ATOM   3186  C   PHE A 216      39.260  31.310  33.410  1.00  0.00           C
ATOM   3187  O   PHE A 216      40.130  32.210  33.350  1.00  0.00           O
ATOM   3188  N   LEU A 217      39.560  30.090  32.960  1.00  0.00           N
ATOM   3189  H   LEU A 217      38.840  29.370  33.010  1.00  0.00           H
ATOM   3190  CA  LEU A 217      40.830  29.670  32.350  1.00  0.00           C
ATOM   3191  HA  LEU A 217      41.370  30.480  31.870  1.00  0.00           H
ATOM   3192  CB  LEU A 217      41.780  28.910  33.320  1.00  0.00           C
ATOM   3193  HB1 LEU A 217      42.710  28.590  32.860  1.00  0.00           H
ATOM   3194  HB2 LEU A 217      41.200  28.050  33.650  1.00  0.00           H
ATOM   3195  CG  LEU A 217      42.120  29.720  34.610  1.00  0.00           C
ATOM   3196  HG  LEU A 217      41.220  30.210  34.970  1.00  0.00           H
ATOM   3197  CD1 LEU A 217      42.640  28.780  35.750  1.00  0.00           C
ATOM   3198 1HD1 LEU A 217      42.090  27.840  35.690  1.00  0.00           H
ATOM   3199 2HD1 LEU A 217      43.720  28.690  35.650  1.00  0.00           H
ATOM   3200 3HD1 LEU A 217      42.460  29.240  36.720  1.00  0.00           H
ATOM   3201  CD2 LEU A 217      43.110  30.910  34.360  1.00  0.00           C
ATOM   3202 1HD2 LEU A 217      43.370  31.270  35.350  1.00  0.00           H
ATOM   3203 2HD2 LEU A 217      44.060  30.600  33.910  1.00  0.00           H
ATOM   3204 3HD2 LEU A 217      42.630  31.720  33.820  1.00  0.00           H
ATOM   3205  C   LEU A 217      40.480  28.760  31.130  1.00  0.00           C
ATOM   3206  O   LEU A 217      39.430  28.140  31.140  1.00  0.00           O
ATOM   3207  N   ARG A 218      41.300  28.740  30.080  1.00  0.00           N
ATOM   3208  H   ARG A 218      42.150  29.280  30.050  1.00  0.00           H
ATOM   3209  CA  ARG A 218      41.170  28.010  28.850  1.00  0.00           C
ATOM   3210  HA  ARG A 218      40.660  27.080  29.110  1.00  0.00           H
ATOM   3211  CB  ARG A 218      40.170  28.560  27.810  1.00  0.00           C
ATOM   3212  HB1 ARG A 218      40.340  29.590  27.520  1.00  0.00           H
ATOM   3213  HB2 ARG A 218      39.200  28.500  28.320  1.00  0.00           H
ATOM   3214  CG  ARG A 218      39.970  27.600  26.630  1.00  0.00           C
ATOM   3215  HG1 ARG A 218      39.640  26.620  26.960  1.00  0.00           H
ATOM   3216  HG2 ARG A 218      40.870  27.540  26.020  1.00  0.00           H
ATOM   3217  CD  ARG A 218      38.900  28.160  25.660  1.00  0.00           C
ATOM   3218  HD1 ARG A 218      38.970  29.190  25.320  1.00  0.00           H
ATOM   3219  HD2 ARG A 218      37.980  28.180  26.250  1.00  0.00           H
ATOM   3220  NE  ARG A 218      38.580  27.250  24.530  1.00  0.00           N
ATOM   3221  HE  ARG A 218      39.350  26.800  24.070  1.00  0.00           H
ATOM   3222  CZ  ARG A 218      37.450  27.160  23.850  1.00  0.00           C
ATOM   3223  NH1 ARG A 218      37.390  26.620  22.720  1.00  0.00           N
ATOM   3224 1HH1 ARG A 218      38.210  26.240  22.270  1.00  0.00           H
ATOM   3225 2HH1 ARG A 218      36.510  26.510  22.230  1.00  0.00           H
ATOM   3226  NH2 ARG A 218      36.350  27.520  24.370  1.00  0.00           N
ATOM   3227 1HH2 ARG A 218      36.380  27.840  25.320  1.00  0.00           H
ATOM   3228 2HH2 ARG A 218      35.450  27.360  23.940  1.00  0.00           H
ATOM   3229  C   ARG A 218      42.530  27.540  28.320  1.00  0.00           C
ATOM   3230  O   ARG A 218      43.080  26.610  28.930  1.00  0.00           O
ATOM   3231  N   PRO A 219      43.170  28.160  27.310  1.00  0.00           N
ATOM   3232  CD  PRO A 219      42.950  29.470  26.540  1.00  0.00           C
ATOM   3233  HD1 PRO A 219      42.860  30.290  27.250  1.00  0.00           H
ATOM   3234  HD2 PRO A 219      42.020  29.430  25.970  1.00  0.00           H
ATOM   3235  CG  PRO A 219      44.110  29.660  25.630  1.00  0.00           C
ATOM   3236  HG1 PRO A 219      45.050  30.020  26.060  1.00  0.00           H
ATOM   3237  HG2 PRO A 219      43.970  30.180  24.690  1.00  0.00           H
ATOM   3238  CB  PRO A 219      44.560  28.180  25.380  1.00  0.00           C
ATOM   3239  HB1 PRO A 219      45.580  28.190  25.000  1.00  0.00           H
ATOM   3240  HB2 PRO A 219      43.980  27.680  24.610  1.00  0.00           H
ATOM   3241  CA  PRO A 219      44.310  27.450  26.680  1.00  0.00           C
ATOM   3242  HA  PRO A 219      44.010  26.420  26.470  1.00  0.00           H
ATOM   3243  C   PRO A 219      45.620  27.460  27.460  1.00  0.00           C
ATOM   3244  O   PRO A 219      46.660  26.890  27.130  1.00  0.00           O
ATOM   3245  N   GLY A 220      45.700  28.130  28.630  1.00  0.00           N
ATOM   3246  H   GLY A 220      44.900  28.530  29.090  1.00  0.00           H
ATOM   3247  CA  GLY A 220      46.890  28.150  29.460  1.00  0.00           C
ATOM   3248  HA1 GLY A 220      46.690  28.950  30.170  1.00  0.00           H
ATOM   3249  HA2 GLY A 220      47.780  28.360  28.870  1.00  0.00           H
ATOM   3250  C   GLY A 220      47.120  26.820  30.160  1.00  0.00           C
ATOM   3251  O   GLY A 220      48.250  26.480  30.580  1.00  0.00           O
ATOM   3252  N   LEU A 221      46.090  25.970  30.240  1.00  0.00           N
ATOM   3253  H   LEU A 221      45.230  26.260  29.790  1.00  0.00           H
ATOM   3254  CA  LEU A 221      46.090  24.680  30.870  1.00  0.00           C
ATOM   3255  HA  LEU A 221      47.090  24.490  31.280  1.00  0.00           H
ATOM   3256  CB  LEU A 221      45.060  24.820  32.070  1.00  0.00           C
ATOM   3257  HB1 LEU A 221      44.970  23.870  32.590  1.00  0.00           H
ATOM   3258  HB2 LEU A 221      44.180  24.990  31.450  1.00  0.00           H
ATOM   3259  CG  LEU A 221      45.110  26.160  32.890  1.00  0.00           C
ATOM   3260  HG  LEU A 221      44.900  27.080  32.330  1.00  0.00           H
ATOM   3261  CD1 LEU A 221      43.970  25.990  33.820  1.00  0.00           C
ATOM   3262 1HD1 LEU A 221      43.150  25.680  33.180  1.00  0.00           H
ATOM   3263 2HD1 LEU A 221      44.110  25.220  34.570  1.00  0.00           H
ATOM   3264 3HD1 LEU A 221      43.760  26.980  34.240  1.00  0.00           H
ATOM   3265  CD2 LEU A 221      46.360  26.320  33.770  1.00  0.00           C
ATOM   3266 1HD2 LEU A 221      46.170  27.120  34.490  1.00  0.00           H
ATOM   3267 2HD2 LEU A 221      46.490  25.410  34.360  1.00  0.00           H
ATOM   3268 3HD2 LEU A 221      47.190  26.630  33.140  1.00  0.00           H
ATOM   3269  C   LEU A 221      45.820  23.570  29.780  1.00  0.00           C
ATOM   3270  O   LEU A 221      44.730  22.970  29.720  1.00  0.00           O
ATOM   3271  N   PRO A 222      46.810  23.330  28.850  1.00  0.00           N
ATOM   3272  CD  PRO A 222      48.140  23.900  28.700  1.00  0.00           C
ATOM   3273  HD1 PRO A 222      48.680  24.060  29.630  1.00  0.00           H
ATOM   3274  HD2 PRO A 222      48.090  24.840  28.150  1.00  0.00           H
ATOM   3275  CG  PRO A 222      48.940  22.790  28.000  1.00  0.00           C
ATOM   3276  HG1 PRO A 222      49.140  22.020  28.750  1.00  0.00           H
ATOM   3277  HG2 PRO A 222      49.880  23.160  27.590  1.00  0.00           H
ATOM   3278  CB  PRO A 222      47.950  22.250  26.990  1.00  0.00           C
ATOM   3279  HB1 PRO A 222      48.200  21.230  26.700  1.00  0.00           H
ATOM   3280  HB2 PRO A 222      47.970  22.850  26.080  1.00  0.00           H
ATOM   3281  CA  PRO A 222      46.620  22.310  27.840  1.00  0.00           C
ATOM   3282  HA  PRO A 222      45.940  22.610  27.040  1.00  0.00           H
ATOM   3283  C   PRO A 222      46.120  20.950  28.390  1.00  0.00           C
ATOM   3284  O   PRO A 222      46.800  20.240  29.160  1.00  0.00           O
ATOM   3285  N   GLY A 223      44.980  20.450  27.850  1.00  0.00           N
ATOM   3286  H   GLY A 223      44.650  20.990  27.070  1.00  0.00           H
ATOM   3287  CA  GLY A 223      44.340  19.190  28.370  1.00  0.00           C
ATOM   3288  HA1 GLY A 223      45.140  18.530  28.710  1.00  0.00           H
ATOM   3289  HA2 GLY A 223      43.850  18.640  27.570  1.00  0.00           H
ATOM   3290  C   GLY A 223      43.450  19.360  29.550  1.00  0.00           C
ATOM   3291  O   GLY A 223      42.990  18.420  30.140  1.00  0.00           O
ATOM   3292  N   VAL A 224      43.060  20.620  29.890  1.00  0.00           N
ATOM   3293  H   VAL A 224      43.430  21.320  29.260  1.00  0.00           H
ATOM   3294  CA  VAL A 224      41.970  20.910  30.840  1.00  0.00           C
ATOM   3295  HA  VAL A 224      41.500  19.950  31.050  1.00  0.00           H
ATOM   3296  CB  VAL A 224      42.650  21.400  32.130  1.00  0.00           C
ATOM   3297  HB  VAL A 224      42.830  22.480  32.180  1.00  0.00           H
ATOM   3298  CG1 VAL A 224      41.490  21.090  33.160  1.00  0.00           C
ATOM   3299 1HG1 VAL A 224      40.590  21.690  32.960  1.00  0.00           H
ATOM   3300 2HG1 VAL A 224      41.170  20.050  33.130  1.00  0.00           H
ATOM   3301 3HG1 VAL A 224      41.680  21.390  34.190  1.00  0.00           H
ATOM   3302  CG2 VAL A 224      44.010  20.760  32.600  1.00  0.00           C
ATOM   3303 1HG2 VAL A 224      44.450  21.410  33.360  1.00  0.00           H
ATOM   3304 2HG2 VAL A 224      43.800  19.740  32.900  1.00  0.00           H
ATOM   3305 3HG2 VAL A 224      44.680  20.760  31.740  1.00  0.00           H
ATOM   3306  C   VAL A 224      40.880  21.800  30.100  1.00  0.00           C
ATOM   3307  O   VAL A 224      40.130  22.520  30.790  1.00  0.00           O
ATOM   3308  N   PRO A 225      40.730  21.720  28.730  1.00  0.00           N
ATOM   3309  CD  PRO A 225      40.820  20.500  27.930  1.00  0.00           C
ATOM   3310  HD1 PRO A 225      41.110  19.610  28.490  1.00  0.00           H
ATOM   3311  HD2 PRO A 225      41.520  20.760  27.150  1.00  0.00           H
ATOM   3312  CG  PRO A 225      39.470  20.320  27.210  1.00  0.00           C
ATOM   3313  HG1 PRO A 225      38.920  19.450  27.560  1.00  0.00           H
ATOM   3314  HG2 PRO A 225      39.620  20.360  26.130  1.00  0.00           H
ATOM   3315  CB  PRO A 225      38.710  21.590  27.680  1.00  0.00           C
ATOM   3316  HB1 PRO A 225      38.160  21.300  28.580  1.00  0.00           H
ATOM   3317  HB2 PRO A 225      38.060  21.880  26.850  1.00  0.00           H
ATOM   3318  CA  PRO A 225      39.810  22.530  27.980  1.00  0.00           C
ATOM   3319  HA  PRO A 225      40.300  22.750  27.030  1.00  0.00           H
ATOM   3320  C   PRO A 225      39.540  23.980  28.550  1.00  0.00           C
ATOM   3321  O   PRO A 225      40.500  24.610  28.860  1.00  0.00           O
ATOM   3322  N   PRO A 226      38.290  24.510  28.590  1.00  0.00           N
ATOM   3323  CD  PRO A 226      37.160  24.200  27.760  1.00  0.00           C
ATOM   3324  HD1 PRO A 226      36.610  23.330  28.110  1.00  0.00           H
ATOM   3325  HD2 PRO A 226      37.470  24.110  26.720  1.00  0.00           H
ATOM   3326  CG  PRO A 226      36.110  25.310  27.940  1.00  0.00           C
ATOM   3327  HG1 PRO A 226      35.200  24.880  28.360  1.00  0.00           H
ATOM   3328  HG2 PRO A 226      35.850  25.750  26.980  1.00  0.00           H
ATOM   3329  CB  PRO A 226      36.730  26.310  28.910  1.00  0.00           C
ATOM   3330  HB1 PRO A 226      36.020  26.520  29.710  1.00  0.00           H
ATOM   3331  HB2 PRO A 226      37.130  27.210  28.430  1.00  0.00           H
ATOM   3332  CA  PRO A 226      37.930  25.570  29.580  1.00  0.00           C
ATOM   3333  HA  PRO A 226      38.760  26.280  29.540  1.00  0.00           H
ATOM   3334  C   PRO A 226      37.690  25.020  31.000  1.00  0.00           C
ATOM   3335  O   PRO A 226      37.160  23.950  31.190  1.00  0.00           O
ATOM   3336  N   PHE A 227      37.950  25.890  31.980  1.00  0.00           N
ATOM   3337  H   PHE A 227      38.340  26.800  31.790  1.00  0.00           H
ATOM   3338  CA  PHE A 227      37.710  25.700  33.430  1.00  0.00           C
ATOM   3339  HA  PHE A 227      37.080  24.860  33.730  1.00  0.00           H
ATOM   3340  CB  PHE A 227      39.110  25.410  34.060  1.00  0.00           C
ATOM   3341  HB1 PHE A 227      39.530  26.410  34.200  1.00  0.00           H
ATOM   3342  HB2 PHE A 227      39.870  25.110  33.340  1.00  0.00           H
ATOM   3343  CG  PHE A 227      39.090  24.540  35.330  1.00  0.00           C
ATOM   3344  CD1 PHE A 227      39.140  25.120  36.630  1.00  0.00           C
ATOM   3345  HD1 PHE A 227      39.080  26.190  36.780  1.00  0.00           H
ATOM   3346  CE1 PHE A 227      39.320  24.280  37.770  1.00  0.00           C
ATOM   3347  HE1 PHE A 227      39.310  24.630  38.790  1.00  0.00           H
ATOM   3348  CZ  PHE A 227      39.530  22.920  37.550  1.00  0.00           C
ATOM   3349  HZ  PHE A 227      39.740  22.220  38.350  1.00  0.00           H
ATOM   3350  CE2 PHE A 227      39.520  22.350  36.280  1.00  0.00           C
ATOM   3351  HE2 PHE A 227      39.620  21.280  36.210  1.00  0.00           H
ATOM   3352  CD2 PHE A 227      39.300  23.110  35.160  1.00  0.00           C
ATOM   3353  HD2 PHE A 227      39.220  22.630  34.190  1.00  0.00           H
ATOM   3354  C   PHE A 227      37.160  26.980  34.060  1.00  0.00           C
ATOM   3355  O   PHE A 227      37.590  28.050  33.590  1.00  0.00           O
ATOM   3356  N   LEU A 228      36.320  26.950  35.150  1.00  0.00           N
ATOM   3357  H   LEU A 228      36.130  26.030  35.530  1.00  0.00           H
ATOM   3358  CA  LEU A 228      35.690  28.020  35.770  1.00  0.00           C
ATOM   3359  HA  LEU A 228      36.250  28.930  35.570  1.00  0.00           H
ATOM   3360  CB  LEU A 228      34.330  28.190  35.130  1.00  0.00           C
ATOM   3361  HB1 LEU A 228      33.700  27.360  35.470  1.00  0.00           H
ATOM   3362  HB2 LEU A 228      34.420  28.110  34.050  1.00  0.00           H
ATOM   3363  CG  LEU A 228      33.530  29.500  35.330  1.00  0.00           C
ATOM   3364  HG  LEU A 228      33.660  29.650  36.400  1.00  0.00           H
ATOM   3365  CD1 LEU A 228      34.050  30.720  34.540  1.00  0.00           C
ATOM   3366 1HD1 LEU A 228      34.030  30.420  33.490  1.00  0.00           H
ATOM   3367 2HD1 LEU A 228      33.510  31.650  34.700  1.00  0.00           H
ATOM   3368 3HD1 LEU A 228      35.050  30.840  34.950  1.00  0.00           H
ATOM   3369  CD2 LEU A 228      32.090  29.220  35.080  1.00  0.00           C
ATOM   3370 1HD2 LEU A 228      31.870  28.160  35.020  1.00  0.00           H
ATOM   3371 2HD2 LEU A 228      31.540  29.580  35.950  1.00  0.00           H
ATOM   3372 3HD2 LEU A 228      31.690  29.750  34.210  1.00  0.00           H
ATOM   3373  C   LEU A 228      35.610  27.750  37.250  1.00  0.00           C
ATOM   3374  O   LEU A 228      34.860  26.900  37.730  1.00  0.00           O
ATOM   3375  N   LEU A 229      36.190  28.580  38.130  1.00  0.00           N
ATOM   3376  H   LEU A 229      36.790  29.300  37.750  1.00  0.00           H
ATOM   3377  CA  LEU A 229      35.850  28.710  39.550  1.00  0.00           C
ATOM   3378  HA  LEU A 229      35.730  27.700  39.960  1.00  0.00           H
ATOM   3379  CB  LEU A 229      36.980  29.280  40.340  1.00  0.00           C
ATOM   3380  HB1 LEU A 229      36.640  29.570  41.340  1.00  0.00           H
ATOM   3381  HB2 LEU A 229      37.270  30.200  39.820  1.00  0.00           H
ATOM   3382  CG  LEU A 229      38.270  28.460  40.600  1.00  0.00           C
ATOM   3383  HG  LEU A 229      37.980  27.640  41.250  1.00  0.00           H
ATOM   3384  CD1 LEU A 229      38.860  27.810  39.310  1.00  0.00           C
ATOM   3385 1HD1 LEU A 229      39.110  28.530  38.540  1.00  0.00           H
ATOM   3386 2HD1 LEU A 229      39.790  27.320  39.620  1.00  0.00           H
ATOM   3387 3HD1 LEU A 229      38.100  27.170  38.870  1.00  0.00           H
ATOM   3388  CD2 LEU A 229      39.360  29.220  41.390  1.00  0.00           C
ATOM   3389 1HD2 LEU A 229      39.820  28.650  42.190  1.00  0.00           H
ATOM   3390 2HD2 LEU A 229      40.100  29.480  40.620  1.00  0.00           H
ATOM   3391 3HD2 LEU A 229      39.000  30.170  41.800  1.00  0.00           H
ATOM   3392  C   LEU A 229      34.630  29.650  39.850  1.00  0.00           C
ATOM   3393  O   LEU A 229      34.710  30.800  39.440  1.00  0.00           O
ATOM   3394  N   HIS A 230      33.760  29.140  40.660  1.00  0.00           N
ATOM   3395  H   HIS A 230      33.900  28.250  41.110  1.00  0.00           H
ATOM   3396  CA  HIS A 230      32.540  29.720  41.170  1.00  0.00           C
ATOM   3397  HA  HIS A 230      32.640  30.790  40.980  1.00  0.00           H
ATOM   3398  CB  HIS A 230      31.350  29.090  40.300  1.00  0.00           C
ATOM   3399  HB1 HIS A 230      31.550  29.190  39.240  1.00  0.00           H
ATOM   3400  HB2 HIS A 230      30.490  29.730  40.470  1.00  0.00           H
ATOM   3401  CG  HIS A 230      30.990  27.710  40.540  1.00  0.00           C
ATOM   3402  ND1 HIS A 230      30.060  27.210  41.370  1.00  0.00           N
ATOM   3403  HD1 HIS A 230      29.620  27.740  42.110  1.00  0.00           H
ATOM   3404  CE1 HIS A 230      30.110  25.850  41.330  1.00  0.00           C
ATOM   3405  HE1 HIS A 230      29.690  25.240  42.110  1.00  0.00           H
ATOM   3406  NE2 HIS A 230      30.930  25.480  40.320  1.00  0.00           N
ATOM   3407  CD2 HIS A 230      31.490  26.670  39.820  1.00  0.00           C
ATOM   3408  HD2 HIS A 230      32.140  26.740  38.960  1.00  0.00           H
ATOM   3409  C   HIS A 230      32.260  29.480  42.680  1.00  0.00           C
ATOM   3410  O   HIS A 230      32.850  28.650  43.300  1.00  0.00           O
ATOM   3411  N   ARG A 231      31.340  30.240  43.320  1.00  0.00           N
ATOM   3412  H   ARG A 231      30.860  30.960  42.800  1.00  0.00           H
ATOM   3413  CA  ARG A 231      30.720  29.810  44.620  1.00  0.00           C
ATOM   3414  HA  ARG A 231      31.590  29.620  45.250  1.00  0.00           H
ATOM   3415  CB  ARG A 231      29.870  30.820  45.420  1.00  0.00           C
ATOM   3416  HB1 ARG A 231      29.430  30.380  46.310  1.00  0.00           H
ATOM   3417  HB2 ARG A 231      28.980  31.110  44.870  1.00  0.00           H
ATOM   3418  CG  ARG A 231      30.570  32.150  45.710  1.00  0.00           C
ATOM   3419  HG1 ARG A 231      29.790  32.830  46.080  1.00  0.00           H
ATOM   3420  HG2 ARG A 231      30.960  32.560  44.780  1.00  0.00           H
ATOM   3421  CD  ARG A 231      31.640  31.950  46.740  1.00  0.00           C
ATOM   3422  HD1 ARG A 231      32.320  32.800  46.700  1.00  0.00           H
ATOM   3423  HD2 ARG A 231      32.280  31.120  46.470  1.00  0.00           H
ATOM   3424  NE  ARG A 231      31.070  31.750  48.090  1.00  0.00           N
ATOM   3425  HE  ARG A 231      31.140  30.910  48.630  1.00  0.00           H
ATOM   3426  CZ  ARG A 231      30.490  32.760  48.740  1.00  0.00           C
ATOM   3427  NH1 ARG A 231      30.260  33.960  48.380  1.00  0.00           N
ATOM   3428 1HH1 ARG A 231      30.490  34.260  47.440  1.00  0.00           H
ATOM   3429 2HH1 ARG A 231      29.950  34.700  48.990  1.00  0.00           H
ATOM   3430  NH2 ARG A 231      30.140  32.510  49.960  1.00  0.00           N
ATOM   3431 1HH2 ARG A 231      30.390  31.670  50.460  1.00  0.00           H
ATOM   3432 2HH2 ARG A 231      29.650  33.230  50.480  1.00  0.00           H
ATOM   3433  C   ARG A 231      29.880  28.490  44.490  1.00  0.00           C
ATOM   3434  O   ARG A 231      29.120  28.370  43.510  1.00  0.00           O
ATOM   3435  N   GLY A 232      29.950  27.600  45.410  1.00  0.00           N
ATOM   3436  H   GLY A 232      30.500  27.800  46.230  1.00  0.00           H
ATOM   3437  CA  GLY A 232      29.040  26.440  45.290  1.00  0.00           C
ATOM   3438  HA1 GLY A 232      29.470  25.630  45.880  1.00  0.00           H
ATOM   3439  HA2 GLY A 232      28.970  26.170  44.230  1.00  0.00           H
ATOM   3440  C   GLY A 232      27.600  26.710  45.770  1.00  0.00           C
ATOM   3441  O   GLY A 232      27.180  27.810  46.070  1.00  0.00           O
ATOM   3442  N   GLY A 233      26.750  25.690  45.710  1.00  0.00           N
ATOM   3443  H   GLY A 233      27.120  24.790  45.430  1.00  0.00           H
ATOM   3444  CA  GLY A 233      25.290  25.810  45.870  1.00  0.00           C
ATOM   3445  HA1 GLY A 233      24.860  24.970  45.340  1.00  0.00           H
ATOM   3446  HA2 GLY A 233      25.070  26.830  45.550  1.00  0.00           H
ATOM   3447  C   GLY A 233      24.900  25.840  47.400  1.00  0.00           C
ATOM   3448  O   GLY A 233      23.790  26.330  47.660  1.00  0.00           O
ATOM   3449  N   GLY A 234      25.730  25.450  48.360  1.00  0.00           N
ATOM   3450  H   GLY A 234      26.580  24.940  48.160  1.00  0.00           H
ATOM   3451  CA  GLY A 234      25.530  25.690  49.800  1.00  0.00           C
ATOM   3452  HA1 GLY A 234      26.420  25.230  50.210  1.00  0.00           H
ATOM   3453  HA2 GLY A 234      24.560  25.280  50.100  1.00  0.00           H
ATOM   3454  C   GLY A 234      25.660  27.180  50.190  1.00  0.00           C
ATOM   3455  O   GLY A 234      25.260  27.510  51.330  1.00  0.00           O
ATOM   3456  N   ASP A 235      26.310  27.960  49.320  1.00  0.00           N
ATOM   3457  H   ASP A 235      26.680  27.560  48.470  1.00  0.00           H
ATOM   3458  CA  ASP A 235      26.380  29.400  49.510  1.00  0.00           C
ATOM   3459  HA  ASP A 235      26.210  29.610  50.570  1.00  0.00           H
ATOM   3460  CB  ASP A 235      27.860  29.970  49.340  1.00  0.00           C
ATOM   3461  HB1 ASP A 235      27.800  31.010  49.670  1.00  0.00           H
ATOM   3462  HB2 ASP A 235      28.050  29.960  48.260  1.00  0.00           H
ATOM   3463  CG  ASP A 235      29.040  29.330  50.070  1.00  0.00           C
ATOM   3464  OD1 ASP A 235      28.820  28.730  51.130  1.00  0.00           O
ATOM   3465  OD2 ASP A 235      30.230  29.660  49.700  1.00  0.00           O
ATOM   3466  C   ASP A 235      25.400  30.220  48.630  1.00  0.00           C
ATOM   3467  O   ASP A 235      24.590  30.970  49.170  1.00  0.00           O
ATOM   3468  N   LEU A 236      25.500  30.130  47.270  1.00  0.00           N
ATOM   3469  H   LEU A 236      26.270  29.600  46.900  1.00  0.00           H
ATOM   3470  CA  LEU A 236      24.690  30.950  46.330  1.00  0.00           C
ATOM   3471  HA  LEU A 236      23.900  31.400  46.940  1.00  0.00           H
ATOM   3472  CB  LEU A 236      25.620  31.920  45.720  1.00  0.00           C
ATOM   3473  HB1 LEU A 236      25.150  32.300  44.810  1.00  0.00           H
ATOM   3474  HB2 LEU A 236      26.520  31.480  45.300  1.00  0.00           H
ATOM   3475  CG  LEU A 236      26.080  33.080  46.640  1.00  0.00           C
ATOM   3476  HG  LEU A 236      26.630  32.640  47.470  1.00  0.00           H
ATOM   3477  CD1 LEU A 236      26.930  34.030  45.720  1.00  0.00           C
ATOM   3478 1HD1 LEU A 236      26.220  34.730  45.280  1.00  0.00           H
ATOM   3479 2HD1 LEU A 236      27.600  34.620  46.340  1.00  0.00           H
ATOM   3480 3HD1 LEU A 236      27.530  33.420  45.050  1.00  0.00           H
ATOM   3481  CD2 LEU A 236      24.890  33.880  47.320  1.00  0.00           C
ATOM   3482 1HD2 LEU A 236      25.390  34.770  47.700  1.00  0.00           H
ATOM   3483 2HD2 LEU A 236      24.170  34.150  46.550  1.00  0.00           H
ATOM   3484 3HD2 LEU A 236      24.450  33.280  48.120  1.00  0.00           H
ATOM   3485  C   LEU A 236      23.960  30.090  45.280  1.00  0.00           C
ATOM   3486  O   LEU A 236      24.430  29.930  44.130  1.00  0.00           O
ATOM   3487  N   PRO A 237      22.920  29.280  45.680  1.00  0.00           N
ATOM   3488  CD  PRO A 237      22.380  29.270  47.020  1.00  0.00           C
ATOM   3489  HD1 PRO A 237      22.160  30.260  47.410  1.00  0.00           H
ATOM   3490  HD2 PRO A 237      23.120  28.880  47.730  1.00  0.00           H
ATOM   3491  CG  PRO A 237      21.090  28.490  46.950  1.00  0.00           C
ATOM   3492  HG1 PRO A 237      20.250  29.170  46.830  1.00  0.00           H
ATOM   3493  HG2 PRO A 237      20.860  27.900  47.830  1.00  0.00           H
ATOM   3494  CB  PRO A 237      21.270  27.570  45.730  1.00  0.00           C
ATOM   3495  HB1 PRO A 237      20.360  27.460  45.150  1.00  0.00           H
ATOM   3496  HB2 PRO A 237      21.710  26.620  46.040  1.00  0.00           H
ATOM   3497  CA  PRO A 237      22.420  28.190  44.870  1.00  0.00           C
ATOM   3498  HA  PRO A 237      23.260  27.510  44.670  1.00  0.00           H
ATOM   3499  C   PRO A 237      21.970  28.700  43.500  1.00  0.00           C
ATOM   3500  O   PRO A 237      22.360  28.180  42.420  1.00  0.00           O
ATOM   3501  N   ASN A 238      20.990  29.610  43.580  1.00  0.00           N
ATOM   3502  H   ASN A 238      20.490  29.770  44.440  1.00  0.00           H
ATOM   3503  CA  ASN A 238      20.220  30.080  42.370  1.00  0.00           C
ATOM   3504  HA  ASN A 238      19.490  29.330  42.070  1.00  0.00           H
ATOM   3505  CB  ASN A 238      19.190  31.170  42.830  1.00  0.00           C
ATOM   3506  HB1 ASN A 238      18.560  31.350  41.960  1.00  0.00           H
ATOM   3507  HB2 ASN A 238      19.590  32.150  43.090  1.00  0.00           H
ATOM   3508  CG  ASN A 238      18.330  30.640  43.940  1.00  0.00           C
ATOM   3509  OD1 ASN A 238      17.420  29.870  43.780  1.00  0.00           O
ATOM   3510  ND2 ASN A 238      18.600  30.980  45.190  1.00  0.00           N
ATOM   3511 1HD2 ASN A 238      19.470  31.500  45.200  1.00  0.00           H
ATOM   3512 2HD2 ASN A 238      18.100  30.560  45.960  1.00  0.00           H
ATOM   3513  C   ASN A 238      21.140  30.510  41.200  1.00  0.00           C
ATOM   3514  O   ASN A 238      20.730  30.320  40.060  1.00  0.00           O
ATOM   3515  N   SER A 239      22.350  31.080  41.470  1.00  0.00           N
ATOM   3516  H   SER A 239      22.550  31.230  42.450  1.00  0.00           H
ATOM   3517  CA  SER A 239      23.390  31.480  40.450  1.00  0.00           C
ATOM   3518  HA  SER A 239      22.840  31.950  39.630  1.00  0.00           H
ATOM   3519  CB  SER A 239      24.270  32.550  41.050  1.00  0.00           C
ATOM   3520  HB1 SER A 239      25.100  32.830  40.400  1.00  0.00           H
ATOM   3521  HB2 SER A 239      24.720  32.140  41.950  1.00  0.00           H
ATOM   3522  OG  SER A 239      23.510  33.670  41.370  1.00  0.00           O
ATOM   3523  HG  SER A 239      23.560  33.850  42.320  1.00  0.00           H
ATOM   3524  C   SER A 239      24.180  30.240  39.940  1.00  0.00           C
ATOM   3525  O   SER A 239      24.240  30.050  38.720  1.00  0.00           O
ATOM   3526  N   GLN A 240      24.460  29.300  40.820  1.00  0.00           N
ATOM   3527  H   GLN A 240      24.120  29.340  41.770  1.00  0.00           H
ATOM   3528  CA  GLN A 240      25.200  28.140  40.420  1.00  0.00           C
ATOM   3529  HA  GLN A 240      26.130  28.410  39.920  1.00  0.00           H
ATOM   3530  CB  GLN A 240      25.730  27.440  41.630  1.00  0.00           C
ATOM   3531  HB1 GLN A 240      24.930  26.960  42.190  1.00  0.00           H
ATOM   3532  HB2 GLN A 240      26.250  28.140  42.280  1.00  0.00           H
ATOM   3533  CG  GLN A 240      26.870  26.410  41.280  1.00  0.00           C
ATOM   3534  HG1 GLN A 240      27.390  26.290  42.230  1.00  0.00           H
ATOM   3535  HG2 GLN A 240      27.560  26.950  40.630  1.00  0.00           H
ATOM   3536  CD  GLN A 240      26.390  25.070  40.680  1.00  0.00           C
ATOM   3537  OE1 GLN A 240      25.350  24.630  41.080  1.00  0.00           O
ATOM   3538  NE2 GLN A 240      27.180  24.360  39.960  1.00  0.00           N
ATOM   3539 1HE2 GLN A 240      28.050  24.670  39.550  1.00  0.00           H
ATOM   3540 2HE2 GLN A 240      26.820  23.420  39.820  1.00  0.00           H
ATOM   3541  C   GLN A 240      24.410  27.220  39.480  1.00  0.00           C
ATOM   3542  O   GLN A 240      24.920  26.660  38.460  1.00  0.00           O
ATOM   3543  N   GLU A 241      23.100  27.120  39.680  1.00  0.00           N
ATOM   3544  H   GLU A 241      22.770  27.590  40.510  1.00  0.00           H
ATOM   3545  CA  GLU A 241      22.110  26.610  38.760  1.00  0.00           C
ATOM   3546  HA  GLU A 241      22.250  25.520  38.710  1.00  0.00           H
ATOM   3547  CB  GLU A 241      20.690  26.840  39.240  1.00  0.00           C
ATOM   3548  HB1 GLU A 241      20.030  26.630  38.400  1.00  0.00           H
ATOM   3549  HB2 GLU A 241      20.600  27.900  39.460  1.00  0.00           H
ATOM   3550  CG  GLU A 241      20.210  26.040  40.380  1.00  0.00           C
ATOM   3551  HG1 GLU A 241      20.820  26.190  41.280  1.00  0.00           H
ATOM   3552  HG2 GLU A 241      20.390  24.970  40.270  1.00  0.00           H
ATOM   3553  CD  GLU A 241      18.720  26.320  40.710  1.00  0.00           C
ATOM   3554  OE1 GLU A 241      18.230  27.500  40.570  1.00  0.00           O
ATOM   3555  OE2 GLU A 241      17.910  25.420  41.040  1.00  0.00           O
ATOM   3556  C   GLU A 241      22.240  27.150  37.270  1.00  0.00           C
ATOM   3557  O   GLU A 241      22.240  26.330  36.340  1.00  0.00           O
ATOM   3558  N   ALA A 242      22.550  28.370  37.040  1.00  0.00           N
ATOM   3559  H   ALA A 242      22.690  28.960  37.840  1.00  0.00           H
ATOM   3560  CA  ALA A 242      22.850  28.820  35.680  1.00  0.00           C
ATOM   3561  HA  ALA A 242      22.110  28.390  35.020  1.00  0.00           H
ATOM   3562  CB  ALA A 242      22.650  30.310  35.650  1.00  0.00           C
ATOM   3563  HB1 ALA A 242      22.680  30.620  34.600  1.00  0.00           H
ATOM   3564  HB2 ALA A 242      21.670  30.510  36.090  1.00  0.00           H
ATOM   3565  HB3 ALA A 242      23.390  30.740  36.320  1.00  0.00           H
ATOM   3566  C   ALA A 242      24.270  28.460  35.190  1.00  0.00           C
ATOM   3567  O   ALA A 242      24.440  28.220  34.010  1.00  0.00           O
ATOM   3568  N   LEU A 243      25.260  28.410  36.110  1.00  0.00           N
ATOM   3569  H   LEU A 243      25.070  28.730  37.050  1.00  0.00           H
ATOM   3570  CA  LEU A 243      26.560  27.910  35.800  1.00  0.00           C
ATOM   3571  HA  LEU A 243      26.930  28.350  34.870  1.00  0.00           H
ATOM   3572  CB  LEU A 243      27.500  28.250  36.950  1.00  0.00           C
ATOM   3573  HB1 LEU A 243      28.440  27.850  36.590  1.00  0.00           H
ATOM   3574  HB2 LEU A 243      27.260  27.640  37.820  1.00  0.00           H
ATOM   3575  CG  LEU A 243      27.650  29.740  37.330  1.00  0.00           C
ATOM   3576  HG  LEU A 243      26.650  30.170  37.380  1.00  0.00           H
ATOM   3577  CD1 LEU A 243      28.430  30.090  38.580  1.00  0.00           C
ATOM   3578 1HD1 LEU A 243      27.690  29.930  39.370  1.00  0.00           H
ATOM   3579 2HD1 LEU A 243      29.240  29.410  38.820  1.00  0.00           H
ATOM   3580 3HD1 LEU A 243      28.710  31.150  38.580  1.00  0.00           H
ATOM   3581  CD2 LEU A 243      28.380  30.540  36.250  1.00  0.00           C
ATOM   3582 1HD2 LEU A 243      29.430  30.240  36.190  1.00  0.00           H
ATOM   3583 2HD2 LEU A 243      27.920  30.480  35.260  1.00  0.00           H
ATOM   3584 3HD2 LEU A 243      28.280  31.580  36.570  1.00  0.00           H
ATOM   3585  C   LEU A 243      26.550  26.340  35.520  1.00  0.00           C
ATOM   3586  O   LEU A 243      27.430  25.960  34.760  1.00  0.00           O
ATOM   3587  N   GLN A 244      25.600  25.510  36.000  1.00  0.00           N
ATOM   3588  H   GLN A 244      25.070  25.830  36.800  1.00  0.00           H
ATOM   3589  CA  GLN A 244      25.520  24.110  35.650  1.00  0.00           C
ATOM   3590  HA  GLN A 244      26.500  23.660  35.770  1.00  0.00           H
ATOM   3591  CB  GLN A 244      24.640  23.480  36.710  1.00  0.00           C
ATOM   3592  HB1 GLN A 244      23.640  23.770  36.400  1.00  0.00           H
ATOM   3593  HB2 GLN A 244      24.900  23.840  37.710  1.00  0.00           H
ATOM   3594  CG  GLN A 244      24.860  21.950  36.760  1.00  0.00           C
ATOM   3595  HG1 GLN A 244      24.800  21.490  35.780  1.00  0.00           H
ATOM   3596  HG2 GLN A 244      24.110  21.470  37.400  1.00  0.00           H
ATOM   3597  CD  GLN A 244      26.140  21.590  37.490  1.00  0.00           C
ATOM   3598  OE1 GLN A 244      26.380  21.980  38.670  1.00  0.00           O
ATOM   3599  NE2 GLN A 244      26.920  20.710  36.970  1.00  0.00           N
ATOM   3600 1HE2 GLN A 244      26.800  20.560  35.970  1.00  0.00           H
ATOM   3601 2HE2 GLN A 244      27.770  20.560  37.480  1.00  0.00           H
ATOM   3602  C   GLN A 244      25.090  23.930  34.240  1.00  0.00           C
ATOM   3603  O   GLN A 244      25.310  22.820  33.630  1.00  0.00           O
ATOM   3604  N   LYS A 245      24.430  24.870  33.570  1.00  0.00           N
ATOM   3605  H   LYS A 245      24.160  25.650  34.150  1.00  0.00           H
ATOM   3606  CA  LYS A 245      24.230  24.970  32.120  1.00  0.00           C
ATOM   3607  HA  LYS A 245      23.780  24.040  31.770  1.00  0.00           H
ATOM   3608  CB  LYS A 245      23.220  26.050  31.630  1.00  0.00           C
ATOM   3609  HB1 LYS A 245      22.840  25.820  30.640  1.00  0.00           H
ATOM   3610  HB2 LYS A 245      23.790  26.980  31.650  1.00  0.00           H
ATOM   3611  CG  LYS A 245      22.010  26.240  32.550  1.00  0.00           C
ATOM   3612  HG1 LYS A 245      22.350  26.600  33.530  1.00  0.00           H
ATOM   3613  HG2 LYS A 245      21.520  25.290  32.750  1.00  0.00           H
ATOM   3614  CD  LYS A 245      20.980  27.230  32.110  1.00  0.00           C
ATOM   3615  HD1 LYS A 245      20.720  26.820  31.130  1.00  0.00           H
ATOM   3616  HD2 LYS A 245      21.340  28.260  32.070  1.00  0.00           H
ATOM   3617  CE  LYS A 245      19.780  27.280  33.050  1.00  0.00           C
ATOM   3618  HE1 LYS A 245      20.200  27.550  34.030  1.00  0.00           H
ATOM   3619  HE2 LYS A 245      19.290  26.320  33.140  1.00  0.00           H
ATOM   3620  NZ  LYS A 245      18.820  28.260  32.760  1.00  0.00           N
ATOM   3621  HZ1 LYS A 245      19.160  29.110  32.340  1.00  0.00           H
ATOM   3622  HZ2 LYS A 245      17.970  27.970  32.300  1.00  0.00           H
ATOM   3623  HZ3 LYS A 245      18.400  28.480  33.660  1.00  0.00           H
ATOM   3624  C   LYS A 245      25.500  25.080  31.310  1.00  0.00           C
ATOM   3625  O   LYS A 245      25.390  24.880  30.110  1.00  0.00           O
ATOM   3626  N   LEU A 246      26.710  25.240  31.890  1.00  0.00           N
ATOM   3627  H   LEU A 246      26.800  25.420  32.880  1.00  0.00           H
ATOM   3628  CA  LEU A 246      27.980  25.230  31.170  1.00  0.00           C
ATOM   3629  HA  LEU A 246      27.710  25.620  30.190  1.00  0.00           H
ATOM   3630  CB  LEU A 246      29.020  26.210  31.830  1.00  0.00           C
ATOM   3631  HB1 LEU A 246      29.970  26.000  31.330  1.00  0.00           H
ATOM   3632  HB2 LEU A 246      29.120  25.850  32.850  1.00  0.00           H
ATOM   3633  CG  LEU A 246      28.670  27.700  31.730  1.00  0.00           C
ATOM   3634  HG  LEU A 246      27.760  27.860  32.310  1.00  0.00           H
ATOM   3635  CD1 LEU A 246      29.870  28.540  32.350  1.00  0.00           C
ATOM   3636 1HD1 LEU A 246      29.670  29.570  32.070  1.00  0.00           H
ATOM   3637 2HD1 LEU A 246      29.780  28.540  33.430  1.00  0.00           H
ATOM   3638 3HD1 LEU A 246      30.830  28.140  32.010  1.00  0.00           H
ATOM   3639  CD2 LEU A 246      28.400  28.230  30.320  1.00  0.00           C
ATOM   3640 1HD2 LEU A 246      29.330  28.080  29.760  1.00  0.00           H
ATOM   3641 2HD2 LEU A 246      27.550  27.720  29.860  1.00  0.00           H
ATOM   3642 3HD2 LEU A 246      28.260  29.310  30.410  1.00  0.00           H
ATOM   3643  C   LEU A 246      28.440  23.800  30.960  1.00  0.00           C
ATOM   3644  O   LEU A 246      29.230  23.330  31.760  1.00  0.00           O
ATOM   3645  N   SER A 247      28.020  23.070  29.880  1.00  0.00           N
ATOM   3646  H   SER A 247      27.430  23.540  29.210  1.00  0.00           H
ATOM   3647  CA  SER A 247      28.380  21.680  29.640  1.00  0.00           C
ATOM   3648  HA  SER A 247      28.100  21.050  30.490  1.00  0.00           H
ATOM   3649  CB  SER A 247      27.490  21.170  28.470  1.00  0.00           C
ATOM   3650  HB1 SER A 247      26.570  20.810  28.930  1.00  0.00           H
ATOM   3651  HB2 SER A 247      27.920  20.250  28.070  1.00  0.00           H
ATOM   3652  OG  SER A 247      27.220  22.160  27.470  1.00  0.00           O
ATOM   3653  HG  SER A 247      28.000  22.220  26.900  1.00  0.00           H
ATOM   3654  C   SER A 247      29.860  21.410  29.210  1.00  0.00           C
ATOM   3655  O   SER A 247      30.380  20.270  29.370  1.00  0.00           O
ATOM   3656  N   ASP A 248      30.380  22.400  28.480  1.00  0.00           N
ATOM   3657  H   ASP A 248      29.800  23.220  28.430  1.00  0.00           H
ATOM   3658  CA  ASP A 248      31.650  22.350  27.740  1.00  0.00           C
ATOM   3659  HA  ASP A 248      31.840  21.290  27.560  1.00  0.00           H
ATOM   3660  CB  ASP A 248      31.600  23.000  26.400  1.00  0.00           C
ATOM   3661  HB1 ASP A 248      32.470  22.680  25.820  1.00  0.00           H
ATOM   3662  HB2 ASP A 248      31.700  24.080  26.400  1.00  0.00           H
ATOM   3663  CG  ASP A 248      30.420  22.680  25.480  1.00  0.00           C
ATOM   3664  OD1 ASP A 248      29.360  22.110  25.870  1.00  0.00           O
ATOM   3665  OD2 ASP A 248      30.560  23.130  24.350  1.00  0.00           O
ATOM   3666  C   ASP A 248      32.790  22.860  28.680  1.00  0.00           C
ATOM   3667  O   ASP A 248      33.890  23.090  28.130  1.00  0.00           O
ATOM   3668  N   VAL A 249      32.580  23.060  29.980  1.00  0.00           N
ATOM   3669  H   VAL A 249      31.740  22.780  30.470  1.00  0.00           H
ATOM   3670  CA  VAL A 249      33.580  23.710  30.940  1.00  0.00           C
ATOM   3671  HA  VAL A 249      34.580  23.870  30.510  1.00  0.00           H
ATOM   3672  CB  VAL A 249      32.950  25.090  31.310  1.00  0.00           C
ATOM   3673  HB  VAL A 249      31.910  24.850  31.540  1.00  0.00           H
ATOM   3674  CG1 VAL A 249      33.540  25.760  32.480  1.00  0.00           C
ATOM   3675 1HG1 VAL A 249      33.050  25.350  33.360  1.00  0.00           H
ATOM   3676 2HG1 VAL A 249      34.630  25.730  32.520  1.00  0.00           H
ATOM   3677 3HG1 VAL A 249      33.390  26.840  32.430  1.00  0.00           H
ATOM   3678  CG2 VAL A 249      32.930  26.020  30.100  1.00  0.00           C
ATOM   3679 1HG2 VAL A 249      33.560  26.880  30.320  1.00  0.00           H
ATOM   3680 2HG2 VAL A 249      33.290  25.560  29.180  1.00  0.00           H
ATOM   3681 3HG2 VAL A 249      31.910  26.320  29.900  1.00  0.00           H
ATOM   3682  C   VAL A 249      33.700  22.820  32.200  1.00  0.00           C
ATOM   3683  O   VAL A 249      32.740  22.180  32.610  1.00  0.00           O
ATOM   3684  N   THR A 250      34.910  22.660  32.740  1.00  0.00           N
ATOM   3685  H   THR A 250      35.780  22.970  32.340  1.00  0.00           H
ATOM   3686  CA  THR A 250      35.020  22.040  34.050  1.00  0.00           C
ATOM   3687  HA  THR A 250      34.190  21.340  34.150  1.00  0.00           H
ATOM   3688  CB  THR A 250      36.290  21.250  34.280  1.00  0.00           C
ATOM   3689  HB  THR A 250      37.190  21.850  34.170  1.00  0.00           H
ATOM   3690  CG2 THR A 250      36.450  20.710  35.710  1.00  0.00           C
ATOM   3691 1HG2 THR A 250      37.360  20.120  35.630  1.00  0.00           H
ATOM   3692 2HG2 THR A 250      36.650  21.530  36.400  1.00  0.00           H
ATOM   3693 3HG2 THR A 250      35.580  20.130  36.020  1.00  0.00           H
ATOM   3694  OG1 THR A 250      36.430  20.100  33.510  1.00  0.00           O
ATOM   3695  HG1 THR A 250      36.750  20.400  32.650  1.00  0.00           H
ATOM   3696  C   THR A 250      34.770  23.030  35.170  1.00  0.00           C
ATOM   3697  O   THR A 250      35.450  24.050  35.340  1.00  0.00           O
ATOM   3698  N   LEU A 251      33.720  22.700  35.980  1.00  0.00           N
ATOM   3699  H   LEU A 251      33.240  21.840  35.770  1.00  0.00           H
ATOM   3700  CA  LEU A 251      33.110  23.550  37.050  1.00  0.00           C
ATOM   3701  HA  LEU A 251      33.250  24.590  36.790  1.00  0.00           H
ATOM   3702  CB  LEU A 251      31.560  23.370  37.150  1.00  0.00           C
ATOM   3703  HB1 LEU A 251      31.140  24.020  37.920  1.00  0.00           H
ATOM   3704  HB2 LEU A 251      31.330  22.320  37.290  1.00  0.00           H
ATOM   3705  CG  LEU A 251      30.970  23.790  35.800  1.00  0.00           C
ATOM   3706  HG  LEU A 251      31.390  23.370  34.880  1.00  0.00           H
ATOM   3707  CD1 LEU A 251      29.490  23.450  35.770  1.00  0.00           C
ATOM   3708 1HD1 LEU A 251      29.260  23.630  34.720  1.00  0.00           H
ATOM   3709 2HD1 LEU A 251      29.240  22.440  36.090  1.00  0.00           H
ATOM   3710 3HD1 LEU A 251      28.950  24.110  36.440  1.00  0.00           H
ATOM   3711  CD2 LEU A 251      31.040  25.310  35.570  1.00  0.00           C
ATOM   3712 1HD2 LEU A 251      30.380  25.560  34.740  1.00  0.00           H
ATOM   3713 2HD2 LEU A 251      30.670  25.790  36.470  1.00  0.00           H
ATOM   3714 3HD2 LEU A 251      32.060  25.650  35.400  1.00  0.00           H
ATOM   3715  C   LEU A 251      33.650  23.260  38.420  1.00  0.00           C
ATOM   3716  O   LEU A 251      33.780  22.120  38.810  1.00  0.00           O
ATOM   3717  N   VAL A 252      34.190  24.260  39.100  1.00  0.00           N
ATOM   3718  H   VAL A 252      34.360  25.150  38.660  1.00  0.00           H
ATOM   3719  CA  VAL A 252      34.890  24.140  40.440  1.00  0.00           C
ATOM   3720  HA  VAL A 252      34.760  23.100  40.760  1.00  0.00           H
ATOM   3721  CB  VAL A 252      36.480  24.320  40.290  1.00  0.00           C
ATOM   3722  HB  VAL A 252      36.800  25.180  39.700  1.00  0.00           H
ATOM   3723  CG1 VAL A 252      37.320  24.570  41.520  1.00  0.00           C
ATOM   3724 1HG1 VAL A 252      38.380  24.590  41.300  1.00  0.00           H
ATOM   3725 2HG1 VAL A 252      37.040  25.530  41.960  1.00  0.00           H
ATOM   3726 3HG1 VAL A 252      37.190  23.860  42.340  1.00  0.00           H
ATOM   3727  CG2 VAL A 252      37.010  22.980  39.700  1.00  0.00           C
ATOM   3728 1HG2 VAL A 252      38.050  22.840  39.980  1.00  0.00           H
ATOM   3729 2HG2 VAL A 252      36.460  22.110  40.080  1.00  0.00           H
ATOM   3730 3HG2 VAL A 252      36.960  23.100  38.620  1.00  0.00           H
ATOM   3731  C   VAL A 252      34.310  25.080  41.540  1.00  0.00           C
ATOM   3732  O   VAL A 252      34.730  26.250  41.580  1.00  0.00           O
ATOM   3733  N   PRO A 253      33.400  24.600  42.450  1.00  0.00           N
ATOM   3734  CD  PRO A 253      32.730  23.290  42.440  1.00  0.00           C
ATOM   3735  HD1 PRO A 253      33.360  22.530  41.980  1.00  0.00           H
ATOM   3736  HD2 PRO A 253      31.840  23.410  41.810  1.00  0.00           H
ATOM   3737  CG  PRO A 253      32.300  22.940  43.920  1.00  0.00           C
ATOM   3738  HG1 PRO A 253      33.170  22.740  44.560  1.00  0.00           H
ATOM   3739  HG2 PRO A 253      31.450  22.260  43.970  1.00  0.00           H
ATOM   3740  CB  PRO A 253      31.880  24.420  44.310  1.00  0.00           C
ATOM   3741  HB1 PRO A 253      31.770  24.650  45.370  1.00  0.00           H
ATOM   3742  HB2 PRO A 253      30.900  24.600  43.890  1.00  0.00           H
ATOM   3743  CA  PRO A 253      32.930  25.340  43.620  1.00  0.00           C
ATOM   3744  HA  PRO A 253      32.500  26.270  43.250  1.00  0.00           H
ATOM   3745  C   PRO A 253      34.080  25.590  44.560  1.00  0.00           C
ATOM   3746  O   PRO A 253      34.820  24.680  44.890  1.00  0.00           O
ATOM   3747  N   VAL A 254      34.250  26.860  44.810  1.00  0.00           N
ATOM   3748  H   VAL A 254      33.620  27.500  44.350  1.00  0.00           H
ATOM   3749  CA  VAL A 254      35.120  27.370  45.890  1.00  0.00           C
ATOM   3750  HA  VAL A 254      35.590  26.550  46.430  1.00  0.00           H
ATOM   3751  CB  VAL A 254      36.300  28.190  45.350  1.00  0.00           C
ATOM   3752  HB  VAL A 254      36.030  29.230  45.170  1.00  0.00           H
ATOM   3753  CG1 VAL A 254      37.410  28.120  46.380  1.00  0.00           C
ATOM   3754 1HG1 VAL A 254      38.280  28.550  45.870  1.00  0.00           H
ATOM   3755 2HG1 VAL A 254      37.180  28.680  47.290  1.00  0.00           H
ATOM   3756 3HG1 VAL A 254      37.610  27.060  46.530  1.00  0.00           H
ATOM   3757  CG2 VAL A 254      36.850  27.720  44.000  1.00  0.00           C
ATOM   3758 1HG2 VAL A 254      36.120  27.780  43.190  1.00  0.00           H
ATOM   3759 2HG2 VAL A 254      37.700  28.370  43.790  1.00  0.00           H
ATOM   3760 3HG2 VAL A 254      37.200  26.690  44.050  1.00  0.00           H
ATOM   3761  C   VAL A 254      34.400  28.280  46.850  1.00  0.00           C
ATOM   3762  O   VAL A 254      33.720  29.220  46.330  1.00  0.00           O
ATOM   3763  N   SER A 255      34.500  28.030  48.180  1.00  0.00           N
ATOM   3764  H   SER A 255      35.030  27.210  48.450  1.00  0.00           H
ATOM   3765  CA  SER A 255      33.930  28.970  49.190  1.00  0.00           C
ATOM   3766  HA  SER A 255      32.950  29.200  48.760  1.00  0.00           H
ATOM   3767  CB  SER A 255      33.640  28.190  50.460  1.00  0.00           C
ATOM   3768  HB1 SER A 255      33.010  28.850  51.070  1.00  0.00           H
ATOM   3769  HB2 SER A 255      34.550  27.900  50.980  1.00  0.00           H
ATOM   3770  OG  SER A 255      32.900  27.020  50.120  1.00  0.00           O
ATOM   3771  HG  SER A 255      32.210  26.820  50.760  1.00  0.00           H
ATOM   3772  C   SER A 255      34.710  30.200  49.440  1.00  0.00           C
ATOM   3773  O   SER A 255      35.920  30.220  49.280  1.00  0.00           O
ATOM   3774  N   CYS A 256      34.080  31.340  49.720  1.00  0.00           N
ATOM   3775  H   CYS A 256      33.070  31.420  49.790  1.00  0.00           H
ATOM   3776  CA  CYS A 256      34.810  32.580  49.990  1.00  0.00           C
ATOM   3777  HA  CYS A 256      35.770  32.330  50.460  1.00  0.00           H
ATOM   3778  CB  CYS A 256      35.020  33.310  48.650  1.00  0.00           C
ATOM   3779  HB1 CYS A 256      34.150  33.960  48.550  1.00  0.00           H
ATOM   3780  HB2 CYS A 256      35.070  32.660  47.780  1.00  0.00           H
ATOM   3781  SG  CYS A 256      36.510  34.420  48.710  1.00  0.00           S
ATOM   3782  HG  CYS A 256      36.770  34.580  47.410  1.00  0.00           H
ATOM   3783  C   CYS A 256      34.150  33.410  51.040  1.00  0.00           C
ATOM   3784  O   CYS A 256      34.130  34.620  51.050  1.00  0.00           O
ATOM   3785  N   SER A 257      33.520  32.750  51.980  1.00  0.00           N
ATOM   3786  H   SER A 257      33.840  31.800  52.070  1.00  0.00           H
ATOM   3787  CA  SER A 257      32.350  33.180  52.870  1.00  0.00           C
ATOM   3788  HA  SER A 257      31.710  33.760  52.200  1.00  0.00           H
ATOM   3789  CB  SER A 257      31.540  31.910  53.190  1.00  0.00           C
ATOM   3790  HB1 SER A 257      30.570  32.180  53.600  1.00  0.00           H
ATOM   3791  HB2 SER A 257      31.990  31.420  54.050  1.00  0.00           H
ATOM   3792  OG  SER A 257      31.360  31.010  52.120  1.00  0.00           O
ATOM   3793  HG  SER A 257      30.720  30.370  52.440  1.00  0.00           H
ATOM   3794  C   SER A 257      32.840  33.930  54.080  1.00  0.00           C
ATOM   3795  O   SER A 257      32.020  34.620  54.740  1.00  0.00           O
ATOM   3796  N   GLU A 258      34.100  33.860  54.440  1.00  0.00           N
ATOM   3797  H   GLU A 258      34.690  33.360  53.800  1.00  0.00           H
ATOM   3798  CA  GLU A 258      34.710  34.690  55.500  1.00  0.00           C
ATOM   3799  HA  GLU A 258      33.890  34.990  56.160  1.00  0.00           H
ATOM   3800  CB  GLU A 258      35.830  34.030  56.240  1.00  0.00           C
ATOM   3801  HB1 GLU A 258      36.210  34.770  56.950  1.00  0.00           H
ATOM   3802  HB2 GLU A 258      36.660  33.830  55.560  1.00  0.00           H
ATOM   3803  CG  GLU A 258      35.420  32.720  56.860  1.00  0.00           C
ATOM   3804  HG1 GLU A 258      36.300  32.330  57.360  1.00  0.00           H
ATOM   3805  HG2 GLU A 258      35.150  32.080  56.020  1.00  0.00           H
ATOM   3806  CD  GLU A 258      34.250  33.100  57.860  1.00  0.00           C
ATOM   3807  OE1 GLU A 258      34.360  34.130  58.600  1.00  0.00           O
ATOM   3808  OE2 GLU A 258      33.320  32.260  57.870  1.00  0.00           O
ATOM   3809  C   GLU A 258      35.250  35.940  54.800  1.00  0.00           C
ATOM   3810  O   GLU A 258      34.850  37.030  55.120  1.00  0.00           O
ATOM   3811  N   LEU A 259      35.920  35.780  53.660  1.00  0.00           N
ATOM   3812  H   LEU A 259      36.130  34.850  53.340  1.00  0.00           H
ATOM   3813  CA  LEU A 259      36.500  36.910  52.840  1.00  0.00           C
ATOM   3814  HA  LEU A 259      37.170  37.480  53.480  1.00  0.00           H
ATOM   3815  CB  LEU A 259      37.330  36.260  51.690  1.00  0.00           C
ATOM   3816  HB1 LEU A 259      37.550  37.010  50.920  1.00  0.00           H
ATOM   3817  HB2 LEU A 259      36.680  35.510  51.250  1.00  0.00           H
ATOM   3818  CG  LEU A 259      38.660  35.720  52.150  1.00  0.00           C
ATOM   3819  HG  LEU A 259      38.520  35.120  53.040  1.00  0.00           H
ATOM   3820  CD1 LEU A 259      39.370  34.940  51.110  1.00  0.00           C
ATOM   3821 1HD1 LEU A 259      40.150  34.320  51.550  1.00  0.00           H
ATOM   3822 2HD1 LEU A 259      38.690  34.260  50.590  1.00  0.00           H
ATOM   3823 3HD1 LEU A 259      39.870  35.640  50.440  1.00  0.00           H
ATOM   3824  CD2 LEU A 259      39.510  36.850  52.610  1.00  0.00           C
ATOM   3825 1HD2 LEU A 259      40.580  36.630  52.620  1.00  0.00           H
ATOM   3826 2HD2 LEU A 259      39.480  37.720  51.950  1.00  0.00           H
ATOM   3827 3HD2 LEU A 259      39.230  37.200  53.610  1.00  0.00           H
ATOM   3828  C   LEU A 259      35.370  37.910  52.360  1.00  0.00           C
ATOM   3829  O   LEU A 259      35.520  39.100  52.400  1.00  0.00           O
ATOM   3830  N   GLU A 260      34.220  37.220  52.180  1.00  0.00           N
ATOM   3831  H   GLU A 260      34.360  36.220  52.130  1.00  0.00           H
ATOM   3832  CA  GLU A 260      32.950  37.830  51.860  1.00  0.00           C
ATOM   3833  HA  GLU A 260      33.030  38.330  50.890  1.00  0.00           H
ATOM   3834  CB  GLU A 260      31.830  36.860  51.690  1.00  0.00           C
ATOM   3835  HB1 GLU A 260      31.740  36.210  52.560  1.00  0.00           H
ATOM   3836  HB2 GLU A 260      31.990  36.100  50.930  1.00  0.00           H
ATOM   3837  CG  GLU A 260      30.400  37.460  51.470  1.00  0.00           C
ATOM   3838  HG1 GLU A 260      30.430  38.000  50.520  1.00  0.00           H
ATOM   3839  HG2 GLU A 260      30.030  38.030  52.320  1.00  0.00           H
ATOM   3840  CD  GLU A 260      29.340  36.350  51.410  1.00  0.00           C
ATOM   3841  OE1 GLU A 260      29.280  35.630  50.460  1.00  0.00           O
ATOM   3842  OE2 GLU A 260      28.600  36.160  52.360  1.00  0.00           O
ATOM   3843  C   GLU A 260      32.410  38.890  52.880  1.00  0.00           C
ATOM   3844  O   GLU A 260      31.870  39.940  52.500  1.00  0.00           O
ATOM   3845  N   LYS A 261      32.620  38.680  54.200  1.00  0.00           N
ATOM   3846  H   LYS A 261      33.230  37.930  54.460  1.00  0.00           H
ATOM   3847  CA  LYS A 261      32.150  39.590  55.320  1.00  0.00           C
ATOM   3848  HA  LYS A 261      31.100  39.860  55.200  1.00  0.00           H
ATOM   3849  CB  LYS A 261      32.300  38.970  56.720  1.00  0.00           C
ATOM   3850  HB1 LYS A 261      31.880  39.640  57.470  1.00  0.00           H
ATOM   3851  HB2 LYS A 261      33.370  38.850  56.870  1.00  0.00           H
ATOM   3852  CG  LYS A 261      31.500  37.630  56.750  1.00  0.00           C
ATOM   3853  HG1 LYS A 261      31.560  37.050  55.830  1.00  0.00           H
ATOM   3854  HG2 LYS A 261      30.420  37.750  56.860  1.00  0.00           H
ATOM   3855  CD  LYS A 261      32.000  36.810  57.890  1.00  0.00           C
ATOM   3856  HD1 LYS A 261      31.930  37.420  58.800  1.00  0.00           H
ATOM   3857  HD2 LYS A 261      33.080  36.630  57.850  1.00  0.00           H
ATOM   3858  CE  LYS A 261      31.220  35.510  58.120  1.00  0.00           C
ATOM   3859  HE1 LYS A 261      31.330  34.850  57.260  1.00  0.00           H
ATOM   3860  HE2 LYS A 261      30.140  35.590  58.200  1.00  0.00           H
ATOM   3861  NZ  LYS A 261      31.820  34.880  59.320  1.00  0.00           N
ATOM   3862  HZ1 LYS A 261      32.800  34.650  59.230  1.00  0.00           H
ATOM   3863  HZ2 LYS A 261      31.660  35.440  60.150  1.00  0.00           H
ATOM   3864  HZ3 LYS A 261      31.250  34.060  59.480  1.00  0.00           H
ATOM   3865  C   LYS A 261      32.850  40.950  55.380  1.00  0.00           C
ATOM   3866  O   LYS A 261      32.410  41.830  56.020  1.00  0.00           O
ATOM   3867  N   ALA A 262      33.920  41.040  54.670  1.00  0.00           N
ATOM   3868  H   ALA A 262      34.340  40.200  54.290  1.00  0.00           H
ATOM   3869  CA  ALA A 262      34.590  42.280  54.290  1.00  0.00           C
ATOM   3870  HA  ALA A 262      33.970  43.030  54.780  1.00  0.00           H
ATOM   3871  CB  ALA A 262      35.940  42.280  54.960  1.00  0.00           C
ATOM   3872  HB1 ALA A 262      36.310  43.300  54.800  1.00  0.00           H
ATOM   3873  HB2 ALA A 262      35.900  42.020  56.020  1.00  0.00           H
ATOM   3874  HB3 ALA A 262      36.580  41.590  54.420  1.00  0.00           H
ATOM   3875  C   ALA A 262      34.590  42.560  52.800  1.00  0.00           C
ATOM   3876  O   ALA A 262      35.070  43.640  52.360  1.00  0.00           O
ATOM   3877  N   GLY A 263      34.020  41.680  51.990  1.00  0.00           N
ATOM   3878  H   GLY A 263      33.530  40.910  52.420  1.00  0.00           H
ATOM   3879  CA  GLY A 263      33.590  41.980  50.600  1.00  0.00           C
ATOM   3880  HA1 GLY A 263      33.380  43.030  50.420  1.00  0.00           H
ATOM   3881  HA2 GLY A 263      32.650  41.500  50.350  1.00  0.00           H
ATOM   3882  C   GLY A 263      34.610  41.490  49.540  1.00  0.00           C
ATOM   3883  O   GLY A 263      34.490  41.860  48.350  1.00  0.00           O
ATOM   3884  N   ALA A 264      35.580  40.660  49.900  1.00  0.00           N
ATOM   3885  H   ALA A 264      35.540  40.220  50.810  1.00  0.00           H
ATOM   3886  CA  ALA A 264      36.780  40.360  49.100  1.00  0.00           C
ATOM   3887  HA  ALA A 264      37.110  41.290  48.640  1.00  0.00           H
ATOM   3888  CB  ALA A 264      37.890  39.900  50.020  1.00  0.00           C
ATOM   3889  HB1 ALA A 264      38.460  40.730  50.430  1.00  0.00           H
ATOM   3890  HB2 ALA A 264      37.600  39.390  50.940  1.00  0.00           H
ATOM   3891  HB3 ALA A 264      38.460  39.210  49.400  1.00  0.00           H
ATOM   3892  C   ALA A 264      36.520  39.380  47.980  1.00  0.00           C
ATOM   3893  O   ALA A 264      36.300  38.170  48.250  1.00  0.00           O
ATOM   3894  N   GLY A 265      36.580  39.760  46.690  1.00  0.00           N
ATOM   3895  H   GLY A 265      36.560  40.750  46.520  1.00  0.00           H
ATOM   3896  CA  GLY A 265      36.480  38.850  45.550  1.00  0.00           C
ATOM   3897  HA1 GLY A 265      36.870  37.890  45.870  1.00  0.00           H
ATOM   3898  HA2 GLY A 265      37.030  39.380  44.770  1.00  0.00           H
ATOM   3899  C   GLY A 265      34.990  38.600  45.110  1.00  0.00           C
ATOM   3900  O   GLY A 265      34.400  39.560  44.730  1.00  0.00           O
ATOM   3901  N   LEU A 266      34.420  37.400  44.930  1.00  0.00           N
ATOM   3902  H   LEU A 266      33.570  37.390  44.390  1.00  0.00           H
ATOM   3903  CA  LEU A 266      34.790  36.180  45.590  1.00  0.00           C
ATOM   3904  HA  LEU A 266      35.100  36.380  46.610  1.00  0.00           H
ATOM   3905  CB  LEU A 266      33.610  35.160  45.480  1.00  0.00           C
ATOM   3906  HB1 LEU A 266      32.770  35.760  45.850  1.00  0.00           H
ATOM   3907  HB2 LEU A 266      33.770  34.300  46.130  1.00  0.00           H
ATOM   3908  CG  LEU A 266      33.360  34.630  44.090  1.00  0.00           C
ATOM   3909  HG  LEU A 266      33.930  35.210  43.370  1.00  0.00           H
ATOM   3910  CD1 LEU A 266      33.850  33.170  44.070  1.00  0.00           C
ATOM   3911 1HD1 LEU A 266      33.530  32.900  43.060  1.00  0.00           H
ATOM   3912 2HD1 LEU A 266      34.940  33.120  44.150  1.00  0.00           H
ATOM   3913 3HD1 LEU A 266      33.410  32.550  44.860  1.00  0.00           H
ATOM   3914  CD2 LEU A 266      31.930  34.760  43.710  1.00  0.00           C
ATOM   3915 1HD2 LEU A 266      31.770  34.100  42.860  1.00  0.00           H
ATOM   3916 2HD2 LEU A 266      31.140  34.600  44.450  1.00  0.00           H
ATOM   3917 3HD2 LEU A 266      31.700  35.730  43.250  1.00  0.00           H
ATOM   3918  C   LEU A 266      36.060  35.560  44.960  1.00  0.00           C
ATOM   3919  O   LEU A 266      36.780  34.790  45.660  1.00  0.00           O
ATOM   3920  N   SER A 267      36.410  35.850  43.710  1.00  0.00           N
ATOM   3921  H   SER A 267      35.770  36.440  43.200  1.00  0.00           H
ATOM   3922  CA  SER A 267      37.280  34.970  42.890  1.00  0.00           C
ATOM   3923  HA  SER A 267      37.550  34.140  43.530  1.00  0.00           H
ATOM   3924  CB  SER A 267      36.450  34.410  41.730  1.00  0.00           C
ATOM   3925  HB1 SER A 267      36.570  34.990  40.820  1.00  0.00           H
ATOM   3926  HB2 SER A 267      35.400  34.370  42.010  1.00  0.00           H
ATOM   3927  OG  SER A 267      36.910  33.110  41.420  1.00  0.00           O
ATOM   3928  HG  SER A 267      36.960  32.530  42.190  1.00  0.00           H
ATOM   3929  C   SER A 267      38.550  35.630  42.450  1.00  0.00           C
ATOM   3930  O   SER A 267      39.680  35.070  42.670  1.00  0.00           O
ATOM   3931  N   SER A 268      38.450  36.870  41.910  1.00  0.00           N
ATOM   3932  H   SER A 268      37.510  37.240  41.880  1.00  0.00           H
ATOM   3933  CA  SER A 268      39.560  37.550  41.180  1.00  0.00           C
ATOM   3934  HA  SER A 268      40.110  36.730  40.710  1.00  0.00           H
ATOM   3935  CB  SER A 268      39.050  38.490  40.070  1.00  0.00           C
ATOM   3936  HB1 SER A 268      38.380  37.900  39.450  1.00  0.00           H
ATOM   3937  HB2 SER A 268      39.850  38.890  39.440  1.00  0.00           H
ATOM   3938  OG  SER A 268      38.240  39.510  40.580  1.00  0.00           O
ATOM   3939  HG  SER A 268      37.310  39.350  40.740  1.00  0.00           H
ATOM   3940  C   SER A 268      40.490  38.330  42.160  1.00  0.00           C
ATOM   3941  O   SER A 268      41.410  39.020  41.730  1.00  0.00           O
ATOM   3942  N   LEU A 269      40.230  38.270  43.430  1.00  0.00           N
ATOM   3943  H   LEU A 269      39.550  37.600  43.780  1.00  0.00           H
ATOM   3944  CA  LEU A 269      40.810  39.250  44.340  1.00  0.00           C
ATOM   3945  HA  LEU A 269      41.100  40.120  43.760  1.00  0.00           H
ATOM   3946  CB  LEU A 269      39.760  39.800  45.230  1.00  0.00           C
ATOM   3947  HB1 LEU A 269      39.410  39.050  45.930  1.00  0.00           H
ATOM   3948  HB2 LEU A 269      38.920  40.060  44.590  1.00  0.00           H
ATOM   3949  CG  LEU A 269      40.230  41.060  46.040  1.00  0.00           C
ATOM   3950  HG  LEU A 269      41.130  40.840  46.620  1.00  0.00           H
ATOM   3951  CD1 LEU A 269      40.520  42.180  45.130  1.00  0.00           C
ATOM   3952 1HD1 LEU A 269      40.580  43.120  45.670  1.00  0.00           H
ATOM   3953 2HD1 LEU A 269      41.470  41.950  44.630  1.00  0.00           H
ATOM   3954 3HD1 LEU A 269      39.780  42.270  44.330  1.00  0.00           H
ATOM   3955  CD2 LEU A 269      39.060  41.410  46.980  1.00  0.00           C
ATOM   3956 1HD2 LEU A 269      39.330  42.260  47.610  1.00  0.00           H
ATOM   3957 2HD2 LEU A 269      38.150  41.560  46.390  1.00  0.00           H
ATOM   3958 3HD2 LEU A 269      38.960  40.540  47.620  1.00  0.00           H
ATOM   3959  C   LEU A 269      42.040  38.860  45.150  1.00  0.00           C
ATOM   3960  O   LEU A 269      43.040  39.650  45.300  1.00  0.00           O
ATOM   3961  N   CYS A 270      42.130  37.590  45.540  1.00  0.00           N
ATOM   3962  H   CYS A 270      41.360  37.030  45.210  1.00  0.00           H
ATOM   3963  CA  CYS A 270      43.180  36.840  46.370  1.00  0.00           C
ATOM   3964  HA  CYS A 270      43.650  37.480  47.110  1.00  0.00           H
ATOM   3965  CB  CYS A 270      42.670  35.670  47.120  1.00  0.00           C
ATOM   3966  HB1 CYS A 270      43.550  35.250  47.600  1.00  0.00           H
ATOM   3967  HB2 CYS A 270      42.440  34.850  46.440  1.00  0.00           H
ATOM   3968  SG  CYS A 270      41.250  35.990  48.160  1.00  0.00           S
ATOM   3969  HG  CYS A 270      40.370  36.000  47.160  1.00  0.00           H
ATOM   3970  C   CYS A 270      44.440  36.570  45.500  1.00  0.00           C
ATOM   3971  O   CYS A 270      45.290  35.820  46.000  1.00  0.00           O
ATOM   3972  N   LEU A 271      44.540  37.100  44.300  1.00  0.00           N
ATOM   3973  H   LEU A 271      43.960  37.890  44.080  1.00  0.00           H
ATOM   3974  CA  LEU A 271      45.540  36.750  43.260  1.00  0.00           C
ATOM   3975  HA  LEU A 271      46.490  36.600  43.780  1.00  0.00           H
ATOM   3976  CB  LEU A 271      45.200  35.450  42.580  1.00  0.00           C
ATOM   3977  HB1 LEU A 271      44.760  34.800  43.330  1.00  0.00           H
ATOM   3978  HB2 LEU A 271      46.200  35.070  42.390  1.00  0.00           H
ATOM   3979  CG  LEU A 271      44.320  35.380  41.310  1.00  0.00           C
ATOM   3980  HG  LEU A 271      44.630  36.060  40.510  1.00  0.00           H
ATOM   3981  CD1 LEU A 271      44.200  33.920  40.790  1.00  0.00           C
ATOM   3982 1HD1 LEU A 271      43.360  33.850  40.090  1.00  0.00           H
ATOM   3983 2HD1 LEU A 271      45.110  33.700  40.230  1.00  0.00           H
ATOM   3984 3HD1 LEU A 271      44.150  33.210  41.610  1.00  0.00           H
ATOM   3985  CD2 LEU A 271      42.910  35.800  41.690  1.00  0.00           C
ATOM   3986 1HD2 LEU A 271      42.260  35.750  40.820  1.00  0.00           H
ATOM   3987 2HD2 LEU A 271      42.590  35.050  42.410  1.00  0.00           H
ATOM   3988 3HD2 LEU A 271      42.930  36.760  42.200  1.00  0.00           H
ATOM   3989  C   LEU A 271      45.770  37.850  42.270  1.00  0.00           C
ATOM   3990  O   LEU A 271      44.870  38.660  41.970  1.00  0.00           O
ATOM   3991  N   VAL A 272      46.770  37.620  41.450  1.00  0.00           N
ATOM   3992  H   VAL A 272      47.500  37.000  41.770  1.00  0.00           H
ATOM   3993  CA  VAL A 272      46.880  38.060  40.070  1.00  0.00           C
ATOM   3994  HA  VAL A 272      45.920  38.400  39.670  1.00  0.00           H
ATOM   3995  CB  VAL A 272      47.960  39.140  40.010  1.00  0.00           C
ATOM   3996  HB  VAL A 272      48.890  38.690  39.650  1.00  0.00           H
ATOM   3997  CG1 VAL A 272      47.730  40.110  38.840  1.00  0.00           C
ATOM   3998 1HG1 VAL A 272      48.430  40.940  38.840  1.00  0.00           H
ATOM   3999 2HG1 VAL A 272      47.860  39.550  37.920  1.00  0.00           H
ATOM   4000 3HG1 VAL A 272      46.740  40.550  38.920  1.00  0.00           H
ATOM   4001  CG2 VAL A 272      48.130  40.010  41.270  1.00  0.00           C
ATOM   4002 1HG2 VAL A 272      48.760  40.880  41.080  1.00  0.00           H
ATOM   4003 2HG2 VAL A 272      47.150  40.450  41.440  1.00  0.00           H
ATOM   4004 3HG2 VAL A 272      48.490  39.370  42.070  1.00  0.00           H
ATOM   4005  C   VAL A 272      47.210  36.840  39.190  1.00  0.00           C
ATOM   4006  O   VAL A 272      47.870  35.910  39.620  1.00  0.00           O
ATOM   4007  N   LEU A 273      46.870  36.890  37.880  1.00  0.00           N
ATOM   4008  H   LEU A 273      46.600  37.810  37.550  1.00  0.00           H
ATOM   4009  CA  LEU A 273      47.160  35.970  36.770  1.00  0.00           C
ATOM   4010  HA  LEU A 273      47.670  35.110  37.190  1.00  0.00           H
ATOM   4011  CB  LEU A 273      45.930  35.330  36.230  1.00  0.00           C
ATOM   4012  HB1 LEU A 273      46.240  34.740  35.360  1.00  0.00           H
ATOM   4013  HB2 LEU A 273      45.410  36.230  35.900  1.00  0.00           H
ATOM   4014  CG  LEU A 273      45.190  34.370  37.210  1.00  0.00           C
ATOM   4015  HG  LEU A 273      45.180  34.790  38.210  1.00  0.00           H
ATOM   4016  CD1 LEU A 273      43.800  33.970  36.640  1.00  0.00           C
ATOM   4017 1HD1 LEU A 273      43.430  34.890  36.180  1.00  0.00           H
ATOM   4018 2HD1 LEU A 273      43.810  33.240  35.830  1.00  0.00           H
ATOM   4019 3HD1 LEU A 273      43.230  33.630  37.500  1.00  0.00           H
ATOM   4020  CD2 LEU A 273      45.930  32.980  37.490  1.00  0.00           C
ATOM   4021 1HD2 LEU A 273      45.220  32.320  37.980  1.00  0.00           H
ATOM   4022 2HD2 LEU A 273      46.190  32.490  36.550  1.00  0.00           H
ATOM   4023 3HD2 LEU A 273      46.770  33.190  38.160  1.00  0.00           H
ATOM   4024  C   LEU A 273      48.100  36.660  35.710  1.00  0.00           C
ATOM   4025  O   LEU A 273      48.200  37.850  35.770  1.00  0.00           O
ATOM   4026  N   SER A 274      48.790  35.860  34.960  1.00  0.00           N
ATOM   4027  H   SER A 274      48.600  34.870  35.050  1.00  0.00           H
ATOM   4028  CA  SER A 274      49.850  36.190  34.000  1.00  0.00           C
ATOM   4029  HA  SER A 274      49.610  37.090  33.430  1.00  0.00           H
ATOM   4030  CB  SER A 274      51.150  36.640  34.730  1.00  0.00           C
ATOM   4031  HB1 SER A 274      51.540  35.750  35.230  1.00  0.00           H
ATOM   4032  HB2 SER A 274      51.020  37.460  35.440  1.00  0.00           H
ATOM   4033  OG  SER A 274      52.080  37.040  33.810  1.00  0.00           O
ATOM   4034  HG  SER A 274      52.940  36.900  34.210  1.00  0.00           H
ATOM   4035  C   SER A 274      50.220  35.020  33.100  1.00  0.00           C
ATOM   4036  O   SER A 274      50.000  33.880  33.490  1.00  0.00           O
ATOM   4037  N   THR A 275      50.730  35.260  31.880  1.00  0.00           N
ATOM   4038  H   THR A 275      50.970  36.230  31.720  1.00  0.00           H
ATOM   4039  CA  THR A 275      51.160  34.280  30.910  1.00  0.00           C
ATOM   4040  HA  THR A 275      51.120  33.250  31.250  1.00  0.00           H
ATOM   4041  CB  THR A 275      50.350  34.380  29.630  1.00  0.00           C
ATOM   4042  HB  THR A 275      50.420  35.340  29.120  1.00  0.00           H
ATOM   4043  CG2 THR A 275      50.470  33.180  28.700  1.00  0.00           C
ATOM   4044 1HG2 THR A 275      49.830  32.340  28.990  1.00  0.00           H
ATOM   4045 2HG2 THR A 275      50.340  33.500  27.670  1.00  0.00           H
ATOM   4046 3HG2 THR A 275      51.440  32.730  28.900  1.00  0.00           H
ATOM   4047  OG1 THR A 275      49.040  34.270  30.040  1.00  0.00           O
ATOM   4048  HG1 THR A 275      48.950  34.870  30.790  1.00  0.00           H
ATOM   4049  C   THR A 275      52.580  34.470  30.550  1.00  0.00           C
ATOM   4050  O   THR A 275      52.950  35.590  30.210  1.00  0.00           O
ATOM   4051  N   ARG A 276      53.420  33.430  30.470  1.00  0.00           N
ATOM   4052  H   ARG A 276      52.970  32.570  30.750  1.00  0.00           H
ATOM   4053  CA  ARG A 276      54.890  33.410  30.320  1.00  0.00           C
ATOM   4054  HA  ARG A 276      55.220  34.270  29.740  1.00  0.00           H
ATOM   4055  CB  ARG A 276      55.580  33.470  31.680  1.00  0.00           C
ATOM   4056  HB1 ARG A 276      56.640  33.290  31.520  1.00  0.00           H
ATOM   4057  HB2 ARG A 276      55.180  32.630  32.260  1.00  0.00           H
ATOM   4058  CG  ARG A 276      55.360  34.780  32.530  1.00  0.00           C
ATOM   4059  HG1 ARG A 276      55.840  34.650  33.500  1.00  0.00           H
ATOM   4060  HG2 ARG A 276      54.280  34.920  32.570  1.00  0.00           H
ATOM   4061  CD  ARG A 276      55.820  36.180  31.970  1.00  0.00           C
ATOM   4062  HD1 ARG A 276      55.320  36.990  32.500  1.00  0.00           H
ATOM   4063  HD2 ARG A 276      55.490  36.280  30.940  1.00  0.00           H
ATOM   4064  NE  ARG A 276      57.260  36.390  31.980  1.00  0.00           N
ATOM   4065  HE  ARG A 276      57.800  35.760  32.540  1.00  0.00           H
ATOM   4066  CZ  ARG A 276      57.930  37.260  31.190  1.00  0.00           C
ATOM   4067  NH1 ARG A 276      59.200  37.320  31.280  1.00  0.00           N
ATOM   4068 1HH1 ARG A 276      59.630  36.710  31.960  1.00  0.00           H
ATOM   4069 2HH1 ARG A 276      59.700  37.960  30.680  1.00  0.00           H
ATOM   4070  NH2 ARG A 276      57.280  38.090  30.370  1.00  0.00           N
ATOM   4071 1HH2 ARG A 276      56.320  37.860  30.130  1.00  0.00           H
ATOM   4072 2HH2 ARG A 276      57.890  38.660  29.810  1.00  0.00           H
ATOM   4073  C   ARG A 276      55.240  32.190  29.520  1.00  0.00           C
ATOM   4074  OC1 ARG A 276      56.120  32.350  28.620  1.00  0.00           O
ATOM   4075  OC2 ARG A 276      54.550  31.150  29.540  1.00  0.00           O
ATOM   4076  H01 UNK B 277      38.720  44.660  43.950  1.00  0.00            
ATOM   4077  H06 UNK B 277      37.240  44.150  51.840  1.00  0.00            
ATOM   4078  H04 UNK B 277      38.360  44.910  52.790  1.00  0.00            
ATOM   4079  H03 UNK B 277      39.350  45.460  45.110  1.00  0.00            
ATOM   4080  H05 UNK B 277      36.840  45.470  52.920  1.00  0.00            
ATOM   4081  H02 UNK B 277      37.840  45.930  44.520  1.00  0.00            
ATOM   4082  O   UNK B 277      35.950  42.570  45.880  1.00  0.00            
ATOM   4083  O1  UNK B 277      35.970  44.020  44.290  1.00  0.00            
ATOM   4084  N   UNK B 277      38.420  45.140  44.820  1.00  0.00            
ATOM   4085  N1  UNK B 277      37.250  45.920  50.120  1.00  0.00            
ATOM   4086  N2  UNK B 277      38.040  47.220  51.900  1.00  0.00            
ATOM   4087  N3  UNK B 277      37.500  45.060  52.240  1.00  0.00            
ATOM   4088  C   UNK B 277      37.280  45.110  47.220  1.00  0.00            
ATOM   4089  C1  UNK B 277      37.090  44.190  48.380  1.00  0.00            
ATOM   4090  C2  UNK B 277      37.650  44.310  45.930  1.00  0.00            
ATOM   4091  C3  UNK B 277      36.520  44.780  49.600  1.00  0.00            
ATOM   4092  C4  UNK B 277      36.380  43.600  45.360  1.00  0.00            
ATOM   4093  C5  UNK B 277      37.840  46.010  51.280  1.00  0.00            
ATOM   4094  C6  UNK B 277      36.980  48.250  52.230  1.00  0.00            
ATOM   4095  C7  UNK B 277      39.260  47.520  52.560  1.00  0.00            
ATOM   4096  H   UNK B 277      37.990  45.890  47.530  1.00  0.00            
ATOM   4097  H1  UNK B 277      36.320  45.580  46.950  1.00  0.00            
ATOM   4098  H2  UNK B 277      36.370  43.450  48.000  1.00  0.00            
ATOM   4099  H3  UNK B 277      37.980  43.590  48.590  1.00  0.00            
ATOM   4100  H4  UNK B 277      38.340  43.540  46.260  1.00  0.00            
ATOM   4101  H5  UNK B 277      35.480  45.100  49.540  1.00  0.00            
ATOM   4102  H6  UNK B 277      36.410  44.040  50.390  1.00  0.00            
ATOM   4103  H7  UNK B 277      36.380  48.580  51.380  1.00  0.00            
ATOM   4104  H8  UNK B 277      37.440  49.190  52.560  1.00  0.00            
ATOM   4105  H9  UNK B 277      36.380  47.910  53.080  1.00  0.00            
ATOM   4106  H10 UNK B 277      39.440  46.820  53.390  1.00  0.00            
ATOM   4107  H11 UNK B 277      39.170  48.560  52.910  1.00  0.00            
ATOM   4108  H12 UNK B 277      40.050  47.450  51.800  1.00  0.00            
END
