# Supplementary material for: A multicentric consortium study demonstrates that dimethylarginine dimethylaminohydrolase 2 is not a dimethylarginine dimethylaminohydrolase
Source: Nat Commun. 2023 Jun 9;14:3392. doi: 10.1038/s41467-023-38467-9 (PMC10256801; doi:10.1038/s41467-023-38467-9)
Supplement: Supplementary file 9 — Source Data [file 41467_2023_38467_MOESM9_ESM.zip › Source Data/File 16.2_DDAH1-ModelA-MDS-poseA-final-1.pdb]

CRYST1   80.340   80.340   80.340  90.00  90.00  90.00 P 1           1
ATOM      1  N   GLY A   1      49.262  22.936  29.237  1.00  0.00           N
ATOM      2  H1  GLY A   1      49.202  23.812  29.742  1.00  0.00           H
ATOM      3  H2  GLY A   1      48.366  22.567  29.531  1.00  0.00           H
ATOM      4  H3  GLY A   1      50.103  22.463  29.555  1.00  0.00           H
ATOM      5  CA  GLY A   1      49.393  23.097  27.793  1.00  0.00           C
ATOM      6  HA1 GLY A   1      49.332  22.066  27.448  1.00  0.00           H
ATOM      7  HA2 GLY A   1      50.409  23.467  27.649  1.00  0.00           H
ATOM      8  C   GLY A   1      48.240  23.925  27.224  1.00  0.00           C
ATOM      9  O   GLY A   1      47.396  24.497  27.958  1.00  0.00           O
ATOM     10  N   LEU A   2      48.244  24.085  25.920  1.00  0.00           N
ATOM     11  H   LEU A   2      49.010  23.640  25.449  1.00  0.00           H
ATOM     12  CA  LEU A   2      47.190  24.735  25.169  1.00  0.00           C
ATOM     13  HA  LEU A   2      47.690  24.765  24.195  1.00  0.00           H
ATOM     14  CB  LEU A   2      45.895  23.812  24.949  1.00  0.00           C
ATOM     15  HB1 LEU A   2      45.225  24.149  24.151  1.00  0.00           H
ATOM     16  HB2 LEU A   2      45.241  23.874  25.815  1.00  0.00           H
ATOM     17  CG  LEU A   2      46.277  22.335  24.514  1.00  0.00           C
ATOM     18  HG  LEU A   2      47.006  21.971  25.242  1.00  0.00           H
ATOM     19  CD1 LEU A   2      44.970  21.439  24.569  1.00  0.00           C
ATOM     20 1HD1 LEU A   2      44.259  21.651  23.776  1.00  0.00           H
ATOM     21 2HD1 LEU A   2      45.291  20.402  24.549  1.00  0.00           H
ATOM     22 3HD1 LEU A   2      44.448  21.505  25.516  1.00  0.00           H
ATOM     23  CD2 LEU A   2      46.871  22.237  23.062  1.00  0.00           C
ATOM     24 1HD2 LEU A   2      46.987  21.245  22.611  1.00  0.00           H
ATOM     25 2HD2 LEU A   2      46.220  22.773  22.374  1.00  0.00           H
ATOM     26 3HD2 LEU A   2      47.887  22.616  22.929  1.00  0.00           H
ATOM     27  C   LEU A   2      46.873  26.208  25.560  1.00  0.00           C
ATOM     28  O   LEU A   2      45.809  26.733  25.355  1.00  0.00           O
ATOM     29  N   GLY A   3      47.894  26.900  26.099  1.00  0.00           N
ATOM     30  H   GLY A   3      48.830  26.534  26.168  1.00  0.00           H
ATOM     31  CA  GLY A   3      47.814  28.391  26.150  1.00  0.00           C
ATOM     32  HA1 GLY A   3      46.966  28.728  26.732  1.00  0.00           H
ATOM     33  HA2 GLY A   3      47.725  28.845  25.162  1.00  0.00           H
ATOM     34  C   GLY A   3      49.142  28.986  26.700  1.00  0.00           C
ATOM     35  O   GLY A   3      50.146  28.327  26.834  1.00  0.00           O
ATOM     36  N   ARG A   4      49.210  30.290  27.024  1.00  0.00           N
ATOM     37  H   ARG A   4      48.371  30.824  26.868  1.00  0.00           H
ATOM     38  CA  ARG A   4      50.447  31.013  27.360  1.00  0.00           C
ATOM     39  HA  ARG A   4      51.312  30.475  26.961  1.00  0.00           H
ATOM     40  CB  ARG A   4      50.300  32.508  26.717  1.00  0.00           C
ATOM     41  HB1 ARG A   4      49.559  33.031  27.327  1.00  0.00           H
ATOM     42  HB2 ARG A   4      49.964  32.343  25.692  1.00  0.00           H
ATOM     43  CG  ARG A   4      51.630  33.269  26.630  1.00  0.00           C
ATOM     44  HG1 ARG A   4      52.205  32.814  25.821  1.00  0.00           H
ATOM     45  HG2 ARG A   4      52.159  33.244  27.577  1.00  0.00           H
ATOM     46  CD  ARG A   4      51.296  34.721  26.302  1.00  0.00           C
ATOM     47  HD1 ARG A   4      50.724  35.133  27.139  1.00  0.00           H
ATOM     48  HD2 ARG A   4      50.693  34.890  25.407  1.00  0.00           H
ATOM     49  NE  ARG A   4      52.458  35.502  26.038  1.00  0.00           N
ATOM     50  HE  ARG A   4      52.696  35.533  25.052  1.00  0.00           H
ATOM     51  CZ  ARG A   4      53.249  36.208  26.815  1.00  0.00           C
ATOM     52  NH1 ARG A   4      54.172  36.860  26.222  1.00  0.00           N
ATOM     53 1HH1 ARG A   4      54.192  36.760  25.217  1.00  0.00           H
ATOM     54 2HH1 ARG A   4      54.840  37.408  26.743  1.00  0.00           H
ATOM     55  NH2 ARG A   4      53.028  36.201  28.061  1.00  0.00           N
ATOM     56 1HH2 ARG A   4      52.255  35.636  28.402  1.00  0.00           H
ATOM     57 2HH2 ARG A   4      53.709  36.643  28.645  1.00  0.00           H
ATOM     58  C   ARG A   4      50.656  30.950  28.908  1.00  0.00           C
ATOM     59  O   ARG A   4      51.757  30.832  29.342  1.00  0.00           O
ATOM     60  N   CYS A   5      49.614  31.170  29.749  1.00  0.00           N
ATOM     61  H   CYS A   5      48.720  31.135  29.279  1.00  0.00           H
ATOM     62  CA  CYS A   5      49.811  31.371  31.218  1.00  0.00           C
ATOM     63  HA  CYS A   5      50.678  31.974  31.469  1.00  0.00           H
ATOM     64  CB  CYS A   5      48.680  32.049  31.860  1.00  0.00           C
ATOM     65  HB1 CYS A   5      48.401  31.585  32.799  1.00  0.00           H
ATOM     66  HB2 CYS A   5      47.778  31.891  31.263  1.00  0.00           H
ATOM     67  SG  CYS A   5      48.907  33.891  32.058  1.00  0.00           S
ATOM     68  HG  CYS A   5      47.626  34.184  31.855  1.00  0.00           H
ATOM     69  C   CYS A   5      50.226  30.081  31.957  1.00  0.00           C
ATOM     70  O   CYS A   5      49.881  28.983  31.537  1.00  0.00           O
ATOM     71  N   SER A   6      50.980  30.173  33.048  1.00  0.00           N
ATOM     72  H   SER A   6      51.259  31.102  33.342  1.00  0.00           H
ATOM     73  CA  SER A   6      51.547  28.960  33.647  1.00  0.00           C
ATOM     74  HA  SER A   6      50.988  28.069  33.338  1.00  0.00           H
ATOM     75  CB  SER A   6      52.941  28.765  33.039  1.00  0.00           C
ATOM     76  HB1 SER A   6      52.969  28.605  31.964  1.00  0.00           H
ATOM     77  HB2 SER A   6      53.476  27.934  33.495  1.00  0.00           H
ATOM     78  OG  SER A   6      53.724  29.953  33.271  1.00  0.00           O
ATOM     79  HG  SER A   6      54.664  29.737  33.238  1.00  0.00           H
ATOM     80  C   SER A   6      51.628  28.861  35.169  1.00  0.00           C
ATOM     81  O   SER A   6      51.870  27.851  35.787  1.00  0.00           O
ATOM     82  N   HIS A   7      51.548  30.047  35.818  1.00  0.00           N
ATOM     83  H   HIS A   7      51.393  30.849  35.229  1.00  0.00           H
ATOM     84  CA  HIS A   7      52.205  30.349  37.082  1.00  0.00           C
ATOM     85  HA  HIS A   7      52.290  29.449  37.689  1.00  0.00           H
ATOM     86  CB  HIS A   7      53.591  30.916  36.807  1.00  0.00           C
ATOM     87  HB1 HIS A   7      53.471  31.786  36.161  1.00  0.00           H
ATOM     88  HB2 HIS A   7      54.255  30.222  36.297  1.00  0.00           H
ATOM     89  CG  HIS A   7      54.421  31.366  38.029  1.00  0.00           C
ATOM     90  ND1 HIS A   7      55.289  30.596  38.835  1.00  0.00           N
ATOM     91  CE1 HIS A   7      56.024  31.393  39.544  1.00  0.00           C
ATOM     92  HE1 HIS A   7      56.731  31.009  40.261  1.00  0.00           H
ATOM     93  NE2 HIS A   7      55.711  32.688  39.221  1.00  0.00           N
ATOM     94  HE2 HIS A   7      56.034  33.524  39.688  1.00  0.00           H
ATOM     95  CD2 HIS A   7      54.669  32.686  38.313  1.00  0.00           C
ATOM     96  HD2 HIS A   7      54.222  33.532  37.806  1.00  0.00           H
ATOM     97  C   HIS A   7      51.315  31.336  37.739  1.00  0.00           C
ATOM     98  O   HIS A   7      50.516  32.106  37.110  1.00  0.00           O
ATOM     99  N   ALA A   8      51.284  31.208  39.033  1.00  0.00           N
ATOM    100  H   ALA A   8      51.905  30.577  39.515  1.00  0.00           H
ATOM    101  CA  ALA A   8      50.319  31.966  39.832  1.00  0.00           C
ATOM    102  HA  ALA A   8      50.111  32.892  39.304  1.00  0.00           H
ATOM    103  CB  ALA A   8      49.083  31.077  39.918  1.00  0.00           C
ATOM    104  HB1 ALA A   8      49.409  30.104  40.280  1.00  0.00           H
ATOM    105  HB2 ALA A   8      48.410  31.603  40.600  1.00  0.00           H
ATOM    106  HB3 ALA A   8      48.558  31.039  38.959  1.00  0.00           H
ATOM    107  C   ALA A   8      50.868  32.321  41.208  1.00  0.00           C
ATOM    108  O   ALA A   8      51.847  31.750  41.658  1.00  0.00           O
ATOM    109  N   LEU A   9      50.213  33.339  41.849  1.00  0.00           N
ATOM    110  H   LEU A   9      49.338  33.598  41.416  1.00  0.00           H
ATOM    111  CA  LEU A   9      50.601  33.854  43.180  1.00  0.00           C
ATOM    112  HA  LEU A   9      51.215  33.184  43.769  1.00  0.00           H
ATOM    113  CB  LEU A   9      51.546  35.086  42.863  1.00  0.00           C
ATOM    114  HB1 LEU A   9      50.999  35.677  42.127  1.00  0.00           H
ATOM    115  HB2 LEU A   9      52.465  34.735  42.395  1.00  0.00           H
ATOM    116  CG  LEU A   9      51.735  36.050  44.049  1.00  0.00           C
ATOM    117  HG  LEU A   9      50.765  36.408  44.398  1.00  0.00           H
ATOM    118  CD1 LEU A   9      52.604  35.588  45.169  1.00  0.00           C
ATOM    119 1HD1 LEU A   9      52.043  34.756  45.574  1.00  0.00           H
ATOM    120 2HD1 LEU A   9      53.549  35.163  44.831  1.00  0.00           H
ATOM    121 3HD1 LEU A   9      52.763  36.380  45.906  1.00  0.00           H
ATOM    122  CD2 LEU A   9      52.271  37.303  43.394  1.00  0.00           C
ATOM    123 1HD2 LEU A   9      53.235  37.134  42.911  1.00  0.00           H
ATOM    124 2HD2 LEU A   9      51.583  37.813  42.718  1.00  0.00           H
ATOM    125 3HD2 LEU A   9      52.432  37.950  44.256  1.00  0.00           H
ATOM    126  C   LEU A   9      49.376  34.048  44.126  1.00  0.00           C
ATOM    127  O   LEU A   9      48.379  34.661  43.631  1.00  0.00           O
ATOM    128  N   ILE A  10      49.460  33.562  45.337  1.00  0.00           N
ATOM    129  H   ILE A  10      50.318  33.090  45.598  1.00  0.00           H
ATOM    130  CA  ILE A  10      48.549  33.958  46.428  1.00  0.00           C
ATOM    131  HA  ILE A  10      47.997  34.853  46.121  1.00  0.00           H
ATOM    132  CB  ILE A  10      47.606  32.814  46.800  1.00  0.00           C
ATOM    133  HB  ILE A  10      47.019  33.096  47.683  1.00  0.00           H
ATOM    134  CG2 ILE A  10      46.579  32.724  45.623  1.00  0.00           C
ATOM    135 1HG2 ILE A  10      46.310  33.718  45.260  1.00  0.00           H
ATOM    136 2HG2 ILE A  10      46.983  32.191  44.768  1.00  0.00           H
ATOM    137 3HG2 ILE A  10      45.656  32.211  45.900  1.00  0.00           H
ATOM    138  CG1 ILE A  10      48.270  31.498  47.181  1.00  0.00           C
ATOM    139 1HG1 ILE A  10      48.893  31.728  48.050  1.00  0.00           H
ATOM    140 2HG1 ILE A  10      48.897  31.185  46.343  1.00  0.00           H
ATOM    141  CD  ILE A  10      47.272  30.351  47.360  1.00  0.00           C
ATOM    142  HD1 ILE A  10      47.856  29.622  47.925  1.00  0.00           H
ATOM    143  HD2 ILE A  10      46.379  30.598  47.926  1.00  0.00           H
ATOM    144  HD3 ILE A  10      46.909  29.979  46.399  1.00  0.00           H
ATOM    145  C   ILE A  10      49.323  34.455  47.684  1.00  0.00           C
ATOM    146  O   ILE A  10      50.502  34.221  47.686  1.00  0.00           O
ATOM    147  N   ARG A  11      48.657  34.990  48.684  1.00  0.00           N
ATOM    148  H   ARG A  11      47.663  34.977  48.569  1.00  0.00           H
ATOM    149  CA  ARG A  11      49.253  35.457  49.918  1.00  0.00           C
ATOM    150  HA  ARG A  11      50.182  34.908  50.097  1.00  0.00           H
ATOM    151  CB  ARG A  11      49.504  36.944  49.844  1.00  0.00           C
ATOM    152  HB1 ARG A  11      48.583  37.475  49.615  1.00  0.00           H
ATOM    153  HB2 ARG A  11      50.123  37.037  48.955  1.00  0.00           H
ATOM    154  CG  ARG A  11      50.230  37.459  51.055  1.00  0.00           C
ATOM    155  HG1 ARG A  11      51.134  36.844  51.123  1.00  0.00           H
ATOM    156  HG2 ARG A  11      49.564  37.386  51.917  1.00  0.00           H
ATOM    157  CD  ARG A  11      50.723  38.878  50.910  1.00  0.00           C
ATOM    158  HD1 ARG A  11      50.105  39.564  51.492  1.00  0.00           H
ATOM    159  HD2 ARG A  11      50.621  39.141  49.853  1.00  0.00           H
ATOM    160  NE  ARG A  11      52.162  39.083  51.264  1.00  0.00           N
ATOM    161  HE  ARG A  11      52.673  38.323  51.678  1.00  0.00           H
ATOM    162  CZ  ARG A  11      52.882  40.126  51.014  1.00  0.00           C
ATOM    163  NH1 ARG A  11      52.495  41.149  50.319  1.00  0.00           N
ATOM    164 1HH1 ARG A  11      51.541  41.179  49.980  1.00  0.00           H
ATOM    165 2HH1 ARG A  11      53.165  41.851  50.036  1.00  0.00           H
ATOM    166  NH2 ARG A  11      54.127  40.046  51.277  1.00  0.00           N
ATOM    167 1HH2 ARG A  11      54.527  39.401  51.936  1.00  0.00           H
ATOM    168 2HH2 ARG A  11      54.786  40.714  50.892  1.00  0.00           H
ATOM    169  C   ARG A  11      48.345  35.105  51.093  1.00  0.00           C
ATOM    170  O   ARG A  11      47.179  35.411  51.038  1.00  0.00           O
ATOM    171  N   GLY A  12      48.863  34.514  52.164  1.00  0.00           N
ATOM    172  H   GLY A  12      49.863  34.443  52.230  1.00  0.00           H
ATOM    173  CA  GLY A  12      48.078  34.049  53.342  1.00  0.00           C
ATOM    174  HA1 GLY A  12      48.663  33.474  54.055  1.00  0.00           H
ATOM    175  HA2 GLY A  12      47.306  33.383  52.950  1.00  0.00           H
ATOM    176  C   GLY A  12      47.564  35.153  54.237  1.00  0.00           C
ATOM    177  O   GLY A  12      47.903  36.353  54.129  1.00  0.00           O
ATOM    178  N   VAL A  13      46.743  34.710  55.145  1.00  0.00           N
ATOM    179  H   VAL A  13      46.462  33.747  55.179  1.00  0.00           H
ATOM    180  CA  VAL A  13      45.866  35.628  55.908  1.00  0.00           C
ATOM    181  HA  VAL A  13      45.695  36.469  55.240  1.00  0.00           H
ATOM    182  CB  VAL A  13      44.442  35.035  56.196  1.00  0.00           C
ATOM    183  HB  VAL A  13      44.405  34.259  56.966  1.00  0.00           H
ATOM    184  CG1 VAL A  13      43.456  36.132  56.572  1.00  0.00           C
ATOM    185 1HG1 VAL A  13      43.787  36.743  57.409  1.00  0.00           H
ATOM    186 2HG1 VAL A  13      43.294  36.822  55.744  1.00  0.00           H
ATOM    187 3HG1 VAL A  13      42.532  35.684  56.942  1.00  0.00           H
ATOM    188  CG2 VAL A  13      43.846  34.461  54.868  1.00  0.00           C
ATOM    189 1HG2 VAL A  13      42.762  34.346  54.886  1.00  0.00           H
ATOM    190 2HG2 VAL A  13      44.135  35.130  54.061  1.00  0.00           H
ATOM    191 3HG2 VAL A  13      44.383  33.553  54.589  1.00  0.00           H
ATOM    192  C   VAL A  13      46.447  36.186  57.231  1.00  0.00           C
ATOM    193  O   VAL A  13      46.872  35.325  58.040  1.00  0.00           O
ATOM    194  N   PRO A  14      46.555  37.520  57.502  1.00  0.00           N
ATOM    195  CD  PRO A  14      46.432  38.505  56.421  1.00  0.00           C
ATOM    196  HD1 PRO A  14      45.392  38.551  56.124  1.00  0.00           H
ATOM    197  HD2 PRO A  14      47.171  38.375  55.623  1.00  0.00           H
ATOM    198  CG  PRO A  14      46.817  39.831  57.111  1.00  0.00           C
ATOM    199  HG1 PRO A  14      45.914  40.221  57.582  1.00  0.00           H
ATOM    200  HG2 PRO A  14      47.183  40.584  56.410  1.00  0.00           H
ATOM    201  CB  PRO A  14      47.828  39.389  58.252  1.00  0.00           C
ATOM    202  HB1 PRO A  14      47.928  40.082  59.084  1.00  0.00           H
ATOM    203  HB2 PRO A  14      48.807  39.163  57.827  1.00  0.00           H
ATOM    204  CA  PRO A  14      47.219  38.051  58.710  1.00  0.00           C
ATOM    205  HA  PRO A  14      48.004  37.318  58.906  1.00  0.00           H
ATOM    206  C   PRO A  14      46.327  38.189  59.901  1.00  0.00           C
ATOM    207  O   PRO A  14      45.111  38.249  59.740  1.00  0.00           O
ATOM    208  N   GLU A  15      47.031  38.459  61.025  1.00  0.00           N
ATOM    209  H   GLU A  15      48.032  38.333  61.027  1.00  0.00           H
ATOM    210  CA  GLU A  15      46.258  38.617  62.284  1.00  0.00           C
ATOM    211  HA  GLU A  15      45.414  37.935  62.204  1.00  0.00           H
ATOM    212  CB  GLU A  15      47.102  38.133  63.451  1.00  0.00           C
ATOM    213  HB1 GLU A  15      47.908  38.811  63.722  1.00  0.00           H
ATOM    214  HB2 GLU A  15      47.624  37.210  63.184  1.00  0.00           H
ATOM    215  CG  GLU A  15      46.220  37.958  64.726  1.00  0.00           C
ATOM    216  HG1 GLU A  15      45.494  37.161  64.586  1.00  0.00           H
ATOM    217  HG2 GLU A  15      45.630  38.853  64.923  1.00  0.00           H
ATOM    218  CD  GLU A  15      47.092  37.671  65.957  1.00  0.00           C
ATOM    219  OE1 GLU A  15      48.158  36.933  65.898  1.00  0.00           O
ATOM    220  OE2 GLU A  15      46.725  38.037  67.067  1.00  0.00           O
ATOM    221  C   GLU A  15      45.630  40.050  62.457  1.00  0.00           C
ATOM    222  O   GLU A  15      44.520  40.202  63.029  1.00  0.00           O
ATOM    223  N   SER A  16      46.303  41.039  61.954  1.00  0.00           N
ATOM    224  H   SER A  16      47.155  40.872  61.431  1.00  0.00           H
ATOM    225  CA  SER A  16      45.764  42.475  61.910  1.00  0.00           C
ATOM    226  HA  SER A  16      45.659  42.784  62.950  1.00  0.00           H
ATOM    227  CB  SER A  16      46.818  43.343  61.151  1.00  0.00           C
ATOM    228  HB1 SER A  16      47.744  43.272  61.730  1.00  0.00           H
ATOM    229  HB2 SER A  16      46.579  44.398  60.970  1.00  0.00           H
ATOM    230  OG  SER A  16      47.041  42.764  59.869  1.00  0.00           O
ATOM    231  HG  SER A  16      47.770  43.233  59.459  1.00  0.00           H
ATOM    232  C   SER A  16      44.391  42.546  61.161  1.00  0.00           C
ATOM    233  O   SER A  16      43.409  43.189  61.609  1.00  0.00           O
ATOM    234  N   LEU A  17      44.332  41.849  60.053  1.00  0.00           N
ATOM    235  H   LEU A  17      45.173  41.368  59.762  1.00  0.00           H
ATOM    236  CA  LEU A  17      43.106  41.688  59.280  1.00  0.00           C
ATOM    237  HA  LEU A  17      42.781  42.733  59.247  1.00  0.00           H
ATOM    238  CB  LEU A  17      43.573  41.035  57.998  1.00  0.00           C
ATOM    239  HB1 LEU A  17      44.086  40.100  58.208  1.00  0.00           H
ATOM    240  HB2 LEU A  17      44.225  41.752  57.515  1.00  0.00           H
ATOM    241  CG  LEU A  17      42.374  40.790  57.008  1.00  0.00           C
ATOM    242  HG  LEU A  17      41.496  40.381  57.504  1.00  0.00           H
ATOM    243  CD1 LEU A  17      41.935  42.022  56.290  1.00  0.00           C
ATOM    244 1HD1 LEU A  17      42.648  42.265  55.507  1.00  0.00           H
ATOM    245 2HD1 LEU A  17      41.022  41.799  55.722  1.00  0.00           H
ATOM    246 3HD1 LEU A  17      41.829  42.927  56.901  1.00  0.00           H
ATOM    247  CD2 LEU A  17      42.767  39.795  55.936  1.00  0.00           C
ATOM    248 1HD2 LEU A  17      42.215  39.962  55.014  1.00  0.00           H
ATOM    249 2HD2 LEU A  17      43.814  39.995  55.722  1.00  0.00           H
ATOM    250 3HD2 LEU A  17      42.575  38.776  56.269  1.00  0.00           H
ATOM    251  C   LEU A  17      42.026  40.862  60.022  1.00  0.00           C
ATOM    252  O   LEU A  17      40.781  41.105  59.918  1.00  0.00           O
ATOM    253  N   ALA A  18      42.428  39.830  60.847  1.00  0.00           N
ATOM    254  H   ALA A  18      43.396  39.559  60.768  1.00  0.00           H
ATOM    255  CA  ALA A  18      41.502  38.844  61.466  1.00  0.00           C
ATOM    256  HA  ALA A  18      40.900  38.395  60.683  1.00  0.00           H
ATOM    257  CB  ALA A  18      42.358  37.738  62.049  1.00  0.00           C
ATOM    258  HB1 ALA A  18      43.058  38.136  62.783  1.00  0.00           H
ATOM    259  HB2 ALA A  18      41.768  36.935  62.485  1.00  0.00           H
ATOM    260  HB3 ALA A  18      43.072  37.408  61.292  1.00  0.00           H
ATOM    261  C   ALA A  18      40.580  39.405  62.517  1.00  0.00           C
ATOM    262  O   ALA A  18      39.749  38.571  62.922  1.00  0.00           O
ATOM    263  N   SER A  19      40.790  40.666  62.944  1.00  0.00           N
ATOM    264  H   SER A  19      41.556  41.106  62.458  1.00  0.00           H
ATOM    265  CA  SER A  19      39.966  41.366  63.998  1.00  0.00           C
ATOM    266  HA  SER A  19      39.819  40.746  64.876  1.00  0.00           H
ATOM    267  CB  SER A  19      40.749  42.524  64.517  1.00  0.00           C
ATOM    268  HB1 SER A  19      40.178  43.375  64.864  1.00  0.00           H
ATOM    269  HB2 SER A  19      41.403  42.837  63.702  1.00  0.00           H
ATOM    270  OG  SER A  19      41.508  41.881  65.522  1.00  0.00           O
ATOM    271  HG  SER A  19      42.177  42.521  65.796  1.00  0.00           H
ATOM    272  C   SER A  19      38.703  41.988  63.456  1.00  0.00           C
ATOM    273  O   SER A  19      37.744  42.215  64.207  1.00  0.00           O
ATOM    274  N   GLY A  20      38.610  42.169  62.134  1.00  0.00           N
ATOM    275  H   GLY A  20      39.398  42.053  61.511  1.00  0.00           H
ATOM    276  CA  GLY A  20      37.394  42.669  61.501  1.00  0.00           C
ATOM    277  HA1 GLY A  20      36.542  42.109  61.885  1.00  0.00           H
ATOM    278  HA2 GLY A  20      37.479  42.381  60.453  1.00  0.00           H
ATOM    279  C   GLY A  20      36.999  44.150  61.615  1.00  0.00           C
ATOM    280  O   GLY A  20      37.494  44.912  62.399  1.00  0.00           O
ATOM    281  N   GLU A  21      36.279  44.598  60.619  1.00  0.00           N
ATOM    282  H   GLU A  21      36.005  43.942  59.905  1.00  0.00           H
ATOM    283  CA  GLU A  21      35.655  45.924  60.623  1.00  0.00           C
ATOM    284  HA  GLU A  21      36.213  46.563  61.299  1.00  0.00           H
ATOM    285  CB  GLU A  21      35.723  46.423  59.196  1.00  0.00           C
ATOM    286  HB1 GLU A  21      35.312  45.650  58.562  1.00  0.00           H
ATOM    287  HB2 GLU A  21      36.785  46.451  58.936  1.00  0.00           H
ATOM    288  CG  GLU A  21      35.197  47.830  58.841  1.00  0.00           C
ATOM    289  HG1 GLU A  21      34.149  47.864  59.160  1.00  0.00           H
ATOM    290  HG2 GLU A  21      35.081  47.931  57.764  1.00  0.00           H
ATOM    291  CD  GLU A  21      35.991  49.018  59.428  1.00  0.00           C
ATOM    292  OE1 GLU A  21      37.272  49.016  59.325  1.00  0.00           O
ATOM    293  OE2 GLU A  21      35.363  49.991  59.912  1.00  0.00           O
ATOM    294  C   GLU A  21      34.215  45.734  61.208  1.00  0.00           C
ATOM    295  O   GLU A  21      33.500  46.745  61.313  1.00  0.00           O
ATOM    296  N   GLY A  22      33.766  44.520  61.549  1.00  0.00           N
ATOM    297  H   GLY A  22      34.316  43.721  61.260  1.00  0.00           H
ATOM    298  CA  GLY A  22      32.506  44.214  62.142  1.00  0.00           C
ATOM    299  HA1 GLY A  22      32.177  45.053  62.761  1.00  0.00           H
ATOM    300  HA2 GLY A  22      32.670  43.303  62.712  1.00  0.00           H
ATOM    301  C   GLY A  22      31.369  43.769  61.278  1.00  0.00           C
ATOM    302  O   GLY A  22      31.358  43.969  60.033  1.00  0.00           O
ATOM    303  N   ALA A  23      30.359  43.035  61.829  1.00  0.00           N
ATOM    304  H   ALA A  23      30.367  42.821  62.825  1.00  0.00           H
ATOM    305  CA  ALA A  23      29.133  42.617  61.110  1.00  0.00           C
ATOM    306  HA  ALA A  23      29.327  41.983  60.238  1.00  0.00           H
ATOM    307  CB  ALA A  23      28.273  41.603  61.949  1.00  0.00           C
ATOM    308  HB1 ALA A  23      28.302  41.892  62.996  1.00  0.00           H
ATOM    309  HB2 ALA A  23      27.257  41.826  61.630  1.00  0.00           H
ATOM    310  HB3 ALA A  23      28.442  40.528  61.792  1.00  0.00           H
ATOM    311  C   ALA A  23      28.312  43.899  60.720  1.00  0.00           C
ATOM    312  O   ALA A  23      27.741  43.950  59.629  1.00  0.00           O
ATOM    313  N   GLY A  24      28.413  45.020  61.510  1.00  0.00           N
ATOM    314  H   GLY A  24      28.970  45.037  62.356  1.00  0.00           H
ATOM    315  CA  GLY A  24      27.924  46.389  61.085  1.00  0.00           C
ATOM    316  HA1 GLY A  24      28.021  47.132  61.883  1.00  0.00           H
ATOM    317  HA2 GLY A  24      26.869  46.206  60.873  1.00  0.00           H
ATOM    318  C   GLY A  24      28.608  47.022  59.817  1.00  0.00           C
ATOM    319  O   GLY A  24      28.122  47.998  59.227  1.00  0.00           O
ATOM    320  N   ALA A  25      29.593  46.300  59.230  1.00  0.00           N
ATOM    321  H   ALA A  25      30.192  45.848  59.903  1.00  0.00           H
ATOM    322  CA  ALA A  25      30.291  46.549  58.022  1.00  0.00           C
ATOM    323  HA  ALA A  25      29.803  47.314  57.418  1.00  0.00           H
ATOM    324  CB  ALA A  25      31.733  47.141  58.258  1.00  0.00           C
ATOM    325  HB1 ALA A  25      32.369  47.005  57.380  1.00  0.00           H
ATOM    326  HB2 ALA A  25      31.673  48.209  58.495  1.00  0.00           H
ATOM    327  HB3 ALA A  25      32.151  46.625  59.114  1.00  0.00           H
ATOM    328  C   ALA A  25      30.330  45.394  57.067  1.00  0.00           C
ATOM    329  O   ALA A  25      30.804  45.589  55.913  1.00  0.00           O
ATOM    330  N   GLY A  26      29.775  44.245  57.474  1.00  0.00           N
ATOM    331  H   GLY A  26      29.498  44.281  58.440  1.00  0.00           H
ATOM    332  CA  GLY A  26      29.677  42.977  56.773  1.00  0.00           C
ATOM    333  HA1 GLY A  26      29.568  43.246  55.721  1.00  0.00           H
ATOM    334  HA2 GLY A  26      28.824  42.417  57.157  1.00  0.00           H
ATOM    335  C   GLY A  26      30.974  42.060  56.898  1.00  0.00           C
ATOM    336  O   GLY A  26      31.059  41.069  56.184  1.00  0.00           O
ATOM    337  N   LEU A  27      31.881  42.495  57.788  1.00  0.00           N
ATOM    338  H   LEU A  27      31.758  43.369  58.285  1.00  0.00           H
ATOM    339  CA  LEU A  27      33.278  41.902  57.932  1.00  0.00           C
ATOM    340  HA  LEU A  27      33.328  41.008  57.312  1.00  0.00           H
ATOM    341  CB  LEU A  27      34.156  42.901  57.292  1.00  0.00           C
ATOM    342  HB1 LEU A  27      35.173  42.522  57.446  1.00  0.00           H
ATOM    343  HB2 LEU A  27      34.157  43.811  57.890  1.00  0.00           H
ATOM    344  CG  LEU A  27      33.970  43.349  55.796  1.00  0.00           C
ATOM    345  HG  LEU A  27      32.944  43.657  55.619  1.00  0.00           H
ATOM    346  CD1 LEU A  27      34.934  44.517  55.608  1.00  0.00           C
ATOM    347 1HD1 LEU A  27      34.712  45.239  56.394  1.00  0.00           H
ATOM    348 2HD1 LEU A  27      35.969  44.202  55.745  1.00  0.00           H
ATOM    349 3HD1 LEU A  27      34.850  44.873  54.583  1.00  0.00           H
ATOM    350  CD2 LEU A  27      34.250  42.198  54.838  1.00  0.00           C
ATOM    351 1HD2 LEU A  27      33.596  41.327  54.912  1.00  0.00           H
ATOM    352 2HD2 LEU A  27      34.106  42.715  53.889  1.00  0.00           H
ATOM    353 3HD2 LEU A  27      35.283  41.866  54.849  1.00  0.00           H
ATOM    354  C   LEU A  27      33.705  41.557  59.388  1.00  0.00           C
ATOM    355  O   LEU A  27      34.663  42.104  59.921  1.00  0.00           O
ATOM    356  N   PRO A  28      32.977  40.632  60.067  1.00  0.00           N
ATOM    357  CD  PRO A  28      31.818  40.013  59.521  1.00  0.00           C
ATOM    358  HD1 PRO A  28      31.983  39.649  58.501  1.00  0.00           H
ATOM    359  HD2 PRO A  28      30.959  40.669  59.475  1.00  0.00           H
ATOM    360  CG  PRO A  28      31.476  38.886  60.405  1.00  0.00           C
ATOM    361  HG1 PRO A  28      31.848  37.879  60.210  1.00  0.00           H
ATOM    362  HG2 PRO A  28      30.403  38.679  60.409  1.00  0.00           H
ATOM    363  CB  PRO A  28      31.960  39.385  61.788  1.00  0.00           C
ATOM    364  HB1 PRO A  28      32.246  38.522  62.382  1.00  0.00           H
ATOM    365  HB2 PRO A  28      31.220  40.047  62.222  1.00  0.00           H
ATOM    366  CA  PRO A  28      33.226  40.194  61.444  1.00  0.00           C
ATOM    367  HA  PRO A  28      33.289  41.083  62.069  1.00  0.00           H
ATOM    368  C   PRO A  28      34.494  39.272  61.591  1.00  0.00           C
ATOM    369  O   PRO A  28      34.939  38.516  60.695  1.00  0.00           O
ATOM    370  N   ALA A  29      35.131  39.352  62.748  1.00  0.00           N
ATOM    371  H   ALA A  29      34.790  40.080  63.360  1.00  0.00           H
ATOM    372  CA  ALA A  29      36.339  38.631  63.169  1.00  0.00           C
ATOM    373  HA  ALA A  29      37.159  39.172  62.698  1.00  0.00           H
ATOM    374  CB  ALA A  29      36.473  38.829  64.613  1.00  0.00           C
ATOM    375  HB1 ALA A  29      37.368  38.314  64.949  1.00  0.00           H
ATOM    376  HB2 ALA A  29      36.427  39.855  64.971  1.00  0.00           H
ATOM    377  HB3 ALA A  29      35.666  38.235  65.054  1.00  0.00           H
ATOM    378  C   ALA A  29      36.433  37.152  62.688  1.00  0.00           C
ATOM    379  O   ALA A  29      35.479  36.409  62.772  1.00  0.00           O
ATOM    380  N   LEU A  30      37.641  36.651  62.259  1.00  0.00           N
ATOM    381  H   LEU A  30      38.446  37.230  62.445  1.00  0.00           H
ATOM    382  CA  LEU A  30      37.926  35.298  61.744  1.00  0.00           C
ATOM    383  HA  LEU A  30      37.046  35.003  61.173  1.00  0.00           H
ATOM    384  CB  LEU A  30      39.117  35.529  60.750  1.00  0.00           C
ATOM    385  HB1 LEU A  30      39.253  34.586  60.220  1.00  0.00           H
ATOM    386  HB2 LEU A  30      39.973  35.686  61.404  1.00  0.00           H
ATOM    387  CG  LEU A  30      39.034  36.667  59.575  1.00  0.00           C
ATOM    388  HG  LEU A  30      39.004  37.611  60.116  1.00  0.00           H
ATOM    389  CD1 LEU A  30      40.136  36.634  58.556  1.00  0.00           C
ATOM    390 1HD1 LEU A  30      39.892  35.862  57.819  1.00  0.00           H
ATOM    391 2HD1 LEU A  30      40.161  37.616  58.103  1.00  0.00           H
ATOM    392 3HD1 LEU A  30      41.144  36.435  58.919  1.00  0.00           H
ATOM    393  CD2 LEU A  30      37.746  36.555  58.807  1.00  0.00           C
ATOM    394 1HD2 LEU A  30      36.917  36.876  59.449  1.00  0.00           H
ATOM    395 2HD2 LEU A  30      37.733  37.239  57.956  1.00  0.00           H
ATOM    396 3HD2 LEU A  30      37.399  35.555  58.546  1.00  0.00           H
ATOM    397  C   LEU A  30      38.117  34.143  62.711  1.00  0.00           C
ATOM    398  O   LEU A  30      38.615  34.342  63.792  1.00  0.00           O
ATOM    399  N   ASP A  31      37.502  32.985  62.408  1.00  0.00           N
ATOM    400  H   ASP A  31      36.866  32.990  61.626  1.00  0.00           H
ATOM    401  CA  ASP A  31      38.196  31.723  62.517  1.00  0.00           C
ATOM    402  HA  ASP A  31      38.478  31.681  63.572  1.00  0.00           H
ATOM    403  CB  ASP A  31      37.144  30.605  62.355  1.00  0.00           C
ATOM    404  HB1 ASP A  31      36.666  30.636  61.374  1.00  0.00           H
ATOM    405  HB2 ASP A  31      36.433  30.625  63.182  1.00  0.00           H
ATOM    406  CG  ASP A  31      37.788  29.171  62.444  1.00  0.00           C
ATOM    407  OD1 ASP A  31      37.057  28.178  62.352  1.00  0.00           O
ATOM    408  OD2 ASP A  31      39.009  29.161  62.525  1.00  0.00           O
ATOM    409  C   ASP A  31      39.400  31.617  61.655  1.00  0.00           C
ATOM    410  O   ASP A  31      39.270  31.218  60.532  1.00  0.00           O
ATOM    411  N   LEU A  32      40.576  32.123  62.178  1.00  0.00           N
ATOM    412  H   LEU A  32      40.546  32.633  63.045  1.00  0.00           H
ATOM    413  CA  LEU A  32      41.707  32.483  61.389  1.00  0.00           C
ATOM    414  HA  LEU A  32      41.311  32.982  60.500  1.00  0.00           H
ATOM    415  CB  LEU A  32      42.483  33.434  62.282  1.00  0.00           C
ATOM    416  HB1 LEU A  32      42.634  32.920  63.238  1.00  0.00           H
ATOM    417  HB2 LEU A  32      41.901  34.297  62.581  1.00  0.00           H
ATOM    418  CG  LEU A  32      43.839  33.769  61.656  1.00  0.00           C
ATOM    419  HG  LEU A  32      44.429  32.875  61.477  1.00  0.00           H
ATOM    420  CD1 LEU A  32      43.719  34.592  60.342  1.00  0.00           C
ATOM    421 1HD1 LEU A  32      44.705  35.038  60.177  1.00  0.00           H
ATOM    422 2HD1 LEU A  32      43.431  33.969  59.495  1.00  0.00           H
ATOM    423 3HD1 LEU A  32      42.923  35.340  60.393  1.00  0.00           H
ATOM    424  CD2 LEU A  32      44.610  34.483  62.734  1.00  0.00           C
ATOM    425 1HD2 LEU A  32      45.678  34.400  62.532  1.00  0.00           H
ATOM    426 2HD2 LEU A  32      44.236  35.507  62.812  1.00  0.00           H
ATOM    427 3HD2 LEU A  32      44.409  34.048  63.714  1.00  0.00           H
ATOM    428  C   LEU A  32      42.495  31.266  60.715  1.00  0.00           C
ATOM    429  O   LEU A  32      42.898  31.439  59.542  1.00  0.00           O
ATOM    430  N   ALA A  33      42.467  30.141  61.402  1.00  0.00           N
ATOM    431  H   ALA A  33      42.201  30.119  62.380  1.00  0.00           H
ATOM    432  CA  ALA A  33      42.911  28.898  60.786  1.00  0.00           C
ATOM    433  HA  ALA A  33      43.879  29.178  60.364  1.00  0.00           H
ATOM    434  CB  ALA A  33      43.081  27.795  61.810  1.00  0.00           C
ATOM    435  HB1 ALA A  33      43.233  26.820  61.353  1.00  0.00           H
ATOM    436  HB2 ALA A  33      43.954  27.998  62.442  1.00  0.00           H
ATOM    437  HB3 ALA A  33      42.118  27.703  62.313  1.00  0.00           H
ATOM    438  C   ALA A  33      42.018  28.440  59.701  1.00  0.00           C
ATOM    439  O   ALA A  33      42.432  28.046  58.624  1.00  0.00           O
ATOM    440  N   LYS A  34      40.717  28.619  59.838  1.00  0.00           N
ATOM    441  H   LYS A  34      40.418  28.902  60.768  1.00  0.00           H
ATOM    442  CA  LYS A  34      39.705  28.357  58.771  1.00  0.00           C
ATOM    443  HA  LYS A  34      39.906  27.343  58.441  1.00  0.00           H
ATOM    444  CB  LYS A  34      38.324  28.409  59.260  1.00  0.00           C
ATOM    445  HB1 LYS A  34      38.093  29.368  59.721  1.00  0.00           H
ATOM    446  HB2 LYS A  34      38.245  27.652  60.031  1.00  0.00           H
ATOM    447  CG  LYS A  34      37.379  27.999  58.133  1.00  0.00           C
ATOM    448  HG1 LYS A  34      37.719  27.078  57.650  1.00  0.00           H
ATOM    449  HG2 LYS A  34      37.401  28.759  57.359  1.00  0.00           H
ATOM    450  CD  LYS A  34      36.025  27.725  58.922  1.00  0.00           C
ATOM    451  HD1 LYS A  34      35.872  28.508  59.664  1.00  0.00           H
ATOM    452  HD2 LYS A  34      36.148  26.767  59.419  1.00  0.00           H
ATOM    453  CE  LYS A  34      34.786  27.560  57.974  1.00  0.00           C
ATOM    454  HE1 LYS A  34      33.907  27.431  58.612  1.00  0.00           H
ATOM    455  HE2 LYS A  34      34.970  26.569  57.578  1.00  0.00           H
ATOM    456  NZ  LYS A  34      34.571  28.572  56.916  1.00  0.00           N
ATOM    457  HZ1 LYS A  34      34.618  29.497  57.305  1.00  0.00           H
ATOM    458  HZ2 LYS A  34      35.305  28.572  56.221  1.00  0.00           H
ATOM    459  HZ3 LYS A  34      33.809  28.339  56.291  1.00  0.00           H
ATOM    460  C   LYS A  34      39.882  29.301  57.596  1.00  0.00           C
ATOM    461  O   LYS A  34      39.975  28.836  56.495  1.00  0.00           O
ATOM    462  N   ALA A  35      40.221  30.630  57.761  1.00  0.00           N
ATOM    463  H   ALA A  35      40.066  31.079  58.652  1.00  0.00           H
ATOM    464  CA  ALA A  35      40.470  31.433  56.568  1.00  0.00           C
ATOM    465  HA  ALA A  35      39.669  31.455  55.836  1.00  0.00           H
ATOM    466  CB  ALA A  35      40.770  32.841  57.037  1.00  0.00           C
ATOM    467  HB1 ALA A  35      39.842  33.322  57.365  1.00  0.00           H
ATOM    468  HB2 ALA A  35      41.448  32.882  57.892  1.00  0.00           H
ATOM    469  HB3 ALA A  35      41.016  33.432  56.166  1.00  0.00           H
ATOM    470  C   ALA A  35      41.735  30.959  55.854  1.00  0.00           C
ATOM    471  O   ALA A  35      41.799  30.968  54.625  1.00  0.00           O
ATOM    472  N   GLN A  36      42.766  30.534  56.570  1.00  0.00           N
ATOM    473  H   GLN A  36      42.652  30.609  57.568  1.00  0.00           H
ATOM    474  CA  GLN A  36      43.931  29.853  55.959  1.00  0.00           C
ATOM    475  HA  GLN A  36      44.310  30.517  55.185  1.00  0.00           H
ATOM    476  CB  GLN A  36      45.208  29.622  56.911  1.00  0.00           C
ATOM    477  HB1 GLN A  36      46.070  29.197  56.395  1.00  0.00           H
ATOM    478  HB2 GLN A  36      44.893  29.070  57.804  1.00  0.00           H
ATOM    479  CG  GLN A  36      45.599  31.016  57.403  1.00  0.00           C
ATOM    480  HG1 GLN A  36      44.774  31.628  57.785  1.00  0.00           H
ATOM    481  HG2 GLN A  36      45.963  31.590  56.556  1.00  0.00           H
ATOM    482  CD  GLN A  36      46.698  30.893  58.494  1.00  0.00           C
ATOM    483  OE1 GLN A  36      47.731  30.298  58.367  1.00  0.00           O
ATOM    484  NE2 GLN A  36      46.419  31.390  59.659  1.00  0.00           N
ATOM    485 1HE2 GLN A  36      45.500  31.773  59.857  1.00  0.00           H
ATOM    486 2HE2 GLN A  36      47.178  31.584  60.299  1.00  0.00           H
ATOM    487  C   GLN A  36      43.553  28.523  55.264  1.00  0.00           C
ATOM    488  O   GLN A  36      44.124  28.190  54.228  1.00  0.00           O
ATOM    489  N   ARG A  37      42.660  27.713  55.815  1.00  0.00           N
ATOM    490  H   ARG A  37      42.227  27.954  56.697  1.00  0.00           H
ATOM    491  CA  ARG A  37      42.176  26.438  55.175  1.00  0.00           C
ATOM    492  HA  ARG A  37      43.011  25.875  54.758  1.00  0.00           H
ATOM    493  CB  ARG A  37      41.314  25.663  56.154  1.00  0.00           C
ATOM    494  HB1 ARG A  37      40.322  26.107  56.308  1.00  0.00           H
ATOM    495  HB2 ARG A  37      41.916  25.791  57.055  1.00  0.00           H
ATOM    496  CG  ARG A  37      41.352  24.143  55.773  1.00  0.00           C
ATOM    497  HG1 ARG A  37      42.299  23.917  55.283  1.00  0.00           H
ATOM    498  HG2 ARG A  37      40.678  23.924  54.942  1.00  0.00           H
ATOM    499  CD  ARG A  37      41.258  23.271  57.055  1.00  0.00           C
ATOM    500  HD1 ARG A  37      42.131  23.571  57.631  1.00  0.00           H
ATOM    501  HD2 ARG A  37      41.433  22.262  56.683  1.00  0.00           H
ATOM    502  NE  ARG A  37      39.976  23.499  57.728  1.00  0.00           N
ATOM    503  HE  ARG A  37      39.155  23.178  57.225  1.00  0.00           H
ATOM    504  CZ  ARG A  37      39.632  24.204  58.836  1.00  0.00           C
ATOM    505  NH1 ARG A  37      40.463  24.673  59.743  1.00  0.00           N
ATOM    506 1HH1 ARG A  37      41.460  24.606  59.582  1.00  0.00           H
ATOM    507 2HH1 ARG A  37      40.168  25.296  60.483  1.00  0.00           H
ATOM    508  NH2 ARG A  37      38.372  24.438  59.057  1.00  0.00           N
ATOM    509 1HH2 ARG A  37      37.746  23.860  58.506  1.00  0.00           H
ATOM    510 2HH2 ARG A  37      38.089  24.957  59.878  1.00  0.00           H
ATOM    511  C   ARG A  37      41.463  26.671  53.805  1.00  0.00           C
ATOM    512  O   ARG A  37      41.656  25.896  52.831  1.00  0.00           O
ATOM    513  N   GLU A  38      40.592  27.691  53.781  1.00  0.00           N
ATOM    514  H   GLU A  38      40.414  28.211  54.629  1.00  0.00           H
ATOM    515  CA  GLU A  38      39.896  28.126  52.572  1.00  0.00           C
ATOM    516  HA  GLU A  38      39.225  27.406  52.096  1.00  0.00           H
ATOM    517  CB  GLU A  38      39.051  29.360  52.952  1.00  0.00           C
ATOM    518  HB1 GLU A  38      38.980  30.023  52.102  1.00  0.00           H
ATOM    519  HB2 GLU A  38      39.544  30.010  53.682  1.00  0.00           H
ATOM    520  CG  GLU A  38      37.667  28.935  53.487  1.00  0.00           C
ATOM    521  HG1 GLU A  38      37.865  28.130  54.199  1.00  0.00           H
ATOM    522  HG2 GLU A  38      37.100  28.561  52.640  1.00  0.00           H
ATOM    523  CD  GLU A  38      36.843  30.068  54.075  1.00  0.00           C
ATOM    524  OE1 GLU A  38      36.059  29.839  55.005  1.00  0.00           O
ATOM    525  OE2 GLU A  38      36.888  31.179  53.465  1.00  0.00           O
ATOM    526  C   GLU A  38      40.845  28.611  51.387  1.00  0.00           C
ATOM    527  O   GLU A  38      40.580  28.449  50.218  1.00  0.00           O
ATOM    528  N   HIS A  39      41.946  29.288  51.733  1.00  0.00           N
ATOM    529  H   HIS A  39      42.068  29.404  52.725  1.00  0.00           H
ATOM    530  CA  HIS A  39      43.092  29.589  50.846  1.00  0.00           C
ATOM    531  HA  HIS A  39      42.745  30.046  49.929  1.00  0.00           H
ATOM    532  CB  HIS A  39      43.811  30.651  51.709  1.00  0.00           C
ATOM    533  HB1 HIS A  39      44.096  30.298  52.695  1.00  0.00           H
ATOM    534  HB2 HIS A  39      43.107  31.439  51.969  1.00  0.00           H
ATOM    535  CG  HIS A  39      44.929  31.323  50.913  1.00  0.00           C
ATOM    536  ND1 HIS A  39      46.342  31.200  51.036  1.00  0.00           N
ATOM    537  CE1 HIS A  39      46.820  32.198  50.293  1.00  0.00           C
ATOM    538  HE1 HIS A  39      47.827  32.296  49.925  1.00  0.00           H
ATOM    539  NE2 HIS A  39      45.860  32.981  49.800  1.00  0.00           N
ATOM    540  HE2 HIS A  39      46.066  33.806  49.259  1.00  0.00           H
ATOM    541  CD2 HIS A  39      44.677  32.447  50.150  1.00  0.00           C
ATOM    542  HD2 HIS A  39      43.676  32.805  49.958  1.00  0.00           H
ATOM    543  C   HIS A  39      43.964  28.330  50.470  1.00  0.00           C
ATOM    544  O   HIS A  39      44.344  28.190  49.315  1.00  0.00           O
ATOM    545  N   GLY A  40      44.092  27.334  51.430  1.00  0.00           N
ATOM    546  H   GLY A  40      43.720  27.428  52.363  1.00  0.00           H
ATOM    547  CA  GLY A  40      44.771  26.068  51.226  1.00  0.00           C
ATOM    548  HA1 GLY A  40      44.830  25.530  52.174  1.00  0.00           H
ATOM    549  HA2 GLY A  40      45.805  26.177  50.904  1.00  0.00           H
ATOM    550  C   GLY A  40      44.118  25.241  50.105  1.00  0.00           C
ATOM    551  O   GLY A  40      44.724  24.805  49.122  1.00  0.00           O
ATOM    552  N   VAL A  41      42.785  25.051  50.225  1.00  0.00           N
ATOM    553  H   VAL A  41      42.352  25.023  51.132  1.00  0.00           H
ATOM    554  CA  VAL A  41      42.030  24.360  49.145  1.00  0.00           C
ATOM    555  HA  VAL A  41      42.630  23.516  48.793  1.00  0.00           H
ATOM    556  CB  VAL A  41      40.789  23.757  49.778  1.00  0.00           C
ATOM    557  HB  VAL A  41      40.389  23.102  49.006  1.00  0.00           H
ATOM    558  CG1 VAL A  41      40.998  22.983  51.051  1.00  0.00           C
ATOM    559 1HG1 VAL A  41      40.098  22.387  51.205  1.00  0.00           H
ATOM    560 2HG1 VAL A  41      41.797  22.245  50.935  1.00  0.00           H
ATOM    561 3HG1 VAL A  41      41.135  23.606  51.944  1.00  0.00           H
ATOM    562  CG2 VAL A  41      39.738  24.916  50.082  1.00  0.00           C
ATOM    563 1HG2 VAL A  41      39.098  25.068  49.210  1.00  0.00           H
ATOM    564 2HG2 VAL A  41      39.158  24.566  50.939  1.00  0.00           H
ATOM    565 3HG2 VAL A  41      40.149  25.855  50.432  1.00  0.00           H
ATOM    566  C   VAL A  41      41.783  25.253  47.900  1.00  0.00           C
ATOM    567  O   VAL A  41      41.669  24.671  46.842  1.00  0.00           O
ATOM    568  N   LEU A  42      41.758  26.582  47.951  1.00  0.00           N
ATOM    569  H   LEU A  42      41.745  27.033  48.859  1.00  0.00           H
ATOM    570  CA  LEU A  42      41.841  27.441  46.745  1.00  0.00           C
ATOM    571  HA  LEU A  42      41.022  27.266  46.043  1.00  0.00           H
ATOM    572  CB  LEU A  42      41.834  28.946  47.065  1.00  0.00           C
ATOM    573  HB1 LEU A  42      42.615  29.114  47.801  1.00  0.00           H
ATOM    574  HB2 LEU A  42      40.896  29.109  47.591  1.00  0.00           H
ATOM    575  CG  LEU A  42      42.012  29.931  45.892  1.00  0.00           C
ATOM    576  HG  LEU A  42      42.991  29.796  45.435  1.00  0.00           H
ATOM    577  CD1 LEU A  42      40.979  29.908  44.777  1.00  0.00           C
ATOM    578 1HD1 LEU A  42      41.032  28.929  44.305  1.00  0.00           H
ATOM    579 2HD1 LEU A  42      39.993  30.147  45.201  1.00  0.00           H
ATOM    580 3HD1 LEU A  42      41.114  30.707  44.044  1.00  0.00           H
ATOM    581  CD2 LEU A  42      41.979  31.327  46.360  1.00  0.00           C
ATOM    582 1HD2 LEU A  42      42.303  32.071  45.629  1.00  0.00           H
ATOM    583 2HD2 LEU A  42      40.964  31.495  46.714  1.00  0.00           H
ATOM    584 3HD2 LEU A  42      42.648  31.466  47.205  1.00  0.00           H
ATOM    585  C   LEU A  42      43.128  27.067  45.964  1.00  0.00           C
ATOM    586  O   LEU A  42      43.024  26.626  44.841  1.00  0.00           O
ATOM    587  N   GLY A  43      44.285  27.048  46.659  1.00  0.00           N
ATOM    588  H   GLY A  43      44.210  27.307  47.629  1.00  0.00           H
ATOM    589  CA  GLY A  43      45.616  26.681  46.152  1.00  0.00           C
ATOM    590  HA1 GLY A  43      46.378  26.773  46.935  1.00  0.00           H
ATOM    591  HA2 GLY A  43      45.850  27.423  45.394  1.00  0.00           H
ATOM    592  C   GLY A  43      45.676  25.304  45.602  1.00  0.00           C
ATOM    593  O   GLY A  43      46.319  25.063  44.618  1.00  0.00           O
ATOM    594  N   GLY A  44      45.034  24.311  46.210  1.00  0.00           N
ATOM    595  H   GLY A  44      44.542  24.717  46.986  1.00  0.00           H
ATOM    596  CA  GLY A  44      44.755  22.993  45.663  1.00  0.00           C
ATOM    597  HA1 GLY A  44      44.131  22.477  46.384  1.00  0.00           H
ATOM    598  HA2 GLY A  44      45.683  22.416  45.549  1.00  0.00           H
ATOM    599  C   GLY A  44      44.114  22.782  44.293  1.00  0.00           C
ATOM    600  O   GLY A  44      44.543  21.934  43.504  1.00  0.00           O
ATOM    601  N   LYS A  45      43.083  23.590  43.975  1.00  0.00           N
ATOM    602  H   LYS A  45      42.710  24.105  44.751  1.00  0.00           H
ATOM    603  CA  LYS A  45      42.485  23.725  42.642  1.00  0.00           C
ATOM    604  HA  LYS A  45      42.343  22.691  42.347  1.00  0.00           H
ATOM    605  CB  LYS A  45      41.202  24.526  42.552  1.00  0.00           C
ATOM    606  HB1 LYS A  45      40.929  24.793  41.528  1.00  0.00           H
ATOM    607  HB2 LYS A  45      41.329  25.476  43.070  1.00  0.00           H
ATOM    608  CG  LYS A  45      39.992  23.735  43.077  1.00  0.00           C
ATOM    609  HG1 LYS A  45      40.006  22.728  42.675  1.00  0.00           H
ATOM    610  HG2 LYS A  45      39.090  24.210  42.692  1.00  0.00           H
ATOM    611  CD  LYS A  45      39.844  23.706  44.566  1.00  0.00           C
ATOM    612  HD1 LYS A  45      39.855  24.729  44.926  1.00  0.00           H
ATOM    613  HD2 LYS A  45      40.746  23.269  44.994  1.00  0.00           H
ATOM    614  CE  LYS A  45      38.579  22.976  44.972  1.00  0.00           C
ATOM    615  HE1 LYS A  45      38.555  22.057  44.392  1.00  0.00           H
ATOM    616  HE2 LYS A  45      37.668  23.505  44.680  1.00  0.00           H
ATOM    617  NZ  LYS A  45      38.536  22.713  46.383  1.00  0.00           N
ATOM    618  HZ1 LYS A  45      39.200  21.996  46.630  1.00  0.00           H
ATOM    619  HZ2 LYS A  45      38.767  23.576  46.873  1.00  0.00           H
ATOM    620  HZ3 LYS A  45      37.623  22.414  46.681  1.00  0.00           H
ATOM    621  C   LYS A  45      43.472  24.245  41.594  1.00  0.00           C
ATOM    622  O   LYS A  45      43.662  23.690  40.599  1.00  0.00           O
ATOM    623  N   LEU A  46      44.107  25.374  41.895  1.00  0.00           N
ATOM    624  H   LEU A  46      43.801  25.849  42.725  1.00  0.00           H
ATOM    625  CA  LEU A  46      45.219  25.885  41.051  1.00  0.00           C
ATOM    626  HA  LEU A  46      44.636  26.196  40.184  1.00  0.00           H
ATOM    627  CB  LEU A  46      45.936  27.112  41.828  1.00  0.00           C
ATOM    628  HB1 LEU A  46      46.865  27.396  41.346  1.00  0.00           H
ATOM    629  HB2 LEU A  46      46.342  26.710  42.754  1.00  0.00           H
ATOM    630  CG  LEU A  46      44.964  28.323  42.031  1.00  0.00           C
ATOM    631  HG  LEU A  46      43.998  28.147  42.512  1.00  0.00           H
ATOM    632  CD1 LEU A  46      45.628  29.410  42.871  1.00  0.00           C
ATOM    633 1HD1 LEU A  46      44.897  30.187  43.085  1.00  0.00           H
ATOM    634 2HD1 LEU A  46      46.244  28.964  43.660  1.00  0.00           H
ATOM    635 3HD1 LEU A  46      46.328  29.978  42.265  1.00  0.00           H
ATOM    636  CD2 LEU A  46      44.638  28.929  40.659  1.00  0.00           C
ATOM    637 1HD2 LEU A  46      43.883  28.337  40.138  1.00  0.00           H
ATOM    638 2HD2 LEU A  46      44.233  29.936  40.789  1.00  0.00           H
ATOM    639 3HD2 LEU A  46      45.521  29.006  40.038  1.00  0.00           H
ATOM    640  C   LEU A  46      46.275  24.806  40.717  1.00  0.00           C
ATOM    641  O   LEU A  46      46.472  24.637  39.511  1.00  0.00           O
ATOM    642  N   ARG A  47      46.819  24.026  41.633  1.00  0.00           N
ATOM    643  H   ARG A  47      46.713  24.356  42.590  1.00  0.00           H
ATOM    644  CA  ARG A  47      47.739  22.863  41.388  1.00  0.00           C
ATOM    645  HA  ARG A  47      48.461  23.144  40.620  1.00  0.00           H
ATOM    646  CB  ARG A  47      48.504  22.662  42.723  1.00  0.00           C
ATOM    647  HB1 ARG A  47      49.054  21.723  42.731  1.00  0.00           H
ATOM    648  HB2 ARG A  47      47.702  22.600  43.461  1.00  0.00           H
ATOM    649  CG  ARG A  47      49.535  23.814  43.061  1.00  0.00           C
ATOM    650  HG1 ARG A  47      49.057  24.791  43.058  1.00  0.00           H
ATOM    651  HG2 ARG A  47      50.310  23.732  42.306  1.00  0.00           H
ATOM    652  CD  ARG A  47      50.149  23.452  44.439  1.00  0.00           C
ATOM    653  HD1 ARG A  47      50.322  22.382  44.503  1.00  0.00           H
ATOM    654  HD2 ARG A  47      49.271  23.643  45.064  1.00  0.00           H
ATOM    655  NE  ARG A  47      51.349  24.149  44.649  1.00  0.00           N
ATOM    656  HE  ARG A  47      51.910  24.267  43.813  1.00  0.00           H
ATOM    657  CZ  ARG A  47      51.885  24.720  45.737  1.00  0.00           C
ATOM    658  NH1 ARG A  47      52.912  25.482  45.759  1.00  0.00           N
ATOM    659 1HH1 ARG A  47      53.408  25.684  44.906  1.00  0.00           H
ATOM    660 2HH1 ARG A  47      53.054  25.917  46.663  1.00  0.00           H
ATOM    661  NH2 ARG A  47      51.242  24.658  46.860  1.00  0.00           N
ATOM    662 1HH2 ARG A  47      50.416  24.096  46.984  1.00  0.00           H
ATOM    663 2HH2 ARG A  47      51.613  25.180  47.643  1.00  0.00           H
ATOM    664  C   ARG A  47      47.089  21.646  40.875  1.00  0.00           C
ATOM    665  O   ARG A  47      47.355  21.332  39.691  1.00  0.00           O
ATOM    666  N   GLN A  48      46.291  20.940  41.617  1.00  0.00           N
ATOM    667  H   GLN A  48      46.056  21.225  42.555  1.00  0.00           H
ATOM    668  CA  GLN A  48      45.749  19.574  41.204  1.00  0.00           C
ATOM    669  HA  GLN A  48      46.613  19.021  40.817  1.00  0.00           H
ATOM    670  CB  GLN A  48      45.267  18.750  42.348  1.00  0.00           C
ATOM    671  HB1 GLN A  48      44.416  19.281  42.773  1.00  0.00           H
ATOM    672  HB2 GLN A  48      46.027  18.631  43.117  1.00  0.00           H
ATOM    673  CG  GLN A  48      44.682  17.338  42.076  1.00  0.00           C
ATOM    674  HG1 GLN A  48      43.930  17.476  41.300  1.00  0.00           H
ATOM    675  HG2 GLN A  48      44.155  16.928  42.930  1.00  0.00           H
ATOM    676  CD  GLN A  48      45.803  16.510  41.489  1.00  0.00           C
ATOM    677  OE1 GLN A  48      46.468  15.815  42.193  1.00  0.00           O
ATOM    678  NE2 GLN A  48      46.025  16.506  40.215  1.00  0.00           N
ATOM    679 1HE2 GLN A  48      45.662  17.160  39.540  1.00  0.00           H
ATOM    680 2HE2 GLN A  48      46.788  15.901  39.957  1.00  0.00           H
ATOM    681  C   GLN A  48      44.835  19.613  40.018  1.00  0.00           C
ATOM    682  O   GLN A  48      45.046  19.017  38.993  1.00  0.00           O
ATOM    683  N   ARG A  49      43.704  20.343  40.092  1.00  0.00           N
ATOM    684  H   ARG A  49      43.522  20.694  41.020  1.00  0.00           H
ATOM    685  CA  ARG A  49      42.725  20.331  39.025  1.00  0.00           C
ATOM    686  HA  ARG A  49      42.728  19.343  38.569  1.00  0.00           H
ATOM    687  CB  ARG A  49      41.407  20.605  39.780  1.00  0.00           C
ATOM    688  HB1 ARG A  49      41.447  21.545  40.324  1.00  0.00           H
ATOM    689  HB2 ARG A  49      41.441  19.780  40.499  1.00  0.00           H
ATOM    690  CG  ARG A  49      40.162  20.522  38.865  1.00  0.00           C
ATOM    691  HG1 ARG A  49      40.171  21.391  38.201  1.00  0.00           H
ATOM    692  HG2 ARG A  49      39.232  20.591  39.435  1.00  0.00           H
ATOM    693  CD  ARG A  49      40.180  19.213  38.051  1.00  0.00           C
ATOM    694  HD1 ARG A  49      40.123  18.397  38.772  1.00  0.00           H
ATOM    695  HD2 ARG A  49      40.998  19.317  37.332  1.00  0.00           H
ATOM    696  NE  ARG A  49      38.918  19.177  37.282  1.00  0.00           N
ATOM    697  HE  ARG A  49      38.128  19.401  37.878  1.00  0.00           H
ATOM    698  CZ  ARG A  49      38.781  19.199  35.957  1.00  0.00           C
ATOM    699  NH1 ARG A  49      37.675  19.559  35.417  1.00  0.00           N
ATOM    700 1HH1 ARG A  49      36.884  19.751  36.022  1.00  0.00           H
ATOM    701 2HH1 ARG A  49      37.463  19.368  34.451  1.00  0.00           H
ATOM    702  NH2 ARG A  49      39.660  18.779  35.064  1.00  0.00           N
ATOM    703 1HH2 ARG A  49      40.551  18.360  35.298  1.00  0.00           H
ATOM    704 2HH2 ARG A  49      39.341  18.592  34.123  1.00  0.00           H
ATOM    705  C   ARG A  49      43.121  21.250  37.845  1.00  0.00           C
ATOM    706  O   ARG A  49      42.745  20.885  36.720  1.00  0.00           O
ATOM    707  N   LEU A  50      43.927  22.303  38.044  1.00  0.00           N
ATOM    708  H   LEU A  50      44.018  22.606  39.006  1.00  0.00           H
ATOM    709  CA  LEU A  50      44.277  23.242  36.958  1.00  0.00           C
ATOM    710  HA  LEU A  50      43.733  22.984  36.049  1.00  0.00           H
ATOM    711  CB  LEU A  50      43.841  24.609  37.366  1.00  0.00           C
ATOM    712  HB1 LEU A  50      44.193  25.316  36.610  1.00  0.00           H
ATOM    713  HB2 LEU A  50      44.348  24.735  38.333  1.00  0.00           H
ATOM    714  CG  LEU A  50      42.371  24.815  37.656  1.00  0.00           C
ATOM    715  HG  LEU A  50      42.088  24.052  38.385  1.00  0.00           H
ATOM    716  CD1 LEU A  50      42.046  26.242  38.162  1.00  0.00           C
ATOM    717 1HD1 LEU A  50      42.034  26.971  37.348  1.00  0.00           H
ATOM    718 2HD1 LEU A  50      41.048  26.254  38.612  1.00  0.00           H
ATOM    719 3HD1 LEU A  50      42.687  26.509  38.999  1.00  0.00           H
ATOM    720  CD2 LEU A  50      41.651  24.642  36.337  1.00  0.00           C
ATOM    721 1HD2 LEU A  50      42.260  25.008  35.503  1.00  0.00           H
ATOM    722 2HD2 LEU A  50      41.471  23.576  36.217  1.00  0.00           H
ATOM    723 3HD2 LEU A  50      40.653  25.085  36.305  1.00  0.00           H
ATOM    724  C   LEU A  50      45.792  23.226  36.524  1.00  0.00           C
ATOM    725  O   LEU A  50      46.213  23.866  35.574  1.00  0.00           O
ATOM    726  N   GLY A  51      46.617  22.466  37.200  1.00  0.00           N
ATOM    727  H   GLY A  51      46.205  22.029  38.003  1.00  0.00           H
ATOM    728  CA  GLY A  51      47.894  22.018  36.716  1.00  0.00           C
ATOM    729  HA1 GLY A  51      47.860  22.024  35.628  1.00  0.00           H
ATOM    730  HA2 GLY A  51      48.053  21.034  37.171  1.00  0.00           H
ATOM    731  C   GLY A  51      49.046  22.989  37.025  1.00  0.00           C
ATOM    732  O   GLY A  51      50.088  22.854  36.419  1.00  0.00           O
ATOM    733  N   LEU A  52      48.737  24.156  37.689  1.00  0.00           N
ATOM    734  H   LEU A  52      47.768  24.188  37.982  1.00  0.00           H
ATOM    735  CA  LEU A  52      49.514  25.426  37.832  1.00  0.00           C
ATOM    736  HA  LEU A  52      49.914  25.553  36.820  1.00  0.00           H
ATOM    737  CB  LEU A  52      48.613  26.695  38.079  1.00  0.00           C
ATOM    738  HB1 LEU A  52      49.150  27.619  38.285  1.00  0.00           H
ATOM    739  HB2 LEU A  52      48.007  26.448  38.959  1.00  0.00           H
ATOM    740  CG  LEU A  52      47.596  27.061  37.002  1.00  0.00           C
ATOM    741  HG  LEU A  52      46.959  26.223  36.731  1.00  0.00           H
ATOM    742  CD1 LEU A  52      46.657  28.015  37.586  1.00  0.00           C
ATOM    743 1HD1 LEU A  52      45.864  28.218  36.865  1.00  0.00           H
ATOM    744 2HD1 LEU A  52      46.219  27.558  38.470  1.00  0.00           H
ATOM    745 3HD1 LEU A  52      47.192  28.934  37.833  1.00  0.00           H
ATOM    746  CD2 LEU A  52      48.150  27.625  35.700  1.00  0.00           C
ATOM    747 1HD2 LEU A  52      48.649  28.588  35.872  1.00  0.00           H
ATOM    748 2HD2 LEU A  52      48.853  26.919  35.257  1.00  0.00           H
ATOM    749 3HD2 LEU A  52      47.298  27.847  35.057  1.00  0.00           H
ATOM    750  C   LEU A  52      50.646  25.192  38.842  1.00  0.00           C
ATOM    751  O   LEU A  52      50.638  24.443  39.784  1.00  0.00           O
ATOM    752  N   GLN A  53      51.654  25.968  38.525  1.00  0.00           N
ATOM    753  H   GLN A  53      51.534  26.476  37.658  1.00  0.00           H
ATOM    754  CA  GLN A  53      52.606  26.372  39.507  1.00  0.00           C
ATOM    755  HA  GLN A  53      52.825  25.579  40.237  1.00  0.00           H
ATOM    756  CB  GLN A  53      53.928  26.909  38.912  1.00  0.00           C
ATOM    757  HB1 GLN A  53      54.588  27.455  39.584  1.00  0.00           H
ATOM    758  HB2 GLN A  53      53.642  27.526  38.063  1.00  0.00           H
ATOM    759  CG  GLN A  53      54.821  25.767  38.351  1.00  0.00           C
ATOM    760  HG1 GLN A  53      55.684  26.078  37.771  1.00  0.00           H
ATOM    761  HG2 GLN A  53      54.194  25.110  37.738  1.00  0.00           H
ATOM    762  CD  GLN A  53      55.485  25.005  39.439  1.00  0.00           C
ATOM    763  OE1 GLN A  53      55.399  25.282  40.674  1.00  0.00           O
ATOM    764  NE2 GLN A  53      56.036  23.872  39.083  1.00  0.00           N
ATOM    765 1HE2 GLN A  53      56.122  23.548  38.131  1.00  0.00           H
ATOM    766 2HE2 GLN A  53      56.262  23.210  39.812  1.00  0.00           H
ATOM    767  C   GLN A  53      51.984  27.518  40.346  1.00  0.00           C
ATOM    768  O   GLN A  53      51.076  28.237  40.030  1.00  0.00           O
ATOM    769  N   LEU A  54      52.440  27.622  41.621  1.00  0.00           N
ATOM    770  H   LEU A  54      53.108  26.960  41.979  1.00  0.00           H
ATOM    771  CA  LEU A  54      51.794  28.486  42.683  1.00  0.00           C
ATOM    772  HA  LEU A  54      51.398  29.387  42.214  1.00  0.00           H
ATOM    773  CB  LEU A  54      50.682  27.632  43.328  1.00  0.00           C
ATOM    774  HB1 LEU A  54      51.121  26.764  43.825  1.00  0.00           H
ATOM    775  HB2 LEU A  54      50.006  27.266  42.558  1.00  0.00           H
ATOM    776  CG  LEU A  54      49.801  28.407  44.326  1.00  0.00           C
ATOM    777  HG  LEU A  54      50.444  28.821  45.102  1.00  0.00           H
ATOM    778  CD1 LEU A  54      49.006  29.527  43.657  1.00  0.00           C
ATOM    779 1HD1 LEU A  54      48.322  30.075  44.301  1.00  0.00           H
ATOM    780 2HD1 LEU A  54      49.785  30.158  43.240  1.00  0.00           H
ATOM    781 3HD1 LEU A  54      48.481  29.231  42.752  1.00  0.00           H
ATOM    782  CD2 LEU A  54      48.795  27.381  44.952  1.00  0.00           C
ATOM    783 1HD2 LEU A  54      49.285  26.540  45.453  1.00  0.00           H
ATOM    784 2HD2 LEU A  54      48.208  27.955  45.667  1.00  0.00           H
ATOM    785 3HD2 LEU A  54      48.117  27.099  44.155  1.00  0.00           H
ATOM    786  C   LEU A  54      52.819  29.017  43.743  1.00  0.00           C
ATOM    787  O   LEU A  54      53.326  28.274  44.590  1.00  0.00           O
ATOM    788  N   LEU A  55      53.005  30.353  43.686  1.00  0.00           N
ATOM    789  H   LEU A  55      52.532  30.889  42.971  1.00  0.00           H
ATOM    790  CA  LEU A  55      53.709  31.072  44.686  1.00  0.00           C
ATOM    791  HA  LEU A  55      54.521  30.395  44.965  1.00  0.00           H
ATOM    792  CB  LEU A  55      54.317  32.391  44.068  1.00  0.00           C
ATOM    793  HB1 LEU A  55      54.612  33.010  44.926  1.00  0.00           H
ATOM    794  HB2 LEU A  55      53.469  32.939  43.666  1.00  0.00           H
ATOM    795  CG  LEU A  55      55.421  32.389  43.040  1.00  0.00           C
ATOM    796  HG  LEU A  55      55.161  31.605  42.332  1.00  0.00           H
ATOM    797  CD1 LEU A  55      55.530  33.823  42.460  1.00  0.00           C
ATOM    798 1HD1 LEU A  55      56.278  33.748  41.679  1.00  0.00           H
ATOM    799 2HD1 LEU A  55      54.635  34.147  41.915  1.00  0.00           H
ATOM    800 3HD1 LEU A  55      55.766  34.511  43.268  1.00  0.00           H
ATOM    801  CD2 LEU A  55      56.723  31.898  43.646  1.00  0.00           C
ATOM    802 1HD2 LEU A  55      56.576  30.845  43.898  1.00  0.00           H
ATOM    803 2HD2 LEU A  55      57.460  31.871  42.844  1.00  0.00           H
ATOM    804 3HD2 LEU A  55      57.116  32.478  44.484  1.00  0.00           H
ATOM    805  C   LEU A  55      52.860  31.375  45.875  1.00  0.00           C
ATOM    806  O   LEU A  55      51.700  31.749  45.762  1.00  0.00           O
ATOM    807  N   GLU A  56      53.343  31.115  47.128  1.00  0.00           N
ATOM    808  H   GLU A  56      54.144  30.499  47.092  1.00  0.00           H
ATOM    809  CA  GLU A  56      52.582  31.195  48.342  1.00  0.00           C
ATOM    810  HA  GLU A  56      51.562  31.573  48.263  1.00  0.00           H
ATOM    811  CB  GLU A  56      52.477  29.816  49.033  1.00  0.00           C
ATOM    812  HB1 GLU A  56      52.050  29.858  50.039  1.00  0.00           H
ATOM    813  HB2 GLU A  56      53.480  29.400  49.144  1.00  0.00           H
ATOM    814  CG  GLU A  56      51.635  28.789  48.261  1.00  0.00           C
ATOM    815  HG1 GLU A  56      51.690  28.898  47.179  1.00  0.00           H
ATOM    816  HG2 GLU A  56      50.577  29.027  48.246  1.00  0.00           H
ATOM    817  CD  GLU A  56      51.867  27.305  48.634  1.00  0.00           C
ATOM    818  OE1 GLU A  56      51.039  26.782  49.433  1.00  0.00           O
ATOM    819  OE2 GLU A  56      52.901  26.615  48.244  1.00  0.00           O
ATOM    820  C   GLU A  56      53.254  32.250  49.285  1.00  0.00           C
ATOM    821  O   GLU A  56      53.918  31.954  50.252  1.00  0.00           O
ATOM    822  N   LEU A  57      52.874  33.472  49.099  1.00  0.00           N
ATOM    823  H   LEU A  57      52.147  33.584  48.402  1.00  0.00           H
ATOM    824  CA  LEU A  57      53.575  34.653  49.560  1.00  0.00           C
ATOM    825  HA  LEU A  57      54.638  34.591  49.350  1.00  0.00           H
ATOM    826  CB  LEU A  57      53.061  35.860  48.744  1.00  0.00           C
ATOM    827  HB1 LEU A  57      52.005  35.980  49.007  1.00  0.00           H
ATOM    828  HB2 LEU A  57      53.063  35.492  47.717  1.00  0.00           H
ATOM    829  CG  LEU A  57      53.937  37.168  48.771  1.00  0.00           C
ATOM    830  HG  LEU A  57      54.041  37.525  49.797  1.00  0.00           H
ATOM    831  CD1 LEU A  57      55.329  37.057  48.276  1.00  0.00           C
ATOM    832 1HD1 LEU A  57      55.766  38.049  48.414  1.00  0.00           H
ATOM    833 2HD1 LEU A  57      55.906  36.315  48.824  1.00  0.00           H
ATOM    834 3HD1 LEU A  57      55.354  36.849  47.206  1.00  0.00           H
ATOM    835  CD2 LEU A  57      53.192  38.260  48.060  1.00  0.00           C
ATOM    836 1HD2 LEU A  57      53.665  39.237  48.183  1.00  0.00           H
ATOM    837 2HD2 LEU A  57      53.048  38.061  46.999  1.00  0.00           H
ATOM    838 3HD2 LEU A  57      52.248  38.293  48.586  1.00  0.00           H
ATOM    839  C   LEU A  57      53.338  34.842  51.047  1.00  0.00           C
ATOM    840  O   LEU A  57      52.213  34.744  51.527  1.00  0.00           O
ATOM    841  N   PRO A  58      54.346  35.027  51.826  1.00  0.00           N
ATOM    842  CD  PRO A  58      55.740  34.638  51.469  1.00  0.00           C
ATOM    843  HD1 PRO A  58      56.257  35.311  50.782  1.00  0.00           H
ATOM    844  HD2 PRO A  58      55.840  33.640  51.041  1.00  0.00           H
ATOM    845  CG  PRO A  58      56.509  34.642  52.766  1.00  0.00           C
ATOM    846  HG1 PRO A  58      57.501  34.958  52.481  1.00  0.00           H
ATOM    847  HG2 PRO A  58      56.489  33.686  53.281  1.00  0.00           H
ATOM    848  CB  PRO A  58      55.677  35.529  53.744  1.00  0.00           C
ATOM    849  HB1 PRO A  58      55.982  36.559  53.559  1.00  0.00           H
ATOM    850  HB2 PRO A  58      55.867  35.128  54.742  1.00  0.00           H
ATOM    851  CA  PRO A  58      54.245  35.219  53.284  1.00  0.00           C
ATOM    852  HA  PRO A  58      53.950  34.343  53.849  1.00  0.00           H
ATOM    853  C   PRO A  58      53.350  36.361  53.584  1.00  0.00           C
ATOM    854  O   PRO A  58      53.491  37.446  53.015  1.00  0.00           O
ATOM    855  N   PRO A  59      52.473  36.235  54.639  1.00  0.00           N
ATOM    856  CD  PRO A  59      52.300  35.109  55.541  1.00  0.00           C
ATOM    857  HD1 PRO A  59      53.251  34.627  55.784  1.00  0.00           H
ATOM    858  HD2 PRO A  59      51.805  34.251  55.092  1.00  0.00           H
ATOM    859  CG  PRO A  59      51.636  35.660  56.807  1.00  0.00           C
ATOM    860  HG1 PRO A  59      52.228  35.861  57.701  1.00  0.00           H
ATOM    861  HG2 PRO A  59      50.958  34.923  57.233  1.00  0.00           H
ATOM    862  CB  PRO A  59      50.905  36.849  56.378  1.00  0.00           C
ATOM    863  HB1 PRO A  59      50.862  37.606  57.163  1.00  0.00           H
ATOM    864  HB2 PRO A  59      49.940  36.569  55.970  1.00  0.00           H
ATOM    865  CA  PRO A  59      51.791  37.385  55.232  1.00  0.00           C
ATOM    866  HA  PRO A  59      51.116  37.840  54.510  1.00  0.00           H
ATOM    867  C   PRO A  59      52.716  38.424  55.751  1.00  0.00           C
ATOM    868  O   PRO A  59      53.706  38.132  56.418  1.00  0.00           O
ATOM    869  N   GLU A  60      52.381  39.683  55.413  1.00  0.00           N
ATOM    870  H   GLU A  60      51.610  39.835  54.774  1.00  0.00           H
ATOM    871  CA  GLU A  60      52.923  40.792  56.159  1.00  0.00           C
ATOM    872  HA  GLU A  60      53.727  40.451  56.812  1.00  0.00           H
ATOM    873  CB  GLU A  60      53.485  41.866  55.220  1.00  0.00           C
ATOM    874  HB1 GLU A  60      52.919  41.865  54.285  1.00  0.00           H
ATOM    875  HB2 GLU A  60      54.524  41.618  55.037  1.00  0.00           H
ATOM    876  CG  GLU A  60      53.559  43.215  55.767  1.00  0.00           C
ATOM    877  HG1 GLU A  60      52.574  43.443  56.162  1.00  0.00           H
ATOM    878  HG2 GLU A  60      53.673  43.884  54.912  1.00  0.00           H
ATOM    879  CD  GLU A  60      54.619  43.357  56.900  1.00  0.00           C
ATOM    880  OE1 GLU A  60      55.780  42.898  56.761  1.00  0.00           O
ATOM    881  OE2 GLU A  60      54.289  43.866  57.981  1.00  0.00           O
ATOM    882  C   GLU A  60      51.812  41.273  57.082  1.00  0.00           C
ATOM    883  O   GLU A  60      50.721  41.533  56.582  1.00  0.00           O
ATOM    884  N   GLU A  61      52.101  41.445  58.372  1.00  0.00           N
ATOM    885  H   GLU A  61      52.952  41.016  58.681  1.00  0.00           H
ATOM    886  CA  GLU A  61      51.130  41.841  59.379  1.00  0.00           C
ATOM    887  HA  GLU A  61      50.241  41.220  59.274  1.00  0.00           H
ATOM    888  CB  GLU A  61      51.733  41.580  60.782  1.00  0.00           C
ATOM    889  HB1 GLU A  61      52.631  42.158  60.961  1.00  0.00           H
ATOM    890  HB2 GLU A  61      52.037  40.530  60.791  1.00  0.00           H
ATOM    891  CG  GLU A  61      50.757  41.817  61.897  1.00  0.00           C
ATOM    892  HG1 GLU A  61      49.762  41.465  61.616  1.00  0.00           H
ATOM    893  HG2 GLU A  61      50.680  42.908  61.928  1.00  0.00           H
ATOM    894  CD  GLU A  61      51.148  41.183  63.228  1.00  0.00           C
ATOM    895  OE1 GLU A  61      51.419  41.992  64.166  1.00  0.00           O
ATOM    896  OE2 GLU A  61      51.219  39.927  63.311  1.00  0.00           O
ATOM    897  C   GLU A  61      50.681  43.278  59.222  1.00  0.00           C
ATOM    898  O   GLU A  61      49.509  43.555  59.425  1.00  0.00           O
ATOM    899  N   SER A  62      51.588  44.216  58.822  1.00  0.00           N
ATOM    900  H   SER A  62      52.536  43.982  58.599  1.00  0.00           H
ATOM    901  CA  SER A  62      51.219  45.659  58.772  1.00  0.00           C
ATOM    902  HA  SER A  62      50.586  45.851  59.639  1.00  0.00           H
ATOM    903  CB  SER A  62      52.445  46.591  58.966  1.00  0.00           C
ATOM    904  HB1 SER A  62      53.042  46.459  59.857  1.00  0.00           H
ATOM    905  HB2 SER A  62      52.133  47.646  58.962  1.00  0.00           H
ATOM    906  OG  SER A  62      53.372  46.440  57.916  1.00  0.00           O
ATOM    907  HG  SER A  62      53.802  45.593  58.004  1.00  0.00           H
ATOM    908  C   SER A  62      50.387  46.083  57.582  1.00  0.00           C
ATOM    909  O   SER A  62      50.001  47.237  57.455  1.00  0.00           O
ATOM    910  N   LEU A  63      50.100  45.135  56.680  1.00  0.00           N
ATOM    911  H   LEU A  63      50.463  44.235  56.962  1.00  0.00           H
ATOM    912  CA  LEU A  63      49.394  45.268  55.396  1.00  0.00           C
ATOM    913  HA  LEU A  63      48.900  46.230  55.265  1.00  0.00           H
ATOM    914  CB  LEU A  63      50.302  44.910  54.226  1.00  0.00           C
ATOM    915  HB1 LEU A  63      49.652  44.841  53.358  1.00  0.00           H
ATOM    916  HB2 LEU A  63      50.842  43.965  54.304  1.00  0.00           H
ATOM    917  CG  LEU A  63      51.490  45.812  53.997  1.00  0.00           C
ATOM    918  HG  LEU A  63      52.046  45.753  54.937  1.00  0.00           H
ATOM    919  CD1 LEU A  63      52.298  45.346  52.752  1.00  0.00           C
ATOM    920 1HD1 LEU A  63      51.516  45.069  52.043  1.00  0.00           H
ATOM    921 2HD1 LEU A  63      52.908  46.126  52.308  1.00  0.00           H
ATOM    922 3HD1 LEU A  63      52.950  44.488  52.943  1.00  0.00           H
ATOM    923  CD2 LEU A  63      50.972  47.294  53.839  1.00  0.00           C
ATOM    924 1HD2 LEU A  63      51.746  47.808  53.270  1.00  0.00           H
ATOM    925 2HD2 LEU A  63      50.017  47.145  53.337  1.00  0.00           H
ATOM    926 3HD2 LEU A  63      50.951  47.887  54.756  1.00  0.00           H
ATOM    927  C   LEU A  63      48.131  44.330  55.375  1.00  0.00           C
ATOM    928  O   LEU A  63      48.193  43.303  54.664  1.00  0.00           O
ATOM    929  N   PRO A  64      47.069  44.659  56.158  1.00  0.00           N
ATOM    930  CD  PRO A  64      46.975  45.796  57.055  1.00  0.00           C
ATOM    931  HD1 PRO A  64      46.853  46.733  56.519  1.00  0.00           H
ATOM    932  HD2 PRO A  64      47.923  45.844  57.607  1.00  0.00           H
ATOM    933  CG  PRO A  64      45.825  45.520  58.032  1.00  0.00           C
ATOM    934  HG1 PRO A  64      45.295  46.425  58.324  1.00  0.00           H
ATOM    935  HG2 PRO A  64      46.228  44.989  58.901  1.00  0.00           H
ATOM    936  CB  PRO A  64      44.968  44.567  57.206  1.00  0.00           C
ATOM    937  HB1 PRO A  64      44.502  45.314  56.551  1.00  0.00           H
ATOM    938  HB2 PRO A  64      44.268  43.981  57.790  1.00  0.00           H
ATOM    939  CA  PRO A  64      45.975  43.798  56.399  1.00  0.00           C
ATOM    940  HA  PRO A  64      46.313  42.906  56.916  1.00  0.00           H
ATOM    941  C   PRO A  64      45.359  43.282  55.105  1.00  0.00           C
ATOM    942  O   PRO A  64      45.101  42.064  54.985  1.00  0.00           O
ATOM    943  N   LEU A  65      45.075  44.162  54.178  1.00  0.00           N
ATOM    944  H   LEU A  65      45.201  45.128  54.439  1.00  0.00           H
ATOM    945  CA  LEU A  65      44.411  43.818  52.866  1.00  0.00           C
ATOM    946  HA  LEU A  65      43.660  43.085  53.166  1.00  0.00           H
ATOM    947  CB  LEU A  65      43.704  44.998  52.183  1.00  0.00           C
ATOM    948  HB1 LEU A  65      43.208  44.691  51.269  1.00  0.00           H
ATOM    949  HB2 LEU A  65      44.427  45.768  51.907  1.00  0.00           H
ATOM    950  CG  LEU A  65      42.663  45.746  53.101  1.00  0.00           C
ATOM    951  HG  LEU A  65      43.123  46.264  53.935  1.00  0.00           H
ATOM    952  CD1 LEU A  65      41.963  46.831  52.340  1.00  0.00           C
ATOM    953 1HD1 LEU A  65      42.713  47.556  52.029  1.00  0.00           H
ATOM    954 2HD1 LEU A  65      41.487  46.503  51.418  1.00  0.00           H
ATOM    955 3HD1 LEU A  65      41.350  47.428  53.018  1.00  0.00           H
ATOM    956  CD2 LEU A  65      41.686  44.652  53.636  1.00  0.00           C
ATOM    957 1HD2 LEU A  65      40.836  45.136  54.128  1.00  0.00           H
ATOM    958 2HD2 LEU A  65      41.358  43.903  52.916  1.00  0.00           H
ATOM    959 3HD2 LEU A  65      42.265  44.178  54.419  1.00  0.00           H
ATOM    960  C   LEU A  65      45.319  43.124  51.827  1.00  0.00           C
ATOM    961  O   LEU A  65      45.172  43.203  50.629  1.00  0.00           O
ATOM    962  N   GLY A  66      46.255  42.271  52.313  1.00  0.00           N
ATOM    963  H   GLY A  66      46.181  42.135  53.316  1.00  0.00           H
ATOM    964  CA  GLY A  66      47.345  41.575  51.631  1.00  0.00           C
ATOM    965  HA1 GLY A  66      48.050  41.169  52.367  1.00  0.00           H
ATOM    966  HA2 GLY A  66      47.970  42.271  51.073  1.00  0.00           H
ATOM    967  C   GLY A  66      46.744  40.372  50.816  1.00  0.00           C
ATOM    968  O   GLY A  66      47.189  40.123  49.680  1.00  0.00           O
ATOM    969  N   PRO A  67      45.769  39.562  51.311  1.00  0.00           N
ATOM    970  CD  PRO A  67      45.331  39.416  52.665  1.00  0.00           C
ATOM    971  HD1 PRO A  67      44.425  40.003  52.780  1.00  0.00           H
ATOM    972  HD2 PRO A  67      46.078  39.733  53.386  1.00  0.00           H
ATOM    973  CG  PRO A  67      44.986  37.932  52.765  1.00  0.00           C
ATOM    974  HG1 PRO A  67      44.313  37.674  53.580  1.00  0.00           H
ATOM    975  HG2 PRO A  67      45.861  37.274  52.795  1.00  0.00           H
ATOM    976  CB  PRO A  67      44.209  37.738  51.445  1.00  0.00           C
ATOM    977  HB1 PRO A  67      43.249  38.225  51.561  1.00  0.00           H
ATOM    978  HB2 PRO A  67      44.145  36.662  51.279  1.00  0.00           H
ATOM    979  CA  PRO A  67      45.181  38.486  50.508  1.00  0.00           C
ATOM    980  HA  PRO A  67      45.962  37.782  50.213  1.00  0.00           H
ATOM    981  C   PRO A  67      44.440  38.982  49.257  1.00  0.00           C
ATOM    982  O   PRO A  67      44.253  38.187  48.344  1.00  0.00           O
ATOM    983  N   LEU A  68      44.089  40.221  49.233  1.00  0.00           N
ATOM    984  H   LEU A  68      44.530  40.795  49.945  1.00  0.00           H
ATOM    985  CA  LEU A  68      43.221  40.799  48.218  1.00  0.00           C
ATOM    986  HA  LEU A  68      42.490  40.090  47.826  1.00  0.00           H
ATOM    987  CB  LEU A  68      42.477  42.053  48.740  1.00  0.00           C
ATOM    988  HB1 LEU A  68      41.956  42.510  47.897  1.00  0.00           H
ATOM    989  HB2 LEU A  68      43.181  42.735  49.221  1.00  0.00           H
ATOM    990  CG  LEU A  68      41.476  41.650  49.892  1.00  0.00           C
ATOM    991  HG  LEU A  68      41.001  40.729  49.572  1.00  0.00           H
ATOM    992  CD1 LEU A  68      42.112  41.497  51.315  1.00  0.00           C
ATOM    993 1HD1 LEU A  68      41.346  41.337  52.082  1.00  0.00           H
ATOM    994 2HD1 LEU A  68      42.743  40.605  51.311  1.00  0.00           H
ATOM    995 3HD1 LEU A  68      42.604  42.452  51.447  1.00  0.00           H
ATOM    996  CD2 LEU A  68      40.414  42.728  49.901  1.00  0.00           C
ATOM    997 1HD2 LEU A  68      40.234  43.002  48.863  1.00  0.00           H
ATOM    998 2HD2 LEU A  68      39.628  42.267  50.499  1.00  0.00           H
ATOM    999 3HD2 LEU A  68      40.773  43.629  50.416  1.00  0.00           H
ATOM   1000  C   LEU A  68      44.130  41.183  47.035  1.00  0.00           C
ATOM   1001  O   LEU A  68      44.493  42.360  46.827  1.00  0.00           O
ATOM   1002  N   LEU A  69      44.647  40.235  46.231  1.00  0.00           N
ATOM   1003  H   LEU A  69      44.440  39.292  46.527  1.00  0.00           H
ATOM   1004  CA  LEU A  69      45.678  40.464  45.172  1.00  0.00           C
ATOM   1005  HA  LEU A  69      46.392  41.222  45.512  1.00  0.00           H
ATOM   1006  CB  LEU A  69      46.498  39.164  44.942  1.00  0.00           C
ATOM   1007  HB1 LEU A  69      47.118  39.248  44.043  1.00  0.00           H
ATOM   1008  HB2 LEU A  69      45.848  38.308  44.788  1.00  0.00           H
ATOM   1009  CG  LEU A  69      47.399  38.830  46.121  1.00  0.00           C
ATOM   1010  HG  LEU A  69      46.724  38.726  46.962  1.00  0.00           H
ATOM   1011  CD1 LEU A  69      48.137  37.492  45.792  1.00  0.00           C
ATOM   1012 1HD1 LEU A  69      48.790  37.557  44.919  1.00  0.00           H
ATOM   1013 2HD1 LEU A  69      48.799  37.116  46.576  1.00  0.00           H
ATOM   1014 3HD1 LEU A  69      47.408  36.710  45.593  1.00  0.00           H
ATOM   1015  CD2 LEU A  69      48.456  39.877  46.401  1.00  0.00           C
ATOM   1016 1HD2 LEU A  69      49.132  39.482  47.163  1.00  0.00           H
ATOM   1017 2HD2 LEU A  69      48.997  40.078  45.475  1.00  0.00           H
ATOM   1018 3HD2 LEU A  69      48.076  40.795  46.831  1.00  0.00           H
ATOM   1019  C   LEU A  69      45.072  40.963  43.909  1.00  0.00           C
ATOM   1020  O   LEU A  69      45.729  41.648  43.127  1.00  0.00           O
ATOM   1021  N   GLY A  70      43.740  40.796  43.747  1.00  0.00           N
ATOM   1022  H   GLY A  70      43.229  40.236  44.412  1.00  0.00           H
ATOM   1023  CA  GLY A  70      42.831  41.472  42.797  1.00  0.00           C
ATOM   1024  HA1 GLY A  70      41.819  41.239  43.131  1.00  0.00           H
ATOM   1025  HA2 GLY A  70      43.064  41.099  41.803  1.00  0.00           H
ATOM   1026  C   GLY A  70      42.800  43.036  42.906  1.00  0.00           C
ATOM   1027  O   GLY A  70      42.916  43.718  41.882  1.00  0.00           O
ATOM   1028  N   ASP A  71      42.876  43.587  44.139  1.00  0.00           N
ATOM   1029  H   ASP A  71      42.994  42.875  44.846  1.00  0.00           H
ATOM   1030  CA  ASP A  71      42.954  45.021  44.371  1.00  0.00           C
ATOM   1031  HA  ASP A  71      42.236  45.573  43.771  1.00  0.00           H
ATOM   1032  CB  ASP A  71      42.688  45.375  45.893  1.00  0.00           C
ATOM   1033  HB1 ASP A  71      43.476  44.958  46.517  1.00  0.00           H
ATOM   1034  HB2 ASP A  71      41.787  44.792  46.091  1.00  0.00           H
ATOM   1035  CG  ASP A  71      42.675  46.872  46.172  1.00  0.00           C
ATOM   1036  OD1 ASP A  71      41.623  47.605  45.919  1.00  0.00           O
ATOM   1037  OD2 ASP A  71      43.754  47.370  46.645  1.00  0.00           O
ATOM   1038  C   ASP A  71      44.343  45.617  43.913  1.00  0.00           C
ATOM   1039  O   ASP A  71      44.364  46.852  43.661  1.00  0.00           O
ATOM   1040  N   THR A  72      45.417  44.863  43.821  1.00  0.00           N
ATOM   1041  H   THR A  72      45.327  43.858  43.827  1.00  0.00           H
ATOM   1042  CA  THR A  72      46.730  45.494  43.658  1.00  0.00           C
ATOM   1043  HA  THR A  72      46.736  46.316  44.369  1.00  0.00           H
ATOM   1044  CB  THR A  72      47.865  44.503  44.004  1.00  0.00           C
ATOM   1045  HB  THR A  72      48.790  45.069  43.895  1.00  0.00           H
ATOM   1046  CG2 THR A  72      47.790  44.079  45.487  1.00  0.00           C
ATOM   1047 1HG2 THR A  72      46.875  43.522  45.700  1.00  0.00           H
ATOM   1048 2HG2 THR A  72      48.576  43.354  45.677  1.00  0.00           H
ATOM   1049 3HG2 THR A  72      47.848  44.925  46.169  1.00  0.00           H
ATOM   1050  OG1 THR A  72      47.877  43.323  43.294  1.00  0.00           O
ATOM   1051  HG1 THR A  72      47.050  42.843  43.375  1.00  0.00           H
ATOM   1052  C   THR A  72      46.998  46.205  42.283  1.00  0.00           C
ATOM   1053  O   THR A  72      47.593  47.336  42.368  1.00  0.00           O
ATOM   1054  N   ALA A  73      46.701  45.585  41.164  1.00  0.00           N
ATOM   1055  H   ALA A  73      46.410  44.612  41.094  1.00  0.00           H
ATOM   1056  CA  ALA A  73      47.289  45.978  39.897  1.00  0.00           C
ATOM   1057  HA  ALA A  73      47.563  47.025  39.790  1.00  0.00           H
ATOM   1058  CB  ALA A  73      48.675  45.341  39.911  1.00  0.00           C
ATOM   1059  HB1 ALA A  73      49.318  45.655  40.726  1.00  0.00           H
ATOM   1060  HB2 ALA A  73      48.610  44.251  39.897  1.00  0.00           H
ATOM   1061  HB3 ALA A  73      49.134  45.567  38.945  1.00  0.00           H
ATOM   1062  C   ALA A  73      46.488  45.643  38.642  1.00  0.00           C
ATOM   1063  O   ALA A  73      45.447  44.880  38.602  1.00  0.00           O
ATOM   1064  N   VAL A  74      46.982  46.138  37.500  1.00  0.00           N
ATOM   1065  H   VAL A  74      47.733  46.814  37.594  1.00  0.00           H
ATOM   1066  CA  VAL A  74      46.417  45.788  36.175  1.00  0.00           C
ATOM   1067  HA  VAL A  74      45.546  45.135  36.265  1.00  0.00           H
ATOM   1068  CB  VAL A  74      45.837  46.907  35.312  1.00  0.00           C
ATOM   1069  HB  VAL A  74      46.728  47.429  34.979  1.00  0.00           H
ATOM   1070  CG1 VAL A  74      44.915  46.505  34.151  1.00  0.00           C
ATOM   1071 1HG1 VAL A  74      43.909  46.245  34.500  1.00  0.00           H
ATOM   1072 2HG1 VAL A  74      44.888  47.353  33.459  1.00  0.00           H
ATOM   1073 3HG1 VAL A  74      45.300  45.568  33.746  1.00  0.00           H
ATOM   1074  CG2 VAL A  74      45.032  47.828  36.194  1.00  0.00           C
ATOM   1075 1HG2 VAL A  74      44.427  47.210  36.843  1.00  0.00           H
ATOM   1076 2HG2 VAL A  74      45.768  48.387  36.780  1.00  0.00           H
ATOM   1077 3HG2 VAL A  74      44.328  48.496  35.700  1.00  0.00           H
ATOM   1078  C   VAL A  74      47.472  45.007  35.388  1.00  0.00           C
ATOM   1079  O   VAL A  74      48.543  45.522  35.296  1.00  0.00           O
ATOM   1080  N   ILE A  75      47.201  43.836  34.706  1.00  0.00           N
ATOM   1081  H   ILE A  75      46.236  43.561  34.750  1.00  0.00           H
ATOM   1082  CA  ILE A  75      48.154  42.987  34.061  1.00  0.00           C
ATOM   1083  HA  ILE A  75      49.134  43.438  34.024  1.00  0.00           H
ATOM   1084  CB  ILE A  75      48.456  41.704  34.952  1.00  0.00           C
ATOM   1085  HB  ILE A  75      47.616  41.030  34.790  1.00  0.00           H
ATOM   1086  CG2 ILE A  75      49.748  41.071  34.393  1.00  0.00           C
ATOM   1087 1HG2 ILE A  75      49.691  41.042  33.308  1.00  0.00           H
ATOM   1088 2HG2 ILE A  75      50.601  41.686  34.671  1.00  0.00           H
ATOM   1089 3HG2 ILE A  75      49.810  40.072  34.805  1.00  0.00           H
ATOM   1090  CG1 ILE A  75      48.513  42.000  36.470  1.00  0.00           C
ATOM   1091 1HG1 ILE A  75      47.563  42.434  36.771  1.00  0.00           H
ATOM   1092 2HG1 ILE A  75      49.302  42.744  36.570  1.00  0.00           H
ATOM   1093  CD  ILE A  75      48.844  40.802  37.278  1.00  0.00           C
ATOM   1094  HD1 ILE A  75      48.173  39.987  37.015  1.00  0.00           H
ATOM   1095  HD2 ILE A  75      49.850  40.429  37.054  1.00  0.00           H
ATOM   1096  HD3 ILE A  75      48.672  41.045  38.327  1.00  0.00           H
ATOM   1097  C   ILE A  75      47.596  42.624  32.737  1.00  0.00           C
ATOM   1098  O   ILE A  75      46.475  42.206  32.644  1.00  0.00           O
ATOM   1099  N   GLN A  76      48.493  42.837  31.785  1.00  0.00           N
ATOM   1100  H   GLN A  76      49.421  43.177  31.982  1.00  0.00           H
ATOM   1101  CA  GLN A  76      48.418  42.177  30.440  1.00  0.00           C
ATOM   1102  HA  GLN A  76      48.048  41.184  30.677  1.00  0.00           H
ATOM   1103  CB  GLN A  76      47.484  42.919  29.471  1.00  0.00           C
ATOM   1104  HB1 GLN A  76      47.850  42.897  28.438  1.00  0.00           H
ATOM   1105  HB2 GLN A  76      47.311  43.941  29.813  1.00  0.00           H
ATOM   1106  CG  GLN A  76      46.070  42.303  29.396  1.00  0.00           C
ATOM   1107  HG1 GLN A  76      45.455  42.829  28.669  1.00  0.00           H
ATOM   1108  HG2 GLN A  76      45.571  42.314  30.372  1.00  0.00           H
ATOM   1109  CD  GLN A  76      46.119  40.868  29.007  1.00  0.00           C
ATOM   1110  OE1 GLN A  76      46.722  40.509  28.005  1.00  0.00           O
ATOM   1111  NE2 GLN A  76      45.585  39.935  29.789  1.00  0.00           N
ATOM   1112 1HE2 GLN A  76      45.098  40.199  30.631  1.00  0.00           H
ATOM   1113 2HE2 GLN A  76      45.551  38.967  29.521  1.00  0.00           H
ATOM   1114  C   GLN A  76      49.814  41.915  29.862  1.00  0.00           C
ATOM   1115  O   GLN A  76      50.723  42.703  30.010  1.00  0.00           O
ATOM   1116  N   GLY A  77      49.898  40.837  29.093  1.00  0.00           N
ATOM   1117  H   GLY A  77      49.027  40.333  29.018  1.00  0.00           H
ATOM   1118  CA  GLY A  77      51.120  40.331  28.490  1.00  0.00           C
ATOM   1119  HA1 GLY A  77      51.437  41.190  27.892  1.00  0.00           H
ATOM   1120  HA2 GLY A  77      50.970  39.487  27.816  1.00  0.00           H
ATOM   1121  C   GLY A  77      52.199  39.996  29.502  1.00  0.00           C
ATOM   1122  O   GLY A  77      51.843  39.218  30.421  1.00  0.00           O
ATOM   1123  N   ASP A  78      53.285  40.730  29.436  1.00  0.00           N
ATOM   1124  H   ASP A  78      53.295  41.516  28.798  1.00  0.00           H
ATOM   1125  CA  ASP A  78      54.351  40.555  30.432  1.00  0.00           C
ATOM   1126  HA  ASP A  78      53.945  39.981  31.259  1.00  0.00           H
ATOM   1127  CB  ASP A  78      55.665  40.005  29.802  1.00  0.00           C
ATOM   1128  HB1 ASP A  78      56.287  39.762  30.658  1.00  0.00           H
ATOM   1129  HB2 ASP A  78      56.106  40.810  29.215  1.00  0.00           H
ATOM   1130  CG  ASP A  78      55.403  38.758  28.971  1.00  0.00           C
ATOM   1131  OD1 ASP A  78      55.560  38.791  27.749  1.00  0.00           O
ATOM   1132  OD2 ASP A  78      55.078  37.728  29.584  1.00  0.00           O
ATOM   1133  C   ASP A  78      54.639  41.865  31.200  1.00  0.00           C
ATOM   1134  O   ASP A  78      55.794  42.176  31.526  1.00  0.00           O
ATOM   1135  N   THR A  79      53.600  42.652  31.488  1.00  0.00           N
ATOM   1136  H   THR A  79      52.725  42.340  31.098  1.00  0.00           H
ATOM   1137  CA  THR A  79      53.644  44.026  32.106  1.00  0.00           C
ATOM   1138  HA  THR A  79      54.615  44.374  32.456  1.00  0.00           H
ATOM   1139  CB  THR A  79      53.119  45.071  31.055  1.00  0.00           C
ATOM   1140  HB  THR A  79      52.041  44.925  30.914  1.00  0.00           H
ATOM   1141  CG2 THR A  79      53.475  46.548  31.456  1.00  0.00           C
ATOM   1142 1HG2 THR A  79      53.122  46.811  32.449  1.00  0.00           H
ATOM   1143 2HG2 THR A  79      54.555  46.671  31.524  1.00  0.00           H
ATOM   1144 3HG2 THR A  79      53.016  47.218  30.728  1.00  0.00           H
ATOM   1145  OG1 THR A  79      53.638  44.772  29.776  1.00  0.00           O
ATOM   1146  HG1 THR A  79      53.279  45.392  29.138  1.00  0.00           H
ATOM   1147  C   THR A  79      52.609  44.048  33.210  1.00  0.00           C
ATOM   1148  O   THR A  79      51.469  43.558  33.140  1.00  0.00           O
ATOM   1149  N   ALA A  80      52.802  44.911  34.203  1.00  0.00           N
ATOM   1150  H   ALA A  80      53.742  45.264  34.325  1.00  0.00           H
ATOM   1151  CA  ALA A  80      51.871  45.197  35.333  1.00  0.00           C
ATOM   1152  HA  ALA A  80      50.851  44.926  35.038  1.00  0.00           H
ATOM   1153  CB  ALA A  80      52.291  44.304  36.505  1.00  0.00           C
ATOM   1154  HB1 ALA A  80      53.310  44.567  36.806  1.00  0.00           H
ATOM   1155  HB2 ALA A  80      51.536  44.509  37.266  1.00  0.00           H
ATOM   1156  HB3 ALA A  80      52.159  43.278  36.174  1.00  0.00           H
ATOM   1157  C   ALA A  80      51.749  46.685  35.806  1.00  0.00           C
ATOM   1158  O   ALA A  80      52.758  47.281  36.203  1.00  0.00           O
ATOM   1159  N   LEU A  81      50.526  47.219  35.843  1.00  0.00           N
ATOM   1160  H   LEU A  81      49.751  46.623  35.578  1.00  0.00           H
ATOM   1161  CA  LEU A  81      50.219  48.612  36.248  1.00  0.00           C
ATOM   1162  HA  LEU A  81      51.207  49.080  36.186  1.00  0.00           H
ATOM   1163  CB  LEU A  81      49.301  49.322  35.212  1.00  0.00           C
ATOM   1164  HB1 LEU A  81      48.426  48.777  34.874  1.00  0.00           H
ATOM   1165  HB2 LEU A  81      50.027  49.513  34.417  1.00  0.00           H
ATOM   1166  CG  LEU A  81      48.841  50.754  35.741  1.00  0.00           C
ATOM   1167  HG  LEU A  81      48.464  50.672  36.760  1.00  0.00           H
ATOM   1168  CD1 LEU A  81      49.932  51.811  35.621  1.00  0.00           C
ATOM   1169 1HD1 LEU A  81      50.794  51.390  36.156  1.00  0.00           H
ATOM   1170 2HD1 LEU A  81      50.154  52.042  34.574  1.00  0.00           H
ATOM   1171 3HD1 LEU A  81      49.733  52.752  36.126  1.00  0.00           H
ATOM   1172  CD2 LEU A  81      47.747  51.255  34.782  1.00  0.00           C
ATOM   1173 1HD2 LEU A  81      46.730  50.942  35.007  1.00  0.00           H
ATOM   1174 2HD2 LEU A  81      47.654  52.333  34.843  1.00  0.00           H
ATOM   1175 3HD2 LEU A  81      48.041  50.943  33.773  1.00  0.00           H
ATOM   1176  C   LEU A  81      49.705  48.632  37.711  1.00  0.00           C
ATOM   1177  O   LEU A  81      48.581  48.262  38.042  1.00  0.00           O
ATOM   1178  N   ILE A  82      50.599  49.158  38.551  1.00  0.00           N
ATOM   1179  H   ILE A  82      51.519  49.460  38.258  1.00  0.00           H
ATOM   1180  CA  ILE A  82      50.309  49.591  39.902  1.00  0.00           C
ATOM   1181  HA  ILE A  82      49.842  48.718  40.361  1.00  0.00           H
ATOM   1182  CB  ILE A  82      51.590  49.922  40.724  1.00  0.00           C
ATOM   1183  HB  ILE A  82      52.055  50.826  40.332  1.00  0.00           H
ATOM   1184  CG2 ILE A  82      51.259  50.206  42.204  1.00  0.00           C
ATOM   1185 1HG2 ILE A  82      50.943  51.228  42.424  1.00  0.00           H
ATOM   1186 2HG2 ILE A  82      50.588  49.454  42.614  1.00  0.00           H
ATOM   1187 3HG2 ILE A  82      52.183  50.237  42.780  1.00  0.00           H
ATOM   1188  CG1 ILE A  82      52.724  48.889  40.575  1.00  0.00           C
ATOM   1189 1HG1 ILE A  82      53.535  49.054  41.295  1.00  0.00           H
ATOM   1190 2HG1 ILE A  82      53.206  48.983  39.611  1.00  0.00           H
ATOM   1191  CD  ILE A  82      52.345  47.430  40.839  1.00  0.00           C
ATOM   1192  HD1 ILE A  82      53.185  46.748  40.684  1.00  0.00           H
ATOM   1193  HD2 ILE A  82      51.904  47.115  41.779  1.00  0.00           H
ATOM   1194  HD3 ILE A  82      51.584  47.115  40.117  1.00  0.00           H
ATOM   1195  C   ILE A  82      49.336  50.783  39.944  1.00  0.00           C
ATOM   1196  O   ILE A  82      49.492  51.692  39.172  1.00  0.00           O
ATOM   1197  N   THR A  83      48.360  50.686  40.870  1.00  0.00           N
ATOM   1198  H   THR A  83      48.435  49.868  41.463  1.00  0.00           H
ATOM   1199  CA  THR A  83      47.325  51.642  41.078  1.00  0.00           C
ATOM   1200  HA  THR A  83      46.942  52.037  40.130  1.00  0.00           H
ATOM   1201  CB  THR A  83      46.083  51.059  41.750  1.00  0.00           C
ATOM   1202  HB  THR A  83      45.322  51.838  41.840  1.00  0.00           H
ATOM   1203  CG2 THR A  83      45.647  49.866  40.917  1.00  0.00           C
ATOM   1204 1HG2 THR A  83      46.437  49.240  40.500  1.00  0.00           H
ATOM   1205 2HG2 THR A  83      44.980  49.288  41.560  1.00  0.00           H
ATOM   1206 3HG2 THR A  83      45.089  50.307  40.097  1.00  0.00           H
ATOM   1207  OG1 THR A  83      46.477  50.560  42.992  1.00  0.00           O
ATOM   1208  HG1 THR A  83      45.684  50.271  43.452  1.00  0.00           H
ATOM   1209  C   THR A  83      47.855  52.876  41.922  1.00  0.00           C
ATOM   1210  O   THR A  83      48.927  52.837  42.615  1.00  0.00           O
ATOM   1211  N   ARG A  84      47.008  53.922  42.006  1.00  0.00           N
ATOM   1212  H   ARG A  84      46.160  53.903  41.468  1.00  0.00           H
ATOM   1213  CA  ARG A  84      47.291  55.055  42.861  1.00  0.00           C
ATOM   1214  HA  ARG A  84      47.874  54.745  43.728  1.00  0.00           H
ATOM   1215  CB  ARG A  84      48.124  56.023  42.089  1.00  0.00           C
ATOM   1216  HB1 ARG A  84      47.463  56.478  41.368  1.00  0.00           H
ATOM   1217  HB2 ARG A  84      48.908  55.463  41.578  1.00  0.00           H
ATOM   1218  CG  ARG A  84      48.775  57.068  43.032  1.00  0.00           C
ATOM   1219  HG1 ARG A  84      49.479  56.600  43.727  1.00  0.00           H
ATOM   1220  HG2 ARG A  84      48.074  57.488  43.757  1.00  0.00           H
ATOM   1221  CD  ARG A  84      49.462  58.268  42.283  1.00  0.00           C
ATOM   1222  HD1 ARG A  84      48.728  58.895  41.786  1.00  0.00           H
ATOM   1223  HD2 ARG A  84      50.109  57.845  41.503  1.00  0.00           H
ATOM   1224  NE  ARG A  84      50.229  59.262  43.102  1.00  0.00           N
ATOM   1225  HE  ARG A  84      50.591  58.927  43.979  1.00  0.00           H
ATOM   1226  CZ  ARG A  84      50.726  60.381  42.702  1.00  0.00           C
ATOM   1227  NH1 ARG A  84      50.672  60.763  41.496  1.00  0.00           N
ATOM   1228 1HH1 ARG A  84      49.885  60.483  40.921  1.00  0.00           H
ATOM   1229 2HH1 ARG A  84      51.324  61.457  41.155  1.00  0.00           H
ATOM   1230  NH2 ARG A  84      51.492  61.099  43.431  1.00  0.00           N
ATOM   1231 1HH2 ARG A  84      51.803  60.773  44.329  1.00  0.00           H
ATOM   1232 2HH2 ARG A  84      51.988  61.833  42.951  1.00  0.00           H
ATOM   1233  C   ARG A  84      45.920  55.653  43.403  1.00  0.00           C
ATOM   1234  O   ARG A  84      45.354  56.596  42.812  1.00  0.00           O
ATOM   1235  N   PRO A  85      45.445  55.156  44.574  1.00  0.00           N
ATOM   1236  CD  PRO A  85      45.941  53.994  45.380  1.00  0.00           C
ATOM   1237  HD1 PRO A  85      46.562  54.415  46.178  1.00  0.00           H
ATOM   1238  HD2 PRO A  85      46.464  53.235  44.796  1.00  0.00           H
ATOM   1239  CG  PRO A  85      44.801  53.426  46.002  1.00  0.00           C
ATOM   1240  HG1 PRO A  85      45.109  52.865  46.888  1.00  0.00           H
ATOM   1241  HG2 PRO A  85      44.375  52.716  45.287  1.00  0.00           H
ATOM   1242  CB  PRO A  85      43.881  54.661  46.316  1.00  0.00           C
ATOM   1243  HB1 PRO A  85      44.269  55.081  47.243  1.00  0.00           H
ATOM   1244  HB2 PRO A  85      42.846  54.365  46.481  1.00  0.00           H
ATOM   1245  CA  PRO A  85      44.160  55.668  45.162  1.00  0.00           C
ATOM   1246  HA  PRO A  85      43.380  55.835  44.417  1.00  0.00           H
ATOM   1247  C   PRO A  85      44.348  57.054  45.733  1.00  0.00           C
ATOM   1248  O   PRO A  85      45.445  57.642  45.607  1.00  0.00           O
ATOM   1249  N   TRP A  86      43.361  57.665  46.406  1.00  0.00           N
ATOM   1250  H   TRP A  86      42.544  57.124  46.662  1.00  0.00           H
ATOM   1251  CA  TRP A  86      43.286  59.071  46.865  1.00  0.00           C
ATOM   1252  HA  TRP A  86      44.099  59.625  46.393  1.00  0.00           H
ATOM   1253  CB  TRP A  86      42.009  59.519  46.119  1.00  0.00           C
ATOM   1254  HB1 TRP A  86      41.182  59.064  46.674  1.00  0.00           H
ATOM   1255  HB2 TRP A  86      41.904  59.047  45.144  1.00  0.00           H
ATOM   1256  CG  TRP A  86      41.776  60.964  45.900  1.00  0.00           C
ATOM   1257  CD1 TRP A  86      42.029  61.599  44.759  1.00  0.00           C
ATOM   1258  HD1 TRP A  86      42.484  61.110  43.913  1.00  0.00           H
ATOM   1259  NE1 TRP A  86      41.558  62.903  44.782  1.00  0.00           N
ATOM   1260  HE1 TRP A  86      41.482  63.531  43.999  1.00  0.00           H
ATOM   1261  CE2 TRP A  86      40.976  63.171  46.003  1.00  0.00           C
ATOM   1262  CZ2 TRP A  86      40.451  64.371  46.470  1.00  0.00           C
ATOM   1263  HZ2 TRP A  86      40.351  65.265  45.886  1.00  0.00           H
ATOM   1264  CH2 TRP A  86      40.201  64.457  47.821  1.00  0.00           C
ATOM   1265  HH2 TRP A  86      39.785  65.357  48.257  1.00  0.00           H
ATOM   1266  CZ3 TRP A  86      40.394  63.370  48.682  1.00  0.00           C
ATOM   1267  HZ3 TRP A  86      40.251  63.495  49.750  1.00  0.00           H
ATOM   1268  CE3 TRP A  86      40.825  62.110  48.183  1.00  0.00           C
ATOM   1269  HE3 TRP A  86      40.953  61.225  48.796  1.00  0.00           H
ATOM   1270  CD2 TRP A  86      41.167  61.976  46.770  1.00  0.00           C
ATOM   1271  C   TRP A  86      43.293  59.232  48.406  1.00  0.00           C
ATOM   1272  O   TRP A  86      43.886  60.229  48.857  1.00  0.00           O
ATOM   1273  N   SER A  87      42.800  58.307  49.217  1.00  0.00           N
ATOM   1274  H   SER A  87      42.222  57.560  48.859  1.00  0.00           H
ATOM   1275  CA  SER A  87      42.753  58.449  50.699  1.00  0.00           C
ATOM   1276  HA  SER A  87      42.299  59.409  50.925  1.00  0.00           H
ATOM   1277  CB  SER A  87      41.802  57.377  51.308  1.00  0.00           C
ATOM   1278  HB1 SER A  87      41.638  57.356  52.389  1.00  0.00           H
ATOM   1279  HB2 SER A  87      42.165  56.362  51.148  1.00  0.00           H
ATOM   1280  OG  SER A  87      40.515  57.444  50.703  1.00  0.00           O
ATOM   1281  HG  SER A  87      39.901  56.804  51.064  1.00  0.00           H
ATOM   1282  C   SER A  87      44.204  58.411  51.309  1.00  0.00           C
ATOM   1283  O   SER A  87      45.131  57.732  50.798  1.00  0.00           O
ATOM   1284  N   PRO A  88      44.435  59.273  52.397  1.00  0.00           N
ATOM   1285  CD  PRO A  88      43.558  60.274  52.781  1.00  0.00           C
ATOM   1286  HD1 PRO A  88      42.654  59.906  53.260  1.00  0.00           H
ATOM   1287  HD2 PRO A  88      43.263  60.799  51.871  1.00  0.00           H
ATOM   1288  CG  PRO A  88      44.320  61.261  53.699  1.00  0.00           C
ATOM   1289  HG1 PRO A  88      43.663  61.616  54.491  1.00  0.00           H
ATOM   1290  HG2 PRO A  88      44.741  61.978  52.992  1.00  0.00           H
ATOM   1291  CB  PRO A  88      45.437  60.379  54.231  1.00  0.00           C
ATOM   1292  HB1 PRO A  88      45.163  59.763  55.085  1.00  0.00           H
ATOM   1293  HB2 PRO A  88      46.283  61.006  54.508  1.00  0.00           H
ATOM   1294  CA  PRO A  88      45.808  59.609  52.927  1.00  0.00           C
ATOM   1295  HA  PRO A  88      46.305  60.257  52.195  1.00  0.00           H
ATOM   1296  C   PRO A  88      46.660  58.364  53.303  1.00  0.00           C
ATOM   1297  O   PRO A  88      47.836  58.528  53.028  1.00  0.00           O
ATOM   1298  N   ALA A  89      46.142  57.262  53.875  1.00  0.00           N
ATOM   1299  H   ALA A  89      45.142  57.202  53.996  1.00  0.00           H
ATOM   1300  CA  ALA A  89      46.900  56.075  54.200  1.00  0.00           C
ATOM   1301  HA  ALA A  89      47.970  56.279  54.255  1.00  0.00           H
ATOM   1302  CB  ALA A  89      46.443  55.601  55.632  1.00  0.00           C
ATOM   1303  HB1 ALA A  89      45.365  55.431  55.632  1.00  0.00           H
ATOM   1304  HB2 ALA A  89      47.034  54.710  55.870  1.00  0.00           H
ATOM   1305  HB3 ALA A  89      46.820  56.405  56.267  1.00  0.00           H
ATOM   1306  C   ALA A  89      46.714  54.982  53.125  1.00  0.00           C
ATOM   1307  O   ALA A  89      47.462  54.013  53.104  1.00  0.00           O
ATOM   1308  N   ARG A  90      45.750  55.111  52.179  1.00  0.00           N
ATOM   1309  H   ARG A  90      45.108  55.874  52.293  1.00  0.00           H
ATOM   1310  CA  ARG A  90      45.558  54.224  50.973  1.00  0.00           C
ATOM   1311  HA  ARG A  90      45.782  53.182  51.198  1.00  0.00           H
ATOM   1312  CB  ARG A  90      44.027  54.298  50.612  1.00  0.00           C
ATOM   1313  HB1 ARG A  90      43.973  55.299  50.188  1.00  0.00           H
ATOM   1314  HB2 ARG A  90      43.333  54.232  51.448  1.00  0.00           H
ATOM   1315  CG  ARG A  90      43.479  53.391  49.579  1.00  0.00           C
ATOM   1316  HG1 ARG A  90      44.223  53.243  48.806  1.00  0.00           H
ATOM   1317  HG2 ARG A  90      42.632  53.883  49.096  1.00  0.00           H
ATOM   1318  CD  ARG A  90      43.174  51.980  50.120  1.00  0.00           C
ATOM   1319  HD1 ARG A  90      42.713  52.018  51.101  1.00  0.00           H
ATOM   1320  HD2 ARG A  90      44.083  51.398  50.243  1.00  0.00           H
ATOM   1321  NE  ARG A  90      42.328  51.271  49.148  1.00  0.00           N
ATOM   1322  HE  ARG A  90      41.384  51.618  49.087  1.00  0.00           H
ATOM   1323  CZ  ARG A  90      42.697  50.245  48.392  1.00  0.00           C
ATOM   1324  NH1 ARG A  90      43.810  49.604  48.343  1.00  0.00           N
ATOM   1325 1HH1 ARG A  90      44.611  49.857  48.903  1.00  0.00           H
ATOM   1326 2HH1 ARG A  90      43.878  48.800  47.738  1.00  0.00           H
ATOM   1327  NH2 ARG A  90      41.744  49.758  47.667  1.00  0.00           N
ATOM   1328 1HH2 ARG A  90      40.786  50.070  47.702  1.00  0.00           H
ATOM   1329 2HH2 ARG A  90      41.966  49.028  47.009  1.00  0.00           H
ATOM   1330  C   ARG A  90      46.470  54.522  49.798  1.00  0.00           C
ATOM   1331  O   ARG A  90      46.919  53.600  49.110  1.00  0.00           O
ATOM   1332  N   ARG A  91      46.824  55.797  49.580  1.00  0.00           N
ATOM   1333  H   ARG A  91      46.377  56.560  50.069  1.00  0.00           H
ATOM   1334  CA  ARG A  91      47.779  56.265  48.576  1.00  0.00           C
ATOM   1335  HA  ARG A  91      47.445  55.793  47.656  1.00  0.00           H
ATOM   1336  CB  ARG A  91      47.579  57.744  48.432  1.00  0.00           C
ATOM   1337  HB1 ARG A  91      47.991  58.198  49.340  1.00  0.00           H
ATOM   1338  HB2 ARG A  91      46.501  57.896  48.453  1.00  0.00           H
ATOM   1339  CG  ARG A  91      48.094  58.376  47.144  1.00  0.00           C
ATOM   1340  HG1 ARG A  91      47.782  57.729  46.329  1.00  0.00           H
ATOM   1341  HG2 ARG A  91      49.173  58.471  47.041  1.00  0.00           H
ATOM   1342  CD  ARG A  91      47.405  59.765  47.075  1.00  0.00           C
ATOM   1343  HD1 ARG A  91      47.557  60.304  48.010  1.00  0.00           H
ATOM   1344  HD2 ARG A  91      46.343  59.622  46.893  1.00  0.00           H
ATOM   1345  NE  ARG A  91      47.943  60.595  45.944  1.00  0.00           N
ATOM   1346  HE  ARG A  91      48.604  61.324  46.197  1.00  0.00           H
ATOM   1347  CZ  ARG A  91      47.424  60.748  44.746  1.00  0.00           C
ATOM   1348  NH1 ARG A  91      46.665  59.831  44.141  1.00  0.00           N
ATOM   1349 1HH1 ARG A  91      46.284  59.087  44.713  1.00  0.00           H
ATOM   1350 2HH1 ARG A  91      46.504  59.943  43.148  1.00  0.00           H
ATOM   1351  NH2 ARG A  91      47.737  61.728  43.905  1.00  0.00           N
ATOM   1352 1HH2 ARG A  91      48.509  62.354  44.080  1.00  0.00           H
ATOM   1353 2HH2 ARG A  91      47.396  61.681  42.954  1.00  0.00           H
ATOM   1354  C   ARG A  91      49.244  55.932  48.722  1.00  0.00           C
ATOM   1355  O   ARG A  91      49.789  55.508  47.700  1.00  0.00           O
ATOM   1356  N   PRO A  92      49.909  56.120  49.869  1.00  0.00           N
ATOM   1357  CD  PRO A  92      49.406  56.842  51.073  1.00  0.00           C
ATOM   1358  HD1 PRO A  92      48.437  56.464  51.412  1.00  0.00           H
ATOM   1359  HD2 PRO A  92      49.514  57.917  50.905  1.00  0.00           H
ATOM   1360  CG  PRO A  92      50.492  56.483  52.041  1.00  0.00           C
ATOM   1361  HG1 PRO A  92      50.189  55.604  52.618  1.00  0.00           H
ATOM   1362  HG2 PRO A  92      50.496  57.361  52.694  1.00  0.00           H
ATOM   1363  CB  PRO A  92      51.786  56.364  51.358  1.00  0.00           C
ATOM   1364  HB1 PRO A  92      52.445  55.677  51.887  1.00  0.00           H
ATOM   1365  HB2 PRO A  92      52.280  57.313  51.160  1.00  0.00           H
ATOM   1366  CA  PRO A  92      51.242  55.617  50.095  1.00  0.00           C
ATOM   1367  HA  PRO A  92      51.862  55.908  49.251  1.00  0.00           H
ATOM   1368  C   PRO A  92      51.338  54.045  50.244  1.00  0.00           C
ATOM   1369  O   PRO A  92      52.362  53.431  50.004  1.00  0.00           O
ATOM   1370  N   GLU A  93      50.173  53.376  50.394  1.00  0.00           N
ATOM   1371  H   GLU A  93      49.342  53.830  50.745  1.00  0.00           H
ATOM   1372  CA  GLU A  93      50.135  51.913  50.625  1.00  0.00           C
ATOM   1373  HA  GLU A  93      51.060  51.565  51.098  1.00  0.00           H
ATOM   1374  CB  GLU A  93      49.065  51.573  51.658  1.00  0.00           C
ATOM   1375  HB1 GLU A  93      48.087  51.729  51.202  1.00  0.00           H
ATOM   1376  HB2 GLU A  93      49.129  52.336  52.430  1.00  0.00           H
ATOM   1377  CG  GLU A  93      49.179  50.140  52.155  1.00  0.00           C
ATOM   1378  HG1 GLU A  93      50.231  49.868  52.115  1.00  0.00           H
ATOM   1379  HG2 GLU A  93      48.541  49.444  51.603  1.00  0.00           H
ATOM   1380  CD  GLU A  93      48.680  50.141  53.597  1.00  0.00           C
ATOM   1381  OE1 GLU A  93      49.447  50.673  54.431  1.00  0.00           O
ATOM   1382  OE2 GLU A  93      47.674  49.513  53.871  1.00  0.00           O
ATOM   1383  C   GLU A  93      50.017  51.130  49.303  1.00  0.00           C
ATOM   1384  O   GLU A  93      49.091  50.339  49.073  1.00  0.00           O
ATOM   1385  N   VAL A  94      50.967  51.376  48.332  1.00  0.00           N
ATOM   1386  H   VAL A  94      51.740  51.965  48.603  1.00  0.00           H
ATOM   1387  CA  VAL A  94      50.965  50.742  46.965  1.00  0.00           C
ATOM   1388  HA  VAL A  94      50.267  49.900  46.929  1.00  0.00           H
ATOM   1389  CB  VAL A  94      50.531  51.697  45.833  1.00  0.00           C
ATOM   1390  HB  VAL A  94      50.667  51.131  44.912  1.00  0.00           H
ATOM   1391  CG1 VAL A  94      49.097  52.054  46.087  1.00  0.00           C
ATOM   1392 1HG1 VAL A  94      48.660  52.716  45.338  1.00  0.00           H
ATOM   1393 2HG1 VAL A  94      48.500  51.144  46.121  1.00  0.00           H
ATOM   1394 3HG1 VAL A  94      49.031  52.609  47.018  1.00  0.00           H
ATOM   1395  CG2 VAL A  94      51.279  52.964  45.661  1.00  0.00           C
ATOM   1396 1HG2 VAL A  94      50.842  53.636  44.922  1.00  0.00           H
ATOM   1397 2HG2 VAL A  94      51.468  53.506  46.586  1.00  0.00           H
ATOM   1398 3HG2 VAL A  94      52.293  52.798  45.325  1.00  0.00           H
ATOM   1399  C   VAL A  94      52.260  49.990  46.528  1.00  0.00           C
ATOM   1400  O   VAL A  94      52.756  50.080  45.408  1.00  0.00           O
ATOM   1401  N   ASP A  95      53.047  49.435  47.485  1.00  0.00           N
ATOM   1402  H   ASP A  95      52.735  49.298  48.431  1.00  0.00           H
ATOM   1403  CA  ASP A  95      54.348  48.906  47.154  1.00  0.00           C
ATOM   1404  HA  ASP A  95      54.436  48.816  46.075  1.00  0.00           H
ATOM   1405  CB  ASP A  95      55.449  49.915  47.533  1.00  0.00           C
ATOM   1406  HB1 ASP A  95      55.292  50.829  46.951  1.00  0.00           H
ATOM   1407  HB2 ASP A  95      56.369  49.439  47.211  1.00  0.00           H
ATOM   1408  CG  ASP A  95      55.628  50.232  49.042  1.00  0.00           C
ATOM   1409  OD1 ASP A  95      55.094  49.522  49.884  1.00  0.00           O
ATOM   1410  OD2 ASP A  95      56.394  51.178  49.390  1.00  0.00           O
ATOM   1411  C   ASP A  95      54.525  47.387  47.604  1.00  0.00           C
ATOM   1412  O   ASP A  95      55.508  46.674  47.382  1.00  0.00           O
ATOM   1413  N   GLY A  96      53.477  46.836  48.240  1.00  0.00           N
ATOM   1414  H   GLY A  96      52.681  47.459  48.315  1.00  0.00           H
ATOM   1415  CA  GLY A  96      53.489  45.570  48.983  1.00  0.00           C
ATOM   1416  HA1 GLY A  96      52.586  45.505  49.585  1.00  0.00           H
ATOM   1417  HA2 GLY A  96      54.400  45.645  49.577  1.00  0.00           H
ATOM   1418  C   GLY A  96      53.440  44.338  48.159  1.00  0.00           C
ATOM   1419  O   GLY A  96      53.598  43.313  48.752  1.00  0.00           O
ATOM   1420  N   VAL A  97      53.275  44.363  46.850  1.00  0.00           N
ATOM   1421  H   VAL A  97      53.047  45.240  46.402  1.00  0.00           H
ATOM   1422  CA  VAL A  97      53.465  43.175  45.979  1.00  0.00           C
ATOM   1423  HA  VAL A  97      53.831  42.290  46.509  1.00  0.00           H
ATOM   1424  CB  VAL A  97      52.156  42.603  45.335  1.00  0.00           C
ATOM   1425  HB  VAL A  97      52.414  41.751  44.708  1.00  0.00           H
ATOM   1426  CG1 VAL A  97      51.199  42.026  46.442  1.00  0.00           C
ATOM   1427 1HG1 VAL A  97      51.536  41.172  47.020  1.00  0.00           H
ATOM   1428 2HG1 VAL A  97      50.759  42.795  47.093  1.00  0.00           H
ATOM   1429 3HG1 VAL A  97      50.345  41.679  45.859  1.00  0.00           H
ATOM   1430  CG2 VAL A  97      51.409  43.591  44.425  1.00  0.00           C
ATOM   1431 1HG2 VAL A  97      50.805  44.286  45.018  1.00  0.00           H
ATOM   1432 2HG2 VAL A  97      52.109  44.087  43.751  1.00  0.00           H
ATOM   1433 3HG2 VAL A  97      50.722  43.087  43.754  1.00  0.00           H
ATOM   1434  C   VAL A  97      54.474  43.490  44.865  1.00  0.00           C
ATOM   1435  O   VAL A  97      54.757  42.585  44.087  1.00  0.00           O
ATOM   1436  N   ARG A  98      55.029  44.660  44.776  1.00  0.00           N
ATOM   1437  H   ARG A  98      54.668  45.392  45.375  1.00  0.00           H
ATOM   1438  CA  ARG A  98      55.897  45.118  43.659  1.00  0.00           C
ATOM   1439  HA  ARG A  98      55.312  44.813  42.799  1.00  0.00           H
ATOM   1440  CB  ARG A  98      56.087  46.629  43.853  1.00  0.00           C
ATOM   1441  HB1 ARG A  98      56.527  46.716  44.844  1.00  0.00           H
ATOM   1442  HB2 ARG A  98      55.122  47.142  43.798  1.00  0.00           H
ATOM   1443  CG  ARG A  98      57.071  47.236  42.814  1.00  0.00           C
ATOM   1444  HG1 ARG A  98      56.685  46.962  41.825  1.00  0.00           H
ATOM   1445  HG2 ARG A  98      58.037  46.859  43.134  1.00  0.00           H
ATOM   1446  CD  ARG A  98      56.966  48.795  43.002  1.00  0.00           C
ATOM   1447  HD1 ARG A  98      57.203  49.108  44.021  1.00  0.00           H
ATOM   1448  HD2 ARG A  98      55.940  49.093  42.814  1.00  0.00           H
ATOM   1449  NE  ARG A  98      57.881  49.529  42.058  1.00  0.00           N
ATOM   1450  HE  ARG A  98      58.831  49.238  41.893  1.00  0.00           H
ATOM   1451  CZ  ARG A  98      57.849  50.848  41.791  1.00  0.00           C
ATOM   1452  NH1 ARG A  98      58.809  51.400  41.069  1.00  0.00           N
ATOM   1453 1HH1 ARG A  98      59.583  50.782  40.859  1.00  0.00           H
ATOM   1454 2HH1 ARG A  98      58.739  52.364  40.800  1.00  0.00           H
ATOM   1455  NH2 ARG A  98      56.842  51.573  42.085  1.00  0.00           N
ATOM   1456 1HH2 ARG A  98      56.269  51.316  42.881  1.00  0.00           H
ATOM   1457 2HH2 ARG A  98      56.857  52.487  41.644  1.00  0.00           H
ATOM   1458  C   ARG A  98      57.183  44.271  43.481  1.00  0.00           C
ATOM   1459  O   ARG A  98      57.608  44.221  42.359  1.00  0.00           O
ATOM   1460  N   LYS A  99      57.701  43.435  44.436  1.00  0.00           N
ATOM   1461  H   LYS A  99      57.202  43.481  45.316  1.00  0.00           H
ATOM   1462  CA  LYS A  99      58.689  42.330  44.328  1.00  0.00           C
ATOM   1463  HA  LYS A  99      59.470  42.550  43.602  1.00  0.00           H
ATOM   1464  CB  LYS A  99      59.482  42.315  45.698  1.00  0.00           C
ATOM   1465  HB1 LYS A  99      58.876  41.708  46.375  1.00  0.00           H
ATOM   1466  HB2 LYS A  99      59.504  43.326  46.106  1.00  0.00           H
ATOM   1467  CG  LYS A  99      60.921  41.771  45.595  1.00  0.00           C
ATOM   1468  HG1 LYS A  99      61.498  42.298  44.837  1.00  0.00           H
ATOM   1469  HG2 LYS A  99      60.737  40.714  45.422  1.00  0.00           H
ATOM   1470  CD  LYS A  99      61.543  41.911  46.989  1.00  0.00           C
ATOM   1471  HD1 LYS A  99      60.927  41.505  47.792  1.00  0.00           H
ATOM   1472  HD2 LYS A  99      61.557  42.988  47.182  1.00  0.00           H
ATOM   1473  CE  LYS A  99      63.026  41.489  46.987  1.00  0.00           C
ATOM   1474  HE1 LYS A  99      63.547  41.955  46.151  1.00  0.00           H
ATOM   1475  HE2 LYS A  99      63.148  40.432  46.769  1.00  0.00           H
ATOM   1476  NZ  LYS A  99      63.689  41.709  48.340  1.00  0.00           N
ATOM   1477  HZ1 LYS A  99      63.038  41.361  49.038  1.00  0.00           H
ATOM   1478  HZ2 LYS A  99      64.609  41.312  48.417  1.00  0.00           H
ATOM   1479  HZ3 LYS A  99      63.748  42.699  48.544  1.00  0.00           H
ATOM   1480  C   LYS A  99      58.056  40.973  44.037  1.00  0.00           C
ATOM   1481  O   LYS A  99      58.478  40.297  43.110  1.00  0.00           O
ATOM   1482  N   ALA A 100      56.949  40.699  44.714  1.00  0.00           N
ATOM   1483  H   ALA A 100      56.529  41.395  45.326  1.00  0.00           H
ATOM   1484  CA  ALA A 100      56.140  39.537  44.478  1.00  0.00           C
ATOM   1485  HA  ALA A 100      56.740  38.654  44.681  1.00  0.00           H
ATOM   1486  CB  ALA A 100      54.946  39.562  45.494  1.00  0.00           C
ATOM   1487  HB1 ALA A 100      55.245  39.835  46.502  1.00  0.00           H
ATOM   1488  HB2 ALA A 100      54.033  40.104  45.247  1.00  0.00           H
ATOM   1489  HB3 ALA A 100      54.760  38.494  45.508  1.00  0.00           H
ATOM   1490  C   ALA A 100      55.738  39.457  42.977  1.00  0.00           C
ATOM   1491  O   ALA A 100      55.575  38.442  42.395  1.00  0.00           O
ATOM   1492  N   LEU A 101      55.527  40.638  42.315  1.00  0.00           N
ATOM   1493  H   LEU A 101      55.384  41.462  42.874  1.00  0.00           H
ATOM   1494  CA  LEU A 101      55.250  40.860  40.854  1.00  0.00           C
ATOM   1495  HA  LEU A 101      54.562  40.077  40.535  1.00  0.00           H
ATOM   1496  CB  LEU A 101      54.590  42.136  40.658  1.00  0.00           C
ATOM   1497  HB1 LEU A 101      54.803  42.494  39.651  1.00  0.00           H
ATOM   1498  HB2 LEU A 101      55.074  42.840  41.342  1.00  0.00           H
ATOM   1499  CG  LEU A 101      53.026  42.219  40.857  1.00  0.00           C
ATOM   1500  HG  LEU A 101      52.842  41.869  41.876  1.00  0.00           H
ATOM   1501  CD1 LEU A 101      52.478  43.601  40.794  1.00  0.00           C
ATOM   1502 1HD1 LEU A 101      52.520  43.906  39.739  1.00  0.00           H
ATOM   1503 2HD1 LEU A 101      51.454  43.723  41.140  1.00  0.00           H
ATOM   1504 3HD1 LEU A 101      53.146  44.293  41.313  1.00  0.00           H
ATOM   1505  CD2 LEU A 101      52.177  41.302  39.888  1.00  0.00           C
ATOM   1506 1HD2 LEU A 101      51.497  40.767  40.550  1.00  0.00           H
ATOM   1507 2HD2 LEU A 101      51.599  41.854  39.149  1.00  0.00           H
ATOM   1508 3HD2 LEU A 101      52.855  40.615  39.373  1.00  0.00           H
ATOM   1509  C   LEU A 101      56.538  40.637  40.064  1.00  0.00           C
ATOM   1510  O   LEU A 101      56.464  40.228  38.951  1.00  0.00           O
ATOM   1511  N   GLN A 102      57.769  40.802  40.582  1.00  0.00           N
ATOM   1512  H   GLN A 102      57.812  41.152  41.531  1.00  0.00           H
ATOM   1513  CA  GLN A 102      59.059  40.515  39.978  1.00  0.00           C
ATOM   1514  HA  GLN A 102      58.917  40.865  38.957  1.00  0.00           H
ATOM   1515  CB  GLN A 102      60.196  41.339  40.591  1.00  0.00           C
ATOM   1516  HB1 GLN A 102      60.482  41.002  41.581  1.00  0.00           H
ATOM   1517  HB2 GLN A 102      59.800  42.346  40.692  1.00  0.00           H
ATOM   1518  CG  GLN A 102      61.416  41.399  39.724  1.00  0.00           C
ATOM   1519  HG1 GLN A 102      61.018  41.605  38.724  1.00  0.00           H
ATOM   1520  HG2 GLN A 102      61.919  40.435  39.652  1.00  0.00           H
ATOM   1521  CD  GLN A 102      62.469  42.492  40.134  1.00  0.00           C
ATOM   1522  OE1 GLN A 102      62.194  43.537  40.707  1.00  0.00           O
ATOM   1523  NE2 GLN A 102      63.691  42.233  39.803  1.00  0.00           N
ATOM   1524 1HE2 GLN A 102      63.881  41.338  39.380  1.00  0.00           H
ATOM   1525 2HE2 GLN A 102      64.350  42.903  40.173  1.00  0.00           H
ATOM   1526  C   GLN A 102      59.280  39.017  39.934  1.00  0.00           C
ATOM   1527  O   GLN A 102      60.001  38.555  39.039  1.00  0.00           O
ATOM   1528  N   ASP A 103      58.658  38.285  40.849  1.00  0.00           N
ATOM   1529  H   ASP A 103      58.234  38.774  41.620  1.00  0.00           H
ATOM   1530  CA  ASP A 103      58.552  36.809  40.859  1.00  0.00           C
ATOM   1531  HA  ASP A 103      59.391  36.541  40.217  1.00  0.00           H
ATOM   1532  CB  ASP A 103      58.781  36.358  42.340  1.00  0.00           C
ATOM   1533  HB1 ASP A 103      57.884  36.664  42.883  1.00  0.00           H
ATOM   1534  HB2 ASP A 103      59.514  37.020  42.800  1.00  0.00           H
ATOM   1535  CG  ASP A 103      59.294  34.946  42.503  1.00  0.00           C
ATOM   1536  OD1 ASP A 103      59.203  34.372  43.593  1.00  0.00           O
ATOM   1537  OD2 ASP A 103      59.711  34.245  41.514  1.00  0.00           O
ATOM   1538  C   ASP A 103      57.392  36.250  40.075  1.00  0.00           C
ATOM   1539  O   ASP A 103      57.484  35.098  39.667  1.00  0.00           O
ATOM   1540  N   LEU A 104      56.415  37.085  39.687  1.00  0.00           N
ATOM   1541  H   LEU A 104      56.476  38.053  39.974  1.00  0.00           H
ATOM   1542  CA  LEU A 104      55.636  36.815  38.479  1.00  0.00           C
ATOM   1543  HA  LEU A 104      55.552  35.734  38.428  1.00  0.00           H
ATOM   1544  CB  LEU A 104      54.197  37.369  38.609  1.00  0.00           C
ATOM   1545  HB1 LEU A 104      53.653  37.387  37.667  1.00  0.00           H
ATOM   1546  HB2 LEU A 104      54.242  38.431  38.880  1.00  0.00           H
ATOM   1547  CG  LEU A 104      53.202  36.738  39.557  1.00  0.00           C
ATOM   1548  HG  LEU A 104      53.475  36.954  40.604  1.00  0.00           H
ATOM   1549  CD1 LEU A 104      51.843  37.366  39.550  1.00  0.00           C
ATOM   1550 1HD1 LEU A 104      51.683  37.617  38.504  1.00  0.00           H
ATOM   1551 2HD1 LEU A 104      51.052  36.703  39.883  1.00  0.00           H
ATOM   1552 3HD1 LEU A 104      51.884  38.261  40.180  1.00  0.00           H
ATOM   1553  CD2 LEU A 104      52.985  35.207  39.445  1.00  0.00           C
ATOM   1554 1HD2 LEU A 104      52.581  34.980  38.464  1.00  0.00           H
ATOM   1555 2HD2 LEU A 104      53.921  34.692  39.679  1.00  0.00           H
ATOM   1556 3HD2 LEU A 104      52.330  34.869  40.246  1.00  0.00           H
ATOM   1557  C   LEU A 104      56.288  37.153  37.155  1.00  0.00           C
ATOM   1558  O   LEU A 104      55.830  36.777  36.087  1.00  0.00           O
ATOM   1559  N   GLY A 105      57.442  37.835  37.097  1.00  0.00           N
ATOM   1560  H   GLY A 105      58.042  37.831  37.907  1.00  0.00           H
ATOM   1561  CA  GLY A 105      58.225  38.196  35.859  1.00  0.00           C
ATOM   1562  HA1 GLY A 105      58.475  37.394  35.151  1.00  0.00           H
ATOM   1563  HA2 GLY A 105      59.205  38.466  36.257  1.00  0.00           H
ATOM   1564  C   GLY A 105      57.752  39.485  35.158  1.00  0.00           C
ATOM   1565  O   GLY A 105      58.126  39.651  33.991  1.00  0.00           O
ATOM   1566  N   LEU A 106      56.818  40.241  35.743  1.00  0.00           N
ATOM   1567  H   LEU A 106      56.587  40.027  36.700  1.00  0.00           H
ATOM   1568  CA  LEU A 106      56.129  41.397  35.127  1.00  0.00           C
ATOM   1569  HA  LEU A 106      56.088  41.140  34.070  1.00  0.00           H
ATOM   1570  CB  LEU A 106      54.624  41.457  35.552  1.00  0.00           C
ATOM   1571  HB1 LEU A 106      54.025  42.188  35.004  1.00  0.00           H
ATOM   1572  HB2 LEU A 106      54.661  41.759  36.598  1.00  0.00           H
ATOM   1573  CG  LEU A 106      53.944  40.080  35.371  1.00  0.00           C
ATOM   1574  HG  LEU A 106      54.506  39.182  35.615  1.00  0.00           H
ATOM   1575  CD1 LEU A 106      52.698  40.043  36.217  1.00  0.00           C
ATOM   1576 1HD1 LEU A 106      51.776  40.070  35.648  1.00  0.00           H
ATOM   1577 2HD1 LEU A 106      52.701  39.041  36.650  1.00  0.00           H
ATOM   1578 3HD1 LEU A 106      52.751  40.845  36.955  1.00  0.00           H
ATOM   1579  CD2 LEU A 106      53.666  39.733  33.971  1.00  0.00           C
ATOM   1580 1HD2 LEU A 106      54.548  39.632  33.344  1.00  0.00           H
ATOM   1581 2HD2 LEU A 106      53.139  38.774  33.971  1.00  0.00           H
ATOM   1582 3HD2 LEU A 106      53.029  40.486  33.506  1.00  0.00           H
ATOM   1583  C   LEU A 106      56.849  42.707  35.310  1.00  0.00           C
ATOM   1584  O   LEU A 106      57.047  43.170  36.406  1.00  0.00           O
ATOM   1585  N   ARG A 107      57.215  43.372  34.199  1.00  0.00           N
ATOM   1586  H   ARG A 107      57.267  42.857  33.327  1.00  0.00           H
ATOM   1587  CA  ARG A 107      57.655  44.751  34.079  1.00  0.00           C
ATOM   1588  HA  ARG A 107      58.690  44.812  34.424  1.00  0.00           H
ATOM   1589  CB  ARG A 107      57.724  45.193  32.571  1.00  0.00           C
ATOM   1590  HB1 ARG A 107      56.814  44.911  32.043  1.00  0.00           H
ATOM   1591  HB2 ARG A 107      58.483  44.583  32.092  1.00  0.00           H
ATOM   1592  CG  ARG A 107      58.049  46.685  32.295  1.00  0.00           C
ATOM   1593  HG1 ARG A 107      58.867  46.962  32.976  1.00  0.00           H
ATOM   1594  HG2 ARG A 107      57.188  47.303  32.543  1.00  0.00           H
ATOM   1595  CD  ARG A 107      58.414  46.837  30.833  1.00  0.00           C
ATOM   1596  HD1 ARG A 107      59.203  46.101  30.641  1.00  0.00           H
ATOM   1597  HD2 ARG A 107      58.756  47.841  30.606  1.00  0.00           H
ATOM   1598  NE  ARG A 107      57.320  46.506  29.937  1.00  0.00           N
ATOM   1599  HE  ARG A 107      57.184  45.558  29.605  1.00  0.00           H
ATOM   1600  CZ  ARG A 107      56.408  47.302  29.480  1.00  0.00           C
ATOM   1601  NH1 ARG A 107      55.453  46.837  28.672  1.00  0.00           N
ATOM   1602 1HH1 ARG A 107      55.407  45.848  28.487  1.00  0.00           H
ATOM   1603 2HH1 ARG A 107      54.762  47.500  28.359  1.00  0.00           H
ATOM   1604  NH2 ARG A 107      56.371  48.587  29.756  1.00  0.00           N
ATOM   1605 1HH2 ARG A 107      56.899  48.964  30.525  1.00  0.00           H
ATOM   1606 2HH2 ARG A 107      55.615  49.080  29.299  1.00  0.00           H
ATOM   1607  C   ARG A 107      56.762  45.759  34.792  1.00  0.00           C
ATOM   1608  O   ARG A 107      55.673  45.872  34.260  1.00  0.00           O
ATOM   1609  N   ILE A 108      57.176  46.329  35.927  1.00  0.00           N
ATOM   1610  H   ILE A 108      58.099  46.038  36.220  1.00  0.00           H
ATOM   1611  CA  ILE A 108      56.364  47.218  36.772  1.00  0.00           C
ATOM   1612  HA  ILE A 108      55.371  46.785  36.813  1.00  0.00           H
ATOM   1613  CB  ILE A 108      57.050  47.466  38.129  1.00  0.00           C
ATOM   1614  HB  ILE A 108      58.051  47.876  38.062  1.00  0.00           H
ATOM   1615  CG2 ILE A 108      56.281  48.434  39.055  1.00  0.00           C
ATOM   1616 1HG2 ILE A 108      55.296  47.974  39.034  1.00  0.00           H
ATOM   1617 2HG2 ILE A 108      56.733  48.463  40.040  1.00  0.00           H
ATOM   1618 3HG2 ILE A 108      56.308  49.423  38.578  1.00  0.00           H
ATOM   1619  CG1 ILE A 108      57.186  46.076  38.831  1.00  0.00           C
ATOM   1620 1HG1 ILE A 108      57.993  46.175  39.552  1.00  0.00           H
ATOM   1621 2HG1 ILE A 108      57.656  45.408  38.102  1.00  0.00           H
ATOM   1622  CD  ILE A 108      55.907  45.509  39.396  1.00  0.00           C
ATOM   1623  HD1 ILE A 108      55.200  45.641  38.570  1.00  0.00           H
ATOM   1624  HD2 ILE A 108      56.117  44.450  39.599  1.00  0.00           H
ATOM   1625  HD3 ILE A 108      55.464  46.072  40.205  1.00  0.00           H
ATOM   1626  C   ILE A 108      56.212  48.570  36.084  1.00  0.00           C
ATOM   1627  O   ILE A 108      57.264  49.226  35.786  1.00  0.00           O
ATOM   1628  N   VAL A 109      54.937  49.023  35.929  1.00  0.00           N
ATOM   1629  H   VAL A 109      54.193  48.393  36.197  1.00  0.00           H
ATOM   1630  CA  VAL A 109      54.604  50.363  35.455  1.00  0.00           C
ATOM   1631  HA  VAL A 109      55.546  50.905  35.274  1.00  0.00           H
ATOM   1632  CB  VAL A 109      53.914  50.312  34.096  1.00  0.00           C
ATOM   1633  HB  VAL A 109      52.946  49.859  34.332  1.00  0.00           H
ATOM   1634  CG1 VAL A 109      53.611  51.762  33.538  1.00  0.00           C
ATOM   1635 1HG1 VAL A 109      53.422  51.651  32.467  1.00  0.00           H
ATOM   1636 2HG1 VAL A 109      52.766  52.219  34.045  1.00  0.00           H
ATOM   1637 3HG1 VAL A 109      54.547  52.310  33.640  1.00  0.00           H
ATOM   1638  CG2 VAL A 109      54.651  49.495  33.097  1.00  0.00           C
ATOM   1639 1HG2 VAL A 109      54.124  49.560  32.151  1.00  0.00           H
ATOM   1640 2HG2 VAL A 109      55.614  49.904  32.779  1.00  0.00           H
ATOM   1641 3HG2 VAL A 109      54.746  48.437  33.336  1.00  0.00           H
ATOM   1642  C   VAL A 109      53.803  51.065  36.498  1.00  0.00           C
ATOM   1643  O   VAL A 109      52.999  50.506  37.227  1.00  0.00           O
ATOM   1644  N   GLU A 110      53.994  52.376  36.612  1.00  0.00           N
ATOM   1645  H   GLU A 110      54.721  52.821  36.066  1.00  0.00           H
ATOM   1646  CA  GLU A 110      53.416  53.197  37.694  1.00  0.00           C
ATOM   1647  HA  GLU A 110      52.455  52.731  37.930  1.00  0.00           H
ATOM   1648  CB  GLU A 110      54.325  53.341  39.030  1.00  0.00           C
ATOM   1649  HB1 GLU A 110      54.733  52.380  39.336  1.00  0.00           H
ATOM   1650  HB2 GLU A 110      53.783  53.677  39.903  1.00  0.00           H
ATOM   1651  CG  GLU A 110      55.549  54.299  38.838  1.00  0.00           C
ATOM   1652  HG1 GLU A 110      55.233  55.337  38.922  1.00  0.00           H
ATOM   1653  HG2 GLU A 110      56.178  54.159  37.954  1.00  0.00           H
ATOM   1654  CD  GLU A 110      56.518  54.127  40.073  1.00  0.00           C
ATOM   1655  OE1 GLU A 110      57.723  53.912  39.854  1.00  0.00           O
ATOM   1656  OE2 GLU A 110      56.040  54.136  41.219  1.00  0.00           O
ATOM   1657  C   GLU A 110      52.998  54.607  37.308  1.00  0.00           C
ATOM   1658  O   GLU A 110      53.426  55.198  36.317  1.00  0.00           O
ATOM   1659  N   ILE A 111      52.054  55.074  38.124  1.00  0.00           N
ATOM   1660  H   ILE A 111      51.717  54.615  38.955  1.00  0.00           H
ATOM   1661  CA  ILE A 111      51.476  56.404  37.891  1.00  0.00           C
ATOM   1662  HA  ILE A 111      51.503  56.514  36.807  1.00  0.00           H
ATOM   1663  CB  ILE A 111      49.969  56.451  38.346  1.00  0.00           C
ATOM   1664  HB  ILE A 111      50.021  56.195  39.406  1.00  0.00           H
ATOM   1665  CG2 ILE A 111      49.464  57.875  38.321  1.00  0.00           C
ATOM   1666 1HG2 ILE A 111      48.372  57.938  38.392  1.00  0.00           H
ATOM   1667 2HG2 ILE A 111      49.915  58.456  39.120  1.00  0.00           H
ATOM   1668 3HG2 ILE A 111      49.700  58.365  37.378  1.00  0.00           H
ATOM   1669  CG1 ILE A 111      49.004  55.538  37.586  1.00  0.00           C
ATOM   1670 1HG1 ILE A 111      49.589  54.801  37.049  1.00  0.00           H
ATOM   1671 2HG1 ILE A 111      48.360  56.095  36.908  1.00  0.00           H
ATOM   1672  CD  ILE A 111      48.162  54.743  38.574  1.00  0.00           C
ATOM   1673  HD1 ILE A 111      48.045  53.766  38.117  1.00  0.00           H
ATOM   1674  HD2 ILE A 111      48.697  54.510  39.495  1.00  0.00           H
ATOM   1675  HD3 ILE A 111      47.222  55.272  38.757  1.00  0.00           H
ATOM   1676  C   ILE A 111      52.308  57.509  38.493  1.00  0.00           C
ATOM   1677  O   ILE A 111      52.695  57.496  39.607  1.00  0.00           O
ATOM   1678  N   GLY A 112      52.564  58.511  37.670  1.00  0.00           N
ATOM   1679  H   GLY A 112      52.131  58.501  36.753  1.00  0.00           H
ATOM   1680  CA  GLY A 112      53.498  59.656  37.958  1.00  0.00           C
ATOM   1681  HA1 GLY A 112      54.116  59.716  37.061  1.00  0.00           H
ATOM   1682  HA2 GLY A 112      54.060  59.566  38.879  1.00  0.00           H
ATOM   1683  C   GLY A 112      52.724  60.951  37.941  1.00  0.00           C
ATOM   1684  O   GLY A 112      52.903  61.831  38.799  1.00  0.00           O
ATOM   1685  N   ASP A 113      51.850  61.129  36.953  1.00  0.00           N
ATOM   1686  H   ASP A 113      51.800  60.349  36.317  1.00  0.00           H
ATOM   1687  CA  ASP A 113      50.787  62.155  36.932  1.00  0.00           C
ATOM   1688  HA  ASP A 113      51.389  63.035  36.756  1.00  0.00           H
ATOM   1689  CB  ASP A 113      49.743  61.956  35.857  1.00  0.00           C
ATOM   1690  HB1 ASP A 113      49.091  61.118  36.061  1.00  0.00           H
ATOM   1691  HB2 ASP A 113      50.240  61.671  34.929  1.00  0.00           H
ATOM   1692  CG  ASP A 113      48.800  63.220  35.632  1.00  0.00           C
ATOM   1693  OD1 ASP A 113      47.613  63.268  36.060  1.00  0.00           O
ATOM   1694  OD2 ASP A 113      49.255  64.203  35.069  1.00  0.00           O
ATOM   1695  C   ASP A 113      50.054  62.486  38.257  1.00  0.00           C
ATOM   1696  O   ASP A 113      49.692  61.555  38.981  1.00  0.00           O
ATOM   1697  N   GLU A 114      49.922  63.769  38.598  1.00  0.00           N
ATOM   1698  H   GLU A 114      50.184  64.499  37.953  1.00  0.00           H
ATOM   1699  CA  GLU A 114      49.431  64.146  39.940  1.00  0.00           C
ATOM   1700  HA  GLU A 114      49.817  63.422  40.659  1.00  0.00           H
ATOM   1701  CB  GLU A 114      49.977  65.530  40.283  1.00  0.00           C
ATOM   1702  HB1 GLU A 114      49.490  65.767  41.233  1.00  0.00           H
ATOM   1703  HB2 GLU A 114      49.684  66.187  39.465  1.00  0.00           H
ATOM   1704  CG  GLU A 114      51.457  65.626  40.545  1.00  0.00           C
ATOM   1705  HG1 GLU A 114      52.070  65.732  39.654  1.00  0.00           H
ATOM   1706  HG2 GLU A 114      51.779  64.755  41.118  1.00  0.00           H
ATOM   1707  CD  GLU A 114      51.789  66.783  41.463  1.00  0.00           C
ATOM   1708  OE1 GLU A 114      51.960  67.954  40.951  1.00  0.00           O
ATOM   1709  OE2 GLU A 114      51.811  66.668  42.700  1.00  0.00           O
ATOM   1710  C   GLU A 114      47.835  64.200  40.025  1.00  0.00           C
ATOM   1711  O   GLU A 114      47.277  64.365  41.083  1.00  0.00           O
ATOM   1712  N   ASN A 115      47.038  63.966  38.935  1.00  0.00           N
ATOM   1713  H   ASN A 115      47.525  63.685  38.088  1.00  0.00           H
ATOM   1714  CA  ASN A 115      45.569  64.012  38.869  1.00  0.00           C
ATOM   1715  HA  ASN A 115      45.136  64.192  39.850  1.00  0.00           H
ATOM   1716  CB  ASN A 115      45.271  65.344  38.113  1.00  0.00           C
ATOM   1717  HB1 ASN A 115      44.196  65.351  37.905  1.00  0.00           H
ATOM   1718  HB2 ASN A 115      45.897  65.298  37.233  1.00  0.00           H
ATOM   1719  CG  ASN A 115      45.634  66.510  38.969  1.00  0.00           C
ATOM   1720  OD1 ASN A 115      46.463  67.276  38.529  1.00  0.00           O
ATOM   1721  ND2 ASN A 115      45.051  66.741  40.147  1.00  0.00           N
ATOM   1722 1HD2 ASN A 115      44.454  66.005  40.506  1.00  0.00           H
ATOM   1723 2HD2 ASN A 115      45.290  67.545  40.707  1.00  0.00           H
ATOM   1724  C   ASN A 115      44.819  62.800  38.368  1.00  0.00           C
ATOM   1725  O   ASN A 115      43.667  62.591  38.561  1.00  0.00           O
ATOM   1726  N   ALA A 116      45.616  61.837  37.774  1.00  0.00           N
ATOM   1727  H   ALA A 116      46.524  62.146  37.457  1.00  0.00           H
ATOM   1728  CA  ALA A 116      45.158  60.487  37.403  1.00  0.00           C
ATOM   1729  HA  ALA A 116      44.278  60.584  36.765  1.00  0.00           H
ATOM   1730  CB  ALA A 116      46.307  59.803  36.692  1.00  0.00           C
ATOM   1731  HB1 ALA A 116      46.017  58.831  36.286  1.00  0.00           H
ATOM   1732  HB2 ALA A 116      46.664  60.390  35.844  1.00  0.00           H
ATOM   1733  HB3 ALA A 116      47.150  59.716  37.369  1.00  0.00           H
ATOM   1734  C   ALA A 116      44.853  59.706  38.754  1.00  0.00           C
ATOM   1735  O   ALA A 116      45.767  59.581  39.547  1.00  0.00           O
ATOM   1736  N   THR A 117      43.632  59.237  38.946  1.00  0.00           N
ATOM   1737  H   THR A 117      42.911  59.560  38.310  1.00  0.00           H
ATOM   1738  CA  THR A 117      43.270  58.366  40.048  1.00  0.00           C
ATOM   1739  HA  THR A 117      44.166  58.085  40.611  1.00  0.00           H
ATOM   1740  CB  THR A 117      42.299  59.101  40.958  1.00  0.00           C
ATOM   1741  HB  THR A 117      41.351  59.055  40.424  1.00  0.00           H
ATOM   1742  CG2 THR A 117      42.256  58.543  42.380  1.00  0.00           C
ATOM   1743 1HG2 THR A 117      42.335  57.458  42.325  1.00  0.00           H
ATOM   1744 2HG2 THR A 117      43.215  58.845  42.797  1.00  0.00           H
ATOM   1745 3HG2 THR A 117      41.495  58.972  43.033  1.00  0.00           H
ATOM   1746  OG1 THR A 117      42.590  60.496  41.150  1.00  0.00           O
ATOM   1747  HG1 THR A 117      41.738  60.916  41.306  1.00  0.00           H
ATOM   1748  C   THR A 117      42.651  57.096  39.569  1.00  0.00           C
ATOM   1749  O   THR A 117      41.727  57.017  38.783  1.00  0.00           O
ATOM   1750  N   LEU A 118      43.229  56.038  40.072  1.00  0.00           N
ATOM   1751  H   LEU A 118      43.754  56.137  40.932  1.00  0.00           H
ATOM   1752  CA  LEU A 118      42.972  54.700  39.673  1.00  0.00           C
ATOM   1753  HA  LEU A 118      41.935  54.615  39.331  1.00  0.00           H
ATOM   1754  CB  LEU A 118      43.945  54.377  38.520  1.00  0.00           C
ATOM   1755  HB1 LEU A 118      44.939  54.413  38.970  1.00  0.00           H
ATOM   1756  HB2 LEU A 118      43.904  55.153  37.759  1.00  0.00           H
ATOM   1757  CG  LEU A 118      43.713  52.967  37.810  1.00  0.00           C
ATOM   1758  HG  LEU A 118      43.804  52.166  38.547  1.00  0.00           H
ATOM   1759  CD1 LEU A 118      42.245  52.869  37.271  1.00  0.00           C
ATOM   1760 1HD1 LEU A 118      41.586  52.808  38.131  1.00  0.00           H
ATOM   1761 2HD1 LEU A 118      41.923  53.749  36.708  1.00  0.00           H
ATOM   1762 3HD1 LEU A 118      42.060  51.977  36.675  1.00  0.00           H
ATOM   1763  CD2 LEU A 118      44.726  52.800  36.719  1.00  0.00           C
ATOM   1764 1HD2 LEU A 118      44.550  53.526  35.916  1.00  0.00           H
ATOM   1765 2HD2 LEU A 118      45.683  52.989  37.205  1.00  0.00           H
ATOM   1766 3HD2 LEU A 118      44.645  51.781  36.355  1.00  0.00           H
ATOM   1767  C   LEU A 118      43.193  53.820  40.870  1.00  0.00           C
ATOM   1768  O   LEU A 118      44.162  53.838  41.559  1.00  0.00           O
ATOM   1769  N   ASP A 119      42.192  52.966  41.114  1.00  0.00           N
ATOM   1770  H   ASP A 119      41.373  53.069  40.536  1.00  0.00           H
ATOM   1771  CA  ASP A 119      41.986  52.032  42.159  1.00  0.00           C
ATOM   1772  HA  ASP A 119      42.924  51.865  42.690  1.00  0.00           H
ATOM   1773  CB  ASP A 119      41.023  52.513  43.251  1.00  0.00           C
ATOM   1774  HB1 ASP A 119      40.031  52.519  42.802  1.00  0.00           H
ATOM   1775  HB2 ASP A 119      41.060  53.563  43.523  1.00  0.00           H
ATOM   1776  CG  ASP A 119      41.040  51.756  44.555  1.00  0.00           C
ATOM   1777  OD1 ASP A 119      41.729  50.710  44.684  1.00  0.00           O
ATOM   1778  OD2 ASP A 119      40.292  52.119  45.470  1.00  0.00           O
ATOM   1779  C   ASP A 119      41.580  50.685  41.580  1.00  0.00           C
ATOM   1780  O   ASP A 119      40.781  50.565  40.653  1.00  0.00           O
ATOM   1781  N   GLY A 120      42.196  49.616  42.028  1.00  0.00           N
ATOM   1782  H   GLY A 120      42.708  49.739  42.885  1.00  0.00           H
ATOM   1783  CA  GLY A 120      42.416  48.345  41.341  1.00  0.00           C
ATOM   1784  HA1 GLY A 120      43.226  47.937  41.948  1.00  0.00           H
ATOM   1785  HA2 GLY A 120      42.808  48.452  40.337  1.00  0.00           H
ATOM   1786  C   GLY A 120      41.207  47.471  41.293  1.00  0.00           C
ATOM   1787  O   GLY A 120      41.126  46.720  40.288  1.00  0.00           O
ATOM   1788  N   THR A 121      40.261  47.550  42.227  1.00  0.00           N
ATOM   1789  H   THR A 121      40.330  48.303  42.895  1.00  0.00           H
ATOM   1790  CA  THR A 121      38.902  46.869  42.097  1.00  0.00           C
ATOM   1791  HA  THR A 121      39.100  45.921  41.598  1.00  0.00           H
ATOM   1792  CB  THR A 121      38.191  46.451  43.413  1.00  0.00           C
ATOM   1793  HB  THR A 121      37.421  45.747  43.101  1.00  0.00           H
ATOM   1794  CG2 THR A 121      39.125  45.626  44.286  1.00  0.00           C
ATOM   1795 1HG2 THR A 121      39.742  46.336  44.836  1.00  0.00           H
ATOM   1796 2HG2 THR A 121      38.540  45.095  45.039  1.00  0.00           H
ATOM   1797 3HG2 THR A 121      39.624  44.919  43.638  1.00  0.00           H
ATOM   1798  OG1 THR A 121      37.653  47.625  43.986  1.00  0.00           O
ATOM   1799  HG1 THR A 121      36.729  47.479  44.200  1.00  0.00           H
ATOM   1800  C   THR A 121      37.918  47.665  41.062  1.00  0.00           C
ATOM   1801  O   THR A 121      36.834  47.135  40.812  1.00  0.00           O
ATOM   1802  N   ASP A 122      38.214  48.804  40.419  1.00  0.00           N
ATOM   1803  H   ASP A 122      39.135  49.160  40.650  1.00  0.00           H
ATOM   1804  CA  ASP A 122      37.467  49.486  39.353  1.00  0.00           C
ATOM   1805  HA  ASP A 122      36.433  49.160  39.469  1.00  0.00           H
ATOM   1806  CB  ASP A 122      37.552  51.031  39.545  1.00  0.00           C
ATOM   1807  HB1 ASP A 122      37.027  51.580  38.762  1.00  0.00           H
ATOM   1808  HB2 ASP A 122      38.632  51.142  39.445  1.00  0.00           H
ATOM   1809  CG  ASP A 122      37.055  51.476  40.950  1.00  0.00           C
ATOM   1810  OD1 ASP A 122      35.995  51.036  41.360  1.00  0.00           O
ATOM   1811  OD2 ASP A 122      37.558  52.472  41.514  1.00  0.00           O
ATOM   1812  C   ASP A 122      37.986  49.158  37.902  1.00  0.00           C
ATOM   1813  O   ASP A 122      37.608  49.737  36.862  1.00  0.00           O
ATOM   1814  N   VAL A 123      38.738  48.049  37.826  1.00  0.00           N
ATOM   1815  H   VAL A 123      39.045  47.552  38.647  1.00  0.00           H
ATOM   1816  CA  VAL A 123      39.352  47.600  36.490  1.00  0.00           C
ATOM   1817  HA  VAL A 123      38.922  48.222  35.709  1.00  0.00           H
ATOM   1818  CB  VAL A 123      40.814  47.889  36.436  1.00  0.00           C
ATOM   1819  HB  VAL A 123      41.421  47.225  37.047  1.00  0.00           H
ATOM   1820  CG1 VAL A 123      41.297  47.849  35.008  1.00  0.00           C
ATOM   1821 1HG1 VAL A 123      40.806  48.700  34.535  1.00  0.00           H
ATOM   1822 2HG1 VAL A 123      42.367  48.004  34.852  1.00  0.00           H
ATOM   1823 3HG1 VAL A 123      40.950  46.934  34.525  1.00  0.00           H
ATOM   1824  CG2 VAL A 123      41.254  49.268  36.931  1.00  0.00           C
ATOM   1825 1HG2 VAL A 123      40.836  49.505  37.918  1.00  0.00           H
ATOM   1826 2HG2 VAL A 123      42.347  49.301  36.927  1.00  0.00           H
ATOM   1827 3HG2 VAL A 123      40.802  50.032  36.299  1.00  0.00           H
ATOM   1828  C   VAL A 123      39.103  46.103  36.060  1.00  0.00           C
ATOM   1829  O   VAL A 123      39.471  45.153  36.776  1.00  0.00           O
ATOM   1830  N   LEU A 124      38.242  45.816  35.071  1.00  0.00           N
ATOM   1831  H   LEU A 124      37.894  46.558  34.468  1.00  0.00           H
ATOM   1832  CA  LEU A 124      37.942  44.496  34.535  1.00  0.00           C
ATOM   1833  HA  LEU A 124      38.409  43.674  35.086  1.00  0.00           H
ATOM   1834  CB  LEU A 124      36.404  44.304  34.663  1.00  0.00           C
ATOM   1835  HB1 LEU A 124      36.012  45.251  34.295  1.00  0.00           H
ATOM   1836  HB2 LEU A 124      36.156  44.302  35.727  1.00  0.00           H
ATOM   1837  CG  LEU A 124      35.805  43.082  33.949  1.00  0.00           C
ATOM   1838  HG  LEU A 124      36.197  42.909  32.943  1.00  0.00           H
ATOM   1839  CD1 LEU A 124      36.055  41.753  34.673  1.00  0.00           C
ATOM   1840 1HD1 LEU A 124      35.477  41.651  35.588  1.00  0.00           H
ATOM   1841 2HD1 LEU A 124      35.941  40.848  34.071  1.00  0.00           H
ATOM   1842 3HD1 LEU A 124      37.070  41.739  35.083  1.00  0.00           H
ATOM   1843  CD2 LEU A 124      34.228  43.114  33.903  1.00  0.00           C
ATOM   1844 1HD2 LEU A 124      33.799  43.250  34.894  1.00  0.00           H
ATOM   1845 2HD2 LEU A 124      33.819  43.958  33.352  1.00  0.00           H
ATOM   1846 3HD2 LEU A 124      33.883  42.162  33.499  1.00  0.00           H
ATOM   1847  C   LEU A 124      38.479  44.403  33.097  1.00  0.00           C
ATOM   1848  O   LEU A 124      38.561  45.376  32.317  1.00  0.00           O
ATOM   1849  N   PHE A 125      38.798  43.200  32.623  1.00  0.00           N
ATOM   1850  H   PHE A 125      38.916  42.498  33.339  1.00  0.00           H
ATOM   1851  CA  PHE A 125      39.238  42.807  31.303  1.00  0.00           C
ATOM   1852  HA  PHE A 125      38.989  43.586  30.585  1.00  0.00           H
ATOM   1853  CB  PHE A 125      40.768  42.535  31.341  1.00  0.00           C
ATOM   1854  HB1 PHE A 125      40.895  41.725  32.057  1.00  0.00           H
ATOM   1855  HB2 PHE A 125      41.226  43.454  31.719  1.00  0.00           H
ATOM   1856  CG  PHE A 125      41.408  42.207  30.041  1.00  0.00           C
ATOM   1857  CD1 PHE A 125      41.365  43.179  29.046  1.00  0.00           C
ATOM   1858  HD1 PHE A 125      40.911  44.157  29.153  1.00  0.00           H
ATOM   1859  CE1 PHE A 125      42.127  43.000  27.870  1.00  0.00           C
ATOM   1860  HE1 PHE A 125      42.240  43.843  27.201  1.00  0.00           H
ATOM   1861  CZ  PHE A 125      42.763  41.836  27.625  1.00  0.00           C
ATOM   1862  HZ  PHE A 125      43.194  41.734  26.643  1.00  0.00           H
ATOM   1863  CE2 PHE A 125      42.781  40.850  28.678  1.00  0.00           C
ATOM   1864  HE2 PHE A 125      43.245  39.880  28.535  1.00  0.00           H
ATOM   1865  CD2 PHE A 125      42.087  40.997  29.901  1.00  0.00           C
ATOM   1866  HD2 PHE A 125      42.129  40.254  30.671  1.00  0.00           H
ATOM   1867  C   PHE A 125      38.500  41.596  30.680  1.00  0.00           C
ATOM   1868  O   PHE A 125      38.067  40.635  31.393  1.00  0.00           O
ATOM   1869  N   THR A 126      38.363  41.585  29.346  1.00  0.00           N
ATOM   1870  H   THR A 126      38.716  42.365  28.799  1.00  0.00           H
ATOM   1871  CA  THR A 126      37.632  40.558  28.631  1.00  0.00           C
ATOM   1872  HA  THR A 126      37.005  39.964  29.306  1.00  0.00           H
ATOM   1873  CB  THR A 126      36.665  41.175  27.637  1.00  0.00           C
ATOM   1874  HB  THR A 126      36.042  40.548  26.998  1.00  0.00           H
ATOM   1875  CG2 THR A 126      35.673  42.055  28.237  1.00  0.00           C
ATOM   1876 1HG2 THR A 126      36.177  42.998  28.417  1.00  0.00           H
ATOM   1877 2HG2 THR A 126      34.865  42.270  27.544  1.00  0.00           H
ATOM   1878 3HG2 THR A 126      35.229  41.646  29.146  1.00  0.00           H
ATOM   1879  OG1 THR A 126      37.473  41.923  26.728  1.00  0.00           O
ATOM   1880  HG1 THR A 126      36.914  42.567  26.283  1.00  0.00           H
ATOM   1881  C   THR A 126      38.528  39.539  27.814  1.00  0.00           C
ATOM   1882  O   THR A 126      37.937  38.607  27.223  1.00  0.00           O
ATOM   1883  N   GLY A 127      39.757  39.815  27.583  1.00  0.00           N
ATOM   1884  H   GLY A 127      40.082  40.612  28.113  1.00  0.00           H
ATOM   1885  CA  GLY A 127      40.656  39.353  26.522  1.00  0.00           C
ATOM   1886  HA1 GLY A 127      40.560  38.292  26.277  1.00  0.00           H
ATOM   1887  HA2 GLY A 127      41.654  39.335  26.972  1.00  0.00           H
ATOM   1888  C   GLY A 127      40.628  40.176  25.217  1.00  0.00           C
ATOM   1889  O   GLY A 127      41.494  39.959  24.345  1.00  0.00           O
ATOM   1890  N   ARG A 128      39.704  41.189  25.087  1.00  0.00           N
ATOM   1891  H   ARG A 128      38.928  41.172  25.741  1.00  0.00           H
ATOM   1892  CA  ARG A 128      39.822  42.041  23.860  1.00  0.00           C
ATOM   1893  HA  ARG A 128      40.758  41.961  23.309  1.00  0.00           H
ATOM   1894  CB  ARG A 128      38.605  41.663  22.975  1.00  0.00           C
ATOM   1895  HB1 ARG A 128      37.682  41.852  23.516  1.00  0.00           H
ATOM   1896  HB2 ARG A 128      38.716  40.611  22.715  1.00  0.00           H
ATOM   1897  CG  ARG A 128      38.649  42.408  21.570  1.00  0.00           C
ATOM   1898  HG1 ARG A 128      39.473  42.034  20.973  1.00  0.00           H
ATOM   1899  HG2 ARG A 128      38.884  43.470  21.553  1.00  0.00           H
ATOM   1900  CD  ARG A 128      37.297  42.206  20.860  1.00  0.00           C
ATOM   1901  HD1 ARG A 128      37.182  41.129  20.703  1.00  0.00           H
ATOM   1902  HD2 ARG A 128      37.442  42.677  19.886  1.00  0.00           H
ATOM   1903  NE  ARG A 128      36.174  42.860  21.615  1.00  0.00           N
ATOM   1904  HE  ARG A 128      36.384  43.596  22.261  1.00  0.00           H
ATOM   1905  CZ  ARG A 128      34.920  42.600  21.477  1.00  0.00           C
ATOM   1906  NH1 ARG A 128      34.033  43.180  22.261  1.00  0.00           N
ATOM   1907 1HH1 ARG A 128      34.330  43.853  22.952  1.00  0.00           H
ATOM   1908 2HH1 ARG A 128      33.075  43.039  21.985  1.00  0.00           H
ATOM   1909  NH2 ARG A 128      34.438  41.827  20.545  1.00  0.00           N
ATOM   1910 1HH2 ARG A 128      35.143  41.365  19.986  1.00  0.00           H
ATOM   1911 2HH2 ARG A 128      33.447  41.665  20.501  1.00  0.00           H
ATOM   1912  C   ARG A 128      39.747  43.579  24.150  1.00  0.00           C
ATOM   1913  O   ARG A 128      40.272  44.316  23.370  1.00  0.00           O
ATOM   1914  N   GLU A 129      39.166  43.969  25.314  1.00  0.00           N
ATOM   1915  H   GLU A 129      38.827  43.262  25.948  1.00  0.00           H
ATOM   1916  CA  GLU A 129      39.149  45.360  25.870  1.00  0.00           C
ATOM   1917  HA  GLU A 129      40.130  45.779  25.627  1.00  0.00           H
ATOM   1918  CB  GLU A 129      37.972  46.045  25.209  1.00  0.00           C
ATOM   1919  HB1 GLU A 129      38.000  45.868  24.130  1.00  0.00           H
ATOM   1920  HB2 GLU A 129      38.055  47.121  25.301  1.00  0.00           H
ATOM   1921  CG  GLU A 129      36.504  45.676  25.631  1.00  0.00           C
ATOM   1922  HG1 GLU A 129      35.920  46.584  25.705  1.00  0.00           H
ATOM   1923  HG2 GLU A 129      36.386  45.420  26.689  1.00  0.00           H
ATOM   1924  CD  GLU A 129      35.830  44.670  24.776  1.00  0.00           C
ATOM   1925  OE1 GLU A 129      35.778  43.470  25.127  1.00  0.00           O
ATOM   1926  OE2 GLU A 129      35.258  45.036  23.730  1.00  0.00           O
ATOM   1927  C   GLU A 129      39.007  45.411  27.467  1.00  0.00           C
ATOM   1928  O   GLU A 129      38.666  44.413  28.147  1.00  0.00           O
ATOM   1929  N   PHE A 130      39.252  46.587  27.968  1.00  0.00           N
ATOM   1930  H   PHE A 130      39.241  47.361  27.330  1.00  0.00           H
ATOM   1931  CA  PHE A 130      39.142  46.922  29.470  1.00  0.00           C
ATOM   1932  HA  PHE A 130      38.987  46.006  30.033  1.00  0.00           H
ATOM   1933  CB  PHE A 130      40.463  47.529  29.879  1.00  0.00           C
ATOM   1934  HB1 PHE A 130      40.269  47.877  30.894  1.00  0.00           H
ATOM   1935  HB2 PHE A 130      40.591  48.425  29.258  1.00  0.00           H
ATOM   1936  CG  PHE A 130      41.704  46.731  30.106  1.00  0.00           C
ATOM   1937  CD1 PHE A 130      42.835  46.910  29.277  1.00  0.00           C
ATOM   1938  HD1 PHE A 130      42.849  47.515  28.383  1.00  0.00           H
ATOM   1939  CE1 PHE A 130      44.072  46.309  29.502  1.00  0.00           C
ATOM   1940  HE1 PHE A 130      44.890  46.440  28.815  1.00  0.00           H
ATOM   1941  CZ  PHE A 130      44.222  45.596  30.732  1.00  0.00           C
ATOM   1942  HZ  PHE A 130      45.157  45.145  31.041  1.00  0.00           H
ATOM   1943  CE2 PHE A 130      43.151  45.551  31.632  1.00  0.00           C
ATOM   1944  HE2 PHE A 130      43.294  44.953  32.520  1.00  0.00           H
ATOM   1945  CD2 PHE A 130      41.874  46.123  31.338  1.00  0.00           C
ATOM   1946  HD2 PHE A 130      41.071  46.043  32.055  1.00  0.00           H
ATOM   1947  C   PHE A 130      37.998  47.889  29.770  1.00  0.00           C
ATOM   1948  O   PHE A 130      37.837  48.780  28.946  1.00  0.00           O
ATOM   1949  N   PHE A 131      37.247  47.633  30.872  1.00  0.00           N
ATOM   1950  H   PHE A 131      37.452  46.811  31.413  1.00  0.00           H
ATOM   1951  CA  PHE A 131      36.057  48.357  31.287  1.00  0.00           C
ATOM   1952  HA  PHE A 131      35.973  49.110  30.509  1.00  0.00           H
ATOM   1953  CB  PHE A 131      34.815  47.460  31.194  1.00  0.00           C
ATOM   1954  HB1 PHE A 131      34.092  48.037  31.776  1.00  0.00           H
ATOM   1955  HB2 PHE A 131      35.023  46.525  31.710  1.00  0.00           H
ATOM   1956  CG  PHE A 131      34.233  47.294  29.804  1.00  0.00           C
ATOM   1957  CD1 PHE A 131      33.471  48.324  29.249  1.00  0.00           C
ATOM   1958  HD1 PHE A 131      33.388  49.326  29.637  1.00  0.00           H
ATOM   1959  CE1 PHE A 131      33.059  48.206  27.931  1.00  0.00           C
ATOM   1960  HE1 PHE A 131      32.471  49.025  27.549  1.00  0.00           H
ATOM   1961  CZ  PHE A 131      33.216  46.968  27.262  1.00  0.00           C
ATOM   1962  HZ  PHE A 131      32.768  46.879  26.282  1.00  0.00           H
ATOM   1963  CE2 PHE A 131      33.944  45.976  27.811  1.00  0.00           C
ATOM   1964  HE2 PHE A 131      34.088  44.999  27.365  1.00  0.00           H
ATOM   1965  CD2 PHE A 131      34.500  46.110  29.099  1.00  0.00           C
ATOM   1966  HD2 PHE A 131      35.198  45.390  29.516  1.00  0.00           H
ATOM   1967  C   PHE A 131      36.402  48.932  32.697  1.00  0.00           C
ATOM   1968  O   PHE A 131      36.529  48.178  33.617  1.00  0.00           O
ATOM   1969  N   VAL A 132      36.582  50.192  32.706  1.00  0.00           N
ATOM   1970  H   VAL A 132      36.368  50.668  31.838  1.00  0.00           H
ATOM   1971  CA  VAL A 132      36.839  50.971  33.930  1.00  0.00           C
ATOM   1972  HA  VAL A 132      37.415  50.294  34.553  1.00  0.00           H
ATOM   1973  CB  VAL A 132      37.895  52.129  33.724  1.00  0.00           C
ATOM   1974  HB  VAL A 132      37.332  52.924  33.223  1.00  0.00           H
ATOM   1975  CG1 VAL A 132      38.411  52.674  35.086  1.00  0.00           C
ATOM   1976 1HG1 VAL A 132      39.004  51.872  35.536  1.00  0.00           H
ATOM   1977 2HG1 VAL A 132      39.186  53.434  35.034  1.00  0.00           H
ATOM   1978 3HG1 VAL A 132      37.492  52.934  35.603  1.00  0.00           H
ATOM   1979  CG2 VAL A 132      39.020  51.765  32.784  1.00  0.00           C
ATOM   1980 1HG2 VAL A 132      38.686  51.641  31.760  1.00  0.00           H
ATOM   1981 2HG2 VAL A 132      39.831  52.491  32.696  1.00  0.00           H
ATOM   1982 3HG2 VAL A 132      39.355  50.775  33.096  1.00  0.00           H
ATOM   1983  C   VAL A 132      35.564  51.517  34.620  1.00  0.00           C
ATOM   1984  O   VAL A 132      34.753  52.213  34.026  1.00  0.00           O
ATOM   1985  N   GLY A 133      35.482  51.230  35.939  1.00  0.00           N
ATOM   1986  H   GLY A 133      36.150  50.568  36.297  1.00  0.00           H
ATOM   1987  CA  GLY A 133      34.412  51.738  36.774  1.00  0.00           C
ATOM   1988  HA1 GLY A 133      34.434  51.154  37.696  1.00  0.00           H
ATOM   1989  HA2 GLY A 133      33.511  51.474  36.222  1.00  0.00           H
ATOM   1990  C   GLY A 133      34.611  53.276  36.954  1.00  0.00           C
ATOM   1991  O   GLY A 133      35.636  53.675  37.568  1.00  0.00           O
ATOM   1992  N   LEU A 134      33.648  54.085  36.551  1.00  0.00           N
ATOM   1993  H   LEU A 134      32.842  53.698  36.096  1.00  0.00           H
ATOM   1994  CA  LEU A 134      33.510  55.487  36.985  1.00  0.00           C
ATOM   1995  HA  LEU A 134      34.467  56.009  36.906  1.00  0.00           H
ATOM   1996  CB  LEU A 134      32.740  56.348  35.971  1.00  0.00           C
ATOM   1997  HB1 LEU A 134      32.873  57.381  36.295  1.00  0.00           H
ATOM   1998  HB2 LEU A 134      31.706  56.076  36.134  1.00  0.00           H
ATOM   1999  CG  LEU A 134      33.200  56.226  34.492  1.00  0.00           C
ATOM   2000  HG  LEU A 134      33.427  55.197  34.194  1.00  0.00           H
ATOM   2001  CD1 LEU A 134      32.079  56.590  33.511  1.00  0.00           C
ATOM   2002 1HD1 LEU A 134      31.374  55.762  33.491  1.00  0.00           H
ATOM   2003 2HD1 LEU A 134      31.485  57.466  33.762  1.00  0.00           H
ATOM   2004 3HD1 LEU A 134      32.522  56.767  32.531  1.00  0.00           H
ATOM   2005  CD2 LEU A 134      34.406  57.125  34.154  1.00  0.00           C
ATOM   2006 1HD2 LEU A 134      35.279  56.800  34.710  1.00  0.00           H
ATOM   2007 2HD2 LEU A 134      34.693  57.077  33.097  1.00  0.00           H
ATOM   2008 3HD2 LEU A 134      34.113  58.156  34.339  1.00  0.00           H
ATOM   2009  C   LEU A 134      33.008  55.664  38.370  1.00  0.00           C
ATOM   2010  O   LEU A 134      31.848  56.087  38.606  1.00  0.00           O
ATOM   2011  N   SER A 135      33.849  55.316  39.280  1.00  0.00           N
ATOM   2012  H   SER A 135      34.747  54.965  38.962  1.00  0.00           H
ATOM   2013  CA  SER A 135      33.714  55.234  40.739  1.00  0.00           C
ATOM   2014  HA  SER A 135      32.679  55.082  41.042  1.00  0.00           H
ATOM   2015  CB  SER A 135      34.631  54.078  41.179  1.00  0.00           C
ATOM   2016  HB1 SER A 135      34.949  54.180  42.222  1.00  0.00           H
ATOM   2017  HB2 SER A 135      35.547  54.161  40.600  1.00  0.00           H
ATOM   2018  OG  SER A 135      34.002  52.826  41.087  1.00  0.00           O
ATOM   2019  HG  SER A 135      34.614  52.191  41.441  1.00  0.00           H
ATOM   2020  C   SER A 135      34.103  56.464  41.549  1.00  0.00           C
ATOM   2021  O   SER A 135      34.604  57.458  41.079  1.00  0.00           O
ATOM   2022  N   LYS A 136      33.802  56.463  42.854  1.00  0.00           N
ATOM   2023  H   LYS A 136      33.197  55.734  43.236  1.00  0.00           H
ATOM   2024  CA  LYS A 136      34.041  57.603  43.759  1.00  0.00           C
ATOM   2025  HA  LYS A 136      33.402  58.406  43.382  1.00  0.00           H
ATOM   2026  CB  LYS A 136      33.511  57.388  45.191  1.00  0.00           C
ATOM   2027  HB1 LYS A 136      32.474  57.082  45.084  1.00  0.00           H
ATOM   2028  HB2 LYS A 136      33.526  58.297  45.789  1.00  0.00           H
ATOM   2029  CG  LYS A 136      34.199  56.219  45.977  1.00  0.00           C
ATOM   2030  HG1 LYS A 136      35.204  56.518  46.303  1.00  0.00           H
ATOM   2031  HG2 LYS A 136      34.244  55.412  45.243  1.00  0.00           H
ATOM   2032  CD  LYS A 136      33.469  55.584  47.162  1.00  0.00           C
ATOM   2033  HD1 LYS A 136      32.444  55.359  46.874  1.00  0.00           H
ATOM   2034  HD2 LYS A 136      33.736  56.308  47.940  1.00  0.00           H
ATOM   2035  CE  LYS A 136      34.120  54.313  47.718  1.00  0.00           C
ATOM   2036  HE1 LYS A 136      35.026  54.647  48.229  1.00  0.00           H
ATOM   2037  HE2 LYS A 136      34.378  53.697  46.859  1.00  0.00           H
ATOM   2038  NZ  LYS A 136      33.229  53.612  48.642  1.00  0.00           N
ATOM   2039  HZ1 LYS A 136      33.688  52.747  48.866  1.00  0.00           H
ATOM   2040  HZ2 LYS A 136      33.092  54.108  49.512  1.00  0.00           H
ATOM   2041  HZ3 LYS A 136      32.300  53.423  48.297  1.00  0.00           H
ATOM   2042  C   LYS A 136      35.532  58.059  43.702  1.00  0.00           C
ATOM   2043  O   LYS A 136      35.778  59.265  43.915  1.00  0.00           O
ATOM   2044  N   TRP A 137      36.497  57.253  43.309  1.00  0.00           N
ATOM   2045  H   TRP A 137      36.251  56.276  43.346  1.00  0.00           H
ATOM   2046  CA  TRP A 137      37.897  57.670  43.182  1.00  0.00           C
ATOM   2047  HA  TRP A 137      37.930  58.729  43.418  1.00  0.00           H
ATOM   2048  CB  TRP A 137      38.726  57.080  44.271  1.00  0.00           C
ATOM   2049  HB1 TRP A 137      39.703  57.563  44.179  1.00  0.00           H
ATOM   2050  HB2 TRP A 137      38.930  56.020  44.150  1.00  0.00           H
ATOM   2051  CG  TRP A 137      38.306  57.329  45.641  1.00  0.00           C
ATOM   2052  CD1 TRP A 137      38.167  56.370  46.586  1.00  0.00           C
ATOM   2053  HD1 TRP A 137      38.337  55.312  46.434  1.00  0.00           H
ATOM   2054  NE1 TRP A 137      37.773  56.889  47.826  1.00  0.00           N
ATOM   2055  HE1 TRP A 137      37.518  56.289  48.593  1.00  0.00           H
ATOM   2056  CE2 TRP A 137      37.722  58.250  47.728  1.00  0.00           C
ATOM   2057  CZ2 TRP A 137      37.216  59.213  48.613  1.00  0.00           C
ATOM   2058  HZ2 TRP A 137      36.749  58.931  49.543  1.00  0.00           H
ATOM   2059  CH2 TRP A 137      37.269  60.572  48.246  1.00  0.00           C
ATOM   2060  HH2 TRP A 137      36.959  61.313  48.969  1.00  0.00           H
ATOM   2061  CZ3 TRP A 137      37.694  60.969  46.984  1.00  0.00           C
ATOM   2062  HZ3 TRP A 137      37.790  62.003  46.720  1.00  0.00           H
ATOM   2063  CE3 TRP A 137      38.150  59.985  46.070  1.00  0.00           C
ATOM   2064  HE3 TRP A 137      38.344  60.236  45.044  1.00  0.00           H
ATOM   2065  CD2 TRP A 137      38.140  58.569  46.374  1.00  0.00           C
ATOM   2066  C   TRP A 137      38.426  57.576  41.773  1.00  0.00           C
ATOM   2067  O   TRP A 137      39.087  58.490  41.289  1.00  0.00           O
ATOM   2068  N   THR A 138      38.102  56.442  41.021  1.00  0.00           N
ATOM   2069  H   THR A 138      37.592  55.699  41.489  1.00  0.00           H
ATOM   2070  CA  THR A 138      38.711  56.175  39.696  1.00  0.00           C
ATOM   2071  HA  THR A 138      39.781  56.352  39.718  1.00  0.00           H
ATOM   2072  CB  THR A 138      38.688  54.648  39.378  1.00  0.00           C
ATOM   2073  HB  THR A 138      37.649  54.329  39.301  1.00  0.00           H
ATOM   2074  CG2 THR A 138      39.454  54.405  38.051  1.00  0.00           C
ATOM   2075 1HG2 THR A 138      38.799  54.776  37.263  1.00  0.00           H
ATOM   2076 2HG2 THR A 138      40.392  54.945  37.928  1.00  0.00           H
ATOM   2077 3HG2 THR A 138      39.597  53.346  37.863  1.00  0.00           H
ATOM   2078  OG1 THR A 138      39.389  53.940  40.363  1.00  0.00           O
ATOM   2079  HG1 THR A 138      38.780  53.344  40.807  1.00  0.00           H
ATOM   2080  C   THR A 138      38.044  57.021  38.583  1.00  0.00           C
ATOM   2081  O   THR A 138      36.838  57.178  38.460  1.00  0.00           O
ATOM   2082  N   ASN A 139      38.849  57.712  37.824  1.00  0.00           N
ATOM   2083  H   ASN A 139      39.853  57.599  37.918  1.00  0.00           H
ATOM   2084  CA  ASN A 139      38.563  58.766  36.823  1.00  0.00           C
ATOM   2085  HA  ASN A 139      37.491  58.941  36.733  1.00  0.00           H
ATOM   2086  CB  ASN A 139      39.022  60.152  37.359  1.00  0.00           C
ATOM   2087  HB1 ASN A 139      38.746  60.142  38.411  1.00  0.00           H
ATOM   2088  HB2 ASN A 139      38.635  60.978  36.759  1.00  0.00           H
ATOM   2089  CG  ASN A 139      40.603  60.282  37.471  1.00  0.00           C
ATOM   2090  OD1 ASN A 139      41.380  59.363  37.342  1.00  0.00           O
ATOM   2091  ND2 ASN A 139      41.115  61.464  37.883  1.00  0.00           N
ATOM   2092 1HD2 ASN A 139      40.484  62.247  37.915  1.00  0.00           H
ATOM   2093 2HD2 ASN A 139      42.107  61.464  38.029  1.00  0.00           H
ATOM   2094  C   ASN A 139      38.989  58.335  35.443  1.00  0.00           C
ATOM   2095  O   ASN A 139      39.865  57.438  35.333  1.00  0.00           O
ATOM   2096  N   HIS A 140      38.525  59.072  34.424  1.00  0.00           N
ATOM   2097  H   HIS A 140      37.872  59.822  34.614  1.00  0.00           H
ATOM   2098  CA  HIS A 140      38.815  58.755  33.038  1.00  0.00           C
ATOM   2099  HA  HIS A 140      38.719  57.694  32.794  1.00  0.00           H
ATOM   2100  CB  HIS A 140      37.902  59.548  32.146  1.00  0.00           C
ATOM   2101  HB1 HIS A 140      38.161  60.609  32.223  1.00  0.00           H
ATOM   2102  HB2 HIS A 140      36.861  59.408  32.447  1.00  0.00           H
ATOM   2103  CG  HIS A 140      38.080  59.162  30.809  1.00  0.00           C
ATOM   2104  ND1 HIS A 140      37.543  58.018  30.223  1.00  0.00           N
ATOM   2105  CE1 HIS A 140      38.114  57.951  28.988  1.00  0.00           C
ATOM   2106  HE1 HIS A 140      37.971  57.111  28.319  1.00  0.00           H
ATOM   2107  NE2 HIS A 140      38.889  58.986  28.764  1.00  0.00           N
ATOM   2108  HE2 HIS A 140      39.466  59.155  27.959  1.00  0.00           H
ATOM   2109  CD2 HIS A 140      38.919  59.715  29.937  1.00  0.00           C
ATOM   2110  HD2 HIS A 140      39.356  60.690  30.071  1.00  0.00           H
ATOM   2111  C   HIS A 140      40.348  58.964  32.745  1.00  0.00           C
ATOM   2112  O   HIS A 140      41.054  58.125  32.240  1.00  0.00           O
ATOM   2113  N   ARG A 141      40.925  60.048  33.327  1.00  0.00           N
ATOM   2114  H   ARG A 141      40.306  60.768  33.656  1.00  0.00           H
ATOM   2115  CA  ARG A 141      42.369  60.401  33.423  1.00  0.00           C
ATOM   2116  HA  ARG A 141      42.663  60.690  32.420  1.00  0.00           H
ATOM   2117  CB  ARG A 141      42.543  61.668  34.330  1.00  0.00           C
ATOM   2118  HB1 ARG A 141      42.218  61.477  35.351  1.00  0.00           H
ATOM   2119  HB2 ARG A 141      41.884  62.410  33.865  1.00  0.00           H
ATOM   2120  CG  ARG A 141      43.971  62.239  34.370  1.00  0.00           C
ATOM   2121  HG1 ARG A 141      44.288  62.215  33.329  1.00  0.00           H
ATOM   2122  HG2 ARG A 141      44.682  61.566  34.859  1.00  0.00           H
ATOM   2123  CD  ARG A 141      44.102  63.631  34.973  1.00  0.00           C
ATOM   2124  HD1 ARG A 141      43.907  63.570  36.050  1.00  0.00           H
ATOM   2125  HD2 ARG A 141      43.352  64.254  34.498  1.00  0.00           H
ATOM   2126  NE  ARG A 141      45.439  64.185  34.662  1.00  0.00           N
ATOM   2127  HE  ARG A 141      46.143  63.625  35.111  1.00  0.00           H
ATOM   2128  CZ  ARG A 141      45.871  65.405  34.249  1.00  0.00           C
ATOM   2129  NH1 ARG A 141      45.005  66.190  33.690  1.00  0.00           N
ATOM   2130 1HH1 ARG A 141      44.183  65.775  33.278  1.00  0.00           H
ATOM   2131 2HH1 ARG A 141      45.416  67.030  33.325  1.00  0.00           H
ATOM   2132  NH2 ARG A 141      47.085  65.829  34.311  1.00  0.00           N
ATOM   2133 1HH2 ARG A 141      47.834  65.268  34.704  1.00  0.00           H
ATOM   2134 2HH2 ARG A 141      47.273  66.755  33.963  1.00  0.00           H
ATOM   2135  C   ARG A 141      43.206  59.205  33.869  1.00  0.00           C
ATOM   2136  O   ARG A 141      44.333  59.031  33.381  1.00  0.00           O
ATOM   2137  N   GLY A 142      42.705  58.361  34.788  1.00  0.00           N
ATOM   2138  H   GLY A 142      41.799  58.605  35.180  1.00  0.00           H
ATOM   2139  CA  GLY A 142      43.103  57.045  35.251  1.00  0.00           C
ATOM   2140  HA1 GLY A 142      42.512  56.780  36.128  1.00  0.00           H
ATOM   2141  HA2 GLY A 142      44.116  56.973  35.654  1.00  0.00           H
ATOM   2142  C   GLY A 142      42.946  55.861  34.226  1.00  0.00           C
ATOM   2143  O   GLY A 142      43.947  55.184  33.955  1.00  0.00           O
ATOM   2144  N   ALA A 143      41.759  55.642  33.605  1.00  0.00           N
ATOM   2145  H   ALA A 143      41.076  56.352  33.793  1.00  0.00           H
ATOM   2146  CA  ALA A 143      41.519  54.823  32.443  1.00  0.00           C
ATOM   2147  HA  ALA A 143      41.734  53.780  32.698  1.00  0.00           H
ATOM   2148  CB  ALA A 143      39.994  55.061  31.950  1.00  0.00           C
ATOM   2149  HB1 ALA A 143      39.316  54.875  32.788  1.00  0.00           H
ATOM   2150  HB2 ALA A 143      39.646  56.020  31.571  1.00  0.00           H
ATOM   2151  HB3 ALA A 143      39.798  54.331  31.159  1.00  0.00           H
ATOM   2152  C   ALA A 143      42.437  55.244  31.274  1.00  0.00           C
ATOM   2153  O   ALA A 143      42.827  54.336  30.472  1.00  0.00           O
ATOM   2154  N   GLU A 144      42.923  56.486  31.216  1.00  0.00           N
ATOM   2155  H   GLU A 144      42.434  57.101  31.850  1.00  0.00           H
ATOM   2156  CA  GLU A 144      43.825  57.012  30.181  1.00  0.00           C
ATOM   2157  HA  GLU A 144      43.605  56.434  29.287  1.00  0.00           H
ATOM   2158  CB  GLU A 144      43.657  58.506  29.827  1.00  0.00           C
ATOM   2159  HB1 GLU A 144      44.494  58.799  29.207  1.00  0.00           H
ATOM   2160  HB2 GLU A 144      43.651  59.113  30.732  1.00  0.00           H
ATOM   2161  CG  GLU A 144      42.364  58.852  29.038  1.00  0.00           C
ATOM   2162  HG1 GLU A 144      41.570  58.377  29.619  1.00  0.00           H
ATOM   2163  HG2 GLU A 144      42.369  58.328  28.090  1.00  0.00           H
ATOM   2164  CD  GLU A 144      42.158  60.332  28.724  1.00  0.00           C
ATOM   2165  OE1 GLU A 144      42.145  61.132  29.669  1.00  0.00           O
ATOM   2166  OE2 GLU A 144      42.077  60.742  27.532  1.00  0.00           O
ATOM   2167  C   GLU A 144      45.249  56.558  30.505  1.00  0.00           C
ATOM   2168  O   GLU A 144      46.066  56.453  29.574  1.00  0.00           O
ATOM   2169  N   ILE A 145      45.545  56.106  31.762  1.00  0.00           N
ATOM   2170  H   ILE A 145      44.879  56.101  32.519  1.00  0.00           H
ATOM   2171  CA  ILE A 145      46.868  55.417  32.017  1.00  0.00           C
ATOM   2172  HA  ILE A 145      47.619  55.794  31.333  1.00  0.00           H
ATOM   2173  CB  ILE A 145      47.403  55.584  33.481  1.00  0.00           C
ATOM   2174  HB  ILE A 145      46.716  55.010  34.111  1.00  0.00           H
ATOM   2175  CG2 ILE A 145      48.763  54.978  33.805  1.00  0.00           C
ATOM   2176 1HG2 ILE A 145      48.791  53.894  33.776  1.00  0.00           H
ATOM   2177 2HG2 ILE A 145      49.341  55.251  32.920  1.00  0.00           H
ATOM   2178 3HG2 ILE A 145      49.290  55.510  34.600  1.00  0.00           H
ATOM   2179  CG1 ILE A 145      47.207  57.023  33.996  1.00  0.00           C
ATOM   2180 1HG1 ILE A 145      47.274  56.961  35.084  1.00  0.00           H
ATOM   2181 2HG1 ILE A 145      46.272  57.481  33.681  1.00  0.00           H
ATOM   2182  CD  ILE A 145      48.351  57.936  33.637  1.00  0.00           C
ATOM   2183  HD1 ILE A 145      49.404  57.646  33.714  1.00  0.00           H
ATOM   2184  HD2 ILE A 145      48.272  58.227  32.584  1.00  0.00           H
ATOM   2185  HD3 ILE A 145      48.332  58.857  34.215  1.00  0.00           H
ATOM   2186  C   ILE A 145      46.775  53.847  31.642  1.00  0.00           C
ATOM   2187  O   ILE A 145      47.725  53.312  31.100  1.00  0.00           O
ATOM   2188  N   VAL A 146      45.597  53.212  31.799  1.00  0.00           N
ATOM   2189  H   VAL A 146      44.977  53.725  32.409  1.00  0.00           H
ATOM   2190  CA  VAL A 146      45.272  51.853  31.306  1.00  0.00           C
ATOM   2191  HA  VAL A 146      46.005  51.236  31.832  1.00  0.00           H
ATOM   2192  CB  VAL A 146      43.865  51.400  31.837  1.00  0.00           C
ATOM   2193  HB  VAL A 146      43.138  52.088  31.410  1.00  0.00           H
ATOM   2194  CG1 VAL A 146      43.587  49.994  31.357  1.00  0.00           C
ATOM   2195 1HG1 VAL A 146      44.263  49.217  31.721  1.00  0.00           H
ATOM   2196 2HG1 VAL A 146      42.557  49.789  31.659  1.00  0.00           H
ATOM   2197 3HG1 VAL A 146      43.606  49.932  30.272  1.00  0.00           H
ATOM   2198  CG2 VAL A 146      43.836  51.256  33.388  1.00  0.00           C
ATOM   2199 1HG2 VAL A 146      42.849  51.031  33.810  1.00  0.00           H
ATOM   2200 2HG2 VAL A 146      44.529  50.472  33.684  1.00  0.00           H
ATOM   2201 3HG2 VAL A 146      44.045  52.173  33.953  1.00  0.00           H
ATOM   2202  C   VAL A 146      45.391  51.839  29.780  1.00  0.00           C
ATOM   2203  O   VAL A 146      46.174  51.073  29.230  1.00  0.00           O
ATOM   2204  N   ALA A 147      44.797  52.873  29.139  1.00  0.00           N
ATOM   2205  H   ALA A 147      44.249  53.573  29.606  1.00  0.00           H
ATOM   2206  CA  ALA A 147      45.014  52.991  27.639  1.00  0.00           C
ATOM   2207  HA  ALA A 147      44.670  52.054  27.222  1.00  0.00           H
ATOM   2208  CB  ALA A 147      44.300  54.250  27.047  1.00  0.00           C
ATOM   2209  HB1 ALA A 147      43.259  53.957  27.200  1.00  0.00           H
ATOM   2210  HB2 ALA A 147      44.558  55.150  27.598  1.00  0.00           H
ATOM   2211  HB3 ALA A 147      44.510  54.344  25.979  1.00  0.00           H
ATOM   2212  C   ALA A 147      46.469  53.100  27.237  1.00  0.00           C
ATOM   2213  O   ALA A 147      46.892  52.529  26.247  1.00  0.00           O
ATOM   2214  N   ASP A 148      47.201  53.912  28.025  1.00  0.00           N
ATOM   2215  H   ASP A 148      46.753  54.447  28.756  1.00  0.00           H
ATOM   2216  CA  ASP A 148      48.540  54.283  27.639  1.00  0.00           C
ATOM   2217  HA  ASP A 148      48.598  54.450  26.563  1.00  0.00           H
ATOM   2218  CB  ASP A 148      48.991  55.587  28.264  1.00  0.00           C
ATOM   2219  HB1 ASP A 148      49.007  55.491  29.354  1.00  0.00           H
ATOM   2220  HB2 ASP A 148      48.185  56.260  27.997  1.00  0.00           H
ATOM   2221  CG  ASP A 148      50.349  56.126  27.799  1.00  0.00           C
ATOM   2222  OD1 ASP A 148      50.604  56.131  26.601  1.00  0.00           O
ATOM   2223  OD2 ASP A 148      51.147  56.462  28.670  1.00  0.00           O
ATOM   2224  C   ASP A 148      49.583  53.159  28.005  1.00  0.00           C
ATOM   2225  O   ASP A 148      50.630  53.121  27.391  1.00  0.00           O
ATOM   2226  N   THR A 149      49.293  52.225  28.873  1.00  0.00           N
ATOM   2227  H   THR A 149      48.466  52.369  29.434  1.00  0.00           H
ATOM   2228  CA  THR A 149      50.187  51.149  29.280  1.00  0.00           C
ATOM   2229  HA  THR A 149      51.217  51.399  29.015  1.00  0.00           H
ATOM   2230  CB  THR A 149      50.120  50.916  30.786  1.00  0.00           C
ATOM   2231  HB  THR A 149      49.232  50.306  30.970  1.00  0.00           H
ATOM   2232  CG2 THR A 149      51.325  50.112  31.326  1.00  0.00           C
ATOM   2233 1HG2 THR A 149      51.273  49.057  31.077  1.00  0.00           H
ATOM   2234 2HG2 THR A 149      52.256  50.456  30.867  1.00  0.00           H
ATOM   2235 3HG2 THR A 149      51.506  50.187  32.400  1.00  0.00           H
ATOM   2236  OG1 THR A 149      50.010  52.125  31.489  1.00  0.00           O
ATOM   2237  HG1 THR A 149      49.103  52.426  31.347  1.00  0.00           H
ATOM   2238  C   THR A 149      49.892  49.860  28.504  1.00  0.00           C
ATOM   2239  O   THR A 149      50.796  48.999  28.456  1.00  0.00           O
ATOM   2240  N   PHE A 150      48.727  49.760  27.855  1.00  0.00           N
ATOM   2241  H   PHE A 150      48.086  50.538  27.957  1.00  0.00           H
ATOM   2242  CA  PHE A 150      48.286  48.570  27.133  1.00  0.00           C
ATOM   2243  HA  PHE A 150      49.022  47.777  27.100  1.00  0.00           H
ATOM   2244  CB  PHE A 150      47.200  47.881  27.989  1.00  0.00           C
ATOM   2245  HB1 PHE A 150      46.789  46.932  27.628  1.00  0.00           H
ATOM   2246  HB2 PHE A 150      46.296  48.484  28.091  1.00  0.00           H
ATOM   2247  CG  PHE A 150      47.722  47.545  29.373  1.00  0.00           C
ATOM   2248  CD1 PHE A 150      46.980  47.909  30.474  1.00  0.00           C
ATOM   2249  HD1 PHE A 150      46.091  48.514  30.396  1.00  0.00           H
ATOM   2250  CE1 PHE A 150      47.498  47.686  31.759  1.00  0.00           C
ATOM   2251  HE1 PHE A 150      47.024  48.007  32.684  1.00  0.00           H
ATOM   2252  CZ  PHE A 150      48.532  46.728  31.871  1.00  0.00           C
ATOM   2253  HZ  PHE A 150      48.884  46.440  32.848  1.00  0.00           H
ATOM   2254  CE2 PHE A 150      49.227  46.187  30.698  1.00  0.00           C
ATOM   2255  HE2 PHE A 150      49.868  45.322  30.802  1.00  0.00           H
ATOM   2256  CD2 PHE A 150      48.759  46.624  29.452  1.00  0.00           C
ATOM   2257  HD2 PHE A 150      49.153  46.237  28.519  1.00  0.00           H
ATOM   2258  C   PHE A 150      47.784  48.939  25.805  1.00  0.00           C
ATOM   2259  O   PHE A 150      46.600  48.897  25.452  1.00  0.00           O
ATOM   2260  N   ARG A 151      48.594  49.385  24.838  1.00  0.00           N
ATOM   2261  H   ARG A 151      49.550  49.617  25.082  1.00  0.00           H
ATOM   2262  CA  ARG A 151      48.158  49.984  23.537  1.00  0.00           C
ATOM   2263  HA  ARG A 151      47.359  50.686  23.750  1.00  0.00           H
ATOM   2264  CB  ARG A 151      49.236  50.886  22.898  1.00  0.00           C
ATOM   2265  HB1 ARG A 151      48.897  51.355  21.979  1.00  0.00           H
ATOM   2266  HB2 ARG A 151      50.042  50.230  22.571  1.00  0.00           H
ATOM   2267  CG  ARG A 151      49.698  52.005  23.877  1.00  0.00           C
ATOM   2268  HG1 ARG A 151      49.622  51.748  24.938  1.00  0.00           H
ATOM   2269  HG2 ARG A 151      49.012  52.850  23.791  1.00  0.00           H
ATOM   2270  CD  ARG A 151      51.096  52.494  23.558  1.00  0.00           C
ATOM   2271  HD1 ARG A 151      51.245  52.644  22.487  1.00  0.00           H
ATOM   2272  HD2 ARG A 151      51.818  51.744  23.881  1.00  0.00           H
ATOM   2273  NE  ARG A 151      51.412  53.715  24.272  1.00  0.00           N
ATOM   2274  HE  ARG A 151      50.652  54.157  24.755  1.00  0.00           H
ATOM   2275  CZ  ARG A 151      52.617  54.142  24.537  1.00  0.00           C
ATOM   2276  NH1 ARG A 151      52.916  55.120  25.367  1.00  0.00           N
ATOM   2277 1HH1 ARG A 151      52.151  55.518  25.906  1.00  0.00           H
ATOM   2278 2HH1 ARG A 151      53.829  55.549  25.375  1.00  0.00           H
ATOM   2279  NH2 ARG A 151      53.647  53.637  23.978  1.00  0.00           N
ATOM   2280 1HH2 ARG A 151      53.524  52.910  23.288  1.00  0.00           H
ATOM   2281 2HH2 ARG A 151      54.559  53.921  24.308  1.00  0.00           H
ATOM   2282  C   ARG A 151      47.499  48.937  22.606  1.00  0.00           C
ATOM   2283  O   ARG A 151      46.999  49.352  21.593  1.00  0.00           O
ATOM   2284  N   ASP A 152      47.535  47.628  22.948  1.00  0.00           N
ATOM   2285  H   ASP A 152      48.225  47.259  23.587  1.00  0.00           H
ATOM   2286  CA  ASP A 152      46.902  46.682  22.014  1.00  0.00           C
ATOM   2287  HA  ASP A 152      47.083  46.932  20.970  1.00  0.00           H
ATOM   2288  CB  ASP A 152      47.526  45.272  22.251  1.00  0.00           C
ATOM   2289  HB1 ASP A 152      47.281  44.557  21.456  1.00  0.00           H
ATOM   2290  HB2 ASP A 152      47.179  44.827  23.174  1.00  0.00           H
ATOM   2291  CG  ASP A 152      49.087  45.431  22.226  1.00  0.00           C
ATOM   2292  OD1 ASP A 152      49.693  44.889  21.287  1.00  0.00           O
ATOM   2293  OD2 ASP A 152      49.635  45.907  23.265  1.00  0.00           O
ATOM   2294  C   ASP A 152      45.443  46.509  22.295  1.00  0.00           C
ATOM   2295  O   ASP A 152      44.708  46.005  21.419  1.00  0.00           O
ATOM   2296  N   PHE A 153      44.891  46.859  23.399  1.00  0.00           N
ATOM   2297  H   PHE A 153      45.450  47.361  24.071  1.00  0.00           H
ATOM   2298  CA  PHE A 153      43.500  46.635  23.827  1.00  0.00           C
ATOM   2299  HA  PHE A 153      42.914  46.013  23.137  1.00  0.00           H
ATOM   2300  CB  PHE A 153      43.418  45.929  25.181  1.00  0.00           C
ATOM   2301  HB1 PHE A 153      42.382  45.940  25.519  1.00  0.00           H
ATOM   2302  HB2 PHE A 153      43.869  46.598  25.913  1.00  0.00           H
ATOM   2303  CG  PHE A 153      43.998  44.521  25.294  1.00  0.00           C
ATOM   2304  CD1 PHE A 153      43.605  43.555  24.360  1.00  0.00           C
ATOM   2305  HD1 PHE A 153      42.929  43.743  23.542  1.00  0.00           H
ATOM   2306  CE1 PHE A 153      44.208  42.333  24.323  1.00  0.00           C
ATOM   2307  HE1 PHE A 153      43.803  41.540  23.697  1.00  0.00           H
ATOM   2308  CZ  PHE A 153      45.397  42.074  25.018  1.00  0.00           C
ATOM   2309  HZ  PHE A 153      45.881  41.145  24.785  1.00  0.00           H
ATOM   2310  CE2 PHE A 153      45.857  43.079  25.910  1.00  0.00           C
ATOM   2311  HE2 PHE A 153      46.845  42.975  26.351  1.00  0.00           H
ATOM   2312  CD2 PHE A 153      45.140  44.256  26.069  1.00  0.00           C
ATOM   2313  HD2 PHE A 153      45.546  44.978  26.766  1.00  0.00           H
ATOM   2314  C   PHE A 153      42.747  47.970  23.859  1.00  0.00           C
ATOM   2315  O   PHE A 153      43.352  48.962  24.352  1.00  0.00           O
ATOM   2316  N   ALA A 154      41.474  47.933  23.595  1.00  0.00           N
ATOM   2317  H   ALA A 154      41.034  47.061  23.335  1.00  0.00           H
ATOM   2318  CA  ALA A 154      40.617  49.180  23.805  1.00  0.00           C
ATOM   2319  HA  ALA A 154      41.153  50.107  23.570  1.00  0.00           H
ATOM   2320  CB  ALA A 154      39.419  49.129  22.825  1.00  0.00           C
ATOM   2321  HB1 ALA A 154      39.739  48.885  21.806  1.00  0.00           H
ATOM   2322  HB2 ALA A 154      38.652  48.402  23.055  1.00  0.00           H
ATOM   2323  HB3 ALA A 154      39.075  50.160  22.898  1.00  0.00           H
ATOM   2324  C   ALA A 154      40.308  49.374  25.306  1.00  0.00           C
ATOM   2325  O   ALA A 154      40.397  48.417  26.093  1.00  0.00           O
ATOM   2326  N   VAL A 155      39.770  50.508  25.540  1.00  0.00           N
ATOM   2327  H   VAL A 155      39.674  51.195  24.808  1.00  0.00           H
ATOM   2328  CA  VAL A 155      39.603  51.086  26.842  1.00  0.00           C
ATOM   2329  HA  VAL A 155      39.377  50.219  27.456  1.00  0.00           H
ATOM   2330  CB  VAL A 155      40.907  51.790  27.409  1.00  0.00           C
ATOM   2331  HB  VAL A 155      41.175  52.628  26.765  1.00  0.00           H
ATOM   2332  CG1 VAL A 155      40.605  52.301  28.787  1.00  0.00           C
ATOM   2333 1HG1 VAL A 155      39.917  53.150  28.752  1.00  0.00           H
ATOM   2334 2HG1 VAL A 155      40.096  51.511  29.324  1.00  0.00           H
ATOM   2335 3HG1 VAL A 155      41.559  52.559  29.261  1.00  0.00           H
ATOM   2336  CG2 VAL A 155      42.053  50.819  27.533  1.00  0.00           C
ATOM   2337 1HG2 VAL A 155      41.694  49.969  28.122  1.00  0.00           H
ATOM   2338 2HG2 VAL A 155      42.417  50.523  26.549  1.00  0.00           H
ATOM   2339 3HG2 VAL A 155      42.812  51.386  28.085  1.00  0.00           H
ATOM   2340  C   VAL A 155      38.423  51.956  26.889  1.00  0.00           C
ATOM   2341  O   VAL A 155      38.388  53.073  26.339  1.00  0.00           O
ATOM   2342  N   SER A 156      37.430  51.443  27.605  1.00  0.00           N
ATOM   2343  H   SER A 156      37.705  50.719  28.267  1.00  0.00           H
ATOM   2344  CA  SER A 156      36.083  51.934  27.809  1.00  0.00           C
ATOM   2345  HA  SER A 156      36.182  52.972  27.505  1.00  0.00           H
ATOM   2346  CB  SER A 156      35.142  51.048  27.037  1.00  0.00           C
ATOM   2347  HB1 SER A 156      34.112  51.394  27.135  1.00  0.00           H
ATOM   2348  HB2 SER A 156      35.027  50.014  27.375  1.00  0.00           H
ATOM   2349  OG  SER A 156      35.322  50.980  25.669  1.00  0.00           O
ATOM   2350  HG  SER A 156      35.722  51.797  25.369  1.00  0.00           H
ATOM   2351  C   SER A 156      35.672  51.890  29.300  1.00  0.00           C
ATOM   2352  O   SER A 156      36.327  51.251  30.114  1.00  0.00           O
ATOM   2353  N   THR A 157      34.615  52.517  29.660  1.00  0.00           N
ATOM   2354  H   THR A 157      34.114  53.109  29.008  1.00  0.00           H
ATOM   2355  CA  THR A 157      34.228  52.746  31.056  1.00  0.00           C
ATOM   2356  HA  THR A 157      34.835  52.217  31.794  1.00  0.00           H
ATOM   2357  CB  THR A 157      34.447  54.249  31.397  1.00  0.00           C
ATOM   2358  HB  THR A 157      34.223  54.433  32.449  1.00  0.00           H
ATOM   2359  CG2 THR A 157      35.813  54.849  31.280  1.00  0.00           C
ATOM   2360 1HG2 THR A 157      36.624  54.219  31.630  1.00  0.00           H
ATOM   2361 2HG2 THR A 157      36.035  55.089  30.244  1.00  0.00           H
ATOM   2362 3HG2 THR A 157      35.937  55.716  31.933  1.00  0.00           H
ATOM   2363  OG1 THR A 157      33.669  55.072  30.507  1.00  0.00           O
ATOM   2364  HG1 THR A 157      33.989  55.963  30.638  1.00  0.00           H
ATOM   2365  C   THR A 157      32.759  52.455  31.261  1.00  0.00           C
ATOM   2366  O   THR A 157      31.932  52.508  30.362  1.00  0.00           O
ATOM   2367  N   VAL A 158      32.406  52.241  32.544  1.00  0.00           N
ATOM   2368  H   VAL A 158      33.141  52.115  33.225  1.00  0.00           H
ATOM   2369  CA  VAL A 158      31.013  51.966  32.959  1.00  0.00           C
ATOM   2370  HA  VAL A 158      30.300  52.336  32.226  1.00  0.00           H
ATOM   2371  CB  VAL A 158      30.742  50.513  33.209  1.00  0.00           C
ATOM   2372  HB  VAL A 158      29.697  50.426  33.493  1.00  0.00           H
ATOM   2373  CG1 VAL A 158      30.973  49.818  31.794  1.00  0.00           C
ATOM   2374 1HG1 VAL A 158      32.035  49.853  31.527  1.00  0.00           H
ATOM   2375 2HG1 VAL A 158      30.562  48.831  31.987  1.00  0.00           H
ATOM   2376 3HG1 VAL A 158      30.491  50.423  31.019  1.00  0.00           H
ATOM   2377  CG2 VAL A 158      31.631  49.769  34.217  1.00  0.00           C
ATOM   2378 1HG2 VAL A 158      31.349  50.056  35.229  1.00  0.00           H
ATOM   2379 2HG2 VAL A 158      31.581  48.699  34.028  1.00  0.00           H
ATOM   2380 3HG2 VAL A 158      32.627  50.205  34.118  1.00  0.00           H
ATOM   2381  C   VAL A 158      30.694  52.796  34.276  1.00  0.00           C
ATOM   2382  O   VAL A 158      31.570  52.900  35.209  1.00  0.00           O
ATOM   2383  N   PRO A 159      29.483  53.338  34.522  1.00  0.00           N
ATOM   2384  CD  PRO A 159      28.317  53.218  33.696  1.00  0.00           C
ATOM   2385  HD1 PRO A 159      28.180  52.143  33.584  1.00  0.00           H
ATOM   2386  HD2 PRO A 159      28.387  53.776  32.768  1.00  0.00           H
ATOM   2387  CG  PRO A 159      27.092  53.633  34.562  1.00  0.00           C
ATOM   2388  HG1 PRO A 159      26.810  52.797  35.206  1.00  0.00           H
ATOM   2389  HG2 PRO A 159      26.274  54.003  33.941  1.00  0.00           H
ATOM   2390  CB  PRO A 159      27.740  54.684  35.435  1.00  0.00           C
ATOM   2391  HB1 PRO A 159      27.102  54.803  36.308  1.00  0.00           H
ATOM   2392  HB2 PRO A 159      27.732  55.640  34.901  1.00  0.00           H
ATOM   2393  CA  PRO A 159      29.083  54.018  35.735  1.00  0.00           C
ATOM   2394  HA  PRO A 159      29.781  54.810  36.018  1.00  0.00           H
ATOM   2395  C   PRO A 159      29.090  53.147  36.997  1.00  0.00           C
ATOM   2396  O   PRO A 159      29.037  51.895  36.842  1.00  0.00           O
ATOM   2397  N   VAL A 160      29.207  53.768  38.161  1.00  0.00           N
ATOM   2398  H   VAL A 160      29.098  54.768  38.177  1.00  0.00           H
ATOM   2399  CA  VAL A 160      29.332  53.079  39.510  1.00  0.00           C
ATOM   2400  HA  VAL A 160      28.699  52.200  39.423  1.00  0.00           H
ATOM   2401  CB  VAL A 160      30.770  52.695  39.885  1.00  0.00           C
ATOM   2402  HB  VAL A 160      31.372  53.589  40.034  1.00  0.00           H
ATOM   2403  CG1 VAL A 160      30.687  51.974  41.252  1.00  0.00           C
ATOM   2404 1HG1 VAL A 160      30.009  52.430  41.975  1.00  0.00           H
ATOM   2405 2HG1 VAL A 160      30.364  50.953  41.046  1.00  0.00           H
ATOM   2406 3HG1 VAL A 160      31.683  51.872  41.680  1.00  0.00           H
ATOM   2407  CG2 VAL A 160      31.502  51.747  39.026  1.00  0.00           C
ATOM   2408 1HG2 VAL A 160      30.858  50.881  38.891  1.00  0.00           H
ATOM   2409 2HG2 VAL A 160      31.737  52.152  38.045  1.00  0.00           H
ATOM   2410 3HG2 VAL A 160      32.437  51.459  39.493  1.00  0.00           H
ATOM   2411  C   VAL A 160      28.709  53.996  40.574  1.00  0.00           C
ATOM   2412  O   VAL A 160      29.256  55.116  40.780  1.00  0.00           O
ATOM   2413  N   SER A 161      27.607  53.579  41.300  1.00  0.00           N
ATOM   2414  H   SER A 161      27.209  52.696  41.031  1.00  0.00           H
ATOM   2415  CA  SER A 161      26.910  54.346  42.306  1.00  0.00           C
ATOM   2416  HA  SER A 161      27.341  55.341  42.431  1.00  0.00           H
ATOM   2417  CB  SER A 161      25.422  54.478  41.970  1.00  0.00           C
ATOM   2418  HB1 SER A 161      24.879  55.002  42.756  1.00  0.00           H
ATOM   2419  HB2 SER A 161      24.973  53.523  41.660  1.00  0.00           H
ATOM   2420  OG  SER A 161      25.379  55.287  40.816  1.00  0.00           O
ATOM   2421  HG  SER A 161      24.441  55.306  40.589  1.00  0.00           H
ATOM   2422  C   SER A 161      27.010  53.588  43.648  1.00  0.00           C
ATOM   2423  O   SER A 161      27.083  54.230  44.710  1.00  0.00           O
ATOM   2424  N   GLY A 162      27.144  52.271  43.682  1.00  0.00           N
ATOM   2425  H   GLY A 162      27.045  51.736  42.835  1.00  0.00           H
ATOM   2426  CA  GLY A 162      27.658  51.581  44.884  1.00  0.00           C
ATOM   2427  HA1 GLY A 162      27.407  50.546  44.654  1.00  0.00           H
ATOM   2428  HA2 GLY A 162      27.166  51.938  45.787  1.00  0.00           H
ATOM   2429  C   GLY A 162      29.219  51.654  45.081  1.00  0.00           C
ATOM   2430  O   GLY A 162      29.916  52.423  44.433  1.00  0.00           O
ATOM   2431  N   PRO A 163      29.674  50.833  46.033  1.00  0.00           N
ATOM   2432  CD  PRO A 163      28.973  49.877  46.879  1.00  0.00           C
ATOM   2433  HD1 PRO A 163      28.947  48.997  46.237  1.00  0.00           H
ATOM   2434  HD2 PRO A 163      27.942  50.087  47.187  1.00  0.00           H
ATOM   2435  CG  PRO A 163      29.906  49.534  48.112  1.00  0.00           C
ATOM   2436  HG1 PRO A 163      29.606  48.597  48.590  1.00  0.00           H
ATOM   2437  HG2 PRO A 163      29.722  50.193  48.952  1.00  0.00           H
ATOM   2438  CB  PRO A 163      31.304  49.609  47.542  1.00  0.00           C
ATOM   2439  HB1 PRO A 163      31.587  48.630  47.154  1.00  0.00           H
ATOM   2440  HB2 PRO A 163      32.078  49.988  48.200  1.00  0.00           H
ATOM   2441  CA  PRO A 163      31.104  50.635  46.332  1.00  0.00           C
ATOM   2442  HA  PRO A 163      31.533  51.592  46.612  1.00  0.00           H
ATOM   2443  C   PRO A 163      31.873  50.227  45.074  1.00  0.00           C
ATOM   2444  O   PRO A 163      31.386  49.633  44.118  1.00  0.00           O
ATOM   2445  N   SER A 164      33.157  50.613  45.131  1.00  0.00           N
ATOM   2446  H   SER A 164      33.511  51.106  45.940  1.00  0.00           H
ATOM   2447  CA  SER A 164      34.171  50.257  44.128  1.00  0.00           C
ATOM   2448  HA  SER A 164      33.864  50.565  43.133  1.00  0.00           H
ATOM   2449  CB  SER A 164      35.437  50.988  44.476  1.00  0.00           C
ATOM   2450  HB1 SER A 164      36.184  50.872  43.694  1.00  0.00           H
ATOM   2451  HB2 SER A 164      35.882  50.680  45.424  1.00  0.00           H
ATOM   2452  OG  SER A 164      35.103  52.357  44.528  1.00  0.00           O
ATOM   2453  HG  SER A 164      35.959  52.766  44.675  1.00  0.00           H
ATOM   2454  C   SER A 164      34.454  48.782  44.009  1.00  0.00           C
ATOM   2455  O   SER A 164      35.059  48.170  44.865  1.00  0.00           O
ATOM   2456  N   HIS A 165      33.905  48.147  42.984  1.00  0.00           N
ATOM   2457  H   HIS A 165      33.578  48.702  42.198  1.00  0.00           H
ATOM   2458  CA  HIS A 165      33.583  46.734  42.967  1.00  0.00           C
ATOM   2459  HA  HIS A 165      34.363  46.278  43.578  1.00  0.00           H
ATOM   2460  CB  HIS A 165      32.278  46.463  43.781  1.00  0.00           C
ATOM   2461  HB1 HIS A 165      31.431  46.863  43.208  1.00  0.00           H
ATOM   2462  HB2 HIS A 165      32.264  47.050  44.693  1.00  0.00           H
ATOM   2463  CG  HIS A 165      32.112  45.010  44.041  1.00  0.00           C
ATOM   2464  ND1 HIS A 165      33.071  44.157  44.500  1.00  0.00           N
ATOM   2465  CE1 HIS A 165      32.416  43.040  44.795  1.00  0.00           C
ATOM   2466  HE1 HIS A 165      32.953  42.121  44.964  1.00  0.00           H
ATOM   2467  NE2 HIS A 165      31.090  43.101  44.577  1.00  0.00           N
ATOM   2468  HE2 HIS A 165      30.357  42.401  44.550  1.00  0.00           H
ATOM   2469  CD2 HIS A 165      30.932  44.368  44.083  1.00  0.00           C
ATOM   2470  HD2 HIS A 165      30.002  44.900  43.900  1.00  0.00           H
ATOM   2471  C   HIS A 165      33.525  46.092  41.570  1.00  0.00           C
ATOM   2472  O   HIS A 165      33.204  44.928  41.506  1.00  0.00           O
ATOM   2473  N   LEU A 166      33.733  46.807  40.424  1.00  0.00           N
ATOM   2474  H   LEU A 166      33.840  47.807  40.507  1.00  0.00           H
ATOM   2475  CA  LEU A 166      33.406  46.349  39.044  1.00  0.00           C
ATOM   2476  HA  LEU A 166      32.357  46.130  38.835  1.00  0.00           H
ATOM   2477  CB  LEU A 166      33.802  47.489  38.103  1.00  0.00           C
ATOM   2478  HB1 LEU A 166      34.757  47.903  38.405  1.00  0.00           H
ATOM   2479  HB2 LEU A 166      33.046  48.233  38.354  1.00  0.00           H
ATOM   2480  CG  LEU A 166      33.786  47.157  36.579  1.00  0.00           C
ATOM   2481  HG  LEU A 166      34.440  46.334  36.302  1.00  0.00           H
ATOM   2482  CD1 LEU A 166      32.294  46.903  36.239  1.00  0.00           C
ATOM   2483 1HD1 LEU A 166      31.532  47.546  36.679  1.00  0.00           H
ATOM   2484 2HD1 LEU A 166      32.172  46.865  35.152  1.00  0.00           H
ATOM   2485 3HD1 LEU A 166      32.060  45.907  36.609  1.00  0.00           H
ATOM   2486  CD2 LEU A 166      34.202  48.375  35.869  1.00  0.00           C
ATOM   2487 1HD2 LEU A 166      33.647  49.257  36.208  1.00  0.00           H
ATOM   2488 2HD2 LEU A 166      35.282  48.533  35.963  1.00  0.00           H
ATOM   2489 3HD2 LEU A 166      34.148  48.268  34.786  1.00  0.00           H
ATOM   2490  C   LEU A 166      34.295  45.095  38.766  1.00  0.00           C
ATOM   2491  O   LEU A 166      33.832  44.277  37.984  1.00  0.00           O
ATOM   2492  N   ARG A 167      35.413  44.812  39.426  1.00  0.00           N
ATOM   2493  H   ARG A 167      35.783  45.548  39.998  1.00  0.00           H
ATOM   2494  CA  ARG A 167      36.273  43.659  39.126  1.00  0.00           C
ATOM   2495  HA  ARG A 167      36.484  43.634  38.057  1.00  0.00           H
ATOM   2496  CB  ARG A 167      37.643  43.913  39.791  1.00  0.00           C
ATOM   2497  HB1 ARG A 167      37.565  43.579  40.825  1.00  0.00           H
ATOM   2498  HB2 ARG A 167      37.869  44.976  39.821  1.00  0.00           H
ATOM   2499  CG  ARG A 167      38.818  43.170  39.215  1.00  0.00           C
ATOM   2500  HG1 ARG A 167      38.827  43.199  38.127  1.00  0.00           H
ATOM   2501  HG2 ARG A 167      38.714  42.115  39.469  1.00  0.00           H
ATOM   2502  CD  ARG A 167      40.142  43.734  39.652  1.00  0.00           C
ATOM   2503  HD1 ARG A 167      40.245  43.827  40.738  1.00  0.00           H
ATOM   2504  HD2 ARG A 167      40.215  44.740  39.262  1.00  0.00           H
ATOM   2505  NE  ARG A 167      41.337  43.016  39.138  1.00  0.00           N
ATOM   2506  HE  ARG A 167      41.210  42.086  38.781  1.00  0.00           H
ATOM   2507  CZ  ARG A 167      42.566  43.506  38.956  1.00  0.00           C
ATOM   2508  NH1 ARG A 167      43.568  42.738  38.718  1.00  0.00           N
ATOM   2509 1HH1 ARG A 167      43.416  41.745  38.685  1.00  0.00           H
ATOM   2510 2HH1 ARG A 167      44.488  43.097  38.507  1.00  0.00           H
ATOM   2511  NH2 ARG A 167      42.818  44.744  39.068  1.00  0.00           N
ATOM   2512 1HH2 ARG A 167      42.206  45.407  39.501  1.00  0.00           H
ATOM   2513 2HH2 ARG A 167      43.814  44.940  39.044  1.00  0.00           H
ATOM   2514  C   ARG A 167      35.593  42.324  39.580  1.00  0.00           C
ATOM   2515  O   ARG A 167      36.095  41.303  39.165  1.00  0.00           O
ATOM   2516  N   GLY A 168      34.516  42.380  40.412  1.00  0.00           N
ATOM   2517  H   GLY A 168      34.267  43.334  40.635  1.00  0.00           H
ATOM   2518  CA  GLY A 168      33.795  41.225  40.870  1.00  0.00           C
ATOM   2519  HA1 GLY A 168      33.982  40.973  41.918  1.00  0.00           H
ATOM   2520  HA2 GLY A 168      34.244  40.360  40.386  1.00  0.00           H
ATOM   2521  C   GLY A 168      32.289  41.259  40.665  1.00  0.00           C
ATOM   2522  O   GLY A 168      31.652  40.218  40.512  1.00  0.00           O
ATOM   2523  N   LEU A 169      31.756  42.459  40.562  1.00  0.00           N
ATOM   2524  H   LEU A 169      32.438  43.197  40.659  1.00  0.00           H
ATOM   2525  CA  LEU A 169      30.402  42.788  40.300  1.00  0.00           C
ATOM   2526  HA  LEU A 169      29.772  42.400  41.106  1.00  0.00           H
ATOM   2527  CB  LEU A 169      30.301  44.355  40.406  1.00  0.00           C
ATOM   2528  HB1 LEU A 169      30.987  44.878  39.746  1.00  0.00           H
ATOM   2529  HB2 LEU A 169      30.560  44.680  41.425  1.00  0.00           H
ATOM   2530  CG  LEU A 169      28.946  44.927  40.103  1.00  0.00           C
ATOM   2531  HG  LEU A 169      28.663  44.684  39.070  1.00  0.00           H
ATOM   2532  CD1 LEU A 169      27.886  44.394  41.022  1.00  0.00           C
ATOM   2533 1HD1 LEU A 169      28.174  44.322  42.074  1.00  0.00           H
ATOM   2534 2HD1 LEU A 169      27.005  45.039  40.975  1.00  0.00           H
ATOM   2535 3HD1 LEU A 169      27.532  43.407  40.759  1.00  0.00           H
ATOM   2536  CD2 LEU A 169      29.034  46.458  40.233  1.00  0.00           C
ATOM   2537 1HD2 LEU A 169      29.736  46.759  39.455  1.00  0.00           H
ATOM   2538 2HD2 LEU A 169      28.039  46.901  40.125  1.00  0.00           H
ATOM   2539 3HD2 LEU A 169      29.271  46.878  41.206  1.00  0.00           H
ATOM   2540  C   LEU A 169      29.889  42.274  38.911  1.00  0.00           C
ATOM   2541  O   LEU A 169      28.704  41.967  38.619  1.00  0.00           O
ATOM   2542  N   CYS A 170      30.820  42.314  37.977  1.00  0.00           N
ATOM   2543  H   CYS A 170      31.746  42.648  38.198  1.00  0.00           H
ATOM   2544  CA  CYS A 170      30.695  41.696  36.661  1.00  0.00           C
ATOM   2545  HA  CYS A 170      29.820  41.049  36.542  1.00  0.00           H
ATOM   2546  CB  CYS A 170      30.633  42.712  35.516  1.00  0.00           C
ATOM   2547  HB1 CYS A 170      30.861  42.156  34.615  1.00  0.00           H
ATOM   2548  HB2 CYS A 170      31.372  43.461  35.800  1.00  0.00           H
ATOM   2549  SG  CYS A 170      29.014  43.409  35.393  1.00  0.00           S
ATOM   2550  HG  CYS A 170      28.851  43.505  36.718  1.00  0.00           H
ATOM   2551  C   CYS A 170      31.953  40.876  36.357  1.00  0.00           C
ATOM   2552  O   CYS A 170      33.049  41.180  36.884  1.00  0.00           O
ATOM   2553  N   GLY A 171      31.884  39.904  35.467  1.00  0.00           N
ATOM   2554  H   GLY A 171      30.983  39.645  35.088  1.00  0.00           H
ATOM   2555  CA  GLY A 171      33.053  39.200  34.904  1.00  0.00           C
ATOM   2556  HA1 GLY A 171      33.167  38.317  35.533  1.00  0.00           H
ATOM   2557  HA2 GLY A 171      33.983  39.735  35.129  1.00  0.00           H
ATOM   2558  C   GLY A 171      32.913  38.932  33.380  1.00  0.00           C
ATOM   2559  O   GLY A 171      31.803  39.068  32.856  1.00  0.00           O
ATOM   2560  N   MET A 172      33.986  38.689  32.606  1.00  0.00           N
ATOM   2561  H   MET A 172      34.876  38.651  33.082  1.00  0.00           H
ATOM   2562  CA  MET A 172      33.869  37.986  31.345  1.00  0.00           C
ATOM   2563  HA  MET A 172      33.188  38.500  30.675  1.00  0.00           H
ATOM   2564  CB  MET A 172      35.229  38.070  30.674  1.00  0.00           C
ATOM   2565  HB1 MET A 172      36.087  37.748  31.263  1.00  0.00           H
ATOM   2566  HB2 MET A 172      35.492  39.120  30.508  1.00  0.00           H
ATOM   2567  CG  MET A 172      35.162  37.357  29.254  1.00  0.00           C
ATOM   2568  HG1 MET A 172      34.624  36.421  29.356  1.00  0.00           H
ATOM   2569  HG2 MET A 172      36.174  37.140  28.904  1.00  0.00           H
ATOM   2570  SD  MET A 172      34.297  38.301  28.082  1.00  0.00           S
ATOM   2571  CE  MET A 172      34.228  37.155  26.726  1.00  0.00           C
ATOM   2572  HE1 MET A 172      34.035  37.778  25.863  1.00  0.00           H
ATOM   2573  HE2 MET A 172      35.125  36.548  26.619  1.00  0.00           H
ATOM   2574  HE3 MET A 172      33.484  36.361  26.818  1.00  0.00           H
ATOM   2575  C   MET A 172      33.409  36.490  31.650  1.00  0.00           C
ATOM   2576  O   MET A 172      33.929  35.792  32.551  1.00  0.00           O
ATOM   2577  N   GLY A 173      32.369  35.965  30.902  1.00  0.00           N
ATOM   2578  H   GLY A 173      31.976  36.497  30.144  1.00  0.00           H
ATOM   2579  CA  GLY A 173      31.767  34.621  31.215  1.00  0.00           C
ATOM   2580  HA1 GLY A 173      30.725  34.833  30.971  1.00  0.00           H
ATOM   2581  HA2 GLY A 173      31.700  34.409  32.283  1.00  0.00           H
ATOM   2582  C   GLY A 173      32.442  33.429  30.574  1.00  0.00           C
ATOM   2583  O   GLY A 173      31.739  32.494  30.106  1.00  0.00           O
ATOM   2584  N   GLY A 174      33.795  33.427  30.416  1.00  0.00           N
ATOM   2585  H   GLY A 174      34.344  34.178  30.808  1.00  0.00           H
ATOM   2586  CA  GLY A 174      34.411  32.586  29.408  1.00  0.00           C
ATOM   2587  HA1 GLY A 174      33.899  31.625  29.392  1.00  0.00           H
ATOM   2588  HA2 GLY A 174      35.471  32.365  29.566  1.00  0.00           H
ATOM   2589  C   GLY A 174      34.405  33.260  28.101  1.00  0.00           C
ATOM   2590  O   GLY A 174      34.222  34.458  28.077  1.00  0.00           O
ATOM   2591  N   PRO A 175      34.555  32.591  26.923  1.00  0.00           N
ATOM   2592  CD  PRO A 175      34.795  31.180  26.720  1.00  0.00           C
ATOM   2593  HD1 PRO A 175      33.868  30.623  26.579  1.00  0.00           H
ATOM   2594  HD2 PRO A 175      35.343  30.659  27.507  1.00  0.00           H
ATOM   2595  CG  PRO A 175      35.564  31.219  25.460  1.00  0.00           C
ATOM   2596  HG1 PRO A 175      35.642  30.263  24.940  1.00  0.00           H
ATOM   2597  HG2 PRO A 175      36.565  31.606  25.674  1.00  0.00           H
ATOM   2598  CB  PRO A 175      34.795  32.286  24.640  1.00  0.00           C
ATOM   2599  HB1 PRO A 175      33.926  31.853  24.141  1.00  0.00           H
ATOM   2600  HB2 PRO A 175      35.445  32.689  23.868  1.00  0.00           H
ATOM   2601  CA  PRO A 175      34.352  33.345  25.658  1.00  0.00           C
ATOM   2602  HA  PRO A 175      34.983  34.234  25.634  1.00  0.00           H
ATOM   2603  C   PRO A 175      32.874  33.753  25.383  1.00  0.00           C
ATOM   2604  O   PRO A 175      31.924  33.035  25.743  1.00  0.00           O
ATOM   2605  N   ARG A 176      32.802  34.776  24.475  1.00  0.00           N
ATOM   2606  H   ARG A 176      33.614  35.273  24.136  1.00  0.00           H
ATOM   2607  CA  ARG A 176      31.573  35.312  23.867  1.00  0.00           C
ATOM   2608  HA  ARG A 176      31.893  36.265  23.440  1.00  0.00           H
ATOM   2609  CB  ARG A 176      31.046  34.398  22.673  1.00  0.00           C
ATOM   2610  HB1 ARG A 176      31.820  34.282  21.910  1.00  0.00           H
ATOM   2611  HB2 ARG A 176      30.236  34.851  22.120  1.00  0.00           H
ATOM   2612  CG  ARG A 176      30.476  33.080  23.066  1.00  0.00           C
ATOM   2613  HG1 ARG A 176      29.699  33.248  23.813  1.00  0.00           H
ATOM   2614  HG2 ARG A 176      31.226  32.458  23.540  1.00  0.00           H
ATOM   2615  CD  ARG A 176      29.963  32.433  21.708  1.00  0.00           C
ATOM   2616  HD1 ARG A 176      30.752  32.503  20.962  1.00  0.00           H
ATOM   2617  HD2 ARG A 176      29.123  32.945  21.235  1.00  0.00           H
ATOM   2618  NE  ARG A 176      29.619  31.031  21.886  1.00  0.00           N
ATOM   2619  HE  ARG A 176      29.798  30.578  22.762  1.00  0.00           H
ATOM   2620  CZ  ARG A 176      29.061  30.199  20.985  1.00  0.00           C
ATOM   2621  NH1 ARG A 176      28.888  28.956  21.167  1.00  0.00           N
ATOM   2622 1HH1 ARG A 176      29.340  28.489  21.945  1.00  0.00           H
ATOM   2623 2HH1 ARG A 176      28.538  28.436  20.372  1.00  0.00           H
ATOM   2624  NH2 ARG A 176      28.832  30.537  19.695  1.00  0.00           N
ATOM   2625 1HH2 ARG A 176      28.897  31.517  19.458  1.00  0.00           H
ATOM   2626 2HH2 ARG A 176      28.416  29.845  19.094  1.00  0.00           H
ATOM   2627  C   ARG A 176      30.399  35.806  24.769  1.00  0.00           C
ATOM   2628  O   ARG A 176      29.297  36.123  24.257  1.00  0.00           O
ATOM   2629  N   THR A 177      30.552  35.939  26.045  1.00  0.00           N
ATOM   2630  H   THR A 177      31.527  35.831  26.311  1.00  0.00           H
ATOM   2631  CA  THR A 177      29.467  36.011  27.050  1.00  0.00           C
ATOM   2632  HA  THR A 177      28.565  36.451  26.639  1.00  0.00           H
ATOM   2633  CB  THR A 177      29.095  34.652  27.583  1.00  0.00           C
ATOM   2634  HB  THR A 177      29.966  34.276  28.125  1.00  0.00           H
ATOM   2635  CG2 THR A 177      27.864  34.578  28.525  1.00  0.00           C
ATOM   2636 1HG2 THR A 177      27.024  35.128  28.095  1.00  0.00           H
ATOM   2637 2HG2 THR A 177      27.548  33.541  28.624  1.00  0.00           H
ATOM   2638 3HG2 THR A 177      28.207  34.963  29.484  1.00  0.00           H
ATOM   2639  OG1 THR A 177      28.839  33.739  26.510  1.00  0.00           O
ATOM   2640  HG1 THR A 177      29.732  33.568  26.187  1.00  0.00           H
ATOM   2641  C   THR A 177      29.992  36.868  28.237  1.00  0.00           C
ATOM   2642  O   THR A 177      31.215  36.901  28.477  1.00  0.00           O
ATOM   2643  N   VAL A 178      29.129  37.595  28.950  1.00  0.00           N
ATOM   2644  H   VAL A 178      28.174  37.618  28.618  1.00  0.00           H
ATOM   2645  CA  VAL A 178      29.402  38.342  30.231  1.00  0.00           C
ATOM   2646  HA  VAL A 178      30.443  38.141  30.502  1.00  0.00           H
ATOM   2647  CB  VAL A 178      29.467  39.867  29.936  1.00  0.00           C
ATOM   2648  HB  VAL A 178      29.621  40.218  30.959  1.00  0.00           H
ATOM   2649  CG1 VAL A 178      30.693  40.168  29.180  1.00  0.00           C
ATOM   2650 1HG1 VAL A 178      31.011  41.204  29.326  1.00  0.00           H
ATOM   2651 2HG1 VAL A 178      31.520  39.524  29.468  1.00  0.00           H
ATOM   2652 3HG1 VAL A 178      30.628  40.000  28.102  1.00  0.00           H
ATOM   2653  CG2 VAL A 178      28.244  40.553  29.349  1.00  0.00           C
ATOM   2654 1HG2 VAL A 178      28.142  40.227  28.313  1.00  0.00           H
ATOM   2655 2HG2 VAL A 178      27.388  40.290  29.971  1.00  0.00           H
ATOM   2656 3HG2 VAL A 178      28.443  41.623  29.353  1.00  0.00           H
ATOM   2657  C   VAL A 178      28.391  37.978  31.350  1.00  0.00           C
ATOM   2658  O   VAL A 178      27.181  37.937  31.117  1.00  0.00           O
ATOM   2659  N   VAL A 179      28.898  37.757  32.559  1.00  0.00           N
ATOM   2660  H   VAL A 179      29.874  37.906  32.754  1.00  0.00           H
ATOM   2661  CA  VAL A 179      28.154  37.501  33.829  1.00  0.00           C
ATOM   2662  HA  VAL A 179      27.099  37.292  33.602  1.00  0.00           H
ATOM   2663  CB  VAL A 179      28.575  36.197  34.431  1.00  0.00           C
ATOM   2664  HB  VAL A 179      27.985  35.999  35.325  1.00  0.00           H
ATOM   2665  CG1 VAL A 179      28.340  35.012  33.537  1.00  0.00           C
ATOM   2666 1HG1 VAL A 179      28.923  35.060  32.622  1.00  0.00           H
ATOM   2667 2HG1 VAL A 179      28.777  34.241  34.175  1.00  0.00           H
ATOM   2668 3HG1 VAL A 179      27.289  34.876  33.303  1.00  0.00           H
ATOM   2669  CG2 VAL A 179      30.075  36.239  34.832  1.00  0.00           C
ATOM   2670 1HG2 VAL A 179      30.552  36.601  33.917  1.00  0.00           H
ATOM   2671 2HG2 VAL A 179      30.193  36.969  35.632  1.00  0.00           H
ATOM   2672 3HG2 VAL A 179      30.459  35.288  35.195  1.00  0.00           H
ATOM   2673  C   VAL A 179      28.114  38.658  34.802  1.00  0.00           C
ATOM   2674  O   VAL A 179      29.138  39.261  35.054  1.00  0.00           O
ATOM   2675  N   ALA A 180      26.924  38.911  35.361  1.00  0.00           N
ATOM   2676  H   ALA A 180      26.094  38.511  34.964  1.00  0.00           H
ATOM   2677  CA  ALA A 180      26.635  39.999  36.289  1.00  0.00           C
ATOM   2678  HA  ALA A 180      27.550  40.137  36.866  1.00  0.00           H
ATOM   2679  CB  ALA A 180      26.286  41.240  35.453  1.00  0.00           C
ATOM   2680  HB1 ALA A 180      26.189  42.023  36.215  1.00  0.00           H
ATOM   2681  HB2 ALA A 180      27.064  41.376  34.706  1.00  0.00           H
ATOM   2682  HB3 ALA A 180      25.384  41.068  34.869  1.00  0.00           H
ATOM   2683  C   ALA A 180      25.483  39.630  37.234  1.00  0.00           C
ATOM   2684  O   ALA A 180      24.635  38.756  37.039  1.00  0.00           O
ATOM   2685  N   GLY A 181      25.496  40.230  38.472  1.00  0.00           N
ATOM   2686  H   GLY A 181      26.217  40.920  38.610  1.00  0.00           H
ATOM   2687  CA  GLY A 181      24.265  40.094  39.357  1.00  0.00           C
ATOM   2688  HA1 GLY A 181      24.431  40.625  40.299  1.00  0.00           H
ATOM   2689  HA2 GLY A 181      24.352  39.044  39.635  1.00  0.00           H
ATOM   2690  C   GLY A 181      22.954  40.558  38.764  1.00  0.00           C
ATOM   2691  O   GLY A 181      22.981  41.333  37.901  1.00  0.00           O
ATOM   2692  N   SER A 182      21.886  40.182  39.417  1.00  0.00           N
ATOM   2693  H   SER A 182      21.946  39.456  40.117  1.00  0.00           H
ATOM   2694  CA  SER A 182      20.555  40.751  39.191  1.00  0.00           C
ATOM   2695  HA  SER A 182      20.310  40.828  38.134  1.00  0.00           H
ATOM   2696  CB  SER A 182      19.455  39.900  39.889  1.00  0.00           C
ATOM   2697  HB1 SER A 182      18.476  40.351  39.775  1.00  0.00           H
ATOM   2698  HB2 SER A 182      19.673  39.850  40.959  1.00  0.00           H
ATOM   2699  OG  SER A 182      19.455  38.639  39.360  1.00  0.00           O
ATOM   2700  HG  SER A 182      20.315  38.254  39.537  1.00  0.00           H
ATOM   2701  C   SER A 182      20.467  42.209  39.680  1.00  0.00           C
ATOM   2702  O   SER A 182      19.474  42.879  39.313  1.00  0.00           O
ATOM   2703  N   SER A 183      21.401  42.692  40.520  1.00  0.00           N
ATOM   2704  H   SER A 183      22.008  41.996  40.926  1.00  0.00           H
ATOM   2705  CA  SER A 183      21.299  44.054  41.064  1.00  0.00           C
ATOM   2706  HA  SER A 183      20.363  44.133  41.615  1.00  0.00           H
ATOM   2707  CB  SER A 183      22.442  44.316  42.038  1.00  0.00           C
ATOM   2708  HB1 SER A 183      22.364  45.316  42.456  1.00  0.00           H
ATOM   2709  HB2 SER A 183      23.286  44.261  41.353  1.00  0.00           H
ATOM   2710  OG  SER A 183      22.555  43.341  43.037  1.00  0.00           O
ATOM   2711  HG  SER A 183      23.440  43.383  43.406  1.00  0.00           H
ATOM   2712  C   SER A 183      21.400  45.073  39.908  1.00  0.00           C
ATOM   2713  O   SER A 183      22.076  44.867  38.876  1.00  0.00           O
ATOM   2714  N   ASP A 184      20.672  46.209  39.971  1.00  0.00           N
ATOM   2715  H   ASP A 184      20.205  46.337  40.857  1.00  0.00           H
ATOM   2716  CA  ASP A 184      20.415  47.214  38.901  1.00  0.00           C
ATOM   2717  HA  ASP A 184      19.963  46.544  38.168  1.00  0.00           H
ATOM   2718  CB  ASP A 184      19.474  48.348  39.402  1.00  0.00           C
ATOM   2719  HB1 ASP A 184      20.029  48.950  40.128  1.00  0.00           H
ATOM   2720  HB2 ASP A 184      18.655  47.879  39.942  1.00  0.00           H
ATOM   2721  CG  ASP A 184      18.974  49.201  38.237  1.00  0.00           C
ATOM   2722  OD1 ASP A 184      19.255  50.408  38.301  1.00  0.00           O
ATOM   2723  OD2 ASP A 184      18.346  48.649  37.300  1.00  0.00           O
ATOM   2724  C   ASP A 184      21.675  47.862  38.368  1.00  0.00           C
ATOM   2725  O   ASP A 184      21.811  48.061  37.153  1.00  0.00           O
ATOM   2726  N   ALA A 185      22.693  48.090  39.260  1.00  0.00           N
ATOM   2727  H   ALA A 185      22.334  48.169  40.207  1.00  0.00           H
ATOM   2728  CA  ALA A 185      23.990  48.500  38.914  1.00  0.00           C
ATOM   2729  HA  ALA A 185      23.984  49.342  38.218  1.00  0.00           H
ATOM   2730  CB  ALA A 185      24.788  48.904  40.157  1.00  0.00           C
ATOM   2731  HB1 ALA A 185      25.864  48.861  39.985  1.00  0.00           H
ATOM   2732  HB2 ALA A 185      24.522  49.902  40.491  1.00  0.00           H
ATOM   2733  HB3 ALA A 185      24.645  48.110  40.895  1.00  0.00           H
ATOM   2734  C   ALA A 185      24.859  47.553  38.148  1.00  0.00           C
ATOM   2735  O   ALA A 185      25.701  48.048  37.317  1.00  0.00           O
ATOM   2736  N   ALA A 186      24.717  46.222  38.322  1.00  0.00           N
ATOM   2737  H   ALA A 186      23.995  45.986  38.988  1.00  0.00           H
ATOM   2738  CA  ALA A 186      25.368  45.068  37.630  1.00  0.00           C
ATOM   2739  HA  ALA A 186      26.432  45.264  37.505  1.00  0.00           H
ATOM   2740  CB  ALA A 186      25.282  43.809  38.508  1.00  0.00           C
ATOM   2741  HB1 ALA A 186      24.270  43.427  38.392  1.00  0.00           H
ATOM   2742  HB2 ALA A 186      25.969  43.027  38.176  1.00  0.00           H
ATOM   2743  HB3 ALA A 186      25.609  44.186  39.472  1.00  0.00           H
ATOM   2744  C   ALA A 186      24.753  44.797  36.237  1.00  0.00           C
ATOM   2745  O   ALA A 186      25.505  44.739  35.247  1.00  0.00           O
ATOM   2746  N   GLN A 187      23.429  44.935  36.064  1.00  0.00           N
ATOM   2747  H   GLN A 187      22.959  45.015  36.954  1.00  0.00           H
ATOM   2748  CA  GLN A 187      22.710  44.975  34.776  1.00  0.00           C
ATOM   2749  HA  GLN A 187      22.900  44.069  34.204  1.00  0.00           H
ATOM   2750  CB  GLN A 187      21.168  45.026  35.079  1.00  0.00           C
ATOM   2751  HB1 GLN A 187      20.596  45.216  34.166  1.00  0.00           H
ATOM   2752  HB2 GLN A 187      20.987  45.881  35.732  1.00  0.00           H
ATOM   2753  CG  GLN A 187      20.625  43.743  35.853  1.00  0.00           C
ATOM   2754  HG1 GLN A 187      19.592  43.821  36.208  1.00  0.00           H
ATOM   2755  HG2 GLN A 187      21.273  43.610  36.717  1.00  0.00           H
ATOM   2756  CD  GLN A 187      20.791  42.528  34.995  1.00  0.00           C
ATOM   2757  OE1 GLN A 187      20.097  42.366  34.059  1.00  0.00           O
ATOM   2758  NE2 GLN A 187      21.598  41.587  35.427  1.00  0.00           N
ATOM   2759 1HE2 GLN A 187      22.091  41.623  36.303  1.00  0.00           H
ATOM   2760 2HE2 GLN A 187      21.410  40.669  35.032  1.00  0.00           H
ATOM   2761  C   GLN A 187      23.124  46.143  33.933  1.00  0.00           C
ATOM   2762  O   GLN A 187      23.276  46.069  32.709  1.00  0.00           O
ATOM   2763  N   LYS A 188      23.222  47.320  34.543  1.00  0.00           N
ATOM   2764  H   LYS A 188      22.932  47.380  35.506  1.00  0.00           H
ATOM   2765  CA  LYS A 188      23.660  48.587  33.894  1.00  0.00           C
ATOM   2766  HA  LYS A 188      22.937  48.723  33.102  1.00  0.00           H
ATOM   2767  CB  LYS A 188      23.593  49.708  34.945  1.00  0.00           C
ATOM   2768  HB1 LYS A 188      24.281  49.649  35.792  1.00  0.00           H
ATOM   2769  HB2 LYS A 188      22.612  49.641  35.398  1.00  0.00           H
ATOM   2770  CG  LYS A 188      23.810  51.118  34.301  1.00  0.00           C
ATOM   2771  HG1 LYS A 188      23.170  51.280  33.441  1.00  0.00           H
ATOM   2772  HG2 LYS A 188      24.837  51.214  33.964  1.00  0.00           H
ATOM   2773  CD  LYS A 188      23.646  52.313  35.259  1.00  0.00           C
ATOM   2774  HD1 LYS A 188      24.574  52.408  35.817  1.00  0.00           H
ATOM   2775  HD2 LYS A 188      23.030  51.950  36.081  1.00  0.00           H
ATOM   2776  CE  LYS A 188      23.274  53.628  34.537  1.00  0.00           C
ATOM   2777  HE1 LYS A 188      22.301  53.443  34.085  1.00  0.00           H
ATOM   2778  HE2 LYS A 188      24.003  53.938  33.789  1.00  0.00           H
ATOM   2779  NZ  LYS A 188      23.088  54.729  35.538  1.00  0.00           N
ATOM   2780  HZ1 LYS A 188      22.128  54.665  35.858  1.00  0.00           H
ATOM   2781  HZ2 LYS A 188      23.671  54.669  36.358  1.00  0.00           H
ATOM   2782  HZ3 LYS A 188      23.273  55.569  35.012  1.00  0.00           H
ATOM   2783  C   LYS A 188      25.089  48.475  33.355  1.00  0.00           C
ATOM   2784  O   LYS A 188      25.439  49.087  32.411  1.00  0.00           O
ATOM   2785  N   ALA A 189      25.907  47.678  34.017  1.00  0.00           N
ATOM   2786  H   ALA A 189      25.591  47.232  34.865  1.00  0.00           H
ATOM   2787  CA  ALA A 189      27.320  47.591  33.568  1.00  0.00           C
ATOM   2788  HA  ALA A 189      27.913  48.491  33.460  1.00  0.00           H
ATOM   2789  CB  ALA A 189      28.117  46.866  34.588  1.00  0.00           C
ATOM   2790  HB1 ALA A 189      27.883  47.139  35.620  1.00  0.00           H
ATOM   2791  HB2 ALA A 189      27.892  45.800  34.524  1.00  0.00           H
ATOM   2792  HB3 ALA A 189      29.190  46.908  34.408  1.00  0.00           H
ATOM   2793  C   ALA A 189      27.407  46.810  32.253  1.00  0.00           C
ATOM   2794  O   ALA A 189      27.997  47.229  31.262  1.00  0.00           O
ATOM   2795  N   VAL A 190      26.696  45.656  32.207  1.00  0.00           N
ATOM   2796  H   VAL A 190      26.168  45.327  33.000  1.00  0.00           H
ATOM   2797  CA  VAL A 190      26.740  44.791  30.974  1.00  0.00           C
ATOM   2798  HA  VAL A 190      27.768  44.892  30.612  1.00  0.00           H
ATOM   2799  CB  VAL A 190      26.409  43.264  31.194  1.00  0.00           C
ATOM   2800  HB  VAL A 190      26.244  42.749  30.256  1.00  0.00           H
ATOM   2801  CG1 VAL A 190      27.611  42.614  31.974  1.00  0.00           C
ATOM   2802 1HG1 VAL A 190      28.408  42.569  31.234  1.00  0.00           H
ATOM   2803 2HG1 VAL A 190      27.960  43.278  32.767  1.00  0.00           H
ATOM   2804 3HG1 VAL A 190      27.306  41.629  32.335  1.00  0.00           H
ATOM   2805  CG2 VAL A 190      25.057  43.148  31.967  1.00  0.00           C
ATOM   2806 1HG2 VAL A 190      24.176  43.453  31.402  1.00  0.00           H
ATOM   2807 2HG2 VAL A 190      24.833  42.102  32.204  1.00  0.00           H
ATOM   2808 3HG2 VAL A 190      24.981  43.668  32.918  1.00  0.00           H
ATOM   2809  C   VAL A 190      25.887  45.311  29.878  1.00  0.00           C
ATOM   2810  O   VAL A 190      26.330  45.155  28.728  1.00  0.00           O
ATOM   2811  N   ARG A 191      24.848  46.070  30.134  1.00  0.00           N
ATOM   2812  H   ARG A 191      24.643  46.270  31.099  1.00  0.00           H
ATOM   2813  CA  ARG A 191      24.130  46.812  29.109  1.00  0.00           C
ATOM   2814  HA  ARG A 191      24.086  46.204  28.214  1.00  0.00           H
ATOM   2815  CB  ARG A 191      22.745  47.230  29.609  1.00  0.00           C
ATOM   2816  HB1 ARG A 191      22.569  48.229  29.216  1.00  0.00           H
ATOM   2817  HB2 ARG A 191      22.641  47.136  30.688  1.00  0.00           H
ATOM   2818  CG  ARG A 191      21.649  46.325  28.937  1.00  0.00           C
ATOM   2819  HG1 ARG A 191      21.886  45.282  29.163  1.00  0.00           H
ATOM   2820  HG2 ARG A 191      21.607  46.489  27.863  1.00  0.00           H
ATOM   2821  CD  ARG A 191      20.269  46.669  29.397  1.00  0.00           C
ATOM   2822  HD1 ARG A 191      19.639  46.231  28.624  1.00  0.00           H
ATOM   2823  HD2 ARG A 191      20.091  47.742  29.444  1.00  0.00           H
ATOM   2824  NE  ARG A 191      19.869  46.010  30.634  1.00  0.00           N
ATOM   2825  HE  ARG A 191      19.596  46.651  31.368  1.00  0.00           H
ATOM   2826  CZ  ARG A 191      19.780  44.701  30.901  1.00  0.00           C
ATOM   2827  NH1 ARG A 191      19.354  44.466  32.061  1.00  0.00           N
ATOM   2828 1HH1 ARG A 191      19.147  45.219  32.700  1.00  0.00           H
ATOM   2829 2HH1 ARG A 191      19.279  43.525  32.404  1.00  0.00           H
ATOM   2830  NH2 ARG A 191      20.029  43.666  30.123  1.00  0.00           N
ATOM   2831 1HH2 ARG A 191      20.035  43.694  29.110  1.00  0.00           H
ATOM   2832 2HH2 ARG A 191      19.624  42.825  30.518  1.00  0.00           H
ATOM   2833  C   ARG A 191      24.777  48.100  28.537  1.00  0.00           C
ATOM   2834  O   ARG A 191      24.515  48.534  27.462  1.00  0.00           O
ATOM   2835  N   ALA A 192      25.710  48.637  29.302  1.00  0.00           N
ATOM   2836  H   ALA A 192      25.888  48.177  30.184  1.00  0.00           H
ATOM   2837  CA  ALA A 192      26.682  49.613  28.738  1.00  0.00           C
ATOM   2838  HA  ALA A 192      26.119  50.373  28.211  1.00  0.00           H
ATOM   2839  CB  ALA A 192      27.504  50.354  29.821  1.00  0.00           C
ATOM   2840  HB1 ALA A 192      26.797  50.802  30.532  1.00  0.00           H
ATOM   2841  HB2 ALA A 192      28.170  49.633  30.295  1.00  0.00           H
ATOM   2842  HB3 ALA A 192      28.039  51.164  29.342  1.00  0.00           H
ATOM   2843  C   ALA A 192      27.629  48.897  27.755  1.00  0.00           C
ATOM   2844  O   ALA A 192      27.990  49.376  26.719  1.00  0.00           O
ATOM   2845  N   MET A 193      28.096  47.722  28.096  1.00  0.00           N
ATOM   2846  H   MET A 193      28.064  47.370  29.051  1.00  0.00           H
ATOM   2847  CA  MET A 193      28.889  46.905  27.134  1.00  0.00           C
ATOM   2848  HA  MET A 193      29.761  47.445  26.758  1.00  0.00           H
ATOM   2849  CB  MET A 193      29.472  45.671  27.816  1.00  0.00           C
ATOM   2850  HB1 MET A 193      30.024  45.173  27.017  1.00  0.00           H
ATOM   2851  HB2 MET A 193      28.589  45.070  28.058  1.00  0.00           H
ATOM   2852  CG  MET A 193      30.317  45.857  29.041  1.00  0.00           C
ATOM   2853  HG1 MET A 193      29.681  46.419  29.739  1.00  0.00           H
ATOM   2854  HG2 MET A 193      31.265  46.339  28.791  1.00  0.00           H
ATOM   2855  SD  MET A 193      30.856  44.280  29.860  1.00  0.00           S
ATOM   2856  CE  MET A 193      31.437  45.050  31.430  1.00  0.00           C
ATOM   2857  HE1 MET A 193      30.592  45.586  31.859  1.00  0.00           H
ATOM   2858  HE2 MET A 193      31.663  44.297  32.191  1.00  0.00           H
ATOM   2859  HE3 MET A 193      32.300  45.719  31.372  1.00  0.00           H
ATOM   2860  C   MET A 193      28.136  46.537  25.860  1.00  0.00           C
ATOM   2861  O   MET A 193      28.769  46.094  24.902  1.00  0.00           O
ATOM   2862  N   ALA A 194      26.793  46.563  25.831  1.00  0.00           N
ATOM   2863  H   ALA A 194      26.221  46.518  26.659  1.00  0.00           H
ATOM   2864  CA  ALA A 194      26.053  46.485  24.589  1.00  0.00           C
ATOM   2865  HA  ALA A 194      26.328  45.607  24.011  1.00  0.00           H
ATOM   2866  CB  ALA A 194      24.573  46.179  24.852  1.00  0.00           C
ATOM   2867  HB1 ALA A 194      24.011  47.049  25.192  1.00  0.00           H
ATOM   2868  HB2 ALA A 194      24.097  45.843  23.936  1.00  0.00           H
ATOM   2869  HB3 ALA A 194      24.495  45.313  25.513  1.00  0.00           H
ATOM   2870  C   ALA A 194      26.162  47.652  23.575  1.00  0.00           C
ATOM   2871  O   ALA A 194      25.795  47.421  22.392  1.00  0.00           O
ATOM   2872  N   VAL A 195      26.706  48.825  23.903  1.00  0.00           N
ATOM   2873  H   VAL A 195      26.879  48.958  24.890  1.00  0.00           H
ATOM   2874  CA  VAL A 195      26.850  50.045  23.107  1.00  0.00           C
ATOM   2875  HA  VAL A 195      26.423  49.815  22.136  1.00  0.00           H
ATOM   2876  CB  VAL A 195      26.041  51.209  23.565  1.00  0.00           C
ATOM   2877  HB  VAL A 195      26.328  52.127  23.048  1.00  0.00           H
ATOM   2878  CG1 VAL A 195      24.512  50.939  23.388  1.00  0.00           C
ATOM   2879 1HG1 VAL A 195      24.402  49.953  23.844  1.00  0.00           H
ATOM   2880 2HG1 VAL A 195      23.875  51.697  23.851  1.00  0.00           H
ATOM   2881 3HG1 VAL A 195      24.227  50.666  22.380  1.00  0.00           H
ATOM   2882  CG2 VAL A 195      26.317  51.551  24.989  1.00  0.00           C
ATOM   2883 1HG2 VAL A 195      25.675  52.411  25.187  1.00  0.00           H
ATOM   2884 2HG2 VAL A 195      26.076  50.769  25.716  1.00  0.00           H
ATOM   2885 3HG2 VAL A 195      27.333  51.924  25.158  1.00  0.00           H
ATOM   2886  C   VAL A 195      28.279  50.493  22.851  1.00  0.00           C
ATOM   2887  O   VAL A 195      28.553  51.171  21.915  1.00  0.00           O
ATOM   2888  N   LEU A 196      29.180  50.101  23.808  1.00  0.00           N
ATOM   2889  H   LEU A 196      28.862  49.479  24.528  1.00  0.00           H
ATOM   2890  CA  LEU A 196      30.586  50.643  23.844  1.00  0.00           C
ATOM   2891  HA  LEU A 196      30.528  51.692  23.566  1.00  0.00           H
ATOM   2892  CB  LEU A 196      31.054  50.700  25.280  1.00  0.00           C
ATOM   2893  HB1 LEU A 196      32.086  51.033  25.372  1.00  0.00           H
ATOM   2894  HB2 LEU A 196      31.065  49.690  25.674  1.00  0.00           H
ATOM   2895  CG  LEU A 196      30.320  51.547  26.236  1.00  0.00           C
ATOM   2896  HG  LEU A 196      29.242  51.535  26.082  1.00  0.00           H
ATOM   2897  CD1 LEU A 196      30.592  51.198  27.657  1.00  0.00           C
ATOM   2898 1HD1 LEU A 196      31.657  51.298  27.866  1.00  0.00           H
ATOM   2899 2HD1 LEU A 196      30.115  51.861  28.380  1.00  0.00           H
ATOM   2900 3HD1 LEU A 196      30.235  50.197  27.901  1.00  0.00           H
ATOM   2901  CD2 LEU A 196      30.842  53.031  26.110  1.00  0.00           C
ATOM   2902 1HD2 LEU A 196      30.764  53.348  25.072  1.00  0.00           H
ATOM   2903 2HD2 LEU A 196      30.218  53.720  26.679  1.00  0.00           H
ATOM   2904 3HD2 LEU A 196      31.857  53.134  26.502  1.00  0.00           H
ATOM   2905  C   LEU A 196      31.483  49.855  22.941  1.00  0.00           C
ATOM   2906  O   LEU A 196      32.702  49.735  23.125  1.00  0.00           O
ATOM   2907  N   THR A 197      30.896  49.206  21.957  1.00  0.00           N
ATOM   2908  H   THR A 197      29.910  49.408  21.862  1.00  0.00           H
ATOM   2909  CA  THR A 197      31.297  47.948  21.335  1.00  0.00           C
ATOM   2910  HA  THR A 197      32.379  47.843  21.430  1.00  0.00           H
ATOM   2911  CB  THR A 197      30.653  46.717  22.036  1.00  0.00           C
ATOM   2912  HB  THR A 197      30.817  45.834  21.425  1.00  0.00           H
ATOM   2913  CG2 THR A 197      31.377  46.435  23.411  1.00  0.00           C
ATOM   2914 1HG2 THR A 197      31.464  47.286  24.087  1.00  0.00           H
ATOM   2915 2HG2 THR A 197      30.944  45.568  23.911  1.00  0.00           H
ATOM   2916 3HG2 THR A 197      32.428  46.182  23.270  1.00  0.00           H
ATOM   2917  OG1 THR A 197      29.298  46.994  22.359  1.00  0.00           O
ATOM   2918  HG1 THR A 197      29.095  46.452  23.122  1.00  0.00           H
ATOM   2919  C   THR A 197      30.890  47.906  19.830  1.00  0.00           C
ATOM   2920  O   THR A 197      29.700  48.092  19.542  1.00  0.00           O
ATOM   2921  N   ASP A 198      31.767  47.462  18.957  1.00  0.00           N
ATOM   2922  H   ASP A 198      32.609  47.114  19.391  1.00  0.00           H
ATOM   2923  CA  ASP A 198      31.466  46.908  17.529  1.00  0.00           C
ATOM   2924  HA  ASP A 198      30.634  47.497  17.130  1.00  0.00           H
ATOM   2925  CB  ASP A 198      32.704  47.129  16.590  1.00  0.00           C
ATOM   2926  HB1 ASP A 198      32.748  48.158  16.237  1.00  0.00           H
ATOM   2927  HB2 ASP A 198      32.588  46.510  15.704  1.00  0.00           H
ATOM   2928  CG  ASP A 198      34.083  46.973  17.255  1.00  0.00           C
ATOM   2929  OD1 ASP A 198      35.076  47.605  16.800  1.00  0.00           O
ATOM   2930  OD2 ASP A 198      34.185  46.026  18.070  1.00  0.00           O
ATOM   2931  C   ASP A 198      31.174  45.410  17.417  1.00  0.00           C
ATOM   2932  O   ASP A 198      30.512  44.995  16.436  1.00  0.00           O
ATOM   2933  N   HIS A 199      31.516  44.640  18.417  1.00  0.00           N
ATOM   2934  H   HIS A 199      32.081  45.018  19.159  1.00  0.00           H
ATOM   2935  CA  HIS A 199      31.109  43.199  18.544  1.00  0.00           C
ATOM   2936  HA  HIS A 199      30.225  42.963  17.949  1.00  0.00           H
ATOM   2937  CB  HIS A 199      32.285  42.365  18.000  1.00  0.00           C
ATOM   2938  HB1 HIS A 199      32.224  41.372  18.453  1.00  0.00           H
ATOM   2939  HB2 HIS A 199      33.257  42.720  18.343  1.00  0.00           H
ATOM   2940  CG  HIS A 199      32.297  42.078  16.530  1.00  0.00           C
ATOM   2941  ND1 HIS A 199      31.759  40.945  15.972  1.00  0.00           N
ATOM   2942  CE1 HIS A 199      31.799  41.249  14.639  1.00  0.00           C
ATOM   2943  HE1 HIS A 199      31.307  40.784  13.786  1.00  0.00           H
ATOM   2944  NE2 HIS A 199      32.423  42.346  14.379  1.00  0.00           N
ATOM   2945  HE2 HIS A 199      32.438  42.815  13.481  1.00  0.00           H
ATOM   2946  CD2 HIS A 199      32.773  42.960  15.560  1.00  0.00           C
ATOM   2947  HD2 HIS A 199      33.280  43.906  15.681  1.00  0.00           H
ATOM   2948  C   HIS A 199      30.762  42.815  19.983  1.00  0.00           C
ATOM   2949  O   HIS A 199      31.705  42.534  20.752  1.00  0.00           O
ATOM   2950  N   PRO A 200      29.502  42.845  20.444  1.00  0.00           N
ATOM   2951  CD  PRO A 200      28.351  43.424  19.725  1.00  0.00           C
ATOM   2952  HD1 PRO A 200      28.150  42.818  18.846  1.00  0.00           H
ATOM   2953  HD2 PRO A 200      28.507  44.449  19.395  1.00  0.00           H
ATOM   2954  CG  PRO A 200      27.218  43.350  20.707  1.00  0.00           C
ATOM   2955  HG1 PRO A 200      26.870  42.326  20.587  1.00  0.00           H
ATOM   2956  HG2 PRO A 200      26.412  44.087  20.637  1.00  0.00           H
ATOM   2957  CB  PRO A 200      27.890  43.320  22.078  1.00  0.00           C
ATOM   2958  HB1 PRO A 200      27.306  42.806  22.835  1.00  0.00           H
ATOM   2959  HB2 PRO A 200      28.151  44.337  22.380  1.00  0.00           H
ATOM   2960  CA  PRO A 200      29.205  42.605  21.871  1.00  0.00           C
ATOM   2961  HA  PRO A 200      29.951  43.108  22.487  1.00  0.00           H
ATOM   2962  C   PRO A 200      29.174  41.112  22.222  1.00  0.00           C
ATOM   2963  O   PRO A 200      29.056  40.264  21.300  1.00  0.00           O
ATOM   2964  N   TYR A 201      29.041  40.881  23.493  1.00  0.00           N
ATOM   2965  H   TYR A 201      29.201  41.687  24.078  1.00  0.00           H
ATOM   2966  CA  TYR A 201      28.770  39.531  24.140  1.00  0.00           C
ATOM   2967  HA  TYR A 201      29.019  38.738  23.443  1.00  0.00           H
ATOM   2968  CB  TYR A 201      29.738  39.469  25.364  1.00  0.00           C
ATOM   2969  HB1 TYR A 201      29.764  38.457  25.759  1.00  0.00           H
ATOM   2970  HB2 TYR A 201      29.346  40.075  26.184  1.00  0.00           H
ATOM   2971  CG  TYR A 201      31.152  39.910  25.114  1.00  0.00           C
ATOM   2972  CD1 TYR A 201      31.918  39.180  24.189  1.00  0.00           C
ATOM   2973  HD1 TYR A 201      31.434  38.407  23.610  1.00  0.00           H
ATOM   2974  CE1 TYR A 201      33.247  39.511  23.986  1.00  0.00           C
ATOM   2975  HE1 TYR A 201      33.853  39.007  23.247  1.00  0.00           H
ATOM   2976  CZ  TYR A 201      33.887  40.626  24.625  1.00  0.00           C
ATOM   2977  OH  TYR A 201      35.136  41.014  24.373  1.00  0.00           O
ATOM   2978  HH  TYR A 201      35.210  41.887  24.751  1.00  0.00           H
ATOM   2979  CE2 TYR A 201      33.081  41.334  25.475  1.00  0.00           C
ATOM   2980  HE2 TYR A 201      33.563  42.207  25.894  1.00  0.00           H
ATOM   2981  CD2 TYR A 201      31.749  41.027  25.751  1.00  0.00           C
ATOM   2982  HD2 TYR A 201      31.170  41.603  26.455  1.00  0.00           H
ATOM   2983  C   TYR A 201      27.294  39.274  24.521  1.00  0.00           C
ATOM   2984  O   TYR A 201      26.466  40.235  24.417  1.00  0.00           O
ATOM   2985  N   ALA A 202      26.934  37.986  24.862  1.00  0.00           N
ATOM   2986  H   ALA A 202      27.595  37.224  24.812  1.00  0.00           H
ATOM   2987  CA  ALA A 202      25.649  37.657  25.502  1.00  0.00           C
ATOM   2988  HA  ALA A 202      24.907  38.291  25.026  1.00  0.00           H
ATOM   2989  CB  ALA A 202      25.365  36.192  25.230  1.00  0.00           C
ATOM   2990  HB1 ALA A 202      26.008  35.464  25.739  1.00  0.00           H
ATOM   2991  HB2 ALA A 202      24.341  35.983  25.544  1.00  0.00           H
ATOM   2992  HB3 ALA A 202      25.599  36.061  24.178  1.00  0.00           H
ATOM   2993  C   ALA A 202      25.555  37.941  27.038  1.00  0.00           C
ATOM   2994  O   ALA A 202      26.413  37.425  27.738  1.00  0.00           O
ATOM   2995  N   SER A 203      24.595  38.765  27.499  1.00  0.00           N
ATOM   2996  H   SER A 203      23.883  39.126  26.877  1.00  0.00           H
ATOM   2997  CA  SER A 203      24.451  39.183  28.892  1.00  0.00           C
ATOM   2998  HA  SER A 203      25.408  39.445  29.325  1.00  0.00           H
ATOM   2999  CB  SER A 203      23.742  40.525  29.059  1.00  0.00           C
ATOM   3000  HB1 SER A 203      23.901  40.855  30.090  1.00  0.00           H
ATOM   3001  HB2 SER A 203      22.719  40.314  28.741  1.00  0.00           H
ATOM   3002  OG  SER A 203      24.233  41.496  28.179  1.00  0.00           O
ATOM   3003  HG  SER A 203      23.527  41.717  27.565  1.00  0.00           H
ATOM   3004  C   SER A 203      23.752  38.080  29.706  1.00  0.00           C
ATOM   3005  O   SER A 203      22.583  37.815  29.434  1.00  0.00           O
ATOM   3006  N   LEU A 204      24.439  37.606  30.762  1.00  0.00           N
ATOM   3007  H   LEU A 204      25.388  37.940  30.816  1.00  0.00           H
ATOM   3008  CA  LEU A 204      23.947  36.619  31.655  1.00  0.00           C
ATOM   3009  HA  LEU A 204      23.010  36.301  31.205  1.00  0.00           H
ATOM   3010  CB  LEU A 204      24.811  35.272  31.513  1.00  0.00           C
ATOM   3011  HB1 LEU A 204      25.798  35.544  31.899  1.00  0.00           H
ATOM   3012  HB2 LEU A 204      24.867  35.101  30.428  1.00  0.00           H
ATOM   3013  CG  LEU A 204      24.311  33.993  32.265  1.00  0.00           C
ATOM   3014  HG  LEU A 204      24.531  34.118  33.324  1.00  0.00           H
ATOM   3015  CD1 LEU A 204      22.794  33.793  32.232  1.00  0.00           C
ATOM   3016 1HD1 LEU A 204      22.229  34.536  32.793  1.00  0.00           H
ATOM   3017 2HD1 LEU A 204      22.508  33.496  31.227  1.00  0.00           H
ATOM   3018 3HD1 LEU A 204      22.688  32.899  32.842  1.00  0.00           H
ATOM   3019  CD2 LEU A 204      25.073  32.681  31.923  1.00  0.00           C
ATOM   3020 1HD2 LEU A 204      24.724  31.777  32.420  1.00  0.00           H
ATOM   3021 2HD2 LEU A 204      24.948  32.577  30.837  1.00  0.00           H
ATOM   3022 3HD2 LEU A 204      26.107  32.924  32.187  1.00  0.00           H
ATOM   3023  C   LEU A 204      23.612  37.096  33.098  1.00  0.00           C
ATOM   3024  O   LEU A 204      24.538  37.396  33.909  1.00  0.00           O
ATOM   3025  N   THR A 205      22.299  37.094  33.439  1.00  0.00           N
ATOM   3026  H   THR A 205      21.664  36.757  32.736  1.00  0.00           H
ATOM   3027  CA  THR A 205      21.869  37.514  34.744  1.00  0.00           C
ATOM   3028  HA  THR A 205      22.492  38.318  35.128  1.00  0.00           H
ATOM   3029  CB  THR A 205      20.411  38.058  34.800  1.00  0.00           C
ATOM   3030  HB  THR A 205      19.799  37.225  34.460  1.00  0.00           H
ATOM   3031  CG2 THR A 205      19.903  38.257  36.193  1.00  0.00           C
ATOM   3032 1HG2 THR A 205      20.038  37.376  36.812  1.00  0.00           H
ATOM   3033 2HG2 THR A 205      20.463  39.059  36.691  1.00  0.00           H
ATOM   3034 3HG2 THR A 205      18.828  38.392  36.118  1.00  0.00           H
ATOM   3035  OG1 THR A 205      20.334  39.072  33.834  1.00  0.00           O
ATOM   3036  HG1 THR A 205      19.436  39.082  33.494  1.00  0.00           H
ATOM   3037  C   THR A 205      21.954  36.379  35.739  1.00  0.00           C
ATOM   3038  O   THR A 205      21.259  35.352  35.612  1.00  0.00           O
ATOM   3039  N   LEU A 206      22.851  36.522  36.704  1.00  0.00           N
ATOM   3040  H   LEU A 206      23.452  37.345  36.661  1.00  0.00           H
ATOM   3041  CA  LEU A 206      23.032  35.677  37.907  1.00  0.00           C
ATOM   3042  HA  LEU A 206      22.726  34.658  37.644  1.00  0.00           H
ATOM   3043  CB  LEU A 206      24.521  35.605  38.266  1.00  0.00           C
ATOM   3044  HB1 LEU A 206      24.662  34.841  39.036  1.00  0.00           H
ATOM   3045  HB2 LEU A 206      24.853  36.600  38.550  1.00  0.00           H
ATOM   3046  CG  LEU A 206      25.525  35.197  37.140  1.00  0.00           C
ATOM   3047  HG  LEU A 206      25.625  36.030  36.443  1.00  0.00           H
ATOM   3048  CD1 LEU A 206      26.881  34.914  37.717  1.00  0.00           C
ATOM   3049 1HD1 LEU A 206      26.866  34.031  38.364  1.00  0.00           H
ATOM   3050 2HD1 LEU A 206      27.581  34.593  36.953  1.00  0.00           H
ATOM   3051 3HD1 LEU A 206      27.323  35.769  38.234  1.00  0.00           H
ATOM   3052  CD2 LEU A 206      25.113  33.914  36.451  1.00  0.00           C
ATOM   3053 1HD2 LEU A 206      24.322  34.167  35.743  1.00  0.00           H
ATOM   3054 2HD2 LEU A 206      25.909  33.596  35.777  1.00  0.00           H
ATOM   3055 3HD2 LEU A 206      24.852  33.145  37.175  1.00  0.00           H
ATOM   3056  C   LEU A 206      22.142  36.248  39.034  1.00  0.00           C
ATOM   3057  O   LEU A 206      22.165  37.449  39.157  1.00  0.00           O
ATOM   3058  N   PRO A 207      21.273  35.401  39.636  1.00  0.00           N
ATOM   3059  CD  PRO A 207      21.070  33.984  39.213  1.00  0.00           C
ATOM   3060  HD1 PRO A 207      21.975  33.411  39.422  1.00  0.00           H
ATOM   3061  HD2 PRO A 207      20.867  33.907  38.149  1.00  0.00           H
ATOM   3062  CG  PRO A 207      19.911  33.554  40.071  1.00  0.00           C
ATOM   3063  HG1 PRO A 207      19.900  32.496  40.300  1.00  0.00           H
ATOM   3064  HG2 PRO A 207      18.943  33.772  39.626  1.00  0.00           H
ATOM   3065  CB  PRO A 207      19.946  34.445  41.310  1.00  0.00           C
ATOM   3066  HB1 PRO A 207      20.548  34.051  42.128  1.00  0.00           H
ATOM   3067  HB2 PRO A 207      18.962  34.598  41.742  1.00  0.00           H
ATOM   3068  CA  PRO A 207      20.403  35.763  40.738  1.00  0.00           C
ATOM   3069  HA  PRO A 207      19.454  36.161  40.381  1.00  0.00           H
ATOM   3070  C   PRO A 207      21.041  36.585  41.881  1.00  0.00           C
ATOM   3071  O   PRO A 207      20.349  37.320  42.589  1.00  0.00           O
ATOM   3072  N   ASP A 208      22.342  36.422  42.085  1.00  0.00           N
ATOM   3073  H   ASP A 208      22.817  35.791  41.446  1.00  0.00           H
ATOM   3074  CA  ASP A 208      23.188  37.025  43.119  1.00  0.00           C
ATOM   3075  HA  ASP A 208      22.636  37.690  43.775  1.00  0.00           H
ATOM   3076  CB  ASP A 208      23.863  35.953  43.970  1.00  0.00           C
ATOM   3077  HB1 ASP A 208      24.305  36.437  44.853  1.00  0.00           H
ATOM   3078  HB2 ASP A 208      24.746  35.556  43.458  1.00  0.00           H
ATOM   3079  CG  ASP A 208      22.851  34.882  44.373  1.00  0.00           C
ATOM   3080  OD1 ASP A 208      22.194  35.052  45.426  1.00  0.00           O
ATOM   3081  OD2 ASP A 208      22.826  33.829  43.684  1.00  0.00           O
ATOM   3082  C   ASP A 208      24.325  37.832  42.496  1.00  0.00           C
ATOM   3083  O   ASP A 208      25.075  37.286  41.646  1.00  0.00           O
ATOM   3084  N   ASP A 209      24.593  39.015  42.963  1.00  0.00           N
ATOM   3085  H   ASP A 209      24.163  39.313  43.834  1.00  0.00           H
ATOM   3086  CA  ASP A 209      25.767  39.771  42.562  1.00  0.00           C
ATOM   3087  HA  ASP A 209      25.856  39.564  41.500  1.00  0.00           H
ATOM   3088  CB  ASP A 209      25.565  41.294  42.668  1.00  0.00           C
ATOM   3089  HB1 ASP A 209      24.549  41.535  42.353  1.00  0.00           H
ATOM   3090  HB2 ASP A 209      26.170  41.822  41.929  1.00  0.00           H
ATOM   3091  CG  ASP A 209      25.560  42.013  43.981  1.00  0.00           C
ATOM   3092  OD1 ASP A 209      26.135  41.513  44.964  1.00  0.00           O
ATOM   3093  OD2 ASP A 209      25.029  43.156  44.057  1.00  0.00           O
ATOM   3094  C   ASP A 209      27.088  39.414  43.203  1.00  0.00           C
ATOM   3095  O   ASP A 209      28.150  39.988  42.902  1.00  0.00           O
ATOM   3096  N   ALA A 210      27.036  38.383  44.043  1.00  0.00           N
ATOM   3097  H   ALA A 210      26.104  38.137  44.324  1.00  0.00           H
ATOM   3098  CA  ALA A 210      28.182  37.639  44.539  1.00  0.00           C
ATOM   3099  HA  ALA A 210      29.057  38.295  44.530  1.00  0.00           H
ATOM   3100  CB  ALA A 210      27.987  37.316  45.973  1.00  0.00           C
ATOM   3101  HB1 ALA A 210      27.567  38.136  46.562  1.00  0.00           H
ATOM   3102  HB2 ALA A 210      27.274  36.489  45.999  1.00  0.00           H
ATOM   3103  HB3 ALA A 210      28.931  37.040  46.439  1.00  0.00           H
ATOM   3104  C   ALA A 210      28.584  36.404  43.636  1.00  0.00           C
ATOM   3105  O   ALA A 210      29.538  35.712  44.050  1.00  0.00           O
ATOM   3106  N   ALA A 211      27.987  36.155  42.485  1.00  0.00           N
ATOM   3107  H   ALA A 211      27.214  36.701  42.151  1.00  0.00           H
ATOM   3108  CA  ALA A 211      28.337  35.011  41.559  1.00  0.00           C
ATOM   3109  HA  ALA A 211      29.055  34.361  42.075  1.00  0.00           H
ATOM   3110  CB  ALA A 211      27.233  34.021  41.295  1.00  0.00           C
ATOM   3111  HB1 ALA A 211      27.586  33.374  40.501  1.00  0.00           H
ATOM   3112  HB2 ALA A 211      26.979  33.401  42.162  1.00  0.00           H
ATOM   3113  HB3 ALA A 211      26.323  34.502  40.932  1.00  0.00           H
ATOM   3114  C   ALA A 211      29.066  35.361  40.273  1.00  0.00           C
ATOM   3115  O   ALA A 211      29.580  34.553  39.507  1.00  0.00           O
ATOM   3116  N   ALA A 212      29.101  36.702  39.960  1.00  0.00           N
ATOM   3117  H   ALA A 212      28.663  37.350  40.593  1.00  0.00           H
ATOM   3118  CA  ALA A 212      29.916  37.333  38.917  1.00  0.00           C
ATOM   3119  HA  ALA A 212      29.922  36.824  37.956  1.00  0.00           H
ATOM   3120  CB  ALA A 212      29.323  38.684  38.722  1.00  0.00           C
ATOM   3121  HB1 ALA A 212      29.894  39.198  37.948  1.00  0.00           H
ATOM   3122  HB2 ALA A 212      28.285  38.772  38.427  1.00  0.00           H
ATOM   3123  HB3 ALA A 212      29.334  39.232  39.668  1.00  0.00           H
ATOM   3124  C   ALA A 212      31.424  37.387  39.317  1.00  0.00           C
ATOM   3125  O   ALA A 212      32.257  37.728  38.507  1.00  0.00           O
ATOM   3126  N   ASP A 213      31.703  36.978  40.530  1.00  0.00           N
ATOM   3127  H   ASP A 213      30.911  36.849  41.130  1.00  0.00           H
ATOM   3128  CA  ASP A 213      33.053  36.731  40.964  1.00  0.00           C
ATOM   3129  HA  ASP A 213      33.593  37.604  40.589  1.00  0.00           H
ATOM   3130  CB  ASP A 213      32.886  36.478  42.467  1.00  0.00           C
ATOM   3131  HB1 ASP A 213      32.297  35.581  42.639  1.00  0.00           H
ATOM   3132  HB2 ASP A 213      32.403  37.339  42.927  1.00  0.00           H
ATOM   3133  CG  ASP A 213      34.139  36.194  43.278  1.00  0.00           C
ATOM   3134  OD1 ASP A 213      34.154  35.328  44.210  1.00  0.00           O
ATOM   3135  OD2 ASP A 213      35.202  36.829  43.018  1.00  0.00           O
ATOM   3136  C   ASP A 213      33.705  35.405  40.364  1.00  0.00           C
ATOM   3137  O   ASP A 213      33.622  34.277  40.858  1.00  0.00           O
ATOM   3138  N   CYS A 214      34.366  35.567  39.267  1.00  0.00           N
ATOM   3139  H   CYS A 214      34.463  36.509  38.896  1.00  0.00           H
ATOM   3140  CA  CYS A 214      34.959  34.524  38.405  1.00  0.00           C
ATOM   3141  HA  CYS A 214      35.116  33.626  38.991  1.00  0.00           H
ATOM   3142  CB  CYS A 214      33.993  34.118  37.266  1.00  0.00           C
ATOM   3143  HB1 CYS A 214      33.199  33.544  37.764  1.00  0.00           H
ATOM   3144  HB2 CYS A 214      34.513  33.407  36.630  1.00  0.00           H
ATOM   3145  SG  CYS A 214      33.219  35.417  36.331  1.00  0.00           S
ATOM   3146  HG  CYS A 214      33.053  36.230  37.384  1.00  0.00           H
ATOM   3147  C   CYS A 214      36.366  34.821  37.710  1.00  0.00           C
ATOM   3148  O   CYS A 214      36.694  35.882  37.209  1.00  0.00           O
ATOM   3149  N   LEU A 215      37.108  33.719  37.533  1.00  0.00           N
ATOM   3150  H   LEU A 215      36.772  32.868  37.955  1.00  0.00           H
ATOM   3151  CA  LEU A 215      38.322  33.728  36.729  1.00  0.00           C
ATOM   3152  HA  LEU A 215      38.620  34.698  36.335  1.00  0.00           H
ATOM   3153  CB  LEU A 215      39.520  33.339  37.705  1.00  0.00           C
ATOM   3154  HB1 LEU A 215      39.288  32.429  38.253  1.00  0.00           H
ATOM   3155  HB2 LEU A 215      39.703  34.077  38.489  1.00  0.00           H
ATOM   3156  CG  LEU A 215      40.816  33.124  36.880  1.00  0.00           C
ATOM   3157  HG  LEU A 215      40.666  32.360  36.129  1.00  0.00           H
ATOM   3158  CD1 LEU A 215      41.514  34.332  36.218  1.00  0.00           C
ATOM   3159 1HD1 LEU A 215      40.882  34.738  35.427  1.00  0.00           H
ATOM   3160 2HD1 LEU A 215      41.668  35.063  37.008  1.00  0.00           H
ATOM   3161 3HD1 LEU A 215      42.433  33.982  35.750  1.00  0.00           H
ATOM   3162  CD2 LEU A 215      41.776  32.521  37.889  1.00  0.00           C
ATOM   3163 1HD2 LEU A 215      42.740  32.262  37.455  1.00  0.00           H
ATOM   3164 2HD2 LEU A 215      41.921  33.242  38.697  1.00  0.00           H
ATOM   3165 3HD2 LEU A 215      41.435  31.571  38.303  1.00  0.00           H
ATOM   3166  C   LEU A 215      38.177  32.669  35.560  1.00  0.00           C
ATOM   3167  O   LEU A 215      37.896  31.495  35.841  1.00  0.00           O
ATOM   3168  N   PHE A 216      38.378  33.127  34.299  1.00  0.00           N
ATOM   3169  H   PHE A 216      38.623  34.106  34.279  1.00  0.00           H
ATOM   3170  CA  PHE A 216      38.612  32.403  33.096  1.00  0.00           C
ATOM   3171  HA  PHE A 216      37.935  31.558  33.212  1.00  0.00           H
ATOM   3172  CB  PHE A 216      38.123  33.169  31.893  1.00  0.00           C
ATOM   3173  HB1 PHE A 216      38.755  34.026  31.663  1.00  0.00           H
ATOM   3174  HB2 PHE A 216      37.097  33.559  31.934  1.00  0.00           H
ATOM   3175  CG  PHE A 216      38.137  32.327  30.715  1.00  0.00           C
ATOM   3176  CD1 PHE A 216      37.630  30.954  30.773  1.00  0.00           C
ATOM   3177  HD1 PHE A 216      37.457  30.482  31.728  1.00  0.00           H
ATOM   3178  CE1 PHE A 216      37.530  30.227  29.579  1.00  0.00           C
ATOM   3179  HE1 PHE A 216      37.166  29.211  29.528  1.00  0.00           H
ATOM   3180  CZ  PHE A 216      38.040  30.709  28.393  1.00  0.00           C
ATOM   3181  HZ  PHE A 216      38.075  30.030  27.560  1.00  0.00           H
ATOM   3182  CE2 PHE A 216      38.553  32.063  28.360  1.00  0.00           C
ATOM   3183  HE2 PHE A 216      38.983  32.508  27.476  1.00  0.00           H
ATOM   3184  CD2 PHE A 216      38.557  32.859  29.532  1.00  0.00           C
ATOM   3185  HD2 PHE A 216      38.997  33.834  29.450  1.00  0.00           H
ATOM   3186  C   PHE A 216      40.133  32.107  32.845  1.00  0.00           C
ATOM   3187  O   PHE A 216      40.931  33.005  33.047  1.00  0.00           O
ATOM   3188  N   LEU A 217      40.447  30.890  32.476  1.00  0.00           N
ATOM   3189  H   LEU A 217      39.686  30.276  32.207  1.00  0.00           H
ATOM   3190  CA  LEU A 217      41.777  30.474  32.095  1.00  0.00           C
ATOM   3191  HA  LEU A 217      42.446  31.318  32.268  1.00  0.00           H
ATOM   3192  CB  LEU A 217      42.195  29.441  33.181  1.00  0.00           C
ATOM   3193  HB1 LEU A 217      41.655  28.515  33.033  1.00  0.00           H
ATOM   3194  HB2 LEU A 217      41.884  29.820  34.159  1.00  0.00           H
ATOM   3195  CG  LEU A 217      43.673  29.127  33.227  1.00  0.00           C
ATOM   3196  HG  LEU A 217      44.005  28.867  32.221  1.00  0.00           H
ATOM   3197  CD1 LEU A 217      44.580  30.344  33.705  1.00  0.00           C
ATOM   3198 1HD1 LEU A 217      45.596  30.157  34.067  1.00  0.00           H
ATOM   3199 2HD1 LEU A 217      44.603  31.095  32.920  1.00  0.00           H
ATOM   3200 3HD1 LEU A 217      44.031  30.784  34.545  1.00  0.00           H
ATOM   3201  CD2 LEU A 217      43.960  27.981  34.121  1.00  0.00           C
ATOM   3202 1HD2 LEU A 217      44.994  27.671  33.973  1.00  0.00           H
ATOM   3203 2HD2 LEU A 217      43.643  28.131  35.156  1.00  0.00           H
ATOM   3204 3HD2 LEU A 217      43.407  27.086  33.824  1.00  0.00           H
ATOM   3205  C   LEU A 217      41.819  29.984  30.670  1.00  0.00           C
ATOM   3206  O   LEU A 217      41.063  29.055  30.280  1.00  0.00           O
ATOM   3207  N   ARG A 218      42.756  30.554  29.859  1.00  0.00           N
ATOM   3208  H   ARG A 218      43.134  31.448  30.108  1.00  0.00           H
ATOM   3209  CA  ARG A 218      42.982  30.003  28.534  1.00  0.00           C
ATOM   3210  HA  ARG A 218      41.969  29.817  28.184  1.00  0.00           H
ATOM   3211  CB  ARG A 218      43.563  31.184  27.753  1.00  0.00           C
ATOM   3212  HB1 ARG A 218      44.495  31.334  28.283  1.00  0.00           H
ATOM   3213  HB2 ARG A 218      42.940  32.062  27.881  1.00  0.00           H
ATOM   3214  CG  ARG A 218      43.840  30.820  26.296  1.00  0.00           C
ATOM   3215  HG1 ARG A 218      44.513  29.963  26.198  1.00  0.00           H
ATOM   3216  HG2 ARG A 218      44.393  31.695  25.957  1.00  0.00           H
ATOM   3217  CD  ARG A 218      42.700  30.632  25.332  1.00  0.00           C
ATOM   3218  HD1 ARG A 218      42.897  30.948  24.306  1.00  0.00           H
ATOM   3219  HD2 ARG A 218      41.938  31.221  25.848  1.00  0.00           H
ATOM   3220  NE  ARG A 218      42.215  29.269  25.373  1.00  0.00           N
ATOM   3221  HE  ARG A 218      42.934  28.574  25.499  1.00  0.00           H
ATOM   3222  CZ  ARG A 218      41.051  28.815  25.096  1.00  0.00           C
ATOM   3223  NH1 ARG A 218      40.704  27.615  25.249  1.00  0.00           N
ATOM   3224 1HH1 ARG A 218      41.365  26.911  25.542  1.00  0.00           H
ATOM   3225 2HH1 ARG A 218      39.968  27.226  24.675  1.00  0.00           H
ATOM   3226  NH2 ARG A 218      40.134  29.567  24.556  1.00  0.00           N
ATOM   3227 1HH2 ARG A 218      40.137  30.573  24.604  1.00  0.00           H
ATOM   3228 2HH2 ARG A 218      39.226  29.178  24.334  1.00  0.00           H
ATOM   3229  C   ARG A 218      43.698  28.632  28.504  1.00  0.00           C
ATOM   3230  O   ARG A 218      43.233  27.713  27.818  1.00  0.00           O
ATOM   3231  N   PRO A 219      44.862  28.431  29.187  1.00  0.00           N
ATOM   3232  CD  PRO A 219      45.687  29.331  30.040  1.00  0.00           C
ATOM   3233  HD1 PRO A 219      45.088  29.928  30.736  1.00  0.00           H
ATOM   3234  HD2 PRO A 219      46.210  29.928  29.297  1.00  0.00           H
ATOM   3235  CG  PRO A 219      46.580  28.405  30.776  1.00  0.00           C
ATOM   3236  HG1 PRO A 219      46.050  27.875  31.566  1.00  0.00           H
ATOM   3237  HG2 PRO A 219      47.441  28.906  31.199  1.00  0.00           H
ATOM   3238  CB  PRO A 219      46.898  27.357  29.712  1.00  0.00           C
ATOM   3239  HB1 PRO A 219      47.340  26.439  30.103  1.00  0.00           H
ATOM   3240  HB2 PRO A 219      47.564  27.837  28.985  1.00  0.00           H
ATOM   3241  CA  PRO A 219      45.564  27.157  29.083  1.00  0.00           C
ATOM   3242  HA  PRO A 219      45.769  26.869  28.045  1.00  0.00           H
ATOM   3243  C   PRO A 219      44.714  25.988  29.712  1.00  0.00           C
ATOM   3244  O   PRO A 219      44.033  26.167  30.682  1.00  0.00           O
ATOM   3245  N   GLY A 220      44.808  24.759  29.183  1.00  0.00           N
ATOM   3246  H   GLY A 220      45.541  24.493  28.549  1.00  0.00           H
ATOM   3247  CA  GLY A 220      43.897  23.668  29.529  1.00  0.00           C
ATOM   3248  HA1 GLY A 220      42.939  24.002  29.143  1.00  0.00           H
ATOM   3249  HA2 GLY A 220      43.667  23.578  30.585  1.00  0.00           H
ATOM   3250  C   GLY A 220      44.245  22.284  29.015  1.00  0.00           C
ATOM   3251  O   GLY A 220      45.348  22.058  28.525  1.00  0.00           O
ATOM   3252  N   LEU A 221      43.315  21.368  29.023  1.00  0.00           N
ATOM   3253  H   LEU A 221      42.372  21.702  28.917  1.00  0.00           H
ATOM   3254  CA  LEU A 221      43.412  20.001  28.596  1.00  0.00           C
ATOM   3255  HA  LEU A 221      44.468  19.740  28.630  1.00  0.00           H
ATOM   3256  CB  LEU A 221      42.745  19.061  29.634  1.00  0.00           C
ATOM   3257  HB1 LEU A 221      43.007  18.036  29.360  1.00  0.00           H
ATOM   3258  HB2 LEU A 221      41.679  19.261  29.605  1.00  0.00           H
ATOM   3259  CG  LEU A 221      43.228  19.306  31.105  1.00  0.00           C
ATOM   3260  HG  LEU A 221      43.095  20.322  31.489  1.00  0.00           H
ATOM   3261  CD1 LEU A 221      42.541  18.306  32.054  1.00  0.00           C
ATOM   3262 1HD1 LEU A 221      42.545  17.324  31.574  1.00  0.00           H
ATOM   3263 2HD1 LEU A 221      43.028  18.165  33.017  1.00  0.00           H
ATOM   3264 3HD1 LEU A 221      41.522  18.597  32.321  1.00  0.00           H
ATOM   3265  CD2 LEU A 221      44.819  18.984  31.138  1.00  0.00           C
ATOM   3266 1HD2 LEU A 221      45.148  19.003  32.177  1.00  0.00           H
ATOM   3267 2HD2 LEU A 221      45.001  17.938  30.892  1.00  0.00           H
ATOM   3268 3HD2 LEU A 221      45.376  19.752  30.611  1.00  0.00           H
ATOM   3269  C   LEU A 221      42.763  19.771  27.232  1.00  0.00           C
ATOM   3270  O   LEU A 221      41.708  20.409  26.930  1.00  0.00           O
ATOM   3271  N   PRO A 222      43.229  18.794  26.405  1.00  0.00           N
ATOM   3272  CD  PRO A 222      44.371  17.886  26.540  1.00  0.00           C
ATOM   3273  HD1 PRO A 222      44.414  17.322  27.473  1.00  0.00           H
ATOM   3274  HD2 PRO A 222      45.288  18.466  26.447  1.00  0.00           H
ATOM   3275  CG  PRO A 222      44.254  16.853  25.404  1.00  0.00           C
ATOM   3276  HG1 PRO A 222      43.594  16.023  25.648  1.00  0.00           H
ATOM   3277  HG2 PRO A 222      45.206  16.448  25.076  1.00  0.00           H
ATOM   3278  CB  PRO A 222      43.645  17.737  24.295  1.00  0.00           C
ATOM   3279  HB1 PRO A 222      43.120  17.132  23.553  1.00  0.00           H
ATOM   3280  HB2 PRO A 222      44.319  18.403  23.754  1.00  0.00           H
ATOM   3281  CA  PRO A 222      42.698  18.559  25.094  1.00  0.00           C
ATOM   3282  HA  PRO A 222      42.709  19.561  24.661  1.00  0.00           H
ATOM   3283  C   PRO A 222      41.332  17.858  25.093  1.00  0.00           C
ATOM   3284  O   PRO A 222      41.019  17.068  26.003  1.00  0.00           O
ATOM   3285  N   GLY A 223      40.511  18.219  24.077  1.00  0.00           N
ATOM   3286  H   GLY A 223      40.843  18.985  23.495  1.00  0.00           H
ATOM   3287  CA  GLY A 223      39.289  17.583  23.797  1.00  0.00           C
ATOM   3288  HA1 GLY A 223      39.440  16.501  23.861  1.00  0.00           H
ATOM   3289  HA2 GLY A 223      38.935  17.811  22.797  1.00  0.00           H
ATOM   3290  C   GLY A 223      38.139  17.826  24.701  1.00  0.00           C
ATOM   3291  O   GLY A 223      37.046  17.234  24.440  1.00  0.00           O
ATOM   3292  N   VAL A 224      38.372  18.597  25.821  1.00  0.00           N
ATOM   3293  H   VAL A 224      39.253  19.078  25.794  1.00  0.00           H
ATOM   3294  CA  VAL A 224      37.461  19.046  26.820  1.00  0.00           C
ATOM   3295  HA  VAL A 224      36.464  18.766  26.486  1.00  0.00           H
ATOM   3296  CB  VAL A 224      37.633  18.327  28.185  1.00  0.00           C
ATOM   3297  HB  VAL A 224      37.059  18.981  28.841  1.00  0.00           H
ATOM   3298  CG1 VAL A 224      36.908  16.985  28.225  1.00  0.00           C
ATOM   3299 1HG1 VAL A 224      35.821  17.094  28.257  1.00  0.00           H
ATOM   3300 2HG1 VAL A 224      37.180  16.442  27.314  1.00  0.00           H
ATOM   3301 3HG1 VAL A 224      37.160  16.464  29.151  1.00  0.00           H
ATOM   3302  CG2 VAL A 224      39.132  18.325  28.549  1.00  0.00           C
ATOM   3303 1HG2 VAL A 224      39.622  19.303  28.476  1.00  0.00           H
ATOM   3304 2HG2 VAL A 224      39.238  17.964  29.569  1.00  0.00           H
ATOM   3305 3HG2 VAL A 224      39.690  17.657  27.905  1.00  0.00           H
ATOM   3306  C   VAL A 224      37.613  20.611  26.826  1.00  0.00           C
ATOM   3307  O   VAL A 224      38.724  21.106  26.593  1.00  0.00           O
ATOM   3308  N   PRO A 225      36.551  21.337  27.241  1.00  0.00           N
ATOM   3309  CD  PRO A 225      35.250  20.803  27.702  1.00  0.00           C
ATOM   3310  HD1 PRO A 225      35.328  20.163  28.580  1.00  0.00           H
ATOM   3311  HD2 PRO A 225      34.760  20.111  27.017  1.00  0.00           H
ATOM   3312  CG  PRO A 225      34.326  21.974  27.894  1.00  0.00           C
ATOM   3313  HG1 PRO A 225      34.163  22.128  28.963  1.00  0.00           H
ATOM   3314  HG2 PRO A 225      33.455  21.819  27.257  1.00  0.00           H
ATOM   3315  CB  PRO A 225      35.059  23.191  27.232  1.00  0.00           C
ATOM   3316  HB1 PRO A 225      34.896  24.142  27.738  1.00  0.00           H
ATOM   3317  HB2 PRO A 225      34.791  23.234  26.178  1.00  0.00           H
ATOM   3318  CA  PRO A 225      36.545  22.833  27.213  1.00  0.00           C
ATOM   3319  HA  PRO A 225      37.027  23.132  26.287  1.00  0.00           H
ATOM   3320  C   PRO A 225      37.429  23.587  28.332  1.00  0.00           C
ATOM   3321  O   PRO A 225      37.524  23.088  29.452  1.00  0.00           O
ATOM   3322  N   PRO A 226      37.997  24.810  28.029  1.00  0.00           N
ATOM   3323  CD  PRO A 226      37.528  25.646  26.925  1.00  0.00           C
ATOM   3324  HD1 PRO A 226      36.444  25.540  26.815  1.00  0.00           H
ATOM   3325  HD2 PRO A 226      38.050  25.322  26.032  1.00  0.00           H
ATOM   3326  CG  PRO A 226      37.829  27.096  27.274  1.00  0.00           C
ATOM   3327  HG1 PRO A 226      37.015  27.529  27.849  1.00  0.00           H
ATOM   3328  HG2 PRO A 226      38.052  27.649  26.371  1.00  0.00           H
ATOM   3329  CB  PRO A 226      39.092  26.954  28.159  1.00  0.00           C
ATOM   3330  HB1 PRO A 226      39.300  27.801  28.812  1.00  0.00           H
ATOM   3331  HB2 PRO A 226      40.046  26.840  27.647  1.00  0.00           H
ATOM   3332  CA  PRO A 226      38.818  25.646  28.901  1.00  0.00           C
ATOM   3333  HA  PRO A 226      39.788  25.181  29.073  1.00  0.00           H
ATOM   3334  C   PRO A 226      38.065  25.902  30.290  1.00  0.00           C
ATOM   3335  O   PRO A 226      36.848  25.717  30.367  1.00  0.00           O
ATOM   3336  N   PHE A 227      38.815  26.287  31.306  1.00  0.00           N
ATOM   3337  H   PHE A 227      39.766  26.532  31.073  1.00  0.00           H
ATOM   3338  CA  PHE A 227      38.414  26.366  32.710  1.00  0.00           C
ATOM   3339  HA  PHE A 227      37.633  25.628  32.911  1.00  0.00           H
ATOM   3340  CB  PHE A 227      39.621  25.913  33.582  1.00  0.00           C
ATOM   3341  HB1 PHE A 227      39.459  25.940  34.658  1.00  0.00           H
ATOM   3342  HB2 PHE A 227      40.442  26.590  33.376  1.00  0.00           H
ATOM   3343  CG  PHE A 227      40.107  24.470  33.398  1.00  0.00           C
ATOM   3344  CD1 PHE A 227      41.403  24.208  32.978  1.00  0.00           C
ATOM   3345  HD1 PHE A 227      42.044  25.020  32.665  1.00  0.00           H
ATOM   3346  CE1 PHE A 227      41.917  22.854  32.886  1.00  0.00           C
ATOM   3347  HE1 PHE A 227      42.896  22.639  32.489  1.00  0.00           H
ATOM   3348  CZ  PHE A 227      41.045  21.805  33.206  1.00  0.00           C
ATOM   3349  HZ  PHE A 227      41.349  20.796  32.955  1.00  0.00           H
ATOM   3350  CE2 PHE A 227      39.755  22.055  33.627  1.00  0.00           C
ATOM   3351  HE2 PHE A 227      39.121  21.238  33.935  1.00  0.00           H
ATOM   3352  CD2 PHE A 227      39.266  23.367  33.736  1.00  0.00           C
ATOM   3353  HD2 PHE A 227      38.260  23.554  34.082  1.00  0.00           H
ATOM   3354  C   PHE A 227      37.905  27.726  33.318  1.00  0.00           C
ATOM   3355  O   PHE A 227      38.642  28.686  33.233  1.00  0.00           O
ATOM   3356  N   LEU A 228      36.687  27.810  33.846  1.00  0.00           N
ATOM   3357  H   LEU A 228      36.050  27.029  33.795  1.00  0.00           H
ATOM   3358  CA  LEU A 228      36.090  28.991  34.468  1.00  0.00           C
ATOM   3359  HA  LEU A 228      36.825  29.803  34.426  1.00  0.00           H
ATOM   3360  CB  LEU A 228      34.808  29.450  33.703  1.00  0.00           C
ATOM   3361  HB1 LEU A 228      34.145  28.585  33.659  1.00  0.00           H
ATOM   3362  HB2 LEU A 228      35.075  29.567  32.652  1.00  0.00           H
ATOM   3363  CG  LEU A 228      34.074  30.657  34.264  1.00  0.00           C
ATOM   3364  HG  LEU A 228      33.807  30.540  35.315  1.00  0.00           H
ATOM   3365  CD1 LEU A 228      34.913  31.989  34.038  1.00  0.00           C
ATOM   3366 1HD1 LEU A 228      34.394  32.890  34.388  1.00  0.00           H
ATOM   3367 2HD1 LEU A 228      35.879  31.919  34.532  1.00  0.00           H
ATOM   3368 3HD1 LEU A 228      35.169  32.020  32.977  1.00  0.00           H
ATOM   3369  CD2 LEU A 228      32.711  30.829  33.726  1.00  0.00           C
ATOM   3370 1HD2 LEU A 228      32.287  31.550  34.429  1.00  0.00           H
ATOM   3371 2HD2 LEU A 228      32.648  31.196  32.701  1.00  0.00           H
ATOM   3372 3HD2 LEU A 228      32.153  29.896  33.798  1.00  0.00           H
ATOM   3373  C   LEU A 228      35.745  28.676  35.941  1.00  0.00           C
ATOM   3374  O   LEU A 228      34.971  27.755  36.252  1.00  0.00           O
ATOM   3375  N   LEU A 229      36.340  29.408  36.853  1.00  0.00           N
ATOM   3376  H   LEU A 229      36.936  30.156  36.539  1.00  0.00           H
ATOM   3377  CA  LEU A 229      36.194  29.266  38.318  1.00  0.00           C
ATOM   3378  HA  LEU A 229      36.089  28.223  38.617  1.00  0.00           H
ATOM   3379  CB  LEU A 229      37.493  29.696  39.027  1.00  0.00           C
ATOM   3380  HB1 LEU A 229      37.211  29.842  40.075  1.00  0.00           H
ATOM   3381  HB2 LEU A 229      37.685  30.703  38.665  1.00  0.00           H
ATOM   3382  CG  LEU A 229      38.837  28.943  38.918  1.00  0.00           C
ATOM   3383  HG  LEU A 229      38.694  27.873  39.072  1.00  0.00           H
ATOM   3384  CD1 LEU A 229      39.477  29.115  37.523  1.00  0.00           C
ATOM   3385 1HD1 LEU A 229      39.702  30.140  37.231  1.00  0.00           H
ATOM   3386 2HD1 LEU A 229      40.386  28.515  37.485  1.00  0.00           H
ATOM   3387 3HD1 LEU A 229      38.803  28.682  36.782  1.00  0.00           H
ATOM   3388  CD2 LEU A 229      39.781  29.382  39.954  1.00  0.00           C
ATOM   3389 1HD2 LEU A 229      40.788  29.095  39.646  1.00  0.00           H
ATOM   3390 2HD2 LEU A 229      39.720  30.460  40.080  1.00  0.00           H
ATOM   3391 3HD2 LEU A 229      39.545  28.934  40.916  1.00  0.00           H
ATOM   3392  C   LEU A 229      35.038  30.159  38.793  1.00  0.00           C
ATOM   3393  O   LEU A 229      34.996  31.365  38.501  1.00  0.00           O
ATOM   3394  N   HIS A 230      34.206  29.585  39.655  1.00  0.00           N
ATOM   3395  H   HIS A 230      34.326  28.603  39.894  1.00  0.00           H
ATOM   3396  CA  HIS A 230      33.061  30.252  40.269  1.00  0.00           C
ATOM   3397  HA  HIS A 230      33.380  31.288  40.415  1.00  0.00           H
ATOM   3398  CB  HIS A 230      31.819  30.191  39.335  1.00  0.00           C
ATOM   3399  HB1 HIS A 230      32.082  30.405  38.304  1.00  0.00           H
ATOM   3400  HB2 HIS A 230      31.145  30.973  39.684  1.00  0.00           H
ATOM   3401  CG  HIS A 230      31.173  28.930  39.447  1.00  0.00           C
ATOM   3402  ND1 HIS A 230      29.989  28.661  40.091  1.00  0.00           N
ATOM   3403  HD1 HIS A 230      29.460  29.352  40.594  1.00  0.00           H
ATOM   3404  CE1 HIS A 230      29.801  27.330  40.199  1.00  0.00           C
ATOM   3405  HE1 HIS A 230      29.116  26.904  40.925  1.00  0.00           H
ATOM   3406  NE2 HIS A 230      30.827  26.715  39.587  1.00  0.00           N
ATOM   3407  CD2 HIS A 230      31.628  27.704  39.067  1.00  0.00           C
ATOM   3408  HD2 HIS A 230      32.616  27.527  38.684  1.00  0.00           H
ATOM   3409  C   HIS A 230      32.789  29.687  41.752  1.00  0.00           C
ATOM   3410  O   HIS A 230      33.230  28.625  42.145  1.00  0.00           O
ATOM   3411  N   ARG A 231      32.062  30.507  42.525  1.00  0.00           N
ATOM   3412  H   ARG A 231      31.611  31.236  41.989  1.00  0.00           H
ATOM   3413  CA  ARG A 231      31.501  30.072  43.791  1.00  0.00           C
ATOM   3414  HA  ARG A 231      32.326  29.697  44.408  1.00  0.00           H
ATOM   3415  CB  ARG A 231      30.715  31.160  44.577  1.00  0.00           C
ATOM   3416  HB1 ARG A 231      30.423  30.732  45.541  1.00  0.00           H
ATOM   3417  HB2 ARG A 231      29.786  31.389  44.058  1.00  0.00           H
ATOM   3418  CG  ARG A 231      31.321  32.526  44.982  1.00  0.00           C
ATOM   3419  HG1 ARG A 231      30.607  33.184  45.475  1.00  0.00           H
ATOM   3420  HG2 ARG A 231      31.655  33.005  44.067  1.00  0.00           H
ATOM   3421  CD  ARG A 231      32.402  32.258  46.011  1.00  0.00           C
ATOM   3422  HD1 ARG A 231      33.057  33.117  45.892  1.00  0.00           H
ATOM   3423  HD2 ARG A 231      32.936  31.338  45.779  1.00  0.00           H
ATOM   3424  NE  ARG A 231      31.925  32.109  47.433  1.00  0.00           N
ATOM   3425  HE  ARG A 231      32.089  31.204  47.858  1.00  0.00           H
ATOM   3426  CZ  ARG A 231      31.225  32.992  48.143  1.00  0.00           C
ATOM   3427  NH1 ARG A 231      30.774  34.142  47.729  1.00  0.00           N
ATOM   3428 1HH1 ARG A 231      30.956  34.544  46.816  1.00  0.00           H
ATOM   3429 2HH1 ARG A 231      30.410  34.837  48.362  1.00  0.00           H
ATOM   3430  NH2 ARG A 231      30.928  32.793  49.450  1.00  0.00           N
ATOM   3431 1HH2 ARG A 231      31.482  32.124  49.973  1.00  0.00           H
ATOM   3432 2HH2 ARG A 231      30.469  33.570  49.908  1.00  0.00           H
ATOM   3433  C   ARG A 231      30.514  28.924  43.570  1.00  0.00           C
ATOM   3434  O   ARG A 231      29.491  29.093  42.879  1.00  0.00           O
ATOM   3435  N   GLY A 232      30.851  27.755  44.121  1.00  0.00           N
ATOM   3436  H   GLY A 232      31.693  27.660  44.664  1.00  0.00           H
ATOM   3437  CA  GLY A 232      30.062  26.561  43.866  1.00  0.00           C
ATOM   3438  HA1 GLY A 232      30.681  25.726  44.187  1.00  0.00           H
ATOM   3439  HA2 GLY A 232      29.842  26.563  42.800  1.00  0.00           H
ATOM   3440  C   GLY A 232      28.722  26.528  44.614  1.00  0.00           C
ATOM   3441  O   GLY A 232      28.333  27.485  45.272  1.00  0.00           O
ATOM   3442  N   GLY A 233      28.060  25.376  44.575  1.00  0.00           N
ATOM   3443  H   GLY A 233      28.583  24.697  44.053  1.00  0.00           H
ATOM   3444  CA  GLY A 233      26.766  25.083  45.287  1.00  0.00           C
ATOM   3445  HA1 GLY A 233      26.406  24.141  44.892  1.00  0.00           H
ATOM   3446  HA2 GLY A 233      25.933  25.701  44.937  1.00  0.00           H
ATOM   3447  C   GLY A 233      26.830  25.052  46.778  1.00  0.00           C
ATOM   3448  O   GLY A 233      25.759  25.163  47.368  1.00  0.00           O
ATOM   3449  N   GLY A 234      28.042  24.898  47.384  1.00  0.00           N
ATOM   3450  H   GLY A 234      28.837  24.654  46.796  1.00  0.00           H
ATOM   3451  CA  GLY A 234      28.162  25.195  48.771  1.00  0.00           C
ATOM   3452  HA1 GLY A 234      29.179  24.997  49.105  1.00  0.00           H
ATOM   3453  HA2 GLY A 234      27.536  24.490  49.318  1.00  0.00           H
ATOM   3454  C   GLY A 234      27.886  26.626  49.301  1.00  0.00           C
ATOM   3455  O   GLY A 234      27.340  26.794  50.394  1.00  0.00           O
ATOM   3456  N   ASP A 235      28.166  27.652  48.448  1.00  0.00           N
ATOM   3457  H   ASP A 235      28.445  27.515  47.486  1.00  0.00           H
ATOM   3458  CA  ASP A 235      27.829  29.065  48.751  1.00  0.00           C
ATOM   3459  HA  ASP A 235      27.567  29.198  49.801  1.00  0.00           H
ATOM   3460  CB  ASP A 235      29.088  29.934  48.458  1.00  0.00           C
ATOM   3461  HB1 ASP A 235      28.833  30.980  48.620  1.00  0.00           H
ATOM   3462  HB2 ASP A 235      29.466  29.879  47.435  1.00  0.00           H
ATOM   3463  CG  ASP A 235      30.201  29.575  49.323  1.00  0.00           C
ATOM   3464  OD1 ASP A 235      31.356  29.831  48.969  1.00  0.00           O
ATOM   3465  OD2 ASP A 235      29.993  28.904  50.366  1.00  0.00           O
ATOM   3466  C   ASP A 235      26.648  29.702  47.973  1.00  0.00           C
ATOM   3467  O   ASP A 235      25.775  30.385  48.555  1.00  0.00           O
ATOM   3468  N   LEU A 236      26.624  29.533  46.635  1.00  0.00           N
ATOM   3469  H   LEU A 236      27.283  28.867  46.251  1.00  0.00           H
ATOM   3470  CA  LEU A 236      25.617  30.105  45.708  1.00  0.00           C
ATOM   3471  HA  LEU A 236      24.791  30.473  46.329  1.00  0.00           H
ATOM   3472  CB  LEU A 236      26.154  31.374  45.040  1.00  0.00           C
ATOM   3473  HB1 LEU A 236      25.381  31.753  44.373  1.00  0.00           H
ATOM   3474  HB2 LEU A 236      26.967  31.014  44.412  1.00  0.00           H
ATOM   3475  CG  LEU A 236      26.625  32.455  45.931  1.00  0.00           C
ATOM   3476  HG  LEU A 236      27.398  32.050  46.582  1.00  0.00           H
ATOM   3477  CD1 LEU A 236      27.352  33.449  45.024  1.00  0.00           C
ATOM   3478 1HD1 LEU A 236      28.105  33.098  44.322  1.00  0.00           H
ATOM   3479 2HD1 LEU A 236      26.603  33.924  44.378  1.00  0.00           H
ATOM   3480 3HD1 LEU A 236      27.732  34.212  45.703  1.00  0.00           H
ATOM   3481  CD2 LEU A 236      25.440  33.176  46.694  1.00  0.00           C
ATOM   3482 1HD2 LEU A 236      24.892  32.337  47.124  1.00  0.00           H
ATOM   3483 2HD2 LEU A 236      25.852  33.799  47.476  1.00  0.00           H
ATOM   3484 3HD2 LEU A 236      24.827  33.745  45.987  1.00  0.00           H
ATOM   3485  C   LEU A 236      24.959  29.066  44.770  1.00  0.00           C
ATOM   3486  O   LEU A 236      25.237  29.124  43.575  1.00  0.00           O
ATOM   3487  N   PRO A 237      24.088  28.159  45.210  1.00  0.00           N
ATOM   3488  CD  PRO A 237      23.480  28.146  46.533  1.00  0.00           C
ATOM   3489  HD1 PRO A 237      23.137  29.134  46.847  1.00  0.00           H
ATOM   3490  HD2 PRO A 237      24.195  27.818  47.285  1.00  0.00           H
ATOM   3491  CG  PRO A 237      22.296  27.153  46.457  1.00  0.00           C
ATOM   3492  HG1 PRO A 237      21.361  27.657  46.195  1.00  0.00           H
ATOM   3493  HG2 PRO A 237      22.155  26.528  47.330  1.00  0.00           H
ATOM   3494  CB  PRO A 237      22.713  26.258  45.243  1.00  0.00           C
ATOM   3495  HB1 PRO A 237      21.857  25.800  44.746  1.00  0.00           H
ATOM   3496  HB2 PRO A 237      23.365  25.503  45.691  1.00  0.00           H
ATOM   3497  CA  PRO A 237      23.501  27.159  44.295  1.00  0.00           C
ATOM   3498  HA  PRO A 237      24.302  26.637  43.769  1.00  0.00           H
ATOM   3499  C   PRO A 237      22.652  27.780  43.225  1.00  0.00           C
ATOM   3500  O   PRO A 237      22.859  27.421  42.060  1.00  0.00           O
ATOM   3501  N   ASN A 238      21.722  28.666  43.408  1.00  0.00           N
ATOM   3502  H   ASN A 238      21.540  29.124  44.291  1.00  0.00           H
ATOM   3503  CA  ASN A 238      20.887  29.143  42.341  1.00  0.00           C
ATOM   3504  HA  ASN A 238      20.479  28.215  41.943  1.00  0.00           H
ATOM   3505  CB  ASN A 238      19.813  30.101  42.947  1.00  0.00           C
ATOM   3506  HB1 ASN A 238      19.294  30.610  42.133  1.00  0.00           H
ATOM   3507  HB2 ASN A 238      20.400  30.870  43.455  1.00  0.00           H
ATOM   3508  CG  ASN A 238      18.973  29.402  44.001  1.00  0.00           C
ATOM   3509  OD1 ASN A 238      19.430  29.090  45.130  1.00  0.00           O
ATOM   3510  ND2 ASN A 238      17.735  29.245  43.784  1.00  0.00           N
ATOM   3511 1HD2 ASN A 238      17.345  29.392  42.871  1.00  0.00           H
ATOM   3512 2HD2 ASN A 238      17.124  28.871  44.503  1.00  0.00           H
ATOM   3513  C   ASN A 238      21.744  29.853  41.240  1.00  0.00           C
ATOM   3514  O   ASN A 238      21.498  29.547  40.121  1.00  0.00           O
ATOM   3515  N   SER A 239      22.741  30.714  41.559  1.00  0.00           N
ATOM   3516  H   SER A 239      22.883  30.917  42.532  1.00  0.00           H
ATOM   3517  CA  SER A 239      23.675  31.221  40.568  1.00  0.00           C
ATOM   3518  HA  SER A 239      23.043  31.601  39.762  1.00  0.00           H
ATOM   3519  CB  SER A 239      24.477  32.335  41.237  1.00  0.00           C
ATOM   3520  HB1 SER A 239      25.384  32.525  40.659  1.00  0.00           H
ATOM   3521  HB2 SER A 239      24.951  32.041  42.174  1.00  0.00           H
ATOM   3522  OG  SER A 239      23.871  33.581  41.365  1.00  0.00           O
ATOM   3523  HG  SER A 239      23.495  33.691  42.239  1.00  0.00           H
ATOM   3524  C   SER A 239      24.574  30.148  39.948  1.00  0.00           C
ATOM   3525  O   SER A 239      25.131  30.442  38.933  1.00  0.00           O
ATOM   3526  N   GLN A 240      24.816  28.942  40.539  1.00  0.00           N
ATOM   3527  H   GLN A 240      24.292  28.706  41.364  1.00  0.00           H
ATOM   3528  CA  GLN A 240      25.415  27.843  39.781  1.00  0.00           C
ATOM   3529  HA  GLN A 240      26.287  28.229  39.258  1.00  0.00           H
ATOM   3530  CB  GLN A 240      25.757  26.625  40.644  1.00  0.00           C
ATOM   3531  HB1 GLN A 240      24.800  26.242  41.024  1.00  0.00           H
ATOM   3532  HB2 GLN A 240      26.434  26.892  41.453  1.00  0.00           H
ATOM   3533  CG  GLN A 240      26.348  25.469  39.851  1.00  0.00           C
ATOM   3534  HG1 GLN A 240      27.187  25.891  39.305  1.00  0.00           H
ATOM   3535  HG2 GLN A 240      25.622  25.121  39.111  1.00  0.00           H
ATOM   3536  CD  GLN A 240      26.957  24.374  40.730  1.00  0.00           C
ATOM   3537  OE1 GLN A 240      27.981  24.526  41.426  1.00  0.00           O
ATOM   3538  NE2 GLN A 240      26.319  23.229  40.640  1.00  0.00           N
ATOM   3539 1HE2 GLN A 240      25.604  23.137  39.922  1.00  0.00           H
ATOM   3540 2HE2 GLN A 240      26.523  22.537  41.347  1.00  0.00           H
ATOM   3541  C   GLN A 240      24.492  27.345  38.693  1.00  0.00           C
ATOM   3542  O   GLN A 240      24.984  26.961  37.636  1.00  0.00           O
ATOM   3543  N   GLU A 241      23.173  27.371  38.897  1.00  0.00           N
ATOM   3544  H   GLU A 241      22.843  27.812  39.746  1.00  0.00           H
ATOM   3545  CA  GLU A 241      22.208  26.831  37.910  1.00  0.00           C
ATOM   3546  HA  GLU A 241      22.659  25.979  37.396  1.00  0.00           H
ATOM   3547  CB  GLU A 241      20.977  26.217  38.609  1.00  0.00           C
ATOM   3548  HB1 GLU A 241      20.306  25.923  37.814  1.00  0.00           H
ATOM   3549  HB2 GLU A 241      20.588  27.004  39.254  1.00  0.00           H
ATOM   3550  CG  GLU A 241      21.353  24.941  39.438  1.00  0.00           C
ATOM   3551  HG1 GLU A 241      21.885  25.225  40.344  1.00  0.00           H
ATOM   3552  HG2 GLU A 241      22.087  24.352  38.904  1.00  0.00           H
ATOM   3553  CD  GLU A 241      20.090  24.162  39.756  1.00  0.00           C
ATOM   3554  OE1 GLU A 241      19.513  24.266  40.848  1.00  0.00           O
ATOM   3555  OE2 GLU A 241      19.671  23.302  38.898  1.00  0.00           O
ATOM   3556  C   GLU A 241      21.916  27.742  36.742  1.00  0.00           C
ATOM   3557  O   GLU A 241      21.772  27.326  35.598  1.00  0.00           O
ATOM   3558  N   ALA A 242      22.127  29.078  36.919  1.00  0.00           N
ATOM   3559  H   ALA A 242      22.473  29.339  37.825  1.00  0.00           H
ATOM   3560  CA  ALA A 242      22.300  30.032  35.847  1.00  0.00           C
ATOM   3561  HA  ALA A 242      21.394  30.054  35.227  1.00  0.00           H
ATOM   3562  CB  ALA A 242      22.386  31.439  36.494  1.00  0.00           C
ATOM   3563  HB1 ALA A 242      22.556  32.124  35.663  1.00  0.00           H
ATOM   3564  HB2 ALA A 242      21.389  31.689  36.852  1.00  0.00           H
ATOM   3565  HB3 ALA A 242      23.090  31.546  37.320  1.00  0.00           H
ATOM   3566  C   ALA A 242      23.583  29.719  35.060  1.00  0.00           C
ATOM   3567  O   ALA A 242      23.523  29.639  33.823  1.00  0.00           O
ATOM   3568  N   LEU A 243      24.691  29.545  35.738  1.00  0.00           N
ATOM   3569  H   LEU A 243      24.627  29.479  36.746  1.00  0.00           H
ATOM   3570  CA  LEU A 243      26.018  29.264  35.101  1.00  0.00           C
ATOM   3571  HA  LEU A 243      26.223  29.998  34.331  1.00  0.00           H
ATOM   3572  CB  LEU A 243      27.076  29.302  36.175  1.00  0.00           C
ATOM   3573  HB1 LEU A 243      28.015  28.878  35.808  1.00  0.00           H
ATOM   3574  HB2 LEU A 243      26.886  28.764  37.113  1.00  0.00           H
ATOM   3575  CG  LEU A 243      27.377  30.772  36.685  1.00  0.00           C
ATOM   3576  HG  LEU A 243      26.422  31.278  36.869  1.00  0.00           H
ATOM   3577  CD1 LEU A 243      28.255  30.741  37.891  1.00  0.00           C
ATOM   3578 1HD1 LEU A 243      27.683  30.430  38.762  1.00  0.00           H
ATOM   3579 2HD1 LEU A 243      29.104  30.075  37.694  1.00  0.00           H
ATOM   3580 3HD1 LEU A 243      28.562  31.722  38.233  1.00  0.00           H
ATOM   3581  CD2 LEU A 243      28.223  31.692  35.720  1.00  0.00           C
ATOM   3582 1HD2 LEU A 243      29.191  31.260  35.500  1.00  0.00           H
ATOM   3583 2HD2 LEU A 243      27.719  31.785  34.761  1.00  0.00           H
ATOM   3584 3HD2 LEU A 243      28.435  32.674  36.145  1.00  0.00           H
ATOM   3585  C   LEU A 243      25.984  27.924  34.323  1.00  0.00           C
ATOM   3586  O   LEU A 243      26.882  27.742  33.402  1.00  0.00           O
ATOM   3587  N   GLN A 244      25.081  27.066  34.571  1.00  0.00           N
ATOM   3588  H   GLN A 244      24.621  27.199  35.462  1.00  0.00           H
ATOM   3589  CA  GLN A 244      24.919  25.955  33.707  1.00  0.00           C
ATOM   3590  HA  GLN A 244      25.834  25.380  33.731  1.00  0.00           H
ATOM   3591  CB  GLN A 244      23.839  25.021  34.356  1.00  0.00           C
ATOM   3592  HB1 GLN A 244      22.844  25.455  34.238  1.00  0.00           H
ATOM   3593  HB2 GLN A 244      24.070  24.960  35.416  1.00  0.00           H
ATOM   3594  CG  GLN A 244      23.828  23.592  33.738  1.00  0.00           C
ATOM   3595  HG1 GLN A 244      24.863  23.254  33.680  1.00  0.00           H
ATOM   3596  HG2 GLN A 244      23.297  23.441  32.801  1.00  0.00           H
ATOM   3597  CD  GLN A 244      23.201  22.673  34.711  1.00  0.00           C
ATOM   3598  OE1 GLN A 244      23.919  22.188  35.543  1.00  0.00           O
ATOM   3599  NE2 GLN A 244      21.927  22.463  34.615  1.00  0.00           N
ATOM   3600 1HE2 GLN A 244      21.536  22.784  33.749  1.00  0.00           H
ATOM   3601 2HE2 GLN A 244      21.561  21.643  35.085  1.00  0.00           H
ATOM   3602  C   GLN A 244      24.695  26.255  32.282  1.00  0.00           C
ATOM   3603  O   GLN A 244      25.067  25.375  31.464  1.00  0.00           O
ATOM   3604  N   LYS A 245      24.218  27.495  31.922  1.00  0.00           N
ATOM   3605  H   LYS A 245      23.863  28.159  32.598  1.00  0.00           H
ATOM   3606  CA  LYS A 245      24.079  27.959  30.496  1.00  0.00           C
ATOM   3607  HA  LYS A 245      23.619  27.138  29.940  1.00  0.00           H
ATOM   3608  CB  LYS A 245      23.142  29.194  30.408  1.00  0.00           C
ATOM   3609  HB1 LYS A 245      23.155  29.493  29.358  1.00  0.00           H
ATOM   3610  HB2 LYS A 245      23.505  29.991  31.048  1.00  0.00           H
ATOM   3611  CG  LYS A 245      21.636  28.736  30.644  1.00  0.00           C
ATOM   3612  HG1 LYS A 245      21.470  27.720  30.276  1.00  0.00           H
ATOM   3613  HG2 LYS A 245      21.103  29.425  29.993  1.00  0.00           H
ATOM   3614  CD  LYS A 245      21.107  28.893  32.111  1.00  0.00           C
ATOM   3615  HD1 LYS A 245      21.131  29.909  32.496  1.00  0.00           H
ATOM   3616  HD2 LYS A 245      21.773  28.238  32.677  1.00  0.00           H
ATOM   3617  CE  LYS A 245      19.715  28.355  32.389  1.00  0.00           C
ATOM   3618  HE1 LYS A 245      19.389  28.460  33.416  1.00  0.00           H
ATOM   3619  HE2 LYS A 245      19.800  27.275  32.217  1.00  0.00           H
ATOM   3620  NZ  LYS A 245      18.698  28.867  31.467  1.00  0.00           N
ATOM   3621  HZ1 LYS A 245      18.736  29.875  31.383  1.00  0.00           H
ATOM   3622  HZ2 LYS A 245      18.755  28.333  30.621  1.00  0.00           H
ATOM   3623  HZ3 LYS A 245      17.780  28.731  31.877  1.00  0.00           H
ATOM   3624  C   LYS A 245      25.397  28.266  29.726  1.00  0.00           C
ATOM   3625  O   LYS A 245      25.507  28.455  28.482  1.00  0.00           O
ATOM   3626  N   LEU A 246      26.514  28.336  30.474  1.00  0.00           N
ATOM   3627  H   LEU A 246      26.434  28.032  31.434  1.00  0.00           H
ATOM   3628  CA  LEU A 246      27.841  28.532  29.883  1.00  0.00           C
ATOM   3629  HA  LEU A 246      27.875  29.122  28.975  1.00  0.00           H
ATOM   3630  CB  LEU A 246      28.717  29.181  30.897  1.00  0.00           C
ATOM   3631  HB1 LEU A 246      29.737  29.227  30.500  1.00  0.00           H
ATOM   3632  HB2 LEU A 246      28.705  28.682  31.867  1.00  0.00           H
ATOM   3633  CG  LEU A 246      28.280  30.612  31.240  1.00  0.00           C
ATOM   3634  HG  LEU A 246      27.240  30.489  31.545  1.00  0.00           H
ATOM   3635  CD1 LEU A 246      29.235  31.164  32.318  1.00  0.00           C
ATOM   3636 1HD1 LEU A 246      30.223  31.217  31.849  1.00  0.00           H
ATOM   3637 2HD1 LEU A 246      28.921  32.166  32.621  1.00  0.00           H
ATOM   3638 3HD1 LEU A 246      29.340  30.488  33.171  1.00  0.00           H
ATOM   3639  CD2 LEU A 246      28.240  31.451  30.061  1.00  0.00           C
ATOM   3640 1HD2 LEU A 246      28.224  32.489  30.390  1.00  0.00           H
ATOM   3641 2HD2 LEU A 246      29.057  31.270  29.363  1.00  0.00           H
ATOM   3642 3HD2 LEU A 246      27.349  31.329  29.443  1.00  0.00           H
ATOM   3643  C   LEU A 246      28.365  27.172  29.415  1.00  0.00           C
ATOM   3644  O   LEU A 246      29.090  26.439  30.143  1.00  0.00           O
ATOM   3645  N   SER A 247      27.919  26.753  28.206  1.00  0.00           N
ATOM   3646  H   SER A 247      27.292  27.378  27.702  1.00  0.00           H
ATOM   3647  CA  SER A 247      28.368  25.544  27.522  1.00  0.00           C
ATOM   3648  HA  SER A 247      28.531  24.699  28.185  1.00  0.00           H
ATOM   3649  CB  SER A 247      27.303  25.323  26.419  1.00  0.00           C
ATOM   3650  HB1 SER A 247      27.674  24.633  25.654  1.00  0.00           H
ATOM   3651  HB2 SER A 247      27.079  26.281  25.958  1.00  0.00           H
ATOM   3652  OG  SER A 247      26.161  24.751  27.083  1.00  0.00           O
ATOM   3653  HG  SER A 247      25.410  24.767  26.487  1.00  0.00           H
ATOM   3654  C   SER A 247      29.752  25.628  26.945  1.00  0.00           C
ATOM   3655  O   SER A 247      30.496  24.659  26.878  1.00  0.00           O
ATOM   3656  N   ASP A 248      30.179  26.821  26.593  1.00  0.00           N
ATOM   3657  H   ASP A 248      29.623  27.657  26.756  1.00  0.00           H
ATOM   3658  CA  ASP A 248      31.566  26.934  25.990  1.00  0.00           C
ATOM   3659  HA  ASP A 248      31.582  26.054  25.367  1.00  0.00           H
ATOM   3660  CB  ASP A 248      31.701  28.152  25.083  1.00  0.00           C
ATOM   3661  HB1 ASP A 248      32.653  28.284  24.564  1.00  0.00           H
ATOM   3662  HB2 ASP A 248      31.631  28.988  25.772  1.00  0.00           H
ATOM   3663  CG  ASP A 248      30.445  28.289  24.193  1.00  0.00           C
ATOM   3664  OD1 ASP A 248      30.394  27.613  23.217  1.00  0.00           O
ATOM   3665  OD2 ASP A 248      29.560  29.144  24.451  1.00  0.00           O
ATOM   3666  C   ASP A 248      32.751  26.867  26.969  1.00  0.00           C
ATOM   3667  O   ASP A 248      33.948  27.111  26.606  1.00  0.00           O
ATOM   3668  N   VAL A 249      32.557  26.584  28.265  1.00  0.00           N
ATOM   3669  H   VAL A 249      31.583  26.401  28.445  1.00  0.00           H
ATOM   3670  CA  VAL A 249      33.602  26.313  29.286  1.00  0.00           C
ATOM   3671  HA  VAL A 249      34.533  26.245  28.716  1.00  0.00           H
ATOM   3672  CB  VAL A 249      33.792  27.533  30.263  1.00  0.00           C
ATOM   3673  HB  VAL A 249      34.543  27.404  31.049  1.00  0.00           H
ATOM   3674  CG1 VAL A 249      34.328  28.732  29.560  1.00  0.00           C
ATOM   3675 1HG1 VAL A 249      35.261  28.383  29.110  1.00  0.00           H
ATOM   3676 2HG1 VAL A 249      33.654  29.223  28.864  1.00  0.00           H
ATOM   3677 3HG1 VAL A 249      34.593  29.498  30.293  1.00  0.00           H
ATOM   3678  CG2 VAL A 249      32.429  27.900  30.844  1.00  0.00           C
ATOM   3679 1HG2 VAL A 249      32.543  28.735  31.535  1.00  0.00           H
ATOM   3680 2HG2 VAL A 249      31.916  28.387  30.021  1.00  0.00           H
ATOM   3681 3HG2 VAL A 249      31.895  27.052  31.263  1.00  0.00           H
ATOM   3682  C   VAL A 249      33.338  24.933  30.052  1.00  0.00           C
ATOM   3683  O   VAL A 249      32.273  24.381  30.009  1.00  0.00           O
ATOM   3684  N   THR A 250      34.316  24.532  30.869  1.00  0.00           N
ATOM   3685  H   THR A 250      35.176  25.056  30.750  1.00  0.00           H
ATOM   3686  CA  THR A 250      34.260  23.695  32.149  1.00  0.00           C
ATOM   3687  HA  THR A 250      33.316  23.155  32.086  1.00  0.00           H
ATOM   3688  CB  THR A 250      35.400  22.750  32.119  1.00  0.00           C
ATOM   3689  HB  THR A 250      36.367  23.261  32.104  1.00  0.00           H
ATOM   3690  CG2 THR A 250      35.506  21.908  33.394  1.00  0.00           C
ATOM   3691 1HG2 THR A 250      34.539  21.499  33.666  1.00  0.00           H
ATOM   3692 2HG2 THR A 250      36.305  21.164  33.302  1.00  0.00           H
ATOM   3693 3HG2 THR A 250      35.965  22.501  34.192  1.00  0.00           H
ATOM   3694  OG1 THR A 250      35.380  21.878  31.041  1.00  0.00           O
ATOM   3695  HG1 THR A 250      35.825  22.378  30.361  1.00  0.00           H
ATOM   3696  C   THR A 250      34.385  24.455  33.445  1.00  0.00           C
ATOM   3697  O   THR A 250      35.329  25.183  33.542  1.00  0.00           O
ATOM   3698  N   LEU A 251      33.478  24.178  34.369  1.00  0.00           N
ATOM   3699  H   LEU A 251      32.727  23.582  34.075  1.00  0.00           H
ATOM   3700  CA  LEU A 251      33.410  24.894  35.655  1.00  0.00           C
ATOM   3701  HA  LEU A 251      33.787  25.891  35.424  1.00  0.00           H
ATOM   3702  CB  LEU A 251      31.957  24.963  36.203  1.00  0.00           C
ATOM   3703  HB1 LEU A 251      32.021  25.566  37.112  1.00  0.00           H
ATOM   3704  HB2 LEU A 251      31.621  23.967  36.471  1.00  0.00           H
ATOM   3705  CG  LEU A 251      30.954  25.688  35.331  1.00  0.00           C
ATOM   3706  HG  LEU A 251      30.756  25.017  34.499  1.00  0.00           H
ATOM   3707  CD1 LEU A 251      29.584  25.919  35.937  1.00  0.00           C
ATOM   3708 1HD1 LEU A 251      29.022  26.631  35.340  1.00  0.00           H
ATOM   3709 2HD1 LEU A 251      29.045  24.976  36.046  1.00  0.00           H
ATOM   3710 3HD1 LEU A 251      29.744  26.364  36.917  1.00  0.00           H
ATOM   3711  CD2 LEU A 251      31.495  27.068  34.716  1.00  0.00           C
ATOM   3712 1HD2 LEU A 251      32.211  26.903  33.920  1.00  0.00           H
ATOM   3713 2HD2 LEU A 251      30.678  27.562  34.193  1.00  0.00           H
ATOM   3714 3HD2 LEU A 251      31.970  27.674  35.485  1.00  0.00           H
ATOM   3715  C   LEU A 251      34.316  24.261  36.718  1.00  0.00           C
ATOM   3716  O   LEU A 251      34.472  23.090  36.755  1.00  0.00           O
ATOM   3717  N   VAL A 252      34.814  25.094  37.692  1.00  0.00           N
ATOM   3718  H   VAL A 252      34.719  26.083  37.540  1.00  0.00           H
ATOM   3719  CA  VAL A 252      35.759  24.698  38.756  1.00  0.00           C
ATOM   3720  HA  VAL A 252      35.735  23.619  38.928  1.00  0.00           H
ATOM   3721  CB  VAL A 252      37.232  25.025  38.502  1.00  0.00           C
ATOM   3722  HB  VAL A 252      37.259  26.109  38.428  1.00  0.00           H
ATOM   3723  CG1 VAL A 252      38.166  24.571  39.606  1.00  0.00           C
ATOM   3724 1HG1 VAL A 252      37.991  23.490  39.668  1.00  0.00           H
ATOM   3725 2HG1 VAL A 252      39.224  24.833  39.526  1.00  0.00           H
ATOM   3726 3HG1 VAL A 252      37.845  25.013  40.548  1.00  0.00           H
ATOM   3727  CG2 VAL A 252      37.765  24.504  37.181  1.00  0.00           C
ATOM   3728 1HG2 VAL A 252      37.170  24.909  36.362  1.00  0.00           H
ATOM   3729 2HG2 VAL A 252      38.788  24.822  36.978  1.00  0.00           H
ATOM   3730 3HG2 VAL A 252      37.766  23.411  37.263  1.00  0.00           H
ATOM   3731  C   VAL A 252      35.157  25.337  40.022  1.00  0.00           C
ATOM   3732  O   VAL A 252      35.404  26.505  40.315  1.00  0.00           O
ATOM   3733  N   PRO A 253      34.340  24.543  40.784  1.00  0.00           N
ATOM   3734  CD  PRO A 253      33.671  23.345  40.384  1.00  0.00           C
ATOM   3735  HD1 PRO A 253      34.340  22.494  40.215  1.00  0.00           H
ATOM   3736  HD2 PRO A 253      32.967  23.551  39.568  1.00  0.00           H
ATOM   3737  CG  PRO A 253      32.818  22.933  41.555  1.00  0.00           C
ATOM   3738  HG1 PRO A 253      33.506  22.441  42.252  1.00  0.00           H
ATOM   3739  HG2 PRO A 253      32.013  22.261  41.260  1.00  0.00           H
ATOM   3740  CB  PRO A 253      32.404  24.242  42.189  1.00  0.00           C
ATOM   3741  HB1 PRO A 253      32.281  24.211  43.279  1.00  0.00           H
ATOM   3742  HB2 PRO A 253      31.564  24.782  41.748  1.00  0.00           H
ATOM   3743  CA  PRO A 253      33.661  25.124  41.960  1.00  0.00           C
ATOM   3744  HA  PRO A 253      33.217  26.075  41.652  1.00  0.00           H
ATOM   3745  C   PRO A 253      34.644  25.354  43.157  1.00  0.00           C
ATOM   3746  O   PRO A 253      35.310  24.428  43.593  1.00  0.00           O
ATOM   3747  N   VAL A 254      34.707  26.563  43.647  1.00  0.00           N
ATOM   3748  H   VAL A 254      34.160  27.275  43.190  1.00  0.00           H
ATOM   3749  CA  VAL A 254      35.412  26.898  44.846  1.00  0.00           C
ATOM   3750  HA  VAL A 254      35.952  26.101  45.357  1.00  0.00           H
ATOM   3751  CB  VAL A 254      36.510  27.972  44.562  1.00  0.00           C
ATOM   3752  HB  VAL A 254      36.849  28.416  45.497  1.00  0.00           H
ATOM   3753  CG1 VAL A 254      37.685  27.421  43.718  1.00  0.00           C
ATOM   3754 1HG1 VAL A 254      38.286  28.286  43.416  1.00  0.00           H
ATOM   3755 2HG1 VAL A 254      38.262  26.707  44.298  1.00  0.00           H
ATOM   3756 3HG1 VAL A 254      37.207  26.954  42.849  1.00  0.00           H
ATOM   3757  CG2 VAL A 254      35.946  29.176  43.738  1.00  0.00           C
ATOM   3758 1HG2 VAL A 254      36.675  29.973  43.663  1.00  0.00           H
ATOM   3759 2HG2 VAL A 254      35.751  28.844  42.717  1.00  0.00           H
ATOM   3760 3HG2 VAL A 254      35.051  29.498  44.268  1.00  0.00           H
ATOM   3761  C   VAL A 254      34.435  27.512  45.907  1.00  0.00           C
ATOM   3762  O   VAL A 254      33.230  27.469  45.704  1.00  0.00           O
ATOM   3763  N   SER A 255      34.888  27.782  47.113  1.00  0.00           N
ATOM   3764  H   SER A 255      35.865  27.679  47.338  1.00  0.00           H
ATOM   3765  CA  SER A 255      34.123  28.484  48.129  1.00  0.00           C
ATOM   3766  HA  SER A 255      33.345  29.100  47.660  1.00  0.00           H
ATOM   3767  CB  SER A 255      33.430  27.443  49.030  1.00  0.00           C
ATOM   3768  HB1 SER A 255      32.766  26.795  48.455  1.00  0.00           H
ATOM   3769  HB2 SER A 255      32.783  27.866  49.810  1.00  0.00           H
ATOM   3770  OG  SER A 255      34.448  26.683  49.679  1.00  0.00           O
ATOM   3771  HG  SER A 255      33.988  26.030  50.211  1.00  0.00           H
ATOM   3772  C   SER A 255      34.899  29.437  49.039  1.00  0.00           C
ATOM   3773  O   SER A 255      36.087  29.293  49.085  1.00  0.00           O
ATOM   3774  N   CYS A 256      34.188  30.349  49.705  1.00  0.00           N
ATOM   3775  H   CYS A 256      33.205  30.120  49.738  1.00  0.00           H
ATOM   3776  CA  CYS A 256      34.779  31.164  50.789  1.00  0.00           C
ATOM   3777  HA  CYS A 256      35.535  30.592  51.323  1.00  0.00           H
ATOM   3778  CB  CYS A 256      35.375  32.464  50.271  1.00  0.00           C
ATOM   3779  HB1 CYS A 256      36.230  32.245  49.643  1.00  0.00           H
ATOM   3780  HB2 CYS A 256      35.793  33.003  51.125  1.00  0.00           H
ATOM   3781  SG  CYS A 256      34.154  33.454  49.347  1.00  0.00           S
ATOM   3782  HG  CYS A 256      34.181  32.872  48.150  1.00  0.00           H
ATOM   3783  C   CYS A 256      33.702  31.473  51.870  1.00  0.00           C
ATOM   3784  O   CYS A 256      32.470  31.615  51.526  1.00  0.00           O
ATOM   3785  N   SER A 257      34.180  31.686  53.088  1.00  0.00           N
ATOM   3786  H   SER A 257      35.155  31.469  53.243  1.00  0.00           H
ATOM   3787  CA  SER A 257      33.373  32.077  54.230  1.00  0.00           C
ATOM   3788  HA  SER A 257      32.508  32.668  53.923  1.00  0.00           H
ATOM   3789  CB  SER A 257      32.959  30.785  54.976  1.00  0.00           C
ATOM   3790  HB1 SER A 257      32.819  30.975  56.043  1.00  0.00           H
ATOM   3791  HB2 SER A 257      33.726  30.012  54.908  1.00  0.00           H
ATOM   3792  OG  SER A 257      31.752  30.295  54.514  1.00  0.00           O
ATOM   3793  HG  SER A 257      32.006  29.798  53.731  1.00  0.00           H
ATOM   3794  C   SER A 257      34.229  33.033  55.091  1.00  0.00           C
ATOM   3795  O   SER A 257      33.995  34.218  55.246  1.00  0.00           O
ATOM   3796  N   GLU A 258      35.356  32.543  55.650  1.00  0.00           N
ATOM   3797  H   GLU A 258      35.727  31.662  55.309  1.00  0.00           H
ATOM   3798  CA  GLU A 258      36.241  33.355  56.515  1.00  0.00           C
ATOM   3799  HA  GLU A 258      35.580  33.945  57.150  1.00  0.00           H
ATOM   3800  CB  GLU A 258      37.115  32.495  57.417  1.00  0.00           C
ATOM   3801  HB1 GLU A 258      37.743  33.168  58.017  1.00  0.00           H
ATOM   3802  HB2 GLU A 258      37.719  31.800  56.824  1.00  0.00           H
ATOM   3803  CG  GLU A 258      36.394  31.516  58.358  1.00  0.00           C
ATOM   3804  HG1 GLU A 258      37.159  31.099  59.010  1.00  0.00           H
ATOM   3805  HG2 GLU A 258      36.047  30.655  57.782  1.00  0.00           H
ATOM   3806  CD  GLU A 258      35.291  32.007  59.263  1.00  0.00           C
ATOM   3807  OE1 GLU A 258      35.618  32.940  60.058  1.00  0.00           O
ATOM   3808  OE2 GLU A 258      34.242  31.363  59.392  1.00  0.00           O
ATOM   3809  C   GLU A 258      37.012  34.309  55.689  1.00  0.00           C
ATOM   3810  O   GLU A 258      37.226  35.409  56.161  1.00  0.00           O
ATOM   3811  N   LEU A 259      37.196  34.073  54.372  1.00  0.00           N
ATOM   3812  H   LEU A 259      37.090  33.139  54.028  1.00  0.00           H
ATOM   3813  CA  LEU A 259      37.767  35.030  53.422  1.00  0.00           C
ATOM   3814  HA  LEU A 259      38.573  35.603  53.894  1.00  0.00           H
ATOM   3815  CB  LEU A 259      38.398  34.292  52.213  1.00  0.00           C
ATOM   3816  HB1 LEU A 259      38.399  35.030  51.410  1.00  0.00           H
ATOM   3817  HB2 LEU A 259      37.686  33.555  51.836  1.00  0.00           H
ATOM   3818  CG  LEU A 259      39.720  33.569  52.459  1.00  0.00           C
ATOM   3819  HG  LEU A 259      39.579  32.972  53.364  1.00  0.00           H
ATOM   3820  CD1 LEU A 259      40.101  32.693  51.294  1.00  0.00           C
ATOM   3821 1HD1 LEU A 259      41.020  32.211  51.611  1.00  0.00           H
ATOM   3822 2HD1 LEU A 259      39.278  32.012  51.064  1.00  0.00           H
ATOM   3823 3HD1 LEU A 259      40.382  33.322  50.456  1.00  0.00           H
ATOM   3824  CD2 LEU A 259      40.871  34.531  52.618  1.00  0.00           C
ATOM   3825 1HD2 LEU A 259      41.765  34.009  52.978  1.00  0.00           H
ATOM   3826 2HD2 LEU A 259      41.116  35.113  51.736  1.00  0.00           H
ATOM   3827 3HD2 LEU A 259      40.662  35.323  53.334  1.00  0.00           H
ATOM   3828  C   LEU A 259      36.701  36.029  52.985  1.00  0.00           C
ATOM   3829  O   LEU A 259      37.014  37.224  52.808  1.00  0.00           O
ATOM   3830  N   GLU A 260      35.417  35.685  52.808  1.00  0.00           N
ATOM   3831  H   GLU A 260      35.209  34.697  52.929  1.00  0.00           H
ATOM   3832  CA  GLU A 260      34.321  36.629  52.503  1.00  0.00           C
ATOM   3833  HA  GLU A 260      34.510  37.176  51.576  1.00  0.00           H
ATOM   3834  CB  GLU A 260      33.063  35.873  52.111  1.00  0.00           C
ATOM   3835  HB1 GLU A 260      32.678  35.294  52.952  1.00  0.00           H
ATOM   3836  HB2 GLU A 260      33.361  35.146  51.358  1.00  0.00           H
ATOM   3837  CG  GLU A 260      31.861  36.726  51.706  1.00  0.00           C
ATOM   3838  HG1 GLU A 260      32.199  37.516  51.029  1.00  0.00           H
ATOM   3839  HG2 GLU A 260      31.451  37.279  52.553  1.00  0.00           H
ATOM   3840  CD  GLU A 260      30.833  35.917  50.876  1.00  0.00           C
ATOM   3841  OE1 GLU A 260      30.414  34.836  51.328  1.00  0.00           O
ATOM   3842  OE2 GLU A 260      30.458  36.285  49.728  1.00  0.00           O
ATOM   3843  C   GLU A 260      34.087  37.640  53.702  1.00  0.00           C
ATOM   3844  O   GLU A 260      33.821  38.837  53.623  1.00  0.00           O
ATOM   3845  N   LYS A 261      34.255  37.161  54.945  1.00  0.00           N
ATOM   3846  H   LYS A 261      34.181  36.152  55.039  1.00  0.00           H
ATOM   3847  CA  LYS A 261      34.326  37.927  56.181  1.00  0.00           C
ATOM   3848  HA  LYS A 261      33.494  38.627  56.189  1.00  0.00           H
ATOM   3849  CB  LYS A 261      34.232  37.109  57.527  1.00  0.00           C
ATOM   3850  HB1 LYS A 261      34.395  37.780  58.369  1.00  0.00           H
ATOM   3851  HB2 LYS A 261      34.989  36.330  57.512  1.00  0.00           H
ATOM   3852  CG  LYS A 261      32.928  36.380  57.699  1.00  0.00           C
ATOM   3853  HG1 LYS A 261      32.478  36.001  56.782  1.00  0.00           H
ATOM   3854  HG2 LYS A 261      32.216  37.112  58.064  1.00  0.00           H
ATOM   3855  CD  LYS A 261      33.067  35.230  58.727  1.00  0.00           C
ATOM   3856  HD1 LYS A 261      33.566  34.383  58.255  1.00  0.00           H
ATOM   3857  HD2 LYS A 261      32.136  34.895  59.196  1.00  0.00           H
ATOM   3858  CE  LYS A 261      33.980  35.631  59.917  1.00  0.00           C
ATOM   3859  HE1 LYS A 261      33.660  36.592  60.310  1.00  0.00           H
ATOM   3860  HE2 LYS A 261      35.028  35.640  59.634  1.00  0.00           H
ATOM   3861  NZ  LYS A 261      33.739  34.659  61.068  1.00  0.00           N
ATOM   3862  HZ1 LYS A 261      34.161  34.977  61.926  1.00  0.00           H
ATOM   3863  HZ2 LYS A 261      32.740  34.524  61.086  1.00  0.00           H
ATOM   3864  HZ3 LYS A 261      34.226  33.839  60.732  1.00  0.00           H
ATOM   3865  C   LYS A 261      35.593  38.856  56.237  1.00  0.00           C
ATOM   3866  O   LYS A 261      35.625  39.817  57.005  1.00  0.00           O
ATOM   3867  N   ALA A 262      36.584  38.610  55.391  1.00  0.00           N
ATOM   3868  H   ALA A 262      36.541  37.818  54.757  1.00  0.00           H
ATOM   3869  CA  ALA A 262      37.800  39.430  55.223  1.00  0.00           C
ATOM   3870  HA  ALA A 262      38.032  39.985  56.138  1.00  0.00           H
ATOM   3871  CB  ALA A 262      39.002  38.515  54.973  1.00  0.00           C
ATOM   3872  HB1 ALA A 262      38.958  37.634  55.619  1.00  0.00           H
ATOM   3873  HB2 ALA A 262      39.028  38.099  53.969  1.00  0.00           H
ATOM   3874  HB3 ALA A 262      39.905  39.040  55.291  1.00  0.00           H
ATOM   3875  C   ALA A 262      37.708  40.506  54.036  1.00  0.00           C
ATOM   3876  O   ALA A 262      38.511  41.428  54.022  1.00  0.00           O
ATOM   3877  N   GLY A 263      36.649  40.296  53.269  1.00  0.00           N
ATOM   3878  H   GLY A 263      35.972  39.617  53.579  1.00  0.00           H
ATOM   3879  CA  GLY A 263      36.284  40.963  52.041  1.00  0.00           C
ATOM   3880  HA1 GLY A 263      36.278  42.042  52.204  1.00  0.00           H
ATOM   3881  HA2 GLY A 263      35.268  40.670  51.812  1.00  0.00           H
ATOM   3882  C   GLY A 263      37.266  40.562  50.936  1.00  0.00           C
ATOM   3883  O   GLY A 263      37.217  41.162  49.860  1.00  0.00           O
ATOM   3884  N   ALA A 264      38.041  39.447  51.116  1.00  0.00           N
ATOM   3885  H   ALA A 264      38.170  39.029  52.027  1.00  0.00           H
ATOM   3886  CA  ALA A 264      38.884  38.879  50.080  1.00  0.00           C
ATOM   3887  HA  ALA A 264      39.288  39.756  49.588  1.00  0.00           H
ATOM   3888  CB  ALA A 264      40.118  38.227  50.769  1.00  0.00           C
ATOM   3889  HB1 ALA A 264      40.549  38.988  51.422  1.00  0.00           H
ATOM   3890  HB2 ALA A 264      39.913  37.411  51.460  1.00  0.00           H
ATOM   3891  HB3 ALA A 264      40.766  37.935  49.941  1.00  0.00           H
ATOM   3892  C   ALA A 264      38.215  37.861  49.105  1.00  0.00           C
ATOM   3893  O   ALA A 264      38.854  37.345  48.246  1.00  0.00           O
ATOM   3894  N   GLY A 265      36.914  37.430  49.347  1.00  0.00           N
ATOM   3895  H   GLY A 265      36.373  37.914  50.056  1.00  0.00           H
ATOM   3896  CA  GLY A 265      36.310  36.394  48.481  1.00  0.00           C
ATOM   3897  HA1 GLY A 265      35.273  36.138  48.724  1.00  0.00           H
ATOM   3898  HA2 GLY A 265      36.902  35.491  48.552  1.00  0.00           H
ATOM   3899  C   GLY A 265      35.993  36.911  46.990  1.00  0.00           C
ATOM   3900  O   GLY A 265      35.170  37.780  46.826  1.00  0.00           O
ATOM   3901  N   LEU A 266      36.410  36.242  45.870  1.00  0.00           N
ATOM   3902  H   LEU A 266      36.052  36.488  44.967  1.00  0.00           H
ATOM   3903  CA  LEU A 266      37.491  35.268  45.846  1.00  0.00           C
ATOM   3904  HA  LEU A 266      38.272  35.732  46.450  1.00  0.00           H
ATOM   3905  CB  LEU A 266      36.932  33.914  46.290  1.00  0.00           C
ATOM   3906  HB1 LEU A 266      36.256  33.548  45.519  1.00  0.00           H
ATOM   3907  HB2 LEU A 266      36.246  34.020  47.128  1.00  0.00           H
ATOM   3908  CG  LEU A 266      38.082  32.864  46.538  1.00  0.00           C
ATOM   3909  HG  LEU A 266      38.873  32.805  45.781  1.00  0.00           H
ATOM   3910  CD1 LEU A 266      38.811  33.108  47.880  1.00  0.00           C
ATOM   3911 1HD1 LEU A 266      39.270  34.101  47.867  1.00  0.00           H
ATOM   3912 2HD1 LEU A 266      38.125  33.063  48.726  1.00  0.00           H
ATOM   3913 3HD1 LEU A 266      39.656  32.428  47.928  1.00  0.00           H
ATOM   3914  CD2 LEU A 266      37.526  31.418  46.659  1.00  0.00           C
ATOM   3915 1HD2 LEU A 266      38.292  30.650  46.782  1.00  0.00           H
ATOM   3916 2HD2 LEU A 266      36.860  31.352  47.514  1.00  0.00           H
ATOM   3917 3HD2 LEU A 266      36.985  31.199  45.735  1.00  0.00           H
ATOM   3918  C   LEU A 266      38.031  35.106  44.422  1.00  0.00           C
ATOM   3919  O   LEU A 266      39.182  35.599  44.266  1.00  0.00           O
ATOM   3920  N   SER A 267      37.317  34.489  43.447  1.00  0.00           N
ATOM   3921  H   SER A 267      36.424  34.061  43.642  1.00  0.00           H
ATOM   3922  CA  SER A 267      37.904  34.149  42.204  1.00  0.00           C
ATOM   3923  HA  SER A 267      38.828  33.613  42.381  1.00  0.00           H
ATOM   3924  CB  SER A 267      37.074  33.348  41.265  1.00  0.00           C
ATOM   3925  HB1 SER A 267      37.541  33.264  40.277  1.00  0.00           H
ATOM   3926  HB2 SER A 267      36.160  33.891  41.035  1.00  0.00           H
ATOM   3927  OG  SER A 267      36.731  32.026  41.645  1.00  0.00           O
ATOM   3928  HG  SER A 267      35.996  32.065  42.261  1.00  0.00           H
ATOM   3929  C   SER A 267      38.493  35.398  41.487  1.00  0.00           C
ATOM   3930  O   SER A 267      39.500  35.365  40.813  1.00  0.00           O
ATOM   3931  N   SER A 268      37.870  36.598  41.636  1.00  0.00           N
ATOM   3932  H   SER A 268      36.989  36.595  42.128  1.00  0.00           H
ATOM   3933  CA  SER A 268      38.298  37.921  41.097  1.00  0.00           C
ATOM   3934  HA  SER A 268      38.996  37.674  40.297  1.00  0.00           H
ATOM   3935  CB  SER A 268      37.223  38.736  40.353  1.00  0.00           C
ATOM   3936  HB1 SER A 268      37.760  39.460  39.742  1.00  0.00           H
ATOM   3937  HB2 SER A 268      36.533  39.214  41.039  1.00  0.00           H
ATOM   3938  OG  SER A 268      36.586  37.870  39.434  1.00  0.00           O
ATOM   3939  HG  SER A 268      35.916  38.430  39.033  1.00  0.00           H
ATOM   3940  C   SER A 268      39.084  38.836  42.040  1.00  0.00           C
ATOM   3941  O   SER A 268      39.246  40.019  41.742  1.00  0.00           O
ATOM   3942  N   LEU A 269      39.498  38.233  43.195  1.00  0.00           N
ATOM   3943  H   LEU A 269      39.282  37.261  43.350  1.00  0.00           H
ATOM   3944  CA  LEU A 269      40.031  39.016  44.269  1.00  0.00           C
ATOM   3945  HA  LEU A 269      40.470  39.917  43.823  1.00  0.00           H
ATOM   3946  CB  LEU A 269      38.889  39.468  45.217  1.00  0.00           C
ATOM   3947  HB1 LEU A 269      38.483  38.622  45.774  1.00  0.00           H
ATOM   3948  HB2 LEU A 269      38.056  39.885  44.648  1.00  0.00           H
ATOM   3949  CG  LEU A 269      39.204  40.534  46.242  1.00  0.00           C
ATOM   3950  HG  LEU A 269      39.905  40.235  47.026  1.00  0.00           H
ATOM   3951  CD1 LEU A 269      39.757  41.889  45.630  1.00  0.00           C
ATOM   3952 1HD1 LEU A 269      39.086  42.219  44.839  1.00  0.00           H
ATOM   3953 2HD1 LEU A 269      39.747  42.617  46.430  1.00  0.00           H
ATOM   3954 3HD1 LEU A 269      40.807  41.699  45.407  1.00  0.00           H
ATOM   3955  CD2 LEU A 269      37.842  40.874  46.930  1.00  0.00           C
ATOM   3956 1HD2 LEU A 269      36.979  41.026  46.282  1.00  0.00           H
ATOM   3957 2HD2 LEU A 269      37.517  40.121  47.651  1.00  0.00           H
ATOM   3958 3HD2 LEU A 269      38.034  41.769  47.514  1.00  0.00           H
ATOM   3959  C   LEU A 269      41.217  38.451  45.023  1.00  0.00           C
ATOM   3960  O   LEU A 269      42.013  39.300  45.369  1.00  0.00           O
ATOM   3961  N   CYS A 270      41.332  37.162  45.180  1.00  0.00           N
ATOM   3962  H   CYS A 270      40.597  36.621  44.737  1.00  0.00           H
ATOM   3963  CA  CYS A 270      42.243  36.573  46.186  1.00  0.00           C
ATOM   3964  HA  CYS A 270      42.352  37.286  47.011  1.00  0.00           H
ATOM   3965  CB  CYS A 270      41.536  35.329  46.712  1.00  0.00           C
ATOM   3966  HB1 CYS A 270      41.512  34.541  45.962  1.00  0.00           H
ATOM   3967  HB2 CYS A 270      40.487  35.518  46.917  1.00  0.00           H
ATOM   3968  SG  CYS A 270      42.301  34.791  48.316  1.00  0.00           S
ATOM   3969  HG  CYS A 270      43.537  34.986  47.838  1.00  0.00           H
ATOM   3970  C   CYS A 270      43.552  36.211  45.544  1.00  0.00           C
ATOM   3971  O   CYS A 270      44.441  35.731  46.214  1.00  0.00           O
ATOM   3972  N   LEU A 271      43.792  36.340  44.166  1.00  0.00           N
ATOM   3973  H   LEU A 271      43.089  36.792  43.606  1.00  0.00           H
ATOM   3974  CA  LEU A 271      44.991  35.826  43.459  1.00  0.00           C
ATOM   3975  HA  LEU A 271      45.829  35.787  44.159  1.00  0.00           H
ATOM   3976  CB  LEU A 271      44.849  34.290  43.118  1.00  0.00           C
ATOM   3977  HB1 LEU A 271      44.368  33.737  43.918  1.00  0.00           H
ATOM   3978  HB2 LEU A 271      45.860  33.927  42.952  1.00  0.00           H
ATOM   3979  CG  LEU A 271      44.116  33.866  41.828  1.00  0.00           C
ATOM   3980  HG  LEU A 271      44.570  34.383  40.985  1.00  0.00           H
ATOM   3981  CD1 LEU A 271      44.160  32.389  41.514  1.00  0.00           C
ATOM   3982 1HD1 LEU A 271      43.947  32.244  40.462  1.00  0.00           H
ATOM   3983 2HD1 LEU A 271      45.191  32.126  41.773  1.00  0.00           H
ATOM   3984 3HD1 LEU A 271      43.473  31.831  42.148  1.00  0.00           H
ATOM   3985  CD2 LEU A 271      42.664  34.282  41.780  1.00  0.00           C
ATOM   3986 1HD2 LEU A 271      42.562  35.343  42.005  1.00  0.00           H
ATOM   3987 2HD2 LEU A 271      42.297  34.078  40.768  1.00  0.00           H
ATOM   3988 3HD2 LEU A 271      42.072  33.702  42.490  1.00  0.00           H
ATOM   3989  C   LEU A 271      45.353  36.686  42.189  1.00  0.00           C
ATOM   3990  O   LEU A 271      44.422  37.249  41.597  1.00  0.00           O
ATOM   3991  N   VAL A 272      46.608  36.502  41.673  1.00  0.00           N
ATOM   3992  H   VAL A 272      47.305  36.020  42.213  1.00  0.00           H
ATOM   3993  CA  VAL A 272      47.080  36.941  40.356  1.00  0.00           C
ATOM   3994  HA  VAL A 272      46.267  37.039  39.634  1.00  0.00           H
ATOM   3995  CB  VAL A 272      47.725  38.360  40.427  1.00  0.00           C
ATOM   3996  HB  VAL A 272      48.207  38.649  39.490  1.00  0.00           H
ATOM   3997  CG1 VAL A 272      46.718  39.478  40.672  1.00  0.00           C
ATOM   3998 1HG1 VAL A 272      46.311  39.355  41.671  1.00  0.00           H
ATOM   3999 2HG1 VAL A 272      47.301  40.389  40.638  1.00  0.00           H
ATOM   4000 3HG1 VAL A 272      45.859  39.532  39.986  1.00  0.00           H
ATOM   4001  CG2 VAL A 272      48.788  38.388  41.536  1.00  0.00           C
ATOM   4002 1HG2 VAL A 272      49.219  39.391  41.516  1.00  0.00           H
ATOM   4003 2HG2 VAL A 272      48.446  38.148  42.544  1.00  0.00           H
ATOM   4004 3HG2 VAL A 272      49.520  37.618  41.298  1.00  0.00           H
ATOM   4005  C   VAL A 272      47.951  35.876  39.589  1.00  0.00           C
ATOM   4006  O   VAL A 272      48.631  35.041  40.255  1.00  0.00           O
ATOM   4007  N   LEU A 273      47.813  35.857  38.262  1.00  0.00           N
ATOM   4008  H   LEU A 273      47.280  36.613  37.842  1.00  0.00           H
ATOM   4009  CA  LEU A 273      48.442  34.849  37.415  1.00  0.00           C
ATOM   4010  HA  LEU A 273      49.078  34.209  38.026  1.00  0.00           H
ATOM   4011  CB  LEU A 273      47.385  34.062  36.623  1.00  0.00           C
ATOM   4012  HB1 LEU A 273      47.942  33.457  35.914  1.00  0.00           H
ATOM   4013  HB2 LEU A 273      46.728  34.701  36.023  1.00  0.00           H
ATOM   4014  CG  LEU A 273      46.461  33.121  37.418  1.00  0.00           C
ATOM   4015  HG  LEU A 273      46.961  32.757  38.321  1.00  0.00           H
ATOM   4016  CD1 LEU A 273      45.177  33.781  37.962  1.00  0.00           C
ATOM   4017 1HD1 LEU A 273      44.505  33.058  38.422  1.00  0.00           H
ATOM   4018 2HD1 LEU A 273      45.446  34.582  38.645  1.00  0.00           H
ATOM   4019 3HD1 LEU A 273      44.688  34.357  37.184  1.00  0.00           H
ATOM   4020  CD2 LEU A 273      46.003  31.906  36.557  1.00  0.00           C
ATOM   4021 1HD2 LEU A 273      45.583  31.134  37.200  1.00  0.00           H
ATOM   4022 2HD2 LEU A 273      45.206  32.207  35.874  1.00  0.00           H
ATOM   4023 3HD2 LEU A 273      46.825  31.476  35.971  1.00  0.00           H
ATOM   4024  C   LEU A 273      49.374  35.475  36.285  1.00  0.00           C
ATOM   4025  O   LEU A 273      49.231  36.691  36.040  1.00  0.00           O
ATOM   4026  N   SER A 274      50.388  34.699  35.793  1.00  0.00           N
ATOM   4027  H   SER A 274      50.433  33.738  36.125  1.00  0.00           H
ATOM   4028  CA  SER A 274      51.307  35.136  34.750  1.00  0.00           C
ATOM   4029  HA  SER A 274      50.805  35.802  34.044  1.00  0.00           H
ATOM   4030  CB  SER A 274      52.425  35.998  35.358  1.00  0.00           C
ATOM   4031  HB1 SER A 274      51.994  36.778  35.991  1.00  0.00           H
ATOM   4032  HB2 SER A 274      52.987  36.403  34.518  1.00  0.00           H
ATOM   4033  OG  SER A 274      53.403  35.284  36.164  1.00  0.00           O
ATOM   4034  HG  SER A 274      54.252  35.741  36.214  1.00  0.00           H
ATOM   4035  C   SER A 274      51.853  33.959  33.835  1.00  0.00           C
ATOM   4036  O   SER A 274      51.589  32.749  34.016  1.00  0.00           O
ATOM   4037  N   THR A 275      52.741  34.344  32.959  1.00  0.00           N
ATOM   4038  H   THR A 275      52.941  35.321  32.855  1.00  0.00           H
ATOM   4039  CA  THR A 275      53.575  33.484  32.136  1.00  0.00           C
ATOM   4040  HA  THR A 275      53.210  32.458  32.074  1.00  0.00           H
ATOM   4041  CB  THR A 275      53.653  33.973  30.652  1.00  0.00           C
ATOM   4042  HB  THR A 275      54.126  34.955  30.612  1.00  0.00           H
ATOM   4043  CG2 THR A 275      54.565  32.978  29.834  1.00  0.00           C
ATOM   4044 1HG2 THR A 275      54.551  33.338  28.806  1.00  0.00           H
ATOM   4045 2HG2 THR A 275      55.600  33.147  30.151  1.00  0.00           H
ATOM   4046 3HG2 THR A 275      54.247  31.953  29.977  1.00  0.00           H
ATOM   4047  OG1 THR A 275      52.372  34.117  29.998  1.00  0.00           O
ATOM   4048  HG1 THR A 275      52.007  34.983  30.184  1.00  0.00           H
ATOM   4049  C   THR A 275      54.993  33.377  32.785  1.00  0.00           C
ATOM   4050  O   THR A 275      55.701  34.394  32.764  1.00  0.00           O
ATOM   4051  N   ARG A 276      55.452  32.274  33.363  1.00  0.00           N
ATOM   4052  H   ARG A 276      54.868  31.444  33.338  1.00  0.00           H
ATOM   4053  CA  ARG A 276      56.723  31.988  33.943  1.00  0.00           C
ATOM   4054  HA  ARG A 276      57.388  32.743  33.521  1.00  0.00           H
ATOM   4055  CB  ARG A 276      56.579  31.987  35.511  1.00  0.00           C
ATOM   4056  HB1 ARG A 276      56.057  31.048  35.718  1.00  0.00           H
ATOM   4057  HB2 ARG A 276      56.015  32.790  35.973  1.00  0.00           H
ATOM   4058  CG  ARG A 276      57.932  31.963  36.266  1.00  0.00           C
ATOM   4059  HG1 ARG A 276      58.700  31.256  35.936  1.00  0.00           H
ATOM   4060  HG2 ARG A 276      57.813  31.639  37.291  1.00  0.00           H
ATOM   4061  CD  ARG A 276      58.549  33.322  36.434  1.00  0.00           C
ATOM   4062  HD1 ARG A 276      57.700  33.995  36.485  1.00  0.00           H
ATOM   4063  HD2 ARG A 276      59.199  33.508  35.578  1.00  0.00           H
ATOM   4064  NE  ARG A 276      59.172  33.514  37.718  1.00  0.00           N
ATOM   4065  HE  ARG A 276      58.556  33.697  38.500  1.00  0.00           H
ATOM   4066  CZ  ARG A 276      60.496  33.386  37.919  1.00  0.00           C
ATOM   4067  NH1 ARG A 276      60.908  33.451  39.190  1.00  0.00           N
ATOM   4068 1HH1 ARG A 276      60.317  33.818  39.926  1.00  0.00           H
ATOM   4069 2HH1 ARG A 276      61.902  33.320  39.308  1.00  0.00           H
ATOM   4070  NH2 ARG A 276      61.377  33.040  37.038  1.00  0.00           N
ATOM   4071 1HH2 ARG A 276      61.150  32.833  36.067  1.00  0.00           H
ATOM   4072 2HH2 ARG A 276      62.276  32.652  37.292  1.00  0.00           H
ATOM   4073  C   ARG A 276      57.224  30.671  33.400  1.00  0.00           C
ATOM   4074  OC1 ARG A 276      58.454  30.492  33.439  1.00  0.00           O
ATOM   4075  OC2 ARG A 276      56.354  29.771  33.218  1.00  0.00           O
ATOM   4076  H01 UNK B 277      39.135  49.437  44.907  1.00  0.00            
ATOM   4077  H06 UNK B 277      35.759  43.587  49.398  1.00  0.00            
ATOM   4078  H04 UNK B 277      36.634  43.962  48.017  1.00  0.00            
ATOM   4079  H03 UNK B 277      40.266  48.786  45.986  1.00  0.00            
ATOM   4080  H05 UNK B 277      37.119  42.701  49.105  1.00  0.00            
ATOM   4081  H02 UNK B 277      39.840  50.402  45.825  1.00  0.00            
ATOM   4082  O   UNK B 277      39.140  50.946  48.338  1.00  0.00            
ATOM   4083  O1  UNK B 277      37.035  50.789  48.173  1.00  0.00            
ATOM   4084  N   UNK B 277      39.480  49.449  45.878  1.00  0.00            
ATOM   4085  N1  UNK B 277      37.948  45.351  49.059  1.00  0.00            
ATOM   4086  N2  UNK B 277      36.996  44.580  51.078  1.00  0.00            
ATOM   4087  N3  UNK B 277      36.701  43.632  48.992  1.00  0.00            
ATOM   4088  C   UNK B 277      38.152  47.822  47.494  1.00  0.00            
ATOM   4089  C1  UNK B 277      39.282  47.505  48.640  1.00  0.00            
ATOM   4090  C2  UNK B 277      38.277  49.261  46.891  1.00  0.00            
ATOM   4091  C3  UNK B 277      38.749  46.448  49.724  1.00  0.00            
ATOM   4092  C4  UNK B 277      38.160  50.372  47.940  1.00  0.00            
ATOM   4093  C5  UNK B 277      37.474  44.453  49.810  1.00  0.00            
ATOM   4094  C6  UNK B 277      37.843  44.449  52.241  1.00  0.00            
ATOM   4095  C7  UNK B 277      35.557  44.860  51.380  1.00  0.00            
ATOM   4096  H   UNK B 277      37.179  47.804  47.990  1.00  0.00            
ATOM   4097  H1  UNK B 277      38.054  47.150  46.626  1.00  0.00            
ATOM   4098  H2  UNK B 277      40.221  47.160  48.196  1.00  0.00            
ATOM   4099  H3  UNK B 277      39.570  48.418  49.162  1.00  0.00            
ATOM   4100  H4  UNK B 277      37.412  49.354  46.219  1.00  0.00            
ATOM   4101  H5  UNK B 277      39.528  46.011  50.356  1.00  0.00            
ATOM   4102  H6  UNK B 277      38.174  47.000  50.477  1.00  0.00            
ATOM   4103  H7  UNK B 277      38.221  43.415  52.199  1.00  0.00            
ATOM   4104  H8  UNK B 277      37.324  44.456  53.211  1.00  0.00            
ATOM   4105  H9  UNK B 277      38.689  45.145  52.291  1.00  0.00            
ATOM   4106  H10 UNK B 277      35.205  45.753  50.862  1.00  0.00            
ATOM   4107  H11 UNK B 277      35.323  45.000  52.443  1.00  0.00            
ATOM   4108  H12 UNK B 277      34.899  43.993  51.227  1.00  0.00            
END
