# Supplementary material for: A multicentric consortium study demonstrates that dimethylarginine dimethylaminohydrolase 2 is not a dimethylarginine dimethylaminohydrolase
Source: Nat Commun. 2023 Jun 9;14:3392. doi: 10.1038/s41467-023-38467-9 (PMC10256801; doi:10.1038/s41467-023-38467-9)
Supplement: Supplementary file 9 — Source Data [file 41467_2023_38467_MOESM9_ESM.zip › Source Data/File 16.4_DDAH1-ModelA-MDS-poseA-final-2.pdb]

CRYST1   80.207   80.207   80.207  90.00  90.00  90.00 P 1           1
ATOM      1  N   GLY A   1      44.075  39.057  20.874  1.00  0.00           N
ATOM      2  H1  GLY A   1      43.581  39.689  21.487  1.00  0.00           H
ATOM      3  H2  GLY A   1      44.859  39.532  20.438  1.00  0.00           H
ATOM      4  H3  GLY A   1      43.464  38.743  20.139  1.00  0.00           H
ATOM      5  CA  GLY A   1      44.598  37.847  21.539  1.00  0.00           C
ATOM      6  HA1 GLY A   1      45.659  37.684  21.362  1.00  0.00           H
ATOM      7  HA2 GLY A   1      44.159  36.920  21.172  1.00  0.00           H
ATOM      8  C   GLY A   1      44.341  38.028  23.068  1.00  0.00           C
ATOM      9  O   GLY A   1      44.668  39.089  23.598  1.00  0.00           O
ATOM     10  N   LEU A   2      43.829  36.996  23.759  1.00  0.00           N
ATOM     11  H   LEU A   2      43.578  36.127  23.303  1.00  0.00           H
ATOM     12  CA  LEU A   2      43.480  37.154  25.185  1.00  0.00           C
ATOM     13  HA  LEU A   2      43.244  38.189  25.416  1.00  0.00           H
ATOM     14  CB  LEU A   2      42.289  36.259  25.290  1.00  0.00           C
ATOM     15  HB1 LEU A   2      42.780  35.290  25.225  1.00  0.00           H
ATOM     16  HB2 LEU A   2      41.654  36.363  24.412  1.00  0.00           H
ATOM     17  CG  LEU A   2      41.401  36.147  26.560  1.00  0.00           C
ATOM     18  HG  LEU A   2      42.033  35.663  27.311  1.00  0.00           H
ATOM     19  CD1 LEU A   2      40.918  37.528  26.983  1.00  0.00           C
ATOM     20 1HD1 LEU A   2      40.423  38.019  26.153  1.00  0.00           H
ATOM     21 2HD1 LEU A   2      40.238  37.474  27.840  1.00  0.00           H
ATOM     22 3HD1 LEU A   2      41.769  38.138  27.265  1.00  0.00           H
ATOM     23  CD2 LEU A   2      40.201  35.296  26.338  1.00  0.00           C
ATOM     24 1HD2 LEU A   2      40.598  34.364  25.933  1.00  0.00           H
ATOM     25 2HD2 LEU A   2      39.831  35.017  27.330  1.00  0.00           H
ATOM     26 3HD2 LEU A   2      39.454  35.751  25.698  1.00  0.00           H
ATOM     27  C   LEU A   2      44.603  36.731  26.222  1.00  0.00           C
ATOM     28  O   LEU A   2      44.370  36.911  27.487  1.00  0.00           O
ATOM     29  N   GLY A   3      45.833  36.336  25.826  1.00  0.00           N
ATOM     30  H   GLY A   3      45.899  36.108  24.840  1.00  0.00           H
ATOM     31  CA  GLY A   3      46.869  35.785  26.748  1.00  0.00           C
ATOM     32  HA1 GLY A   3      46.876  36.417  27.636  1.00  0.00           H
ATOM     33  HA2 GLY A   3      47.725  35.913  26.081  1.00  0.00           H
ATOM     34  C   GLY A   3      46.608  34.365  27.232  1.00  0.00           C
ATOM     35  O   GLY A   3      45.497  33.925  27.084  1.00  0.00           O
ATOM     36  N   ARG A   4      47.624  33.639  27.745  1.00  0.00           N
ATOM     37  H   ARG A   4      48.520  34.087  27.685  1.00  0.00           H
ATOM     38  CA  ARG A   4      47.461  32.505  28.655  1.00  0.00           C
ATOM     39  HA  ARG A   4      46.419  32.358  28.947  1.00  0.00           H
ATOM     40  CB  ARG A   4      47.827  31.140  28.003  1.00  0.00           C
ATOM     41  HB1 ARG A   4      47.443  30.999  26.986  1.00  0.00           H
ATOM     42  HB2 ARG A   4      47.413  30.269  28.521  1.00  0.00           H
ATOM     43  CG  ARG A   4      49.376  30.865  27.916  1.00  0.00           C
ATOM     44  HG1 ARG A   4      49.500  29.862  27.494  1.00  0.00           H
ATOM     45  HG2 ARG A   4      49.783  30.815  28.932  1.00  0.00           H
ATOM     46  CD  ARG A   4      50.092  31.747  26.954  1.00  0.00           C
ATOM     47  HD1 ARG A   4      49.901  32.794  27.205  1.00  0.00           H
ATOM     48  HD2 ARG A   4      49.823  31.446  25.943  1.00  0.00           H
ATOM     49  NE  ARG A   4      51.543  31.632  27.198  1.00  0.00           N
ATOM     50  HE  ARG A   4      52.057  30.990  26.624  1.00  0.00           H
ATOM     51  CZ  ARG A   4      52.322  32.196  28.134  1.00  0.00           C
ATOM     52  NH1 ARG A   4      53.566  31.918  28.262  1.00  0.00           N
ATOM     53 1HH1 ARG A   4      54.105  31.354  27.628  1.00  0.00           H
ATOM     54 2HH1 ARG A   4      54.159  32.469  28.874  1.00  0.00           H
ATOM     55  NH2 ARG A   4      51.897  33.099  29.036  1.00  0.00           N
ATOM     56 1HH2 ARG A   4      50.917  33.336  29.030  1.00  0.00           H
ATOM     57 2HH2 ARG A   4      52.549  33.560  29.653  1.00  0.00           H
ATOM     58  C   ARG A   4      48.302  32.665  30.004  1.00  0.00           C
ATOM     59  O   ARG A   4      49.380  33.262  29.995  1.00  0.00           O
ATOM     60  N   CYS A   5      47.828  32.083  31.123  1.00  0.00           N
ATOM     61  H   CYS A   5      46.867  31.763  31.089  1.00  0.00           H
ATOM     62  CA  CYS A   5      48.564  31.977  32.354  1.00  0.00           C
ATOM     63  HA  CYS A   5      48.863  33.002  32.596  1.00  0.00           H
ATOM     64  CB  CYS A   5      47.747  31.562  33.562  1.00  0.00           C
ATOM     65  HB1 CYS A   5      48.374  31.275  34.402  1.00  0.00           H
ATOM     66  HB2 CYS A   5      47.290  30.680  33.107  1.00  0.00           H
ATOM     67  SG  CYS A   5      46.460  32.748  34.095  1.00  0.00           S
ATOM     68  HG  CYS A   5      45.971  33.086  32.897  1.00  0.00           H
ATOM     69  C   CYS A   5      49.734  31.032  32.317  1.00  0.00           C
ATOM     70  O   CYS A   5      49.534  29.917  31.803  1.00  0.00           O
ATOM     71  N   SER A   6      50.808  31.429  32.957  1.00  0.00           N
ATOM     72  H   SER A   6      50.863  32.413  33.192  1.00  0.00           H
ATOM     73  CA  SER A   6      51.960  30.634  33.279  1.00  0.00           C
ATOM     74  HA  SER A   6      51.759  29.593  33.000  1.00  0.00           H
ATOM     75  CB  SER A   6      53.232  31.054  32.386  1.00  0.00           C
ATOM     76  HB1 SER A   6      52.903  30.943  31.352  1.00  0.00           H
ATOM     77  HB2 SER A   6      54.046  30.385  32.648  1.00  0.00           H
ATOM     78  OG  SER A   6      53.599  32.437  32.653  1.00  0.00           O
ATOM     79  HG  SER A   6      53.897  32.986  31.926  1.00  0.00           H
ATOM     80  C   SER A   6      52.406  30.594  34.752  1.00  0.00           C
ATOM     81  O   SER A   6      53.027  29.678  35.159  1.00  0.00           O
ATOM     82  N   HIS A   7      51.960  31.456  35.614  1.00  0.00           N
ATOM     83  H   HIS A   7      51.371  32.250  35.389  1.00  0.00           H
ATOM     84  CA  HIS A   7      52.187  31.383  37.104  1.00  0.00           C
ATOM     85  HA  HIS A   7      51.983  30.363  37.422  1.00  0.00           H
ATOM     86  CB  HIS A   7      53.658  31.774  37.471  1.00  0.00           C
ATOM     87  HB1 HIS A   7      53.539  32.807  37.803  1.00  0.00           H
ATOM     88  HB2 HIS A   7      54.280  31.709  36.585  1.00  0.00           H
ATOM     89  CG  HIS A   7      54.310  31.017  38.598  1.00  0.00           C
ATOM     90  ND1 HIS A   7      55.114  29.881  38.409  1.00  0.00           N
ATOM     91  CE1 HIS A   7      55.688  29.716  39.610  1.00  0.00           C
ATOM     92  HE1 HIS A   7      56.565  29.103  39.736  1.00  0.00           H
ATOM     93  NE2 HIS A   7      55.277  30.625  40.529  1.00  0.00           N
ATOM     94  HE2 HIS A   7      55.444  30.666  41.524  1.00  0.00           H
ATOM     95  CD2 HIS A   7      54.349  31.392  39.889  1.00  0.00           C
ATOM     96  HD2 HIS A   7      53.821  32.245  40.292  1.00  0.00           H
ATOM     97  C   HIS A   7      51.144  32.196  37.916  1.00  0.00           C
ATOM     98  O   HIS A   7      50.532  33.106  37.312  1.00  0.00           O
ATOM     99  N   ALA A   8      51.092  32.015  39.284  1.00  0.00           N
ATOM    100  H   ALA A   8      51.704  31.336  39.701  1.00  0.00           H
ATOM    101  CA  ALA A   8      50.248  32.824  40.140  1.00  0.00           C
ATOM    102  HA  ALA A   8      49.816  33.632  39.561  1.00  0.00           H
ATOM    103  CB  ALA A   8      49.056  31.944  40.574  1.00  0.00           C
ATOM    104  HB1 ALA A   8      49.599  31.069  40.947  1.00  0.00           H
ATOM    105  HB2 ALA A   8      48.410  32.321  41.367  1.00  0.00           H
ATOM    106  HB3 ALA A   8      48.532  31.674  39.659  1.00  0.00           H
ATOM    107  C   ALA A   8      50.914  33.385  41.450  1.00  0.00           C
ATOM    108  O   ALA A   8      52.086  33.030  41.793  1.00  0.00           O
ATOM    109  N   LEU A   9      50.225  34.260  42.172  1.00  0.00           N
ATOM    110  H   LEU A   9      49.386  34.667  41.775  1.00  0.00           H
ATOM    111  CA  LEU A   9      50.698  34.934  43.406  1.00  0.00           C
ATOM    112  HA  LEU A   9      51.537  34.375  43.819  1.00  0.00           H
ATOM    113  CB  LEU A   9      51.237  36.289  42.993  1.00  0.00           C
ATOM    114  HB1 LEU A   9      50.382  36.838  42.595  1.00  0.00           H
ATOM    115  HB2 LEU A   9      51.965  36.066  42.219  1.00  0.00           H
ATOM    116  CG  LEU A   9      52.019  37.021  44.167  1.00  0.00           C
ATOM    117  HG  LEU A   9      51.389  37.175  45.038  1.00  0.00           H
ATOM    118  CD1 LEU A   9      53.264  36.341  44.440  1.00  0.00           C
ATOM    119 1HD1 LEU A   9      53.735  35.942  43.541  1.00  0.00           H
ATOM    120 2HD1 LEU A   9      53.867  37.077  44.965  1.00  0.00           H
ATOM    121 3HD1 LEU A   9      53.156  35.520  45.148  1.00  0.00           H
ATOM    122  CD2 LEU A   9      52.447  38.362  43.529  1.00  0.00           C
ATOM    123 1HD2 LEU A   9      53.006  38.247  42.603  1.00  0.00           H
ATOM    124 2HD2 LEU A   9      51.552  38.882  43.206  1.00  0.00           H
ATOM    125 3HD2 LEU A   9      53.020  38.946  44.264  1.00  0.00           H
ATOM    126  C   LEU A   9      49.591  35.151  44.473  1.00  0.00           C
ATOM    127  O   LEU A   9      48.478  35.557  44.109  1.00  0.00           O
ATOM    128  N   ILE A  10      49.899  34.782  45.721  1.00  0.00           N
ATOM    129  H   ILE A  10      50.733  34.250  45.903  1.00  0.00           H
ATOM    130  CA  ILE A  10      48.981  34.993  46.835  1.00  0.00           C
ATOM    131  HA  ILE A  10      48.427  35.903  46.582  1.00  0.00           H
ATOM    132  CB  ILE A  10      47.957  33.793  47.025  1.00  0.00           C
ATOM    133  HB  ILE A  10      47.442  33.705  46.065  1.00  0.00           H
ATOM    134  CG2 ILE A  10      48.687  32.549  47.429  1.00  0.00           C
ATOM    135 1HG2 ILE A  10      48.061  31.653  47.496  1.00  0.00           H
ATOM    136 2HG2 ILE A  10      49.454  32.289  46.705  1.00  0.00           H
ATOM    137 3HG2 ILE A  10      49.229  32.641  48.372  1.00  0.00           H
ATOM    138  CG1 ILE A  10      46.777  34.035  48.019  1.00  0.00           C
ATOM    139 1HG1 ILE A  10      46.261  34.985  47.916  1.00  0.00           H
ATOM    140 2HG1 ILE A  10      47.198  34.069  49.027  1.00  0.00           H
ATOM    141  CD  ILE A  10      45.623  32.956  48.005  1.00  0.00           C
ATOM    142  HD1 ILE A  10      45.281  32.762  46.990  1.00  0.00           H
ATOM    143  HD2 ILE A  10      46.036  31.995  48.337  1.00  0.00           H
ATOM    144  HD3 ILE A  10      44.750  33.265  48.575  1.00  0.00           H
ATOM    145  C   ILE A  10      49.646  35.311  48.179  1.00  0.00           C
ATOM    146  O   ILE A  10      50.819  35.055  48.421  1.00  0.00           O
ATOM    147  N   ARG A  11      48.974  35.994  49.056  1.00  0.00           N
ATOM    148  H   ARG A  11      48.007  36.125  48.797  1.00  0.00           H
ATOM    149  CA  ARG A  11      49.530  36.496  50.336  1.00  0.00           C
ATOM    150  HA  ARG A  11      50.428  35.914  50.577  1.00  0.00           H
ATOM    151  CB  ARG A  11      49.828  38.000  50.171  1.00  0.00           C
ATOM    152  HB1 ARG A  11      48.866  38.505  50.133  1.00  0.00           H
ATOM    153  HB2 ARG A  11      50.497  38.199  49.332  1.00  0.00           H
ATOM    154  CG  ARG A  11      50.444  38.472  51.507  1.00  0.00           C
ATOM    155  HG1 ARG A  11      51.205  37.728  51.752  1.00  0.00           H
ATOM    156  HG2 ARG A  11      49.731  38.612  52.325  1.00  0.00           H
ATOM    157  CD  ARG A  11      51.090  39.819  51.468  1.00  0.00           C
ATOM    158  HD1 ARG A  11      50.317  40.595  51.468  1.00  0.00           H
ATOM    159  HD2 ARG A  11      51.664  39.925  50.550  1.00  0.00           H
ATOM    160  NE  ARG A  11      51.994  40.032  52.588  1.00  0.00           N
ATOM    161  HE  ARG A  11      51.930  39.465  53.417  1.00  0.00           H
ATOM    162  CZ  ARG A  11      53.063  40.807  52.539  1.00  0.00           C
ATOM    163  NH1 ARG A  11      53.256  41.721  51.632  1.00  0.00           N
ATOM    164 1HH1 ARG A  11      52.459  42.102  51.128  1.00  0.00           H
ATOM    165 2HH1 ARG A  11      54.110  42.252  51.638  1.00  0.00           H
ATOM    166  NH2 ARG A  11      53.978  40.593  53.465  1.00  0.00           N
ATOM    167 1HH2 ARG A  11      53.795  39.878  54.158  1.00  0.00           H
ATOM    168 2HH2 ARG A  11      54.705  41.298  53.505  1.00  0.00           H
ATOM    169  C   ARG A  11      48.571  36.242  51.501  1.00  0.00           C
ATOM    170  O   ARG A  11      47.372  36.590  51.445  1.00  0.00           O
ATOM    171  N   GLY A  12      49.011  35.654  52.608  1.00  0.00           N
ATOM    172  H   GLY A  12      49.887  35.175  52.514  1.00  0.00           H
ATOM    173  CA  GLY A  12      48.103  35.097  53.673  1.00  0.00           C
ATOM    174  HA1 GLY A  12      48.736  34.590  54.407  1.00  0.00           H
ATOM    175  HA2 GLY A  12      47.455  34.317  53.279  1.00  0.00           H
ATOM    176  C   GLY A  12      47.242  36.093  54.417  1.00  0.00           C
ATOM    177  O   GLY A  12      47.556  37.274  54.575  1.00  0.00           O
ATOM    178  N   VAL A  13      46.136  35.615  54.947  1.00  0.00           N
ATOM    179  H   VAL A  13      45.951  34.636  54.788  1.00  0.00           H
ATOM    180  CA  VAL A  13      45.112  36.508  55.720  1.00  0.00           C
ATOM    181  HA  VAL A  13      44.865  37.409  55.159  1.00  0.00           H
ATOM    182  CB  VAL A  13      43.740  35.794  55.993  1.00  0.00           C
ATOM    183  HB  VAL A  13      43.953  34.914  56.607  1.00  0.00           H
ATOM    184  CG1 VAL A  13      42.643  36.677  56.575  1.00  0.00           C
ATOM    185 1HG1 VAL A  13      42.954  37.404  57.324  1.00  0.00           H
ATOM    186 2HG1 VAL A  13      42.216  37.337  55.814  1.00  0.00           H
ATOM    187 3HG1 VAL A  13      41.817  36.018  56.866  1.00  0.00           H
ATOM    188  CG2 VAL A  13      43.105  35.288  54.729  1.00  0.00           C
ATOM    189 1HG2 VAL A  13      42.221  34.689  54.948  1.00  0.00           H
ATOM    190 2HG2 VAL A  13      42.853  36.161  54.123  1.00  0.00           H
ATOM    191 3HG2 VAL A  13      43.846  34.697  54.184  1.00  0.00           H
ATOM    192  C   VAL A  13      45.702  37.021  57.022  1.00  0.00           C
ATOM    193  O   VAL A  13      46.112  36.116  57.748  1.00  0.00           O
ATOM    194  N   PRO A  14      45.639  38.358  57.382  1.00  0.00           N
ATOM    195  CD  PRO A  14      45.280  39.514  56.528  1.00  0.00           C
ATOM    196  HD1 PRO A  14      44.210  39.602  56.329  1.00  0.00           H
ATOM    197  HD2 PRO A  14      45.791  39.456  55.570  1.00  0.00           H
ATOM    198  CG  PRO A  14      45.927  40.741  57.173  1.00  0.00           C
ATOM    199  HG1 PRO A  14      45.141  41.383  57.562  1.00  0.00           H
ATOM    200  HG2 PRO A  14      46.479  41.379  56.484  1.00  0.00           H
ATOM    201  CB  PRO A  14      46.730  40.169  58.289  1.00  0.00           C
ATOM    202  HB1 PRO A  14      47.028  40.765  59.148  1.00  0.00           H
ATOM    203  HB2 PRO A  14      47.725  39.970  57.883  1.00  0.00           H
ATOM    204  CA  PRO A  14      46.106  38.851  58.723  1.00  0.00           C
ATOM    205  HA  PRO A  14      46.868  38.179  59.120  1.00  0.00           H
ATOM    206  C   PRO A  14      45.096  39.163  59.743  1.00  0.00           C
ATOM    207  O   PRO A  14      43.918  39.384  59.405  1.00  0.00           O
ATOM    208  N   GLU A  15      45.474  39.120  61.002  1.00  0.00           N
ATOM    209  H   GLU A  15      46.433  38.838  61.155  1.00  0.00           H
ATOM    210  CA  GLU A  15      44.493  39.417  62.092  1.00  0.00           C
ATOM    211  HA  GLU A  15      43.748  38.624  62.040  1.00  0.00           H
ATOM    212  CB  GLU A  15      45.177  39.298  63.449  1.00  0.00           C
ATOM    213  HB1 GLU A  15      45.904  40.109  63.440  1.00  0.00           H
ATOM    214  HB2 GLU A  15      45.786  38.390  63.495  1.00  0.00           H
ATOM    215  CG  GLU A  15      44.250  39.367  64.601  1.00  0.00           C
ATOM    216  HG1 GLU A  15      43.643  38.468  64.613  1.00  0.00           H
ATOM    217  HG2 GLU A  15      43.531  40.175  64.450  1.00  0.00           H
ATOM    218  CD  GLU A  15      45.013  39.416  65.933  1.00  0.00           C
ATOM    219  OE1 GLU A  15      45.209  38.389  66.630  1.00  0.00           O
ATOM    220  OE2 GLU A  15      45.392  40.536  66.370  1.00  0.00           O
ATOM    221  C   GLU A  15      43.797  40.802  61.904  1.00  0.00           C
ATOM    222  O   GLU A  15      42.647  40.969  62.243  1.00  0.00           O
ATOM    223  N   SER A  16      44.555  41.731  61.433  1.00  0.00           N
ATOM    224  H   SER A  16      45.527  41.528  61.248  1.00  0.00           H
ATOM    225  CA  SER A  16      44.217  43.127  61.452  1.00  0.00           C
ATOM    226  HA  SER A  16      43.906  43.527  62.413  1.00  0.00           H
ATOM    227  CB  SER A  16      45.401  44.051  61.116  1.00  0.00           C
ATOM    228  HB1 SER A  16      46.110  44.059  61.949  1.00  0.00           H
ATOM    229  HB2 SER A  16      45.078  45.085  60.960  1.00  0.00           H
ATOM    230  OG  SER A  16      46.122  43.528  59.983  1.00  0.00           O
ATOM    231  HG  SER A  16      46.963  43.976  60.007  1.00  0.00           H
ATOM    232  C   SER A  16      43.029  43.431  60.543  1.00  0.00           C
ATOM    233  O   SER A  16      42.133  44.142  61.003  1.00  0.00           O
ATOM    234  N   LEU A  17      42.924  42.736  59.354  1.00  0.00           N
ATOM    235  H   LEU A  17      43.764  42.220  59.118  1.00  0.00           H
ATOM    236  CA  LEU A  17      41.817  42.704  58.355  1.00  0.00           C
ATOM    237  HA  LEU A  17      41.760  43.705  57.926  1.00  0.00           H
ATOM    238  CB  LEU A  17      42.203  41.809  57.200  1.00  0.00           C
ATOM    239  HB1 LEU A  17      42.334  40.795  57.575  1.00  0.00           H
ATOM    240  HB2 LEU A  17      43.223  42.012  56.902  1.00  0.00           H
ATOM    241  CG  LEU A  17      41.345  41.791  55.932  1.00  0.00           C
ATOM    242  HG  LEU A  17      41.260  42.756  55.443  1.00  0.00           H
ATOM    243  CD1 LEU A  17      41.980  40.897  54.863  1.00  0.00           C
ATOM    244 1HD1 LEU A  17      42.112  39.886  55.248  1.00  0.00           H
ATOM    245 2HD1 LEU A  17      41.362  40.992  53.963  1.00  0.00           H
ATOM    246 3HD1 LEU A  17      42.983  41.309  54.748  1.00  0.00           H
ATOM    247  CD2 LEU A  17      39.985  41.141  55.985  1.00  0.00           C
ATOM    248 1HD2 LEU A  17      39.606  41.094  54.970  1.00  0.00           H
ATOM    249 2HD2 LEU A  17      40.134  40.150  56.415  1.00  0.00           H
ATOM    250 3HD2 LEU A  17      39.324  41.756  56.582  1.00  0.00           H
ATOM    251  C   LEU A  17      40.452  42.347  59.028  1.00  0.00           C
ATOM    252  O   LEU A  17      39.452  42.993  58.661  1.00  0.00           O
ATOM    253  N   ALA A  18      40.447  41.323  59.897  1.00  0.00           N
ATOM    254  H   ALA A  18      41.308  40.792  59.970  1.00  0.00           H
ATOM    255  CA  ALA A  18      39.262  40.862  60.595  1.00  0.00           C
ATOM    256  HA  ALA A  18      38.304  41.068  60.114  1.00  0.00           H
ATOM    257  CB  ALA A  18      39.406  39.284  60.677  1.00  0.00           C
ATOM    258  HB1 ALA A  18      38.669  38.807  61.322  1.00  0.00           H
ATOM    259  HB2 ALA A  18      39.301  38.846  59.691  1.00  0.00           H
ATOM    260  HB3 ALA A  18      40.437  39.130  60.970  1.00  0.00           H
ATOM    261  C   ALA A  18      39.108  41.442  62.021  1.00  0.00           C
ATOM    262  O   ALA A  18      38.026  41.270  62.708  1.00  0.00           O
ATOM    263  N   SER A  19      40.123  42.169  62.519  1.00  0.00           N
ATOM    264  H   SER A  19      40.942  42.333  61.946  1.00  0.00           H
ATOM    265  CA  SER A  19      40.165  42.803  63.886  1.00  0.00           C
ATOM    266  HA  SER A  19      40.087  41.966  64.581  1.00  0.00           H
ATOM    267  CB  SER A  19      41.480  43.567  64.132  1.00  0.00           C
ATOM    268  HB1 SER A  19      41.536  44.410  63.441  1.00  0.00           H
ATOM    269  HB2 SER A  19      42.342  42.928  63.945  1.00  0.00           H
ATOM    270  OG  SER A  19      41.640  43.936  65.493  1.00  0.00           O
ATOM    271  HG  SER A  19      42.431  44.466  65.584  1.00  0.00           H
ATOM    272  C   SER A  19      39.033  43.756  64.141  1.00  0.00           C
ATOM    273  O   SER A  19      38.845  44.636  63.273  1.00  0.00           O
ATOM    274  N   GLY A  20      38.186  43.659  65.235  1.00  0.00           N
ATOM    275  H   GLY A  20      38.255  42.913  65.916  1.00  0.00           H
ATOM    276  CA  GLY A  20      37.155  44.650  65.464  1.00  0.00           C
ATOM    277  HA1 GLY A  20      37.522  45.679  65.412  1.00  0.00           H
ATOM    278  HA2 GLY A  20      36.694  44.441  66.430  1.00  0.00           H
ATOM    279  C   GLY A  20      35.983  44.658  64.480  1.00  0.00           C
ATOM    280  O   GLY A  20      34.997  45.440  64.697  1.00  0.00           O
ATOM    281  N   GLU A  21      35.928  43.770  63.452  1.00  0.00           N
ATOM    282  H   GLU A  21      36.616  43.039  63.388  1.00  0.00           H
ATOM    283  CA  GLU A  21      35.109  43.834  62.192  1.00  0.00           C
ATOM    284  HA  GLU A  21      34.825  44.886  62.181  1.00  0.00           H
ATOM    285  CB  GLU A  21      36.133  43.517  61.046  1.00  0.00           C
ATOM    286  HB1 GLU A  21      36.745  42.652  61.321  1.00  0.00           H
ATOM    287  HB2 GLU A  21      36.806  44.372  61.060  1.00  0.00           H
ATOM    288  CG  GLU A  21      35.715  43.269  59.610  1.00  0.00           C
ATOM    289  HG1 GLU A  21      34.923  42.540  59.721  1.00  0.00           H
ATOM    290  HG2 GLU A  21      36.581  42.882  59.087  1.00  0.00           H
ATOM    291  CD  GLU A  21      35.259  44.634  58.996  1.00  0.00           C
ATOM    292  OE1 GLU A  21      34.186  45.199  59.341  1.00  0.00           O
ATOM    293  OE2 GLU A  21      36.066  45.368  58.312  1.00  0.00           O
ATOM    294  C   GLU A  21      33.877  42.918  62.144  1.00  0.00           C
ATOM    295  O   GLU A  21      33.881  41.836  62.732  1.00  0.00           O
ATOM    296  N   GLY A  22      32.851  43.345  61.356  1.00  0.00           N
ATOM    297  H   GLY A  22      32.888  44.194  60.812  1.00  0.00           H
ATOM    298  CA  GLY A  22      31.504  42.703  61.518  1.00  0.00           C
ATOM    299  HA1 GLY A  22      30.977  43.163  62.355  1.00  0.00           H
ATOM    300  HA2 GLY A  22      31.632  41.635  61.656  1.00  0.00           H
ATOM    301  C   GLY A  22      30.637  42.883  60.278  1.00  0.00           C
ATOM    302  O   GLY A  22      30.863  43.785  59.460  1.00  0.00           O
ATOM    303  N   ALA A  23      29.615  41.985  60.113  1.00  0.00           N
ATOM    304  H   ALA A  23      29.564  41.318  60.875  1.00  0.00           H
ATOM    305  CA  ALA A  23      28.750  41.924  58.917  1.00  0.00           C
ATOM    306  HA  ALA A  23      28.472  42.954  58.732  1.00  0.00           H
ATOM    307  CB  ALA A  23      29.569  41.453  57.714  1.00  0.00           C
ATOM    308  HB1 ALA A  23      29.028  41.526  56.761  1.00  0.00           H
ATOM    309  HB2 ALA A  23      30.416  42.139  57.580  1.00  0.00           H
ATOM    310  HB3 ALA A  23      29.950  40.466  57.974  1.00  0.00           H
ATOM    311  C   ALA A  23      27.464  41.123  58.951  1.00  0.00           C
ATOM    312  O   ALA A  23      27.195  40.455  60.035  1.00  0.00           O
ATOM    313  N   GLY A  24      26.511  41.234  58.009  1.00  0.00           N
ATOM    314  H   GLY A  24      26.660  41.811  57.193  1.00  0.00           H
ATOM    315  CA  GLY A  24      25.229  40.502  58.020  1.00  0.00           C
ATOM    316  HA1 GLY A  24      25.299  39.436  57.817  1.00  0.00           H
ATOM    317  HA2 GLY A  24      24.589  40.819  57.197  1.00  0.00           H
ATOM    318  C   GLY A  24      24.518  40.829  59.362  1.00  0.00           C
ATOM    319  O   GLY A  24      24.461  42.003  59.802  1.00  0.00           O
ATOM    320  N   ALA A  25      24.004  39.811  60.009  1.00  0.00           N
ATOM    321  H   ALA A  25      24.196  38.907  59.598  1.00  0.00           H
ATOM    322  CA  ALA A  25      23.407  39.819  61.325  1.00  0.00           C
ATOM    323  HA  ALA A  25      23.975  40.509  61.938  1.00  0.00           H
ATOM    324  CB  ALA A  25      22.006  40.293  61.213  1.00  0.00           C
ATOM    325  HB1 ALA A  25      21.886  41.365  61.021  1.00  0.00           H
ATOM    326  HB2 ALA A  25      21.435  39.655  60.539  1.00  0.00           H
ATOM    327  HB3 ALA A  25      21.585  40.127  62.205  1.00  0.00           H
ATOM    328  C   ALA A  25      23.391  38.429  61.953  1.00  0.00           C
ATOM    329  O   ALA A  25      22.886  37.454  61.348  1.00  0.00           O
ATOM    330  N   GLY A  26      23.845  38.247  63.211  1.00  0.00           N
ATOM    331  H   GLY A  26      24.321  39.018  63.662  1.00  0.00           H
ATOM    332  CA  GLY A  26      23.818  36.929  63.932  1.00  0.00           C
ATOM    333  HA1 GLY A  26      22.854  36.443  63.753  1.00  0.00           H
ATOM    334  HA2 GLY A  26      23.989  37.044  65.005  1.00  0.00           H
ATOM    335  C   GLY A  26      24.930  35.970  63.588  1.00  0.00           C
ATOM    336  O   GLY A  26      24.804  34.713  63.789  1.00  0.00           O
ATOM    337  N   LEU A  27      26.111  36.471  63.039  1.00  0.00           N
ATOM    338  H   LEU A  27      26.265  37.465  62.984  1.00  0.00           H
ATOM    339  CA  LEU A  27      27.085  35.616  62.393  1.00  0.00           C
ATOM    340  HA  LEU A  27      26.561  34.876  61.802  1.00  0.00           H
ATOM    341  CB  LEU A  27      27.879  36.454  61.372  1.00  0.00           C
ATOM    342  HB1 LEU A  27      28.546  35.735  60.906  1.00  0.00           H
ATOM    343  HB2 LEU A  27      28.511  37.130  61.933  1.00  0.00           H
ATOM    344  CG  LEU A  27      27.102  37.223  60.298  1.00  0.00           C
ATOM    345  HG  LEU A  27      26.742  38.156  60.727  1.00  0.00           H
ATOM    346  CD1 LEU A  27      28.171  37.464  59.238  1.00  0.00           C
ATOM    347 1HD1 LEU A  27      29.165  37.619  59.657  1.00  0.00           H
ATOM    348 2HD1 LEU A  27      28.248  36.534  58.667  1.00  0.00           H
ATOM    349 3HD1 LEU A  27      27.847  38.274  58.585  1.00  0.00           H
ATOM    350  CD2 LEU A  27      25.891  36.549  59.663  1.00  0.00           C
ATOM    351 1HD2 LEU A  27      24.975  36.582  60.239  1.00  0.00           H
ATOM    352 2HD2 LEU A  27      25.594  37.016  58.726  1.00  0.00           H
ATOM    353 3HD2 LEU A  27      26.153  35.514  59.458  1.00  0.00           H
ATOM    354  C   LEU A  27      28.019  34.925  63.350  1.00  0.00           C
ATOM    355  O   LEU A  27      28.391  35.660  64.282  1.00  0.00           O
ATOM    356  N   PRO A  28      28.402  33.669  63.089  1.00  0.00           N
ATOM    357  CD  PRO A  28      28.060  32.768  62.026  1.00  0.00           C
ATOM    358  HD1 PRO A  28      28.416  33.076  61.041  1.00  0.00           H
ATOM    359  HD2 PRO A  28      26.984  32.591  62.009  1.00  0.00           H
ATOM    360  CG  PRO A  28      28.843  31.464  62.295  1.00  0.00           C
ATOM    361  HG1 PRO A  28      29.713  31.410  61.638  1.00  0.00           H
ATOM    362  HG2 PRO A  28      28.238  30.555  62.309  1.00  0.00           H
ATOM    363  CB  PRO A  28      29.388  31.554  63.663  1.00  0.00           C
ATOM    364  HB1 PRO A  28      30.403  31.152  63.692  1.00  0.00           H
ATOM    365  HB2 PRO A  28      28.664  31.046  64.290  1.00  0.00           H
ATOM    366  CA  PRO A  28      29.418  33.029  63.990  1.00  0.00           C
ATOM    367  HA  PRO A  28      29.174  33.228  65.036  1.00  0.00           H
ATOM    368  C   PRO A  28      30.709  33.765  63.697  1.00  0.00           C
ATOM    369  O   PRO A  28      30.996  34.213  62.566  1.00  0.00           O
ATOM    370  N   ALA A  29      31.513  33.791  64.736  1.00  0.00           N
ATOM    371  H   ALA A  29      31.327  33.483  65.687  1.00  0.00           H
ATOM    372  CA  ALA A  29      32.737  34.618  64.678  1.00  0.00           C
ATOM    373  HA  ALA A  29      32.429  35.633  64.440  1.00  0.00           H
ATOM    374  CB  ALA A  29      33.301  34.745  66.066  1.00  0.00           C
ATOM    375  HB1 ALA A  29      34.277  35.233  66.025  1.00  0.00           H
ATOM    376  HB2 ALA A  29      32.602  35.401  66.570  1.00  0.00           H
ATOM    377  HB3 ALA A  29      33.397  33.758  66.537  1.00  0.00           H
ATOM    378  C   ALA A  29      33.726  34.054  63.594  1.00  0.00           C
ATOM    379  O   ALA A  29      33.659  32.878  63.251  1.00  0.00           O
ATOM    380  N   LEU A  30      34.624  34.950  63.121  1.00  0.00           N
ATOM    381  H   LEU A  30      34.634  35.827  63.623  1.00  0.00           H
ATOM    382  CA  LEU A  30      35.511  34.658  61.987  1.00  0.00           C
ATOM    383  HA  LEU A  30      34.898  34.045  61.328  1.00  0.00           H
ATOM    384  CB  LEU A  30      35.994  36.042  61.352  1.00  0.00           C
ATOM    385  HB1 LEU A  30      36.458  36.777  61.997  1.00  0.00           H
ATOM    386  HB2 LEU A  30      35.049  36.561  61.173  1.00  0.00           H
ATOM    387  CG  LEU A  30      36.810  36.068  60.018  1.00  0.00           C
ATOM    388  HG  LEU A  30      36.291  35.309  59.429  1.00  0.00           H
ATOM    389  CD1 LEU A  30      36.696  37.517  59.416  1.00  0.00           C
ATOM    390 1HD1 LEU A  30      35.661  37.796  59.205  1.00  0.00           H
ATOM    391 2HD1 LEU A  30      37.100  38.247  60.115  1.00  0.00           H
ATOM    392 3HD1 LEU A  30      37.138  37.552  58.412  1.00  0.00           H
ATOM    393  CD2 LEU A  30      38.278  35.618  60.124  1.00  0.00           C
ATOM    394 1HD2 LEU A  30      38.776  35.884  61.055  1.00  0.00           H
ATOM    395 2HD2 LEU A  30      38.332  34.533  60.103  1.00  0.00           H
ATOM    396 3HD2 LEU A  30      38.805  35.965  59.234  1.00  0.00           H
ATOM    397  C   LEU A  30      36.801  33.877  62.425  1.00  0.00           C
ATOM    398  O   LEU A  30      37.593  34.395  63.243  1.00  0.00           O
ATOM    399  N   ASP A  31      36.957  32.676  61.940  1.00  0.00           N
ATOM    400  H   ASP A  31      36.266  32.336  61.288  1.00  0.00           H
ATOM    401  CA  ASP A  31      38.005  31.770  62.220  1.00  0.00           C
ATOM    402  HA  ASP A  31      38.322  31.950  63.253  1.00  0.00           H
ATOM    403  CB  ASP A  31      37.535  30.348  62.197  1.00  0.00           C
ATOM    404  HB1 ASP A  31      37.188  29.994  61.222  1.00  0.00           H
ATOM    405  HB2 ASP A  31      36.688  30.244  62.878  1.00  0.00           H
ATOM    406  CG  ASP A  31      38.483  29.313  62.810  1.00  0.00           C
ATOM    407  OD1 ASP A  31      39.681  29.668  63.184  1.00  0.00           O
ATOM    408  OD2 ASP A  31      38.044  28.176  63.009  1.00  0.00           O
ATOM    409  C   ASP A  31      39.246  32.075  61.508  1.00  0.00           C
ATOM    410  O   ASP A  31      39.520  31.520  60.448  1.00  0.00           O
ATOM    411  N   LEU A  32      40.085  32.913  62.103  1.00  0.00           N
ATOM    412  H   LEU A  32      39.950  33.283  63.035  1.00  0.00           H
ATOM    413  CA  LEU A  32      41.267  33.518  61.411  1.00  0.00           C
ATOM    414  HA  LEU A  32      40.715  34.092  60.670  1.00  0.00           H
ATOM    415  CB  LEU A  32      41.867  34.566  62.397  1.00  0.00           C
ATOM    416  HB1 LEU A  32      42.408  34.093  63.216  1.00  0.00           H
ATOM    417  HB2 LEU A  32      41.043  35.151  62.804  1.00  0.00           H
ATOM    418  CG  LEU A  32      42.826  35.560  61.719  1.00  0.00           C
ATOM    419  HG  LEU A  32      43.143  36.297  62.455  1.00  0.00           H
ATOM    420  CD1 LEU A  32      44.216  34.928  61.386  1.00  0.00           C
ATOM    421 1HD1 LEU A  32      44.850  35.748  61.062  1.00  0.00           H
ATOM    422 2HD1 LEU A  32      44.594  34.399  62.268  1.00  0.00           H
ATOM    423 3HD1 LEU A  32      44.144  34.164  60.608  1.00  0.00           H
ATOM    424  CD2 LEU A  32      42.196  36.299  60.581  1.00  0.00           C
ATOM    425 1HD2 LEU A  32      41.985  35.641  59.737  1.00  0.00           H
ATOM    426 2HD2 LEU A  32      41.307  36.821  60.928  1.00  0.00           H
ATOM    427 3HD2 LEU A  32      42.940  37.029  60.261  1.00  0.00           H
ATOM    428  C   LEU A  32      42.151  32.425  60.826  1.00  0.00           C
ATOM    429  O   LEU A  32      42.558  32.474  59.682  1.00  0.00           O
ATOM    430  N   ALA A  33      42.483  31.392  61.569  1.00  0.00           N
ATOM    431  H   ALA A  33      42.221  31.423  62.546  1.00  0.00           H
ATOM    432  CA  ALA A  33      43.338  30.274  61.067  1.00  0.00           C
ATOM    433  HA  ALA A  33      44.120  30.818  60.536  1.00  0.00           H
ATOM    434  CB  ALA A  33      43.865  29.381  62.223  1.00  0.00           C
ATOM    435  HB1 ALA A  33      43.049  28.843  62.697  1.00  0.00           H
ATOM    436  HB2 ALA A  33      44.719  28.826  61.836  1.00  0.00           H
ATOM    437  HB3 ALA A  33      44.220  29.976  63.060  1.00  0.00           H
ATOM    438  C   ALA A  33      42.666  29.522  59.947  1.00  0.00           C
ATOM    439  O   ALA A  33      43.428  29.044  59.078  1.00  0.00           O
ATOM    440  N   LYS A  34      41.337  29.454  59.909  1.00  0.00           N
ATOM    441  H   LYS A  34      40.806  30.002  60.565  1.00  0.00           H
ATOM    442  CA  LYS A  34      40.672  28.713  58.786  1.00  0.00           C
ATOM    443  HA  LYS A  34      41.226  27.821  58.509  1.00  0.00           H
ATOM    444  CB  LYS A  34      39.262  28.418  59.312  1.00  0.00           C
ATOM    445  HB1 LYS A  34      38.836  29.386  59.571  1.00  0.00           H
ATOM    446  HB2 LYS A  34      39.304  27.868  60.252  1.00  0.00           H
ATOM    447  CG  LYS A  34      38.241  27.969  58.226  1.00  0.00           C
ATOM    448  HG1 LYS A  34      38.663  27.213  57.567  1.00  0.00           H
ATOM    449  HG2 LYS A  34      38.028  28.838  57.604  1.00  0.00           H
ATOM    450  CD  LYS A  34      36.989  27.474  58.923  1.00  0.00           C
ATOM    451  HD1 LYS A  34      36.562  28.166  59.647  1.00  0.00           H
ATOM    452  HD2 LYS A  34      37.222  26.586  59.525  1.00  0.00           H
ATOM    453  CE  LYS A  34      35.874  27.078  57.919  1.00  0.00           C
ATOM    454  HE1 LYS A  34      35.206  26.325  58.331  1.00  0.00           H
ATOM    455  HE2 LYS A  34      36.332  26.542  57.088  1.00  0.00           H
ATOM    456  NZ  LYS A  34      35.203  28.217  57.192  1.00  0.00           N
ATOM    457  HZ1 LYS A  34      34.543  27.968  56.476  1.00  0.00           H
ATOM    458  HZ2 LYS A  34      34.861  28.943  57.810  1.00  0.00           H
ATOM    459  HZ3 LYS A  34      35.942  28.637  56.650  1.00  0.00           H
ATOM    460  C   LYS A  34      40.660  29.618  57.610  1.00  0.00           C
ATOM    461  O   LYS A  34      40.923  29.139  56.518  1.00  0.00           O
ATOM    462  N   ALA A  35      40.602  30.899  57.855  1.00  0.00           N
ATOM    463  H   ALA A  35      40.326  31.099  58.815  1.00  0.00           H
ATOM    464  CA  ALA A  35      40.636  31.900  56.777  1.00  0.00           C
ATOM    465  HA  ALA A  35      39.931  31.525  56.041  1.00  0.00           H
ATOM    466  CB  ALA A  35      40.224  33.268  57.365  1.00  0.00           C
ATOM    467  HB1 ALA A  35      39.310  33.189  57.951  1.00  0.00           H
ATOM    468  HB2 ALA A  35      40.980  33.675  58.034  1.00  0.00           H
ATOM    469  HB3 ALA A  35      40.090  34.005  56.575  1.00  0.00           H
ATOM    470  C   ALA A  35      41.971  31.889  56.094  1.00  0.00           C
ATOM    471  O   ALA A  35      42.080  32.084  54.899  1.00  0.00           O
ATOM    472  N   GLN A  36      43.064  31.619  56.799  1.00  0.00           N
ATOM    473  H   GLN A  36      43.030  31.578  57.806  1.00  0.00           H
ATOM    474  CA  GLN A  36      44.379  31.373  56.162  1.00  0.00           C
ATOM    475  HA  GLN A  36      44.655  32.195  55.504  1.00  0.00           H
ATOM    476  CB  GLN A  36      45.462  31.292  57.197  1.00  0.00           C
ATOM    477  HB1 GLN A  36      46.402  31.127  56.671  1.00  0.00           H
ATOM    478  HB2 GLN A  36      45.278  30.579  57.983  1.00  0.00           H
ATOM    479  CG  GLN A  36      45.636  32.692  57.872  1.00  0.00           C
ATOM    480  HG1 GLN A  36      44.833  33.017  58.529  1.00  0.00           H
ATOM    481  HG2 GLN A  36      45.816  33.389  57.058  1.00  0.00           H
ATOM    482  CD  GLN A  36      46.842  32.781  58.758  1.00  0.00           C
ATOM    483  OE1 GLN A  36      47.206  31.761  59.328  1.00  0.00           O
ATOM    484  NE2 GLN A  36      47.390  33.919  58.993  1.00  0.00           N
ATOM    485 1HE2 GLN A  36      46.986  34.771  58.618  1.00  0.00           H
ATOM    486 2HE2 GLN A  36      48.064  33.960  59.745  1.00  0.00           H
ATOM    487  C   GLN A  36      44.342  30.087  55.358  1.00  0.00           C
ATOM    488  O   GLN A  36      44.742  30.090  54.192  1.00  0.00           O
ATOM    489  N   ARG A  37      44.027  28.951  55.966  1.00  0.00           N
ATOM    490  H   ARG A  37      43.789  28.915  56.951  1.00  0.00           H
ATOM    491  CA  ARG A  37      43.897  27.690  55.186  1.00  0.00           C
ATOM    492  HA  ARG A  37      44.835  27.573  54.641  1.00  0.00           H
ATOM    493  CB  ARG A  37      43.733  26.465  56.112  1.00  0.00           C
ATOM    494  HB1 ARG A  37      43.693  25.524  55.566  1.00  0.00           H
ATOM    495  HB2 ARG A  37      42.815  26.660  56.670  1.00  0.00           H
ATOM    496  CG  ARG A  37      44.884  26.284  57.141  1.00  0.00           C
ATOM    497  HG1 ARG A  37      44.905  27.162  57.785  1.00  0.00           H
ATOM    498  HG2 ARG A  37      45.834  26.421  56.621  1.00  0.00           H
ATOM    499  CD  ARG A  37      44.849  25.051  58.034  1.00  0.00           C
ATOM    500  HD1 ARG A  37      45.927  24.900  58.213  1.00  0.00           H
ATOM    501  HD2 ARG A  37      44.450  24.184  57.524  1.00  0.00           H
ATOM    502  NE  ARG A  37      44.170  25.375  59.236  1.00  0.00           N
ATOM    503  HE  ARG A  37      43.197  25.102  59.186  1.00  0.00           H
ATOM    504  CZ  ARG A  37      44.546  25.889  60.425  1.00  0.00           C
ATOM    505  NH1 ARG A  37      45.769  26.154  60.697  1.00  0.00           N
ATOM    506 1HH1 ARG A  37      46.280  26.150  59.832  1.00  0.00           H
ATOM    507 2HH1 ARG A  37      46.065  26.690  61.505  1.00  0.00           H
ATOM    508  NH2 ARG A  37      43.622  26.105  61.291  1.00  0.00           N
ATOM    509 1HH2 ARG A  37      42.669  25.908  61.016  1.00  0.00           H
ATOM    510 2HH2 ARG A  37      43.858  26.199  62.263  1.00  0.00           H
ATOM    511  C   ARG A  37      42.934  27.617  54.052  1.00  0.00           C
ATOM    512  O   ARG A  37      43.241  26.859  53.115  1.00  0.00           O
ATOM    513  N   GLU A  38      41.970  28.560  53.986  1.00  0.00           N
ATOM    514  H   GLU A  38      41.846  29.173  54.790  1.00  0.00           H
ATOM    515  CA  GLU A  38      41.029  28.693  52.883  1.00  0.00           C
ATOM    516  HA  GLU A  38      40.691  27.708  52.548  1.00  0.00           H
ATOM    517  CB  GLU A  38      39.851  29.592  53.261  1.00  0.00           C
ATOM    518  HB1 GLU A  38      39.521  30.152  52.386  1.00  0.00           H
ATOM    519  HB2 GLU A  38      40.194  30.233  54.082  1.00  0.00           H
ATOM    520  CG  GLU A  38      38.667  28.773  53.682  1.00  0.00           C
ATOM    521  HG1 GLU A  38      39.046  28.163  54.505  1.00  0.00           H
ATOM    522  HG2 GLU A  38      38.396  28.070  52.900  1.00  0.00           H
ATOM    523  CD  GLU A  38      37.472  29.684  54.175  1.00  0.00           C
ATOM    524  OE1 GLU A  38      37.319  30.900  53.953  1.00  0.00           O
ATOM    525  OE2 GLU A  38      36.588  29.127  54.842  1.00  0.00           O
ATOM    526  C   GLU A  38      41.723  29.294  51.646  1.00  0.00           C
ATOM    527  O   GLU A  38      41.554  28.735  50.559  1.00  0.00           O
ATOM    528  N   HIS A  39      42.661  30.288  51.882  1.00  0.00           N
ATOM    529  H   HIS A  39      42.712  30.706  52.800  1.00  0.00           H
ATOM    530  CA  HIS A  39      43.645  30.857  50.935  1.00  0.00           C
ATOM    531  HA  HIS A  39      43.145  31.138  50.009  1.00  0.00           H
ATOM    532  CB  HIS A  39      44.354  32.171  51.376  1.00  0.00           C
ATOM    533  HB1 HIS A  39      45.293  32.107  50.831  1.00  0.00           H
ATOM    534  HB2 HIS A  39      44.584  32.121  52.437  1.00  0.00           H
ATOM    535  CG  HIS A  39      43.479  33.372  51.029  1.00  0.00           C
ATOM    536  ND1 HIS A  39      42.183  33.311  50.548  1.00  0.00           N
ATOM    537  CE1 HIS A  39      41.982  34.552  50.135  1.00  0.00           C
ATOM    538  HE1 HIS A  39      41.098  34.835  49.583  1.00  0.00           H
ATOM    539  NE2 HIS A  39      43.006  35.377  50.292  1.00  0.00           N
ATOM    540  HE2 HIS A  39      43.119  36.277  49.848  1.00  0.00           H
ATOM    541  CD2 HIS A  39      44.018  34.635  50.912  1.00  0.00           C
ATOM    542  HD2 HIS A  39      45.058  34.895  51.065  1.00  0.00           H
ATOM    543  C   HIS A  39      44.589  29.704  50.566  1.00  0.00           C
ATOM    544  O   HIS A  39      45.201  29.681  49.488  1.00  0.00           O
ATOM    545  N   GLY A  40      44.815  28.689  51.451  1.00  0.00           N
ATOM    546  H   GLY A  40      44.308  28.837  52.310  1.00  0.00           H
ATOM    547  CA  GLY A  40      45.654  27.470  51.208  1.00  0.00           C
ATOM    548  HA1 GLY A  40      45.840  27.039  52.192  1.00  0.00           H
ATOM    549  HA2 GLY A  40      46.671  27.745  50.908  1.00  0.00           H
ATOM    550  C   GLY A  40      44.882  26.489  50.295  1.00  0.00           C
ATOM    551  O   GLY A  40      45.487  26.041  49.358  1.00  0.00           O
ATOM    552  N   VAL A  41      43.570  26.237  50.463  1.00  0.00           N
ATOM    553  H   VAL A  41      43.117  26.657  51.272  1.00  0.00           H
ATOM    554  CA  VAL A  41      42.842  25.311  49.510  1.00  0.00           C
ATOM    555  HA  VAL A  41      43.461  24.427  49.342  1.00  0.00           H
ATOM    556  CB  VAL A  41      41.502  24.756  50.141  1.00  0.00           C
ATOM    557  HB  VAL A  41      40.854  25.628  50.265  1.00  0.00           H
ATOM    558  CG1 VAL A  41      40.785  23.834  49.196  1.00  0.00           C
ATOM    559 1HG1 VAL A  41      41.529  23.127  48.848  1.00  0.00           H
ATOM    560 2HG1 VAL A  41      39.911  23.433  49.709  1.00  0.00           H
ATOM    561 3HG1 VAL A  41      40.399  24.363  48.327  1.00  0.00           H
ATOM    562  CG2 VAL A  41      41.800  24.068  51.553  1.00  0.00           C
ATOM    563 1HG2 VAL A  41      42.518  23.267  51.382  1.00  0.00           H
ATOM    564 2HG2 VAL A  41      42.049  24.875  52.227  1.00  0.00           H
ATOM    565 3HG2 VAL A  41      40.886  23.668  51.980  1.00  0.00           H
ATOM    566  C   VAL A  41      42.714  26.053  48.158  1.00  0.00           C
ATOM    567  O   VAL A  41      42.688  25.471  47.131  1.00  0.00           O
ATOM    568  N   LEU A  42      42.592  27.377  48.294  1.00  0.00           N
ATOM    569  H   LEU A  42      42.359  27.745  49.204  1.00  0.00           H
ATOM    570  CA  LEU A  42      42.494  28.221  47.105  1.00  0.00           C
ATOM    571  HA  LEU A  42      41.682  27.801  46.501  1.00  0.00           H
ATOM    572  CB  LEU A  42      42.189  29.677  47.501  1.00  0.00           C
ATOM    573  HB1 LEU A  42      43.035  29.983  48.118  1.00  0.00           H
ATOM    574  HB2 LEU A  42      41.280  29.818  48.098  1.00  0.00           H
ATOM    575  CG  LEU A  42      41.985  30.625  46.251  1.00  0.00           C
ATOM    576  HG  LEU A  42      42.917  30.690  45.685  1.00  0.00           H
ATOM    577  CD1 LEU A  42      40.844  30.246  45.332  1.00  0.00           C
ATOM    578 1HD1 LEU A  42      40.843  30.967  44.518  1.00  0.00           H
ATOM    579 2HD1 LEU A  42      41.157  29.292  44.905  1.00  0.00           H
ATOM    580 3HD1 LEU A  42      39.899  30.176  45.881  1.00  0.00           H
ATOM    581  CD2 LEU A  42      41.708  32.071  46.757  1.00  0.00           C
ATOM    582 1HD2 LEU A  42      41.782  32.847  46.002  1.00  0.00           H
ATOM    583 2HD2 LEU A  42      40.710  32.048  47.204  1.00  0.00           H
ATOM    584 3HD2 LEU A  42      42.542  32.357  47.401  1.00  0.00           H
ATOM    585  C   LEU A  42      43.816  28.159  46.371  1.00  0.00           C
ATOM    586  O   LEU A  42      43.837  28.190  45.161  1.00  0.00           O
ATOM    587  N   GLY A  43      44.933  27.964  47.058  1.00  0.00           N
ATOM    588  H   GLY A  43      44.868  28.271  48.019  1.00  0.00           H
ATOM    589  CA  GLY A  43      46.222  27.841  46.311  1.00  0.00           C
ATOM    590  HA1 GLY A  43      47.031  27.958  47.032  1.00  0.00           H
ATOM    591  HA2 GLY A  43      46.240  28.554  45.485  1.00  0.00           H
ATOM    592  C   GLY A  43      46.401  26.424  45.715  1.00  0.00           C
ATOM    593  O   GLY A  43      46.996  26.220  44.694  1.00  0.00           O
ATOM    594  N   GLY A  44      45.902  25.416  46.482  1.00  0.00           N
ATOM    595  H   GLY A  44      45.470  25.723  47.339  1.00  0.00           H
ATOM    596  CA  GLY A  44      45.713  24.018  46.068  1.00  0.00           C
ATOM    597  HA1 GLY A  44      45.290  23.525  46.934  1.00  0.00           H
ATOM    598  HA2 GLY A  44      46.721  23.632  45.848  1.00  0.00           H
ATOM    599  C   GLY A  44      44.894  23.828  44.835  1.00  0.00           C
ATOM    600  O   GLY A  44      45.256  23.002  43.993  1.00  0.00           O
ATOM    601  N   LYS A  45      43.803  24.665  44.720  1.00  0.00           N
ATOM    602  H   LYS A  45      43.491  25.206  45.511  1.00  0.00           H
ATOM    603  CA  LYS A  45      42.974  24.746  43.522  1.00  0.00           C
ATOM    604  HA  LYS A  45      42.569  23.764  43.303  1.00  0.00           H
ATOM    605  CB  LYS A  45      41.729  25.664  43.619  1.00  0.00           C
ATOM    606  HB1 LYS A  45      42.038  26.708  43.691  1.00  0.00           H
ATOM    607  HB2 LYS A  45      41.325  25.545  44.631  1.00  0.00           H
ATOM    608  CG  LYS A  45      40.643  25.585  42.625  1.00  0.00           C
ATOM    609  HG1 LYS A  45      40.699  24.692  41.989  1.00  0.00           H
ATOM    610  HG2 LYS A  45      40.734  26.438  41.956  1.00  0.00           H
ATOM    611  CD  LYS A  45      39.286  25.493  43.269  1.00  0.00           C
ATOM    612  HD1 LYS A  45      38.531  25.661  42.506  1.00  0.00           H
ATOM    613  HD2 LYS A  45      39.251  26.236  44.062  1.00  0.00           H
ATOM    614  CE  LYS A  45      39.072  24.114  43.902  1.00  0.00           C
ATOM    615  HE1 LYS A  45      39.859  24.055  44.659  1.00  0.00           H
ATOM    616  HE2 LYS A  45      39.148  23.352  43.135  1.00  0.00           H
ATOM    617  NZ  LYS A  45      37.775  23.972  44.543  1.00  0.00           N
ATOM    618  HZ1 LYS A  45      37.332  24.883  44.496  1.00  0.00           H
ATOM    619  HZ2 LYS A  45      37.193  23.325  44.039  1.00  0.00           H
ATOM    620  HZ3 LYS A  45      37.918  23.779  45.523  1.00  0.00           H
ATOM    621  C   LYS A  45      43.844  25.054  42.282  1.00  0.00           C
ATOM    622  O   LYS A  45      43.857  24.279  41.365  1.00  0.00           O
ATOM    623  N   LEU A  46      44.625  26.128  42.297  1.00  0.00           N
ATOM    624  H   LEU A  46      44.605  26.825  43.033  1.00  0.00           H
ATOM    625  CA  LEU A  46      45.607  26.347  41.207  1.00  0.00           C
ATOM    626  HA  LEU A  46      45.072  26.328  40.259  1.00  0.00           H
ATOM    627  CB  LEU A  46      46.383  27.641  41.328  1.00  0.00           C
ATOM    628  HB1 LEU A  46      46.995  27.799  40.434  1.00  0.00           H
ATOM    629  HB2 LEU A  46      47.117  27.577  42.127  1.00  0.00           H
ATOM    630  CG  LEU A  46      45.538  28.846  41.626  1.00  0.00           C
ATOM    631  HG  LEU A  46      44.953  28.748  42.545  1.00  0.00           H
ATOM    632  CD1 LEU A  46      46.565  30.052  41.776  1.00  0.00           C
ATOM    633 1HD1 LEU A  46      47.147  30.066  42.695  1.00  0.00           H
ATOM    634 2HD1 LEU A  46      47.267  29.870  40.968  1.00  0.00           H
ATOM    635 3HD1 LEU A  46      46.044  30.983  41.543  1.00  0.00           H
ATOM    636  CD2 LEU A  46      44.574  29.076  40.448  1.00  0.00           C
ATOM    637 1HD2 LEU A  46      43.742  28.386  40.601  1.00  0.00           H
ATOM    638 2HD2 LEU A  46      44.148  30.086  40.421  1.00  0.00           H
ATOM    639 3HD2 LEU A  46      45.067  28.841  39.504  1.00  0.00           H
ATOM    640  C   LEU A  46      46.609  25.173  41.120  1.00  0.00           C
ATOM    641  O   LEU A  46      46.702  24.396  40.146  1.00  0.00           O
ATOM    642  N   ARG A  47      47.430  24.935  42.162  1.00  0.00           N
ATOM    643  H   ARG A  47      47.413  25.568  42.951  1.00  0.00           H
ATOM    644  CA  ARG A  47      48.445  23.930  42.084  1.00  0.00           C
ATOM    645  HA  ARG A  47      49.130  24.199  41.281  1.00  0.00           H
ATOM    646  CB  ARG A  47      49.263  23.873  43.394  1.00  0.00           C
ATOM    647  HB1 ARG A  47      50.008  23.094  43.265  1.00  0.00           H
ATOM    648  HB2 ARG A  47      48.598  23.644  44.227  1.00  0.00           H
ATOM    649  CG  ARG A  47      50.001  25.195  43.693  1.00  0.00           C
ATOM    650  HG1 ARG A  47      49.503  26.158  43.585  1.00  0.00           H
ATOM    651  HG2 ARG A  47      50.689  25.233  42.858  1.00  0.00           H
ATOM    652  CD  ARG A  47      50.669  24.996  45.099  1.00  0.00           C
ATOM    653  HD1 ARG A  47      51.257  24.092  45.055  1.00  0.00           H
ATOM    654  HD2 ARG A  47      49.955  25.023  45.917  1.00  0.00           H
ATOM    655  NE  ARG A  47      51.676  26.054  45.321  1.00  0.00           N
ATOM    656  HE  ARG A  47      52.220  26.195  44.486  1.00  0.00           H
ATOM    657  CZ  ARG A  47      51.977  26.697  46.367  1.00  0.00           C
ATOM    658  NH1 ARG A  47      52.921  27.567  46.304  1.00  0.00           N
ATOM    659 1HH1 ARG A  47      53.258  27.681  45.359  1.00  0.00           H
ATOM    660 2HH1 ARG A  47      53.371  27.990  47.102  1.00  0.00           H
ATOM    661  NH2 ARG A  47      51.439  26.399  47.478  1.00  0.00           N
ATOM    662 1HH2 ARG A  47      50.770  25.659  47.619  1.00  0.00           H
ATOM    663 2HH2 ARG A  47      51.829  26.872  48.279  1.00  0.00           H
ATOM    664  C   ARG A  47      48.067  22.534  41.666  1.00  0.00           C
ATOM    665  O   ARG A  47      48.845  22.002  40.824  1.00  0.00           O
ATOM    666  N   GLN A  48      46.998  21.952  42.135  1.00  0.00           N
ATOM    667  H   GLN A  48      46.374  22.527  42.681  1.00  0.00           H
ATOM    668  CA  GLN A  48      46.569  20.592  41.979  1.00  0.00           C
ATOM    669  HA  GLN A  48      47.382  19.929  41.692  1.00  0.00           H
ATOM    670  CB  GLN A  48      46.221  19.887  43.282  1.00  0.00           C
ATOM    671  HB1 GLN A  48      46.105  18.829  43.041  1.00  0.00           H
ATOM    672  HB2 GLN A  48      45.237  20.210  43.602  1.00  0.00           H
ATOM    673  CG  GLN A  48      47.168  20.258  44.438  1.00  0.00           C
ATOM    674  HG1 GLN A  48      47.017  21.262  44.834  1.00  0.00           H
ATOM    675  HG2 GLN A  48      48.126  20.306  43.931  1.00  0.00           H
ATOM    676  CD  GLN A  48      47.309  19.235  45.537  1.00  0.00           C
ATOM    677  OE1 GLN A  48      46.282  18.762  46.051  1.00  0.00           O
ATOM    678  NE2 GLN A  48      48.476  18.781  45.919  1.00  0.00           N
ATOM    679 1HE2 GLN A  48      49.347  19.204  45.641  1.00  0.00           H
ATOM    680 2HE2 GLN A  48      48.433  17.957  46.502  1.00  0.00           H
ATOM    681  C   GLN A  48      45.485  20.467  40.868  1.00  0.00           C
ATOM    682  O   GLN A  48      45.666  19.823  39.832  1.00  0.00           O
ATOM    683  N   ARG A  49      44.370  21.153  41.034  1.00  0.00           N
ATOM    684  H   ARG A  49      44.407  21.804  41.799  1.00  0.00           H
ATOM    685  CA  ARG A  49      43.093  20.906  40.304  1.00  0.00           C
ATOM    686  HA  ARG A  49      43.113  19.866  39.992  1.00  0.00           H
ATOM    687  CB  ARG A  49      41.814  21.131  41.175  1.00  0.00           C
ATOM    688  HB1 ARG A  49      41.717  22.173  41.471  1.00  0.00           H
ATOM    689  HB2 ARG A  49      41.887  20.564  42.102  1.00  0.00           H
ATOM    690  CG  ARG A  49      40.458  20.821  40.554  1.00  0.00           C
ATOM    691  HG1 ARG A  49      40.386  21.209  39.536  1.00  0.00           H
ATOM    692  HG2 ARG A  49      39.737  21.317  41.205  1.00  0.00           H
ATOM    693  CD  ARG A  49      40.114  19.341  40.672  1.00  0.00           C
ATOM    694  HD1 ARG A  49      39.061  19.131  40.823  1.00  0.00           H
ATOM    695  HD2 ARG A  49      40.565  18.834  41.525  1.00  0.00           H
ATOM    696  NE  ARG A  49      40.542  18.624  39.477  1.00  0.00           N
ATOM    697  HE  ARG A  49      41.374  18.068  39.633  1.00  0.00           H
ATOM    698  CZ  ARG A  49      40.013  18.630  38.255  1.00  0.00           C
ATOM    699  NH1 ARG A  49      40.630  18.015  37.283  1.00  0.00           N
ATOM    700 1HH1 ARG A  49      41.515  17.569  37.481  1.00  0.00           H
ATOM    701 2HH1 ARG A  49      40.237  18.164  36.360  1.00  0.00           H
ATOM    702  NH2 ARG A  49      38.827  19.220  37.986  1.00  0.00           N
ATOM    703 1HH2 ARG A  49      38.207  19.453  38.738  1.00  0.00           H
ATOM    704 2HH2 ARG A  49      38.465  19.365  37.058  1.00  0.00           H
ATOM    705  C   ARG A  49      43.012  21.687  39.008  1.00  0.00           C
ATOM    706  O   ARG A  49      42.636  21.121  37.963  1.00  0.00           O
ATOM    707  N   LEU A  50      43.612  22.896  38.931  1.00  0.00           N
ATOM    708  H   LEU A  50      44.037  23.306  39.746  1.00  0.00           H
ATOM    709  CA  LEU A  50      43.823  23.609  37.674  1.00  0.00           C
ATOM    710  HA  LEU A  50      43.081  23.212  36.980  1.00  0.00           H
ATOM    711  CB  LEU A  50      43.462  25.105  37.991  1.00  0.00           C
ATOM    712  HB1 LEU A  50      43.918  25.769  37.264  1.00  0.00           H
ATOM    713  HB2 LEU A  50      43.897  25.362  38.956  1.00  0.00           H
ATOM    714  CG  LEU A  50      41.858  25.395  37.982  1.00  0.00           C
ATOM    715  HG  LEU A  50      41.498  25.402  36.954  1.00  0.00           H
ATOM    716  CD1 LEU A  50      40.955  24.502  38.848  1.00  0.00           C
ATOM    717 1HD1 LEU A  50      41.326  24.475  39.867  1.00  0.00           H
ATOM    718 2HD1 LEU A  50      39.938  24.842  38.675  1.00  0.00           H
ATOM    719 3HD1 LEU A  50      40.946  23.509  38.399  1.00  0.00           H
ATOM    720  CD2 LEU A  50      41.609  26.785  38.483  1.00  0.00           C
ATOM    721 1HD2 LEU A  50      42.089  27.376  37.713  1.00  0.00           H
ATOM    722 2HD2 LEU A  50      40.537  26.933  38.644  1.00  0.00           H
ATOM    723 3HD2 LEU A  50      42.151  26.927  39.417  1.00  0.00           H
ATOM    724  C   LEU A  50      45.208  23.486  37.074  1.00  0.00           C
ATOM    725  O   LEU A  50      45.440  24.012  35.991  1.00  0.00           O
ATOM    726  N   GLY A  51      46.237  22.819  37.687  1.00  0.00           N
ATOM    727  H   GLY A  51      46.203  22.705  38.687  1.00  0.00           H
ATOM    728  CA  GLY A  51      47.508  22.526  37.006  1.00  0.00           C
ATOM    729  HA1 GLY A  51      47.372  22.131  36.007  1.00  0.00           H
ATOM    730  HA2 GLY A  51      48.158  21.829  37.533  1.00  0.00           H
ATOM    731  C   GLY A  51      48.283  23.848  36.739  1.00  0.00           C
ATOM    732  O   GLY A  51      48.753  23.974  35.610  1.00  0.00           O
ATOM    733  N   LEU A  52      48.433  24.690  37.736  1.00  0.00           N
ATOM    734  H   LEU A  52      48.037  24.432  38.626  1.00  0.00           H
ATOM    735  CA  LEU A  52      49.018  26.026  37.556  1.00  0.00           C
ATOM    736  HA  LEU A  52      49.683  25.931  36.698  1.00  0.00           H
ATOM    737  CB  LEU A  52      48.007  27.146  37.281  1.00  0.00           C
ATOM    738  HB1 LEU A  52      47.493  27.276  38.238  1.00  0.00           H
ATOM    739  HB2 LEU A  52      47.304  26.789  36.521  1.00  0.00           H
ATOM    740  CG  LEU A  52      48.667  28.465  36.872  1.00  0.00           C
ATOM    741  HG  LEU A  52      49.566  28.714  37.448  1.00  0.00           H
ATOM    742  CD1 LEU A  52      49.084  28.415  35.371  1.00  0.00           C
ATOM    743 1HD1 LEU A  52      49.802  27.593  35.277  1.00  0.00           H
ATOM    744 2HD1 LEU A  52      48.171  28.386  34.768  1.00  0.00           H
ATOM    745 3HD1 LEU A  52      49.590  29.293  34.989  1.00  0.00           H
ATOM    746  CD2 LEU A  52      47.617  29.514  36.876  1.00  0.00           C
ATOM    747 1HD2 LEU A  52      47.930  30.467  36.436  1.00  0.00           H
ATOM    748 2HD2 LEU A  52      46.769  29.068  36.368  1.00  0.00           H
ATOM    749 3HD2 LEU A  52      47.316  29.618  37.920  1.00  0.00           H
ATOM    750  C   LEU A  52      49.911  26.378  38.736  1.00  0.00           C
ATOM    751  O   LEU A  52      49.624  26.051  39.917  1.00  0.00           O
ATOM    752  N   GLN A  53      51.187  26.909  38.400  1.00  0.00           N
ATOM    753  H   GLN A  53      51.432  26.968  37.421  1.00  0.00           H
ATOM    754  CA  GLN A  53      52.297  26.961  39.385  1.00  0.00           C
ATOM    755  HA  GLN A  53      52.283  26.139  40.096  1.00  0.00           H
ATOM    756  CB  GLN A  53      53.583  26.536  38.621  1.00  0.00           C
ATOM    757  HB1 GLN A  53      53.809  27.281  37.862  1.00  0.00           H
ATOM    758  HB2 GLN A  53      53.343  25.584  38.147  1.00  0.00           H
ATOM    759  CG  GLN A  53      54.673  26.332  39.728  1.00  0.00           C
ATOM    760  HG1 GLN A  53      54.366  25.538  40.408  1.00  0.00           H
ATOM    761  HG2 GLN A  53      54.864  27.211  40.339  1.00  0.00           H
ATOM    762  CD  GLN A  53      56.022  25.842  39.140  1.00  0.00           C
ATOM    763  OE1 GLN A  53      57.064  26.522  39.041  1.00  0.00           O
ATOM    764  NE2 GLN A  53      55.954  24.589  38.687  1.00  0.00           N
ATOM    765 1HE2 GLN A  53      55.099  24.040  38.705  1.00  0.00           H
ATOM    766 2HE2 GLN A  53      56.809  24.090  38.486  1.00  0.00           H
ATOM    767  C   GLN A  53      52.238  28.300  40.127  1.00  0.00           C
ATOM    768  O   GLN A  53      51.964  29.334  39.599  1.00  0.00           O
ATOM    769  N   LEU A  54      52.417  28.232  41.501  1.00  0.00           N
ATOM    770  H   LEU A  54      52.446  27.317  41.920  1.00  0.00           H
ATOM    771  CA  LEU A  54      52.096  29.351  42.386  1.00  0.00           C
ATOM    772  HA  LEU A  54      51.818  30.275  41.889  1.00  0.00           H
ATOM    773  CB  LEU A  54      50.803  28.904  43.123  1.00  0.00           C
ATOM    774  HB1 LEU A  54      50.862  27.905  43.561  1.00  0.00           H
ATOM    775  HB2 LEU A  54      49.971  28.889  42.429  1.00  0.00           H
ATOM    776  CG  LEU A  54      50.323  29.764  44.385  1.00  0.00           C
ATOM    777  HG  LEU A  54      51.190  29.934  45.034  1.00  0.00           H
ATOM    778  CD1 LEU A  54      49.882  31.116  43.874  1.00  0.00           C
ATOM    779 1HD1 LEU A  54      50.694  31.580  43.321  1.00  0.00           H
ATOM    780 2HD1 LEU A  54      49.100  30.991  43.129  1.00  0.00           H
ATOM    781 3HD1 LEU A  54      49.583  31.757  44.707  1.00  0.00           H
ATOM    782  CD2 LEU A  54      49.257  28.984  45.128  1.00  0.00           C
ATOM    783 1HD2 LEU A  54      48.476  28.720  44.418  1.00  0.00           H
ATOM    784 2HD2 LEU A  54      49.633  28.049  45.545  1.00  0.00           H
ATOM    785 3HD2 LEU A  54      48.823  29.638  45.881  1.00  0.00           H
ATOM    786  C   LEU A  54      53.156  29.731  43.362  1.00  0.00           C
ATOM    787  O   LEU A  54      53.750  28.780  43.853  1.00  0.00           O
ATOM    788  N   LEU A  55      53.398  31.046  43.625  1.00  0.00           N
ATOM    789  H   LEU A  55      53.109  31.643  42.869  1.00  0.00           H
ATOM    790  CA  LEU A  55      54.219  31.563  44.757  1.00  0.00           C
ATOM    791  HA  LEU A  55      54.756  30.742  45.236  1.00  0.00           H
ATOM    792  CB  LEU A  55      55.281  32.536  44.146  1.00  0.00           C
ATOM    793  HB1 LEU A  55      54.865  33.451  43.720  1.00  0.00           H
ATOM    794  HB2 LEU A  55      55.886  32.243  43.284  1.00  0.00           H
ATOM    795  CG  LEU A  55      56.300  33.101  45.179  1.00  0.00           C
ATOM    796  HG  LEU A  55      55.819  33.603  46.021  1.00  0.00           H
ATOM    797  CD1 LEU A  55      57.262  31.946  45.574  1.00  0.00           C
ATOM    798 1HD1 LEU A  55      57.854  32.204  46.456  1.00  0.00           H
ATOM    799 2HD1 LEU A  55      56.703  31.037  45.744  1.00  0.00           H
ATOM    800 3HD1 LEU A  55      58.011  31.738  44.813  1.00  0.00           H
ATOM    801  CD2 LEU A  55      57.097  34.161  44.480  1.00  0.00           C
ATOM    802 1HD2 LEU A  55      57.910  34.504  45.118  1.00  0.00           H
ATOM    803 2HD2 LEU A  55      57.493  33.704  43.575  1.00  0.00           H
ATOM    804 3HD2 LEU A  55      56.436  34.980  44.181  1.00  0.00           H
ATOM    805  C   LEU A  55      53.359  32.261  45.730  1.00  0.00           C
ATOM    806  O   LEU A  55      52.310  32.828  45.315  1.00  0.00           O
ATOM    807  N   GLU A  56      53.752  32.191  46.991  1.00  0.00           N
ATOM    808  H   GLU A  56      54.683  31.872  47.219  1.00  0.00           H
ATOM    809  CA  GLU A  56      53.010  32.645  48.109  1.00  0.00           C
ATOM    810  HA  GLU A  56      52.067  33.106  47.806  1.00  0.00           H
ATOM    811  CB  GLU A  56      52.539  31.435  48.938  1.00  0.00           C
ATOM    812  HB1 GLU A  56      51.935  31.834  49.749  1.00  0.00           H
ATOM    813  HB2 GLU A  56      53.430  31.054  49.443  1.00  0.00           H
ATOM    814  CG  GLU A  56      51.804  30.407  48.150  1.00  0.00           C
ATOM    815  HG1 GLU A  56      52.530  30.025  47.426  1.00  0.00           H
ATOM    816  HG2 GLU A  56      50.976  30.858  47.609  1.00  0.00           H
ATOM    817  CD  GLU A  56      51.321  29.308  49.054  1.00  0.00           C
ATOM    818  OE1 GLU A  56      50.212  29.457  49.647  1.00  0.00           O
ATOM    819  OE2 GLU A  56      52.127  28.350  49.329  1.00  0.00           O
ATOM    820  C   GLU A  56      53.806  33.671  48.937  1.00  0.00           C
ATOM    821  O   GLU A  56      55.038  33.691  48.921  1.00  0.00           O
ATOM    822  N   LEU A  57      53.203  34.437  49.858  1.00  0.00           N
ATOM    823  H   LEU A  57      52.199  34.389  49.845  1.00  0.00           H
ATOM    824  CA  LEU A  57      53.859  35.450  50.653  1.00  0.00           C
ATOM    825  HA  LEU A  57      54.944  35.328  50.660  1.00  0.00           H
ATOM    826  CB  LEU A  57      53.483  36.782  49.906  1.00  0.00           C
ATOM    827  HB1 LEU A  57      53.762  37.639  50.524  1.00  0.00           H
ATOM    828  HB2 LEU A  57      52.400  36.755  49.791  1.00  0.00           H
ATOM    829  CG  LEU A  57      54.150  36.992  48.568  1.00  0.00           C
ATOM    830  HG  LEU A  57      54.121  36.130  47.902  1.00  0.00           H
ATOM    831  CD1 LEU A  57      53.217  37.927  47.805  1.00  0.00           C
ATOM    832 1HD1 LEU A  57      52.235  37.522  47.563  1.00  0.00           H
ATOM    833 2HD1 LEU A  57      53.105  38.874  48.327  1.00  0.00           H
ATOM    834 3HD1 LEU A  57      53.603  38.265  46.840  1.00  0.00           H
ATOM    835  CD2 LEU A  57      55.590  37.497  48.609  1.00  0.00           C
ATOM    836 1HD2 LEU A  57      55.984  37.539  47.583  1.00  0.00           H
ATOM    837 2HD2 LEU A  57      55.664  38.468  49.102  1.00  0.00           H
ATOM    838 3HD2 LEU A  57      56.157  36.806  49.234  1.00  0.00           H
ATOM    839  C   LEU A  57      53.281  35.470  52.108  1.00  0.00           C
ATOM    840  O   LEU A  57      52.117  35.090  52.321  1.00  0.00           O
ATOM    841  N   PRO A  58      54.106  35.895  53.091  1.00  0.00           N
ATOM    842  CD  PRO A  58      55.555  36.184  53.056  1.00  0.00           C
ATOM    843  HD1 PRO A  58      55.812  37.244  53.093  1.00  0.00           H
ATOM    844  HD2 PRO A  58      55.945  35.573  52.231  1.00  0.00           H
ATOM    845  CG  PRO A  58      56.083  35.642  54.355  1.00  0.00           C
ATOM    846  HG1 PRO A  58      57.091  36.003  54.537  1.00  0.00           H
ATOM    847  HG2 PRO A  58      56.052  34.556  54.237  1.00  0.00           H
ATOM    848  CB  PRO A  58      54.994  36.182  55.204  1.00  0.00           C
ATOM    849  HB1 PRO A  58      55.077  37.248  55.399  1.00  0.00           H
ATOM    850  HB2 PRO A  58      55.023  35.674  56.170  1.00  0.00           H
ATOM    851  CA  PRO A  58      53.701  35.753  54.448  1.00  0.00           C
ATOM    852  HA  PRO A  58      53.323  34.773  54.720  1.00  0.00           H
ATOM    853  C   PRO A  58      52.623  36.822  54.941  1.00  0.00           C
ATOM    854  O   PRO A  58      52.631  37.993  54.520  1.00  0.00           O
ATOM    855  N   PRO A  59      51.734  36.480  55.890  1.00  0.00           N
ATOM    856  CD  PRO A  59      51.379  35.092  56.305  1.00  0.00           C
ATOM    857  HD1 PRO A  59      52.259  34.627  56.745  1.00  0.00           H
ATOM    858  HD2 PRO A  59      50.990  34.539  55.446  1.00  0.00           H
ATOM    859  CG  PRO A  59      50.185  35.137  57.316  1.00  0.00           C
ATOM    860  HG1 PRO A  59      50.577  34.700  58.240  1.00  0.00           H
ATOM    861  HG2 PRO A  59      49.363  34.573  56.875  1.00  0.00           H
ATOM    862  CB  PRO A  59      49.913  36.656  57.446  1.00  0.00           C
ATOM    863  HB1 PRO A  59      50.131  36.918  58.473  1.00  0.00           H
ATOM    864  HB2 PRO A  59      48.891  36.990  57.243  1.00  0.00           H
ATOM    865  CA  PRO A  59      50.827  37.402  56.470  1.00  0.00           C
ATOM    866  HA  PRO A  59      50.240  37.868  55.672  1.00  0.00           H
ATOM    867  C   PRO A  59      51.464  38.464  57.353  1.00  0.00           C
ATOM    868  O   PRO A  59      52.076  38.160  58.386  1.00  0.00           O
ATOM    869  N   GLU A  60      51.401  39.747  57.030  1.00  0.00           N
ATOM    870  H   GLU A  60      50.861  39.983  56.213  1.00  0.00           H
ATOM    871  CA  GLU A  60      51.823  40.870  57.934  1.00  0.00           C
ATOM    872  HA  GLU A  60      52.281  40.442  58.832  1.00  0.00           H
ATOM    873  CB  GLU A  60      52.936  41.741  57.331  1.00  0.00           C
ATOM    874  HB1 GLU A  60      52.766  41.917  56.266  1.00  0.00           H
ATOM    875  HB2 GLU A  60      53.891  41.230  57.330  1.00  0.00           H
ATOM    876  CG  GLU A  60      53.206  43.201  57.924  1.00  0.00           C
ATOM    877  HG1 GLU A  60      53.463  43.115  58.986  1.00  0.00           H
ATOM    878  HG2 GLU A  60      52.340  43.838  57.729  1.00  0.00           H
ATOM    879  CD  GLU A  60      54.440  43.877  57.291  1.00  0.00           C
ATOM    880  OE1 GLU A  60      54.812  43.689  56.125  1.00  0.00           O
ATOM    881  OE2 GLU A  60      55.020  44.785  57.893  1.00  0.00           O
ATOM    882  C   GLU A  60      50.658  41.622  58.573  1.00  0.00           C
ATOM    883  O   GLU A  60      49.898  42.221  57.806  1.00  0.00           O
ATOM    884  N   GLU A  61      50.595  41.743  59.899  1.00  0.00           N
ATOM    885  H   GLU A  61      51.356  41.428  60.480  1.00  0.00           H
ATOM    886  CA  GLU A  61      49.509  42.488  60.514  1.00  0.00           C
ATOM    887  HA  GLU A  61      48.597  42.202  59.988  1.00  0.00           H
ATOM    888  CB  GLU A  61      49.471  42.091  62.001  1.00  0.00           C
ATOM    889  HB1 GLU A  61      49.472  41.001  62.022  1.00  0.00           H
ATOM    890  HB2 GLU A  61      48.599  42.495  62.512  1.00  0.00           H
ATOM    891  CG  GLU A  61      50.694  42.654  62.788  1.00  0.00           C
ATOM    892  HG1 GLU A  61      50.685  43.740  62.820  1.00  0.00           H
ATOM    893  HG2 GLU A  61      51.545  42.472  62.127  1.00  0.00           H
ATOM    894  CD  GLU A  61      50.909  42.020  64.196  1.00  0.00           C
ATOM    895  OE1 GLU A  61      50.129  42.253  65.113  1.00  0.00           O
ATOM    896  OE2 GLU A  61      51.919  41.300  64.315  1.00  0.00           O
ATOM    897  C   GLU A  61      49.547  44.037  60.246  1.00  0.00           C
ATOM    898  O   GLU A  61      48.469  44.657  60.251  1.00  0.00           O
ATOM    899  N   SER A  62      50.678  44.617  59.817  1.00  0.00           N
ATOM    900  H   SER A  62      51.585  44.209  59.962  1.00  0.00           H
ATOM    901  CA  SER A  62      50.771  45.989  59.240  1.00  0.00           C
ATOM    902  HA  SER A  62      49.970  46.538  59.721  1.00  0.00           H
ATOM    903  CB  SER A  62      52.168  46.587  59.355  1.00  0.00           C
ATOM    904  HB1 SER A  62      52.055  47.669  59.295  1.00  0.00           H
ATOM    905  HB2 SER A  62      52.793  46.137  58.590  1.00  0.00           H
ATOM    906  OG  SER A  62      52.702  46.219  60.632  1.00  0.00           O
ATOM    907  HG  SER A  62      52.116  46.494  61.338  1.00  0.00           H
ATOM    908  C   SER A  62      50.389  46.253  57.724  1.00  0.00           C
ATOM    909  O   SER A  62      50.529  47.341  57.179  1.00  0.00           O
ATOM    910  N   LEU A  63      49.879  45.247  56.982  1.00  0.00           N
ATOM    911  H   LEU A  63      49.809  44.389  57.513  1.00  0.00           H
ATOM    912  CA  LEU A  63      49.457  45.280  55.568  1.00  0.00           C
ATOM    913  HA  LEU A  63      49.325  46.303  55.191  1.00  0.00           H
ATOM    914  CB  LEU A  63      50.464  44.566  54.631  1.00  0.00           C
ATOM    915  HB1 LEU A  63      49.956  44.551  53.667  1.00  0.00           H
ATOM    916  HB2 LEU A  63      50.655  43.547  54.944  1.00  0.00           H
ATOM    917  CG  LEU A  63      51.889  45.184  54.469  1.00  0.00           C
ATOM    918  HG  LEU A  63      52.405  45.085  55.421  1.00  0.00           H
ATOM    919  CD1 LEU A  63      52.680  44.378  53.425  1.00  0.00           C
ATOM    920 1HD1 LEU A  63      53.518  44.995  53.108  1.00  0.00           H
ATOM    921 2HD1 LEU A  63      53.092  43.490  53.899  1.00  0.00           H
ATOM    922 3HD1 LEU A  63      52.041  44.057  52.605  1.00  0.00           H
ATOM    923  CD2 LEU A  63      51.882  46.675  54.231  1.00  0.00           C
ATOM    924 1HD2 LEU A  63      51.179  47.092  54.945  1.00  0.00           H
ATOM    925 2HD2 LEU A  63      52.858  47.082  54.494  1.00  0.00           H
ATOM    926 3HD2 LEU A  63      51.624  46.920  53.202  1.00  0.00           H
ATOM    927  C   LEU A  63      48.035  44.684  55.436  1.00  0.00           C
ATOM    928  O   LEU A  63      47.919  43.466  55.162  1.00  0.00           O
ATOM    929  N   PRO A  64      46.968  45.474  55.895  1.00  0.00           N
ATOM    930  CD  PRO A  64      47.024  46.756  56.645  1.00  0.00           C
ATOM    931  HD1 PRO A  64      46.611  47.490  55.951  1.00  0.00           H
ATOM    932  HD2 PRO A  64      47.982  47.096  57.048  1.00  0.00           H
ATOM    933  CG  PRO A  64      45.987  46.620  57.741  1.00  0.00           C
ATOM    934  HG1 PRO A  64      45.699  47.654  57.972  1.00  0.00           H
ATOM    935  HG2 PRO A  64      46.417  46.118  58.597  1.00  0.00           H
ATOM    936  CB  PRO A  64      44.877  45.805  57.123  1.00  0.00           C
ATOM    937  HB1 PRO A  64      44.282  46.433  56.463  1.00  0.00           H
ATOM    938  HB2 PRO A  64      44.125  45.355  57.765  1.00  0.00           H
ATOM    939  CA  PRO A  64      45.647  44.817  56.210  1.00  0.00           C
ATOM    940  HA  PRO A  64      45.944  43.926  56.769  1.00  0.00           H
ATOM    941  C   PRO A  64      44.829  44.351  54.995  1.00  0.00           C
ATOM    942  O   PRO A  64      44.044  43.461  55.195  1.00  0.00           O
ATOM    943  N   LEU A  65      45.038  44.936  53.854  1.00  0.00           N
ATOM    944  H   LEU A  65      45.755  45.642  53.762  1.00  0.00           H
ATOM    945  CA  LEU A  65      44.260  44.479  52.640  1.00  0.00           C
ATOM    946  HA  LEU A  65      43.248  44.136  52.817  1.00  0.00           H
ATOM    947  CB  LEU A  65      43.998  45.720  51.732  1.00  0.00           C
ATOM    948  HB1 LEU A  65      43.550  45.401  50.791  1.00  0.00           H
ATOM    949  HB2 LEU A  65      44.934  46.222  51.479  1.00  0.00           H
ATOM    950  CG  LEU A  65      43.093  46.681  52.438  1.00  0.00           C
ATOM    951  HG  LEU A  65      43.687  47.086  53.263  1.00  0.00           H
ATOM    952  CD1 LEU A  65      42.638  47.856  51.496  1.00  0.00           C
ATOM    953 1HD1 LEU A  65      42.252  48.684  52.094  1.00  0.00           H
ATOM    954 2HD1 LEU A  65      43.501  48.150  50.902  1.00  0.00           H
ATOM    955 3HD1 LEU A  65      41.806  47.466  50.922  1.00  0.00           H
ATOM    956  CD2 LEU A  65      41.771  46.085  53.115  1.00  0.00           C
ATOM    957 1HD2 LEU A  65      41.195  45.722  52.268  1.00  0.00           H
ATOM    958 2HD2 LEU A  65      42.021  45.322  53.846  1.00  0.00           H
ATOM    959 3HD2 LEU A  65      41.214  46.859  53.652  1.00  0.00           H
ATOM    960  C   LEU A  65      45.050  43.347  51.843  1.00  0.00           C
ATOM    961  O   LEU A  65      44.624  42.946  50.798  1.00  0.00           O
ATOM    962  N   GLY A  66      46.229  43.024  52.333  1.00  0.00           N
ATOM    963  H   GLY A  66      46.517  43.493  53.185  1.00  0.00           H
ATOM    964  CA  GLY A  66      47.101  42.012  51.756  1.00  0.00           C
ATOM    965  HA1 GLY A  66      47.728  41.605  52.546  1.00  0.00           H
ATOM    966  HA2 GLY A  66      47.782  42.478  51.042  1.00  0.00           H
ATOM    967  C   GLY A  66      46.440  40.855  50.967  1.00  0.00           C
ATOM    968  O   GLY A  66      46.742  40.781  49.763  1.00  0.00           O
ATOM    969  N   PRO A  67      45.540  40.042  51.590  1.00  0.00           N
ATOM    970  CD  PRO A  67      45.213  40.045  52.989  1.00  0.00           C
ATOM    971  HD1 PRO A  67      45.067  41.099  53.220  1.00  0.00           H
ATOM    972  HD2 PRO A  67      46.103  39.698  53.519  1.00  0.00           H
ATOM    973  CG  PRO A  67      43.916  39.163  53.050  1.00  0.00           C
ATOM    974  HG1 PRO A  67      43.035  39.715  52.719  1.00  0.00           H
ATOM    975  HG2 PRO A  67      43.708  38.709  54.022  1.00  0.00           H
ATOM    976  CB  PRO A  67      44.252  38.141  52.031  1.00  0.00           C
ATOM    977  HB1 PRO A  67      43.358  37.535  51.840  1.00  0.00           H
ATOM    978  HB2 PRO A  67      45.039  37.465  52.352  1.00  0.00           H
ATOM    979  CA  PRO A  67      44.904  38.958  50.918  1.00  0.00           C
ATOM    980  HA  PRO A  67      45.720  38.345  50.549  1.00  0.00           H
ATOM    981  C   PRO A  67      43.832  39.295  49.855  1.00  0.00           C
ATOM    982  O   PRO A  67      43.361  38.378  49.172  1.00  0.00           O
ATOM    983  N   LEU A  68      43.412  40.561  49.873  1.00  0.00           N
ATOM    984  H   LEU A  68      43.830  41.259  50.472  1.00  0.00           H
ATOM    985  CA  LEU A  68      42.485  41.138  48.905  1.00  0.00           C
ATOM    986  HA  LEU A  68      41.969  40.310  48.410  1.00  0.00           H
ATOM    987  CB  LEU A  68      41.522  42.072  49.658  1.00  0.00           C
ATOM    988  HB1 LEU A  68      40.654  42.310  49.050  1.00  0.00           H
ATOM    989  HB2 LEU A  68      42.023  43.029  49.770  1.00  0.00           H
ATOM    990  CG  LEU A  68      40.891  41.555  50.962  1.00  0.00           C
ATOM    991  HG  LEU A  68      41.623  41.066  51.601  1.00  0.00           H
ATOM    992  CD1 LEU A  68      40.256  42.723  51.785  1.00  0.00           C
ATOM    993 1HD1 LEU A  68      39.564  43.248  51.121  1.00  0.00           H
ATOM    994 2HD1 LEU A  68      39.830  42.285  52.682  1.00  0.00           H
ATOM    995 3HD1 LEU A  68      41.042  43.410  52.117  1.00  0.00           H
ATOM    996  CD2 LEU A  68      39.869  40.465  50.603  1.00  0.00           C
ATOM    997 1HD2 LEU A  68      39.060  40.758  49.932  1.00  0.00           H
ATOM    998 2HD2 LEU A  68      40.431  39.702  50.052  1.00  0.00           H
ATOM    999 3HD2 LEU A  68      39.455  40.065  51.533  1.00  0.00           H
ATOM   1000  C   LEU A  68      43.184  41.922  47.788  1.00  0.00           C
ATOM   1001  O   LEU A  68      42.827  43.047  47.374  1.00  0.00           O
ATOM   1002  N   LEU A  69      44.240  41.252  47.237  1.00  0.00           N
ATOM   1003  H   LEU A  69      44.326  40.293  47.549  1.00  0.00           H
ATOM   1004  CA  LEU A  69      45.339  41.861  46.550  1.00  0.00           C
ATOM   1005  HA  LEU A  69      45.733  42.616  47.226  1.00  0.00           H
ATOM   1006  CB  LEU A  69      46.539  40.836  46.491  1.00  0.00           C
ATOM   1007  HB1 LEU A  69      46.875  40.595  47.504  1.00  0.00           H
ATOM   1008  HB2 LEU A  69      47.308  41.422  45.986  1.00  0.00           H
ATOM   1009  CG  LEU A  69      46.327  39.522  45.674  1.00  0.00           C
ATOM   1010  HG  LEU A  69      45.724  39.651  44.774  1.00  0.00           H
ATOM   1011  CD1 LEU A  69      47.714  38.946  45.373  1.00  0.00           C
ATOM   1012 1HD1 LEU A  69      48.258  38.682  46.277  1.00  0.00           H
ATOM   1013 2HD1 LEU A  69      47.570  38.047  44.767  1.00  0.00           H
ATOM   1014 3HD1 LEU A  69      48.330  39.661  44.843  1.00  0.00           H
ATOM   1015  CD2 LEU A  69      45.585  38.592  46.629  1.00  0.00           C
ATOM   1016 1HD2 LEU A  69      44.508  38.707  46.559  1.00  0.00           H
ATOM   1017 2HD2 LEU A  69      45.831  37.559  46.395  1.00  0.00           H
ATOM   1018 3HD2 LEU A  69      45.969  38.733  47.646  1.00  0.00           H
ATOM   1019  C   LEU A  69      45.145  42.500  45.147  1.00  0.00           C
ATOM   1020  O   LEU A  69      46.057  43.242  44.659  1.00  0.00           O
ATOM   1021  N   GLY A  70      44.099  42.189  44.425  1.00  0.00           N
ATOM   1022  H   GLY A  70      43.508  41.473  44.836  1.00  0.00           H
ATOM   1023  CA  GLY A  70      43.929  42.303  42.988  1.00  0.00           C
ATOM   1024  HA1 GLY A  70      43.129  41.603  42.723  1.00  0.00           H
ATOM   1025  HA2 GLY A  70      44.876  42.016  42.535  1.00  0.00           H
ATOM   1026  C   GLY A  70      43.548  43.685  42.533  1.00  0.00           C
ATOM   1027  O   GLY A  70      43.469  43.871  41.325  1.00  0.00           O
ATOM   1028  N   ASP A  71      43.333  44.664  43.360  1.00  0.00           N
ATOM   1029  H   ASP A  71      43.384  44.388  44.331  1.00  0.00           H
ATOM   1030  CA  ASP A  71      43.336  46.095  42.893  1.00  0.00           C
ATOM   1031  HA  ASP A  71      42.708  46.097  42.011  1.00  0.00           H
ATOM   1032  CB  ASP A  71      42.679  47.081  43.846  1.00  0.00           C
ATOM   1033  HB1 ASP A  71      41.622  46.841  43.724  1.00  0.00           H
ATOM   1034  HB2 ASP A  71      42.836  48.077  43.439  1.00  0.00           H
ATOM   1035  CG  ASP A  71      43.137  47.099  45.275  1.00  0.00           C
ATOM   1036  OD1 ASP A  71      43.837  46.207  45.735  1.00  0.00           O
ATOM   1037  OD2 ASP A  71      42.583  47.931  46.009  1.00  0.00           O
ATOM   1038  C   ASP A  71      44.655  46.708  42.493  1.00  0.00           C
ATOM   1039  O   ASP A  71      44.805  47.678  41.760  1.00  0.00           O
ATOM   1040  N   THR A  72      45.694  46.137  43.046  1.00  0.00           N
ATOM   1041  H   THR A  72      45.448  45.366  43.647  1.00  0.00           H
ATOM   1042  CA  THR A  72      47.023  46.787  42.896  1.00  0.00           C
ATOM   1043  HA  THR A  72      46.898  47.810  43.242  1.00  0.00           H
ATOM   1044  CB  THR A  72      48.069  46.064  43.816  1.00  0.00           C
ATOM   1045  HB  THR A  72      49.046  46.455  43.523  1.00  0.00           H
ATOM   1046  CG2 THR A  72      47.877  46.164  45.336  1.00  0.00           C
ATOM   1047 1HG2 THR A  72      47.842  47.231  45.564  1.00  0.00           H
ATOM   1048 2HG2 THR A  72      47.052  45.530  45.654  1.00  0.00           H
ATOM   1049 3HG2 THR A  72      48.727  45.804  45.908  1.00  0.00           H
ATOM   1050  OG1 THR A  72      48.155  44.709  43.590  1.00  0.00           O
ATOM   1051  HG1 THR A  72      47.347  44.256  43.850  1.00  0.00           H
ATOM   1052  C   THR A  72      47.584  46.683  41.532  1.00  0.00           C
ATOM   1053  O   THR A  72      48.385  47.590  41.139  1.00  0.00           O
ATOM   1054  N   ALA A  73      47.299  45.552  40.810  1.00  0.00           N
ATOM   1055  H   ALA A  73      46.832  44.775  41.259  1.00  0.00           H
ATOM   1056  CA  ALA A  73      47.837  45.335  39.482  1.00  0.00           C
ATOM   1057  HA  ALA A  73      48.552  46.106  39.202  1.00  0.00           H
ATOM   1058  CB  ALA A  73      48.616  44.050  39.521  1.00  0.00           C
ATOM   1059  HB1 ALA A  73      49.116  43.938  38.564  1.00  0.00           H
ATOM   1060  HB2 ALA A  73      49.356  44.007  40.316  1.00  0.00           H
ATOM   1061  HB3 ALA A  73      47.898  43.238  39.664  1.00  0.00           H
ATOM   1062  C   ALA A  73      46.828  45.178  38.403  1.00  0.00           C
ATOM   1063  O   ALA A  73      45.782  44.581  38.509  1.00  0.00           O
ATOM   1064  N   VAL A  74      47.312  45.580  37.232  1.00  0.00           N
ATOM   1065  H   VAL A  74      48.082  46.242  37.200  1.00  0.00           H
ATOM   1066  CA  VAL A  74      46.697  45.201  35.972  1.00  0.00           C
ATOM   1067  HA  VAL A  74      45.924  44.486  36.221  1.00  0.00           H
ATOM   1068  CB  VAL A  74      46.033  46.452  35.223  1.00  0.00           C
ATOM   1069  HB  VAL A  74      46.712  47.209  34.818  1.00  0.00           H
ATOM   1070  CG1 VAL A  74      45.405  45.866  33.972  1.00  0.00           C
ATOM   1071 1HG1 VAL A  74      44.764  45.021  34.198  1.00  0.00           H
ATOM   1072 2HG1 VAL A  74      44.745  46.562  33.447  1.00  0.00           H
ATOM   1073 3HG1 VAL A  74      46.183  45.453  33.315  1.00  0.00           H
ATOM   1074  CG2 VAL A  74      45.009  47.143  36.022  1.00  0.00           C
ATOM   1075 1HG2 VAL A  74      45.470  47.639  36.877  1.00  0.00           H
ATOM   1076 2HG2 VAL A  74      44.584  48.004  35.514  1.00  0.00           H
ATOM   1077 3HG2 VAL A  74      44.231  46.400  36.226  1.00  0.00           H
ATOM   1078  C   VAL A  74      47.825  44.548  35.063  1.00  0.00           C
ATOM   1079  O   VAL A  74      48.855  45.201  34.795  1.00  0.00           O
ATOM   1080  N   ILE A  75      47.575  43.316  34.600  1.00  0.00           N
ATOM   1081  H   ILE A  75      46.715  42.881  34.919  1.00  0.00           H
ATOM   1082  CA  ILE A  75      48.510  42.440  33.862  1.00  0.00           C
ATOM   1083  HA  ILE A  75      49.392  43.074  33.751  1.00  0.00           H
ATOM   1084  CB  ILE A  75      48.814  41.207  34.689  1.00  0.00           C
ATOM   1085  HB  ILE A  75      47.908  40.623  34.827  1.00  0.00           H
ATOM   1086  CG2 ILE A  75      49.782  40.352  33.837  1.00  0.00           C
ATOM   1087 1HG2 ILE A  75      49.446  39.961  32.877  1.00  0.00           H
ATOM   1088 2HG2 ILE A  75      50.670  40.847  33.460  1.00  0.00           H
ATOM   1089 3HG2 ILE A  75      50.069  39.459  34.398  1.00  0.00           H
ATOM   1090  CG1 ILE A  75      49.552  41.553  36.055  1.00  0.00           C
ATOM   1091 1HG1 ILE A  75      49.053  42.332  36.622  1.00  0.00           H
ATOM   1092 2HG1 ILE A  75      50.592  41.856  35.921  1.00  0.00           H
ATOM   1093  CD  ILE A  75      49.500  40.337  37.020  1.00  0.00           C
ATOM   1094  HD1 ILE A  75      50.298  39.610  36.893  1.00  0.00           H
ATOM   1095  HD2 ILE A  75      49.474  40.721  38.032  1.00  0.00           H
ATOM   1096  HD3 ILE A  75      48.472  39.991  36.901  1.00  0.00           H
ATOM   1097  C   ILE A  75      47.966  42.113  32.496  1.00  0.00           C
ATOM   1098  O   ILE A  75      46.829  41.788  32.322  1.00  0.00           O
ATOM   1099  N   GLN A  76      48.784  42.212  31.459  1.00  0.00           N
ATOM   1100  H   GLN A  76      49.769  42.391  31.628  1.00  0.00           H
ATOM   1101  CA  GLN A  76      48.553  41.644  30.179  1.00  0.00           C
ATOM   1102  HA  GLN A  76      48.109  40.692  30.459  1.00  0.00           H
ATOM   1103  CB  GLN A  76      47.552  42.559  29.381  1.00  0.00           C
ATOM   1104  HB1 GLN A  76      48.028  42.946  28.483  1.00  0.00           H
ATOM   1105  HB2 GLN A  76      47.202  43.431  29.943  1.00  0.00           H
ATOM   1106  CG  GLN A  76      46.331  41.734  28.858  1.00  0.00           C
ATOM   1107  HG1 GLN A  76      45.627  42.431  28.414  1.00  0.00           H
ATOM   1108  HG2 GLN A  76      45.864  41.251  29.720  1.00  0.00           H
ATOM   1109  CD  GLN A  76      46.810  40.589  27.917  1.00  0.00           C
ATOM   1110  OE1 GLN A  76      47.276  39.516  28.393  1.00  0.00           O
ATOM   1111  NE2 GLN A  76      46.878  40.771  26.618  1.00  0.00           N
ATOM   1112 1HE2 GLN A  76      46.839  41.666  26.143  1.00  0.00           H
ATOM   1113 2HE2 GLN A  76      47.221  40.002  26.060  1.00  0.00           H
ATOM   1114  C   GLN A  76      49.839  41.378  29.449  1.00  0.00           C
ATOM   1115  O   GLN A  76      50.756  42.143  29.410  1.00  0.00           O
ATOM   1116  N   GLY A  77      49.923  40.266  28.671  1.00  0.00           N
ATOM   1117  H   GLY A  77      49.098  39.690  28.668  1.00  0.00           H
ATOM   1118  CA  GLY A  77      51.180  39.618  28.202  1.00  0.00           C
ATOM   1119  HA1 GLY A  77      51.702  40.208  27.434  1.00  0.00           H
ATOM   1120  HA2 GLY A  77      50.904  38.625  27.856  1.00  0.00           H
ATOM   1121  C   GLY A  77      52.272  39.409  29.268  1.00  0.00           C
ATOM   1122  O   GLY A  77      51.922  39.128  30.433  1.00  0.00           O
ATOM   1123  N   ASP A  78      53.536  39.705  28.968  1.00  0.00           N
ATOM   1124  H   ASP A  78      53.771  39.835  27.998  1.00  0.00           H
ATOM   1125  CA  ASP A  78      54.651  39.812  29.972  1.00  0.00           C
ATOM   1126  HA  ASP A  78      54.452  38.954  30.622  1.00  0.00           H
ATOM   1127  CB  ASP A  78      55.949  39.489  29.250  1.00  0.00           C
ATOM   1128  HB1 ASP A  78      55.889  38.646  28.555  1.00  0.00           H
ATOM   1129  HB2 ASP A  78      56.645  39.122  30.008  1.00  0.00           H
ATOM   1130  CG  ASP A  78      56.518  40.562  28.333  1.00  0.00           C
ATOM   1131  OD1 ASP A  78      55.788  41.479  27.948  1.00  0.00           O
ATOM   1132  OD2 ASP A  78      57.728  40.498  27.974  1.00  0.00           O
ATOM   1133  C   ASP A  78      54.668  41.161  30.739  1.00  0.00           C
ATOM   1134  O   ASP A  78      55.699  41.505  31.282  1.00  0.00           O
ATOM   1135  N   THR A  79      53.539  41.889  30.786  1.00  0.00           N
ATOM   1136  H   THR A  79      52.679  41.484  30.437  1.00  0.00           H
ATOM   1137  CA  THR A  79      53.550  43.341  31.193  1.00  0.00           C
ATOM   1138  HA  THR A  79      54.538  43.591  31.566  1.00  0.00           H
ATOM   1139  CB  THR A  79      53.423  44.200  29.934  1.00  0.00           C
ATOM   1140  HB  THR A  79      52.525  43.885  29.401  1.00  0.00           H
ATOM   1141  CG2 THR A  79      53.468  45.674  30.372  1.00  0.00           C
ATOM   1142 1HG2 THR A  79      54.207  45.896  31.140  1.00  0.00           H
ATOM   1143 2HG2 THR A  79      53.713  46.238  29.467  1.00  0.00           H
ATOM   1144 3HG2 THR A  79      52.484  45.992  30.734  1.00  0.00           H
ATOM   1145  OG1 THR A  79      54.557  43.977  29.070  1.00  0.00           O
ATOM   1146  HG1 THR A  79      54.291  43.289  28.460  1.00  0.00           H
ATOM   1147  C   THR A  79      52.552  43.587  32.306  1.00  0.00           C
ATOM   1148  O   THR A  79      51.416  43.053  32.335  1.00  0.00           O
ATOM   1149  N   ALA A  80      52.998  44.339  33.252  1.00  0.00           N
ATOM   1150  H   ALA A  80      54.001  44.494  33.297  1.00  0.00           H
ATOM   1151  CA  ALA A  80      52.281  44.741  34.395  1.00  0.00           C
ATOM   1152  HA  ALA A  80      51.230  44.472  34.277  1.00  0.00           H
ATOM   1153  CB  ALA A  80      52.774  43.908  35.589  1.00  0.00           C
ATOM   1154  HB1 ALA A  80      53.776  44.212  35.886  1.00  0.00           H
ATOM   1155  HB2 ALA A  80      52.143  44.074  36.468  1.00  0.00           H
ATOM   1156  HB3 ALA A  80      52.881  42.868  35.290  1.00  0.00           H
ATOM   1157  C   ALA A  80      52.255  46.226  34.804  1.00  0.00           C
ATOM   1158  O   ALA A  80      53.262  46.814  35.205  1.00  0.00           O
ATOM   1159  N   LEU A  81      51.068  46.790  35.016  1.00  0.00           N
ATOM   1160  H   LEU A  81      50.232  46.247  34.895  1.00  0.00           H
ATOM   1161  CA  LEU A  81      50.817  48.138  35.515  1.00  0.00           C
ATOM   1162  HA  LEU A  81      51.731  48.737  35.476  1.00  0.00           H
ATOM   1163  CB  LEU A  81      49.877  48.917  34.605  1.00  0.00           C
ATOM   1164  HB1 LEU A  81      48.921  48.389  34.701  1.00  0.00           H
ATOM   1165  HB2 LEU A  81      50.163  48.840  33.559  1.00  0.00           H
ATOM   1166  CG  LEU A  81      49.601  50.428  34.985  1.00  0.00           C
ATOM   1167  HG  LEU A  81      49.356  50.474  36.049  1.00  0.00           H
ATOM   1168  CD1 LEU A  81      50.750  51.370  34.828  1.00  0.00           C
ATOM   1169 1HD1 LEU A  81      51.583  51.065  35.455  1.00  0.00           H
ATOM   1170 2HD1 LEU A  81      51.071  51.394  33.788  1.00  0.00           H
ATOM   1171 3HD1 LEU A  81      50.427  52.335  35.213  1.00  0.00           H
ATOM   1172  CD2 LEU A  81      48.450  50.896  34.090  1.00  0.00           C
ATOM   1173 1HD2 LEU A  81      48.120  51.904  34.344  1.00  0.00           H
ATOM   1174 2HD2 LEU A  81      48.752  50.731  33.047  1.00  0.00           H
ATOM   1175 3HD2 LEU A  81      47.571  50.280  34.322  1.00  0.00           H
ATOM   1176  C   LEU A  81      50.390  48.168  36.958  1.00  0.00           C
ATOM   1177  O   LEU A  81      49.316  47.655  37.189  1.00  0.00           O
ATOM   1178  N   ILE A  82      51.171  48.776  37.844  1.00  0.00           N
ATOM   1179  H   ILE A  82      52.047  49.127  37.486  1.00  0.00           H
ATOM   1180  CA  ILE A  82      50.822  48.945  39.279  1.00  0.00           C
ATOM   1181  HA  ILE A  82      50.157  48.123  39.558  1.00  0.00           H
ATOM   1182  CB  ILE A  82      52.179  48.946  40.121  1.00  0.00           C
ATOM   1183  HB  ILE A  82      52.819  49.712  39.692  1.00  0.00           H
ATOM   1184  CG2 ILE A  82      51.904  49.333  41.595  1.00  0.00           C
ATOM   1185 1HG2 ILE A  82      51.067  48.771  42.005  1.00  0.00           H
ATOM   1186 2HG2 ILE A  82      52.818  49.129  42.157  1.00  0.00           H
ATOM   1187 3HG2 ILE A  82      51.530  50.362  41.626  1.00  0.00           H
ATOM   1188  CG1 ILE A  82      53.053  47.628  40.003  1.00  0.00           C
ATOM   1189 1HG1 ILE A  82      53.984  47.777  40.550  1.00  0.00           H
ATOM   1190 2HG1 ILE A  82      53.331  47.427  38.961  1.00  0.00           H
ATOM   1191  CD  ILE A  82      52.455  46.369  40.597  1.00  0.00           C
ATOM   1192  HD1 ILE A  82      51.426  46.241  40.272  1.00  0.00           H
ATOM   1193  HD2 ILE A  82      52.878  45.483  40.116  1.00  0.00           H
ATOM   1194  HD3 ILE A  82      52.660  46.282  41.659  1.00  0.00           H
ATOM   1195  C   ILE A  82      50.088  50.302  39.311  1.00  0.00           C
ATOM   1196  O   ILE A  82      50.593  51.259  38.759  1.00  0.00           O
ATOM   1197  N   THR A  83      48.975  50.239  40.088  1.00  0.00           N
ATOM   1198  H   THR A  83      48.756  49.328  40.472  1.00  0.00           H
ATOM   1199  CA  THR A  83      48.232  51.478  40.402  1.00  0.00           C
ATOM   1200  HA  THR A  83      48.304  52.054  39.476  1.00  0.00           H
ATOM   1201  CB  THR A  83      46.742  51.119  40.665  1.00  0.00           C
ATOM   1202  HB  THR A  83      46.177  51.987  41.011  1.00  0.00           H
ATOM   1203  CG2 THR A  83      46.118  50.521  39.467  1.00  0.00           C
ATOM   1204 1HG2 THR A  83      46.319  51.189  38.634  1.00  0.00           H
ATOM   1205 2HG2 THR A  83      46.452  49.496  39.308  1.00  0.00           H
ATOM   1206 3HG2 THR A  83      45.033  50.595  39.562  1.00  0.00           H
ATOM   1207  OG1 THR A  83      46.659  50.182  41.762  1.00  0.00           O
ATOM   1208  HG1 THR A  83      46.141  49.417  41.494  1.00  0.00           H
ATOM   1209  C   THR A  83      48.727  52.366  41.583  1.00  0.00           C
ATOM   1210  O   THR A  83      49.525  51.886  42.332  1.00  0.00           O
ATOM   1211  N   ARG A  84      48.280  53.595  41.675  1.00  0.00           N
ATOM   1212  H   ARG A  84      47.605  53.946  40.998  1.00  0.00           H
ATOM   1213  CA  ARG A  84      48.517  54.475  42.815  1.00  0.00           C
ATOM   1214  HA  ARG A  84      49.547  54.462  43.164  1.00  0.00           H
ATOM   1215  CB  ARG A  84      48.380  55.927  42.340  1.00  0.00           C
ATOM   1216  HB1 ARG A  84      47.325  56.226  42.378  1.00  0.00           H
ATOM   1217  HB2 ARG A  84      48.660  55.982  41.282  1.00  0.00           H
ATOM   1218  CG  ARG A  84      49.101  56.957  43.161  1.00  0.00           C
ATOM   1219  HG1 ARG A  84      50.192  56.892  43.053  1.00  0.00           H
ATOM   1220  HG2 ARG A  84      48.874  56.829  44.212  1.00  0.00           H
ATOM   1221  CD  ARG A  84      48.693  58.375  42.705  1.00  0.00           C
ATOM   1222  HD1 ARG A  84      47.635  58.446  42.961  1.00  0.00           H
ATOM   1223  HD2 ARG A  84      48.806  58.538  41.639  1.00  0.00           H
ATOM   1224  NE  ARG A  84      49.317  59.445  43.589  1.00  0.00           N
ATOM   1225  HE  ARG A  84      50.135  59.073  44.056  1.00  0.00           H
ATOM   1226  CZ  ARG A  84      48.833  60.603  43.970  1.00  0.00           C
ATOM   1227  NH1 ARG A  84      47.773  61.167  43.548  1.00  0.00           N
ATOM   1228 1HH1 ARG A  84      47.258  60.652  42.851  1.00  0.00           H
ATOM   1229 2HH1 ARG A  84      47.334  61.885  44.103  1.00  0.00           H
ATOM   1230  NH2 ARG A  84      49.503  61.332  44.784  1.00  0.00           N
ATOM   1231 1HH2 ARG A  84      50.380  60.875  44.985  1.00  0.00           H
ATOM   1232 2HH2 ARG A  84      49.595  62.326  44.596  1.00  0.00           H
ATOM   1233  C   ARG A  84      47.533  54.087  43.947  1.00  0.00           C
ATOM   1234  O   ARG A  84      46.386  53.816  43.588  1.00  0.00           O
ATOM   1235  N   PRO A  85      47.984  54.022  45.236  1.00  0.00           N
ATOM   1236  CD  PRO A  85      49.390  54.178  45.637  1.00  0.00           C
ATOM   1237  HD1 PRO A  85      49.760  55.162  45.335  1.00  0.00           H
ATOM   1238  HD2 PRO A  85      49.983  53.357  45.225  1.00  0.00           H
ATOM   1239  CG  PRO A  85      49.353  54.105  47.158  1.00  0.00           C
ATOM   1240  HG1 PRO A  85      49.541  55.084  47.606  1.00  0.00           H
ATOM   1241  HG2 PRO A  85      50.173  53.452  47.458  1.00  0.00           H
ATOM   1242  CB  PRO A  85      48.075  53.459  47.484  1.00  0.00           C
ATOM   1243  HB1 PRO A  85      47.690  53.762  48.456  1.00  0.00           H
ATOM   1244  HB2 PRO A  85      48.295  52.390  47.479  1.00  0.00           H
ATOM   1245  CA  PRO A  85      47.100  53.694  46.358  1.00  0.00           C
ATOM   1246  HA  PRO A  85      46.577  52.743  46.240  1.00  0.00           H
ATOM   1247  C   PRO A  85      46.122  54.780  46.663  1.00  0.00           C
ATOM   1248  O   PRO A  85      46.205  55.873  46.097  1.00  0.00           O
ATOM   1249  N   TRP A  86      45.333  54.624  47.694  1.00  0.00           N
ATOM   1250  H   TRP A  86      45.215  53.707  48.101  1.00  0.00           H
ATOM   1251  CA  TRP A  86      44.603  55.770  48.353  1.00  0.00           C
ATOM   1252  HA  TRP A  86      44.067  56.380  47.623  1.00  0.00           H
ATOM   1253  CB  TRP A  86      43.397  55.238  49.089  1.00  0.00           C
ATOM   1254  HB1 TRP A  86      42.831  54.511  48.503  1.00  0.00           H
ATOM   1255  HB2 TRP A  86      42.715  56.047  49.334  1.00  0.00           H
ATOM   1256  CG  TRP A  86      43.716  54.603  50.404  1.00  0.00           C
ATOM   1257  CD1 TRP A  86      44.404  53.379  50.502  1.00  0.00           C
ATOM   1258  HD1 TRP A  86      44.689  52.698  49.711  1.00  0.00           H
ATOM   1259  NE1 TRP A  86      44.697  53.181  51.816  1.00  0.00           N
ATOM   1260  HE1 TRP A  86      45.109  52.310  52.121  1.00  0.00           H
ATOM   1261  CE2 TRP A  86      44.507  54.309  52.642  1.00  0.00           C
ATOM   1262  CZ2 TRP A  86      44.697  54.606  54.031  1.00  0.00           C
ATOM   1263  HZ2 TRP A  86      44.881  53.767  54.685  1.00  0.00           H
ATOM   1264  CH2 TRP A  86      44.311  55.816  54.560  1.00  0.00           C
ATOM   1265  HH2 TRP A  86      44.343  56.042  55.609  1.00  0.00           H
ATOM   1266  CZ3 TRP A  86      43.727  56.758  53.696  1.00  0.00           C
ATOM   1267  HZ3 TRP A  86      43.423  57.684  54.136  1.00  0.00           H
ATOM   1268  CE3 TRP A  86      43.462  56.488  52.317  1.00  0.00           C
ATOM   1269  HE3 TRP A  86      42.997  57.283  51.766  1.00  0.00           H
ATOM   1270  CD2 TRP A  86      43.818  55.225  51.751  1.00  0.00           C
ATOM   1271  C   TRP A  86      45.514  56.714  49.163  1.00  0.00           C
ATOM   1272  O   TRP A  86      45.242  57.917  49.319  1.00  0.00           O
ATOM   1273  N   SER A  87      46.567  56.115  49.708  1.00  0.00           N
ATOM   1274  H   SER A  87      46.556  55.123  49.931  1.00  0.00           H
ATOM   1275  CA  SER A  87      47.555  56.968  50.416  1.00  0.00           C
ATOM   1276  HA  SER A  87      47.775  57.809  49.755  1.00  0.00           H
ATOM   1277  CB  SER A  87      47.022  57.530  51.763  1.00  0.00           C
ATOM   1278  HB1 SER A  87      46.162  58.179  51.648  1.00  0.00           H
ATOM   1279  HB2 SER A  87      47.853  58.160  52.066  1.00  0.00           H
ATOM   1280  OG  SER A  87      46.892  56.676  52.854  1.00  0.00           O
ATOM   1281  HG  SER A  87      45.977  56.553  53.128  1.00  0.00           H
ATOM   1282  C   SER A  87      48.916  56.256  50.579  1.00  0.00           C
ATOM   1283  O   SER A  87      48.954  54.966  50.516  1.00  0.00           O
ATOM   1284  N   PRO A  88      50.007  56.903  50.984  1.00  0.00           N
ATOM   1285  CD  PRO A  88      50.190  58.329  50.803  1.00  0.00           C
ATOM   1286  HD1 PRO A  88      49.833  58.911  51.657  1.00  0.00           H
ATOM   1287  HD2 PRO A  88      49.765  58.611  49.842  1.00  0.00           H
ATOM   1288  CG  PRO A  88      51.691  58.526  50.692  1.00  0.00           C
ATOM   1289  HG1 PRO A  88      51.946  59.562  50.930  1.00  0.00           H
ATOM   1290  HG2 PRO A  88      51.872  58.374  49.628  1.00  0.00           H
ATOM   1291  CB  PRO A  88      52.291  57.433  51.559  1.00  0.00           C
ATOM   1292  HB1 PRO A  88      52.240  57.881  52.554  1.00  0.00           H
ATOM   1293  HB2 PRO A  88      53.294  57.136  51.251  1.00  0.00           H
ATOM   1294  CA  PRO A  88      51.287  56.308  51.297  1.00  0.00           C
ATOM   1295  HA  PRO A  88      51.633  55.869  50.367  1.00  0.00           H
ATOM   1296  C   PRO A  88      51.236  55.286  52.465  1.00  0.00           C
ATOM   1297  O   PRO A  88      52.018  54.393  52.505  1.00  0.00           O
ATOM   1298  N   ALA A  89      50.108  55.302  53.241  1.00  0.00           N
ATOM   1299  H   ALA A  89      49.430  56.045  53.084  1.00  0.00           H
ATOM   1300  CA  ALA A  89      49.870  54.295  54.288  1.00  0.00           C
ATOM   1301  HA  ALA A  89      50.643  54.418  55.035  1.00  0.00           H
ATOM   1302  CB  ALA A  89      48.507  54.587  54.884  1.00  0.00           C
ATOM   1303  HB1 ALA A  89      47.731  54.254  54.185  1.00  0.00           H
ATOM   1304  HB2 ALA A  89      48.315  54.060  55.824  1.00  0.00           H
ATOM   1305  HB3 ALA A  89      48.365  55.658  55.007  1.00  0.00           H
ATOM   1306  C   ALA A  89      49.887  52.810  53.746  1.00  0.00           C
ATOM   1307  O   ALA A  89      50.107  51.830  54.450  1.00  0.00           O
ATOM   1308  N   ARG A  90      49.558  52.668  52.419  1.00  0.00           N
ATOM   1309  H   ARG A  90      49.384  53.477  51.830  1.00  0.00           H
ATOM   1310  CA  ARG A  90      49.581  51.450  51.569  1.00  0.00           C
ATOM   1311  HA  ARG A  90      49.533  50.584  52.232  1.00  0.00           H
ATOM   1312  CB  ARG A  90      48.252  51.373  50.880  1.00  0.00           C
ATOM   1313  HB1 ARG A  90      48.196  52.103  50.065  1.00  0.00           H
ATOM   1314  HB2 ARG A  90      47.487  51.635  51.613  1.00  0.00           H
ATOM   1315  CG  ARG A  90      47.817  49.996  50.314  1.00  0.00           C
ATOM   1316  HG1 ARG A  90      47.818  49.274  51.128  1.00  0.00           H
ATOM   1317  HG2 ARG A  90      48.546  49.671  49.558  1.00  0.00           H
ATOM   1318  CD  ARG A  90      46.507  50.017  49.562  1.00  0.00           C
ATOM   1319  HD1 ARG A  90      46.482  50.638  48.658  1.00  0.00           H
ATOM   1320  HD2 ARG A  90      45.769  50.462  50.236  1.00  0.00           H
ATOM   1321  NE  ARG A  90      46.099  48.635  49.292  1.00  0.00           N
ATOM   1322  HE  ARG A  90      46.530  47.905  49.837  1.00  0.00           H
ATOM   1323  CZ  ARG A  90      45.374  48.231  48.307  1.00  0.00           C
ATOM   1324  NH1 ARG A  90      44.573  48.961  47.648  1.00  0.00           N
ATOM   1325 1HH1 ARG A  90      44.540  49.947  47.817  1.00  0.00           H
ATOM   1326 2HH1 ARG A  90      44.035  48.527  46.910  1.00  0.00           H
ATOM   1327  NH2 ARG A  90      45.403  46.966  47.992  1.00  0.00           N
ATOM   1328 1HH2 ARG A  90      46.119  46.367  48.385  1.00  0.00           H
ATOM   1329 2HH2 ARG A  90      44.798  46.623  47.262  1.00  0.00           H
ATOM   1330  C   ARG A  90      50.764  51.185  50.703  1.00  0.00           C
ATOM   1331  O   ARG A  90      50.849  50.103  50.137  1.00  0.00           O
ATOM   1332  N   ARG A  91      51.718  52.182  50.646  1.00  0.00           N
ATOM   1333  H   ARG A  91      51.540  53.033  51.168  1.00  0.00           H
ATOM   1334  CA  ARG A  91      53.054  52.130  49.888  1.00  0.00           C
ATOM   1335  HA  ARG A  91      52.882  52.179  48.805  1.00  0.00           H
ATOM   1336  CB  ARG A  91      53.871  53.337  50.213  1.00  0.00           C
ATOM   1337  HB1 ARG A  91      54.006  53.310  51.289  1.00  0.00           H
ATOM   1338  HB2 ARG A  91      53.304  54.238  49.984  1.00  0.00           H
ATOM   1339  CG  ARG A  91      55.274  53.415  49.625  1.00  0.00           C
ATOM   1340  HG1 ARG A  91      55.854  52.498  49.719  1.00  0.00           H
ATOM   1341  HG2 ARG A  91      55.786  54.092  50.302  1.00  0.00           H
ATOM   1342  CD  ARG A  91      55.338  54.017  48.230  1.00  0.00           C
ATOM   1343  HD1 ARG A  91      56.297  54.531  48.177  1.00  0.00           H
ATOM   1344  HD2 ARG A  91      54.556  54.766  48.123  1.00  0.00           H
ATOM   1345  NE  ARG A  91      55.087  52.989  47.234  1.00  0.00           N
ATOM   1346  HE  ARG A  91      55.760  52.260  47.059  1.00  0.00           H
ATOM   1347  CZ  ARG A  91      54.113  52.954  46.313  1.00  0.00           C
ATOM   1348  NH1 ARG A  91      53.100  53.780  46.216  1.00  0.00           N
ATOM   1349 1HH1 ARG A  91      53.011  54.562  46.847  1.00  0.00           H
ATOM   1350 2HH1 ARG A  91      52.615  53.790  45.326  1.00  0.00           H
ATOM   1351  NH2 ARG A  91      54.076  51.977  45.431  1.00  0.00           N
ATOM   1352 1HH2 ARG A  91      54.779  51.263  45.537  1.00  0.00           H
ATOM   1353 2HH2 ARG A  91      53.331  52.065  44.743  1.00  0.00           H
ATOM   1354  C   ARG A  91      53.780  50.811  49.985  1.00  0.00           C
ATOM   1355  O   ARG A  91      53.976  50.151  48.959  1.00  0.00           O
ATOM   1356  N   PRO A  92      54.200  50.288  51.146  1.00  0.00           N
ATOM   1357  CD  PRO A  92      53.945  50.941  52.506  1.00  0.00           C
ATOM   1358  HD1 PRO A  92      52.930  51.325  52.645  1.00  0.00           H
ATOM   1359  HD2 PRO A  92      54.669  51.723  52.730  1.00  0.00           H
ATOM   1360  CG  PRO A  92      54.233  49.886  53.448  1.00  0.00           C
ATOM   1361  HG1 PRO A  92      53.355  49.267  53.587  1.00  0.00           H
ATOM   1362  HG2 PRO A  92      54.493  50.236  54.452  1.00  0.00           H
ATOM   1363  CB  PRO A  92      55.217  48.947  52.784  1.00  0.00           C
ATOM   1364  HB1 PRO A  92      55.054  47.932  53.145  1.00  0.00           H
ATOM   1365  HB2 PRO A  92      56.219  49.362  52.845  1.00  0.00           H
ATOM   1366  CA  PRO A  92      54.827  48.973  51.273  1.00  0.00           C
ATOM   1367  HA  PRO A  92      55.739  48.898  50.694  1.00  0.00           H
ATOM   1368  C   PRO A  92      53.936  47.767  50.848  1.00  0.00           C
ATOM   1369  O   PRO A  92      54.399  46.733  50.427  1.00  0.00           O
ATOM   1370  N   GLU A  93      52.631  47.874  50.918  1.00  0.00           N
ATOM   1371  H   GLU A  93      52.216  48.739  51.235  1.00  0.00           H
ATOM   1372  CA  GLU A  93      51.738  46.864  50.499  1.00  0.00           C
ATOM   1373  HA  GLU A  93      52.083  45.911  50.905  1.00  0.00           H
ATOM   1374  CB  GLU A  93      50.245  47.178  51.003  1.00  0.00           C
ATOM   1375  HB1 GLU A  93      49.812  47.815  50.237  1.00  0.00           H
ATOM   1376  HB2 GLU A  93      50.177  47.613  52.003  1.00  0.00           H
ATOM   1377  CG  GLU A  93      49.464  45.896  51.046  1.00  0.00           C
ATOM   1378  HG1 GLU A  93      49.928  45.131  51.664  1.00  0.00           H
ATOM   1379  HG2 GLU A  93      49.451  45.348  50.103  1.00  0.00           H
ATOM   1380  CD  GLU A  93      47.999  46.172  51.458  1.00  0.00           C
ATOM   1381  OE1 GLU A  93      47.189  46.428  50.525  1.00  0.00           O
ATOM   1382  OE2 GLU A  93      47.684  46.225  52.680  1.00  0.00           O
ATOM   1383  C   GLU A  93      51.744  46.743  48.967  1.00  0.00           C
ATOM   1384  O   GLU A  93      51.917  45.646  48.460  1.00  0.00           O
ATOM   1385  N   VAL A  94      51.612  47.865  48.262  1.00  0.00           N
ATOM   1386  H   VAL A  94      51.549  48.720  48.792  1.00  0.00           H
ATOM   1387  CA  VAL A  94      51.626  47.915  46.760  1.00  0.00           C
ATOM   1388  HA  VAL A  94      50.880  47.250  46.302  1.00  0.00           H
ATOM   1389  CB  VAL A  94      51.451  49.407  46.337  1.00  0.00           C
ATOM   1390  HB  VAL A  94      52.203  50.000  46.859  1.00  0.00           H
ATOM   1391  CG1 VAL A  94      51.708  49.504  44.800  1.00  0.00           C
ATOM   1392 1HG1 VAL A  94      51.462  50.508  44.459  1.00  0.00           H
ATOM   1393 2HG1 VAL A  94      52.739  49.265  44.570  1.00  0.00           H
ATOM   1394 3HG1 VAL A  94      51.208  48.791  44.147  1.00  0.00           H
ATOM   1395  CG2 VAL A  94      50.081  49.979  46.802  1.00  0.00           C
ATOM   1396 1HG2 VAL A  94      49.262  49.278  46.633  1.00  0.00           H
ATOM   1397 2HG2 VAL A  94      50.090  50.362  47.827  1.00  0.00           H
ATOM   1398 3HG2 VAL A  94      49.883  50.824  46.138  1.00  0.00           H
ATOM   1399  C   VAL A  94      53.003  47.428  46.300  1.00  0.00           C
ATOM   1400  O   VAL A  94      53.010  46.631  45.387  1.00  0.00           O
ATOM   1401  N   ASP A  95      54.029  47.954  46.967  1.00  0.00           N
ATOM   1402  H   ASP A  95      53.863  48.694  47.641  1.00  0.00           H
ATOM   1403  CA  ASP A  95      55.422  47.506  46.610  1.00  0.00           C
ATOM   1404  HA  ASP A  95      55.643  47.587  45.538  1.00  0.00           H
ATOM   1405  CB  ASP A  95      56.457  48.454  47.188  1.00  0.00           C
ATOM   1406  HB1 ASP A  95      57.450  48.016  47.136  1.00  0.00           H
ATOM   1407  HB2 ASP A  95      56.325  48.526  48.267  1.00  0.00           H
ATOM   1408  CG  ASP A  95      56.403  49.885  46.515  1.00  0.00           C
ATOM   1409  OD1 ASP A  95      57.064  50.848  47.019  1.00  0.00           O
ATOM   1410  OD2 ASP A  95      55.856  50.067  45.399  1.00  0.00           O
ATOM   1411  C   ASP A  95      55.793  46.071  46.932  1.00  0.00           C
ATOM   1412  O   ASP A  95      56.583  45.465  46.132  1.00  0.00           O
ATOM   1413  N   GLY A  96      55.337  45.600  48.080  1.00  0.00           N
ATOM   1414  H   GLY A  96      54.892  46.324  48.615  1.00  0.00           H
ATOM   1415  CA  GLY A  96      55.385  44.209  48.529  1.00  0.00           C
ATOM   1416  HA1 GLY A  96      54.802  44.227  49.458  1.00  0.00           H
ATOM   1417  HA2 GLY A  96      56.408  43.956  48.800  1.00  0.00           H
ATOM   1418  C   GLY A  96      54.833  43.137  47.600  1.00  0.00           C
ATOM   1419  O   GLY A  96      55.425  42.069  47.626  1.00  0.00           O
ATOM   1420  N   VAL A  97      53.834  43.454  46.796  1.00  0.00           N
ATOM   1421  H   VAL A  97      53.375  44.356  46.857  1.00  0.00           H
ATOM   1422  CA  VAL A  97      53.486  42.622  45.576  1.00  0.00           C
ATOM   1423  HA  VAL A  97      53.837  41.591  45.715  1.00  0.00           H
ATOM   1424  CB  VAL A  97      51.946  42.515  45.358  1.00  0.00           C
ATOM   1425  HB  VAL A  97      51.770  41.900  44.469  1.00  0.00           H
ATOM   1426  CG1 VAL A  97      51.489  41.649  46.557  1.00  0.00           C
ATOM   1427 1HG1 VAL A  97      52.159  41.775  47.407  1.00  0.00           H
ATOM   1428 2HG1 VAL A  97      50.479  41.817  46.920  1.00  0.00           H
ATOM   1429 3HG1 VAL A  97      51.590  40.598  46.272  1.00  0.00           H
ATOM   1430  CG2 VAL A  97      51.203  43.871  45.258  1.00  0.00           C
ATOM   1431 1HG2 VAL A  97      50.135  43.726  45.161  1.00  0.00           H
ATOM   1432 2HG2 VAL A  97      51.251  44.406  46.207  1.00  0.00           H
ATOM   1433 3HG2 VAL A  97      51.669  44.400  44.429  1.00  0.00           H
ATOM   1434  C   VAL A  97      54.177  42.964  44.261  1.00  0.00           C
ATOM   1435  O   VAL A  97      54.668  42.058  43.605  1.00  0.00           O
ATOM   1436  N   ARG A  98      54.455  44.212  43.991  1.00  0.00           N
ATOM   1437  H   ARG A  98      54.186  44.929  44.649  1.00  0.00           H
ATOM   1438  CA  ARG A  98      55.296  44.607  42.824  1.00  0.00           C
ATOM   1439  HA  ARG A  98      54.773  44.519  41.876  1.00  0.00           H
ATOM   1440  CB  ARG A  98      55.839  46.029  43.030  1.00  0.00           C
ATOM   1441  HB1 ARG A  98      56.583  45.967  43.827  1.00  0.00           H
ATOM   1442  HB2 ARG A  98      54.995  46.647  43.331  1.00  0.00           H
ATOM   1443  CG  ARG A  98      56.670  46.694  41.898  1.00  0.00           C
ATOM   1444  HG1 ARG A  98      55.894  47.000  41.197  1.00  0.00           H
ATOM   1445  HG2 ARG A  98      57.296  45.926  41.439  1.00  0.00           H
ATOM   1446  CD  ARG A  98      57.547  47.819  42.423  1.00  0.00           C
ATOM   1447  HD1 ARG A  98      58.257  48.096  41.644  1.00  0.00           H
ATOM   1448  HD2 ARG A  98      58.201  47.415  43.197  1.00  0.00           H
ATOM   1449  NE  ARG A  98      56.744  48.916  42.774  1.00  0.00           N
ATOM   1450  HE  ARG A  98      56.423  49.076  43.729  1.00  0.00           H
ATOM   1451  CZ  ARG A  98      56.604  49.940  42.047  1.00  0.00           C
ATOM   1452  NH1 ARG A  98      56.076  51.055  42.476  1.00  0.00           N
ATOM   1453 1HH1 ARG A  98      55.842  51.061  43.462  1.00  0.00           H
ATOM   1454 2HH1 ARG A  98      55.965  51.880  41.903  1.00  0.00           H
ATOM   1455  NH2 ARG A  98      57.012  49.998  40.818  1.00  0.00           N
ATOM   1456 1HH2 ARG A  98      57.408  49.254  40.286  1.00  0.00           H
ATOM   1457 2HH2 ARG A  98      57.044  50.927  40.406  1.00  0.00           H
ATOM   1458  C   ARG A  98      56.592  43.740  42.718  1.00  0.00           C
ATOM   1459  O   ARG A  98      56.853  43.114  41.683  1.00  0.00           O
ATOM   1460  N   LYS A  99      57.374  43.732  43.767  1.00  0.00           N
ATOM   1461  H   LYS A  99      57.144  44.264  44.595  1.00  0.00           H
ATOM   1462  CA  LYS A  99      58.660  42.980  43.983  1.00  0.00           C
ATOM   1463  HA  LYS A  99      59.264  43.309  43.143  1.00  0.00           H
ATOM   1464  CB  LYS A  99      59.301  43.431  45.277  1.00  0.00           C
ATOM   1465  HB1 LYS A  99      60.097  42.797  45.671  1.00  0.00           H
ATOM   1466  HB2 LYS A  99      58.562  43.460  46.078  1.00  0.00           H
ATOM   1467  CG  LYS A  99      60.063  44.734  45.119  1.00  0.00           C
ATOM   1468  HG1 LYS A  99      59.433  45.554  44.773  1.00  0.00           H
ATOM   1469  HG2 LYS A  99      60.851  44.620  44.376  1.00  0.00           H
ATOM   1470  CD  LYS A  99      60.618  45.153  46.467  1.00  0.00           C
ATOM   1471  HD1 LYS A  99      61.253  46.016  46.228  1.00  0.00           H
ATOM   1472  HD2 LYS A  99      61.223  44.362  46.906  1.00  0.00           H
ATOM   1473  CE  LYS A  99      59.692  45.669  47.558  1.00  0.00           C
ATOM   1474  HE1 LYS A  99      58.919  44.949  47.850  1.00  0.00           H
ATOM   1475  HE2 LYS A  99      59.142  46.521  47.180  1.00  0.00           H
ATOM   1476  NZ  LYS A  99      60.396  46.052  48.800  1.00  0.00           N
ATOM   1477  HZ1 LYS A  99      60.663  47.022  48.769  1.00  0.00           H
ATOM   1478  HZ2 LYS A  99      59.652  46.001  49.472  1.00  0.00           H
ATOM   1479  HZ3 LYS A  99      61.226  45.483  48.938  1.00  0.00           H
ATOM   1480  C   LYS A  99      58.532  41.437  43.905  1.00  0.00           C
ATOM   1481  O   LYS A  99      59.510  40.784  43.667  1.00  0.00           O
ATOM   1482  N   ALA A 100      57.322  40.929  44.089  1.00  0.00           N
ATOM   1483  H   ALA A 100      56.607  41.605  44.313  1.00  0.00           H
ATOM   1484  CA  ALA A 100      57.002  39.513  43.953  1.00  0.00           C
ATOM   1485  HA  ALA A 100      57.915  38.928  44.077  1.00  0.00           H
ATOM   1486  CB  ALA A 100      56.221  39.107  45.100  1.00  0.00           C
ATOM   1487  HB1 ALA A 100      56.057  38.030  45.089  1.00  0.00           H
ATOM   1488  HB2 ALA A 100      56.594  39.385  46.084  1.00  0.00           H
ATOM   1489  HB3 ALA A 100      55.240  39.596  45.058  1.00  0.00           H
ATOM   1490  C   ALA A 100      56.423  39.214  42.547  1.00  0.00           C
ATOM   1491  O   ALA A 100      56.666  38.092  42.051  1.00  0.00           O
ATOM   1492  N   LEU A 101      55.927  40.188  41.774  1.00  0.00           N
ATOM   1493  H   LEU A 101      55.607  41.039  42.220  1.00  0.00           H
ATOM   1494  CA  LEU A 101      55.558  40.024  40.344  1.00  0.00           C
ATOM   1495  HA  LEU A 101      55.188  39.008  40.207  1.00  0.00           H
ATOM   1496  CB  LEU A 101      54.389  40.951  39.959  1.00  0.00           C
ATOM   1497  HB1 LEU A 101      54.455  41.083  38.887  1.00  0.00           H
ATOM   1498  HB2 LEU A 101      54.652  41.971  40.219  1.00  0.00           H
ATOM   1499  CG  LEU A 101      52.952  40.573  40.298  1.00  0.00           C
ATOM   1500  HG  LEU A 101      52.983  40.358  41.366  1.00  0.00           H
ATOM   1501  CD1 LEU A 101      51.986  41.719  40.062  1.00  0.00           C
ATOM   1502 1HD1 LEU A 101      52.257  42.667  40.530  1.00  0.00           H
ATOM   1503 2HD1 LEU A 101      51.790  41.955  39.022  1.00  0.00           H
ATOM   1504 3HD1 LEU A 101      50.989  41.514  40.459  1.00  0.00           H
ATOM   1505  CD2 LEU A 101      52.388  39.401  39.555  1.00  0.00           C
ATOM   1506 1HD2 LEU A 101      52.187  39.764  38.545  1.00  0.00           H
ATOM   1507 2HD2 LEU A 101      53.180  38.669  39.398  1.00  0.00           H
ATOM   1508 3HD2 LEU A 101      51.463  38.967  39.907  1.00  0.00           H
ATOM   1509  C   LEU A 101      56.751  40.256  39.406  1.00  0.00           C
ATOM   1510  O   LEU A 101      56.854  39.630  38.320  1.00  0.00           O
ATOM   1511  N   GLN A 102      57.654  41.127  39.848  1.00  0.00           N
ATOM   1512  H   GLN A 102      57.399  41.700  40.643  1.00  0.00           H
ATOM   1513  CA  GLN A 102      59.038  41.174  39.290  1.00  0.00           C
ATOM   1514  HA  GLN A 102      58.917  41.457  38.248  1.00  0.00           H
ATOM   1515  CB  GLN A 102      59.756  42.359  39.897  1.00  0.00           C
ATOM   1516  HB1 GLN A 102      59.837  42.155  40.964  1.00  0.00           H
ATOM   1517  HB2 GLN A 102      59.092  43.210  39.749  1.00  0.00           H
ATOM   1518  CG  GLN A 102      61.132  42.591  39.266  1.00  0.00           C
ATOM   1519  HG1 GLN A 102      60.948  42.892  38.233  1.00  0.00           H
ATOM   1520  HG2 GLN A 102      61.736  41.692  39.383  1.00  0.00           H
ATOM   1521  CD  GLN A 102      61.855  43.739  40.045  1.00  0.00           C
ATOM   1522  OE1 GLN A 102      61.275  44.408  40.906  1.00  0.00           O
ATOM   1523  NE2 GLN A 102      63.131  43.908  39.703  1.00  0.00           N
ATOM   1524 1HE2 GLN A 102      63.490  43.276  39.002  1.00  0.00           H
ATOM   1525 2HE2 GLN A 102      63.694  44.519  40.279  1.00  0.00           H
ATOM   1526  C   GLN A 102      59.869  39.888  39.464  1.00  0.00           C
ATOM   1527  O   GLN A 102      60.618  39.473  38.545  1.00  0.00           O
ATOM   1528  N   ASP A 103      59.700  39.191  40.555  1.00  0.00           N
ATOM   1529  H   ASP A 103      59.158  39.547  41.331  1.00  0.00           H
ATOM   1530  CA  ASP A 103      60.191  37.818  40.770  1.00  0.00           C
ATOM   1531  HA  ASP A 103      61.237  37.798  40.456  1.00  0.00           H
ATOM   1532  CB  ASP A 103      60.031  37.336  42.203  1.00  0.00           C
ATOM   1533  HB1 ASP A 103      58.999  37.017  42.359  1.00  0.00           H
ATOM   1534  HB2 ASP A 103      60.087  38.186  42.887  1.00  0.00           H
ATOM   1535  CG  ASP A 103      60.951  36.165  42.629  1.00  0.00           C
ATOM   1536  OD1 ASP A 103      61.049  36.025  43.908  1.00  0.00           O
ATOM   1537  OD2 ASP A 103      61.696  35.468  41.834  1.00  0.00           O
ATOM   1538  C   ASP A 103      59.576  36.841  39.722  1.00  0.00           C
ATOM   1539  O   ASP A 103      60.270  36.124  39.013  1.00  0.00           O
ATOM   1540  N   LEU A 104      58.316  37.101  39.424  1.00  0.00           N
ATOM   1541  H   LEU A 104      57.721  37.720  39.946  1.00  0.00           H
ATOM   1542  CA  LEU A 104      57.722  36.219  38.365  1.00  0.00           C
ATOM   1543  HA  LEU A 104      58.033  35.180  38.503  1.00  0.00           H
ATOM   1544  CB  LEU A 104      56.182  36.185  38.662  1.00  0.00           C
ATOM   1545  HB1 LEU A 104      55.651  36.197  37.708  1.00  0.00           H
ATOM   1546  HB2 LEU A 104      55.930  37.130  39.161  1.00  0.00           H
ATOM   1547  CG  LEU A 104      55.697  34.968  39.463  1.00  0.00           C
ATOM   1548  HG  LEU A 104      56.039  34.096  38.913  1.00  0.00           H
ATOM   1549  CD1 LEU A 104      56.231  34.840  40.842  1.00  0.00           C
ATOM   1550 1HD1 LEU A 104      55.661  34.112  41.426  1.00  0.00           H
ATOM   1551 2HD1 LEU A 104      57.252  34.442  40.808  1.00  0.00           H
ATOM   1552 3HD1 LEU A 104      56.298  35.801  41.337  1.00  0.00           H
ATOM   1553  CD2 LEU A 104      54.166  34.992  39.572  1.00  0.00           C
ATOM   1554 1HD2 LEU A 104      53.818  34.134  40.158  1.00  0.00           H
ATOM   1555 2HD2 LEU A 104      53.749  35.903  40.006  1.00  0.00           H
ATOM   1556 3HD2 LEU A 104      53.792  34.864  38.561  1.00  0.00           H
ATOM   1557  C   LEU A 104      58.090  36.572  36.873  1.00  0.00           C
ATOM   1558  O   LEU A 104      57.698  35.884  35.937  1.00  0.00           O
ATOM   1559  N   GLY A 105      58.917  37.609  36.700  1.00  0.00           N
ATOM   1560  H   GLY A 105      59.267  38.057  37.534  1.00  0.00           H
ATOM   1561  CA  GLY A 105      59.514  38.091  35.492  1.00  0.00           C
ATOM   1562  HA1 GLY A 105      59.707  37.161  34.971  1.00  0.00           H
ATOM   1563  HA2 GLY A 105      60.441  38.617  35.723  1.00  0.00           H
ATOM   1564  C   GLY A 105      58.539  38.939  34.618  1.00  0.00           C
ATOM   1565  O   GLY A 105      58.758  38.975  33.368  1.00  0.00           O
ATOM   1566  N   LEU A 106      57.484  39.528  35.245  1.00  0.00           N
ATOM   1567  H   LEU A 106      57.379  39.346  36.241  1.00  0.00           H
ATOM   1568  CA  LEU A 106      56.720  40.574  34.584  1.00  0.00           C
ATOM   1569  HA  LEU A 106      56.607  40.240  33.549  1.00  0.00           H
ATOM   1570  CB  LEU A 106      55.389  40.748  35.319  1.00  0.00           C
ATOM   1571  HB1 LEU A 106      54.940  41.673  34.939  1.00  0.00           H
ATOM   1572  HB2 LEU A 106      55.589  40.765  36.395  1.00  0.00           H
ATOM   1573  CG  LEU A 106      54.394  39.616  35.139  1.00  0.00           C
ATOM   1574  HG  LEU A 106      54.943  38.732  35.441  1.00  0.00           H
ATOM   1575  CD1 LEU A 106      53.279  39.746  36.193  1.00  0.00           C
ATOM   1576 1HD1 LEU A 106      52.535  39.004  35.914  1.00  0.00           H
ATOM   1577 2HD1 LEU A 106      53.728  39.710  37.177  1.00  0.00           H
ATOM   1578 3HD1 LEU A 106      52.717  40.671  36.052  1.00  0.00           H
ATOM   1579  CD2 LEU A 106      53.815  39.528  33.758  1.00  0.00           C
ATOM   1580 1HD2 LEU A 106      53.248  40.454  33.638  1.00  0.00           H
ATOM   1581 2HD2 LEU A 106      54.486  39.507  32.896  1.00  0.00           H
ATOM   1582 3HD2 LEU A 106      53.229  38.608  33.666  1.00  0.00           H
ATOM   1583  C   LEU A 106      57.582  41.796  34.432  1.00  0.00           C
ATOM   1584  O   LEU A 106      58.528  42.082  35.199  1.00  0.00           O
ATOM   1585  N   ARG A 107      57.235  42.600  33.402  1.00  0.00           N
ATOM   1586  H   ARG A 107      56.500  42.239  32.814  1.00  0.00           H
ATOM   1587  CA  ARG A 107      57.809  43.968  33.104  1.00  0.00           C
ATOM   1588  HA  ARG A 107      58.837  43.978  33.471  1.00  0.00           H
ATOM   1589  CB  ARG A 107      57.979  44.099  31.577  1.00  0.00           C
ATOM   1590  HB1 ARG A 107      58.151  45.167  31.433  1.00  0.00           H
ATOM   1591  HB2 ARG A 107      57.078  43.737  31.084  1.00  0.00           H
ATOM   1592  CG  ARG A 107      59.198  43.344  30.990  1.00  0.00           C
ATOM   1593  HG1 ARG A 107      59.041  42.269  31.060  1.00  0.00           H
ATOM   1594  HG2 ARG A 107      60.123  43.495  31.558  1.00  0.00           H
ATOM   1595  CD  ARG A 107      59.447  43.782  29.547  1.00  0.00           C
ATOM   1596  HD1 ARG A 107      60.446  43.521  29.203  1.00  0.00           H
ATOM   1597  HD2 ARG A 107      59.449  44.872  29.588  1.00  0.00           H
ATOM   1598  NE  ARG A 107      58.396  43.290  28.569  1.00  0.00           N
ATOM   1599  HE  ARG A 107      57.915  42.446  28.857  1.00  0.00           H
ATOM   1600  CZ  ARG A 107      58.130  43.824  27.406  1.00  0.00           C
ATOM   1601  NH1 ARG A 107      57.077  43.459  26.747  1.00  0.00           N
ATOM   1602 1HH1 ARG A 107      56.546  42.686  27.105  1.00  0.00           H
ATOM   1603 2HH1 ARG A 107      56.962  43.851  25.819  1.00  0.00           H
ATOM   1604  NH2 ARG A 107      58.811  44.764  26.834  1.00  0.00           N
ATOM   1605 1HH2 ARG A 107      59.578  45.208  27.307  1.00  0.00           H
ATOM   1606 2HH2 ARG A 107      58.432  45.175  25.995  1.00  0.00           H
ATOM   1607  C   ARG A 107      56.923  45.054  33.722  1.00  0.00           C
ATOM   1608  O   ARG A 107      55.694  45.181  33.452  1.00  0.00           O
ATOM   1609  N   ILE A 108      57.535  45.844  34.608  1.00  0.00           N
ATOM   1610  H   ILE A 108      58.541  45.750  34.563  1.00  0.00           H
ATOM   1611  CA  ILE A 108      56.930  46.747  35.628  1.00  0.00           C
ATOM   1612  HA  ILE A 108      55.951  46.324  35.844  1.00  0.00           H
ATOM   1613  CB  ILE A 108      57.731  46.704  36.918  1.00  0.00           C
ATOM   1614  HB  ILE A 108      58.676  47.244  36.781  1.00  0.00           H
ATOM   1615  CG2 ILE A 108      56.849  47.422  37.995  1.00  0.00           C
ATOM   1616 1HG2 ILE A 108      56.589  48.447  37.746  1.00  0.00           H
ATOM   1617 2HG2 ILE A 108      55.902  46.903  38.140  1.00  0.00           H
ATOM   1618 3HG2 ILE A 108      57.411  47.246  38.911  1.00  0.00           H
ATOM   1619  CG1 ILE A 108      58.333  45.356  37.366  1.00  0.00           C
ATOM   1620 1HG1 ILE A 108      58.994  45.492  38.226  1.00  0.00           H
ATOM   1621 2HG1 ILE A 108      58.980  44.979  36.573  1.00  0.00           H
ATOM   1622  CD  ILE A 108      57.233  44.314  37.614  1.00  0.00           C
ATOM   1623  HD1 ILE A 108      57.536  43.350  38.009  1.00  0.00           H
ATOM   1624  HD2 ILE A 108      56.641  44.719  38.443  1.00  0.00           H
ATOM   1625  HD3 ILE A 108      56.576  44.159  36.756  1.00  0.00           H
ATOM   1626  C   ILE A 108      56.777  48.173  35.068  1.00  0.00           C
ATOM   1627  O   ILE A 108      57.781  48.845  34.606  1.00  0.00           O
ATOM   1628  N   VAL A 109      55.555  48.699  35.139  1.00  0.00           N
ATOM   1629  H   VAL A 109      54.831  48.015  35.312  1.00  0.00           H
ATOM   1630  CA  VAL A 109      55.191  50.139  34.991  1.00  0.00           C
ATOM   1631  HA  VAL A 109      56.100  50.723  35.142  1.00  0.00           H
ATOM   1632  CB  VAL A 109      54.644  50.448  33.603  1.00  0.00           C
ATOM   1633  HB  VAL A 109      53.981  51.308  33.742  1.00  0.00           H
ATOM   1634  CG1 VAL A 109      55.654  50.772  32.488  1.00  0.00           C
ATOM   1635 1HG1 VAL A 109      55.940  51.808  32.679  1.00  0.00           H
ATOM   1636 2HG1 VAL A 109      56.450  50.023  32.427  1.00  0.00           H
ATOM   1637 3HG1 VAL A 109      55.234  50.915  31.488  1.00  0.00           H
ATOM   1638  CG2 VAL A 109      53.810  49.286  32.963  1.00  0.00           C
ATOM   1639 1HG2 VAL A 109      54.434  48.416  32.739  1.00  0.00           H
ATOM   1640 2HG2 VAL A 109      52.990  48.999  33.619  1.00  0.00           H
ATOM   1641 3HG2 VAL A 109      53.324  49.612  32.046  1.00  0.00           H
ATOM   1642  C   VAL A 109      54.233  50.478  36.120  1.00  0.00           C
ATOM   1643  O   VAL A 109      53.672  49.640  36.796  1.00  0.00           O
ATOM   1644  N   GLU A 110      54.095  51.796  36.457  1.00  0.00           N
ATOM   1645  H   GLU A 110      54.516  52.441  35.792  1.00  0.00           H
ATOM   1646  CA  GLU A 110      53.258  52.332  37.496  1.00  0.00           C
ATOM   1647  HA  GLU A 110      52.475  51.578  37.630  1.00  0.00           H
ATOM   1648  CB  GLU A 110      53.956  52.332  38.871  1.00  0.00           C
ATOM   1649  HB1 GLU A 110      54.257  51.297  39.061  1.00  0.00           H
ATOM   1650  HB2 GLU A 110      53.252  52.798  39.575  1.00  0.00           H
ATOM   1651  CG  GLU A 110      55.172  53.217  38.731  1.00  0.00           C
ATOM   1652  HG1 GLU A 110      54.917  54.266  38.570  1.00  0.00           H
ATOM   1653  HG2 GLU A 110      55.847  52.868  37.949  1.00  0.00           H
ATOM   1654  CD  GLU A 110      56.010  53.227  40.046  1.00  0.00           C
ATOM   1655  OE1 GLU A 110      57.101  52.628  40.024  1.00  0.00           O
ATOM   1656  OE2 GLU A 110      55.654  53.702  41.095  1.00  0.00           O
ATOM   1657  C   GLU A 110      52.545  53.695  37.171  1.00  0.00           C
ATOM   1658  O   GLU A 110      53.116  54.493  36.418  1.00  0.00           O
ATOM   1659  N   ILE A 111      51.396  53.988  37.746  1.00  0.00           N
ATOM   1660  H   ILE A 111      51.054  53.308  38.412  1.00  0.00           H
ATOM   1661  CA  ILE A 111      50.770  55.423  37.815  1.00  0.00           C
ATOM   1662  HA  ILE A 111      50.911  55.904  36.841  1.00  0.00           H
ATOM   1663  CB  ILE A 111      49.185  55.355  38.158  1.00  0.00           C
ATOM   1664  HB  ILE A 111      49.038  55.035  39.186  1.00  0.00           H
ATOM   1665  CG2 ILE A 111      48.483  56.741  37.991  1.00  0.00           C
ATOM   1666 1HG2 ILE A 111      48.684  57.173  37.015  1.00  0.00           H
ATOM   1667 2HG2 ILE A 111      47.391  56.672  38.031  1.00  0.00           H
ATOM   1668 3HG2 ILE A 111      48.817  57.381  38.814  1.00  0.00           H
ATOM   1669  CG1 ILE A 111      48.499  54.413  37.106  1.00  0.00           C
ATOM   1670 1HG1 ILE A 111      48.999  53.459  37.275  1.00  0.00           H
ATOM   1671 2HG1 ILE A 111      48.716  54.794  36.115  1.00  0.00           H
ATOM   1672  CD  ILE A 111      46.931  54.141  37.369  1.00  0.00           C
ATOM   1673  HD1 ILE A 111      46.631  53.247  36.813  1.00  0.00           H
ATOM   1674  HD2 ILE A 111      46.775  54.052  38.440  1.00  0.00           H
ATOM   1675  HD3 ILE A 111      46.454  55.038  36.979  1.00  0.00           H
ATOM   1676  C   ILE A 111      51.436  56.275  38.845  1.00  0.00           C
ATOM   1677  O   ILE A 111      51.869  55.809  39.879  1.00  0.00           O
ATOM   1678  N   GLY A 112      51.538  57.576  38.485  1.00  0.00           N
ATOM   1679  H   GLY A 112      51.263  57.896  37.570  1.00  0.00           H
ATOM   1680  CA  GLY A 112      52.111  58.635  39.361  1.00  0.00           C
ATOM   1681  HA1 GLY A 112      53.179  58.674  39.145  1.00  0.00           H
ATOM   1682  HA2 GLY A 112      51.874  58.358  40.389  1.00  0.00           H
ATOM   1683  C   GLY A 112      51.510  60.048  39.015  1.00  0.00           C
ATOM   1684  O   GLY A 112      51.715  60.994  39.787  1.00  0.00           O
ATOM   1685  N   ASP A 113      50.831  60.228  37.863  1.00  0.00           N
ATOM   1686  H   ASP A 113      50.842  59.531  37.139  1.00  0.00           H
ATOM   1687  CA  ASP A 113      50.028  61.419  37.556  1.00  0.00           C
ATOM   1688  HA  ASP A 113      50.689  62.282  37.570  1.00  0.00           H
ATOM   1689  CB  ASP A 113      49.504  61.328  36.143  1.00  0.00           C
ATOM   1690  HB1 ASP A 113      48.808  60.482  36.081  1.00  0.00           H
ATOM   1691  HB2 ASP A 113      50.284  61.023  35.446  1.00  0.00           H
ATOM   1692  CG  ASP A 113      48.874  62.608  35.475  1.00  0.00           C
ATOM   1693  OD1 ASP A 113      48.380  63.593  36.180  1.00  0.00           O
ATOM   1694  OD2 ASP A 113      48.889  62.683  34.227  1.00  0.00           O
ATOM   1695  C   ASP A 113      48.981  61.772  38.628  1.00  0.00           C
ATOM   1696  O   ASP A 113      47.972  61.042  38.978  1.00  0.00           O
ATOM   1697  N   GLU A 114      49.036  62.991  39.141  1.00  0.00           N
ATOM   1698  H   GLU A 114      49.673  63.616  38.676  1.00  0.00           H
ATOM   1699  CA  GLU A 114      48.030  63.459  40.163  1.00  0.00           C
ATOM   1700  HA  GLU A 114      48.094  62.857  41.067  1.00  0.00           H
ATOM   1701  CB  GLU A 114      48.407  64.867  40.590  1.00  0.00           C
ATOM   1702  HB1 GLU A 114      47.524  65.256  41.085  1.00  0.00           H
ATOM   1703  HB2 GLU A 114      48.619  65.491  39.722  1.00  0.00           H
ATOM   1704  CG  GLU A 114      49.646  64.996  41.422  1.00  0.00           C
ATOM   1705  HG1 GLU A 114      49.832  66.058  41.286  1.00  0.00           H
ATOM   1706  HG2 GLU A 114      50.439  64.408  40.970  1.00  0.00           H
ATOM   1707  CD  GLU A 114      49.372  64.661  42.974  1.00  0.00           C
ATOM   1708  OE1 GLU A 114      48.304  65.168  43.484  1.00  0.00           O
ATOM   1709  OE2 GLU A 114      50.154  63.875  43.554  1.00  0.00           O
ATOM   1710  C   GLU A 114      46.642  63.455  39.639  1.00  0.00           C
ATOM   1711  O   GLU A 114      45.707  63.576  40.430  1.00  0.00           O
ATOM   1712  N   ASN A 115      46.434  63.468  38.280  1.00  0.00           N
ATOM   1713  H   ASN A 115      47.214  63.357  37.640  1.00  0.00           H
ATOM   1714  CA  ASN A 115      45.116  63.499  37.683  1.00  0.00           C
ATOM   1715  HA  ASN A 115      44.462  63.893  38.453  1.00  0.00           H
ATOM   1716  CB  ASN A 115      45.110  64.507  36.570  1.00  0.00           C
ATOM   1717  HB1 ASN A 115      44.095  64.644  36.195  1.00  0.00           H
ATOM   1718  HB2 ASN A 115      45.755  64.140  35.776  1.00  0.00           H
ATOM   1719  CG  ASN A 115      45.736  65.835  36.931  1.00  0.00           C
ATOM   1720  OD1 ASN A 115      45.238  66.739  37.506  1.00  0.00           O
ATOM   1721  ND2 ASN A 115      47.040  65.994  36.700  1.00  0.00           N
ATOM   1722 1HD2 ASN A 115      47.504  65.273  36.160  1.00  0.00           H
ATOM   1723 2HD2 ASN A 115      47.551  66.775  37.089  1.00  0.00           H
ATOM   1724  C   ASN A 115      44.561  62.180  37.275  1.00  0.00           C
ATOM   1725  O   ASN A 115      43.370  62.025  36.997  1.00  0.00           O
ATOM   1726  N   ALA A 116      45.367  61.090  37.263  1.00  0.00           N
ATOM   1727  H   ALA A 116      46.297  61.177  37.666  1.00  0.00           H
ATOM   1728  CA  ALA A 116      45.069  59.646  36.973  1.00  0.00           C
ATOM   1729  HA  ALA A 116      44.201  59.588  36.315  1.00  0.00           H
ATOM   1730  CB  ALA A 116      46.345  58.936  36.397  1.00  0.00           C
ATOM   1731  HB1 ALA A 116      46.646  59.349  35.435  1.00  0.00           H
ATOM   1732  HB2 ALA A 116      47.224  59.193  36.986  1.00  0.00           H
ATOM   1733  HB3 ALA A 116      46.236  57.858  36.448  1.00  0.00           H
ATOM   1734  C   ALA A 116      44.653  58.801  38.190  1.00  0.00           C
ATOM   1735  O   ALA A 116      45.414  58.660  39.133  1.00  0.00           O
ATOM   1736  N   THR A 117      43.456  58.162  38.147  1.00  0.00           N
ATOM   1737  H   THR A 117      42.821  58.291  37.378  1.00  0.00           H
ATOM   1738  CA  THR A 117      43.072  57.154  39.191  1.00  0.00           C
ATOM   1739  HA  THR A 117      43.972  57.003  39.777  1.00  0.00           H
ATOM   1740  CB  THR A 117      41.977  57.778  40.130  1.00  0.00           C
ATOM   1741  HB  THR A 117      41.694  57.050  40.876  1.00  0.00           H
ATOM   1742  CG2 THR A 117      42.433  59.023  40.819  1.00  0.00           C
ATOM   1743 1HG2 THR A 117      42.852  59.779  40.145  1.00  0.00           H
ATOM   1744 2HG2 THR A 117      41.573  59.230  41.456  1.00  0.00           H
ATOM   1745 3HG2 THR A 117      43.273  58.707  41.426  1.00  0.00           H
ATOM   1746  OG1 THR A 117      40.722  58.066  39.505  1.00  0.00           O
ATOM   1747  HG1 THR A 117      40.052  57.533  39.940  1.00  0.00           H
ATOM   1748  C   THR A 117      42.573  55.846  38.625  1.00  0.00           C
ATOM   1749  O   THR A 117      41.879  55.856  37.600  1.00  0.00           O
ATOM   1750  N   LEU A 118      42.939  54.739  39.230  1.00  0.00           N
ATOM   1751  H   LEU A 118      43.486  54.888  40.059  1.00  0.00           H
ATOM   1752  CA  LEU A 118      42.542  53.390  38.807  1.00  0.00           C
ATOM   1753  HA  LEU A 118      41.501  53.445  38.483  1.00  0.00           H
ATOM   1754  CB  LEU A 118      43.498  53.079  37.735  1.00  0.00           C
ATOM   1755  HB1 LEU A 118      44.511  52.998  38.142  1.00  0.00           H
ATOM   1756  HB2 LEU A 118      43.519  53.887  36.995  1.00  0.00           H
ATOM   1757  CG  LEU A 118      43.160  51.707  36.912  1.00  0.00           C
ATOM   1758  HG  LEU A 118      43.403  50.791  37.444  1.00  0.00           H
ATOM   1759  CD1 LEU A 118      41.834  51.558  36.369  1.00  0.00           C
ATOM   1760 1HD1 LEU A 118      41.544  52.278  35.613  1.00  0.00           H
ATOM   1761 2HD1 LEU A 118      41.669  50.622  35.826  1.00  0.00           H
ATOM   1762 3HD1 LEU A 118      41.102  51.497  37.175  1.00  0.00           H
ATOM   1763  CD2 LEU A 118      44.161  51.715  35.690  1.00  0.00           C
ATOM   1764 1HD2 LEU A 118      43.931  52.528  34.998  1.00  0.00           H
ATOM   1765 2HD2 LEU A 118      45.122  51.688  36.190  1.00  0.00           H
ATOM   1766 3HD2 LEU A 118      44.198  50.728  35.220  1.00  0.00           H
ATOM   1767  C   LEU A 118      42.617  52.407  39.923  1.00  0.00           C
ATOM   1768  O   LEU A 118      43.624  52.567  40.587  1.00  0.00           O
ATOM   1769  N   ASP A 119      41.800  51.335  39.977  1.00  0.00           N
ATOM   1770  H   ASP A 119      40.954  51.484  39.442  1.00  0.00           H
ATOM   1771  CA  ASP A 119      41.987  50.124  40.625  1.00  0.00           C
ATOM   1772  HA  ASP A 119      43.021  50.132  40.970  1.00  0.00           H
ATOM   1773  CB  ASP A 119      41.025  49.925  41.822  1.00  0.00           C
ATOM   1774  HB1 ASP A 119      41.227  48.989  42.346  1.00  0.00           H
ATOM   1775  HB2 ASP A 119      40.025  49.863  41.408  1.00  0.00           H
ATOM   1776  CG  ASP A 119      41.042  51.029  42.902  1.00  0.00           C
ATOM   1777  OD1 ASP A 119      42.065  51.026  43.551  1.00  0.00           O
ATOM   1778  OD2 ASP A 119      40.026  51.673  43.284  1.00  0.00           O
ATOM   1779  C   ASP A 119      41.808  48.981  39.584  1.00  0.00           C
ATOM   1780  O   ASP A 119      40.873  49.027  38.806  1.00  0.00           O
ATOM   1781  N   GLY A 120      42.548  47.844  39.708  1.00  0.00           N
ATOM   1782  H   GLY A 120      43.290  47.828  40.394  1.00  0.00           H
ATOM   1783  CA  GLY A 120      42.458  46.670  38.893  1.00  0.00           C
ATOM   1784  HA1 GLY A 120      43.284  45.979  39.054  1.00  0.00           H
ATOM   1785  HA2 GLY A 120      42.466  47.098  37.893  1.00  0.00           H
ATOM   1786  C   GLY A 120      41.128  45.970  39.135  1.00  0.00           C
ATOM   1787  O   GLY A 120      40.713  45.109  38.327  1.00  0.00           O
ATOM   1788  N   THR A 121      40.419  46.251  40.216  1.00  0.00           N
ATOM   1789  H   THR A 121      40.721  46.935  40.892  1.00  0.00           H
ATOM   1790  CA  THR A 121      39.077  45.778  40.398  1.00  0.00           C
ATOM   1791  HA  THR A 121      39.034  44.714  40.154  1.00  0.00           H
ATOM   1792  CB  THR A 121      38.684  45.869  41.855  1.00  0.00           C
ATOM   1793  HB  THR A 121      37.600  45.745  41.934  1.00  0.00           H
ATOM   1794  CG2 THR A 121      39.239  44.746  42.727  1.00  0.00           C
ATOM   1795 1HG2 THR A 121      38.552  43.909  42.713  1.00  0.00           H
ATOM   1796 2HG2 THR A 121      40.236  44.483  42.373  1.00  0.00           H
ATOM   1797 3HG2 THR A 121      39.508  45.137  43.711  1.00  0.00           H
ATOM   1798  OG1 THR A 121      39.113  47.135  42.443  1.00  0.00           O
ATOM   1799  HG1 THR A 121      38.330  47.546  42.800  1.00  0.00           H
ATOM   1800  C   THR A 121      38.041  46.446  39.434  1.00  0.00           C
ATOM   1801  O   THR A 121      36.889  46.016  39.344  1.00  0.00           O
ATOM   1802  N   ASP A 122      38.498  47.417  38.682  1.00  0.00           N
ATOM   1803  H   ASP A 122      39.398  47.815  38.921  1.00  0.00           H
ATOM   1804  CA  ASP A 122      37.727  47.997  37.579  1.00  0.00           C
ATOM   1805  HA  ASP A 122      36.689  47.685  37.714  1.00  0.00           H
ATOM   1806  CB  ASP A 122      37.736  49.549  37.596  1.00  0.00           C
ATOM   1807  HB1 ASP A 122      37.202  50.033  36.775  1.00  0.00           H
ATOM   1808  HB2 ASP A 122      38.764  49.871  37.472  1.00  0.00           H
ATOM   1809  CG  ASP A 122      37.134  50.078  38.891  1.00  0.00           C
ATOM   1810  OD1 ASP A 122      35.944  49.811  39.213  1.00  0.00           O
ATOM   1811  OD2 ASP A 122      37.813  50.877  39.524  1.00  0.00           O
ATOM   1812  C   ASP A 122      38.036  47.449  36.221  1.00  0.00           C
ATOM   1813  O   ASP A 122      37.347  47.883  35.273  1.00  0.00           O
ATOM   1814  N   VAL A 123      39.055  46.595  35.959  1.00  0.00           N
ATOM   1815  H   VAL A 123      39.577  46.271  36.765  1.00  0.00           H
ATOM   1816  CA  VAL A 123      39.511  46.352  34.569  1.00  0.00           C
ATOM   1817  HA  VAL A 123      39.025  47.029  33.879  1.00  0.00           H
ATOM   1818  CB  VAL A 123      41.001  46.779  34.501  1.00  0.00           C
ATOM   1819  HB  VAL A 123      41.571  46.172  35.203  1.00  0.00           H
ATOM   1820  CG1 VAL A 123      41.608  46.418  33.226  1.00  0.00           C
ATOM   1821 1HG1 VAL A 123      41.028  46.787  32.383  1.00  0.00           H
ATOM   1822 2HG1 VAL A 123      42.529  46.996  33.242  1.00  0.00           H
ATOM   1823 3HG1 VAL A 123      41.910  45.372  33.181  1.00  0.00           H
ATOM   1824  CG2 VAL A 123      41.232  48.234  34.823  1.00  0.00           C
ATOM   1825 1HG2 VAL A 123      42.148  48.332  35.403  1.00  0.00           H
ATOM   1826 2HG2 VAL A 123      41.266  48.769  33.881  1.00  0.00           H
ATOM   1827 3HG2 VAL A 123      40.444  48.555  35.499  1.00  0.00           H
ATOM   1828  C   VAL A 123      39.121  44.918  34.202  1.00  0.00           C
ATOM   1829  O   VAL A 123      39.473  43.984  34.882  1.00  0.00           O
ATOM   1830  N   LEU A 124      38.478  44.726  33.058  1.00  0.00           N
ATOM   1831  H   LEU A 124      38.209  45.573  32.584  1.00  0.00           H
ATOM   1832  CA  LEU A 124      38.237  43.459  32.331  1.00  0.00           C
ATOM   1833  HA  LEU A 124      38.680  42.655  32.918  1.00  0.00           H
ATOM   1834  CB  LEU A 124      36.724  43.152  32.258  1.00  0.00           C
ATOM   1835  HB1 LEU A 124      36.586  42.405  31.478  1.00  0.00           H
ATOM   1836  HB2 LEU A 124      36.239  44.030  31.821  1.00  0.00           H
ATOM   1837  CG  LEU A 124      36.052  42.774  33.585  1.00  0.00           C
ATOM   1838  HG  LEU A 124      36.119  43.687  34.183  1.00  0.00           H
ATOM   1839  CD1 LEU A 124      34.487  42.661  33.436  1.00  0.00           C
ATOM   1840 1HD1 LEU A 124      34.230  41.739  32.908  1.00  0.00           H
ATOM   1841 2HD1 LEU A 124      33.967  42.581  34.380  1.00  0.00           H
ATOM   1842 3HD1 LEU A 124      34.112  43.514  32.868  1.00  0.00           H
ATOM   1843  CD2 LEU A 124      36.714  41.572  34.316  1.00  0.00           C
ATOM   1844 1HD2 LEU A 124      36.402  40.670  33.795  1.00  0.00           H
ATOM   1845 2HD2 LEU A 124      37.808  41.545  34.252  1.00  0.00           H
ATOM   1846 3HD2 LEU A 124      36.409  41.633  35.358  1.00  0.00           H
ATOM   1847  C   LEU A 124      38.876  43.439  31.009  1.00  0.00           C
ATOM   1848  O   LEU A 124      39.070  44.529  30.474  1.00  0.00           O
ATOM   1849  N   PHE A 125      39.087  42.302  30.450  1.00  0.00           N
ATOM   1850  H   PHE A 125      38.811  41.440  30.898  1.00  0.00           H
ATOM   1851  CA  PHE A 125      39.789  42.206  29.160  1.00  0.00           C
ATOM   1852  HA  PHE A 125      39.630  43.166  28.666  1.00  0.00           H
ATOM   1853  CB  PHE A 125      41.286  42.030  29.335  1.00  0.00           C
ATOM   1854  HB1 PHE A 125      41.477  41.143  29.934  1.00  0.00           H
ATOM   1855  HB2 PHE A 125      41.679  42.883  29.900  1.00  0.00           H
ATOM   1856  CG  PHE A 125      41.957  41.964  27.932  1.00  0.00           C
ATOM   1857  CD1 PHE A 125      41.821  43.040  26.988  1.00  0.00           C
ATOM   1858  HD1 PHE A 125      41.244  43.930  27.208  1.00  0.00           H
ATOM   1859  CE1 PHE A 125      42.565  42.981  25.818  1.00  0.00           C
ATOM   1860  HE1 PHE A 125      42.610  43.787  25.094  1.00  0.00           H
ATOM   1861  CZ  PHE A 125      43.444  41.877  25.526  1.00  0.00           C
ATOM   1862  HZ  PHE A 125      44.138  41.959  24.703  1.00  0.00           H
ATOM   1863  CE2 PHE A 125      43.599  40.866  26.465  1.00  0.00           C
ATOM   1864  HE2 PHE A 125      44.365  40.114  26.359  1.00  0.00           H
ATOM   1865  CD2 PHE A 125      42.760  40.889  27.598  1.00  0.00           C
ATOM   1866  HD2 PHE A 125      42.805  40.057  28.288  1.00  0.00           H
ATOM   1867  C   PHE A 125      39.163  41.069  28.309  1.00  0.00           C
ATOM   1868  O   PHE A 125      39.132  39.903  28.723  1.00  0.00           O
ATOM   1869  N   THR A 126      38.658  41.445  27.118  1.00  0.00           N
ATOM   1870  H   THR A 126      38.789  42.423  26.905  1.00  0.00           H
ATOM   1871  CA  THR A 126      37.918  40.727  26.048  1.00  0.00           C
ATOM   1872  HA  THR A 126      37.283  39.990  26.523  1.00  0.00           H
ATOM   1873  CB  THR A 126      36.993  41.602  25.138  1.00  0.00           C
ATOM   1874  HB  THR A 126      36.331  40.887  24.642  1.00  0.00           H
ATOM   1875  CG2 THR A 126      36.055  42.474  26.002  1.00  0.00           C
ATOM   1876 1HG2 THR A 126      35.558  43.272  25.447  1.00  0.00           H
ATOM   1877 2HG2 THR A 126      35.493  41.926  26.759  1.00  0.00           H
ATOM   1878 3HG2 THR A 126      36.733  43.057  26.643  1.00  0.00           H
ATOM   1879  OG1 THR A 126      37.685  42.293  24.102  1.00  0.00           O
ATOM   1880  HG1 THR A 126      36.969  42.691  23.600  1.00  0.00           H
ATOM   1881  C   THR A 126      38.818  39.974  25.067  1.00  0.00           C
ATOM   1882  O   THR A 126      38.392  39.119  24.311  1.00  0.00           O
ATOM   1883  N   GLY A 127      40.074  40.366  24.947  1.00  0.00           N
ATOM   1884  H   GLY A 127      40.412  41.110  25.553  1.00  0.00           H
ATOM   1885  CA  GLY A 127      41.050  39.832  24.015  1.00  0.00           C
ATOM   1886  HA1 GLY A 127      40.574  38.926  23.641  1.00  0.00           H
ATOM   1887  HA2 GLY A 127      41.967  39.504  24.495  1.00  0.00           H
ATOM   1888  C   GLY A 127      41.245  40.782  22.780  1.00  0.00           C
ATOM   1889  O   GLY A 127      42.361  40.893  22.190  1.00  0.00           O
ATOM   1890  N   ARG A 128      40.191  41.597  22.445  1.00  0.00           N
ATOM   1891  H   ARG A 128      39.338  41.513  22.979  1.00  0.00           H
ATOM   1892  CA  ARG A 128      40.283  42.701  21.430  1.00  0.00           C
ATOM   1893  HA  ARG A 128      41.106  42.570  20.734  1.00  0.00           H
ATOM   1894  CB  ARG A 128      38.977  42.622  20.613  1.00  0.00           C
ATOM   1895  HB1 ARG A 128      38.191  42.867  21.332  1.00  0.00           H
ATOM   1896  HB2 ARG A 128      38.841  41.596  20.266  1.00  0.00           H
ATOM   1897  CG  ARG A 128      38.798  43.612  19.413  1.00  0.00           C
ATOM   1898  HG1 ARG A 128      39.551  43.358  18.680  1.00  0.00           H
ATOM   1899  HG2 ARG A 128      38.876  44.592  19.882  1.00  0.00           H
ATOM   1900  CD  ARG A 128      37.435  43.410  18.618  1.00  0.00           C
ATOM   1901  HD1 ARG A 128      37.153  42.356  18.658  1.00  0.00           H
ATOM   1902  HD2 ARG A 128      37.687  43.756  17.617  1.00  0.00           H
ATOM   1903  NE  ARG A 128      36.430  44.180  19.286  1.00  0.00           N
ATOM   1904  HE  ARG A 128      36.533  44.559  20.221  1.00  0.00           H
ATOM   1905  CZ  ARG A 128      35.308  44.544  18.714  1.00  0.00           C
ATOM   1906  NH1 ARG A 128      34.486  45.301  19.307  1.00  0.00           N
ATOM   1907 1HH1 ARG A 128      34.697  45.572  20.262  1.00  0.00           H
ATOM   1908 2HH1 ARG A 128      33.617  45.473  18.825  1.00  0.00           H
ATOM   1909  NH2 ARG A 128      34.911  44.150  17.528  1.00  0.00           N
ATOM   1910 1HH2 ARG A 128      35.555  43.620  16.971  1.00  0.00           H
ATOM   1911 2HH2 ARG A 128      34.062  44.510  17.101  1.00  0.00           H
ATOM   1912  C   ARG A 128      40.451  44.048  22.033  1.00  0.00           C
ATOM   1913  O   ARG A 128      41.003  44.944  21.411  1.00  0.00           O
ATOM   1914  N   GLU A 129      39.967  44.227  23.295  1.00  0.00           N
ATOM   1915  H   GLU A 129      39.435  43.482  23.710  1.00  0.00           H
ATOM   1916  CA  GLU A 129      39.920  45.540  23.977  1.00  0.00           C
ATOM   1917  HA  GLU A 129      40.859  46.082  23.861  1.00  0.00           H
ATOM   1918  CB  GLU A 129      38.767  46.408  23.434  1.00  0.00           C
ATOM   1919  HB1 GLU A 129      38.980  46.489  22.374  1.00  0.00           H
ATOM   1920  HB2 GLU A 129      38.865  47.343  24.001  1.00  0.00           H
ATOM   1921  CG  GLU A 129      37.402  45.801  23.728  1.00  0.00           C
ATOM   1922  HG1 GLU A 129      37.135  46.201  24.701  1.00  0.00           H
ATOM   1923  HG2 GLU A 129      37.418  44.721  23.869  1.00  0.00           H
ATOM   1924  CD  GLU A 129      36.390  46.207  22.621  1.00  0.00           C
ATOM   1925  OE1 GLU A 129      36.056  45.324  21.832  1.00  0.00           O
ATOM   1926  OE2 GLU A 129      36.034  47.380  22.478  1.00  0.00           O
ATOM   1927  C   GLU A 129      39.754  45.305  25.490  1.00  0.00           C
ATOM   1928  O   GLU A 129      39.189  44.247  25.927  1.00  0.00           O
ATOM   1929  N   PHE A 130      40.149  46.301  26.268  1.00  0.00           N
ATOM   1930  H   PHE A 130      40.462  47.122  25.768  1.00  0.00           H
ATOM   1931  CA  PHE A 130      39.968  46.410  27.753  1.00  0.00           C
ATOM   1932  HA  PHE A 130      39.894  45.359  28.020  1.00  0.00           H
ATOM   1933  CB  PHE A 130      41.082  47.024  28.552  1.00  0.00           C
ATOM   1934  HB1 PHE A 130      40.836  47.018  29.615  1.00  0.00           H
ATOM   1935  HB2 PHE A 130      41.139  48.059  28.198  1.00  0.00           H
ATOM   1936  CG  PHE A 130      42.408  46.264  28.431  1.00  0.00           C
ATOM   1937  CD1 PHE A 130      43.188  46.335  27.251  1.00  0.00           C
ATOM   1938  HD1 PHE A 130      42.754  46.747  26.351  1.00  0.00           H
ATOM   1939  CE1 PHE A 130      44.507  45.844  27.217  1.00  0.00           C
ATOM   1940  HE1 PHE A 130      44.942  45.817  26.227  1.00  0.00           H
ATOM   1941  CZ  PHE A 130      45.086  45.207  28.348  1.00  0.00           C
ATOM   1942  HZ  PHE A 130      46.016  44.668  28.264  1.00  0.00           H
ATOM   1943  CE2 PHE A 130      44.364  45.198  29.515  1.00  0.00           C
ATOM   1944  HE2 PHE A 130      44.708  44.647  30.365  1.00  0.00           H
ATOM   1945  CD2 PHE A 130      43.042  45.693  29.580  1.00  0.00           C
ATOM   1946  HD2 PHE A 130      42.508  45.619  30.515  1.00  0.00           H
ATOM   1947  C   PHE A 130      38.738  47.208  28.004  1.00  0.00           C
ATOM   1948  O   PHE A 130      38.515  48.249  27.382  1.00  0.00           O
ATOM   1949  N   PHE A 131      38.033  46.846  29.056  1.00  0.00           N
ATOM   1950  H   PHE A 131      38.285  45.938  29.409  1.00  0.00           H
ATOM   1951  CA  PHE A 131      36.887  47.581  29.539  1.00  0.00           C
ATOM   1952  HA  PHE A 131      36.725  48.525  29.017  1.00  0.00           H
ATOM   1953  CB  PHE A 131      35.616  46.684  29.609  1.00  0.00           C
ATOM   1954  HB1 PHE A 131      34.859  47.007  30.329  1.00  0.00           H
ATOM   1955  HB2 PHE A 131      36.009  45.681  29.817  1.00  0.00           H
ATOM   1956  CG  PHE A 131      34.861  46.597  28.282  1.00  0.00           C
ATOM   1957  CD1 PHE A 131      34.156  45.396  28.130  1.00  0.00           C
ATOM   1958  HD1 PHE A 131      34.135  44.727  28.980  1.00  0.00           H
ATOM   1959  CE1 PHE A 131      33.554  45.057  26.912  1.00  0.00           C
ATOM   1960  HE1 PHE A 131      33.026  44.125  26.791  1.00  0.00           H
ATOM   1961  CZ  PHE A 131      33.626  45.940  25.817  1.00  0.00           C
ATOM   1962  HZ  PHE A 131      33.243  45.592  24.868  1.00  0.00           H
ATOM   1963  CE2 PHE A 131      34.244  47.191  25.945  1.00  0.00           C
ATOM   1964  HE2 PHE A 131      34.254  47.905  25.131  1.00  0.00           H
ATOM   1965  CD2 PHE A 131      34.877  47.521  27.200  1.00  0.00           C
ATOM   1966  HD2 PHE A 131      35.498  48.401  27.323  1.00  0.00           H
ATOM   1967  C   PHE A 131      37.173  48.104  30.931  1.00  0.00           C
ATOM   1968  O   PHE A 131      37.685  47.353  31.722  1.00  0.00           O
ATOM   1969  N   VAL A 132      36.856  49.322  31.269  1.00  0.00           N
ATOM   1970  H   VAL A 132      36.507  49.953  30.550  1.00  0.00           H
ATOM   1971  CA  VAL A 132      37.223  49.997  32.586  1.00  0.00           C
ATOM   1972  HA  VAL A 132      37.547  49.210  33.255  1.00  0.00           H
ATOM   1973  CB  VAL A 132      38.417  50.925  32.339  1.00  0.00           C
ATOM   1974  HB  VAL A 132      38.059  51.850  31.900  1.00  0.00           H
ATOM   1975  CG1 VAL A 132      39.057  51.298  33.751  1.00  0.00           C
ATOM   1976 1HG1 VAL A 132      38.207  51.519  34.394  1.00  0.00           H
ATOM   1977 2HG1 VAL A 132      39.472  50.352  34.100  1.00  0.00           H
ATOM   1978 3HG1 VAL A 132      39.829  52.065  33.720  1.00  0.00           H
ATOM   1979  CG2 VAL A 132      39.529  50.349  31.420  1.00  0.00           C
ATOM   1980 1HG2 VAL A 132      39.190  50.288  30.389  1.00  0.00           H
ATOM   1981 2HG2 VAL A 132      40.381  51.026  31.441  1.00  0.00           H
ATOM   1982 3HG2 VAL A 132      39.890  49.377  31.743  1.00  0.00           H
ATOM   1983  C   VAL A 132      36.091  50.708  33.247  1.00  0.00           C
ATOM   1984  O   VAL A 132      35.424  51.569  32.590  1.00  0.00           O
ATOM   1985  N   GLY A 133      35.785  50.236  34.458  1.00  0.00           N
ATOM   1986  H   GLY A 133      36.361  49.517  34.869  1.00  0.00           H
ATOM   1987  CA  GLY A 133      34.771  50.854  35.383  1.00  0.00           C
ATOM   1988  HA1 GLY A 133      34.595  50.183  36.232  1.00  0.00           H
ATOM   1989  HA2 GLY A 133      33.769  50.925  34.965  1.00  0.00           H
ATOM   1990  C   GLY A 133      35.180  52.205  35.948  1.00  0.00           C
ATOM   1991  O   GLY A 133      35.960  52.367  36.894  1.00  0.00           O
ATOM   1992  N   LEU A 134      34.506  53.257  35.413  1.00  0.00           N
ATOM   1993  H   LEU A 134      33.851  52.977  34.691  1.00  0.00           H
ATOM   1994  CA  LEU A 134      34.431  54.611  35.916  1.00  0.00           C
ATOM   1995  HA  LEU A 134      35.445  54.950  36.154  1.00  0.00           H
ATOM   1996  CB  LEU A 134      33.937  55.543  34.840  1.00  0.00           C
ATOM   1997  HB1 LEU A 134      33.445  56.376  35.344  1.00  0.00           H
ATOM   1998  HB2 LEU A 134      33.226  55.051  34.168  1.00  0.00           H
ATOM   1999  CG  LEU A 134      35.043  56.215  34.006  1.00  0.00           C
ATOM   2000  HG  LEU A 134      35.706  56.693  34.731  1.00  0.00           H
ATOM   2001  CD1 LEU A 134      35.815  55.146  33.314  1.00  0.00           C
ATOM   2002 1HD1 LEU A 134      36.301  54.479  34.013  1.00  0.00           H
ATOM   2003 2HD1 LEU A 134      35.144  54.529  32.719  1.00  0.00           H
ATOM   2004 3HD1 LEU A 134      36.538  55.663  32.686  1.00  0.00           H
ATOM   2005  CD2 LEU A 134      34.468  57.314  33.070  1.00  0.00           C
ATOM   2006 1HD2 LEU A 134      33.983  58.028  33.739  1.00  0.00           H
ATOM   2007 2HD2 LEU A 134      35.311  57.817  32.597  1.00  0.00           H
ATOM   2008 3HD2 LEU A 134      33.828  56.820  32.343  1.00  0.00           H
ATOM   2009  C   LEU A 134      33.532  54.628  37.238  1.00  0.00           C
ATOM   2010  O   LEU A 134      32.496  55.198  37.337  1.00  0.00           O
ATOM   2011  N   SER A 135      34.003  53.890  38.180  1.00  0.00           N
ATOM   2012  H   SER A 135      34.937  53.539  38.030  1.00  0.00           H
ATOM   2013  CA  SER A 135      33.224  53.528  39.412  1.00  0.00           C
ATOM   2014  HA  SER A 135      32.179  53.525  39.120  1.00  0.00           H
ATOM   2015  CB  SER A 135      33.555  52.019  39.776  1.00  0.00           C
ATOM   2016  HB1 SER A 135      32.845  51.563  40.463  1.00  0.00           H
ATOM   2017  HB2 SER A 135      34.512  51.932  40.298  1.00  0.00           H
ATOM   2018  OG  SER A 135      33.676  51.201  38.617  1.00  0.00           O
ATOM   2019  HG  SER A 135      34.570  50.851  38.610  1.00  0.00           H
ATOM   2020  C   SER A 135      33.342  54.554  40.600  1.00  0.00           C
ATOM   2021  O   SER A 135      33.458  55.739  40.342  1.00  0.00           O
ATOM   2022  N   LYS A 136      33.434  54.109  41.843  1.00  0.00           N
ATOM   2023  H   LYS A 136      33.820  53.176  41.895  1.00  0.00           H
ATOM   2024  CA  LYS A 136      33.579  55.005  43.090  1.00  0.00           C
ATOM   2025  HA  LYS A 136      32.685  55.610  43.155  1.00  0.00           H
ATOM   2026  CB  LYS A 136      33.561  54.100  44.313  1.00  0.00           C
ATOM   2027  HB1 LYS A 136      34.435  53.447  44.303  1.00  0.00           H
ATOM   2028  HB2 LYS A 136      32.628  53.538  44.349  1.00  0.00           H
ATOM   2029  CG  LYS A 136      33.545  54.935  45.583  1.00  0.00           C
ATOM   2030  HG1 LYS A 136      32.643  55.533  45.609  1.00  0.00           H
ATOM   2031  HG2 LYS A 136      34.483  55.482  45.652  1.00  0.00           H
ATOM   2032  CD  LYS A 136      33.434  53.939  46.738  1.00  0.00           C
ATOM   2033  HD1 LYS A 136      33.988  54.426  47.545  1.00  0.00           H
ATOM   2034  HD2 LYS A 136      34.068  53.082  46.521  1.00  0.00           H
ATOM   2035  CE  LYS A 136      32.001  53.655  47.079  1.00  0.00           C
ATOM   2036  HE1 LYS A 136      31.422  53.194  46.282  1.00  0.00           H
ATOM   2037  HE2 LYS A 136      31.584  54.640  47.303  1.00  0.00           H
ATOM   2038  NZ  LYS A 136      31.997  52.668  48.211  1.00  0.00           N
ATOM   2039  HZ1 LYS A 136      32.370  53.022  49.078  1.00  0.00           H
ATOM   2040  HZ2 LYS A 136      31.040  52.368  48.390  1.00  0.00           H
ATOM   2041  HZ3 LYS A 136      32.490  51.821  47.978  1.00  0.00           H
ATOM   2042  C   LYS A 136      34.830  55.885  43.007  1.00  0.00           C
ATOM   2043  O   LYS A 136      34.852  57.040  43.415  1.00  0.00           O
ATOM   2044  N   TRP A 137      35.930  55.336  42.519  1.00  0.00           N
ATOM   2045  H   TRP A 137      35.740  54.384  42.263  1.00  0.00           H
ATOM   2046  CA  TRP A 137      37.299  55.975  42.447  1.00  0.00           C
ATOM   2047  HA  TRP A 137      37.032  56.999  42.717  1.00  0.00           H
ATOM   2048  CB  TRP A 137      38.245  55.427  43.520  1.00  0.00           C
ATOM   2049  HB1 TRP A 137      39.213  55.905  43.348  1.00  0.00           H
ATOM   2050  HB2 TRP A 137      38.358  54.356  43.361  1.00  0.00           H
ATOM   2051  CG  TRP A 137      37.727  55.695  44.887  1.00  0.00           C
ATOM   2052  CD1 TRP A 137      37.473  56.928  45.376  1.00  0.00           C
ATOM   2053  HD1 TRP A 137      37.729  57.833  44.830  1.00  0.00           H
ATOM   2054  NE1 TRP A 137      37.196  56.845  46.749  1.00  0.00           N
ATOM   2055  HE1 TRP A 137      36.904  57.566  47.399  1.00  0.00           H
ATOM   2056  CE2 TRP A 137      37.005  55.531  47.076  1.00  0.00           C
ATOM   2057  CZ2 TRP A 137      36.629  54.947  48.259  1.00  0.00           C
ATOM   2058  HZ2 TRP A 137      36.217  55.540  49.060  1.00  0.00           H
ATOM   2059  CH2 TRP A 137      36.595  53.581  48.275  1.00  0.00           C
ATOM   2060  HH2 TRP A 137      36.251  53.122  49.192  1.00  0.00           H
ATOM   2061  CZ3 TRP A 137      36.921  52.754  47.182  1.00  0.00           C
ATOM   2062  HZ3 TRP A 137      36.785  51.679  47.300  1.00  0.00           H
ATOM   2063  CE3 TRP A 137      37.385  53.366  45.997  1.00  0.00           C
ATOM   2064  HE3 TRP A 137      37.770  52.813  45.153  1.00  0.00           H
ATOM   2065  CD2 TRP A 137      37.380  54.796  45.905  1.00  0.00           C
ATOM   2066  C   TRP A 137      38.068  56.076  41.057  1.00  0.00           C
ATOM   2067  O   TRP A 137      38.790  57.041  40.824  1.00  0.00           O
ATOM   2068  N   THR A 138      37.881  55.099  40.111  1.00  0.00           N
ATOM   2069  H   THR A 138      37.235  54.339  40.293  1.00  0.00           H
ATOM   2070  CA  THR A 138      38.607  55.097  38.863  1.00  0.00           C
ATOM   2071  HA  THR A 138      39.637  55.375  39.077  1.00  0.00           H
ATOM   2072  CB  THR A 138      38.553  53.726  38.284  1.00  0.00           C
ATOM   2073  HB  THR A 138      37.559  53.293  38.380  1.00  0.00           H
ATOM   2074  CG2 THR A 138      39.011  53.400  36.887  1.00  0.00           C
ATOM   2075 1HG2 THR A 138      38.382  53.851  36.121  1.00  0.00           H
ATOM   2076 2HG2 THR A 138      39.955  53.908  36.673  1.00  0.00           H
ATOM   2077 3HG2 THR A 138      38.986  52.328  36.714  1.00  0.00           H
ATOM   2078  OG1 THR A 138      39.360  52.881  39.066  1.00  0.00           O
ATOM   2079  HG1 THR A 138      38.842  52.083  39.229  1.00  0.00           H
ATOM   2080  C   THR A 138      38.098  56.111  37.878  1.00  0.00           C
ATOM   2081  O   THR A 138      36.901  56.160  37.596  1.00  0.00           O
ATOM   2082  N   ASN A 139      38.981  56.753  37.092  1.00  0.00           N
ATOM   2083  H   ASN A 139      39.962  56.567  37.235  1.00  0.00           H
ATOM   2084  CA  ASN A 139      38.621  57.846  36.230  1.00  0.00           C
ATOM   2085  HA  ASN A 139      37.537  57.869  36.106  1.00  0.00           H
ATOM   2086  CB  ASN A 139      38.975  59.193  36.920  1.00  0.00           C
ATOM   2087  HB1 ASN A 139      38.675  59.185  37.974  1.00  0.00           H
ATOM   2088  HB2 ASN A 139      38.424  59.973  36.390  1.00  0.00           H
ATOM   2089  CG  ASN A 139      40.438  59.587  36.656  1.00  0.00           C
ATOM   2090  OD1 ASN A 139      41.357  58.917  36.236  1.00  0.00           O
ATOM   2091  ND2 ASN A 139      40.710  60.886  36.906  1.00  0.00           N
ATOM   2092 1HD2 ASN A 139      39.933  61.448  37.225  1.00  0.00           H
ATOM   2093 2HD2 ASN A 139      41.634  61.258  36.772  1.00  0.00           H
ATOM   2094  C   ASN A 139      39.178  57.675  34.838  1.00  0.00           C
ATOM   2095  O   ASN A 139      40.046  56.847  34.621  1.00  0.00           O
ATOM   2096  N   HIS A 140      38.751  58.446  33.840  1.00  0.00           N
ATOM   2097  H   HIS A 140      38.242  59.277  34.130  1.00  0.00           H
ATOM   2098  CA  HIS A 140      39.179  58.253  32.414  1.00  0.00           C
ATOM   2099  HA  HIS A 140      39.024  57.199  32.191  1.00  0.00           H
ATOM   2100  CB  HIS A 140      38.375  59.154  31.508  1.00  0.00           C
ATOM   2101  HB1 HIS A 140      38.531  60.210  31.741  1.00  0.00           H
ATOM   2102  HB2 HIS A 140      37.315  58.909  31.645  1.00  0.00           H
ATOM   2103  CG  HIS A 140      38.594  59.102  30.005  1.00  0.00           C
ATOM   2104  ND1 HIS A 140      37.548  58.816  29.164  1.00  0.00           N
ATOM   2105  CE1 HIS A 140      38.030  59.018  27.967  1.00  0.00           C
ATOM   2106  HE1 HIS A 140      37.404  59.061  27.078  1.00  0.00           H
ATOM   2107  NE2 HIS A 140      39.348  59.274  27.964  1.00  0.00           N
ATOM   2108  HE2 HIS A 140      39.987  59.360  27.182  1.00  0.00           H
ATOM   2109  CD2 HIS A 140      39.726  59.335  29.307  1.00  0.00           C
ATOM   2110  HD2 HIS A 140      40.721  59.417  29.719  1.00  0.00           H
ATOM   2111  C   HIS A 140      40.671  58.411  32.188  1.00  0.00           C
ATOM   2112  O   HIS A 140      41.289  57.706  31.377  1.00  0.00           O
ATOM   2113  N   ARG A 141      41.386  59.205  33.022  1.00  0.00           N
ATOM   2114  H   ARG A 141      40.909  59.646  33.790  1.00  0.00           H
ATOM   2115  CA  ARG A 141      42.873  59.267  32.927  1.00  0.00           C
ATOM   2116  HA  ARG A 141      43.190  59.436  31.893  1.00  0.00           H
ATOM   2117  CB  ARG A 141      43.355  60.549  33.625  1.00  0.00           C
ATOM   2118  HB1 ARG A 141      42.937  60.714  34.618  1.00  0.00           H
ATOM   2119  HB2 ARG A 141      42.879  61.310  33.000  1.00  0.00           H
ATOM   2120  CG  ARG A 141      44.873  60.784  33.617  1.00  0.00           C
ATOM   2121  HG1 ARG A 141      45.306  59.978  34.206  1.00  0.00           H
ATOM   2122  HG2 ARG A 141      45.122  61.738  34.089  1.00  0.00           H
ATOM   2123  CD  ARG A 141      45.528  60.893  32.238  1.00  0.00           C
ATOM   2124  HD1 ARG A 141      44.936  61.582  31.639  1.00  0.00           H
ATOM   2125  HD2 ARG A 141      45.467  59.916  31.754  1.00  0.00           H
ATOM   2126  NE  ARG A 141      46.948  61.390  32.326  1.00  0.00           N
ATOM   2127  HE  ARG A 141      47.262  61.862  33.162  1.00  0.00           H
ATOM   2128  CZ  ARG A 141      47.932  61.143  31.516  1.00  0.00           C
ATOM   2129  NH1 ARG A 141      47.793  60.559  30.356  1.00  0.00           N
ATOM   2130 1HH1 ARG A 141      46.896  60.451  29.898  1.00  0.00           H
ATOM   2131 2HH1 ARG A 141      48.556  60.216  29.782  1.00  0.00           H
ATOM   2132  NH2 ARG A 141      49.141  61.581  31.728  1.00  0.00           N
ATOM   2133 1HH2 ARG A 141      49.356  62.162  32.533  1.00  0.00           H
ATOM   2134 2HH2 ARG A 141      49.850  61.318  31.068  1.00  0.00           H
ATOM   2135  C   ARG A 141      43.533  57.907  33.345  1.00  0.00           C
ATOM   2136  O   ARG A 141      44.571  57.456  32.841  1.00  0.00           O
ATOM   2137  N   GLY A 142      42.778  57.144  34.189  1.00  0.00           N
ATOM   2138  H   GLY A 142      41.902  57.440  34.596  1.00  0.00           H
ATOM   2139  CA  GLY A 142      43.143  55.766  34.482  1.00  0.00           C
ATOM   2140  HA1 GLY A 142      42.395  55.452  35.202  1.00  0.00           H
ATOM   2141  HA2 GLY A 142      44.131  55.743  34.966  1.00  0.00           H
ATOM   2142  C   GLY A 142      43.094  54.898  33.221  1.00  0.00           C
ATOM   2143  O   GLY A 142      44.073  54.304  32.806  1.00  0.00           O
ATOM   2144  N   ALA A 143      41.921  54.891  32.499  1.00  0.00           N
ATOM   2145  H   ALA A 143      41.124  55.350  32.923  1.00  0.00           H
ATOM   2146  CA  ALA A 143      41.774  54.125  31.300  1.00  0.00           C
ATOM   2147  HA  ALA A 143      42.019  53.075  31.463  1.00  0.00           H
ATOM   2148  CB  ALA A 143      40.269  54.190  31.003  1.00  0.00           C
ATOM   2149  HB1 ALA A 143      39.993  55.245  31.073  1.00  0.00           H
ATOM   2150  HB2 ALA A 143      40.190  53.843  29.974  1.00  0.00           H
ATOM   2151  HB3 ALA A 143      39.655  53.588  31.677  1.00  0.00           H
ATOM   2152  C   ALA A 143      42.694  54.640  30.210  1.00  0.00           C
ATOM   2153  O   ALA A 143      43.094  53.773  29.461  1.00  0.00           O
ATOM   2154  N   GLU A 144      43.120  55.879  30.171  1.00  0.00           N
ATOM   2155  H   GLU A 144      42.695  56.559  30.803  1.00  0.00           H
ATOM   2156  CA  GLU A 144      44.078  56.399  29.207  1.00  0.00           C
ATOM   2157  HA  GLU A 144      43.745  56.027  28.232  1.00  0.00           H
ATOM   2158  CB  GLU A 144      44.024  57.973  29.335  1.00  0.00           C
ATOM   2159  HB1 GLU A 144      44.483  58.283  30.266  1.00  0.00           H
ATOM   2160  HB2 GLU A 144      42.987  58.253  29.208  1.00  0.00           H
ATOM   2161  CG  GLU A 144      44.716  58.562  28.079  1.00  0.00           C
ATOM   2162  HG1 GLU A 144      44.366  57.977  27.229  1.00  0.00           H
ATOM   2163  HG2 GLU A 144      45.781  58.326  28.183  1.00  0.00           H
ATOM   2164  CD  GLU A 144      44.502  60.067  27.952  1.00  0.00           C
ATOM   2165  OE1 GLU A 144      43.722  60.596  27.087  1.00  0.00           O
ATOM   2166  OE2 GLU A 144      45.054  60.769  28.824  1.00  0.00           O
ATOM   2167  C   GLU A 144      45.486  55.789  29.291  1.00  0.00           C
ATOM   2168  O   GLU A 144      46.147  55.536  28.338  1.00  0.00           O
ATOM   2169  N   ILE A 145      45.887  55.538  30.582  1.00  0.00           N
ATOM   2170  H   ILE A 145      45.318  55.818  31.367  1.00  0.00           H
ATOM   2171  CA  ILE A 145      47.243  55.069  30.868  1.00  0.00           C
ATOM   2172  HA  ILE A 145      48.002  55.467  30.213  1.00  0.00           H
ATOM   2173  CB  ILE A 145      47.780  55.662  32.229  1.00  0.00           C
ATOM   2174  HB  ILE A 145      47.162  55.458  33.101  1.00  0.00           H
ATOM   2175  CG2 ILE A 145      49.142  55.052  32.384  1.00  0.00           C
ATOM   2176 1HG2 ILE A 145      49.757  55.138  31.493  1.00  0.00           H
ATOM   2177 2HG2 ILE A 145      49.754  55.459  33.194  1.00  0.00           H
ATOM   2178 3HG2 ILE A 145      49.114  53.985  32.614  1.00  0.00           H
ATOM   2179  CG1 ILE A 145      47.986  57.182  32.172  1.00  0.00           C
ATOM   2180 1HG1 ILE A 145      47.014  57.641  31.968  1.00  0.00           H
ATOM   2181 2HG1 ILE A 145      48.666  57.395  31.348  1.00  0.00           H
ATOM   2182  CD  ILE A 145      48.545  57.895  33.403  1.00  0.00           C
ATOM   2183  HD1 ILE A 145      49.624  57.929  33.279  1.00  0.00           H
ATOM   2184  HD2 ILE A 145      48.282  58.949  33.439  1.00  0.00           H
ATOM   2185  HD3 ILE A 145      48.267  57.334  34.304  1.00  0.00           H
ATOM   2186  C   ILE A 145      47.369  53.551  30.736  1.00  0.00           C
ATOM   2187  O   ILE A 145      48.436  53.069  30.335  1.00  0.00           O
ATOM   2188  N   VAL A 146      46.271  52.851  30.850  1.00  0.00           N
ATOM   2189  H   VAL A 146      45.483  53.323  31.280  1.00  0.00           H
ATOM   2190  CA  VAL A 146      46.089  51.504  30.415  1.00  0.00           C
ATOM   2191  HA  VAL A 146      46.839  50.848  30.864  1.00  0.00           H
ATOM   2192  CB  VAL A 146      44.663  50.965  30.771  1.00  0.00           C
ATOM   2193  HB  VAL A 146      43.881  51.682  30.504  1.00  0.00           H
ATOM   2194  CG1 VAL A 146      44.181  49.695  30.081  1.00  0.00           C
ATOM   2195 1HG1 VAL A 146      43.180  49.463  30.443  1.00  0.00           H
ATOM   2196 2HG1 VAL A 146      44.182  49.884  29.001  1.00  0.00           H
ATOM   2197 3HG1 VAL A 146      44.827  48.857  30.345  1.00  0.00           H
ATOM   2198  CG2 VAL A 146      44.718  50.686  32.301  1.00  0.00           C
ATOM   2199 1HG2 VAL A 146      43.687  50.588  32.634  1.00  0.00           H
ATOM   2200 2HG2 VAL A 146      45.305  49.809  32.594  1.00  0.00           H
ATOM   2201 3HG2 VAL A 146      45.246  51.522  32.760  1.00  0.00           H
ATOM   2202  C   VAL A 146      46.214  51.560  28.859  1.00  0.00           C
ATOM   2203  O   VAL A 146      46.866  50.583  28.350  1.00  0.00           O
ATOM   2204  N   ALA A 147      45.671  52.520  28.139  1.00  0.00           N
ATOM   2205  H   ALA A 147      45.016  53.120  28.614  1.00  0.00           H
ATOM   2206  CA  ALA A 147      45.876  52.521  26.661  1.00  0.00           C
ATOM   2207  HA  ALA A 147      45.798  51.510  26.259  1.00  0.00           H
ATOM   2208  CB  ALA A 147      44.720  53.371  25.998  1.00  0.00           C
ATOM   2209  HB1 ALA A 147      44.959  53.491  24.946  1.00  0.00           H
ATOM   2210  HB2 ALA A 147      43.736  52.913  26.118  1.00  0.00           H
ATOM   2211  HB3 ALA A 147      44.561  54.359  26.439  1.00  0.00           H
ATOM   2212  C   ALA A 147      47.237  53.040  26.187  1.00  0.00           C
ATOM   2213  O   ALA A 147      47.780  52.649  25.158  1.00  0.00           O
ATOM   2214  N   ASP A 148      47.913  53.819  26.980  1.00  0.00           N
ATOM   2215  H   ASP A 148      47.426  54.190  27.783  1.00  0.00           H
ATOM   2216  CA  ASP A 148      49.326  54.167  26.827  1.00  0.00           C
ATOM   2217  HA  ASP A 148      49.438  54.631  25.852  1.00  0.00           H
ATOM   2218  CB  ASP A 148      49.642  55.235  27.865  1.00  0.00           C
ATOM   2219  HB1 ASP A 148      49.764  54.725  28.824  1.00  0.00           H
ATOM   2220  HB2 ASP A 148      48.770  55.881  27.970  1.00  0.00           H
ATOM   2221  CG  ASP A 148      50.878  56.103  27.570  1.00  0.00           C
ATOM   2222  OD1 ASP A 148      51.644  55.774  26.652  1.00  0.00           O
ATOM   2223  OD2 ASP A 148      51.040  57.077  28.314  1.00  0.00           O
ATOM   2224  C   ASP A 148      50.228  52.930  27.030  1.00  0.00           C
ATOM   2225  O   ASP A 148      51.405  52.978  26.709  1.00  0.00           O
ATOM   2226  N   THR A 149      49.803  51.911  27.753  1.00  0.00           N
ATOM   2227  H   THR A 149      48.891  52.054  28.154  1.00  0.00           H
ATOM   2228  CA  THR A 149      50.634  50.758  28.214  1.00  0.00           C
ATOM   2229  HA  THR A 149      51.660  51.091  28.315  1.00  0.00           H
ATOM   2230  CB  THR A 149      50.224  50.445  29.686  1.00  0.00           C
ATOM   2231  HB  THR A 149      49.155  50.301  29.817  1.00  0.00           H
ATOM   2232  CG2 THR A 149      50.976  49.231  30.349  1.00  0.00           C
ATOM   2233 1HG2 THR A 149      52.047  49.466  30.345  1.00  0.00           H
ATOM   2234 2HG2 THR A 149      50.688  49.142  31.394  1.00  0.00           H
ATOM   2235 3HG2 THR A 149      50.703  48.262  29.946  1.00  0.00           H
ATOM   2236  OG1 THR A 149      50.510  51.472  30.696  1.00  0.00           O
ATOM   2237  HG1 THR A 149      49.815  52.120  30.621  1.00  0.00           H
ATOM   2238  C   THR A 149      50.602  49.513  27.328  1.00  0.00           C
ATOM   2239  O   THR A 149      51.581  48.806  27.141  1.00  0.00           O
ATOM   2240  N   PHE A 150      49.522  49.386  26.641  1.00  0.00           N
ATOM   2241  H   PHE A 150      49.009  50.246  26.482  1.00  0.00           H
ATOM   2242  CA  PHE A 150      49.057  48.243  25.811  1.00  0.00           C
ATOM   2243  HA  PHE A 150      49.889  47.595  25.528  1.00  0.00           H
ATOM   2244  CB  PHE A 150      47.963  47.450  26.645  1.00  0.00           C
ATOM   2245  HB1 PHE A 150      47.562  46.565  26.159  1.00  0.00           H
ATOM   2246  HB2 PHE A 150      47.111  48.108  26.805  1.00  0.00           H
ATOM   2247  CG  PHE A 150      48.437  46.982  28.044  1.00  0.00           C
ATOM   2248  CD1 PHE A 150      47.825  47.487  29.179  1.00  0.00           C
ATOM   2249  HD1 PHE A 150      46.967  48.138  29.074  1.00  0.00           H
ATOM   2250  CE1 PHE A 150      48.252  47.041  30.429  1.00  0.00           C
ATOM   2251  HE1 PHE A 150      47.696  47.473  31.256  1.00  0.00           H
ATOM   2252  CZ  PHE A 150      49.134  45.996  30.560  1.00  0.00           C
ATOM   2253  HZ  PHE A 150      49.416  45.559  31.505  1.00  0.00           H
ATOM   2254  CE2 PHE A 150      49.750  45.506  29.452  1.00  0.00           C
ATOM   2255  HE2 PHE A 150      50.471  44.716  29.579  1.00  0.00           H
ATOM   2256  CD2 PHE A 150      49.444  45.940  28.223  1.00  0.00           C
ATOM   2257  HD2 PHE A 150      49.920  45.429  27.395  1.00  0.00           H
ATOM   2258  C   PHE A 150      48.493  48.785  24.488  1.00  0.00           C
ATOM   2259  O   PHE A 150      47.300  48.642  24.302  1.00  0.00           O
ATOM   2260  N   ARG A 151      49.268  49.612  23.783  1.00  0.00           N
ATOM   2261  H   ARG A 151      50.246  49.675  24.015  1.00  0.00           H
ATOM   2262  CA  ARG A 151      48.835  50.425  22.654  1.00  0.00           C
ATOM   2263  HA  ARG A 151      47.981  50.938  23.101  1.00  0.00           H
ATOM   2264  CB  ARG A 151      50.009  51.300  22.277  1.00  0.00           C
ATOM   2265  HB1 ARG A 151      49.668  51.870  21.412  1.00  0.00           H
ATOM   2266  HB2 ARG A 151      50.787  50.635  21.883  1.00  0.00           H
ATOM   2267  CG  ARG A 151      50.510  52.336  23.326  1.00  0.00           C
ATOM   2268  HG1 ARG A 151      50.411  51.996  24.359  1.00  0.00           H
ATOM   2269  HG2 ARG A 151      49.827  53.197  23.283  1.00  0.00           H
ATOM   2270  CD  ARG A 151      51.938  52.688  23.107  1.00  0.00           C
ATOM   2271  HD1 ARG A 151      52.083  53.127  22.120  1.00  0.00           H
ATOM   2272  HD2 ARG A 151      52.550  51.780  23.070  1.00  0.00           H
ATOM   2273  NE  ARG A 151      52.375  53.678  24.064  1.00  0.00           N
ATOM   2274  HE  ARG A 151      51.956  53.697  24.980  1.00  0.00           H
ATOM   2275  CZ  ARG A 151      53.411  54.482  23.985  1.00  0.00           C
ATOM   2276  NH1 ARG A 151      53.607  55.347  24.928  1.00  0.00           N
ATOM   2277 1HH1 ARG A 151      52.982  55.368  25.719  1.00  0.00           H
ATOM   2278 2HH1 ARG A 151      54.286  56.065  24.769  1.00  0.00           H
ATOM   2279  NH2 ARG A 151      54.062  54.580  22.898  1.00  0.00           N
ATOM   2280 1HH2 ARG A 151      54.032  53.813  22.256  1.00  0.00           H
ATOM   2281 2HH2 ARG A 151      54.725  55.326  22.737  1.00  0.00           H
ATOM   2282  C   ARG A 151      48.280  49.670  21.409  1.00  0.00           C
ATOM   2283  O   ARG A 151      47.888  50.374  20.468  1.00  0.00           O
ATOM   2284  N   ASP A 152      48.292  48.338  21.379  1.00  0.00           N
ATOM   2285  H   ASP A 152      48.795  47.844  22.105  1.00  0.00           H
ATOM   2286  CA  ASP A 152      47.733  47.432  20.318  1.00  0.00           C
ATOM   2287  HA  ASP A 152      47.639  48.039  19.419  1.00  0.00           H
ATOM   2288  CB  ASP A 152      48.726  46.340  19.939  1.00  0.00           C
ATOM   2289  HB1 ASP A 152      48.463  45.786  19.035  1.00  0.00           H
ATOM   2290  HB2 ASP A 152      48.591  45.654  20.773  1.00  0.00           H
ATOM   2291  CG  ASP A 152      50.136  46.891  19.843  1.00  0.00           C
ATOM   2292  OD1 ASP A 152      50.904  46.322  20.665  1.00  0.00           O
ATOM   2293  OD2 ASP A 152      50.579  47.850  19.107  1.00  0.00           O
ATOM   2294  C   ASP A 152      46.344  46.843  20.478  1.00  0.00           C
ATOM   2295  O   ASP A 152      45.843  46.062  19.631  1.00  0.00           O
ATOM   2296  N   PHE A 153      45.659  47.183  21.575  1.00  0.00           N
ATOM   2297  H   PHE A 153      46.136  47.732  22.272  1.00  0.00           H
ATOM   2298  CA  PHE A 153      44.196  46.889  21.821  1.00  0.00           C
ATOM   2299  HA  PHE A 153      43.798  46.307  20.990  1.00  0.00           H
ATOM   2300  CB  PHE A 153      44.179  45.877  23.012  1.00  0.00           C
ATOM   2301  HB1 PHE A 153      43.227  45.347  22.942  1.00  0.00           H
ATOM   2302  HB2 PHE A 153      44.320  46.466  23.912  1.00  0.00           H
ATOM   2303  CG  PHE A 153      45.292  44.844  23.023  1.00  0.00           C
ATOM   2304  CD1 PHE A 153      46.538  45.189  23.690  1.00  0.00           C
ATOM   2305  HD1 PHE A 153      46.614  46.182  24.116  1.00  0.00           H
ATOM   2306  CE1 PHE A 153      47.595  44.279  23.783  1.00  0.00           C
ATOM   2307  HE1 PHE A 153      48.502  44.666  24.229  1.00  0.00           H
ATOM   2308  CZ  PHE A 153      47.465  42.973  23.196  1.00  0.00           C
ATOM   2309  HZ  PHE A 153      48.298  42.279  23.108  1.00  0.00           H
ATOM   2310  CE2 PHE A 153      46.192  42.643  22.604  1.00  0.00           C
ATOM   2311  HE2 PHE A 153      46.022  41.661  22.184  1.00  0.00           H
ATOM   2312  CD2 PHE A 153      45.112  43.514  22.564  1.00  0.00           C
ATOM   2313  HD2 PHE A 153      44.191  43.222  22.083  1.00  0.00           H
ATOM   2314  C   PHE A 153      43.297  48.121  21.949  1.00  0.00           C
ATOM   2315  O   PHE A 153      43.788  49.252  22.290  1.00  0.00           O
ATOM   2316  N   ALA A 154      41.996  47.969  21.786  1.00  0.00           N
ATOM   2317  H   ALA A 154      41.636  47.051  21.588  1.00  0.00           H
ATOM   2318  CA  ALA A 154      41.147  49.155  21.954  1.00  0.00           C
ATOM   2319  HA  ALA A 154      41.660  50.063  21.627  1.00  0.00           H
ATOM   2320  CB  ALA A 154      39.971  48.929  21.003  1.00  0.00           C
ATOM   2321  HB1 ALA A 154      40.410  48.731  20.033  1.00  0.00           H
ATOM   2322  HB2 ALA A 154      39.243  48.176  21.282  1.00  0.00           H
ATOM   2323  HB3 ALA A 154      39.416  49.864  20.849  1.00  0.00           H
ATOM   2324  C   ALA A 154      40.759  49.320  23.490  1.00  0.00           C
ATOM   2325  O   ALA A 154      41.019  48.372  24.211  1.00  0.00           O
ATOM   2326  N   VAL A 155      40.170  50.428  23.963  1.00  0.00           N
ATOM   2327  H   VAL A 155      39.918  51.112  23.257  1.00  0.00           H
ATOM   2328  CA  VAL A 155      39.960  50.661  25.421  1.00  0.00           C
ATOM   2329  HA  VAL A 155      39.649  49.721  25.880  1.00  0.00           H
ATOM   2330  CB  VAL A 155      41.133  51.353  26.174  1.00  0.00           C
ATOM   2331  HB  VAL A 155      41.381  52.270  25.649  1.00  0.00           H
ATOM   2332  CG1 VAL A 155      40.794  51.644  27.657  1.00  0.00           C
ATOM   2333 1HG1 VAL A 155      40.258  50.826  28.138  1.00  0.00           H
ATOM   2334 2HG1 VAL A 155      41.696  51.901  28.210  1.00  0.00           H
ATOM   2335 3HG1 VAL A 155      40.116  52.495  27.677  1.00  0.00           H
ATOM   2336  CG2 VAL A 155      42.371  50.449  26.106  1.00  0.00           C
ATOM   2337 1HG2 VAL A 155      43.183  50.923  26.659  1.00  0.00           H
ATOM   2338 2HG2 VAL A 155      42.099  49.511  26.599  1.00  0.00           H
ATOM   2339 3HG2 VAL A 155      42.678  50.377  25.066  1.00  0.00           H
ATOM   2340  C   VAL A 155      38.627  51.420  25.554  1.00  0.00           C
ATOM   2341  O   VAL A 155      38.552  52.445  24.886  1.00  0.00           O
ATOM   2342  N   SER A 156      37.764  50.995  26.462  1.00  0.00           N
ATOM   2343  H   SER A 156      37.943  50.260  27.130  1.00  0.00           H
ATOM   2344  CA  SER A 156      36.531  51.732  26.652  1.00  0.00           C
ATOM   2345  HA  SER A 156      36.589  52.749  26.239  1.00  0.00           H
ATOM   2346  CB  SER A 156      35.328  51.028  25.938  1.00  0.00           C
ATOM   2347  HB1 SER A 156      35.318  49.963  26.154  1.00  0.00           H
ATOM   2348  HB2 SER A 156      35.510  51.153  24.866  1.00  0.00           H
ATOM   2349  OG  SER A 156      34.015  51.557  26.161  1.00  0.00           O
ATOM   2350  HG  SER A 156      33.333  51.017  25.761  1.00  0.00           H
ATOM   2351  C   SER A 156      36.143  51.963  28.145  1.00  0.00           C
ATOM   2352  O   SER A 156      36.352  51.110  29.035  1.00  0.00           O
ATOM   2353  N   THR A 157      35.536  53.137  28.455  1.00  0.00           N
ATOM   2354  H   THR A 157      35.641  53.795  27.694  1.00  0.00           H
ATOM   2355  CA  THR A 157      35.115  53.556  29.724  1.00  0.00           C
ATOM   2356  HA  THR A 157      35.639  53.025  30.514  1.00  0.00           H
ATOM   2357  CB  THR A 157      35.553  55.023  29.962  1.00  0.00           C
ATOM   2358  HB  THR A 157      35.090  55.315  30.900  1.00  0.00           H
ATOM   2359  CG2 THR A 157      37.054  55.163  30.037  1.00  0.00           C
ATOM   2360 1HG2 THR A 157      37.489  54.304  30.542  1.00  0.00           H
ATOM   2361 2HG2 THR A 157      37.470  55.008  29.042  1.00  0.00           H
ATOM   2362 3HG2 THR A 157      37.381  56.076  30.542  1.00  0.00           H
ATOM   2363  OG1 THR A 157      35.081  55.893  28.934  1.00  0.00           O
ATOM   2364  HG1 THR A 157      35.531  55.646  28.115  1.00  0.00           H
ATOM   2365  C   THR A 157      33.597  53.338  29.925  1.00  0.00           C
ATOM   2366  O   THR A 157      32.800  53.890  29.101  1.00  0.00           O
ATOM   2367  N   VAL A 158      33.248  52.673  31.076  1.00  0.00           N
ATOM   2368  H   VAL A 158      34.067  52.384  31.610  1.00  0.00           H
ATOM   2369  CA  VAL A 158      31.814  52.524  31.425  1.00  0.00           C
ATOM   2370  HA  VAL A 158      31.228  53.142  30.754  1.00  0.00           H
ATOM   2371  CB  VAL A 158      31.377  51.048  31.188  1.00  0.00           C
ATOM   2372  HB  VAL A 158      31.673  50.821  30.157  1.00  0.00           H
ATOM   2373  CG1 VAL A 158      32.065  50.075  32.120  1.00  0.00           C
ATOM   2374 1HG1 VAL A 158      31.531  50.137  33.072  1.00  0.00           H
ATOM   2375 2HG1 VAL A 158      31.908  49.071  31.742  1.00  0.00           H
ATOM   2376 3HG1 VAL A 158      33.125  50.266  32.261  1.00  0.00           H
ATOM   2377  CG2 VAL A 158      29.879  50.748  31.369  1.00  0.00           C
ATOM   2378 1HG2 VAL A 158      29.559  51.146  32.332  1.00  0.00           H
ATOM   2379 2HG2 VAL A 158      29.283  51.212  30.573  1.00  0.00           H
ATOM   2380 3HG2 VAL A 158      29.584  49.702  31.264  1.00  0.00           H
ATOM   2381  C   VAL A 158      31.626  53.062  32.896  1.00  0.00           C
ATOM   2382  O   VAL A 158      32.149  52.460  33.854  1.00  0.00           O
ATOM   2383  N   PRO A 159      30.776  54.109  33.182  1.00  0.00           N
ATOM   2384  CD  PRO A 159      30.416  55.172  32.252  1.00  0.00           C
ATOM   2385  HD1 PRO A 159      29.479  54.908  31.769  1.00  0.00           H
ATOM   2386  HD2 PRO A 159      31.236  55.424  31.571  1.00  0.00           H
ATOM   2387  CG  PRO A 159      30.176  56.331  33.155  1.00  0.00           C
ATOM   2388  HG1 PRO A 159      29.433  57.029  32.770  1.00  0.00           H
ATOM   2389  HG2 PRO A 159      31.124  56.853  33.248  1.00  0.00           H
ATOM   2390  CB  PRO A 159      29.663  55.868  34.519  1.00  0.00           C
ATOM   2391  HB1 PRO A 159      28.577  55.744  34.454  1.00  0.00           H
ATOM   2392  HB2 PRO A 159      29.950  56.528  35.337  1.00  0.00           H
ATOM   2393  CA  PRO A 159      30.444  54.483  34.576  1.00  0.00           C
ATOM   2394  HA  PRO A 159      31.380  54.629  35.102  1.00  0.00           H
ATOM   2395  C   PRO A 159      29.626  53.393  35.389  1.00  0.00           C
ATOM   2396  O   PRO A 159      28.773  52.671  34.828  1.00  0.00           O
ATOM   2397  N   VAL A 160      29.910  53.246  36.706  1.00  0.00           N
ATOM   2398  H   VAL A 160      30.795  53.689  36.918  1.00  0.00           H
ATOM   2399  CA  VAL A 160      29.350  52.258  37.636  1.00  0.00           C
ATOM   2400  HA  VAL A 160      28.473  51.819  37.141  1.00  0.00           H
ATOM   2401  CB  VAL A 160      30.321  51.170  37.985  1.00  0.00           C
ATOM   2402  HB  VAL A 160      31.103  51.552  38.653  1.00  0.00           H
ATOM   2403  CG1 VAL A 160      29.675  49.909  38.640  1.00  0.00           C
ATOM   2404 1HG1 VAL A 160      30.480  49.197  38.829  1.00  0.00           H
ATOM   2405 2HG1 VAL A 160      29.053  50.127  39.508  1.00  0.00           H
ATOM   2406 3HG1 VAL A 160      28.943  49.436  37.979  1.00  0.00           H
ATOM   2407  CG2 VAL A 160      30.976  50.536  36.751  1.00  0.00           C
ATOM   2408 1HG2 VAL A 160      31.611  49.684  36.998  1.00  0.00           H
ATOM   2409 2HG2 VAL A 160      30.140  50.339  36.080  1.00  0.00           H
ATOM   2410 3HG2 VAL A 160      31.711  51.217  36.308  1.00  0.00           H
ATOM   2411  C   VAL A 160      28.851  52.967  38.878  1.00  0.00           C
ATOM   2412  O   VAL A 160      29.381  53.991  39.354  1.00  0.00           O
ATOM   2413  N   SER A 161      27.839  52.409  39.435  1.00  0.00           N
ATOM   2414  H   SER A 161      27.491  51.573  38.992  1.00  0.00           H
ATOM   2415  CA  SER A 161      27.092  53.038  40.626  1.00  0.00           C
ATOM   2416  HA  SER A 161      27.836  53.465  41.304  1.00  0.00           H
ATOM   2417  CB  SER A 161      26.024  54.077  40.222  1.00  0.00           C
ATOM   2418  HB1 SER A 161      25.408  54.216  41.104  1.00  0.00           H
ATOM   2419  HB2 SER A 161      25.317  53.712  39.484  1.00  0.00           H
ATOM   2420  OG  SER A 161      26.558  55.354  39.772  1.00  0.00           O
ATOM   2421  HG  SER A 161      26.921  55.777  40.556  1.00  0.00           H
ATOM   2422  C   SER A 161      26.501  51.923  41.502  1.00  0.00           C
ATOM   2423  O   SER A 161      25.960  50.864  41.086  1.00  0.00           O
ATOM   2424  N   GLY A 162      26.692  52.183  42.774  1.00  0.00           N
ATOM   2425  H   GLY A 162      27.343  52.945  42.891  1.00  0.00           H
ATOM   2426  CA  GLY A 162      26.328  51.423  44.007  1.00  0.00           C
ATOM   2427  HA1 GLY A 162      25.746  50.556  43.698  1.00  0.00           H
ATOM   2428  HA2 GLY A 162      25.651  51.943  44.687  1.00  0.00           H
ATOM   2429  C   GLY A 162      27.528  50.854  44.766  1.00  0.00           C
ATOM   2430  O   GLY A 162      28.176  51.648  45.489  1.00  0.00           O
ATOM   2431  N   PRO A 163      27.986  49.637  44.452  1.00  0.00           N
ATOM   2432  CD  PRO A 163      27.401  48.605  43.636  1.00  0.00           C
ATOM   2433  HD1 PRO A 163      26.970  48.939  42.687  1.00  0.00           H
ATOM   2434  HD2 PRO A 163      26.606  48.102  44.182  1.00  0.00           H
ATOM   2435  CG  PRO A 163      28.522  47.603  43.340  1.00  0.00           C
ATOM   2436  HG1 PRO A 163      29.085  47.864  42.448  1.00  0.00           H
ATOM   2437  HG2 PRO A 163      28.105  46.613  43.156  1.00  0.00           H
ATOM   2438  CB  PRO A 163      29.379  47.717  44.632  1.00  0.00           C
ATOM   2439  HB1 PRO A 163      30.425  47.501  44.394  1.00  0.00           H
ATOM   2440  HB2 PRO A 163      29.006  47.195  45.513  1.00  0.00           H
ATOM   2441  CA  PRO A 163      29.280  49.167  44.968  1.00  0.00           C
ATOM   2442  HA  PRO A 163      29.230  49.206  46.057  1.00  0.00           H
ATOM   2443  C   PRO A 163      30.449  49.987  44.435  1.00  0.00           C
ATOM   2444  O   PRO A 163      30.337  50.779  43.558  1.00  0.00           O
ATOM   2445  N   SER A 164      31.643  49.733  44.952  1.00  0.00           N
ATOM   2446  H   SER A 164      31.694  49.077  45.713  1.00  0.00           H
ATOM   2447  CA  SER A 164      32.903  50.469  44.707  1.00  0.00           C
ATOM   2448  HA  SER A 164      32.717  51.543  44.776  1.00  0.00           H
ATOM   2449  CB  SER A 164      33.945  50.083  45.691  1.00  0.00           C
ATOM   2450  HB1 SER A 164      34.907  50.513  45.405  1.00  0.00           H
ATOM   2451  HB2 SER A 164      33.977  49.000  45.716  1.00  0.00           H
ATOM   2452  OG  SER A 164      33.506  50.574  46.981  1.00  0.00           O
ATOM   2453  HG  SER A 164      34.048  50.062  47.589  1.00  0.00           H
ATOM   2454  C   SER A 164      33.504  50.314  43.293  1.00  0.00           C
ATOM   2455  O   SER A 164      34.220  51.205  42.836  1.00  0.00           O
ATOM   2456  N   HIS A 165      33.345  49.144  42.687  1.00  0.00           N
ATOM   2457  H   HIS A 165      32.482  48.706  42.987  1.00  0.00           H
ATOM   2458  CA  HIS A 165      34.164  48.601  41.560  1.00  0.00           C
ATOM   2459  HA  HIS A 165      34.548  49.435  40.972  1.00  0.00           H
ATOM   2460  CB  HIS A 165      35.268  47.793  42.164  1.00  0.00           C
ATOM   2461  HB1 HIS A 165      35.889  47.312  41.405  1.00  0.00           H
ATOM   2462  HB2 HIS A 165      34.942  46.966  42.781  1.00  0.00           H
ATOM   2463  CG  HIS A 165      36.226  48.665  42.895  1.00  0.00           C
ATOM   2464  ND1 HIS A 165      36.702  48.472  44.192  1.00  0.00           N
ATOM   2465  CE1 HIS A 165      37.600  49.423  44.403  1.00  0.00           C
ATOM   2466  HE1 HIS A 165      38.212  49.471  45.300  1.00  0.00           H
ATOM   2467  NE2 HIS A 165      37.797  50.214  43.280  1.00  0.00           N
ATOM   2468  HE2 HIS A 165      38.528  50.895  43.138  1.00  0.00           H
ATOM   2469  CD2 HIS A 165      36.929  49.696  42.353  1.00  0.00           C
ATOM   2470  HD2 HIS A 165      36.879  50.005  41.324  1.00  0.00           H
ATOM   2471  C   HIS A 165      33.288  47.798  40.604  1.00  0.00           C
ATOM   2472  O   HIS A 165      32.324  47.119  40.957  1.00  0.00           O
ATOM   2473  N   LEU A 166      33.699  47.766  39.319  1.00  0.00           N
ATOM   2474  H   LEU A 166      34.401  48.443  39.048  1.00  0.00           H
ATOM   2475  CA  LEU A 166      33.170  46.899  38.192  1.00  0.00           C
ATOM   2476  HA  LEU A 166      32.144  47.232  38.063  1.00  0.00           H
ATOM   2477  CB  LEU A 166      33.968  47.132  36.897  1.00  0.00           C
ATOM   2478  HB1 LEU A 166      34.958  46.728  37.088  1.00  0.00           H
ATOM   2479  HB2 LEU A 166      34.035  48.202  36.701  1.00  0.00           H
ATOM   2480  CG  LEU A 166      33.283  46.518  35.600  1.00  0.00           C
ATOM   2481  HG  LEU A 166      33.120  45.466  35.844  1.00  0.00           H
ATOM   2482  CD1 LEU A 166      31.939  47.140  35.212  1.00  0.00           C
ATOM   2483 1HD1 LEU A 166      31.597  46.689  34.274  1.00  0.00           H
ATOM   2484 2HD1 LEU A 166      31.111  47.013  35.914  1.00  0.00           H
ATOM   2485 3HD1 LEU A 166      32.087  48.167  34.883  1.00  0.00           H
ATOM   2486  CD2 LEU A 166      34.174  46.676  34.290  1.00  0.00           C
ATOM   2487 1HD2 LEU A 166      33.691  46.158  33.454  1.00  0.00           H
ATOM   2488 2HD2 LEU A 166      34.484  47.701  34.075  1.00  0.00           H
ATOM   2489 3HD2 LEU A 166      35.055  46.092  34.545  1.00  0.00           H
ATOM   2490  C   LEU A 166      33.121  45.427  38.655  1.00  0.00           C
ATOM   2491  O   LEU A 166      32.009  44.813  38.590  1.00  0.00           O
ATOM   2492  N   ARG A 167      34.188  44.844  39.225  1.00  0.00           N
ATOM   2493  H   ARG A 167      34.977  45.474  39.298  1.00  0.00           H
ATOM   2494  CA  ARG A 167      34.348  43.465  39.671  1.00  0.00           C
ATOM   2495  HA  ARG A 167      33.829  42.806  38.981  1.00  0.00           H
ATOM   2496  CB  ARG A 167      35.817  43.025  39.702  1.00  0.00           C
ATOM   2497  HB1 ARG A 167      35.889  42.126  40.317  1.00  0.00           H
ATOM   2498  HB2 ARG A 167      36.387  43.760  40.265  1.00  0.00           H
ATOM   2499  CG  ARG A 167      36.408  42.806  38.281  1.00  0.00           C
ATOM   2500  HG1 ARG A 167      35.932  43.556  37.648  1.00  0.00           H
ATOM   2501  HG2 ARG A 167      36.048  41.812  37.983  1.00  0.00           H
ATOM   2502  CD  ARG A 167      37.952  42.951  38.181  1.00  0.00           C
ATOM   2503  HD1 ARG A 167      38.193  43.941  38.554  1.00  0.00           H
ATOM   2504  HD2 ARG A 167      38.290  43.148  37.168  1.00  0.00           H
ATOM   2505  NE  ARG A 167      38.584  41.821  38.883  1.00  0.00           N
ATOM   2506  HE  ARG A 167      37.935  41.103  39.223  1.00  0.00           H
ATOM   2507  CZ  ARG A 167      39.852  41.509  38.951  1.00  0.00           C
ATOM   2508  NH1 ARG A 167      40.321  40.484  39.614  1.00  0.00           N
ATOM   2509 1HH1 ARG A 167      39.671  39.842  40.054  1.00  0.00           H
ATOM   2510 2HH1 ARG A 167      41.260  40.141  39.586  1.00  0.00           H
ATOM   2511  NH2 ARG A 167      40.853  42.193  38.352  1.00  0.00           N
ATOM   2512 1HH2 ARG A 167      40.672  43.109  37.952  1.00  0.00           H
ATOM   2513 2HH2 ARG A 167      41.776  41.775  38.330  1.00  0.00           H
ATOM   2514  C   ARG A 167      33.608  43.153  40.980  1.00  0.00           C
ATOM   2515  O   ARG A 167      33.668  42.064  41.579  1.00  0.00           O
ATOM   2516  N   GLY A 168      32.893  44.155  41.548  1.00  0.00           N
ATOM   2517  H   GLY A 168      32.954  45.066  41.113  1.00  0.00           H
ATOM   2518  CA  GLY A 168      31.829  43.990  42.552  1.00  0.00           C
ATOM   2519  HA1 GLY A 168      31.641  44.972  43.000  1.00  0.00           H
ATOM   2520  HA2 GLY A 168      32.099  43.463  43.464  1.00  0.00           H
ATOM   2521  C   GLY A 168      30.514  43.444  41.883  1.00  0.00           C
ATOM   2522  O   GLY A 168      29.690  42.845  42.598  1.00  0.00           O
ATOM   2523  N   LEU A 169      30.338  43.703  40.536  1.00  0.00           N
ATOM   2524  H   LEU A 169      31.090  44.151  40.028  1.00  0.00           H
ATOM   2525  CA  LEU A 169      28.996  43.528  39.898  1.00  0.00           C
ATOM   2526  HA  LEU A 169      28.409  42.790  40.446  1.00  0.00           H
ATOM   2527  CB  LEU A 169      28.052  44.721  40.114  1.00  0.00           C
ATOM   2528  HB1 LEU A 169      27.906  44.861  41.184  1.00  0.00           H
ATOM   2529  HB2 LEU A 169      27.069  44.429  39.728  1.00  0.00           H
ATOM   2530  CG  LEU A 169      28.514  46.080  39.550  1.00  0.00           C
ATOM   2531  HG  LEU A 169      29.386  46.498  40.049  1.00  0.00           H
ATOM   2532  CD1 LEU A 169      28.838  46.105  38.065  1.00  0.00           C
ATOM   2533 1HD1 LEU A 169      28.993  47.150  37.783  1.00  0.00           H
ATOM   2534 2HD1 LEU A 169      29.651  45.441  37.778  1.00  0.00           H
ATOM   2535 3HD1 LEU A 169      27.987  45.723  37.503  1.00  0.00           H
ATOM   2536  CD2 LEU A 169      27.422  47.103  39.806  1.00  0.00           C
ATOM   2537 1HD2 LEU A 169      27.108  47.101  40.850  1.00  0.00           H
ATOM   2538 2HD2 LEU A 169      27.724  48.084  39.434  1.00  0.00           H
ATOM   2539 3HD2 LEU A 169      26.509  46.856  39.263  1.00  0.00           H
ATOM   2540  C   LEU A 169      29.066  42.879  38.553  1.00  0.00           C
ATOM   2541  O   LEU A 169      27.976  42.534  38.021  1.00  0.00           O
ATOM   2542  N   CYS A 170      30.253  42.671  37.935  1.00  0.00           N
ATOM   2543  H   CYS A 170      31.087  43.068  38.342  1.00  0.00           H
ATOM   2544  CA  CYS A 170      30.529  42.137  36.581  1.00  0.00           C
ATOM   2545  HA  CYS A 170      29.688  41.501  36.322  1.00  0.00           H
ATOM   2546  CB  CYS A 170      30.662  43.288  35.549  1.00  0.00           C
ATOM   2547  HB1 CYS A 170      31.238  42.968  34.677  1.00  0.00           H
ATOM   2548  HB2 CYS A 170      31.089  44.208  35.951  1.00  0.00           H
ATOM   2549  SG  CYS A 170      28.973  43.620  34.929  1.00  0.00           S
ATOM   2550  HG  CYS A 170      28.568  43.327  36.168  1.00  0.00           H
ATOM   2551  C   CYS A 170      31.806  41.394  36.580  1.00  0.00           C
ATOM   2552  O   CYS A 170      32.721  41.548  37.335  1.00  0.00           O
ATOM   2553  N   GLY A 171      31.943  40.420  35.684  1.00  0.00           N
ATOM   2554  H   GLY A 171      31.190  40.215  35.051  1.00  0.00           H
ATOM   2555  CA  GLY A 171      33.087  39.532  35.580  1.00  0.00           C
ATOM   2556  HA1 GLY A 171      32.823  38.650  36.154  1.00  0.00           H
ATOM   2557  HA2 GLY A 171      33.950  39.828  36.176  1.00  0.00           H
ATOM   2558  C   GLY A 171      33.502  39.187  34.113  1.00  0.00           C
ATOM   2559  O   GLY A 171      32.809  39.601  33.180  1.00  0.00           O
ATOM   2560  N   MET A 172      34.431  38.275  33.869  1.00  0.00           N
ATOM   2561  H   MET A 172      35.068  38.136  34.639  1.00  0.00           H
ATOM   2562  CA  MET A 172      34.845  37.753  32.537  1.00  0.00           C
ATOM   2563  HA  MET A 172      34.432  38.486  31.844  1.00  0.00           H
ATOM   2564  CB  MET A 172      36.337  37.820  32.327  1.00  0.00           C
ATOM   2565  HB1 MET A 172      36.833  37.098  32.982  1.00  0.00           H
ATOM   2566  HB2 MET A 172      36.690  38.833  32.478  1.00  0.00           H
ATOM   2567  CG  MET A 172      36.782  37.481  30.863  1.00  0.00           C
ATOM   2568  HG1 MET A 172      36.835  36.385  30.834  1.00  0.00           H
ATOM   2569  HG2 MET A 172      37.816  37.809  30.767  1.00  0.00           H
ATOM   2570  SD  MET A 172      35.854  38.062  29.480  1.00  0.00           S
ATOM   2571  CE  MET A 172      36.839  37.280  28.167  1.00  0.00           C
ATOM   2572  HE1 MET A 172      37.875  37.513  28.419  1.00  0.00           H
ATOM   2573  HE2 MET A 172      36.730  36.198  28.260  1.00  0.00           H
ATOM   2574  HE3 MET A 172      36.517  37.590  27.180  1.00  0.00           H
ATOM   2575  C   MET A 172      34.280  36.308  32.351  1.00  0.00           C
ATOM   2576  O   MET A 172      34.194  35.461  33.277  1.00  0.00           O
ATOM   2577  N   GLY A 173      33.605  36.119  31.203  1.00  0.00           N
ATOM   2578  H   GLY A 173      33.631  36.866  30.534  1.00  0.00           H
ATOM   2579  CA  GLY A 173      32.997  34.827  30.769  1.00  0.00           C
ATOM   2580  HA1 GLY A 173      31.977  35.028  30.425  1.00  0.00           H
ATOM   2581  HA2 GLY A 173      32.848  34.252  31.679  1.00  0.00           H
ATOM   2582  C   GLY A 173      33.715  34.038  29.737  1.00  0.00           C
ATOM   2583  O   GLY A 173      33.386  32.879  29.535  1.00  0.00           O
ATOM   2584  N   GLY A 174      34.846  34.624  29.130  1.00  0.00           N
ATOM   2585  H   GLY A 174      35.007  35.612  29.241  1.00  0.00           H
ATOM   2586  CA  GLY A 174      35.661  33.905  28.077  1.00  0.00           C
ATOM   2587  HA1 GLY A 174      35.717  32.866  28.379  1.00  0.00           H
ATOM   2588  HA2 GLY A 174      36.672  34.310  28.127  1.00  0.00           H
ATOM   2589  C   GLY A 174      35.132  34.229  26.694  1.00  0.00           C
ATOM   2590  O   GLY A 174      34.775  35.350  26.322  1.00  0.00           O
ATOM   2591  N   PRO A 175      35.019  33.200  25.847  1.00  0.00           N
ATOM   2592  CD  PRO A 175      35.411  31.850  26.149  1.00  0.00           C
ATOM   2593  HD1 PRO A 175      34.645  31.429  26.799  1.00  0.00           H
ATOM   2594  HD2 PRO A 175      36.375  31.677  26.634  1.00  0.00           H
ATOM   2595  CG  PRO A 175      35.655  31.150  24.842  1.00  0.00           C
ATOM   2596  HG1 PRO A 175      35.575  30.054  24.870  1.00  0.00           H
ATOM   2597  HG2 PRO A 175      36.670  31.430  24.582  1.00  0.00           H
ATOM   2598  CB  PRO A 175      34.594  31.762  23.955  1.00  0.00           C
ATOM   2599  HB1 PRO A 175      33.614  31.349  24.170  1.00  0.00           H
ATOM   2600  HB2 PRO A 175      34.879  31.798  22.899  1.00  0.00           H
ATOM   2601  CA  PRO A 175      34.590  33.205  24.470  1.00  0.00           C
ATOM   2602  HA  PRO A 175      35.436  33.698  23.998  1.00  0.00           H
ATOM   2603  C   PRO A 175      33.269  33.942  24.274  1.00  0.00           C
ATOM   2604  O   PRO A 175      32.187  33.409  24.592  1.00  0.00           O
ATOM   2605  N   ARG A 176      33.270  35.189  23.747  1.00  0.00           N
ATOM   2606  H   ARG A 176      34.179  35.527  23.478  1.00  0.00           H
ATOM   2607  CA  ARG A 176      32.128  36.121  23.574  1.00  0.00           C
ATOM   2608  HA  ARG A 176      32.640  37.085  23.651  1.00  0.00           H
ATOM   2609  CB  ARG A 176      31.381  36.011  22.218  1.00  0.00           C
ATOM   2610  HB1 ARG A 176      32.034  36.523  21.512  1.00  0.00           H
ATOM   2611  HB2 ARG A 176      30.541  36.689  22.353  1.00  0.00           H
ATOM   2612  CG  ARG A 176      31.060  34.605  21.719  1.00  0.00           C
ATOM   2613  HG1 ARG A 176      31.935  33.960  21.768  1.00  0.00           H
ATOM   2614  HG2 ARG A 176      30.802  34.702  20.665  1.00  0.00           H
ATOM   2615  CD  ARG A 176      29.904  33.931  22.470  1.00  0.00           C
ATOM   2616  HD1 ARG A 176      29.012  34.544  22.368  1.00  0.00           H
ATOM   2617  HD2 ARG A 176      30.132  34.065  23.529  1.00  0.00           H
ATOM   2618  NE  ARG A 176      29.598  32.516  22.031  1.00  0.00           N
ATOM   2619  HE  ARG A 176      29.023  32.475  21.209  1.00  0.00           H
ATOM   2620  CZ  ARG A 176      29.662  31.432  22.743  1.00  0.00           C
ATOM   2621  NH1 ARG A 176      28.951  30.444  22.274  1.00  0.00           N
ATOM   2622 1HH1 ARG A 176      28.282  30.622  21.534  1.00  0.00           H
ATOM   2623 2HH1 ARG A 176      28.911  29.538  22.715  1.00  0.00           H
ATOM   2624  NH2 ARG A 176      30.378  31.243  23.775  1.00  0.00           N
ATOM   2625 1HH2 ARG A 176      30.914  31.965  24.223  1.00  0.00           H
ATOM   2626 2HH2 ARG A 176      30.538  30.374  24.254  1.00  0.00           H
ATOM   2627  C   ARG A 176      31.106  36.248  24.765  1.00  0.00           C
ATOM   2628  O   ARG A 176      29.884  36.298  24.601  1.00  0.00           O
ATOM   2629  N   THR A 177      31.684  36.337  26.002  1.00  0.00           N
ATOM   2630  H   THR A 177      32.685  36.197  26.080  1.00  0.00           H
ATOM   2631  CA  THR A 177      30.777  36.258  27.166  1.00  0.00           C
ATOM   2632  HA  THR A 177      29.876  36.802  26.881  1.00  0.00           H
ATOM   2633  CB  THR A 177      30.481  34.827  27.628  1.00  0.00           C
ATOM   2634  HB  THR A 177      31.116  34.552  28.465  1.00  0.00           H
ATOM   2635  CG2 THR A 177      29.100  34.867  28.222  1.00  0.00           C
ATOM   2636 1HG2 THR A 177      29.040  33.860  28.633  1.00  0.00           H
ATOM   2637 2HG2 THR A 177      29.043  35.467  29.128  1.00  0.00           H
ATOM   2638 3HG2 THR A 177      28.384  35.144  27.442  1.00  0.00           H
ATOM   2639  OG1 THR A 177      30.489  33.813  26.641  1.00  0.00           O
ATOM   2640  HG1 THR A 177      31.274  33.737  26.098  1.00  0.00           H
ATOM   2641  C   THR A 177      31.243  37.180  28.336  1.00  0.00           C
ATOM   2642  O   THR A 177      32.356  37.047  28.733  1.00  0.00           O
ATOM   2643  N   VAL A 178      30.353  38.017  28.876  1.00  0.00           N
ATOM   2644  H   VAL A 178      29.455  38.021  28.409  1.00  0.00           H
ATOM   2645  CA  VAL A 178      30.408  38.672  30.226  1.00  0.00           C
ATOM   2646  HA  VAL A 178      31.398  38.357  30.535  1.00  0.00           H
ATOM   2647  CB  VAL A 178      30.444  40.154  30.219  1.00  0.00           C
ATOM   2648  HB  VAL A 178      30.416  40.430  31.272  1.00  0.00           H
ATOM   2649  CG1 VAL A 178      31.727  40.622  29.501  1.00  0.00           C
ATOM   2650 1HG1 VAL A 178      32.509  39.936  29.835  1.00  0.00           H
ATOM   2651 2HG1 VAL A 178      31.697  40.464  28.418  1.00  0.00           H
ATOM   2652 3HG1 VAL A 178      31.990  41.642  29.761  1.00  0.00           H
ATOM   2653  CG2 VAL A 178      29.315  40.832  29.541  1.00  0.00           C
ATOM   2654 1HG2 VAL A 178      28.370  40.487  29.964  1.00  0.00           H
ATOM   2655 2HG2 VAL A 178      29.425  41.906  29.676  1.00  0.00           H
ATOM   2656 3HG2 VAL A 178      29.306  40.629  28.472  1.00  0.00           H
ATOM   2657  C   VAL A 178      29.389  38.118  31.260  1.00  0.00           C
ATOM   2658  O   VAL A 178      28.293  37.723  30.894  1.00  0.00           O
ATOM   2659  N   VAL A 179      29.758  38.164  32.505  1.00  0.00           N
ATOM   2660  H   VAL A 179      30.637  38.613  32.696  1.00  0.00           H
ATOM   2661  CA  VAL A 179      28.911  37.655  33.600  1.00  0.00           C
ATOM   2662  HA  VAL A 179      28.001  37.249  33.169  1.00  0.00           H
ATOM   2663  CB  VAL A 179      29.521  36.448  34.373  1.00  0.00           C
ATOM   2664  HB  VAL A 179      28.900  36.265  35.252  1.00  0.00           H
ATOM   2665  CG1 VAL A 179      29.450  35.216  33.420  1.00  0.00           C
ATOM   2666 1HG1 VAL A 179      28.479  35.089  32.939  1.00  0.00           H
ATOM   2667 2HG1 VAL A 179      30.199  35.314  32.625  1.00  0.00           H
ATOM   2668 3HG1 VAL A 179      29.677  34.365  34.068  1.00  0.00           H
ATOM   2669  CG2 VAL A 179      30.965  36.631  34.916  1.00  0.00           C
ATOM   2670 1HG2 VAL A 179      30.952  37.452  35.640  1.00  0.00           H
ATOM   2671 2HG2 VAL A 179      31.367  35.729  35.384  1.00  0.00           H
ATOM   2672 3HG2 VAL A 179      31.652  36.890  34.114  1.00  0.00           H
ATOM   2673  C   VAL A 179      28.592  38.747  34.655  1.00  0.00           C
ATOM   2674  O   VAL A 179      29.417  39.574  34.903  1.00  0.00           O
ATOM   2675  N   ALA A 180      27.310  38.867  35.153  1.00  0.00           N
ATOM   2676  H   ALA A 180      26.579  38.199  34.940  1.00  0.00           H
ATOM   2677  CA  ALA A 180      26.816  40.023  35.899  1.00  0.00           C
ATOM   2678  HA  ALA A 180      27.621  40.488  36.464  1.00  0.00           H
ATOM   2679  CB  ALA A 180      26.312  41.114  34.951  1.00  0.00           C
ATOM   2680  HB1 ALA A 180      25.357  40.832  34.515  1.00  0.00           H
ATOM   2681  HB2 ALA A 180      26.060  42.001  35.543  1.00  0.00           H
ATOM   2682  HB3 ALA A 180      27.081  41.263  34.194  1.00  0.00           H
ATOM   2683  C   ALA A 180      25.727  39.699  36.988  1.00  0.00           C
ATOM   2684  O   ALA A 180      25.187  38.582  37.037  1.00  0.00           O
ATOM   2685  N   GLY A 181      25.275  40.674  37.779  1.00  0.00           N
ATOM   2686  H   GLY A 181      25.722  41.580  37.755  1.00  0.00           H
ATOM   2687  CA  GLY A 181      24.079  40.415  38.680  1.00  0.00           C
ATOM   2688  HA1 GLY A 181      24.219  40.948  39.622  1.00  0.00           H
ATOM   2689  HA2 GLY A 181      23.831  39.370  38.877  1.00  0.00           H
ATOM   2690  C   GLY A 181      22.822  40.747  37.851  1.00  0.00           C
ATOM   2691  O   GLY A 181      22.828  41.039  36.690  1.00  0.00           O
ATOM   2692  N   SER A 182      21.670  40.604  38.485  1.00  0.00           N
ATOM   2693  H   SER A 182      21.625  40.338  39.453  1.00  0.00           H
ATOM   2694  CA  SER A 182      20.368  41.056  37.923  1.00  0.00           C
ATOM   2695  HA  SER A 182      20.406  40.923  36.843  1.00  0.00           H
ATOM   2696  CB  SER A 182      19.345  40.044  38.492  1.00  0.00           C
ATOM   2697  HB1 SER A 182      18.332  40.326  38.194  1.00  0.00           H
ATOM   2698  HB2 SER A 182      19.461  40.075  39.571  1.00  0.00           H
ATOM   2699  OG  SER A 182      19.616  38.755  37.938  1.00  0.00           O
ATOM   2700  HG  SER A 182      20.431  38.448  38.352  1.00  0.00           H
ATOM   2701  C   SER A 182      19.872  42.432  38.329  1.00  0.00           C
ATOM   2702  O   SER A 182      18.714  42.758  37.979  1.00  0.00           O
ATOM   2703  N   SER A 183      20.548  43.234  39.138  1.00  0.00           N
ATOM   2704  H   SER A 183      21.418  42.819  39.437  1.00  0.00           H
ATOM   2705  CA  SER A 183      20.305  44.694  39.397  1.00  0.00           C
ATOM   2706  HA  SER A 183      19.311  44.843  39.813  1.00  0.00           H
ATOM   2707  CB  SER A 183      21.262  45.285  40.407  1.00  0.00           C
ATOM   2708  HB1 SER A 183      21.176  44.795  41.382  1.00  0.00           H
ATOM   2709  HB2 SER A 183      20.944  46.309  40.542  1.00  0.00           H
ATOM   2710  OG  SER A 183      22.658  45.095  40.127  1.00  0.00           O
ATOM   2711  HG  SER A 183      23.243  45.067  40.888  1.00  0.00           H
ATOM   2712  C   SER A 183      20.322  45.559  38.181  1.00  0.00           C
ATOM   2713  O   SER A 183      20.685  45.077  37.070  1.00  0.00           O
ATOM   2714  N   ASP A 184      19.877  46.830  38.276  1.00  0.00           N
ATOM   2715  H   ASP A 184      19.541  47.123  39.178  1.00  0.00           H
ATOM   2716  CA  ASP A 184      19.838  47.829  37.150  1.00  0.00           C
ATOM   2717  HA  ASP A 184      19.546  47.309  36.236  1.00  0.00           H
ATOM   2718  CB  ASP A 184      18.973  48.995  37.418  1.00  0.00           C
ATOM   2719  HB1 ASP A 184      17.924  48.724  37.352  1.00  0.00           H
ATOM   2720  HB2 ASP A 184      19.197  49.704  36.625  1.00  0.00           H
ATOM   2721  CG  ASP A 184      19.214  49.743  38.788  1.00  0.00           C
ATOM   2722  OD1 ASP A 184      20.069  49.280  39.574  1.00  0.00           O
ATOM   2723  OD2 ASP A 184      18.490  50.724  39.072  1.00  0.00           O
ATOM   2724  C   ASP A 184      21.294  48.303  36.873  1.00  0.00           C
ATOM   2725  O   ASP A 184      21.605  48.514  35.708  1.00  0.00           O
ATOM   2726  N   ALA A 185      22.145  48.426  37.875  1.00  0.00           N
ATOM   2727  H   ALA A 185      21.861  48.251  38.821  1.00  0.00           H
ATOM   2728  CA  ALA A 185      23.463  48.863  37.693  1.00  0.00           C
ATOM   2729  HA  ALA A 185      23.454  49.831  37.178  1.00  0.00           H
ATOM   2730  CB  ALA A 185      24.060  49.140  39.069  1.00  0.00           C
ATOM   2731  HB1 ALA A 185      25.017  49.608  38.838  1.00  0.00           H
ATOM   2732  HB2 ALA A 185      23.474  49.912  39.571  1.00  0.00           H
ATOM   2733  HB3 ALA A 185      24.292  48.275  39.687  1.00  0.00           H
ATOM   2734  C   ALA A 185      24.322  47.768  36.907  1.00  0.00           C
ATOM   2735  O   ALA A 185      25.102  47.987  35.980  1.00  0.00           O
ATOM   2736  N   ALA A 186      24.151  46.550  37.306  1.00  0.00           N
ATOM   2737  H   ALA A 186      23.417  46.386  37.975  1.00  0.00           H
ATOM   2738  CA  ALA A 186      24.905  45.387  36.779  1.00  0.00           C
ATOM   2739  HA  ALA A 186      25.982  45.592  36.780  1.00  0.00           H
ATOM   2740  CB  ALA A 186      24.659  44.120  37.678  1.00  0.00           C
ATOM   2741  HB1 ALA A 186      24.711  44.413  38.732  1.00  0.00           H
ATOM   2742  HB2 ALA A 186      23.669  43.726  37.456  1.00  0.00           H
ATOM   2743  HB3 ALA A 186      25.397  43.392  37.335  1.00  0.00           H
ATOM   2744  C   ALA A 186      24.482  45.083  35.323  1.00  0.00           C
ATOM   2745  O   ALA A 186      25.343  44.813  34.459  1.00  0.00           O
ATOM   2746  N   GLN A 187      23.178  45.202  35.039  1.00  0.00           N
ATOM   2747  H   GLN A 187      22.532  45.309  35.808  1.00  0.00           H
ATOM   2748  CA  GLN A 187      22.683  45.080  33.730  1.00  0.00           C
ATOM   2749  HA  GLN A 187      23.198  44.222  33.309  1.00  0.00           H
ATOM   2750  CB  GLN A 187      21.227  44.708  33.626  1.00  0.00           C
ATOM   2751  HB1 GLN A 187      20.992  44.664  32.562  1.00  0.00           H
ATOM   2752  HB2 GLN A 187      20.646  45.429  34.199  1.00  0.00           H
ATOM   2753  CG  GLN A 187      20.830  43.371  34.174  1.00  0.00           C
ATOM   2754  HG1 GLN A 187      21.388  43.248  35.111  1.00  0.00           H
ATOM   2755  HG2 GLN A 187      21.189  42.571  33.524  1.00  0.00           H
ATOM   2756  CD  GLN A 187      19.285  43.287  34.273  1.00  0.00           C
ATOM   2757  OE1 GLN A 187      18.579  42.716  33.469  1.00  0.00           O
ATOM   2758  NE2 GLN A 187      18.719  43.846  35.286  1.00  0.00           N
ATOM   2759 1HE2 GLN A 187      19.263  44.439  35.901  1.00  0.00           H
ATOM   2760 2HE2 GLN A 187      17.725  43.703  35.382  1.00  0.00           H
ATOM   2761  C   GLN A 187      23.105  46.263  32.853  1.00  0.00           C
ATOM   2762  O   GLN A 187      23.570  46.068  31.722  1.00  0.00           O
ATOM   2763  N   LYS A 188      23.082  47.486  33.298  1.00  0.00           N
ATOM   2764  H   LYS A 188      22.691  47.545  34.233  1.00  0.00           H
ATOM   2765  CA  LYS A 188      23.469  48.623  32.592  1.00  0.00           C
ATOM   2766  HA  LYS A 188      22.894  48.671  31.661  1.00  0.00           H
ATOM   2767  CB  LYS A 188      23.192  49.943  33.370  1.00  0.00           C
ATOM   2768  HB1 LYS A 188      23.885  50.732  33.102  1.00  0.00           H
ATOM   2769  HB2 LYS A 188      23.372  49.684  34.416  1.00  0.00           H
ATOM   2770  CG  LYS A 188      21.736  50.345  33.053  1.00  0.00           C
ATOM   2771  HG1 LYS A 188      21.096  49.460  33.070  1.00  0.00           H
ATOM   2772  HG2 LYS A 188      21.679  50.814  32.069  1.00  0.00           H
ATOM   2773  CD  LYS A 188      21.390  51.450  34.090  1.00  0.00           C
ATOM   2774  HD1 LYS A 188      21.998  52.339  33.934  1.00  0.00           H
ATOM   2775  HD2 LYS A 188      21.642  51.063  35.073  1.00  0.00           H
ATOM   2776  CE  LYS A 188      19.860  51.677  34.037  1.00  0.00           C
ATOM   2777  HE1 LYS A 188      19.255  50.847  34.389  1.00  0.00           H
ATOM   2778  HE2 LYS A 188      19.493  51.714  33.005  1.00  0.00           H
ATOM   2779  NZ  LYS A 188      19.523  52.855  34.852  1.00  0.00           N
ATOM   2780  HZ1 LYS A 188      18.524  52.846  35.028  1.00  0.00           H
ATOM   2781  HZ2 LYS A 188      19.949  52.806  35.771  1.00  0.00           H
ATOM   2782  HZ3 LYS A 188      19.708  53.684  34.303  1.00  0.00           H
ATOM   2783  C   LYS A 188      24.963  48.486  32.098  1.00  0.00           C
ATOM   2784  O   LYS A 188      25.203  48.710  30.903  1.00  0.00           O
ATOM   2785  N   ALA A 189      25.829  47.979  32.993  1.00  0.00           N
ATOM   2786  H   ALA A 189      25.537  48.003  33.967  1.00  0.00           H
ATOM   2787  CA  ALA A 189      27.288  47.703  32.738  1.00  0.00           C
ATOM   2788  HA  ALA A 189      27.753  48.630  32.396  1.00  0.00           H
ATOM   2789  CB  ALA A 189      27.826  47.260  34.068  1.00  0.00           C
ATOM   2790  HB1 ALA A 189      27.771  48.082  34.789  1.00  0.00           H
ATOM   2791  HB2 ALA A 189      27.379  46.324  34.388  1.00  0.00           H
ATOM   2792  HB3 ALA A 189      28.877  47.127  33.825  1.00  0.00           H
ATOM   2793  C   ALA A 189      27.396  46.547  31.757  1.00  0.00           C
ATOM   2794  O   ALA A 189      28.119  46.753  30.750  1.00  0.00           O
ATOM   2795  N   VAL A 190      26.670  45.430  31.946  1.00  0.00           N
ATOM   2796  H   VAL A 190      26.146  45.317  32.803  1.00  0.00           H
ATOM   2797  CA  VAL A 190      26.624  44.203  31.059  1.00  0.00           C
ATOM   2798  HA  VAL A 190      27.637  43.820  31.003  1.00  0.00           H
ATOM   2799  CB  VAL A 190      25.715  43.072  31.711  1.00  0.00           C
ATOM   2800  HB  VAL A 190      25.618  43.132  32.795  1.00  0.00           H
ATOM   2801  CG1 VAL A 190      24.311  42.842  31.220  1.00  0.00           C
ATOM   2802 1HG1 VAL A 190      23.746  42.199  31.892  1.00  0.00           H
ATOM   2803 2HG1 VAL A 190      23.722  43.743  31.027  1.00  0.00           H
ATOM   2804 3HG1 VAL A 190      24.356  42.305  30.263  1.00  0.00           H
ATOM   2805  CG2 VAL A 190      26.454  41.666  31.387  1.00  0.00           C
ATOM   2806 1HG2 VAL A 190      26.030  40.787  31.857  1.00  0.00           H
ATOM   2807 2HG2 VAL A 190      26.531  41.603  30.307  1.00  0.00           H
ATOM   2808 3HG2 VAL A 190      27.486  41.706  31.747  1.00  0.00           H
ATOM   2809  C   VAL A 190      26.238  44.665  29.633  1.00  0.00           C
ATOM   2810  O   VAL A 190      26.951  44.260  28.698  1.00  0.00           O
ATOM   2811  N   ARG A 191      25.235  45.551  29.441  1.00  0.00           N
ATOM   2812  H   ARG A 191      24.745  45.998  30.201  1.00  0.00           H
ATOM   2813  CA  ARG A 191      24.650  45.874  28.131  1.00  0.00           C
ATOM   2814  HA  ARG A 191      24.454  44.942  27.592  1.00  0.00           H
ATOM   2815  CB  ARG A 191      23.292  46.455  28.425  1.00  0.00           C
ATOM   2816  HB1 ARG A 191      23.097  47.203  27.655  1.00  0.00           H
ATOM   2817  HB2 ARG A 191      23.316  47.033  29.350  1.00  0.00           H
ATOM   2818  CG  ARG A 191      22.190  45.367  28.496  1.00  0.00           C
ATOM   2819  HG1 ARG A 191      22.574  44.527  29.070  1.00  0.00           H
ATOM   2820  HG2 ARG A 191      22.098  45.038  27.466  1.00  0.00           H
ATOM   2821  CD  ARG A 191      20.807  45.699  29.037  1.00  0.00           C
ATOM   2822  HD1 ARG A 191      20.788  45.546  30.114  1.00  0.00           H
ATOM   2823  HD2 ARG A 191      20.022  45.143  28.536  1.00  0.00           H
ATOM   2824  NE  ARG A 191      20.333  47.107  28.833  1.00  0.00           N
ATOM   2825  HE  ARG A 191      20.238  47.697  29.655  1.00  0.00           H
ATOM   2826  CZ  ARG A 191      19.914  47.654  27.698  1.00  0.00           C
ATOM   2827  NH1 ARG A 191      19.713  48.953  27.554  1.00  0.00           N
ATOM   2828 1HH1 ARG A 191      19.944  49.656  28.250  1.00  0.00           H
ATOM   2829 2HH1 ARG A 191      19.304  49.250  26.679  1.00  0.00           H
ATOM   2830  NH2 ARG A 191      19.654  46.906  26.653  1.00  0.00           N
ATOM   2831 1HH2 ARG A 191      19.700  45.903  26.712  1.00  0.00           H
ATOM   2832 2HH2 ARG A 191      19.587  47.341  25.738  1.00  0.00           H
ATOM   2833  C   ARG A 191      25.587  46.696  27.219  1.00  0.00           C
ATOM   2834  O   ARG A 191      25.748  46.428  26.025  1.00  0.00           O
ATOM   2835  N   ALA A 192      26.325  47.652  27.781  1.00  0.00           N
ATOM   2836  H   ALA A 192      26.143  47.772  28.768  1.00  0.00           H
ATOM   2837  CA  ALA A 192      27.463  48.322  27.179  1.00  0.00           C
ATOM   2838  HA  ALA A 192      27.177  48.779  26.231  1.00  0.00           H
ATOM   2839  CB  ALA A 192      27.725  49.474  28.088  1.00  0.00           C
ATOM   2840  HB1 ALA A 192      26.884  50.146  28.255  1.00  0.00           H
ATOM   2841  HB2 ALA A 192      28.135  49.061  29.014  1.00  0.00           H
ATOM   2842  HB3 ALA A 192      28.517  50.150  27.749  1.00  0.00           H
ATOM   2843  C   ALA A 192      28.745  47.418  26.978  1.00  0.00           C
ATOM   2844  O   ALA A 192      29.607  47.853  26.214  1.00  0.00           O
ATOM   2845  N   MET A 193      28.814  46.206  27.568  1.00  0.00           N
ATOM   2846  H   MET A 193      28.211  45.949  28.332  1.00  0.00           H
ATOM   2847  CA  MET A 193      29.959  45.304  27.363  1.00  0.00           C
ATOM   2848  HA  MET A 193      30.853  45.751  26.931  1.00  0.00           H
ATOM   2849  CB  MET A 193      30.406  44.833  28.778  1.00  0.00           C
ATOM   2850  HB1 MET A 193      31.208  44.134  28.552  1.00  0.00           H
ATOM   2851  HB2 MET A 193      29.554  44.433  29.338  1.00  0.00           H
ATOM   2852  CG  MET A 193      31.135  45.947  29.603  1.00  0.00           C
ATOM   2853  HG1 MET A 193      30.516  46.831  29.771  1.00  0.00           H
ATOM   2854  HG2 MET A 193      31.876  46.313  28.895  1.00  0.00           H
ATOM   2855  SD  MET A 193      31.992  45.459  31.160  1.00  0.00           S
ATOM   2856  CE  MET A 193      30.627  45.178  32.305  1.00  0.00           C
ATOM   2857  HE1 MET A 193      29.922  44.483  31.865  1.00  0.00           H
ATOM   2858  HE2 MET A 193      30.895  44.695  33.241  1.00  0.00           H
ATOM   2859  HE3 MET A 193      30.104  46.109  32.518  1.00  0.00           H
ATOM   2860  C   MET A 193      29.588  44.217  26.349  1.00  0.00           C
ATOM   2861  O   MET A 193      30.502  43.557  25.866  1.00  0.00           O
ATOM   2862  N   ALA A 194      28.283  44.003  26.115  1.00  0.00           N
ATOM   2863  H   ALA A 194      27.557  44.414  26.679  1.00  0.00           H
ATOM   2864  CA  ALA A 194      27.905  43.003  25.138  1.00  0.00           C
ATOM   2865  HA  ALA A 194      28.732  42.852  24.445  1.00  0.00           H
ATOM   2866  CB  ALA A 194      27.587  41.693  25.914  1.00  0.00           C
ATOM   2867  HB1 ALA A 194      27.494  40.811  25.274  1.00  0.00           H
ATOM   2868  HB2 ALA A 194      28.421  41.523  26.610  1.00  0.00           H
ATOM   2869  HB3 ALA A 194      26.746  41.748  26.606  1.00  0.00           H
ATOM   2870  C   ALA A 194      26.751  43.305  24.098  1.00  0.00           C
ATOM   2871  O   ALA A 194      26.705  42.644  23.057  1.00  0.00           O
ATOM   2872  N   VAL A 195      25.915  44.298  24.268  1.00  0.00           N
ATOM   2873  H   VAL A 195      25.945  44.884  25.087  1.00  0.00           H
ATOM   2874  CA  VAL A 195      24.778  44.566  23.323  1.00  0.00           C
ATOM   2875  HA  VAL A 195      24.689  43.676  22.695  1.00  0.00           H
ATOM   2876  CB  VAL A 195      23.421  44.668  24.025  1.00  0.00           C
ATOM   2877  HB  VAL A 195      23.503  45.608  24.574  1.00  0.00           H
ATOM   2878  CG1 VAL A 195      22.239  44.947  23.077  1.00  0.00           C
ATOM   2879 1HG1 VAL A 195      21.241  44.671  23.416  1.00  0.00           H
ATOM   2880 2HG1 VAL A 195      22.182  46.016  22.843  1.00  0.00           H
ATOM   2881 3HG1 VAL A 195      22.404  44.313  22.208  1.00  0.00           H
ATOM   2882  CG2 VAL A 195      22.967  43.536  24.940  1.00  0.00           C
ATOM   2883 1HG2 VAL A 195      22.511  43.851  25.883  1.00  0.00           H
ATOM   2884 2HG2 VAL A 195      22.435  42.708  24.470  1.00  0.00           H
ATOM   2885 3HG2 VAL A 195      23.908  43.139  25.335  1.00  0.00           H
ATOM   2886  C   VAL A 195      24.955  45.808  22.422  1.00  0.00           C
ATOM   2887  O   VAL A 195      24.781  45.771  21.169  1.00  0.00           O
ATOM   2888  N   LEU A 196      25.416  46.934  22.997  1.00  0.00           N
ATOM   2889  H   LEU A 196      25.773  46.894  23.939  1.00  0.00           H
ATOM   2890  CA  LEU A 196      25.711  48.196  22.214  1.00  0.00           C
ATOM   2891  HA  LEU A 196      24.869  48.317  21.539  1.00  0.00           H
ATOM   2892  CB  LEU A 196      25.876  49.370  23.128  1.00  0.00           C
ATOM   2893  HB1 LEU A 196      26.313  50.213  22.600  1.00  0.00           H
ATOM   2894  HB2 LEU A 196      26.557  49.078  23.927  1.00  0.00           H
ATOM   2895  CG  LEU A 196      24.611  49.995  23.821  1.00  0.00           C
ATOM   2896  HG  LEU A 196      23.949  50.399  23.059  1.00  0.00           H
ATOM   2897  CD1 LEU A 196      23.795  49.048  24.617  1.00  0.00           C
ATOM   2898 1HD1 LEU A 196      23.087  49.594  25.226  1.00  0.00           H
ATOM   2899 2HD1 LEU A 196      23.181  48.435  23.958  1.00  0.00           H
ATOM   2900 3HD1 LEU A 196      24.397  48.361  25.214  1.00  0.00           H
ATOM   2901  CD2 LEU A 196      25.095  51.043  24.757  1.00  0.00           C
ATOM   2902 1HD2 LEU A 196      25.578  51.788  24.124  1.00  0.00           H
ATOM   2903 2HD2 LEU A 196      24.254  51.477  25.288  1.00  0.00           H
ATOM   2904 3HD2 LEU A 196      25.803  50.600  25.465  1.00  0.00           H
ATOM   2905  C   LEU A 196      26.990  48.000  21.327  1.00  0.00           C
ATOM   2906  O   LEU A 196      27.609  48.959  20.908  1.00  0.00           O
ATOM   2907  N   THR A 197      27.475  46.763  21.115  1.00  0.00           N
ATOM   2908  H   THR A 197      26.986  45.929  21.424  1.00  0.00           H
ATOM   2909  CA  THR A 197      28.783  46.464  20.407  1.00  0.00           C
ATOM   2910  HA  THR A 197      29.382  47.381  20.465  1.00  0.00           H
ATOM   2911  CB  THR A 197      29.427  45.255  21.193  1.00  0.00           C
ATOM   2912  HB  THR A 197      30.415  45.124  20.766  1.00  0.00           H
ATOM   2913  CG2 THR A 197      29.579  45.520  22.709  1.00  0.00           C
ATOM   2914 1HG2 THR A 197      28.581  45.559  23.156  1.00  0.00           H
ATOM   2915 2HG2 THR A 197      30.208  44.688  23.038  1.00  0.00           H
ATOM   2916 3HG2 THR A 197      30.051  46.492  22.752  1.00  0.00           H
ATOM   2917  OG1 THR A 197      28.666  44.066  20.988  1.00  0.00           O
ATOM   2918  HG1 THR A 197      29.096  43.591  20.266  1.00  0.00           H
ATOM   2919  C   THR A 197      28.695  46.164  18.916  1.00  0.00           C
ATOM   2920  O   THR A 197      27.547  45.913  18.481  1.00  0.00           O
ATOM   2921  N   ASP A 198      29.785  46.204  18.157  1.00  0.00           N
ATOM   2922  H   ASP A 198      30.697  46.473  18.489  1.00  0.00           H
ATOM   2923  CA  ASP A 198      29.792  45.967  16.678  1.00  0.00           C
ATOM   2924  HA  ASP A 198      28.874  46.352  16.239  1.00  0.00           H
ATOM   2925  CB  ASP A 198      30.949  46.842  16.179  1.00  0.00           C
ATOM   2926  HB1 ASP A 198      30.692  47.871  16.405  1.00  0.00           H
ATOM   2927  HB2 ASP A 198      30.980  46.686  15.094  1.00  0.00           H
ATOM   2928  CG  ASP A 198      32.361  46.327  16.721  1.00  0.00           C
ATOM   2929  OD1 ASP A 198      33.080  45.540  16.061  1.00  0.00           O
ATOM   2930  OD2 ASP A 198      32.699  46.859  17.800  1.00  0.00           O
ATOM   2931  C   ASP A 198      30.020  44.545  16.198  1.00  0.00           C
ATOM   2932  O   ASP A 198      29.954  44.287  14.974  1.00  0.00           O
ATOM   2933  N   HIS A 199      30.310  43.632  17.124  1.00  0.00           N
ATOM   2934  H   HIS A 199      30.125  43.992  18.057  1.00  0.00           H
ATOM   2935  CA  HIS A 199      30.594  42.281  16.993  1.00  0.00           C
ATOM   2936  HA  HIS A 199      30.425  42.018  15.955  1.00  0.00           H
ATOM   2937  CB  HIS A 199      32.081  41.967  17.380  1.00  0.00           C
ATOM   2938  HB1 HIS A 199      32.669  42.718  16.850  1.00  0.00           H
ATOM   2939  HB2 HIS A 199      32.295  40.947  17.068  1.00  0.00           H
ATOM   2940  CG  HIS A 199      32.236  42.154  18.847  1.00  0.00           C
ATOM   2941  ND1 HIS A 199      31.468  42.965  19.678  1.00  0.00           N
ATOM   2942  CE1 HIS A 199      32.156  43.089  20.784  1.00  0.00           C
ATOM   2943  HE1 HIS A 199      31.923  43.727  21.635  1.00  0.00           H
ATOM   2944  NE2 HIS A 199      33.316  42.458  20.723  1.00  0.00           N
ATOM   2945  HE2 HIS A 199      34.030  42.512  21.433  1.00  0.00           H
ATOM   2946  CD2 HIS A 199      33.404  41.850  19.492  1.00  0.00           C
ATOM   2947  HD2 HIS A 199      34.294  41.389  19.060  1.00  0.00           H
ATOM   2948  C   HIS A 199      29.539  41.511  17.793  1.00  0.00           C
ATOM   2949  O   HIS A 199      28.833  42.048  18.631  1.00  0.00           O
ATOM   2950  N   PRO A 200      29.299  40.218  17.464  1.00  0.00           N
ATOM   2951  CD  PRO A 200      29.574  39.612  16.185  1.00  0.00           C
ATOM   2952  HD1 PRO A 200      30.663  39.475  16.153  1.00  0.00           H
ATOM   2953  HD2 PRO A 200      29.442  40.155  15.254  1.00  0.00           H
ATOM   2954  CG  PRO A 200      29.035  38.144  16.236  1.00  0.00           C
ATOM   2955  HG1 PRO A 200      29.730  37.422  16.666  1.00  0.00           H
ATOM   2956  HG2 PRO A 200      28.527  37.809  15.340  1.00  0.00           H
ATOM   2957  CB  PRO A 200      27.879  38.438  17.195  1.00  0.00           C
ATOM   2958  HB1 PRO A 200      27.514  37.519  17.660  1.00  0.00           H
ATOM   2959  HB2 PRO A 200      27.113  38.866  16.542  1.00  0.00           H
ATOM   2960  CA  PRO A 200      28.301  39.514  18.201  1.00  0.00           C
ATOM   2961  HA  PRO A 200      27.443  40.125  18.475  1.00  0.00           H
ATOM   2962  C   PRO A 200      28.873  38.844  19.411  1.00  0.00           C
ATOM   2963  O   PRO A 200      29.613  37.837  19.356  1.00  0.00           O
ATOM   2964  N   TYR A 201      28.437  39.407  20.543  1.00  0.00           N
ATOM   2965  H   TYR A 201      27.641  40.014  20.402  1.00  0.00           H
ATOM   2966  CA  TYR A 201      28.774  39.212  21.961  1.00  0.00           C
ATOM   2967  HA  TYR A 201      29.463  38.368  22.042  1.00  0.00           H
ATOM   2968  CB  TYR A 201      29.637  40.402  22.384  1.00  0.00           C
ATOM   2969  HB1 TYR A 201      28.912  41.119  22.779  1.00  0.00           H
ATOM   2970  HB2 TYR A 201      30.074  40.820  21.478  1.00  0.00           H
ATOM   2971  CG  TYR A 201      30.749  40.070  23.355  1.00  0.00           C
ATOM   2972  CD1 TYR A 201      32.096  39.904  22.874  1.00  0.00           C
ATOM   2973  HD1 TYR A 201      32.325  40.010  21.816  1.00  0.00           H
ATOM   2974  CE1 TYR A 201      33.121  39.635  23.830  1.00  0.00           C
ATOM   2975  HE1 TYR A 201      34.110  39.544  23.394  1.00  0.00           H
ATOM   2976  CZ  TYR A 201      32.870  39.356  25.161  1.00  0.00           C
ATOM   2977  OH  TYR A 201      33.944  39.195  26.005  1.00  0.00           O
ATOM   2978  HH  TYR A 201      33.690  38.968  26.903  1.00  0.00           H
ATOM   2979  CE2 TYR A 201      31.514  39.509  25.636  1.00  0.00           C
ATOM   2980  HE2 TYR A 201      31.199  39.307  26.655  1.00  0.00           H
ATOM   2981  CD2 TYR A 201      30.496  39.797  24.727  1.00  0.00           C
ATOM   2982  HD2 TYR A 201      29.462  39.848  25.023  1.00  0.00           H
ATOM   2983  C   TYR A 201      27.524  38.880  22.793  1.00  0.00           C
ATOM   2984  O   TYR A 201      26.417  39.390  22.493  1.00  0.00           O
ATOM   2985  N   ALA A 202      27.645  38.050  23.820  1.00  0.00           N
ATOM   2986  H   ALA A 202      28.586  37.714  23.987  1.00  0.00           H
ATOM   2987  CA  ALA A 202      26.668  37.554  24.764  1.00  0.00           C
ATOM   2988  HA  ALA A 202      25.749  38.131  24.745  1.00  0.00           H
ATOM   2989  CB  ALA A 202      26.382  36.094  24.422  1.00  0.00           C
ATOM   2990  HB1 ALA A 202      26.210  36.082  23.340  1.00  0.00           H
ATOM   2991  HB2 ALA A 202      27.253  35.497  24.670  1.00  0.00           H
ATOM   2992  HB3 ALA A 202      25.490  35.731  24.931  1.00  0.00           H
ATOM   2993  C   ALA A 202      27.024  37.642  26.261  1.00  0.00           C
ATOM   2994  O   ALA A 202      28.131  38.052  26.643  1.00  0.00           O
ATOM   2995  N   SER A 203      26.096  37.273  27.151  1.00  0.00           N
ATOM   2996  H   SER A 203      25.207  36.899  26.844  1.00  0.00           H
ATOM   2997  CA  SER A 203      26.120  37.628  28.541  1.00  0.00           C
ATOM   2998  HA  SER A 203      27.023  37.348  29.088  1.00  0.00           H
ATOM   2999  CB  SER A 203      26.025  39.067  28.796  1.00  0.00           C
ATOM   3000  HB1 SER A 203      26.733  39.532  28.108  1.00  0.00           H
ATOM   3001  HB2 SER A 203      26.324  39.194  29.842  1.00  0.00           H
ATOM   3002  OG  SER A 203      24.742  39.662  28.566  1.00  0.00           O
ATOM   3003  HG  SER A 203      24.895  40.238  27.811  1.00  0.00           H
ATOM   3004  C   SER A 203      25.160  36.780  29.379  1.00  0.00           C
ATOM   3005  O   SER A 203      24.287  36.201  28.837  1.00  0.00           O
ATOM   3006  N   LEU A 204      25.222  36.873  30.685  1.00  0.00           N
ATOM   3007  H   LEU A 204      25.843  37.575  31.079  1.00  0.00           H
ATOM   3008  CA  LEU A 204      24.418  36.208  31.708  1.00  0.00           C
ATOM   3009  HA  LEU A 204      23.451  35.889  31.323  1.00  0.00           H
ATOM   3010  CB  LEU A 204      25.086  34.898  32.105  1.00  0.00           C
ATOM   3011  HB1 LEU A 204      26.121  35.158  32.331  1.00  0.00           H
ATOM   3012  HB2 LEU A 204      25.131  34.268  31.217  1.00  0.00           H
ATOM   3013  CG  LEU A 204      24.366  34.081  33.242  1.00  0.00           C
ATOM   3014  HG  LEU A 204      24.286  34.631  34.193  1.00  0.00           H
ATOM   3015  CD1 LEU A 204      22.838  33.770  32.872  1.00  0.00           C
ATOM   3016 1HD1 LEU A 204      22.282  34.719  32.819  1.00  0.00           H
ATOM   3017 2HD1 LEU A 204      22.786  33.282  31.895  1.00  0.00           H
ATOM   3018 3HD1 LEU A 204      22.565  32.975  33.567  1.00  0.00           H
ATOM   3019  CD2 LEU A 204      25.142  32.837  33.575  1.00  0.00           C
ATOM   3020 1HD2 LEU A 204      25.218  32.240  32.664  1.00  0.00           H
ATOM   3021 2HD2 LEU A 204      26.168  33.118  33.820  1.00  0.00           H
ATOM   3022 3HD2 LEU A 204      24.712  32.309  34.427  1.00  0.00           H
ATOM   3023  C   LEU A 204      24.143  37.049  32.893  1.00  0.00           C
ATOM   3024  O   LEU A 204      25.070  37.454  33.580  1.00  0.00           O
ATOM   3025  N   THR A 205      22.879  37.217  33.192  1.00  0.00           N
ATOM   3026  H   THR A 205      22.231  36.776  32.560  1.00  0.00           H
ATOM   3027  CA  THR A 205      22.434  37.776  34.461  1.00  0.00           C
ATOM   3028  HA  THR A 205      23.125  38.488  34.900  1.00  0.00           H
ATOM   3029  CB  THR A 205      21.176  38.564  34.170  1.00  0.00           C
ATOM   3030  HB  THR A 205      20.768  38.860  35.128  1.00  0.00           H
ATOM   3031  CG2 THR A 205      21.351  39.784  33.335  1.00  0.00           C
ATOM   3032 1HG2 THR A 205      22.167  40.366  33.764  1.00  0.00           H
ATOM   3033 2HG2 THR A 205      21.503  39.485  32.304  1.00  0.00           H
ATOM   3034 3HG2 THR A 205      20.377  40.280  33.332  1.00  0.00           H
ATOM   3035  OG1 THR A 205      20.291  37.635  33.580  1.00  0.00           O
ATOM   3036  HG1 THR A 205      20.216  36.865  34.158  1.00  0.00           H
ATOM   3037  C   THR A 205      22.126  36.769  35.614  1.00  0.00           C
ATOM   3038  O   THR A 205      21.251  35.908  35.486  1.00  0.00           O
ATOM   3039  N   LEU A 206      22.697  36.942  36.796  1.00  0.00           N
ATOM   3040  H   LEU A 206      23.434  37.608  36.986  1.00  0.00           H
ATOM   3041  CA  LEU A 206      22.666  35.999  37.842  1.00  0.00           C
ATOM   3042  HA  LEU A 206      22.197  35.108  37.412  1.00  0.00           H
ATOM   3043  CB  LEU A 206      24.054  35.779  38.460  1.00  0.00           C
ATOM   3044  HB1 LEU A 206      23.984  34.942  39.142  1.00  0.00           H
ATOM   3045  HB2 LEU A 206      24.414  36.662  38.995  1.00  0.00           H
ATOM   3046  CG  LEU A 206      25.133  35.305  37.434  1.00  0.00           C
ATOM   3047  HG  LEU A 206      25.141  35.946  36.551  1.00  0.00           H
ATOM   3048  CD1 LEU A 206      26.516  35.275  38.091  1.00  0.00           C
ATOM   3049 1HD1 LEU A 206      27.268  35.149  37.315  1.00  0.00           H
ATOM   3050 2HD1 LEU A 206      26.672  36.225  38.602  1.00  0.00           H
ATOM   3051 3HD1 LEU A 206      26.661  34.382  38.711  1.00  0.00           H
ATOM   3052  CD2 LEU A 206      24.670  33.859  37.011  1.00  0.00           C
ATOM   3053 1HD2 LEU A 206      23.699  33.970  36.538  1.00  0.00           H
ATOM   3054 2HD2 LEU A 206      25.343  33.385  36.303  1.00  0.00           H
ATOM   3055 3HD2 LEU A 206      24.683  33.107  37.807  1.00  0.00           H
ATOM   3056  C   LEU A 206      21.722  36.418  39.006  1.00  0.00           C
ATOM   3057  O   LEU A 206      21.667  37.575  39.397  1.00  0.00           O
ATOM   3058  N   PRO A 207      20.909  35.474  39.450  1.00  0.00           N
ATOM   3059  CD  PRO A 207      20.726  34.089  39.116  1.00  0.00           C
ATOM   3060  HD1 PRO A 207      21.705  33.616  39.207  1.00  0.00           H
ATOM   3061  HD2 PRO A 207      20.445  34.088  38.064  1.00  0.00           H
ATOM   3062  CG  PRO A 207      19.683  33.436  39.924  1.00  0.00           C
ATOM   3063  HG1 PRO A 207      20.255  32.947  40.729  1.00  0.00           H
ATOM   3064  HG2 PRO A 207      19.154  32.757  39.261  1.00  0.00           H
ATOM   3065  CB  PRO A 207      18.877  34.685  40.331  1.00  0.00           C
ATOM   3066  HB1 PRO A 207      18.346  34.467  41.261  1.00  0.00           H
ATOM   3067  HB2 PRO A 207      18.066  34.817  39.617  1.00  0.00           H
ATOM   3068  CA  PRO A 207      19.794  35.910  40.334  1.00  0.00           C
ATOM   3069  HA  PRO A 207      19.295  36.790  39.930  1.00  0.00           H
ATOM   3070  C   PRO A 207      20.144  36.353  41.717  1.00  0.00           C
ATOM   3071  O   PRO A 207      19.280  37.103  42.257  1.00  0.00           O
ATOM   3072  N   ASP A 208      21.266  35.972  42.322  1.00  0.00           N
ATOM   3073  H   ASP A 208      21.965  35.468  41.801  1.00  0.00           H
ATOM   3074  CA  ASP A 208      21.497  36.348  43.772  1.00  0.00           C
ATOM   3075  HA  ASP A 208      20.603  36.706  44.285  1.00  0.00           H
ATOM   3076  CB  ASP A 208      21.982  35.134  44.539  1.00  0.00           C
ATOM   3077  HB1 ASP A 208      21.994  35.277  45.618  1.00  0.00           H
ATOM   3078  HB2 ASP A 208      23.009  34.946  44.238  1.00  0.00           H
ATOM   3079  CG  ASP A 208      21.143  33.837  44.275  1.00  0.00           C
ATOM   3080  OD1 ASP A 208      19.947  33.841  44.694  1.00  0.00           O
ATOM   3081  OD2 ASP A 208      21.689  32.870  43.764  1.00  0.00           O
ATOM   3082  C   ASP A 208      22.548  37.485  43.836  1.00  0.00           C
ATOM   3083  O   ASP A 208      23.386  37.602  42.896  1.00  0.00           O
ATOM   3084  N   ASP A 209      22.469  38.319  44.828  1.00  0.00           N
ATOM   3085  H   ASP A 209      21.783  38.110  45.538  1.00  0.00           H
ATOM   3086  CA  ASP A 209      23.056  39.623  44.860  1.00  0.00           C
ATOM   3087  HA  ASP A 209      22.798  40.096  43.914  1.00  0.00           H
ATOM   3088  CB  ASP A 209      22.523  40.460  45.962  1.00  0.00           C
ATOM   3089  HB1 ASP A 209      21.542  40.781  45.608  1.00  0.00           H
ATOM   3090  HB2 ASP A 209      23.122  41.357  46.096  1.00  0.00           H
ATOM   3091  CG  ASP A 209      22.401  39.767  47.311  1.00  0.00           C
ATOM   3092  OD1 ASP A 209      23.487  39.337  47.767  1.00  0.00           O
ATOM   3093  OD2 ASP A 209      21.344  39.450  47.813  1.00  0.00           O
ATOM   3094  C   ASP A 209      24.532  39.513  44.809  1.00  0.00           C
ATOM   3095  O   ASP A 209      25.037  40.069  43.896  1.00  0.00           O
ATOM   3096  N   ALA A 210      25.203  38.752  45.654  1.00  0.00           N
ATOM   3097  H   ALA A 210      24.594  38.450  46.398  1.00  0.00           H
ATOM   3098  CA  ALA A 210      26.673  38.651  45.675  1.00  0.00           C
ATOM   3099  HA  ALA A 210      27.008  39.669  45.519  1.00  0.00           H
ATOM   3100  CB  ALA A 210      26.934  38.322  47.205  1.00  0.00           C
ATOM   3101  HB1 ALA A 210      26.645  37.328  47.535  1.00  0.00           H
ATOM   3102  HB2 ALA A 210      28.006  38.482  47.329  1.00  0.00           H
ATOM   3103  HB3 ALA A 210      26.258  38.926  47.818  1.00  0.00           H
ATOM   3104  C   ALA A 210      27.344  37.570  44.757  1.00  0.00           C
ATOM   3105  O   ALA A 210      28.466  37.151  45.018  1.00  0.00           O
ATOM   3106  N   ALA A 211      26.530  37.176  43.756  1.00  0.00           N
ATOM   3107  H   ALA A 211      25.585  37.541  43.730  1.00  0.00           H
ATOM   3108  CA  ALA A 211      27.016  36.100  42.852  1.00  0.00           C
ATOM   3109  HA  ALA A 211      27.455  35.345  43.504  1.00  0.00           H
ATOM   3110  CB  ALA A 211      25.894  35.374  42.158  1.00  0.00           C
ATOM   3111  HB1 ALA A 211      25.442  35.939  41.347  1.00  0.00           H
ATOM   3112  HB2 ALA A 211      26.243  34.386  41.865  1.00  0.00           H
ATOM   3113  HB3 ALA A 211      25.086  35.235  42.889  1.00  0.00           H
ATOM   3114  C   ALA A 211      28.226  36.431  41.935  1.00  0.00           C
ATOM   3115  O   ALA A 211      29.077  35.611  41.648  1.00  0.00           O
ATOM   3116  N   ALA A 212      28.364  37.684  41.464  1.00  0.00           N
ATOM   3117  H   ALA A 212      27.711  38.360  41.821  1.00  0.00           H
ATOM   3118  CA  ALA A 212      29.365  38.184  40.443  1.00  0.00           C
ATOM   3119  HA  ALA A 212      29.434  37.455  39.630  1.00  0.00           H
ATOM   3120  CB  ALA A 212      28.927  39.624  39.967  1.00  0.00           C
ATOM   3121  HB1 ALA A 212      27.907  39.525  39.615  1.00  0.00           H
ATOM   3122  HB2 ALA A 212      29.002  40.296  40.824  1.00  0.00           H
ATOM   3123  HB3 ALA A 212      29.574  39.879  39.122  1.00  0.00           H
ATOM   3124  C   ALA A 212      30.795  38.108  40.995  1.00  0.00           C
ATOM   3125  O   ALA A 212      31.623  38.460  40.200  1.00  0.00           O
ATOM   3126  N   ASP A 213      30.970  37.756  42.266  1.00  0.00           N
ATOM   3127  H   ASP A 213      30.166  37.490  42.824  1.00  0.00           H
ATOM   3128  CA  ASP A 213      32.310  37.486  42.819  1.00  0.00           C
ATOM   3129  HA  ASP A 213      33.062  38.182  42.463  1.00  0.00           H
ATOM   3130  CB  ASP A 213      32.226  37.507  44.343  1.00  0.00           C
ATOM   3131  HB1 ASP A 213      31.413  36.784  44.457  1.00  0.00           H
ATOM   3132  HB2 ASP A 213      31.939  38.457  44.786  1.00  0.00           H
ATOM   3133  CG  ASP A 213      33.486  36.965  45.064  1.00  0.00           C
ATOM   3134  OD1 ASP A 213      33.276  36.174  45.994  1.00  0.00           O
ATOM   3135  OD2 ASP A 213      34.645  37.341  44.687  1.00  0.00           O
ATOM   3136  C   ASP A 213      32.931  36.161  42.224  1.00  0.00           C
ATOM   3137  O   ASP A 213      32.708  35.052  42.665  1.00  0.00           O
ATOM   3138  N   CYS A 214      33.762  36.338  41.212  1.00  0.00           N
ATOM   3139  H   CYS A 214      33.907  37.266  40.840  1.00  0.00           H
ATOM   3140  CA  CYS A 214      34.418  35.328  40.377  1.00  0.00           C
ATOM   3141  HA  CYS A 214      34.569  34.510  41.086  1.00  0.00           H
ATOM   3142  CB  CYS A 214      33.403  34.877  39.270  1.00  0.00           C
ATOM   3143  HB1 CYS A 214      32.543  34.470  39.792  1.00  0.00           H
ATOM   3144  HB2 CYS A 214      33.735  33.974  38.738  1.00  0.00           H
ATOM   3145  SG  CYS A 214      32.885  36.108  38.093  1.00  0.00           S
ATOM   3146  HG  CYS A 214      32.704  37.136  38.925  1.00  0.00           H
ATOM   3147  C   CYS A 214      35.788  35.789  39.850  1.00  0.00           C
ATOM   3148  O   CYS A 214      36.074  36.985  39.712  1.00  0.00           O
ATOM   3149  N   LEU A 215      36.652  34.873  39.454  1.00  0.00           N
ATOM   3150  H   LEU A 215      36.428  33.914  39.641  1.00  0.00           H
ATOM   3151  CA  LEU A 215      37.851  35.150  38.673  1.00  0.00           C
ATOM   3152  HA  LEU A 215      37.774  36.177  38.316  1.00  0.00           H
ATOM   3153  CB  LEU A 215      39.012  35.103  39.759  1.00  0.00           C
ATOM   3154  HB1 LEU A 215      39.162  34.093  40.130  1.00  0.00           H
ATOM   3155  HB2 LEU A 215      38.696  35.626  40.657  1.00  0.00           H
ATOM   3156  CG  LEU A 215      40.332  35.577  39.250  1.00  0.00           C
ATOM   3157  HG  LEU A 215      40.703  35.018  38.388  1.00  0.00           H
ATOM   3158  CD1 LEU A 215      40.215  37.008  38.671  1.00  0.00           C
ATOM   3159 1HD1 LEU A 215      39.904  36.951  37.625  1.00  0.00           H
ATOM   3160 2HD1 LEU A 215      39.541  37.602  39.285  1.00  0.00           H
ATOM   3161 3HD1 LEU A 215      41.193  37.479  38.581  1.00  0.00           H
ATOM   3162  CD2 LEU A 215      41.375  35.514  40.402  1.00  0.00           C
ATOM   3163 1HD2 LEU A 215      42.215  36.144  40.103  1.00  0.00           H
ATOM   3164 2HD2 LEU A 215      40.920  35.947  41.303  1.00  0.00           H
ATOM   3165 3HD2 LEU A 215      41.679  34.502  40.671  1.00  0.00           H
ATOM   3166  C   LEU A 215      38.070  34.215  37.485  1.00  0.00           C
ATOM   3167  O   LEU A 215      37.924  33.025  37.605  1.00  0.00           O
ATOM   3168  N   PHE A 216      38.466  34.774  36.324  1.00  0.00           N
ATOM   3169  H   PHE A 216      38.832  35.720  36.339  1.00  0.00           H
ATOM   3170  CA  PHE A 216      38.572  34.088  35.020  1.00  0.00           C
ATOM   3171  HA  PHE A 216      38.065  33.141  35.208  1.00  0.00           H
ATOM   3172  CB  PHE A 216      37.834  34.818  33.904  1.00  0.00           C
ATOM   3173  HB1 PHE A 216      38.281  35.791  33.702  1.00  0.00           H
ATOM   3174  HB2 PHE A 216      36.807  35.017  34.213  1.00  0.00           H
ATOM   3175  CG  PHE A 216      37.809  34.091  32.581  1.00  0.00           C
ATOM   3176  CD1 PHE A 216      36.652  33.309  32.193  1.00  0.00           C
ATOM   3177  HD1 PHE A 216      35.818  33.261  32.882  1.00  0.00           H
ATOM   3178  CE1 PHE A 216      36.609  32.735  30.960  1.00  0.00           C
ATOM   3179  HE1 PHE A 216      35.762  32.088  30.850  1.00  0.00           H
ATOM   3180  CZ  PHE A 216      37.756  32.851  30.146  1.00  0.00           C
ATOM   3181  HZ  PHE A 216      37.850  32.213  29.281  1.00  0.00           H
ATOM   3182  CE2 PHE A 216      38.861  33.633  30.534  1.00  0.00           C
ATOM   3183  HE2 PHE A 216      39.661  33.795  29.831  1.00  0.00           H
ATOM   3184  CD2 PHE A 216      38.897  34.309  31.770  1.00  0.00           C
ATOM   3185  HD2 PHE A 216      39.601  35.083  32.041  1.00  0.00           H
ATOM   3186  C   PHE A 216      40.061  33.851  34.699  1.00  0.00           C
ATOM   3187  O   PHE A 216      40.856  34.838  34.665  1.00  0.00           O
ATOM   3188  N   LEU A 217      40.490  32.622  34.342  1.00  0.00           N
ATOM   3189  H   LEU A 217      39.791  31.897  34.268  1.00  0.00           H
ATOM   3190  CA  LEU A 217      41.899  32.228  33.910  1.00  0.00           C
ATOM   3191  HA  LEU A 217      42.281  33.197  33.557  1.00  0.00           H
ATOM   3192  CB  LEU A 217      42.818  31.804  35.101  1.00  0.00           C
ATOM   3193  HB1 LEU A 217      42.827  32.707  35.712  1.00  0.00           H
ATOM   3194  HB2 LEU A 217      43.837  31.649  34.744  1.00  0.00           H
ATOM   3195  CG  LEU A 217      42.378  30.512  35.815  1.00  0.00           C
ATOM   3196  HG  LEU A 217      41.970  29.845  35.053  1.00  0.00           H
ATOM   3197  CD1 LEU A 217      43.672  29.862  36.373  1.00  0.00           C
ATOM   3198 1HD1 LEU A 217      43.972  30.460  37.241  1.00  0.00           H
ATOM   3199 2HD1 LEU A 217      43.334  28.855  36.611  1.00  0.00           H
ATOM   3200 3HD1 LEU A 217      44.450  29.797  35.622  1.00  0.00           H
ATOM   3201  CD2 LEU A 217      41.444  30.871  36.977  1.00  0.00           C
ATOM   3202 1HD2 LEU A 217      41.070  29.883  37.260  1.00  0.00           H
ATOM   3203 2HD2 LEU A 217      41.968  31.336  37.815  1.00  0.00           H
ATOM   3204 3HD2 LEU A 217      40.610  31.493  36.634  1.00  0.00           H
ATOM   3205  C   LEU A 217      41.982  31.206  32.744  1.00  0.00           C
ATOM   3206  O   LEU A 217      41.007  30.534  32.508  1.00  0.00           O
ATOM   3207  N   ARG A 218      43.100  31.190  32.063  1.00  0.00           N
ATOM   3208  H   ARG A 218      43.747  31.964  32.128  1.00  0.00           H
ATOM   3209  CA  ARG A 218      43.244  30.259  30.869  1.00  0.00           C
ATOM   3210  HA  ARG A 218      42.398  29.575  30.868  1.00  0.00           H
ATOM   3211  CB  ARG A 218      43.270  30.904  29.474  1.00  0.00           C
ATOM   3212  HB1 ARG A 218      43.352  30.097  28.745  1.00  0.00           H
ATOM   3213  HB2 ARG A 218      44.114  31.597  29.473  1.00  0.00           H
ATOM   3214  CG  ARG A 218      41.985  31.657  29.268  1.00  0.00           C
ATOM   3215  HG1 ARG A 218      41.922  32.440  30.017  1.00  0.00           H
ATOM   3216  HG2 ARG A 218      41.132  31.008  29.448  1.00  0.00           H
ATOM   3217  CD  ARG A 218      41.881  32.338  27.881  1.00  0.00           C
ATOM   3218  HD1 ARG A 218      42.660  33.082  27.677  1.00  0.00           H
ATOM   3219  HD2 ARG A 218      40.939  32.891  27.789  1.00  0.00           H
ATOM   3220  NE  ARG A 218      41.879  31.332  26.812  1.00  0.00           N
ATOM   3221  HE  ARG A 218      41.014  30.854  26.612  1.00  0.00           H
ATOM   3222  CZ  ARG A 218      42.828  31.163  25.953  1.00  0.00           C
ATOM   3223  NH1 ARG A 218      42.738  30.279  25.003  1.00  0.00           N
ATOM   3224 1HH1 ARG A 218      41.822  30.029  24.668  1.00  0.00           H
ATOM   3225 2HH1 ARG A 218      43.495  29.992  24.400  1.00  0.00           H
ATOM   3226  NH2 ARG A 218      43.946  31.791  25.962  1.00  0.00           N
ATOM   3227 1HH2 ARG A 218      44.122  32.645  26.487  1.00  0.00           H
ATOM   3228 2HH2 ARG A 218      44.752  31.455  25.442  1.00  0.00           H
ATOM   3229  C   ARG A 218      44.516  29.409  30.992  1.00  0.00           C
ATOM   3230  O   ARG A 218      45.620  29.881  30.722  1.00  0.00           O
ATOM   3231  N   PRO A 219      44.434  28.186  31.592  1.00  0.00           N
ATOM   3232  CD  PRO A 219      43.609  27.962  32.777  1.00  0.00           C
ATOM   3233  HD1 PRO A 219      42.572  27.769  32.507  1.00  0.00           H
ATOM   3234  HD2 PRO A 219      43.759  28.871  33.369  1.00  0.00           H
ATOM   3235  CG  PRO A 219      44.201  26.726  33.589  1.00  0.00           C
ATOM   3236  HG1 PRO A 219      43.784  25.760  33.286  1.00  0.00           H
ATOM   3237  HG2 PRO A 219      44.067  26.819  34.674  1.00  0.00           H
ATOM   3238  CB  PRO A 219      45.631  26.856  33.110  1.00  0.00           C
ATOM   3239  HB1 PRO A 219      46.163  25.908  33.199  1.00  0.00           H
ATOM   3240  HB2 PRO A 219      46.119  27.576  33.764  1.00  0.00           H
ATOM   3241  CA  PRO A 219      45.599  27.297  31.670  1.00  0.00           C
ATOM   3242  HA  PRO A 219      46.472  27.897  31.401  1.00  0.00           H
ATOM   3243  C   PRO A 219      45.441  26.001  30.829  1.00  0.00           C
ATOM   3244  O   PRO A 219      46.467  25.384  30.554  1.00  0.00           O
ATOM   3245  N   GLY A 220      44.232  25.546  30.423  1.00  0.00           N
ATOM   3246  H   GLY A 220      43.493  26.217  30.580  1.00  0.00           H
ATOM   3247  CA  GLY A 220      43.907  24.178  29.979  1.00  0.00           C
ATOM   3248  HA1 GLY A 220      42.836  24.042  29.881  1.00  0.00           H
ATOM   3249  HA2 GLY A 220      44.368  23.487  30.687  1.00  0.00           H
ATOM   3250  C   GLY A 220      44.436  23.924  28.628  1.00  0.00           C
ATOM   3251  O   GLY A 220      44.698  24.822  27.876  1.00  0.00           O
ATOM   3252  N   LEU A 221      44.513  22.605  28.303  1.00  0.00           N
ATOM   3253  H   LEU A 221      44.342  21.987  29.080  1.00  0.00           H
ATOM   3254  CA  LEU A 221      44.711  22.033  26.940  1.00  0.00           C
ATOM   3255  HA  LEU A 221      45.551  22.544  26.456  1.00  0.00           H
ATOM   3256  CB  LEU A 221      45.131  20.543  27.160  1.00  0.00           C
ATOM   3257  HB1 LEU A 221      45.080  19.950  26.242  1.00  0.00           H
ATOM   3258  HB2 LEU A 221      44.418  20.155  27.887  1.00  0.00           H
ATOM   3259  CG  LEU A 221      46.539  20.351  27.799  1.00  0.00           C
ATOM   3260  HG  LEU A 221      46.834  20.956  28.656  1.00  0.00           H
ATOM   3261  CD1 LEU A 221      46.457  18.919  28.375  1.00  0.00           C
ATOM   3262 1HD1 LEU A 221      45.609  18.889  29.063  1.00  0.00           H
ATOM   3263 2HD1 LEU A 221      46.303  18.188  27.585  1.00  0.00           H
ATOM   3264 3HD1 LEU A 221      47.377  18.788  28.933  1.00  0.00           H
ATOM   3265  CD2 LEU A 221      47.539  20.369  26.721  1.00  0.00           C
ATOM   3266 1HD2 LEU A 221      47.249  19.690  25.917  1.00  0.00           H
ATOM   3267 2HD2 LEU A 221      47.620  21.388  26.365  1.00  0.00           H
ATOM   3268 3HD2 LEU A 221      48.521  20.001  27.041  1.00  0.00           H
ATOM   3269  C   LEU A 221      43.491  22.316  26.010  1.00  0.00           C
ATOM   3270  O   LEU A 221      42.436  22.781  26.494  1.00  0.00           O
ATOM   3271  N   PRO A 222      43.545  22.057  24.670  1.00  0.00           N
ATOM   3272  CD  PRO A 222      44.668  21.392  24.053  1.00  0.00           C
ATOM   3273  HD1 PRO A 222      44.504  20.316  23.908  1.00  0.00           H
ATOM   3274  HD2 PRO A 222      45.606  21.579  24.571  1.00  0.00           H
ATOM   3275  CG  PRO A 222      44.638  22.006  22.665  1.00  0.00           C
ATOM   3276  HG1 PRO A 222      45.073  21.298  21.963  1.00  0.00           H
ATOM   3277  HG2 PRO A 222      45.206  22.933  22.686  1.00  0.00           H
ATOM   3278  CB  PRO A 222      43.173  22.248  22.317  1.00  0.00           C
ATOM   3279  HB1 PRO A 222      42.649  21.320  22.080  1.00  0.00           H
ATOM   3280  HB2 PRO A 222      43.039  22.951  21.502  1.00  0.00           H
ATOM   3281  CA  PRO A 222      42.715  22.715  23.688  1.00  0.00           C
ATOM   3282  HA  PRO A 222      42.858  23.786  23.828  1.00  0.00           H
ATOM   3283  C   PRO A 222      41.240  22.419  23.792  1.00  0.00           C
ATOM   3284  O   PRO A 222      40.468  23.310  23.429  1.00  0.00           O
ATOM   3285  N   GLY A 223      40.810  21.253  24.284  1.00  0.00           N
ATOM   3286  H   GLY A 223      41.545  20.704  24.705  1.00  0.00           H
ATOM   3287  CA  GLY A 223      39.370  20.987  24.468  1.00  0.00           C
ATOM   3288  HA1 GLY A 223      39.239  20.072  25.053  1.00  0.00           H
ATOM   3289  HA2 GLY A 223      38.880  21.037  23.499  1.00  0.00           H
ATOM   3290  C   GLY A 223      38.654  22.138  25.290  1.00  0.00           C
ATOM   3291  O   GLY A 223      37.588  22.614  24.915  1.00  0.00           O
ATOM   3292  N   VAL A 224      39.295  22.496  26.372  1.00  0.00           N
ATOM   3293  H   VAL A 224      40.114  21.973  26.638  1.00  0.00           H
ATOM   3294  CA  VAL A 224      38.762  23.616  27.287  1.00  0.00           C
ATOM   3295  HA  VAL A 224      38.388  24.393  26.619  1.00  0.00           H
ATOM   3296  CB  VAL A 224      37.691  23.178  28.414  1.00  0.00           C
ATOM   3297  HB  VAL A 224      38.213  22.446  29.035  1.00  0.00           H
ATOM   3298  CG1 VAL A 224      37.117  24.428  29.066  1.00  0.00           C
ATOM   3299 1HG1 VAL A 224      36.396  24.113  29.812  1.00  0.00           H
ATOM   3300 2HG1 VAL A 224      37.842  24.901  29.739  1.00  0.00           H
ATOM   3301 3HG1 VAL A 224      36.723  25.153  28.359  1.00  0.00           H
ATOM   3302  CG2 VAL A 224      36.533  22.360  27.992  1.00  0.00           C
ATOM   3303 1HG2 VAL A 224      36.018  22.928  27.224  1.00  0.00           H
ATOM   3304 2HG2 VAL A 224      36.845  21.438  27.498  1.00  0.00           H
ATOM   3305 3HG2 VAL A 224      35.754  22.260  28.742  1.00  0.00           H
ATOM   3306  C   VAL A 224      39.926  24.340  27.984  1.00  0.00           C
ATOM   3307  O   VAL A 224      40.354  23.947  29.100  1.00  0.00           O
ATOM   3308  N   PRO A 225      40.582  25.314  27.328  1.00  0.00           N
ATOM   3309  CD  PRO A 225      40.629  25.575  25.957  1.00  0.00           C
ATOM   3310  HD1 PRO A 225      39.847  26.303  25.698  1.00  0.00           H
ATOM   3311  HD2 PRO A 225      40.435  24.678  25.361  1.00  0.00           H
ATOM   3312  CG  PRO A 225      42.020  26.168  25.671  1.00  0.00           C
ATOM   3313  HG1 PRO A 225      42.018  26.750  24.748  1.00  0.00           H
ATOM   3314  HG2 PRO A 225      42.728  25.347  25.671  1.00  0.00           H
ATOM   3315  CB  PRO A 225      42.223  27.025  26.915  1.00  0.00           C
ATOM   3316  HB1 PRO A 225      41.815  28.015  26.722  1.00  0.00           H
ATOM   3317  HB2 PRO A 225      43.308  27.065  27.047  1.00  0.00           H
ATOM   3318  CA  PRO A 225      41.626  26.119  27.972  1.00  0.00           C
ATOM   3319  HA  PRO A 225      42.426  25.482  28.335  1.00  0.00           H
ATOM   3320  C   PRO A 225      41.085  26.897  29.178  1.00  0.00           C
ATOM   3321  O   PRO A 225      41.915  27.031  30.140  1.00  0.00           O
ATOM   3322  N   PRO A 226      39.876  27.449  29.190  1.00  0.00           N
ATOM   3323  CD  PRO A 226      39.106  27.774  28.029  1.00  0.00           C
ATOM   3324  HD1 PRO A 226      38.196  27.235  28.274  1.00  0.00           H
ATOM   3325  HD2 PRO A 226      39.597  27.549  27.084  1.00  0.00           H
ATOM   3326  CG  PRO A 226      38.868  29.303  28.182  1.00  0.00           C
ATOM   3327  HG1 PRO A 226      38.018  29.651  27.601  1.00  0.00           H
ATOM   3328  HG2 PRO A 226      39.782  29.826  27.898  1.00  0.00           H
ATOM   3329  CB  PRO A 226      38.609  29.514  29.632  1.00  0.00           C
ATOM   3330  HB1 PRO A 226      37.544  29.353  29.859  1.00  0.00           H
ATOM   3331  HB2 PRO A 226      39.005  30.438  30.039  1.00  0.00           H
ATOM   3332  CA  PRO A 226      39.460  28.387  30.250  1.00  0.00           C
ATOM   3333  HA  PRO A 226      40.317  28.975  30.587  1.00  0.00           H
ATOM   3334  C   PRO A 226      38.921  27.765  31.555  1.00  0.00           C
ATOM   3335  O   PRO A 226      38.199  26.772  31.586  1.00  0.00           O
ATOM   3336  N   PHE A 227      39.233  28.380  32.676  1.00  0.00           N
ATOM   3337  H   PHE A 227      39.762  29.227  32.553  1.00  0.00           H
ATOM   3338  CA  PHE A 227      38.658  28.133  33.982  1.00  0.00           C
ATOM   3339  HA  PHE A 227      37.773  27.490  33.888  1.00  0.00           H
ATOM   3340  CB  PHE A 227      39.701  27.399  34.832  1.00  0.00           C
ATOM   3341  HB1 PHE A 227      39.399  27.603  35.858  1.00  0.00           H
ATOM   3342  HB2 PHE A 227      40.667  27.908  34.810  1.00  0.00           H
ATOM   3343  CG  PHE A 227      39.980  25.926  34.724  1.00  0.00           C
ATOM   3344  CD1 PHE A 227      39.290  24.993  35.576  1.00  0.00           C
ATOM   3345  HD1 PHE A 227      38.734  25.480  36.352  1.00  0.00           H
ATOM   3346  CE1 PHE A 227      39.479  23.626  35.477  1.00  0.00           C
ATOM   3347  HE1 PHE A 227      38.934  22.917  36.094  1.00  0.00           H
ATOM   3348  CZ  PHE A 227      40.419  23.228  34.537  1.00  0.00           C
ATOM   3349  HZ  PHE A 227      40.668  22.172  34.577  1.00  0.00           H
ATOM   3350  CE2 PHE A 227      41.026  24.110  33.596  1.00  0.00           C
ATOM   3351  HE2 PHE A 227      41.777  23.827  32.880  1.00  0.00           H
ATOM   3352  CD2 PHE A 227      40.800  25.481  33.630  1.00  0.00           C
ATOM   3353  HD2 PHE A 227      41.295  26.160  32.955  1.00  0.00           H
ATOM   3354  C   PHE A 227      38.165  29.384  34.669  1.00  0.00           C
ATOM   3355  O   PHE A 227      38.836  30.433  34.596  1.00  0.00           O
ATOM   3356  N   LEU A 228      37.081  29.292  35.415  1.00  0.00           N
ATOM   3357  H   LEU A 228      36.617  28.393  35.368  1.00  0.00           H
ATOM   3358  CA  LEU A 228      36.386  30.347  36.114  1.00  0.00           C
ATOM   3359  HA  LEU A 228      37.106  31.166  36.167  1.00  0.00           H
ATOM   3360  CB  LEU A 228      35.053  30.708  35.388  1.00  0.00           C
ATOM   3361  HB1 LEU A 228      34.603  29.737  35.166  1.00  0.00           H
ATOM   3362  HB2 LEU A 228      35.332  31.007  34.379  1.00  0.00           H
ATOM   3363  CG  LEU A 228      34.144  31.838  35.982  1.00  0.00           C
ATOM   3364  HG  LEU A 228      33.628  31.385  36.838  1.00  0.00           H
ATOM   3365  CD1 LEU A 228      34.975  33.094  36.410  1.00  0.00           C
ATOM   3366 1HD1 LEU A 228      35.752  33.078  35.650  1.00  0.00           H
ATOM   3367 2HD1 LEU A 228      34.432  34.047  36.374  1.00  0.00           H
ATOM   3368 3HD1 LEU A 228      35.440  32.860  37.355  1.00  0.00           H
ATOM   3369  CD2 LEU A 228      33.110  32.334  34.894  1.00  0.00           C
ATOM   3370 1HD2 LEU A 228      33.554  32.961  34.134  1.00  0.00           H
ATOM   3371 2HD2 LEU A 228      32.661  31.453  34.427  1.00  0.00           H
ATOM   3372 3HD2 LEU A 228      32.361  32.984  35.357  1.00  0.00           H
ATOM   3373  C   LEU A 228      36.083  29.868  37.564  1.00  0.00           C
ATOM   3374  O   LEU A 228      35.428  28.833  37.715  1.00  0.00           O
ATOM   3375  N   LEU A 229      36.594  30.654  38.502  1.00  0.00           N
ATOM   3376  H   LEU A 229      37.108  31.473  38.201  1.00  0.00           H
ATOM   3377  CA  LEU A 229      36.379  30.429  39.941  1.00  0.00           C
ATOM   3378  HA  LEU A 229      36.160  29.388  40.131  1.00  0.00           H
ATOM   3379  CB  LEU A 229      37.617  30.683  40.781  1.00  0.00           C
ATOM   3380  HB1 LEU A 229      37.340  30.873  41.815  1.00  0.00           H
ATOM   3381  HB2 LEU A 229      38.063  31.610  40.401  1.00  0.00           H
ATOM   3382  CG  LEU A 229      38.695  29.565  40.752  1.00  0.00           C
ATOM   3383  HG  LEU A 229      38.907  29.189  39.744  1.00  0.00           H
ATOM   3384  CD1 LEU A 229      40.143  29.901  41.205  1.00  0.00           C
ATOM   3385 1HD1 LEU A 229      40.190  29.721  42.274  1.00  0.00           H
ATOM   3386 2HD1 LEU A 229      40.824  29.203  40.723  1.00  0.00           H
ATOM   3387 3HD1 LEU A 229      40.575  30.861  40.926  1.00  0.00           H
ATOM   3388  CD2 LEU A 229      38.267  28.276  41.473  1.00  0.00           C
ATOM   3389 1HD2 LEU A 229      38.104  28.662  42.480  1.00  0.00           H
ATOM   3390 2HD2 LEU A 229      37.379  27.885  40.972  1.00  0.00           H
ATOM   3391 3HD2 LEU A 229      39.045  27.521  41.468  1.00  0.00           H
ATOM   3392  C   LEU A 229      35.150  31.245  40.395  1.00  0.00           C
ATOM   3393  O   LEU A 229      35.080  32.438  40.109  1.00  0.00           O
ATOM   3394  N   HIS A 230      34.235  30.568  41.059  1.00  0.00           N
ATOM   3395  H   HIS A 230      34.395  29.568  41.115  1.00  0.00           H
ATOM   3396  CA  HIS A 230      33.024  31.124  41.618  1.00  0.00           C
ATOM   3397  HA  HIS A 230      33.052  32.202  41.759  1.00  0.00           H
ATOM   3398  CB  HIS A 230      31.997  30.964  40.544  1.00  0.00           C
ATOM   3399  HB1 HIS A 230      32.293  31.408  39.588  1.00  0.00           H
ATOM   3400  HB2 HIS A 230      31.154  31.534  40.947  1.00  0.00           H
ATOM   3401  CG  HIS A 230      31.558  29.525  40.280  1.00  0.00           C
ATOM   3402  ND1 HIS A 230      30.546  28.890  40.872  1.00  0.00           N
ATOM   3403  HD1 HIS A 230      29.913  29.313  41.530  1.00  0.00           H
ATOM   3404  CE1 HIS A 230      30.489  27.631  40.367  1.00  0.00           C
ATOM   3405  HE1 HIS A 230      29.699  26.911  40.538  1.00  0.00           H
ATOM   3406  NE2 HIS A 230      31.536  27.415  39.539  1.00  0.00           N
ATOM   3407  CD2 HIS A 230      32.226  28.670  39.435  1.00  0.00           C
ATOM   3408  HD2 HIS A 230      33.137  28.855  38.872  1.00  0.00           H
ATOM   3409  C   HIS A 230      32.512  30.452  42.958  1.00  0.00           C
ATOM   3410  O   HIS A 230      33.238  29.685  43.535  1.00  0.00           O
ATOM   3411  N   ARG A 231      31.322  30.822  43.413  1.00  0.00           N
ATOM   3412  H   ARG A 231      30.913  31.594  42.908  1.00  0.00           H
ATOM   3413  CA  ARG A 231      30.624  30.354  44.648  1.00  0.00           C
ATOM   3414  HA  ARG A 231      31.363  30.089  45.401  1.00  0.00           H
ATOM   3415  CB  ARG A 231      29.690  31.439  45.328  1.00  0.00           C
ATOM   3416  HB1 ARG A 231      29.009  31.019  46.075  1.00  0.00           H
ATOM   3417  HB2 ARG A 231      28.941  31.760  44.619  1.00  0.00           H
ATOM   3418  CG  ARG A 231      30.401  32.758  45.871  1.00  0.00           C
ATOM   3419  HG1 ARG A 231      29.547  33.372  46.164  1.00  0.00           H
ATOM   3420  HG2 ARG A 231      30.960  33.193  45.051  1.00  0.00           H
ATOM   3421  CD  ARG A 231      31.342  32.480  47.041  1.00  0.00           C
ATOM   3422  HD1 ARG A 231      32.063  33.272  47.264  1.00  0.00           H
ATOM   3423  HD2 ARG A 231      31.940  31.632  46.716  1.00  0.00           H
ATOM   3424  NE  ARG A 231      30.585  32.296  48.330  1.00  0.00           N
ATOM   3425  HE  ARG A 231      30.730  31.385  48.756  1.00  0.00           H
ATOM   3426  CZ  ARG A 231      29.975  33.184  49.178  1.00  0.00           C
ATOM   3427  NH1 ARG A 231      29.737  34.409  49.002  1.00  0.00           N
ATOM   3428 1HH1 ARG A 231      29.856  34.910  48.133  1.00  0.00           H
ATOM   3429 2HH1 ARG A 231      29.468  34.932  49.829  1.00  0.00           H
ATOM   3430  NH2 ARG A 231      29.772  32.763  50.381  1.00  0.00           N
ATOM   3431 1HH2 ARG A 231      30.007  31.789  50.511  1.00  0.00           H
ATOM   3432 2HH2 ARG A 231      29.442  33.411  51.083  1.00  0.00           H
ATOM   3433  C   ARG A 231      29.911  29.077  44.264  1.00  0.00           C
ATOM   3434  O   ARG A 231      29.243  28.902  43.205  1.00  0.00           O
ATOM   3435  N   GLY A 232      29.948  28.068  45.102  1.00  0.00           N
ATOM   3436  H   GLY A 232      30.584  28.277  45.861  1.00  0.00           H
ATOM   3437  CA  GLY A 232      29.582  26.731  44.867  1.00  0.00           C
ATOM   3438  HA1 GLY A 232      30.109  25.997  45.466  1.00  0.00           H
ATOM   3439  HA2 GLY A 232      29.727  26.500  43.815  1.00  0.00           H
ATOM   3440  C   GLY A 232      28.063  26.538  45.178  1.00  0.00           C
ATOM   3441  O   GLY A 232      27.346  27.374  45.746  1.00  0.00           O
ATOM   3442  N   GLY A 233      27.481  25.391  44.786  1.00  0.00           N
ATOM   3443  H   GLY A 233      27.998  24.838  44.112  1.00  0.00           H
ATOM   3444  CA  GLY A 233      26.051  24.990  45.096  1.00  0.00           C
ATOM   3445  HA1 GLY A 233      26.064  23.909  44.948  1.00  0.00           H
ATOM   3446  HA2 GLY A 233      25.200  25.395  44.558  1.00  0.00           H
ATOM   3447  C   GLY A 233      25.733  25.091  46.661  1.00  0.00           C
ATOM   3448  O   GLY A 233      24.603  25.382  47.047  1.00  0.00           O
ATOM   3449  N   GLY A 234      26.767  25.085  47.495  1.00  0.00           N
ATOM   3450  H   GLY A 234      27.664  25.024  47.042  1.00  0.00           H
ATOM   3451  CA  GLY A 234      26.696  25.208  48.925  1.00  0.00           C
ATOM   3452  HA1 GLY A 234      27.638  24.916  49.405  1.00  0.00           H
ATOM   3453  HA2 GLY A 234      25.941  24.437  49.120  1.00  0.00           H
ATOM   3454  C   GLY A 234      26.289  26.565  49.432  1.00  0.00           C
ATOM   3455  O   GLY A 234      25.647  26.633  50.507  1.00  0.00           O
ATOM   3456  N   ASP A 235      26.617  27.515  48.647  1.00  0.00           N
ATOM   3457  H   ASP A 235      26.859  27.276  47.691  1.00  0.00           H
ATOM   3458  CA  ASP A 235      26.548  28.919  48.985  1.00  0.00           C
ATOM   3459  HA  ASP A 235      26.449  28.988  50.068  1.00  0.00           H
ATOM   3460  CB  ASP A 235      27.907  29.574  48.746  1.00  0.00           C
ATOM   3461  HB1 ASP A 235      27.892  30.661  48.800  1.00  0.00           H
ATOM   3462  HB2 ASP A 235      28.260  29.302  47.754  1.00  0.00           H
ATOM   3463  CG  ASP A 235      29.038  29.159  49.687  1.00  0.00           C
ATOM   3464  OD1 ASP A 235      30.049  29.965  49.726  1.00  0.00           O
ATOM   3465  OD2 ASP A 235      28.978  28.133  50.402  1.00  0.00           O
ATOM   3466  C   ASP A 235      25.431  29.738  48.331  1.00  0.00           C
ATOM   3467  O   ASP A 235      24.593  30.310  49.032  1.00  0.00           O
ATOM   3468  N   LEU A 236      25.343  29.561  46.983  1.00  0.00           N
ATOM   3469  H   LEU A 236      26.081  29.060  46.495  1.00  0.00           H
ATOM   3470  CA  LEU A 236      24.440  30.197  46.030  1.00  0.00           C
ATOM   3471  HA  LEU A 236      23.560  30.456  46.620  1.00  0.00           H
ATOM   3472  CB  LEU A 236      25.149  31.472  45.526  1.00  0.00           C
ATOM   3473  HB1 LEU A 236      24.544  32.005  44.792  1.00  0.00           H
ATOM   3474  HB2 LEU A 236      26.036  31.129  44.990  1.00  0.00           H
ATOM   3475  CG  LEU A 236      25.657  32.518  46.561  1.00  0.00           C
ATOM   3476  HG  LEU A 236      26.381  32.086  47.254  1.00  0.00           H
ATOM   3477  CD1 LEU A 236      26.369  33.577  45.765  1.00  0.00           C
ATOM   3478 1HD1 LEU A 236      27.144  33.051  45.191  1.00  0.00           H
ATOM   3479 2HD1 LEU A 236      25.661  34.020  45.057  1.00  0.00           H
ATOM   3480 3HD1 LEU A 236      26.960  34.294  46.316  1.00  0.00           H
ATOM   3481  CD2 LEU A 236      24.482  33.260  47.288  1.00  0.00           C
ATOM   3482 1HD2 LEU A 236      23.998  33.962  46.624  1.00  0.00           H
ATOM   3483 2HD2 LEU A 236      23.685  32.602  47.614  1.00  0.00           H
ATOM   3484 3HD2 LEU A 236      24.772  33.855  48.158  1.00  0.00           H
ATOM   3485  C   LEU A 236      24.028  29.254  44.853  1.00  0.00           C
ATOM   3486  O   LEU A 236      24.495  29.497  43.755  1.00  0.00           O
ATOM   3487  N   PRO A 237      23.195  28.226  45.098  1.00  0.00           N
ATOM   3488  CD  PRO A 237      22.656  27.901  46.453  1.00  0.00           C
ATOM   3489  HD1 PRO A 237      21.950  28.618  46.885  1.00  0.00           H
ATOM   3490  HD2 PRO A 237      23.488  27.728  47.139  1.00  0.00           H
ATOM   3491  CG  PRO A 237      21.772  26.645  46.253  1.00  0.00           C
ATOM   3492  HG1 PRO A 237      20.737  26.961  46.160  1.00  0.00           H
ATOM   3493  HG2 PRO A 237      21.918  25.934  47.067  1.00  0.00           H
ATOM   3494  CB  PRO A 237      22.116  26.089  44.858  1.00  0.00           C
ATOM   3495  HB1 PRO A 237      21.297  25.614  44.318  1.00  0.00           H
ATOM   3496  HB2 PRO A 237      22.780  25.257  45.066  1.00  0.00           H
ATOM   3497  CA  PRO A 237      22.858  27.201  44.098  1.00  0.00           C
ATOM   3498  HA  PRO A 237      23.756  26.696  43.714  1.00  0.00           H
ATOM   3499  C   PRO A 237      21.973  27.696  42.929  1.00  0.00           C
ATOM   3500  O   PRO A 237      22.182  27.281  41.784  1.00  0.00           O
ATOM   3501  N   ASN A 238      21.137  28.653  43.208  1.00  0.00           N
ATOM   3502  H   ASN A 238      21.221  29.135  44.088  1.00  0.00           H
ATOM   3503  CA  ASN A 238      20.239  29.258  42.250  1.00  0.00           C
ATOM   3504  HA  ASN A 238      19.776  28.426  41.715  1.00  0.00           H
ATOM   3505  CB  ASN A 238      19.147  30.031  42.995  1.00  0.00           C
ATOM   3506  HB1 ASN A 238      19.634  30.679  43.725  1.00  0.00           H
ATOM   3507  HB2 ASN A 238      18.541  29.395  43.633  1.00  0.00           H
ATOM   3508  CG  ASN A 238      18.122  30.527  42.040  1.00  0.00           C
ATOM   3509  OD1 ASN A 238      17.727  29.788  41.185  1.00  0.00           O
ATOM   3510  ND2 ASN A 238      17.772  31.852  42.085  1.00  0.00           N
ATOM   3511 1HD2 ASN A 238      18.213  32.507  42.708  1.00  0.00           H
ATOM   3512 2HD2 ASN A 238      17.066  32.181  41.439  1.00  0.00           H
ATOM   3513  C   ASN A 238      21.066  30.064  41.166  1.00  0.00           C
ATOM   3514  O   ASN A 238      20.773  30.010  39.970  1.00  0.00           O
ATOM   3515  N   SER A 239      22.196  30.645  41.554  1.00  0.00           N
ATOM   3516  H   SER A 239      22.394  30.681  42.543  1.00  0.00           H
ATOM   3517  CA  SER A 239      23.206  31.289  40.733  1.00  0.00           C
ATOM   3518  HA  SER A 239      22.620  31.791  39.970  1.00  0.00           H
ATOM   3519  CB  SER A 239      23.935  32.348  41.609  1.00  0.00           C
ATOM   3520  HB1 SER A 239      24.847  32.642  41.088  1.00  0.00           H
ATOM   3521  HB2 SER A 239      24.151  32.031  42.628  1.00  0.00           H
ATOM   3522  OG  SER A 239      23.036  33.507  41.585  1.00  0.00           O
ATOM   3523  HG  SER A 239      22.401  33.251  42.252  1.00  0.00           H
ATOM   3524  C   SER A 239      24.214  30.323  40.059  1.00  0.00           C
ATOM   3525  O   SER A 239      24.479  30.423  38.830  1.00  0.00           O
ATOM   3526  N   GLN A 240      24.591  29.252  40.831  1.00  0.00           N
ATOM   3527  H   GLN A 240      24.305  29.099  41.785  1.00  0.00           H
ATOM   3528  CA  GLN A 240      25.323  28.145  40.299  1.00  0.00           C
ATOM   3529  HA  GLN A 240      26.304  28.412  39.925  1.00  0.00           H
ATOM   3530  CB  GLN A 240      25.472  27.088  41.362  1.00  0.00           C
ATOM   3531  HB1 GLN A 240      24.527  26.566  41.558  1.00  0.00           H
ATOM   3532  HB2 GLN A 240      25.812  27.342  42.367  1.00  0.00           H
ATOM   3533  CG  GLN A 240      26.508  26.012  40.817  1.00  0.00           C
ATOM   3534  HG1 GLN A 240      27.479  26.462  40.587  1.00  0.00           H
ATOM   3535  HG2 GLN A 240      26.136  25.511  39.935  1.00  0.00           H
ATOM   3536  CD  GLN A 240      26.817  24.864  41.730  1.00  0.00           C
ATOM   3537  OE1 GLN A 240      28.016  24.623  41.964  1.00  0.00           O
ATOM   3538  NE2 GLN A 240      25.900  24.048  42.140  1.00  0.00           N
ATOM   3539 1HE2 GLN A 240      24.981  23.992  41.719  1.00  0.00           H
ATOM   3540 2HE2 GLN A 240      26.278  23.217  42.558  1.00  0.00           H
ATOM   3541  C   GLN A 240      24.607  27.510  39.126  1.00  0.00           C
ATOM   3542  O   GLN A 240      25.259  27.203  38.092  1.00  0.00           O
ATOM   3543  N   GLU A 241      23.312  27.314  39.228  1.00  0.00           N
ATOM   3544  H   GLU A 241      22.841  27.463  40.111  1.00  0.00           H
ATOM   3545  CA  GLU A 241      22.530  26.688  38.139  1.00  0.00           C
ATOM   3546  HA  GLU A 241      22.946  25.738  37.805  1.00  0.00           H
ATOM   3547  CB  GLU A 241      21.169  26.155  38.511  1.00  0.00           C
ATOM   3548  HB1 GLU A 241      21.232  25.742  39.516  1.00  0.00           H
ATOM   3549  HB2 GLU A 241      20.939  25.395  37.773  1.00  0.00           H
ATOM   3550  CG  GLU A 241      19.951  27.030  38.415  1.00  0.00           C
ATOM   3551  HG1 GLU A 241      19.893  27.488  37.422  1.00  0.00           H
ATOM   3552  HG2 GLU A 241      19.963  27.782  39.197  1.00  0.00           H
ATOM   3553  CD  GLU A 241      18.688  26.184  38.608  1.00  0.00           C
ATOM   3554  OE1 GLU A 241      17.952  25.885  37.657  1.00  0.00           O
ATOM   3555  OE2 GLU A 241      18.488  25.650  39.737  1.00  0.00           O
ATOM   3556  C   GLU A 241      22.495  27.606  36.872  1.00  0.00           C
ATOM   3557  O   GLU A 241      22.531  27.098  35.767  1.00  0.00           O
ATOM   3558  N   ALA A 242      22.526  28.949  37.057  1.00  0.00           N
ATOM   3559  H   ALA A 242      22.568  29.327  37.994  1.00  0.00           H
ATOM   3560  CA  ALA A 242      22.584  29.900  35.952  1.00  0.00           C
ATOM   3561  HA  ALA A 242      21.885  29.561  35.177  1.00  0.00           H
ATOM   3562  CB  ALA A 242      22.048  31.242  36.476  1.00  0.00           C
ATOM   3563  HB1 ALA A 242      22.822  31.762  37.038  1.00  0.00           H
ATOM   3564  HB2 ALA A 242      21.823  31.822  35.576  1.00  0.00           H
ATOM   3565  HB3 ALA A 242      21.120  31.147  37.037  1.00  0.00           H
ATOM   3566  C   ALA A 242      23.907  29.971  35.143  1.00  0.00           C
ATOM   3567  O   ALA A 242      23.994  29.837  33.908  1.00  0.00           O
ATOM   3568  N   LEU A 243      25.037  30.025  35.895  1.00  0.00           N
ATOM   3569  H   LEU A 243      24.872  30.171  36.884  1.00  0.00           H
ATOM   3570  CA  LEU A 243      26.443  30.144  35.444  1.00  0.00           C
ATOM   3571  HA  LEU A 243      26.559  31.006  34.799  1.00  0.00           H
ATOM   3572  CB  LEU A 243      27.292  30.640  36.679  1.00  0.00           C
ATOM   3573  HB1 LEU A 243      27.322  29.878  37.452  1.00  0.00           H
ATOM   3574  HB2 LEU A 243      26.674  31.377  37.194  1.00  0.00           H
ATOM   3575  CG  LEU A 243      28.761  31.119  36.419  1.00  0.00           C
ATOM   3576  HG  LEU A 243      29.172  30.229  35.930  1.00  0.00           H
ATOM   3577  CD1 LEU A 243      28.615  32.314  35.527  1.00  0.00           C
ATOM   3578 1HD1 LEU A 243      29.514  32.907  35.689  1.00  0.00           H
ATOM   3579 2HD1 LEU A 243      28.560  32.131  34.453  1.00  0.00           H
ATOM   3580 3HD1 LEU A 243      27.778  32.953  35.823  1.00  0.00           H
ATOM   3581  CD2 LEU A 243      29.478  31.492  37.712  1.00  0.00           C
ATOM   3582 1HD2 LEU A 243      29.616  30.646  38.387  1.00  0.00           H
ATOM   3583 2HD2 LEU A 243      30.445  31.939  37.463  1.00  0.00           H
ATOM   3584 3HD2 LEU A 243      28.995  32.327  38.213  1.00  0.00           H
ATOM   3585  C   LEU A 243      26.904  28.892  34.795  1.00  0.00           C
ATOM   3586  O   LEU A 243      27.717  28.926  33.822  1.00  0.00           O
ATOM   3587  N   GLN A 244      26.388  27.714  35.264  1.00  0.00           N
ATOM   3588  H   GLN A 244      25.877  27.831  36.129  1.00  0.00           H
ATOM   3589  CA  GLN A 244      26.749  26.335  34.812  1.00  0.00           C
ATOM   3590  HA  GLN A 244      27.824  26.302  34.660  1.00  0.00           H
ATOM   3591  CB  GLN A 244      26.226  25.250  35.732  1.00  0.00           C
ATOM   3592  HB1 GLN A 244      26.245  24.353  35.115  1.00  0.00           H
ATOM   3593  HB2 GLN A 244      25.174  25.422  35.958  1.00  0.00           H
ATOM   3594  CG  GLN A 244      27.094  24.893  36.890  1.00  0.00           C
ATOM   3595  HG1 GLN A 244      27.010  25.655  37.668  1.00  0.00           H
ATOM   3596  HG2 GLN A 244      28.078  24.709  36.451  1.00  0.00           H
ATOM   3597  CD  GLN A 244      26.721  23.618  37.546  1.00  0.00           C
ATOM   3598  OE1 GLN A 244      25.797  22.901  37.132  1.00  0.00           O
ATOM   3599  NE2 GLN A 244      27.491  23.128  38.488  1.00  0.00           N
ATOM   3600 1HE2 GLN A 244      28.252  23.699  38.846  1.00  0.00           H
ATOM   3601 2HE2 GLN A 244      27.097  22.404  39.069  1.00  0.00           H
ATOM   3602  C   GLN A 244      26.177  26.125  33.368  1.00  0.00           C
ATOM   3603  O   GLN A 244      26.492  25.154  32.665  1.00  0.00           O
ATOM   3604  N   LYS A 245      25.434  27.136  32.864  1.00  0.00           N
ATOM   3605  H   LYS A 245      25.100  27.847  33.505  1.00  0.00           H
ATOM   3606  CA  LYS A 245      25.071  27.141  31.455  1.00  0.00           C
ATOM   3607  HA  LYS A 245      24.807  26.123  31.142  1.00  0.00           H
ATOM   3608  CB  LYS A 245      23.781  27.896  31.270  1.00  0.00           C
ATOM   3609  HB1 LYS A 245      23.545  27.750  30.214  1.00  0.00           H
ATOM   3610  HB2 LYS A 245      24.047  28.948  31.389  1.00  0.00           H
ATOM   3611  CG  LYS A 245      22.557  27.415  32.103  1.00  0.00           C
ATOM   3612  HG1 LYS A 245      21.700  27.706  31.493  1.00  0.00           H
ATOM   3613  HG2 LYS A 245      22.551  27.920  33.068  1.00  0.00           H
ATOM   3614  CD  LYS A 245      22.375  25.874  32.200  1.00  0.00           C
ATOM   3615  HD1 LYS A 245      23.224  25.560  32.805  1.00  0.00           H
ATOM   3616  HD2 LYS A 245      22.407  25.422  31.210  1.00  0.00           H
ATOM   3617  CE  LYS A 245      20.996  25.547  32.746  1.00  0.00           C
ATOM   3618  HE1 LYS A 245      20.614  24.714  32.154  1.00  0.00           H
ATOM   3619  HE2 LYS A 245      20.429  26.462  32.619  1.00  0.00           H
ATOM   3620  NZ  LYS A 245      21.030  25.199  34.179  1.00  0.00           N
ATOM   3621  HZ1 LYS A 245      20.130  24.972  34.572  1.00  0.00           H
ATOM   3622  HZ2 LYS A 245      21.642  24.416  34.377  1.00  0.00           H
ATOM   3623  HZ3 LYS A 245      21.291  26.027  34.692  1.00  0.00           H
ATOM   3624  C   LYS A 245      26.169  27.560  30.522  1.00  0.00           C
ATOM   3625  O   LYS A 245      26.019  27.239  29.337  1.00  0.00           O
ATOM   3626  N   LEU A 246      27.313  28.194  30.971  1.00  0.00           N
ATOM   3627  H   LEU A 246      27.424  28.456  31.936  1.00  0.00           H
ATOM   3628  CA  LEU A 246      28.536  28.402  30.104  1.00  0.00           C
ATOM   3629  HA  LEU A 246      28.194  28.827  29.162  1.00  0.00           H
ATOM   3630  CB  LEU A 246      29.628  29.410  30.660  1.00  0.00           C
ATOM   3631  HB1 LEU A 246      30.567  29.205  30.141  1.00  0.00           H
ATOM   3632  HB2 LEU A 246      29.684  29.379  31.752  1.00  0.00           H
ATOM   3633  CG  LEU A 246      29.296  30.854  30.422  1.00  0.00           C
ATOM   3634  HG  LEU A 246      29.382  31.053  29.355  1.00  0.00           H
ATOM   3635  CD1 LEU A 246      27.934  31.332  30.943  1.00  0.00           C
ATOM   3636 1HD1 LEU A 246      27.757  31.006  31.968  1.00  0.00           H
ATOM   3637 2HD1 LEU A 246      27.866  32.412  30.802  1.00  0.00           H
ATOM   3638 3HD1 LEU A 246      27.110  30.959  30.323  1.00  0.00           H
ATOM   3639  CD2 LEU A 246      30.280  31.636  31.288  1.00  0.00           C
ATOM   3640 1HD2 LEU A 246      30.156  32.701  31.120  1.00  0.00           H
ATOM   3641 2HD2 LEU A 246      30.096  31.275  32.300  1.00  0.00           H
ATOM   3642 3HD2 LEU A 246      31.283  31.340  30.981  1.00  0.00           H
ATOM   3643  C   LEU A 246      29.182  27.082  29.803  1.00  0.00           C
ATOM   3644  O   LEU A 246      29.151  26.175  30.740  1.00  0.00           O
ATOM   3645  N   SER A 247      29.771  26.913  28.601  1.00  0.00           N
ATOM   3646  H   SER A 247      29.770  27.737  28.007  1.00  0.00           H
ATOM   3647  CA  SER A 247      30.339  25.650  28.005  1.00  0.00           C
ATOM   3648  HA  SER A 247      30.433  24.915  28.803  1.00  0.00           H
ATOM   3649  CB  SER A 247      29.481  25.166  26.874  1.00  0.00           C
ATOM   3650  HB1 SER A 247      28.546  24.765  27.253  1.00  0.00           H
ATOM   3651  HB2 SER A 247      29.984  24.336  26.377  1.00  0.00           H
ATOM   3652  OG  SER A 247      29.024  26.160  25.965  1.00  0.00           O
ATOM   3653  HG  SER A 247      28.803  25.615  25.207  1.00  0.00           H
ATOM   3654  C   SER A 247      31.785  25.893  27.503  1.00  0.00           C
ATOM   3655  O   SER A 247      32.555  24.996  27.670  1.00  0.00           O
ATOM   3656  N   ASP A 248      32.149  27.068  27.095  1.00  0.00           N
ATOM   3657  H   ASP A 248      31.502  27.841  27.101  1.00  0.00           H
ATOM   3658  CA  ASP A 248      33.532  27.204  26.510  1.00  0.00           C
ATOM   3659  HA  ASP A 248      33.671  26.229  26.039  1.00  0.00           H
ATOM   3660  CB  ASP A 248      33.568  28.223  25.408  1.00  0.00           C
ATOM   3661  HB1 ASP A 248      34.487  28.018  24.851  1.00  0.00           H
ATOM   3662  HB2 ASP A 248      33.707  29.220  25.841  1.00  0.00           H
ATOM   3663  CG  ASP A 248      32.335  28.228  24.571  1.00  0.00           C
ATOM   3664  OD1 ASP A 248      32.490  27.860  23.407  1.00  0.00           O
ATOM   3665  OD2 ASP A 248      31.306  28.790  24.970  1.00  0.00           O
ATOM   3666  C   ASP A 248      34.542  27.541  27.690  1.00  0.00           C
ATOM   3667  O   ASP A 248      35.626  28.014  27.382  1.00  0.00           O
ATOM   3668  N   VAL A 249      34.297  27.094  28.916  1.00  0.00           N
ATOM   3669  H   VAL A 249      33.566  26.399  28.957  1.00  0.00           H
ATOM   3670  CA  VAL A 249      35.029  27.326  30.211  1.00  0.00           C
ATOM   3671  HA  VAL A 249      36.104  27.125  30.110  1.00  0.00           H
ATOM   3672  CB  VAL A 249      34.780  28.793  30.676  1.00  0.00           C
ATOM   3673  HB  VAL A 249      35.163  29.504  29.945  1.00  0.00           H
ATOM   3674  CG1 VAL A 249      33.381  29.236  31.004  1.00  0.00           C
ATOM   3675 1HG1 VAL A 249      32.802  28.776  30.207  1.00  0.00           H
ATOM   3676 2HG1 VAL A 249      33.133  28.705  31.925  1.00  0.00           H
ATOM   3677 3HG1 VAL A 249      33.329  30.323  31.034  1.00  0.00           H
ATOM   3678  CG2 VAL A 249      35.575  29.073  31.919  1.00  0.00           C
ATOM   3679 1HG2 VAL A 249      35.726  30.157  31.921  1.00  0.00           H
ATOM   3680 2HG2 VAL A 249      35.053  28.782  32.829  1.00  0.00           H
ATOM   3681 3HG2 VAL A 249      36.539  28.584  31.840  1.00  0.00           H
ATOM   3682  C   VAL A 249      34.463  26.343  31.255  1.00  0.00           C
ATOM   3683  O   VAL A 249      33.351  25.842  31.190  1.00  0.00           O
ATOM   3684  N   THR A 250      35.435  26.060  32.193  1.00  0.00           N
ATOM   3685  H   THR A 250      36.387  26.361  32.035  1.00  0.00           H
ATOM   3686  CA  THR A 250      35.255  25.164  33.353  1.00  0.00           C
ATOM   3687  HA  THR A 250      34.456  24.454  33.172  1.00  0.00           H
ATOM   3688  CB  THR A 250      36.586  24.381  33.649  1.00  0.00           C
ATOM   3689  HB  THR A 250      37.250  24.932  34.299  1.00  0.00           H
ATOM   3690  CG2 THR A 250      36.269  22.966  34.257  1.00  0.00           C
ATOM   3691 1HG2 THR A 250      37.120  22.293  34.358  1.00  0.00           H
ATOM   3692 2HG2 THR A 250      35.952  23.136  35.282  1.00  0.00           H
ATOM   3693 3HG2 THR A 250      35.320  22.532  33.910  1.00  0.00           H
ATOM   3694  OG1 THR A 250      37.177  24.087  32.355  1.00  0.00           O
ATOM   3695  HG1 THR A 250      37.648  24.848  32.001  1.00  0.00           H
ATOM   3696  C   THR A 250      34.866  26.008  34.590  1.00  0.00           C
ATOM   3697  O   THR A 250      35.499  26.947  35.041  1.00  0.00           O
ATOM   3698  N   LEU A 251      33.723  25.598  35.146  1.00  0.00           N
ATOM   3699  H   LEU A 251      33.220  24.851  34.687  1.00  0.00           H
ATOM   3700  CA  LEU A 251      33.014  26.305  36.243  1.00  0.00           C
ATOM   3701  HA  LEU A 251      33.340  27.330  36.377  1.00  0.00           H
ATOM   3702  CB  LEU A 251      31.500  26.326  35.873  1.00  0.00           C
ATOM   3703  HB1 LEU A 251      31.058  26.714  36.799  1.00  0.00           H
ATOM   3704  HB2 LEU A 251      31.030  25.350  35.790  1.00  0.00           H
ATOM   3705  CG  LEU A 251      31.078  27.295  34.734  1.00  0.00           C
ATOM   3706  HG  LEU A 251      30.072  27.572  35.057  1.00  0.00           H
ATOM   3707  CD1 LEU A 251      31.885  28.600  34.589  1.00  0.00           C
ATOM   3708 1HD1 LEU A 251      31.395  29.089  33.737  1.00  0.00           H
ATOM   3709 2HD1 LEU A 251      31.999  29.185  35.505  1.00  0.00           H
ATOM   3710 3HD1 LEU A 251      32.871  28.267  34.270  1.00  0.00           H
ATOM   3711  CD2 LEU A 251      31.051  26.712  33.334  1.00  0.00           C
ATOM   3712 1HD2 LEU A 251      30.519  25.758  33.363  1.00  0.00           H
ATOM   3713 2HD2 LEU A 251      30.747  27.415  32.552  1.00  0.00           H
ATOM   3714 3HD2 LEU A 251      32.039  26.354  33.051  1.00  0.00           H
ATOM   3715  C   LEU A 251      33.318  25.596  37.575  1.00  0.00           C
ATOM   3716  O   LEU A 251      32.678  24.521  37.854  1.00  0.00           O
ATOM   3717  N   VAL A 252      34.202  26.116  38.343  1.00  0.00           N
ATOM   3718  H   VAL A 252      34.674  26.941  37.998  1.00  0.00           H
ATOM   3719  CA  VAL A 252      34.781  25.349  39.507  1.00  0.00           C
ATOM   3720  HA  VAL A 252      34.316  24.390  39.689  1.00  0.00           H
ATOM   3721  CB  VAL A 252      36.286  25.062  39.172  1.00  0.00           C
ATOM   3722  HB  VAL A 252      36.934  25.929  39.313  1.00  0.00           H
ATOM   3723  CG1 VAL A 252      36.760  24.063  40.244  1.00  0.00           C
ATOM   3724 1HG1 VAL A 252      36.982  24.647  41.130  1.00  0.00           H
ATOM   3725 2HG1 VAL A 252      36.082  23.240  40.463  1.00  0.00           H
ATOM   3726 3HG1 VAL A 252      37.739  23.692  39.954  1.00  0.00           H
ATOM   3727  CG2 VAL A 252      36.395  24.315  37.879  1.00  0.00           C
ATOM   3728 1HG2 VAL A 252      37.441  24.111  37.650  1.00  0.00           H
ATOM   3729 2HG2 VAL A 252      35.860  23.372  37.989  1.00  0.00           H
ATOM   3730 3HG2 VAL A 252      35.871  24.836  37.080  1.00  0.00           H
ATOM   3731  C   VAL A 252      34.641  26.218  40.764  1.00  0.00           C
ATOM   3732  O   VAL A 252      35.006  27.398  40.686  1.00  0.00           O
ATOM   3733  N   PRO A 253      34.297  25.693  41.951  1.00  0.00           N
ATOM   3734  CD  PRO A 253      33.536  24.439  42.016  1.00  0.00           C
ATOM   3735  HD1 PRO A 253      34.153  23.574  41.763  1.00  0.00           H
ATOM   3736  HD2 PRO A 253      32.637  24.431  41.396  1.00  0.00           H
ATOM   3737  CG  PRO A 253      33.151  24.357  43.555  1.00  0.00           C
ATOM   3738  HG1 PRO A 253      33.988  24.022  44.177  1.00  0.00           H
ATOM   3739  HG2 PRO A 253      32.305  23.684  43.698  1.00  0.00           H
ATOM   3740  CB  PRO A 253      32.840  25.781  43.803  1.00  0.00           C
ATOM   3741  HB1 PRO A 253      32.828  25.940  44.884  1.00  0.00           H
ATOM   3742  HB2 PRO A 253      31.894  26.042  43.330  1.00  0.00           H
ATOM   3743  CA  PRO A 253      33.903  26.602  42.991  1.00  0.00           C
ATOM   3744  HA  PRO A 253      33.535  27.556  42.621  1.00  0.00           H
ATOM   3745  C   PRO A 253      35.202  26.826  43.887  1.00  0.00           C
ATOM   3746  O   PRO A 253      36.095  26.022  44.024  1.00  0.00           O
ATOM   3747  N   VAL A 254      35.150  27.824  44.761  1.00  0.00           N
ATOM   3748  H   VAL A 254      34.303  28.379  44.764  1.00  0.00           H
ATOM   3749  CA  VAL A 254      36.056  28.028  45.882  1.00  0.00           C
ATOM   3750  HA  VAL A 254      37.015  27.569  45.664  1.00  0.00           H
ATOM   3751  CB  VAL A 254      36.370  29.581  46.192  1.00  0.00           C
ATOM   3752  HB  VAL A 254      37.036  29.511  47.047  1.00  0.00           H
ATOM   3753  CG1 VAL A 254      36.879  30.335  44.993  1.00  0.00           C
ATOM   3754 1HG1 VAL A 254      37.561  31.072  45.409  1.00  0.00           H
ATOM   3755 2HG1 VAL A 254      37.373  29.743  44.228  1.00  0.00           H
ATOM   3756 3HG1 VAL A 254      36.067  30.868  44.496  1.00  0.00           H
ATOM   3757  CG2 VAL A 254      35.149  30.393  46.676  1.00  0.00           C
ATOM   3758 1HG2 VAL A 254      34.317  30.429  45.973  1.00  0.00           H
ATOM   3759 2HG2 VAL A 254      34.691  29.923  47.544  1.00  0.00           H
ATOM   3760 3HG2 VAL A 254      35.402  31.427  46.905  1.00  0.00           H
ATOM   3761  C   VAL A 254      35.587  27.210  47.157  1.00  0.00           C
ATOM   3762  O   VAL A 254      34.490  26.651  47.162  1.00  0.00           O
ATOM   3763  N   SER A 255      36.445  27.193  48.172  1.00  0.00           N
ATOM   3764  H   SER A 255      37.357  27.611  48.022  1.00  0.00           H
ATOM   3765  CA  SER A 255      36.097  26.977  49.584  1.00  0.00           C
ATOM   3766  HA  SER A 255      35.086  26.575  49.626  1.00  0.00           H
ATOM   3767  CB  SER A 255      36.994  25.875  50.239  1.00  0.00           C
ATOM   3768  HB1 SER A 255      36.971  24.979  49.620  1.00  0.00           H
ATOM   3769  HB2 SER A 255      36.652  25.721  51.266  1.00  0.00           H
ATOM   3770  OG  SER A 255      38.340  26.369  50.270  1.00  0.00           O
ATOM   3771  HG  SER A 255      38.835  25.849  50.899  1.00  0.00           H
ATOM   3772  C   SER A 255      36.033  28.228  50.508  1.00  0.00           C
ATOM   3773  O   SER A 255      35.411  28.089  51.555  1.00  0.00           O
ATOM   3774  N   CYS A 256      36.613  29.334  50.173  1.00  0.00           N
ATOM   3775  H   CYS A 256      37.237  29.250  49.373  1.00  0.00           H
ATOM   3776  CA  CYS A 256      36.449  30.694  50.704  1.00  0.00           C
ATOM   3777  HA  CYS A 256      37.205  30.838  51.482  1.00  0.00           H
ATOM   3778  CB  CYS A 256      36.975  31.783  49.659  1.00  0.00           C
ATOM   3779  HB1 CYS A 256      37.003  32.763  50.138  1.00  0.00           H
ATOM   3780  HB2 CYS A 256      36.204  31.852  48.886  1.00  0.00           H
ATOM   3781  SG  CYS A 256      38.700  31.327  49.197  1.00  0.00           S
ATOM   3782  HG  CYS A 256      39.195  31.611  50.405  1.00  0.00           H
ATOM   3783  C   CYS A 256      35.051  31.078  51.125  1.00  0.00           C
ATOM   3784  O   CYS A 256      34.143  31.450  50.355  1.00  0.00           O
ATOM   3785  N   SER A 257      34.921  31.126  52.466  1.00  0.00           N
ATOM   3786  H   SER A 257      35.721  30.799  52.980  1.00  0.00           H
ATOM   3787  CA  SER A 257      33.692  31.424  53.200  1.00  0.00           C
ATOM   3788  HA  SER A 257      33.035  31.941  52.500  1.00  0.00           H
ATOM   3789  CB  SER A 257      32.920  30.220  53.714  1.00  0.00           C
ATOM   3790  HB1 SER A 257      32.785  29.547  52.869  1.00  0.00           H
ATOM   3791  HB2 SER A 257      31.962  30.588  54.093  1.00  0.00           H
ATOM   3792  OG  SER A 257      33.577  29.520  54.727  1.00  0.00           O
ATOM   3793  HG  SER A 257      34.458  29.298  54.399  1.00  0.00           H
ATOM   3794  C   SER A 257      33.930  32.480  54.339  1.00  0.00           C
ATOM   3795  O   SER A 257      32.982  33.122  54.749  1.00  0.00           O
ATOM   3796  N   GLU A 258      35.118  32.614  54.911  1.00  0.00           N
ATOM   3797  H   GLU A 258      35.841  32.101  54.438  1.00  0.00           H
ATOM   3798  CA  GLU A 258      35.350  33.373  56.156  1.00  0.00           C
ATOM   3799  HA  GLU A 258      34.573  33.179  56.891  1.00  0.00           H
ATOM   3800  CB  GLU A 258      36.638  32.880  56.811  1.00  0.00           C
ATOM   3801  HB1 GLU A 258      36.846  33.574  57.628  1.00  0.00           H
ATOM   3802  HB2 GLU A 258      37.572  32.958  56.263  1.00  0.00           H
ATOM   3803  CG  GLU A 258      36.407  31.476  57.442  1.00  0.00           C
ATOM   3804  HG1 GLU A 258      37.347  31.205  57.928  1.00  0.00           H
ATOM   3805  HG2 GLU A 258      36.131  30.708  56.724  1.00  0.00           H
ATOM   3806  CD  GLU A 258      35.466  31.370  58.618  1.00  0.00           C
ATOM   3807  OE1 GLU A 258      35.396  32.077  59.642  1.00  0.00           O
ATOM   3808  OE2 GLU A 258      34.564  30.510  58.464  1.00  0.00           O
ATOM   3809  C   GLU A 258      35.376  34.941  55.898  1.00  0.00           C
ATOM   3810  O   GLU A 258      34.869  35.710  56.696  1.00  0.00           O
ATOM   3811  N   LEU A 259      36.006  35.361  54.788  1.00  0.00           N
ATOM   3812  H   LEU A 259      36.326  34.596  54.222  1.00  0.00           H
ATOM   3813  CA  LEU A 259      36.032  36.744  54.387  1.00  0.00           C
ATOM   3814  HA  LEU A 259      36.484  37.333  55.185  1.00  0.00           H
ATOM   3815  CB  LEU A 259      37.054  36.826  53.220  1.00  0.00           C
ATOM   3816  HB1 LEU A 259      37.018  37.814  52.738  1.00  0.00           H
ATOM   3817  HB2 LEU A 259      36.746  36.118  52.457  1.00  0.00           H
ATOM   3818  CG  LEU A 259      38.588  36.533  53.605  1.00  0.00           C
ATOM   3819  HG  LEU A 259      38.590  35.516  54.006  1.00  0.00           H
ATOM   3820  CD1 LEU A 259      39.362  36.610  52.260  1.00  0.00           C
ATOM   3821 1HD1 LEU A 259      40.431  36.509  52.442  1.00  0.00           H
ATOM   3822 2HD1 LEU A 259      39.055  35.776  51.633  1.00  0.00           H
ATOM   3823 3HD1 LEU A 259      39.200  37.597  51.823  1.00  0.00           H
ATOM   3824  CD2 LEU A 259      39.175  37.426  54.684  1.00  0.00           C
ATOM   3825 1HD2 LEU A 259      40.211  37.171  54.921  1.00  0.00           H
ATOM   3826 2HD2 LEU A 259      39.104  38.497  54.483  1.00  0.00           H
ATOM   3827 3HD2 LEU A 259      38.694  37.400  55.663  1.00  0.00           H
ATOM   3828  C   LEU A 259      34.595  37.363  54.183  1.00  0.00           C
ATOM   3829  O   LEU A 259      34.509  38.613  54.325  1.00  0.00           O
ATOM   3830  N   GLU A 260      33.516  36.591  54.047  1.00  0.00           N
ATOM   3831  H   GLU A 260      33.645  35.586  53.966  1.00  0.00           H
ATOM   3832  CA  GLU A 260      32.182  37.061  53.953  1.00  0.00           C
ATOM   3833  HA  GLU A 260      32.074  37.866  53.239  1.00  0.00           H
ATOM   3834  CB  GLU A 260      31.307  35.893  53.632  1.00  0.00           C
ATOM   3835  HB1 GLU A 260      31.236  35.294  54.541  1.00  0.00           H
ATOM   3836  HB2 GLU A 260      31.737  35.191  52.910  1.00  0.00           H
ATOM   3837  CG  GLU A 260      29.821  36.278  53.304  1.00  0.00           C
ATOM   3838  HG1 GLU A 260      29.873  37.223  52.761  1.00  0.00           H
ATOM   3839  HG2 GLU A 260      29.354  36.460  54.273  1.00  0.00           H
ATOM   3840  CD  GLU A 260      29.040  35.233  52.394  1.00  0.00           C
ATOM   3841  OE1 GLU A 260      28.839  34.129  52.840  1.00  0.00           O
ATOM   3842  OE2 GLU A 260      28.557  35.560  51.260  1.00  0.00           O
ATOM   3843  C   GLU A 260      31.778  37.805  55.232  1.00  0.00           C
ATOM   3844  O   GLU A 260      31.146  38.853  55.197  1.00  0.00           O
ATOM   3845  N   LYS A 261      32.209  37.234  56.401  1.00  0.00           N
ATOM   3846  H   LYS A 261      32.777  36.413  56.242  1.00  0.00           H
ATOM   3847  CA  LYS A 261      32.093  37.841  57.741  1.00  0.00           C
ATOM   3848  HA  LYS A 261      31.041  38.088  57.840  1.00  0.00           H
ATOM   3849  CB  LYS A 261      32.590  36.862  58.836  1.00  0.00           C
ATOM   3850  HB1 LYS A 261      32.363  37.359  59.784  1.00  0.00           H
ATOM   3851  HB2 LYS A 261      33.645  36.689  58.672  1.00  0.00           H
ATOM   3852  CG  LYS A 261      31.850  35.512  58.780  1.00  0.00           C
ATOM   3853  HG1 LYS A 261      31.847  35.073  57.784  1.00  0.00           H
ATOM   3854  HG2 LYS A 261      30.825  35.506  59.168  1.00  0.00           H
ATOM   3855  CD  LYS A 261      32.644  34.466  59.622  1.00  0.00           C
ATOM   3856  HD1 LYS A 261      32.661  34.861  60.644  1.00  0.00           H
ATOM   3857  HD2 LYS A 261      33.656  34.379  59.243  1.00  0.00           H
ATOM   3858  CE  LYS A 261      31.943  33.154  59.769  1.00  0.00           C
ATOM   3859  HE1 LYS A 261      31.676  32.765  58.795  1.00  0.00           H
ATOM   3860  HE2 LYS A 261      30.981  33.407  60.221  1.00  0.00           H
ATOM   3861  NZ  LYS A 261      32.685  32.158  60.602  1.00  0.00           N
ATOM   3862  HZ1 LYS A 261      32.779  32.536  61.539  1.00  0.00           H
ATOM   3863  HZ2 LYS A 261      32.110  31.343  60.727  1.00  0.00           H
ATOM   3864  HZ3 LYS A 261      33.578  31.898  60.205  1.00  0.00           H
ATOM   3865  C   LYS A 261      32.793  39.146  57.906  1.00  0.00           C
ATOM   3866  O   LYS A 261      32.618  39.854  58.878  1.00  0.00           O
ATOM   3867  N   ALA A 262      33.604  39.564  56.948  1.00  0.00           N
ATOM   3868  H   ALA A 262      33.677  38.896  56.195  1.00  0.00           H
ATOM   3869  CA  ALA A 262      34.464  40.744  56.938  1.00  0.00           C
ATOM   3870  HA  ALA A 262      34.350  41.295  57.875  1.00  0.00           H
ATOM   3871  CB  ALA A 262      35.947  40.204  56.902  1.00  0.00           C
ATOM   3872  HB1 ALA A 262      36.196  39.948  55.875  1.00  0.00           H
ATOM   3873  HB2 ALA A 262      36.614  41.028  57.140  1.00  0.00           H
ATOM   3874  HB3 ALA A 262      36.126  39.291  57.477  1.00  0.00           H
ATOM   3875  C   ALA A 262      34.132  41.750  55.858  1.00  0.00           C
ATOM   3876  O   ALA A 262      34.806  42.716  55.779  1.00  0.00           O
ATOM   3877  N   GLY A 263      33.144  41.497  55.021  1.00  0.00           N
ATOM   3878  H   GLY A 263      32.661  40.618  55.140  1.00  0.00           H
ATOM   3879  CA  GLY A 263      32.682  42.312  53.949  1.00  0.00           C
ATOM   3880  HA1 GLY A 263      32.576  43.374  54.181  1.00  0.00           H
ATOM   3881  HA2 GLY A 263      31.697  41.959  53.647  1.00  0.00           H
ATOM   3882  C   GLY A 263      33.680  42.223  52.777  1.00  0.00           C
ATOM   3883  O   GLY A 263      33.688  43.237  52.053  1.00  0.00           O
ATOM   3884  N   ALA A 264      34.472  41.202  52.621  1.00  0.00           N
ATOM   3885  H   ALA A 264      34.339  40.292  53.019  1.00  0.00           H
ATOM   3886  CA  ALA A 264      35.686  41.178  51.809  1.00  0.00           C
ATOM   3887  HA  ALA A 264      35.733  42.031  51.127  1.00  0.00           H
ATOM   3888  CB  ALA A 264      36.934  41.289  52.714  1.00  0.00           C
ATOM   3889  HB1 ALA A 264      36.833  41.045  53.772  1.00  0.00           H
ATOM   3890  HB2 ALA A 264      37.623  40.543  52.322  1.00  0.00           H
ATOM   3891  HB3 ALA A 264      37.335  42.264  52.449  1.00  0.00           H
ATOM   3892  C   ALA A 264      35.611  39.978  50.861  1.00  0.00           C
ATOM   3893  O   ALA A 264      34.792  39.112  51.064  1.00  0.00           O
ATOM   3894  N   GLY A 265      36.508  39.849  49.850  1.00  0.00           N
ATOM   3895  H   GLY A 265      37.072  40.628  49.557  1.00  0.00           H
ATOM   3896  CA  GLY A 265      36.641  38.599  49.047  1.00  0.00           C
ATOM   3897  HA1 GLY A 265      36.842  37.780  49.746  1.00  0.00           H
ATOM   3898  HA2 GLY A 265      37.551  38.697  48.458  1.00  0.00           H
ATOM   3899  C   GLY A 265      35.379  38.192  48.260  1.00  0.00           C
ATOM   3900  O   GLY A 265      34.801  39.139  47.787  1.00  0.00           O
ATOM   3901  N   LEU A 266      35.059  36.948  48.030  1.00  0.00           N
ATOM   3902  H   LEU A 266      34.431  36.801  47.259  1.00  0.00           H
ATOM   3903  CA  LEU A 266      35.697  35.697  48.526  1.00  0.00           C
ATOM   3904  HA  LEU A 266      36.186  35.873  49.485  1.00  0.00           H
ATOM   3905  CB  LEU A 266      34.568  34.602  48.655  1.00  0.00           C
ATOM   3906  HB1 LEU A 266      35.019  33.626  48.817  1.00  0.00           H
ATOM   3907  HB2 LEU A 266      33.913  34.662  47.789  1.00  0.00           H
ATOM   3908  CG  LEU A 266      33.631  34.773  49.884  1.00  0.00           C
ATOM   3909  HG  LEU A 266      33.050  33.871  50.057  1.00  0.00           H
ATOM   3910  CD1 LEU A 266      34.416  34.917  51.205  1.00  0.00           C
ATOM   3911 1HD1 LEU A 266      34.853  35.908  51.292  1.00  0.00           H
ATOM   3912 2HD1 LEU A 266      33.693  34.623  51.958  1.00  0.00           H
ATOM   3913 3HD1 LEU A 266      35.281  34.243  51.137  1.00  0.00           H
ATOM   3914  CD2 LEU A 266      32.716  35.993  49.882  1.00  0.00           C
ATOM   3915 1HD2 LEU A 266      32.294  35.959  48.874  1.00  0.00           H
ATOM   3916 2HD2 LEU A 266      31.924  35.963  50.633  1.00  0.00           H
ATOM   3917 3HD2 LEU A 266      33.123  36.982  50.069  1.00  0.00           H
ATOM   3918  C   LEU A 266      36.731  35.144  47.514  1.00  0.00           C
ATOM   3919  O   LEU A 266      37.654  34.487  47.991  1.00  0.00           O
ATOM   3920  N   SER A 267      36.670  35.492  46.190  1.00  0.00           N
ATOM   3921  H   SER A 267      35.886  36.058  45.888  1.00  0.00           H
ATOM   3922  CA  SER A 267      37.638  34.955  45.177  1.00  0.00           C
ATOM   3923  HA  SER A 267      38.529  34.585  45.691  1.00  0.00           H
ATOM   3924  CB  SER A 267      37.099  33.765  44.484  1.00  0.00           C
ATOM   3925  HB1 SER A 267      36.632  33.108  45.211  1.00  0.00           H
ATOM   3926  HB2 SER A 267      37.906  33.325  43.888  1.00  0.00           H
ATOM   3927  OG  SER A 267      36.161  34.129  43.483  1.00  0.00           O
ATOM   3928  HG  SER A 267      35.460  34.573  43.953  1.00  0.00           H
ATOM   3929  C   SER A 267      38.069  35.941  44.138  1.00  0.00           C
ATOM   3930  O   SER A 267      39.109  35.794  43.516  1.00  0.00           O
ATOM   3931  N   SER A 268      37.225  36.905  43.745  1.00  0.00           N
ATOM   3932  H   SER A 268      36.251  36.827  43.980  1.00  0.00           H
ATOM   3933  CA  SER A 268      37.510  37.816  42.603  1.00  0.00           C
ATOM   3934  HA  SER A 268      37.612  37.205  41.700  1.00  0.00           H
ATOM   3935  CB  SER A 268      36.350  38.820  42.451  1.00  0.00           C
ATOM   3936  HB1 SER A 268      35.430  38.309  42.175  1.00  0.00           H
ATOM   3937  HB2 SER A 268      36.568  39.658  41.780  1.00  0.00           H
ATOM   3938  OG  SER A 268      36.024  39.325  43.748  1.00  0.00           O
ATOM   3939  HG  SER A 268      35.661  38.571  44.214  1.00  0.00           H
ATOM   3940  C   SER A 268      38.734  38.668  42.654  1.00  0.00           C
ATOM   3941  O   SER A 268      39.314  38.949  41.580  1.00  0.00           O
ATOM   3942  N   LEU A 269      39.198  39.109  43.850  1.00  0.00           N
ATOM   3943  H   LEU A 269      38.596  39.148  44.664  1.00  0.00           H
ATOM   3944  CA  LEU A 269      40.421  39.991  43.969  1.00  0.00           C
ATOM   3945  HA  LEU A 269      41.000  39.993  43.038  1.00  0.00           H
ATOM   3946  CB  LEU A 269      40.036  41.414  44.396  1.00  0.00           C
ATOM   3947  HB1 LEU A 269      39.123  41.704  43.860  1.00  0.00           H
ATOM   3948  HB2 LEU A 269      40.788  42.122  44.049  1.00  0.00           H
ATOM   3949  CG  LEU A 269      39.794  41.661  45.858  1.00  0.00           C
ATOM   3950  HG  LEU A 269      40.771  41.486  46.310  1.00  0.00           H
ATOM   3951  CD1 LEU A 269      39.413  43.069  46.247  1.00  0.00           C
ATOM   3952 1HD1 LEU A 269      40.236  43.775  46.072  1.00  0.00           H
ATOM   3953 2HD1 LEU A 269      38.547  43.464  45.723  1.00  0.00           H
ATOM   3954 3HD1 LEU A 269      39.415  43.211  47.328  1.00  0.00           H
ATOM   3955  CD2 LEU A 269      38.736  40.692  46.489  1.00  0.00           C
ATOM   3956 1HD2 LEU A 269      38.574  40.909  47.547  1.00  0.00           H
ATOM   3957 2HD2 LEU A 269      37.848  40.653  45.852  1.00  0.00           H
ATOM   3958 3HD2 LEU A 269      39.108  39.661  46.448  1.00  0.00           H
ATOM   3959  C   LEU A 269      41.481  39.366  44.982  1.00  0.00           C
ATOM   3960  O   LEU A 269      42.546  39.945  45.311  1.00  0.00           O
ATOM   3961  N   CYS A 270      41.147  38.126  45.469  1.00  0.00           N
ATOM   3962  H   CYS A 270      40.284  37.731  45.119  1.00  0.00           H
ATOM   3963  CA  CYS A 270      41.914  37.244  46.410  1.00  0.00           C
ATOM   3964  HA  CYS A 270      42.355  37.924  47.143  1.00  0.00           H
ATOM   3965  CB  CYS A 270      40.978  36.253  47.145  1.00  0.00           C
ATOM   3966  HB1 CYS A 270      41.569  35.475  47.626  1.00  0.00           H
ATOM   3967  HB2 CYS A 270      40.328  35.784  46.395  1.00  0.00           H
ATOM   3968  SG  CYS A 270      39.766  37.177  48.125  1.00  0.00           S
ATOM   3969  HG  CYS A 270      38.877  36.192  48.022  1.00  0.00           H
ATOM   3970  C   CYS A 270      43.092  36.512  45.754  1.00  0.00           C
ATOM   3971  O   CYS A 270      43.688  35.643  46.457  1.00  0.00           O
ATOM   3972  N   LEU A 271      43.465  36.785  44.493  1.00  0.00           N
ATOM   3973  H   LEU A 271      42.972  37.604  44.162  1.00  0.00           H
ATOM   3974  CA  LEU A 271      44.618  36.217  43.719  1.00  0.00           C
ATOM   3975  HA  LEU A 271      45.442  35.947  44.383  1.00  0.00           H
ATOM   3976  CB  LEU A 271      44.089  34.956  43.016  1.00  0.00           C
ATOM   3977  HB1 LEU A 271      44.596  34.765  42.072  1.00  0.00           H
ATOM   3978  HB2 LEU A 271      43.036  35.038  42.752  1.00  0.00           H
ATOM   3979  CG  LEU A 271      44.266  33.578  43.811  1.00  0.00           C
ATOM   3980  HG  LEU A 271      43.823  33.655  44.805  1.00  0.00           H
ATOM   3981  CD1 LEU A 271      43.551  32.444  43.121  1.00  0.00           C
ATOM   3982 1HD1 LEU A 271      42.500  32.459  43.407  1.00  0.00           H
ATOM   3983 2HD1 LEU A 271      43.612  32.520  42.030  1.00  0.00           H
ATOM   3984 3HD1 LEU A 271      43.770  31.455  43.537  1.00  0.00           H
ATOM   3985  CD2 LEU A 271      45.824  33.205  43.823  1.00  0.00           C
ATOM   3986 1HD2 LEU A 271      46.536  33.943  44.191  1.00  0.00           H
ATOM   3987 2HD2 LEU A 271      45.848  32.334  44.483  1.00  0.00           H
ATOM   3988 3HD2 LEU A 271      46.051  32.994  42.782  1.00  0.00           H
ATOM   3989  C   LEU A 271      45.039  37.063  42.573  1.00  0.00           C
ATOM   3990  O   LEU A 271      44.168  37.837  42.189  1.00  0.00           O
ATOM   3991  N   VAL A 272      46.256  36.930  42.007  1.00  0.00           N
ATOM   3992  H   VAL A 272      46.760  36.114  42.347  1.00  0.00           H
ATOM   3993  CA  VAL A 272      46.787  37.744  40.908  1.00  0.00           C
ATOM   3994  HA  VAL A 272      45.877  38.106  40.440  1.00  0.00           H
ATOM   3995  CB  VAL A 272      47.607  38.994  41.463  1.00  0.00           C
ATOM   3996  HB  VAL A 272      48.165  38.678  42.342  1.00  0.00           H
ATOM   3997  CG1 VAL A 272      48.531  39.603  40.375  1.00  0.00           C
ATOM   3998 1HG1 VAL A 272      49.115  40.429  40.753  1.00  0.00           H
ATOM   3999 2HG1 VAL A 272      49.218  38.856  39.973  1.00  0.00           H
ATOM   4000 3HG1 VAL A 272      48.007  39.946  39.484  1.00  0.00           H
ATOM   4001  CG2 VAL A 272      46.673  40.085  41.965  1.00  0.00           C
ATOM   4002 1HG2 VAL A 272      46.322  40.700  41.135  1.00  0.00           H
ATOM   4003 2HG2 VAL A 272      45.820  39.697  42.533  1.00  0.00           H
ATOM   4004 3HG2 VAL A 272      47.144  40.777  42.658  1.00  0.00           H
ATOM   4005  C   VAL A 272      47.614  36.785  40.040  1.00  0.00           C
ATOM   4006  O   VAL A 272      48.392  35.989  40.550  1.00  0.00           O
ATOM   4007  N   LEU A 273      47.490  36.869  38.693  1.00  0.00           N
ATOM   4008  H   LEU A 273      46.925  37.670  38.483  1.00  0.00           H
ATOM   4009  CA  LEU A 273      47.836  35.763  37.791  1.00  0.00           C
ATOM   4010  HA  LEU A 273      48.474  35.004  38.260  1.00  0.00           H
ATOM   4011  CB  LEU A 273      46.570  35.104  37.341  1.00  0.00           C
ATOM   4012  HB1 LEU A 273      46.873  34.196  36.815  1.00  0.00           H
ATOM   4013  HB2 LEU A 273      46.064  35.754  36.628  1.00  0.00           H
ATOM   4014  CG  LEU A 273      45.537  34.614  38.407  1.00  0.00           C
ATOM   4015  HG  LEU A 273      45.443  35.515  39.018  1.00  0.00           H
ATOM   4016  CD1 LEU A 273      44.209  34.209  37.881  1.00  0.00           C
ATOM   4017 1HD1 LEU A 273      44.260  33.379  37.183  1.00  0.00           H
ATOM   4018 2HD1 LEU A 273      43.563  33.847  38.694  1.00  0.00           H
ATOM   4019 3HD1 LEU A 273      43.701  35.058  37.413  1.00  0.00           H
ATOM   4020  CD2 LEU A 273      46.073  33.585  39.317  1.00  0.00           C
ATOM   4021 1HD2 LEU A 273      46.863  33.928  39.991  1.00  0.00           H
ATOM   4022 2HD2 LEU A 273      45.360  33.231  40.069  1.00  0.00           H
ATOM   4023 3HD2 LEU A 273      46.477  32.711  38.807  1.00  0.00           H
ATOM   4024  C   LEU A 273      48.609  36.294  36.665  1.00  0.00           C
ATOM   4025  O   LEU A 273      48.310  37.295  36.086  1.00  0.00           O
ATOM   4026  N   SER A 274      49.735  35.674  36.371  1.00  0.00           N
ATOM   4027  H   SER A 274      49.892  34.749  36.746  1.00  0.00           H
ATOM   4028  CA  SER A 274      50.770  36.192  35.423  1.00  0.00           C
ATOM   4029  HA  SER A 274      50.761  37.282  35.413  1.00  0.00           H
ATOM   4030  CB  SER A 274      52.139  35.733  35.911  1.00  0.00           C
ATOM   4031  HB1 SER A 274      51.999  34.670  36.111  1.00  0.00           H
ATOM   4032  HB2 SER A 274      52.394  36.208  36.852  1.00  0.00           H
ATOM   4033  OG  SER A 274      53.184  35.902  34.962  1.00  0.00           O
ATOM   4034  HG  SER A 274      53.963  35.387  35.193  1.00  0.00           H
ATOM   4035  C   SER A 274      50.623  35.607  34.046  1.00  0.00           C
ATOM   4036  O   SER A 274      50.524  34.425  33.783  1.00  0.00           O
ATOM   4037  N   THR A 275      50.765  36.483  33.022  1.00  0.00           N
ATOM   4038  H   THR A 275      50.891  37.459  33.244  1.00  0.00           H
ATOM   4039  CA  THR A 275      50.566  36.128  31.593  1.00  0.00           C
ATOM   4040  HA  THR A 275      50.276  35.084  31.425  1.00  0.00           H
ATOM   4041  CB  THR A 275      49.399  36.886  30.949  1.00  0.00           C
ATOM   4042  HB  THR A 275      49.312  36.617  29.897  1.00  0.00           H
ATOM   4043  CG2 THR A 275      48.119  36.437  31.653  1.00  0.00           C
ATOM   4044 1HG2 THR A 275      48.108  36.921  32.623  1.00  0.00           H
ATOM   4045 2HG2 THR A 275      47.290  36.674  30.985  1.00  0.00           H
ATOM   4046 3HG2 THR A 275      48.105  35.375  31.900  1.00  0.00           H
ATOM   4047  OG1 THR A 275      49.395  38.311  31.043  1.00  0.00           O
ATOM   4048  HG1 THR A 275      50.253  38.604  30.740  1.00  0.00           H
ATOM   4049  C   THR A 275      51.816  36.175  30.720  1.00  0.00           C
ATOM   4050  O   THR A 275      51.694  36.229  29.450  1.00  0.00           O
ATOM   4051  N   ARG A 276      52.997  35.993  31.329  1.00  0.00           N
ATOM   4052  H   ARG A 276      53.002  36.011  32.329  1.00  0.00           H
ATOM   4053  CA  ARG A 276      54.354  35.878  30.754  1.00  0.00           C
ATOM   4054  HA  ARG A 276      54.482  36.691  30.033  1.00  0.00           H
ATOM   4055  CB  ARG A 276      55.382  35.831  31.897  1.00  0.00           C
ATOM   4056  HB1 ARG A 276      55.235  34.855  32.361  1.00  0.00           H
ATOM   4057  HB2 ARG A 276      55.200  36.645  32.602  1.00  0.00           H
ATOM   4058  CG  ARG A 276      56.880  35.837  31.531  1.00  0.00           C
ATOM   4059  HG1 ARG A 276      57.085  36.808  31.087  1.00  0.00           H
ATOM   4060  HG2 ARG A 276      57.038  34.983  30.868  1.00  0.00           H
ATOM   4061  CD  ARG A 276      57.579  35.642  32.847  1.00  0.00           C
ATOM   4062  HD1 ARG A 276      57.260  34.684  33.259  1.00  0.00           H
ATOM   4063  HD2 ARG A 276      57.299  36.426  33.557  1.00  0.00           H
ATOM   4064  NE  ARG A 276      59.068  35.492  32.780  1.00  0.00           N
ATOM   4065  HE  ARG A 276      59.527  35.714  31.905  1.00  0.00           H
ATOM   4066  CZ  ARG A 276      59.884  34.795  33.575  1.00  0.00           C
ATOM   4067  NH1 ARG A 276      61.071  34.503  33.168  1.00  0.00           N
ATOM   4068 1HH1 ARG A 276      61.520  34.974  32.395  1.00  0.00           H
ATOM   4069 2HH1 ARG A 276      61.637  33.824  33.657  1.00  0.00           H
ATOM   4070  NH2 ARG A 276      59.461  34.229  34.660  1.00  0.00           N
ATOM   4071 1HH2 ARG A 276      58.479  34.392  34.864  1.00  0.00           H
ATOM   4072 2HH2 ARG A 276      60.120  33.808  35.302  1.00  0.00           H
ATOM   4073  C   ARG A 276      54.612  34.655  29.880  1.00  0.00           C
ATOM   4074  OC1 ARG A 276      54.922  34.830  28.680  1.00  0.00           O
ATOM   4075  OC2 ARG A 276      54.377  33.497  30.363  1.00  0.00           O
ATOM   4076  H01 UNK B 277      37.693  45.572  58.289  1.00  0.00            
ATOM   4077  H06 UNK B 277      33.931  45.502  53.644  1.00  0.00            
ATOM   4078  H04 UNK B 277      34.415  44.125  54.648  1.00  0.00            
ATOM   4079  H03 UNK B 277      38.825  45.866  59.422  1.00  0.00            
ATOM   4080  H05 UNK B 277      34.687  45.612  55.133  1.00  0.00            
ATOM   4081  H02 UNK B 277      38.991  44.616  58.353  1.00  0.00            
ATOM   4082  O   UNK B 277      40.668  48.360  58.268  1.00  0.00            
ATOM   4083  O1  UNK B 277      38.637  48.255  58.870  1.00  0.00            
ATOM   4084  N   UNK B 277      38.710  45.600  58.437  1.00  0.00            
ATOM   4085  N1  UNK B 277      36.766  44.776  54.371  1.00  0.00            
ATOM   4086  N2  UNK B 277      35.863  46.110  52.732  1.00  0.00            
ATOM   4087  N3  UNK B 277      34.622  45.055  54.273  1.00  0.00            
ATOM   4088  C   UNK B 277      38.843  46.566  56.073  1.00  0.00            
ATOM   4089  C1  UNK B 277      38.976  45.207  55.455  1.00  0.00            
ATOM   4090  C2  UNK B 277      39.453  46.532  57.492  1.00  0.00            
ATOM   4091  C3  UNK B 277      38.181  45.202  54.110  1.00  0.00            
ATOM   4092  C4  UNK B 277      39.573  47.889  58.164  1.00  0.00            
ATOM   4093  C5  UNK B 277      35.812  45.118  53.605  1.00  0.00            
ATOM   4094  C6  UNK B 277      35.785  47.502  53.065  1.00  0.00            
ATOM   4095  C7  UNK B 277      36.064  45.830  51.243  1.00  0.00            
ATOM   4096  H   UNK B 277      37.782  46.828  56.005  1.00  0.00            
ATOM   4097  H1  UNK B 277      39.451  47.297  55.521  1.00  0.00            
ATOM   4098  H2  UNK B 277      40.013  44.940  55.228  1.00  0.00            
ATOM   4099  H3  UNK B 277      38.615  44.422  56.134  1.00  0.00            
ATOM   4100  H4  UNK B 277      40.476  46.182  57.365  1.00  0.00            
ATOM   4101  H5  UNK B 277      38.323  46.132  53.541  1.00  0.00            
ATOM   4102  H6  UNK B 277      38.734  44.480  53.502  1.00  0.00            
ATOM   4103  H7  UNK B 277      36.614  47.779  53.722  1.00  0.00            
ATOM   4104  H8  UNK B 277      34.831  47.712  53.565  1.00  0.00            
ATOM   4105  H9  UNK B 277      35.791  48.118  52.155  1.00  0.00            
ATOM   4106  H10 UNK B 277      36.232  46.771  50.709  1.00  0.00            
ATOM   4107  H11 UNK B 277      35.178  45.287  50.904  1.00  0.00            
ATOM   4108  H12 UNK B 277      37.015  45.333  51.055  1.00  0.00            
END
