# Supplementary material for: A multicentric consortium study demonstrates that dimethylarginine dimethylaminohydrolase 2 is not a dimethylarginine dimethylaminohydrolase
Source: Nat Commun. 2023 Jun 9;14:3392. doi: 10.1038/s41467-023-38467-9 (PMC10256801; doi:10.1038/s41467-023-38467-9)
Supplement: Supplementary file 9 — Source Data [file 41467_2023_38467_MOESM9_ESM.zip › Source Data/File 16.6_DDAH1-ModelA-MDS-poseA-final-3.pdb]

CRYST1   80.253   80.253   80.253  90.00  90.00  90.00 P 1           1
ATOM      1  N   GLY A   1      50.592  17.026  22.517  1.00  0.00           N
ATOM      2  H1  GLY A   1      50.656  17.398  21.573  1.00  0.00           H
ATOM      3  H2  GLY A   1      50.721  16.027  22.473  1.00  0.00           H
ATOM      4  H3  GLY A   1      49.690  17.272  22.886  1.00  0.00           H
ATOM      5  CA  GLY A   1      51.569  17.725  23.374  1.00  0.00           C
ATOM      6  HA1 GLY A   1      52.422  17.730  22.700  1.00  0.00           H
ATOM      7  HA2 GLY A   1      51.915  17.154  24.236  1.00  0.00           H
ATOM      8  C   GLY A   1      51.209  19.176  23.664  1.00  0.00           C
ATOM      9  O   GLY A   1      50.650  19.766  22.774  1.00  0.00           O
ATOM     10  N   LEU A   2      51.453  19.800  24.793  1.00  0.00           N
ATOM     11  H   LEU A   2      51.736  19.242  25.577  1.00  0.00           H
ATOM     12  CA  LEU A   2      51.132  21.180  25.165  1.00  0.00           C
ATOM     13  HA  LEU A   2      50.369  21.642  24.525  1.00  0.00           H
ATOM     14  CB  LEU A   2      50.568  21.221  26.623  1.00  0.00           C
ATOM     15  HB1 LEU A   2      50.382  22.249  26.936  1.00  0.00           H
ATOM     16  HB2 LEU A   2      51.300  20.825  27.331  1.00  0.00           H
ATOM     17  CG  LEU A   2      49.233  20.359  26.866  1.00  0.00           C
ATOM     18  HG  LEU A   2      49.542  19.313  26.932  1.00  0.00           H
ATOM     19  CD1 LEU A   2      48.473  20.746  28.153  1.00  0.00           C
ATOM     20 1HD1 LEU A   2      47.812  20.004  28.617  1.00  0.00           H
ATOM     21 2HD1 LEU A   2      49.176  20.954  28.967  1.00  0.00           H
ATOM     22 3HD1 LEU A   2      47.998  21.707  27.951  1.00  0.00           H
ATOM     23  CD2 LEU A   2      48.131  20.532  25.805  1.00  0.00           C
ATOM     24 1HD2 LEU A   2      47.968  21.602  25.631  1.00  0.00           H
ATOM     25 2HD2 LEU A   2      48.384  20.271  24.774  1.00  0.00           H
ATOM     26 3HD2 LEU A   2      47.193  20.080  26.088  1.00  0.00           H
ATOM     27  C   LEU A   2      52.316  22.072  25.025  1.00  0.00           C
ATOM     28  O   LEU A   2      53.422  21.616  24.934  1.00  0.00           O
ATOM     29  N   GLY A   3      52.021  23.369  25.112  1.00  0.00           N
ATOM     30  H   GLY A   3      51.091  23.618  25.424  1.00  0.00           H
ATOM     31  CA  GLY A   3      53.037  24.447  25.141  1.00  0.00           C
ATOM     32  HA1 GLY A   3      52.656  25.311  24.611  1.00  0.00           H
ATOM     33  HA2 GLY A   3      54.027  24.266  24.719  1.00  0.00           H
ATOM     34  C   GLY A   3      53.256  24.937  26.572  1.00  0.00           C
ATOM     35  O   GLY A   3      52.833  24.214  27.514  1.00  0.00           O
ATOM     36  N   ARG A   4      53.884  26.088  26.807  1.00  0.00           N
ATOM     37  H   ARG A   4      54.363  26.528  26.037  1.00  0.00           H
ATOM     38  CA  ARG A   4      54.226  26.544  28.191  1.00  0.00           C
ATOM     39  HA  ARG A   4      54.358  25.682  28.840  1.00  0.00           H
ATOM     40  CB  ARG A   4      55.558  27.205  28.060  1.00  0.00           C
ATOM     41  HB1 ARG A   4      55.440  28.058  27.381  1.00  0.00           H
ATOM     42  HB2 ARG A   4      56.200  26.478  27.564  1.00  0.00           H
ATOM     43  CG  ARG A   4      56.276  27.684  29.352  1.00  0.00           C
ATOM     44  HG1 ARG A   4      56.237  26.871  30.071  1.00  0.00           H
ATOM     45  HG2 ARG A   4      55.683  28.495  29.784  1.00  0.00           H
ATOM     46  CD  ARG A   4      57.767  28.050  29.171  1.00  0.00           C
ATOM     47  HD1 ARG A   4      58.389  27.189  28.897  1.00  0.00           H
ATOM     48  HD2 ARG A   4      58.158  28.314  30.154  1.00  0.00           H
ATOM     49  NE  ARG A   4      58.024  29.278  28.383  1.00  0.00           N
ATOM     50  HE  ARG A   4      57.224  29.758  28.002  1.00  0.00           H
ATOM     51  CZ  ARG A   4      59.177  29.665  27.835  1.00  0.00           C
ATOM     52  NH1 ARG A   4      59.141  30.881  27.306  1.00  0.00           N
ATOM     53 1HH1 ARG A   4      58.312  31.452  27.419  1.00  0.00           H
ATOM     54 2HH1 ARG A   4      59.959  31.185  26.791  1.00  0.00           H
ATOM     55  NH2 ARG A   4      60.225  28.984  27.731  1.00  0.00           N
ATOM     56 1HH2 ARG A   4      60.364  28.172  28.316  1.00  0.00           H
ATOM     57 2HH2 ARG A   4      61.019  29.559  27.472  1.00  0.00           H
ATOM     58  C   ARG A   4      53.184  27.403  28.724  1.00  0.00           C
ATOM     59  O   ARG A   4      52.512  28.078  28.003  1.00  0.00           O
ATOM     60  N   CYS A   5      52.979  27.459  30.032  1.00  0.00           N
ATOM     61  H   CYS A   5      53.618  26.943  30.619  1.00  0.00           H
ATOM     62  CA  CYS A   5      51.744  28.010  30.643  1.00  0.00           C
ATOM     63  HA  CYS A   5      51.253  28.610  29.877  1.00  0.00           H
ATOM     64  CB  CYS A   5      50.872  26.897  31.140  1.00  0.00           C
ATOM     65  HB1 CYS A   5      50.916  26.080  30.415  1.00  0.00           H
ATOM     66  HB2 CYS A   5      49.840  27.243  31.208  1.00  0.00           H
ATOM     67  SG  CYS A   5      51.277  26.149  32.813  1.00  0.00           S
ATOM     68  HG  CYS A   5      52.252  27.002  33.143  1.00  0.00           H
ATOM     69  C   CYS A   5      52.143  28.964  31.797  1.00  0.00           C
ATOM     70  O   CYS A   5      53.237  28.875  32.256  1.00  0.00           O
ATOM     71  N   SER A   6      51.203  29.841  32.234  1.00  0.00           N
ATOM     72  H   SER A   6      50.300  29.743  31.784  1.00  0.00           H
ATOM     73  CA  SER A   6      51.475  30.957  33.074  1.00  0.00           C
ATOM     74  HA  SER A   6      52.245  31.498  32.538  1.00  0.00           H
ATOM     75  CB  SER A   6      50.330  31.884  33.151  1.00  0.00           C
ATOM     76  HB1 SER A   6      50.660  32.667  33.826  1.00  0.00           H
ATOM     77  HB2 SER A   6      49.384  31.466  33.482  1.00  0.00           H
ATOM     78  OG  SER A   6      49.999  32.568  32.006  1.00  0.00           O
ATOM     79  HG  SER A   6      49.452  33.318  32.257  1.00  0.00           H
ATOM     80  C   SER A   6      51.829  30.485  34.480  1.00  0.00           C
ATOM     81  O   SER A   6      51.289  29.513  35.039  1.00  0.00           O
ATOM     82  N   HIS A   7      52.843  31.161  35.048  1.00  0.00           N
ATOM     83  H   HIS A   7      53.317  31.866  34.498  1.00  0.00           H
ATOM     84  CA  HIS A   7      53.116  31.067  36.483  1.00  0.00           C
ATOM     85  HA  HIS A   7      52.961  30.051  36.847  1.00  0.00           H
ATOM     86  CB  HIS A   7      54.542  31.614  36.786  1.00  0.00           C
ATOM     87  HB1 HIS A   7      54.575  32.696  36.652  1.00  0.00           H
ATOM     88  HB2 HIS A   7      55.324  31.182  36.158  1.00  0.00           H
ATOM     89  CG  HIS A   7      55.023  31.301  38.147  1.00  0.00           C
ATOM     90  ND1 HIS A   7      54.939  30.087  38.854  1.00  0.00           N
ATOM     91  CE1 HIS A   7      55.486  30.231  40.050  1.00  0.00           C
ATOM     92  HE1 HIS A   7      55.568  29.535  40.874  1.00  0.00           H
ATOM     93  NE2 HIS A   7      55.868  31.499  40.192  1.00  0.00           N
ATOM     94  HE2 HIS A   7      56.228  31.932  41.043  1.00  0.00           H
ATOM     95  CD2 HIS A   7      55.611  32.159  38.995  1.00  0.00           C
ATOM     96  HD2 HIS A   7      55.860  33.173  38.739  1.00  0.00           H
ATOM     97  C   HIS A   7      52.079  31.895  37.276  1.00  0.00           C
ATOM     98  O   HIS A   7      51.530  32.908  36.758  1.00  0.00           O
ATOM     99  N   ALA A   8      52.028  31.578  38.571  1.00  0.00           N
ATOM    100  H   ALA A   8      52.407  30.681  38.861  1.00  0.00           H
ATOM    101  CA  ALA A   8      51.120  32.226  39.467  1.00  0.00           C
ATOM    102  HA  ALA A   8      50.868  33.210  39.078  1.00  0.00           H
ATOM    103  CB  ALA A   8      49.837  31.340  39.607  1.00  0.00           C
ATOM    104  HB1 ALA A   8      49.278  31.900  40.358  1.00  0.00           H
ATOM    105  HB2 ALA A   8      49.273  31.250  38.677  1.00  0.00           H
ATOM    106  HB3 ALA A   8      50.085  30.340  39.965  1.00  0.00           H
ATOM    107  C   ALA A   8      51.759  32.525  40.881  1.00  0.00           C
ATOM    108  O   ALA A   8      52.638  31.784  41.344  1.00  0.00           O
ATOM    109  N   LEU A   9      51.210  33.538  41.609  1.00  0.00           N
ATOM    110  H   LEU A   9      50.388  34.018  41.249  1.00  0.00           H
ATOM    111  CA  LEU A   9      51.656  33.759  42.943  1.00  0.00           C
ATOM    112  HA  LEU A   9      52.052  32.828  43.364  1.00  0.00           H
ATOM    113  CB  LEU A   9      52.749  34.794  42.838  1.00  0.00           C
ATOM    114  HB1 LEU A   9      52.404  35.700  42.328  1.00  0.00           H
ATOM    115  HB2 LEU A   9      53.523  34.455  42.145  1.00  0.00           H
ATOM    116  CG  LEU A   9      53.368  35.199  44.189  1.00  0.00           C
ATOM    117  HG  LEU A   9      53.205  34.414  44.925  1.00  0.00           H
ATOM    118  CD1 LEU A   9      54.870  35.463  43.921  1.00  0.00           C
ATOM    119 1HD1 LEU A   9      55.341  35.729  44.870  1.00  0.00           H
ATOM    120 2HD1 LEU A   9      55.295  34.489  43.663  1.00  0.00           H
ATOM    121 3HD1 LEU A   9      55.101  36.182  43.140  1.00  0.00           H
ATOM    122  CD2 LEU A   9      52.813  36.591  44.596  1.00  0.00           C
ATOM    123 1HD2 LEU A   9      53.387  36.882  45.478  1.00  0.00           H
ATOM    124 2HD2 LEU A   9      53.112  37.289  43.813  1.00  0.00           H
ATOM    125 3HD2 LEU A   9      51.731  36.582  44.687  1.00  0.00           H
ATOM    126  C   LEU A   9      50.439  34.231  43.844  1.00  0.00           C
ATOM    127  O   LEU A   9      49.538  34.972  43.402  1.00  0.00           O
ATOM    128  N   ILE A  10      50.526  33.882  45.136  1.00  0.00           N
ATOM    129  H   ILE A  10      51.367  33.434  45.472  1.00  0.00           H
ATOM    130  CA  ILE A  10      49.612  34.346  46.225  1.00  0.00           C
ATOM    131  HA  ILE A  10      49.097  35.213  45.815  1.00  0.00           H
ATOM    132  CB  ILE A  10      48.510  33.327  46.634  1.00  0.00           C
ATOM    133  HB  ILE A  10      48.118  33.751  47.552  1.00  0.00           H
ATOM    134  CG2 ILE A  10      47.310  33.113  45.662  1.00  0.00           C
ATOM    135 1HG2 ILE A  10      47.177  34.002  45.038  1.00  0.00           H
ATOM    136 2HG2 ILE A  10      47.510  32.284  44.979  1.00  0.00           H
ATOM    137 3HG2 ILE A  10      46.414  32.807  46.211  1.00  0.00           H
ATOM    138  CG1 ILE A  10      49.219  32.068  47.044  1.00  0.00           C
ATOM    139 1HG1 ILE A  10      49.920  32.353  47.827  1.00  0.00           H
ATOM    140 2HG1 ILE A  10      49.910  31.614  46.325  1.00  0.00           H
ATOM    141  CD  ILE A  10      48.217  30.911  47.511  1.00  0.00           C
ATOM    142  HD1 ILE A  10      47.645  30.587  46.645  1.00  0.00           H
ATOM    143  HD2 ILE A  10      48.794  30.073  47.927  1.00  0.00           H
ATOM    144  HD3 ILE A  10      47.661  31.346  48.336  1.00  0.00           H
ATOM    145  C   ILE A  10      50.361  34.853  47.437  1.00  0.00           C
ATOM    146  O   ILE A  10      51.566  34.545  47.542  1.00  0.00           O
ATOM    147  N   ARG A  11      49.742  35.690  48.322  1.00  0.00           N
ATOM    148  H   ARG A  11      48.894  36.091  47.965  1.00  0.00           H
ATOM    149  CA  ARG A  11      50.290  36.054  49.616  1.00  0.00           C
ATOM    150  HA  ARG A  11      51.192  35.465  49.803  1.00  0.00           H
ATOM    151  CB  ARG A  11      50.767  37.561  49.639  1.00  0.00           C
ATOM    152  HB1 ARG A  11      49.849  38.131  49.521  1.00  0.00           H
ATOM    153  HB2 ARG A  11      51.351  37.777  48.750  1.00  0.00           H
ATOM    154  CG  ARG A  11      51.538  37.979  50.873  1.00  0.00           C
ATOM    155  HG1 ARG A  11      52.309  37.247  51.129  1.00  0.00           H
ATOM    156  HG2 ARG A  11      50.890  38.116  51.737  1.00  0.00           H
ATOM    157  CD  ARG A  11      52.095  39.379  50.709  1.00  0.00           C
ATOM    158  HD1 ARG A  11      51.337  40.107  50.989  1.00  0.00           H
ATOM    159  HD2 ARG A  11      52.235  39.431  49.631  1.00  0.00           H
ATOM    160  NE  ARG A  11      53.342  39.582  51.501  1.00  0.00           N
ATOM    161  HE  ARG A  11      53.937  38.820  51.807  1.00  0.00           H
ATOM    162  CZ  ARG A  11      53.844  40.743  51.808  1.00  0.00           C
ATOM    163  NH1 ARG A  11      53.405  41.895  51.399  1.00  0.00           N
ATOM    164 1HH1 ARG A  11      52.503  41.979  50.963  1.00  0.00           H
ATOM    165 2HH1 ARG A  11      54.009  42.685  51.543  1.00  0.00           H
ATOM    166  NH2 ARG A  11      54.932  40.779  52.458  1.00  0.00           N
ATOM    167 1HH2 ARG A  11      55.541  39.985  52.494  1.00  0.00           H
ATOM    168 2HH2 ARG A  11      55.372  41.648  52.733  1.00  0.00           H
ATOM    169  C   ARG A  11      49.315  35.710  50.752  1.00  0.00           C
ATOM    170  O   ARG A  11      48.102  36.011  50.639  1.00  0.00           O
ATOM    171  N   GLY A  12      49.844  35.015  51.754  1.00  0.00           N
ATOM    172  H   GLY A  12      50.847  34.877  51.840  1.00  0.00           H
ATOM    173  CA  GLY A  12      49.074  34.567  52.884  1.00  0.00           C
ATOM    174  HA1 GLY A  12      49.713  34.089  53.628  1.00  0.00           H
ATOM    175  HA2 GLY A  12      48.399  33.852  52.401  1.00  0.00           H
ATOM    176  C   GLY A  12      48.245  35.570  53.714  1.00  0.00           C
ATOM    177  O   GLY A  12      48.473  36.749  53.605  1.00  0.00           O
ATOM    178  N   VAL A  13      47.356  35.160  54.598  1.00  0.00           N
ATOM    179  H   VAL A  13      47.110  34.180  54.630  1.00  0.00           H
ATOM    180  CA  VAL A  13      46.563  36.030  55.450  1.00  0.00           C
ATOM    181  HA  VAL A  13      46.542  36.985  54.938  1.00  0.00           H
ATOM    182  CB  VAL A  13      45.165  35.443  55.642  1.00  0.00           C
ATOM    183  HB  VAL A  13      45.248  34.631  56.355  1.00  0.00           H
ATOM    184  CG1 VAL A  13      44.243  36.506  56.250  1.00  0.00           C
ATOM    185 1HG1 VAL A  13      44.300  37.419  55.662  1.00  0.00           H
ATOM    186 2HG1 VAL A  13      43.247  36.065  56.320  1.00  0.00           H
ATOM    187 3HG1 VAL A  13      44.500  36.733  57.283  1.00  0.00           H
ATOM    188  CG2 VAL A  13      44.511  34.907  54.442  1.00  0.00           C
ATOM    189 1HG2 VAL A  13      44.456  35.672  53.671  1.00  0.00           H
ATOM    190 2HG2 VAL A  13      45.196  34.124  54.131  1.00  0.00           H
ATOM    191 3HG2 VAL A  13      43.528  34.454  54.581  1.00  0.00           H
ATOM    192  C   VAL A  13      47.237  36.287  56.772  1.00  0.00           C
ATOM    193  O   VAL A  13      47.661  35.335  57.362  1.00  0.00           O
ATOM    194  N   PRO A  14      47.349  37.547  57.253  1.00  0.00           N
ATOM    195  CD  PRO A  14      47.232  38.848  56.529  1.00  0.00           C
ATOM    196  HD1 PRO A  14      46.216  39.096  56.217  1.00  0.00           H
ATOM    197  HD2 PRO A  14      47.901  38.840  55.671  1.00  0.00           H
ATOM    198  CG  PRO A  14      47.681  39.902  57.519  1.00  0.00           C
ATOM    199  HG1 PRO A  14      46.821  40.299  58.055  1.00  0.00           H
ATOM    200  HG2 PRO A  14      48.207  40.654  56.934  1.00  0.00           H
ATOM    201  CB  PRO A  14      48.722  39.196  58.369  1.00  0.00           C
ATOM    202  HB1 PRO A  14      48.947  39.667  59.325  1.00  0.00           H
ATOM    203  HB2 PRO A  14      49.668  39.146  57.816  1.00  0.00           H
ATOM    204  CA  PRO A  14      48.093  37.752  58.504  1.00  0.00           C
ATOM    205  HA  PRO A  14      48.924  37.051  58.565  1.00  0.00           H
ATOM    206  C   PRO A  14      47.121  37.763  59.795  1.00  0.00           C
ATOM    207  O   PRO A  14      45.913  38.013  59.674  1.00  0.00           O
ATOM    208  N   GLU A  15      47.598  37.657  61.023  1.00  0.00           N
ATOM    209  H   GLU A  15      48.593  37.775  61.112  1.00  0.00           H
ATOM    210  CA  GLU A  15      46.834  37.633  62.254  1.00  0.00           C
ATOM    211  HA  GLU A  15      46.026  36.898  62.302  1.00  0.00           H
ATOM    212  CB  GLU A  15      47.791  37.268  63.384  1.00  0.00           C
ATOM    213  HB1 GLU A  15      48.578  37.994  63.542  1.00  0.00           H
ATOM    214  HB2 GLU A  15      48.184  36.275  63.151  1.00  0.00           H
ATOM    215  CG  GLU A  15      47.081  37.168  64.711  1.00  0.00           C
ATOM    216  HG1 GLU A  15      46.138  36.624  64.665  1.00  0.00           H
ATOM    217  HG2 GLU A  15      46.885  38.178  65.085  1.00  0.00           H
ATOM    218  CD  GLU A  15      47.995  36.425  65.747  1.00  0.00           C
ATOM    219  OE1 GLU A  15      47.491  35.523  66.539  1.00  0.00           O
ATOM    220  OE2 GLU A  15      49.133  36.891  65.820  1.00  0.00           O
ATOM    221  C   GLU A  15      46.003  38.917  62.597  1.00  0.00           C
ATOM    222  O   GLU A  15      45.022  38.873  63.271  1.00  0.00           O
ATOM    223  N   SER A  16      46.506  40.063  62.014  1.00  0.00           N
ATOM    224  H   SER A  16      47.286  39.971  61.381  1.00  0.00           H
ATOM    225  CA  SER A  16      45.860  41.370  61.948  1.00  0.00           C
ATOM    226  HA  SER A  16      45.515  41.685  62.929  1.00  0.00           H
ATOM    227  CB  SER A  16      46.918  42.386  61.539  1.00  0.00           C
ATOM    228  HB1 SER A  16      47.731  42.356  62.254  1.00  0.00           H
ATOM    229  HB2 SER A  16      46.380  43.340  61.585  1.00  0.00           H
ATOM    230  OG  SER A  16      47.424  42.161  60.209  1.00  0.00           O
ATOM    231  HG  SER A  16      48.000  42.890  59.986  1.00  0.00           H
ATOM    232  C   SER A  16      44.666  41.582  61.006  1.00  0.00           C
ATOM    233  O   SER A  16      43.992  42.574  61.214  1.00  0.00           O
ATOM    234  N   LEU A  17      44.414  40.632  60.127  1.00  0.00           N
ATOM    235  H   LEU A  17      45.037  39.912  59.810  1.00  0.00           H
ATOM    236  CA  LEU A  17      43.048  40.565  59.512  1.00  0.00           C
ATOM    237  HA  LEU A  17      42.598  41.545  59.363  1.00  0.00           H
ATOM    238  CB  LEU A  17      43.216  39.897  58.159  1.00  0.00           C
ATOM    239  HB1 LEU A  17      43.372  38.826  58.283  1.00  0.00           H
ATOM    240  HB2 LEU A  17      44.137  40.256  57.705  1.00  0.00           H
ATOM    241  CG  LEU A  17      41.983  40.171  57.248  1.00  0.00           C
ATOM    242  HG  LEU A  17      41.065  39.913  57.775  1.00  0.00           H
ATOM    243  CD1 LEU A  17      41.715  41.665  56.965  1.00  0.00           C
ATOM    244 1HD1 LEU A  17      41.492  42.251  57.854  1.00  0.00           H
ATOM    245 2HD1 LEU A  17      42.576  42.139  56.492  1.00  0.00           H
ATOM    246 3HD1 LEU A  17      40.922  41.727  56.227  1.00  0.00           H
ATOM    247  CD2 LEU A  17      42.056  39.357  55.943  1.00  0.00           C
ATOM    248 1HD2 LEU A  17      42.103  38.277  56.114  1.00  0.00           H
ATOM    249 2HD2 LEU A  17      41.144  39.518  55.355  1.00  0.00           H
ATOM    250 3HD2 LEU A  17      42.958  39.696  55.442  1.00  0.00           H
ATOM    251  C   LEU A  17      42.039  39.855  60.405  1.00  0.00           C
ATOM    252  O   LEU A  17      40.839  39.980  60.222  1.00  0.00           O
ATOM    253  N   ALA A  18      42.429  39.145  61.453  1.00  0.00           N
ATOM    254  H   ALA A  18      43.413  39.056  61.632  1.00  0.00           H
ATOM    255  CA  ALA A  18      41.573  38.358  62.415  1.00  0.00           C
ATOM    256  HA  ALA A  18      40.647  38.076  61.916  1.00  0.00           H
ATOM    257  CB  ALA A  18      42.265  37.039  62.838  1.00  0.00           C
ATOM    258  HB1 ALA A  18      43.265  37.257  63.199  1.00  0.00           H
ATOM    259  HB2 ALA A  18      41.743  36.425  63.581  1.00  0.00           H
ATOM    260  HB3 ALA A  18      42.432  36.466  61.922  1.00  0.00           H
ATOM    261  C   ALA A  18      41.201  39.276  63.632  1.00  0.00           C
ATOM    262  O   ALA A  18      40.393  39.007  64.510  1.00  0.00           O
ATOM    263  N   SER A  19      41.795  40.534  63.747  1.00  0.00           N
ATOM    264  H   SER A  19      42.548  40.754  63.111  1.00  0.00           H
ATOM    265  CA  SER A  19      41.297  41.628  64.624  1.00  0.00           C
ATOM    266  HA  SER A  19      41.168  41.247  65.630  1.00  0.00           H
ATOM    267  CB  SER A  19      42.321  42.755  64.660  1.00  0.00           C
ATOM    268  HB1 SER A  19      42.079  43.546  65.372  1.00  0.00           H
ATOM    269  HB2 SER A  19      42.306  43.171  63.651  1.00  0.00           H
ATOM    270  OG  SER A  19      43.649  42.436  65.030  1.00  0.00           O
ATOM    271  HG  SER A  19      44.092  43.294  65.110  1.00  0.00           H
ATOM    272  C   SER A  19      39.881  42.190  64.305  1.00  0.00           C
ATOM    273  O   SER A  19      39.322  41.961  63.210  1.00  0.00           O
ATOM    274  N   GLY A  20      39.343  42.897  65.343  1.00  0.00           N
ATOM    275  H   GLY A  20      39.907  43.043  66.174  1.00  0.00           H
ATOM    276  CA  GLY A  20      37.958  43.324  65.326  1.00  0.00           C
ATOM    277  HA1 GLY A  20      37.669  43.813  66.248  1.00  0.00           H
ATOM    278  HA2 GLY A  20      37.364  42.431  65.109  1.00  0.00           H
ATOM    279  C   GLY A  20      37.536  44.283  64.229  1.00  0.00           C
ATOM    280  O   GLY A  20      36.364  44.456  63.904  1.00  0.00           O
ATOM    281  N   GLU A  21      38.516  45.093  63.716  1.00  0.00           N
ATOM    282  H   GLU A  21      39.421  44.985  64.169  1.00  0.00           H
ATOM    283  CA  GLU A  21      38.335  46.112  62.761  1.00  0.00           C
ATOM    284  HA  GLU A  21      37.293  46.159  62.453  1.00  0.00           H
ATOM    285  CB  GLU A  21      38.560  47.479  63.424  1.00  0.00           C
ATOM    286  HB1 GLU A  21      39.626  47.726  63.470  1.00  0.00           H
ATOM    287  HB2 GLU A  21      38.293  47.391  64.473  1.00  0.00           H
ATOM    288  CG  GLU A  21      37.812  48.689  62.777  1.00  0.00           C
ATOM    289  HG1 GLU A  21      36.734  48.531  62.832  1.00  0.00           H
ATOM    290  HG2 GLU A  21      38.060  48.658  61.724  1.00  0.00           H
ATOM    291  CD  GLU A  21      38.035  50.045  63.382  1.00  0.00           C
ATOM    292  OE1 GLU A  21      37.482  50.357  64.467  1.00  0.00           O
ATOM    293  OE2 GLU A  21      38.833  50.800  62.815  1.00  0.00           O
ATOM    294  C   GLU A  21      39.261  45.944  61.538  1.00  0.00           C
ATOM    295  O   GLU A  21      39.681  46.931  60.944  1.00  0.00           O
ATOM    296  N   GLY A  22      39.768  44.729  61.294  1.00  0.00           N
ATOM    297  H   GLY A  22      39.383  43.919  61.766  1.00  0.00           H
ATOM    298  CA  GLY A  22      40.790  44.520  60.296  1.00  0.00           C
ATOM    299  HA1 GLY A  22      41.212  43.511  60.333  1.00  0.00           H
ATOM    300  HA2 GLY A  22      41.721  45.076  60.473  1.00  0.00           H
ATOM    301  C   GLY A  22      40.447  44.805  58.833  1.00  0.00           C
ATOM    302  O   GLY A  22      41.379  44.864  58.053  1.00  0.00           O
ATOM    303  N   ALA A  23      39.163  44.863  58.509  1.00  0.00           N
ATOM    304  H   ALA A  23      38.464  44.578  59.172  1.00  0.00           H
ATOM    305  CA  ALA A  23      38.637  45.119  57.161  1.00  0.00           C
ATOM    306  HA  ALA A  23      39.466  45.457  56.544  1.00  0.00           H
ATOM    307  CB  ALA A  23      38.179  43.816  56.532  1.00  0.00           C
ATOM    308  HB1 ALA A  23      37.264  43.529  57.048  1.00  0.00           H
ATOM    309  HB2 ALA A  23      37.839  44.040  55.525  1.00  0.00           H
ATOM    310  HB3 ALA A  23      38.903  43.018  56.670  1.00  0.00           H
ATOM    311  C   ALA A  23      37.675  46.288  57.134  1.00  0.00           C
ATOM    312  O   ALA A  23      36.756  46.336  56.356  1.00  0.00           O
ATOM    313  N   GLY A  24      37.837  47.167  58.037  1.00  0.00           N
ATOM    314  H   GLY A  24      38.637  47.063  58.640  1.00  0.00           H
ATOM    315  CA  GLY A  24      36.926  48.227  58.387  1.00  0.00           C
ATOM    316  HA1 GLY A  24      36.294  48.417  57.514  1.00  0.00           H
ATOM    317  HA2 GLY A  24      37.613  49.040  58.629  1.00  0.00           H
ATOM    318  C   GLY A  24      35.990  47.816  59.521  1.00  0.00           C
ATOM    319  O   GLY A  24      35.870  46.619  59.894  1.00  0.00           O
ATOM    320  N   ALA A  25      35.285  48.820  59.952  1.00  0.00           N
ATOM    321  H   ALA A  25      35.272  49.690  59.448  1.00  0.00           H
ATOM    322  CA  ALA A  25      34.290  48.792  60.993  1.00  0.00           C
ATOM    323  HA  ALA A  25      34.828  48.300  61.804  1.00  0.00           H
ATOM    324  CB  ALA A  25      33.949  50.266  61.443  1.00  0.00           C
ATOM    325  HB1 ALA A  25      34.880  50.768  61.705  1.00  0.00           H
ATOM    326  HB2 ALA A  25      33.359  50.741  60.664  1.00  0.00           H
ATOM    327  HB3 ALA A  25      33.375  50.237  62.368  1.00  0.00           H
ATOM    328  C   ALA A  25      33.045  47.962  60.605  1.00  0.00           C
ATOM    329  O   ALA A  25      32.676  47.847  59.431  1.00  0.00           O
ATOM    330  N   GLY A  26      32.350  47.497  61.626  1.00  0.00           N
ATOM    331  H   GLY A  26      32.880  47.564  62.481  1.00  0.00           H
ATOM    332  CA  GLY A  26      30.966  46.966  61.576  1.00  0.00           C
ATOM    333  HA1 GLY A  26      30.315  47.625  61.003  1.00  0.00           H
ATOM    334  HA2 GLY A  26      30.630  47.076  62.612  1.00  0.00           H
ATOM    335  C   GLY A  26      30.841  45.445  61.198  1.00  0.00           C
ATOM    336  O   GLY A  26      29.728  44.974  60.867  1.00  0.00           O
ATOM    337  N   LEU A  27      31.964  44.696  61.127  1.00  0.00           N
ATOM    338  H   LEU A  27      32.816  45.011  61.551  1.00  0.00           H
ATOM    339  CA  LEU A  27      32.082  43.464  60.352  1.00  0.00           C
ATOM    340  HA  LEU A  27      31.082  43.204  59.991  1.00  0.00           H
ATOM    341  CB  LEU A  27      33.052  43.560  59.228  1.00  0.00           C
ATOM    342  HB1 LEU A  27      32.921  42.572  58.796  1.00  0.00           H
ATOM    343  HB2 LEU A  27      33.985  43.617  59.779  1.00  0.00           H
ATOM    344  CG  LEU A  27      32.934  44.660  58.151  1.00  0.00           C
ATOM    345  HG  LEU A  27      33.337  45.559  58.602  1.00  0.00           H
ATOM    346  CD1 LEU A  27      33.899  44.119  57.043  1.00  0.00           C
ATOM    347 1HD1 LEU A  27      33.296  43.455  56.418  1.00  0.00           H
ATOM    348 2HD1 LEU A  27      34.168  44.930  56.356  1.00  0.00           H
ATOM    349 3HD1 LEU A  27      34.744  43.560  57.427  1.00  0.00           H
ATOM    350  CD2 LEU A  27      31.573  45.061  57.550  1.00  0.00           C
ATOM    351 1HD2 LEU A  27      30.969  44.193  57.251  1.00  0.00           H
ATOM    352 2HD2 LEU A  27      31.134  45.691  58.321  1.00  0.00           H
ATOM    353 3HD2 LEU A  27      31.787  45.684  56.683  1.00  0.00           H
ATOM    354  C   LEU A  27      32.356  42.274  61.247  1.00  0.00           C
ATOM    355  O   LEU A  27      33.203  42.436  62.134  1.00  0.00           O
ATOM    356  N   PRO A  28      31.803  41.057  61.088  1.00  0.00           N
ATOM    357  CD  PRO A  28      30.764  40.731  60.137  1.00  0.00           C
ATOM    358  HD1 PRO A  28      31.183  40.517  59.158  1.00  0.00           H
ATOM    359  HD2 PRO A  28      30.052  41.550  60.053  1.00  0.00           H
ATOM    360  CG  PRO A  28      30.040  39.552  60.712  1.00  0.00           C
ATOM    361  HG1 PRO A  28      29.628  38.935  59.910  1.00  0.00           H
ATOM    362  HG2 PRO A  28      29.279  39.977  61.361  1.00  0.00           H
ATOM    363  CB  PRO A  28      31.085  38.744  61.496  1.00  0.00           C
ATOM    364  HB1 PRO A  28      31.684  38.075  60.872  1.00  0.00           H
ATOM    365  HB2 PRO A  28      30.758  38.178  62.378  1.00  0.00           H
ATOM    366  CA  PRO A  28      32.034  39.873  61.925  1.00  0.00           C
ATOM    367  HA  PRO A  28      31.729  40.126  62.933  1.00  0.00           H
ATOM    368  C   PRO A  28      33.508  39.430  61.749  1.00  0.00           C
ATOM    369  O   PRO A  28      34.055  39.565  60.696  1.00  0.00           O
ATOM    370  N   ALA A  29      34.239  39.052  62.809  1.00  0.00           N
ATOM    371  H   ALA A  29      33.771  38.890  63.687  1.00  0.00           H
ATOM    372  CA  ALA A  29      35.668  38.860  62.713  1.00  0.00           C
ATOM    373  HA  ALA A  29      36.102  39.628  62.064  1.00  0.00           H
ATOM    374  CB  ALA A  29      36.335  38.895  64.087  1.00  0.00           C
ATOM    375  HB1 ALA A  29      37.416  38.805  64.038  1.00  0.00           H
ATOM    376  HB2 ALA A  29      36.104  39.759  64.710  1.00  0.00           H
ATOM    377  HB3 ALA A  29      35.875  38.101  64.667  1.00  0.00           H
ATOM    378  C   ALA A  29      35.984  37.560  61.967  1.00  0.00           C
ATOM    379  O   ALA A  29      35.293  36.565  62.177  1.00  0.00           O
ATOM    380  N   LEU A  30      36.914  37.574  61.016  1.00  0.00           N
ATOM    381  H   LEU A  30      37.387  38.460  60.886  1.00  0.00           H
ATOM    382  CA  LEU A  30      37.430  36.553  60.043  1.00  0.00           C
ATOM    383  HA  LEU A  30      36.634  36.111  59.450  1.00  0.00           H
ATOM    384  CB  LEU A  30      38.432  37.139  59.102  1.00  0.00           C
ATOM    385  HB1 LEU A  30      39.175  37.696  59.670  1.00  0.00           H
ATOM    386  HB2 LEU A  30      37.845  37.799  58.452  1.00  0.00           H
ATOM    387  CG  LEU A  30      39.227  36.240  58.167  1.00  0.00           C
ATOM    388  HG  LEU A  30      38.785  35.242  58.258  1.00  0.00           H
ATOM    389  CD1 LEU A  30      38.973  36.719  56.677  1.00  0.00           C
ATOM    390 1HD1 LEU A  30      37.911  36.899  56.519  1.00  0.00           H
ATOM    391 2HD1 LEU A  30      39.429  37.712  56.599  1.00  0.00           H
ATOM    392 3HD1 LEU A  30      39.282  35.994  55.933  1.00  0.00           H
ATOM    393  CD2 LEU A  30      40.741  36.220  58.592  1.00  0.00           C
ATOM    394 1HD2 LEU A  30      40.738  35.825  59.612  1.00  0.00           H
ATOM    395 2HD2 LEU A  30      41.211  35.460  57.966  1.00  0.00           H
ATOM    396 3HD2 LEU A  30      41.187  37.200  58.476  1.00  0.00           H
ATOM    397  C   LEU A  30      38.123  35.396  60.805  1.00  0.00           C
ATOM    398  O   LEU A  30      39.016  35.582  61.626  1.00  0.00           O
ATOM    399  N   ASP A  31      37.775  34.166  60.583  1.00  0.00           N
ATOM    400  H   ASP A  31      36.909  34.028  60.085  1.00  0.00           H
ATOM    401  CA  ASP A  31      38.446  32.929  61.096  1.00  0.00           C
ATOM    402  HA  ASP A  31      38.679  33.052  62.163  1.00  0.00           H
ATOM    403  CB  ASP A  31      37.486  31.724  60.898  1.00  0.00           C
ATOM    404  HB1 ASP A  31      37.213  31.574  59.848  1.00  0.00           H
ATOM    405  HB2 ASP A  31      36.501  31.890  61.340  1.00  0.00           H
ATOM    406  CG  ASP A  31      37.915  30.409  61.511  1.00  0.00           C
ATOM    407  OD1 ASP A  31      39.034  30.284  62.108  1.00  0.00           O
ATOM    408  OD2 ASP A  31      37.156  29.459  61.369  1.00  0.00           O
ATOM    409  C   ASP A  31      39.830  32.729  60.376  1.00  0.00           C
ATOM    410  O   ASP A  31      39.877  32.078  59.368  1.00  0.00           O
ATOM    411  N   LEU A  32      40.931  33.097  61.120  1.00  0.00           N
ATOM    412  H   LEU A  32      40.807  33.454  62.053  1.00  0.00           H
ATOM    413  CA  LEU A  32      42.261  33.035  60.499  1.00  0.00           C
ATOM    414  HA  LEU A  32      42.188  33.740  59.669  1.00  0.00           H
ATOM    415  CB  LEU A  32      43.286  33.658  61.531  1.00  0.00           C
ATOM    416  HB1 LEU A  32      43.277  32.937  62.350  1.00  0.00           H
ATOM    417  HB2 LEU A  32      42.846  34.527  62.016  1.00  0.00           H
ATOM    418  CG  LEU A  32      44.679  33.899  60.871  1.00  0.00           C
ATOM    419  HG  LEU A  32      44.947  32.995  60.329  1.00  0.00           H
ATOM    420  CD1 LEU A  32      44.630  35.113  59.905  1.00  0.00           C
ATOM    421 1HD1 LEU A  32      44.018  34.891  59.026  1.00  0.00           H
ATOM    422 2HD1 LEU A  32      44.177  35.987  60.377  1.00  0.00           H
ATOM    423 3HD1 LEU A  32      45.625  35.432  59.567  1.00  0.00           H
ATOM    424  CD2 LEU A  32      45.654  34.041  62.015  1.00  0.00           C
ATOM    425 1HD2 LEU A  32      45.186  34.812  62.628  1.00  0.00           H
ATOM    426 2HD2 LEU A  32      45.859  33.112  62.555  1.00  0.00           H
ATOM    427 3HD2 LEU A  32      46.613  34.448  61.669  1.00  0.00           H
ATOM    428  C   LEU A  32      42.749  31.688  59.869  1.00  0.00           C
ATOM    429  O   LEU A  32      43.026  31.713  58.689  1.00  0.00           O
ATOM    430  N   ALA A  33      42.737  30.559  60.547  1.00  0.00           N
ATOM    431  H   ALA A  33      42.448  30.651  61.516  1.00  0.00           H
ATOM    432  CA  ALA A  33      43.266  29.319  60.042  1.00  0.00           C
ATOM    433  HA  ALA A  33      44.295  29.419  59.685  1.00  0.00           H
ATOM    434  CB  ALA A  33      43.225  28.252  61.144  1.00  0.00           C
ATOM    435  HB1 ALA A  33      43.372  27.304  60.621  1.00  0.00           H
ATOM    436  HB2 ALA A  33      44.069  28.364  61.831  1.00  0.00           H
ATOM    437  HB3 ALA A  33      42.265  28.257  61.668  1.00  0.00           H
ATOM    438  C   ALA A  33      42.413  28.880  58.897  1.00  0.00           C
ATOM    439  O   ALA A  33      42.881  28.400  57.857  1.00  0.00           O
ATOM    440  N   LYS A  34      41.086  28.992  58.997  1.00  0.00           N
ATOM    441  H   LYS A  34      40.747  29.351  59.884  1.00  0.00           H
ATOM    442  CA  LYS A  34      40.145  28.709  57.932  1.00  0.00           C
ATOM    443  HA  LYS A  34      40.495  27.713  57.698  1.00  0.00           H
ATOM    444  CB  LYS A  34      38.728  28.728  58.395  1.00  0.00           C
ATOM    445  HB1 LYS A  34      38.411  29.751  58.619  1.00  0.00           H
ATOM    446  HB2 LYS A  34      38.487  28.073  59.235  1.00  0.00           H
ATOM    447  CG  LYS A  34      37.646  28.327  57.317  1.00  0.00           C
ATOM    448  HG1 LYS A  34      37.801  27.282  57.015  1.00  0.00           H
ATOM    449  HG2 LYS A  34      37.625  28.999  56.454  1.00  0.00           H
ATOM    450  CD  LYS A  34      36.271  28.452  58.047  1.00  0.00           C
ATOM    451  HD1 LYS A  34      36.085  29.478  58.374  1.00  0.00           H
ATOM    452  HD2 LYS A  34      36.204  27.686  58.823  1.00  0.00           H
ATOM    453  CE  LYS A  34      35.078  28.233  57.168  1.00  0.00           C
ATOM    454  HE1 LYS A  34      34.264  27.984  57.855  1.00  0.00           H
ATOM    455  HE2 LYS A  34      35.206  27.353  56.555  1.00  0.00           H
ATOM    456  NZ  LYS A  34      34.869  29.502  56.422  1.00  0.00           N
ATOM    457  HZ1 LYS A  34      35.380  29.533  55.547  1.00  0.00           H
ATOM    458  HZ2 LYS A  34      33.900  29.554  56.131  1.00  0.00           H
ATOM    459  HZ3 LYS A  34      35.075  30.275  57.030  1.00  0.00           H
ATOM    460  C   LYS A  34      40.268  29.629  56.701  1.00  0.00           C
ATOM    461  O   LYS A  34      40.035  29.208  55.567  1.00  0.00           O
ATOM    462  N   ALA A  35      40.634  30.894  56.814  1.00  0.00           N
ATOM    463  H   ALA A  35      40.649  31.313  57.730  1.00  0.00           H
ATOM    464  CA  ALA A  35      40.760  31.833  55.658  1.00  0.00           C
ATOM    465  HA  ALA A  35      39.985  31.570  54.942  1.00  0.00           H
ATOM    466  CB  ALA A  35      40.640  33.290  56.173  1.00  0.00           C
ATOM    467  HB1 ALA A  35      39.748  33.490  56.764  1.00  0.00           H
ATOM    468  HB2 ALA A  35      41.513  33.544  56.775  1.00  0.00           H
ATOM    469  HB3 ALA A  35      40.678  33.849  55.244  1.00  0.00           H
ATOM    470  C   ALA A  35      42.065  31.405  54.973  1.00  0.00           C
ATOM    471  O   ALA A  35      42.108  31.316  53.787  1.00  0.00           O
ATOM    472  N   GLN A  36      43.105  31.094  55.733  1.00  0.00           N
ATOM    473  H   GLN A  36      42.977  31.289  56.720  1.00  0.00           H
ATOM    474  CA  GLN A  36      44.340  30.536  55.164  1.00  0.00           C
ATOM    475  HA  GLN A  36      44.735  31.123  54.336  1.00  0.00           H
ATOM    476  CB  GLN A  36      45.414  30.369  56.211  1.00  0.00           C
ATOM    477  HB1 GLN A  36      46.074  29.505  56.116  1.00  0.00           H
ATOM    478  HB2 GLN A  36      44.954  30.073  57.154  1.00  0.00           H
ATOM    479  CG  GLN A  36      46.189  31.672  56.436  1.00  0.00           C
ATOM    480  HG1 GLN A  36      46.582  31.592  57.452  1.00  0.00           H
ATOM    481  HG2 GLN A  36      45.536  32.535  56.467  1.00  0.00           H
ATOM    482  CD  GLN A  36      47.420  31.855  55.529  1.00  0.00           C
ATOM    483  OE1 GLN A  36      47.253  32.312  54.424  1.00  0.00           O
ATOM    484  NE2 GLN A  36      48.572  31.416  56.007  1.00  0.00           N
ATOM    485 1HE2 GLN A  36      48.633  31.113  56.963  1.00  0.00           H
ATOM    486 2HE2 GLN A  36      49.364  31.443  55.385  1.00  0.00           H
ATOM    487  C   GLN A  36      44.113  29.244  54.483  1.00  0.00           C
ATOM    488  O   GLN A  36      44.778  28.998  53.510  1.00  0.00           O
ATOM    489  N   ARG A  37      43.085  28.458  54.835  1.00  0.00           N
ATOM    490  H   ARG A  37      42.594  28.683  55.686  1.00  0.00           H
ATOM    491  CA  ARG A  37      42.816  27.268  54.069  1.00  0.00           C
ATOM    492  HA  ARG A  37      43.713  26.826  53.641  1.00  0.00           H
ATOM    493  CB  ARG A  37      42.238  26.175  54.917  1.00  0.00           C
ATOM    494  HB1 ARG A  37      41.240  26.539  55.159  1.00  0.00           H
ATOM    495  HB2 ARG A  37      42.724  26.098  55.884  1.00  0.00           H
ATOM    496  CG  ARG A  37      42.300  24.764  54.300  1.00  0.00           C
ATOM    497  HG1 ARG A  37      43.292  24.595  53.865  1.00  0.00           H
ATOM    498  HG2 ARG A  37      41.652  24.628  53.426  1.00  0.00           H
ATOM    499  CD  ARG A  37      41.908  23.694  55.332  1.00  0.00           C
ATOM    500  HD1 ARG A  37      42.721  23.619  56.062  1.00  0.00           H
ATOM    501  HD2 ARG A  37      41.856  22.763  54.781  1.00  0.00           H
ATOM    502  NE  ARG A  37      40.658  24.072  55.946  1.00  0.00           N
ATOM    503  HE  ARG A  37      39.852  24.137  55.337  1.00  0.00           H
ATOM    504  CZ  ARG A  37      40.389  24.173  57.231  1.00  0.00           C
ATOM    505  NH1 ARG A  37      41.191  23.882  58.178  1.00  0.00           N
ATOM    506 1HH1 ARG A  37      42.144  23.635  57.959  1.00  0.00           H
ATOM    507 2HH1 ARG A  37      40.832  23.990  59.119  1.00  0.00           H
ATOM    508  NH2 ARG A  37      39.254  24.559  57.676  1.00  0.00           N
ATOM    509 1HH2 ARG A  37      38.532  24.793  57.008  1.00  0.00           H
ATOM    510 2HH2 ARG A  37      39.048  24.676  58.657  1.00  0.00           H
ATOM    511  C   ARG A  37      41.873  27.455  52.883  1.00  0.00           C
ATOM    512  O   ARG A  37      41.938  26.742  51.923  1.00  0.00           O
ATOM    513  N   GLU A  38      41.002  28.484  52.865  1.00  0.00           N
ATOM    514  H   GLU A  38      40.980  29.078  53.685  1.00  0.00           H
ATOM    515  CA  GLU A  38      40.187  28.880  51.720  1.00  0.00           C
ATOM    516  HA  GLU A  38      39.815  27.955  51.272  1.00  0.00           H
ATOM    517  CB  GLU A  38      38.960  29.713  52.153  1.00  0.00           C
ATOM    518  HB1 GLU A  38      38.529  30.035  51.209  1.00  0.00           H
ATOM    519  HB2 GLU A  38      39.266  30.575  52.747  1.00  0.00           H
ATOM    520  CG  GLU A  38      37.893  28.801  52.764  1.00  0.00           C
ATOM    521  HG1 GLU A  38      38.352  28.222  53.554  1.00  0.00           H
ATOM    522  HG2 GLU A  38      37.451  28.079  52.075  1.00  0.00           H
ATOM    523  CD  GLU A  38      36.764  29.565  53.338  1.00  0.00           C
ATOM    524  OE1 GLU A  38      35.798  28.968  53.920  1.00  0.00           O
ATOM    525  OE2 GLU A  38      36.757  30.801  53.177  1.00  0.00           O
ATOM    526  C   GLU A  38      41.029  29.588  50.688  1.00  0.00           C
ATOM    527  O   GLU A  38      40.726  29.572  49.536  1.00  0.00           O
ATOM    528  N   HIS A  39      42.085  30.319  51.058  1.00  0.00           N
ATOM    529  H   HIS A  39      42.132  30.623  52.021  1.00  0.00           H
ATOM    530  CA  HIS A  39      43.236  30.630  50.141  1.00  0.00           C
ATOM    531  HA  HIS A  39      42.777  31.127  49.281  1.00  0.00           H
ATOM    532  CB  HIS A  39      44.154  31.621  50.963  1.00  0.00           C
ATOM    533  HB1 HIS A  39      44.864  31.063  51.553  1.00  0.00           H
ATOM    534  HB2 HIS A  39      43.511  32.199  51.630  1.00  0.00           H
ATOM    535  CG  HIS A  39      44.817  32.705  50.216  1.00  0.00           C
ATOM    536  ND1 HIS A  39      44.445  33.148  48.948  1.00  0.00           N
ATOM    537  CE1 HIS A  39      45.386  34.063  48.593  1.00  0.00           C
ATOM    538  HE1 HIS A  39      45.385  34.475  47.598  1.00  0.00           H
ATOM    539  NE2 HIS A  39      46.240  34.259  49.586  1.00  0.00           N
ATOM    540  HE2 HIS A  39      46.971  34.954  49.674  1.00  0.00           H
ATOM    541  CD2 HIS A  39      45.878  33.420  50.619  1.00  0.00           C
ATOM    542  HD2 HIS A  39      46.362  33.242  51.571  1.00  0.00           H
ATOM    543  C   HIS A  39      44.028  29.374  49.658  1.00  0.00           C
ATOM    544  O   HIS A  39      44.149  29.195  48.437  1.00  0.00           O
ATOM    545  N   GLY A  40      44.468  28.498  50.603  1.00  0.00           N
ATOM    546  H   GLY A  40      44.425  28.730  51.589  1.00  0.00           H
ATOM    547  CA  GLY A  40      45.270  27.248  50.329  1.00  0.00           C
ATOM    548  HA1 GLY A  40      45.343  26.626  51.214  1.00  0.00           H
ATOM    549  HA2 GLY A  40      46.243  27.653  50.053  1.00  0.00           H
ATOM    550  C   GLY A  40      44.648  26.330  49.249  1.00  0.00           C
ATOM    551  O   GLY A  40      45.257  26.007  48.235  1.00  0.00           O
ATOM    552  N   VAL A  41      43.411  25.986  49.416  1.00  0.00           N
ATOM    553  H   VAL A  41      42.959  26.222  50.290  1.00  0.00           H
ATOM    554  CA  VAL A  41      42.583  25.251  48.369  1.00  0.00           C
ATOM    555  HA  VAL A  41      43.159  24.419  47.963  1.00  0.00           H
ATOM    556  CB  VAL A  41      41.320  24.613  49.134  1.00  0.00           C
ATOM    557  HB  VAL A  41      40.780  25.442  49.590  1.00  0.00           H
ATOM    558  CG1 VAL A  41      40.366  24.025  48.129  1.00  0.00           C
ATOM    559 1HG1 VAL A  41      40.879  23.264  47.533  1.00  0.00           H
ATOM    560 2HG1 VAL A  41      39.484  23.596  48.595  1.00  0.00           H
ATOM    561 3HG1 VAL A  41      40.103  24.789  47.392  1.00  0.00           H
ATOM    562  CG2 VAL A  41      41.673  23.547  50.205  1.00  0.00           C
ATOM    563 1HG2 VAL A  41      40.758  23.220  50.708  1.00  0.00           H
ATOM    564 2HG2 VAL A  41      42.283  22.755  49.763  1.00  0.00           H
ATOM    565 3HG2 VAL A  41      42.261  24.060  50.958  1.00  0.00           H
ATOM    566  C   VAL A  41      42.179  26.061  47.150  1.00  0.00           C
ATOM    567  O   VAL A  41      42.054  25.461  46.069  1.00  0.00           O
ATOM    568  N   LEU A  42      42.124  27.387  47.124  1.00  0.00           N
ATOM    569  H   LEU A  42      42.276  27.906  47.978  1.00  0.00           H
ATOM    570  CA  LEU A  42      42.123  28.128  45.857  1.00  0.00           C
ATOM    571  HA  LEU A  42      41.290  27.855  45.210  1.00  0.00           H
ATOM    572  CB  LEU A  42      41.941  29.618  46.169  1.00  0.00           C
ATOM    573  HB1 LEU A  42      42.558  29.951  46.994  1.00  0.00           H
ATOM    574  HB2 LEU A  42      40.951  29.798  46.591  1.00  0.00           H
ATOM    575  CG  LEU A  42      42.154  30.607  44.986  1.00  0.00           C
ATOM    576  HG  LEU A  42      43.131  30.390  44.550  1.00  0.00           H
ATOM    577  CD1 LEU A  42      41.142  30.414  43.819  1.00  0.00           C
ATOM    578 1HD1 LEU A  42      40.157  30.147  44.208  1.00  0.00           H
ATOM    579 2HD1 LEU A  42      40.955  31.401  43.410  1.00  0.00           H
ATOM    580 3HD1 LEU A  42      41.493  29.679  43.089  1.00  0.00           H
ATOM    581  CD2 LEU A  42      42.252  31.996  45.450  1.00  0.00           C
ATOM    582 1HD2 LEU A  42      41.273  32.292  45.840  1.00  0.00           H
ATOM    583 2HD2 LEU A  42      42.831  32.190  46.354  1.00  0.00           H
ATOM    584 3HD2 LEU A  42      42.556  32.600  44.603  1.00  0.00           H
ATOM    585  C   LEU A  42      43.425  27.945  45.123  1.00  0.00           C
ATOM    586  O   LEU A  42      43.400  27.613  43.985  1.00  0.00           O
ATOM    587  N   GLY A  43      44.559  28.045  45.705  1.00  0.00           N
ATOM    588  H   GLY A  43      44.624  28.154  46.717  1.00  0.00           H
ATOM    589  CA  GLY A  43      45.850  27.620  45.020  1.00  0.00           C
ATOM    590  HA1 GLY A  43      46.637  28.002  45.676  1.00  0.00           H
ATOM    591  HA2 GLY A  43      45.956  28.074  44.033  1.00  0.00           H
ATOM    592  C   GLY A  43      45.973  26.122  44.692  1.00  0.00           C
ATOM    593  O   GLY A  43      46.514  25.832  43.610  1.00  0.00           O
ATOM    594  N   GLY A  44      45.368  25.222  45.454  1.00  0.00           N
ATOM    595  H   GLY A  44      44.974  25.551  46.329  1.00  0.00           H
ATOM    596  CA  GLY A  44      45.517  23.783  45.250  1.00  0.00           C
ATOM    597  HA1 GLY A  44      44.913  23.406  46.078  1.00  0.00           H
ATOM    598  HA2 GLY A  44      46.571  23.532  45.147  1.00  0.00           H
ATOM    599  C   GLY A  44      44.743  23.397  43.942  1.00  0.00           C
ATOM    600  O   GLY A  44      45.230  22.622  43.136  1.00  0.00           O
ATOM    601  N   LYS A  45      43.527  23.949  43.739  1.00  0.00           N
ATOM    602  H   LYS A  45      43.161  24.415  44.557  1.00  0.00           H
ATOM    603  CA  LYS A  45      42.714  23.841  42.531  1.00  0.00           C
ATOM    604  HA  LYS A  45      42.429  22.821  42.270  1.00  0.00           H
ATOM    605  CB  LYS A  45      41.384  24.537  42.834  1.00  0.00           C
ATOM    606  HB1 LYS A  45      40.811  24.732  41.933  1.00  0.00           H
ATOM    607  HB2 LYS A  45      41.571  25.516  43.266  1.00  0.00           H
ATOM    608  CG  LYS A  45      40.555  23.617  43.698  1.00  0.00           C
ATOM    609  HG1 LYS A  45      41.031  23.262  44.616  1.00  0.00           H
ATOM    610  HG2 LYS A  45      40.346  22.782  43.030  1.00  0.00           H
ATOM    611  CD  LYS A  45      39.314  24.277  44.076  1.00  0.00           C
ATOM    612  HD1 LYS A  45      38.886  24.704  43.177  1.00  0.00           H
ATOM    613  HD2 LYS A  45      39.507  25.051  44.827  1.00  0.00           H
ATOM    614  CE  LYS A  45      38.337  23.223  44.580  1.00  0.00           C
ATOM    615  HE1 LYS A  45      38.927  22.502  45.150  1.00  0.00           H
ATOM    616  HE2 LYS A  45      38.002  22.644  43.714  1.00  0.00           H
ATOM    617  NZ  LYS A  45      37.155  23.784  45.330  1.00  0.00           N
ATOM    618  HZ1 LYS A  45      37.314  24.393  46.120  1.00  0.00           H
ATOM    619  HZ2 LYS A  45      36.600  24.378  44.741  1.00  0.00           H
ATOM    620  HZ3 LYS A  45      36.544  23.054  45.661  1.00  0.00           H
ATOM    621  C   LYS A  45      43.447  24.464  41.305  1.00  0.00           C
ATOM    622  O   LYS A  45      43.459  23.920  40.178  1.00  0.00           O
ATOM    623  N   LEU A  46      44.101  25.641  41.481  1.00  0.00           N
ATOM    624  H   LEU A  46      43.981  26.119  42.361  1.00  0.00           H
ATOM    625  CA  LEU A  46      44.922  26.312  40.443  1.00  0.00           C
ATOM    626  HA  LEU A  46      44.247  26.534  39.609  1.00  0.00           H
ATOM    627  CB  LEU A  46      45.386  27.616  40.993  1.00  0.00           C
ATOM    628  HB1 LEU A  46      46.047  27.348  41.812  1.00  0.00           H
ATOM    629  HB2 LEU A  46      44.557  28.166  41.445  1.00  0.00           H
ATOM    630  CG  LEU A  46      46.292  28.441  40.066  1.00  0.00           C
ATOM    631  HG  LEU A  46      47.112  27.782  39.804  1.00  0.00           H
ATOM    632  CD1 LEU A  46      45.443  28.942  38.872  1.00  0.00           C
ATOM    633 1HD1 LEU A  46      45.989  29.731  38.364  1.00  0.00           H
ATOM    634 2HD1 LEU A  46      45.471  28.113  38.173  1.00  0.00           H
ATOM    635 3HD1 LEU A  46      44.438  29.263  39.136  1.00  0.00           H
ATOM    636  CD2 LEU A  46      46.762  29.584  40.920  1.00  0.00           C
ATOM    637 1HD2 LEU A  46      45.852  30.134  41.192  1.00  0.00           H
ATOM    638 2HD2 LEU A  46      47.303  29.197  41.776  1.00  0.00           H
ATOM    639 3HD2 LEU A  46      47.410  30.216  40.317  1.00  0.00           H
ATOM    640  C   LEU A  46      46.063  25.350  40.010  1.00  0.00           C
ATOM    641  O   LEU A  46      46.391  25.377  38.824  1.00  0.00           O
ATOM    642  N   ARG A  47      46.617  24.549  40.939  1.00  0.00           N
ATOM    643  H   ARG A  47      46.374  24.746  41.911  1.00  0.00           H
ATOM    644  CA  ARG A  47      47.779  23.614  40.697  1.00  0.00           C
ATOM    645  HA  ARG A  47      48.497  24.064  40.010  1.00  0.00           H
ATOM    646  CB  ARG A  47      48.382  23.346  42.109  1.00  0.00           C
ATOM    647  HB1 ARG A  47      48.557  22.299  42.323  1.00  0.00           H
ATOM    648  HB2 ARG A  47      47.710  23.694  42.890  1.00  0.00           H
ATOM    649  CG  ARG A  47      49.777  24.064  42.267  1.00  0.00           C
ATOM    650  HG1 ARG A  47      49.624  25.113  42.018  1.00  0.00           H
ATOM    651  HG2 ARG A  47      50.571  23.707  41.607  1.00  0.00           H
ATOM    652  CD  ARG A  47      50.160  24.062  43.781  1.00  0.00           C
ATOM    653  HD1 ARG A  47      50.134  23.043  44.161  1.00  0.00           H
ATOM    654  HD2 ARG A  47      49.412  24.709  44.243  1.00  0.00           H
ATOM    655  NE  ARG A  47      51.474  24.678  43.958  1.00  0.00           N
ATOM    656  HE  ARG A  47      52.059  24.718  43.142  1.00  0.00           H
ATOM    657  CZ  ARG A  47      52.007  25.135  45.066  1.00  0.00           C
ATOM    658  NH1 ARG A  47      53.251  25.600  45.032  1.00  0.00           N
ATOM    659 1HH1 ARG A  47      53.688  25.494  44.127  1.00  0.00           H
ATOM    660 2HH1 ARG A  47      53.746  25.805  45.893  1.00  0.00           H
ATOM    661  NH2 ARG A  47      51.385  25.150  46.226  1.00  0.00           N
ATOM    662 1HH2 ARG A  47      50.679  24.424  46.305  1.00  0.00           H
ATOM    663 2HH2 ARG A  47      51.821  25.568  47.025  1.00  0.00           H
ATOM    664  C   ARG A  47      47.413  22.253  40.147  1.00  0.00           C
ATOM    665  O   ARG A  47      48.150  21.689  39.362  1.00  0.00           O
ATOM    666  N   GLN A  48      46.230  21.746  40.454  1.00  0.00           N
ATOM    667  H   GLN A  48      45.630  22.190  41.136  1.00  0.00           H
ATOM    668  CA  GLN A  48      45.774  20.342  40.139  1.00  0.00           C
ATOM    669  HA  GLN A  48      46.632  19.839  39.687  1.00  0.00           H
ATOM    670  CB  GLN A  48      45.232  19.487  41.331  1.00  0.00           C
ATOM    671  HB1 GLN A  48      45.041  18.481  40.952  1.00  0.00           H
ATOM    672  HB2 GLN A  48      44.262  19.891  41.616  1.00  0.00           H
ATOM    673  CG  GLN A  48      46.199  19.361  42.498  1.00  0.00           C
ATOM    674  HG1 GLN A  48      45.650  18.884  43.312  1.00  0.00           H
ATOM    675  HG2 GLN A  48      46.517  20.355  42.820  1.00  0.00           H
ATOM    676  CD  GLN A  48      47.482  18.604  42.106  1.00  0.00           C
ATOM    677  OE1 GLN A  48      48.422  19.212  41.611  1.00  0.00           O
ATOM    678  NE2 GLN A  48      47.565  17.345  42.329  1.00  0.00           N
ATOM    679 1HE2 GLN A  48      46.856  16.876  42.870  1.00  0.00           H
ATOM    680 2HE2 GLN A  48      48.444  16.865  42.167  1.00  0.00           H
ATOM    681  C   GLN A  48      44.697  20.407  39.090  1.00  0.00           C
ATOM    682  O   GLN A  48      44.721  19.756  38.046  1.00  0.00           O
ATOM    683  N   ARG A  49      43.650  21.215  39.364  1.00  0.00           N
ATOM    684  H   ARG A  49      43.840  21.879  40.098  1.00  0.00           H
ATOM    685  CA  ARG A  49      42.476  21.370  38.499  1.00  0.00           C
ATOM    686  HA  ARG A  49      42.307  20.422  37.987  1.00  0.00           H
ATOM    687  CB  ARG A  49      41.242  21.608  39.342  1.00  0.00           C
ATOM    688  HB1 ARG A  49      41.217  22.599  39.787  1.00  0.00           H
ATOM    689  HB2 ARG A  49      41.072  20.904  40.155  1.00  0.00           H
ATOM    690  CG  ARG A  49      39.948  21.468  38.459  1.00  0.00           C
ATOM    691  HG1 ARG A  49      40.048  21.932  37.480  1.00  0.00           H
ATOM    692  HG2 ARG A  49      39.105  21.980  38.898  1.00  0.00           H
ATOM    693  CD  ARG A  49      39.540  19.956  38.264  1.00  0.00           C
ATOM    694  HD1 ARG A  49      39.536  19.554  39.268  1.00  0.00           H
ATOM    695  HD2 ARG A  49      40.256  19.386  37.671  1.00  0.00           H
ATOM    696  NE  ARG A  49      38.125  19.853  37.600  1.00  0.00           N
ATOM    697  HE  ARG A  49      37.304  19.961  38.177  1.00  0.00           H
ATOM    698  CZ  ARG A  49      37.879  19.495  36.339  1.00  0.00           C
ATOM    699  NH1 ARG A  49      36.692  19.453  35.902  1.00  0.00           N
ATOM    700 1HH1 ARG A  49      35.985  19.637  36.593  1.00  0.00           H
ATOM    701 2HH1 ARG A  49      36.423  18.962  35.057  1.00  0.00           H
ATOM    702  NH2 ARG A  49      38.746  19.213  35.385  1.00  0.00           N
ATOM    703 1HH2 ARG A  49      39.747  19.189  35.523  1.00  0.00           H
ATOM    704 2HH2 ARG A  49      38.420  18.862  34.497  1.00  0.00           H
ATOM    705  C   ARG A  49      42.648  22.242  37.262  1.00  0.00           C
ATOM    706  O   ARG A  49      42.075  21.924  36.225  1.00  0.00           O
ATOM    707  N   LEU A  50      43.530  23.249  37.299  1.00  0.00           N
ATOM    708  H   LEU A  50      43.865  23.610  38.182  1.00  0.00           H
ATOM    709  CA  LEU A  50      43.932  24.122  36.137  1.00  0.00           C
ATOM    710  HA  LEU A  50      43.275  23.890  35.298  1.00  0.00           H
ATOM    711  CB  LEU A  50      43.777  25.649  36.376  1.00  0.00           C
ATOM    712  HB1 LEU A  50      44.298  26.046  35.507  1.00  0.00           H
ATOM    713  HB2 LEU A  50      44.267  25.947  37.301  1.00  0.00           H
ATOM    714  CG  LEU A  50      42.262  26.158  36.370  1.00  0.00           C
ATOM    715  HG  LEU A  50      41.898  25.660  35.473  1.00  0.00           H
ATOM    716  CD1 LEU A  50      41.436  25.835  37.611  1.00  0.00           C
ATOM    717 1HD1 LEU A  50      40.388  26.063  37.396  1.00  0.00           H
ATOM    718 2HD1 LEU A  50      41.450  24.768  37.862  1.00  0.00           H
ATOM    719 3HD1 LEU A  50      41.795  26.389  38.474  1.00  0.00           H
ATOM    720  CD2 LEU A  50      42.286  27.636  36.067  1.00  0.00           C
ATOM    721 1HD2 LEU A  50      41.283  28.036  35.951  1.00  0.00           H
ATOM    722 2HD2 LEU A  50      42.549  28.213  36.961  1.00  0.00           H
ATOM    723 3HD2 LEU A  50      42.825  27.754  35.134  1.00  0.00           H
ATOM    724  C   LEU A  50      45.332  23.827  35.617  1.00  0.00           C
ATOM    725  O   LEU A  50      45.631  24.069  34.470  1.00  0.00           O
ATOM    726  N   GLY A  51      46.175  23.141  36.424  1.00  0.00           N
ATOM    727  H   GLY A  51      45.897  22.780  37.324  1.00  0.00           H
ATOM    728  CA  GLY A  51      47.565  22.857  36.106  1.00  0.00           C
ATOM    729  HA1 GLY A  51      47.533  22.290  35.174  1.00  0.00           H
ATOM    730  HA2 GLY A  51      47.956  22.173  36.858  1.00  0.00           H
ATOM    731  C   GLY A  51      48.528  24.017  35.997  1.00  0.00           C
ATOM    732  O   GLY A  51      49.572  23.872  35.359  1.00  0.00           O
ATOM    733  N   LEU A  52      48.211  25.142  36.616  1.00  0.00           N
ATOM    734  H   LEU A  52      47.483  25.154  37.316  1.00  0.00           H
ATOM    735  CA  LEU A  52      49.166  26.289  36.597  1.00  0.00           C
ATOM    736  HA  LEU A  52      49.781  26.214  35.700  1.00  0.00           H
ATOM    737  CB  LEU A  52      48.534  27.676  36.601  1.00  0.00           C
ATOM    738  HB1 LEU A  52      49.355  28.369  36.411  1.00  0.00           H
ATOM    739  HB2 LEU A  52      48.037  27.857  37.546  1.00  0.00           H
ATOM    740  CG  LEU A  52      47.546  27.810  35.471  1.00  0.00           C
ATOM    741  HG  LEU A  52      46.737  27.072  35.476  1.00  0.00           H
ATOM    742  CD1 LEU A  52      46.877  29.195  35.396  1.00  0.00           C
ATOM    743 1HD1 LEU A  52      46.192  29.237  36.251  1.00  0.00           H
ATOM    744 2HD1 LEU A  52      47.703  29.900  35.451  1.00  0.00           H
ATOM    745 3HD1 LEU A  52      46.252  29.333  34.514  1.00  0.00           H
ATOM    746  CD2 LEU A  52      48.258  27.659  34.105  1.00  0.00           C
ATOM    747 1HD2 LEU A  52      48.727  26.680  34.033  1.00  0.00           H
ATOM    748 2HD2 LEU A  52      47.505  27.580  33.310  1.00  0.00           H
ATOM    749 3HD2 LEU A  52      49.063  28.380  33.955  1.00  0.00           H
ATOM    750  C   LEU A  52      50.088  26.141  37.818  1.00  0.00           C
ATOM    751  O   LEU A  52      49.778  25.573  38.900  1.00  0.00           O
ATOM    752  N   GLN A  53      51.363  26.545  37.618  1.00  0.00           N
ATOM    753  H   GLN A  53      51.637  27.179  36.882  1.00  0.00           H
ATOM    754  CA  GLN A  53      52.356  26.495  38.726  1.00  0.00           C
ATOM    755  HA  GLN A  53      52.165  25.595  39.307  1.00  0.00           H
ATOM    756  CB  GLN A  53      53.790  26.492  38.208  1.00  0.00           C
ATOM    757  HB1 GLN A  53      54.429  26.833  39.027  1.00  0.00           H
ATOM    758  HB2 GLN A  53      53.897  27.241  37.430  1.00  0.00           H
ATOM    759  CG  GLN A  53      54.193  25.096  37.720  1.00  0.00           C
ATOM    760  HG1 GLN A  53      53.535  24.811  36.895  1.00  0.00           H
ATOM    761  HG2 GLN A  53      54.079  24.383  38.532  1.00  0.00           H
ATOM    762  CD  GLN A  53      55.653  25.117  37.213  1.00  0.00           C
ATOM    763  OE1 GLN A  53      55.969  25.970  36.404  1.00  0.00           O
ATOM    764  NE2 GLN A  53      56.558  24.239  37.477  1.00  0.00           N
ATOM    765 1HE2 GLN A  53      56.236  23.385  37.900  1.00  0.00           H
ATOM    766 2HE2 GLN A  53      57.487  24.252  37.062  1.00  0.00           H
ATOM    767  C   GLN A  53      52.128  27.707  39.617  1.00  0.00           C
ATOM    768  O   GLN A  53      51.764  28.793  39.156  1.00  0.00           O
ATOM    769  N   LEU A  54      52.591  27.554  40.830  1.00  0.00           N
ATOM    770  H   LEU A  54      53.082  26.694  41.020  1.00  0.00           H
ATOM    771  CA  LEU A  54      52.372  28.501  41.960  1.00  0.00           C
ATOM    772  HA  LEU A  54      52.204  29.435  41.414  1.00  0.00           H
ATOM    773  CB  LEU A  54      51.082  28.060  42.612  1.00  0.00           C
ATOM    774  HB1 LEU A  54      51.287  27.022  42.870  1.00  0.00           H
ATOM    775  HB2 LEU A  54      50.333  27.831  41.851  1.00  0.00           H
ATOM    776  CG  LEU A  54      50.496  28.901  43.828  1.00  0.00           C
ATOM    777  HG  LEU A  54      51.197  28.962  44.669  1.00  0.00           H
ATOM    778  CD1 LEU A  54      50.166  30.290  43.299  1.00  0.00           C
ATOM    779 1HD1 LEU A  54      51.103  30.817  43.128  1.00  0.00           H
ATOM    780 2HD1 LEU A  54      49.598  30.127  42.379  1.00  0.00           H
ATOM    781 3HD1 LEU A  54      49.566  30.911  43.966  1.00  0.00           H
ATOM    782  CD2 LEU A  54      49.257  28.243  44.504  1.00  0.00           C
ATOM    783 1HD2 LEU A  54      48.773  29.005  45.129  1.00  0.00           H
ATOM    784 2HD2 LEU A  54      48.553  27.893  43.747  1.00  0.00           H
ATOM    785 3HD2 LEU A  54      49.587  27.457  45.182  1.00  0.00           H
ATOM    786  C   LEU A  54      53.523  28.675  42.911  1.00  0.00           C
ATOM    787  O   LEU A  54      54.190  27.698  43.206  1.00  0.00           O
ATOM    788  N   LEU A  55      53.777  29.923  43.449  1.00  0.00           N
ATOM    789  H   LEU A  55      53.319  30.663  42.941  1.00  0.00           H
ATOM    790  CA  LEU A  55      54.562  30.256  44.627  1.00  0.00           C
ATOM    791  HA  LEU A  55      54.867  29.256  44.928  1.00  0.00           H
ATOM    792  CB  LEU A  55      55.744  31.279  44.371  1.00  0.00           C
ATOM    793  HB1 LEU A  55      55.282  32.233  44.139  1.00  0.00           H
ATOM    794  HB2 LEU A  55      56.191  31.017  43.406  1.00  0.00           H
ATOM    795  CG  LEU A  55      56.795  31.445  45.476  1.00  0.00           C
ATOM    796  HG  LEU A  55      56.424  31.919  46.388  1.00  0.00           H
ATOM    797  CD1 LEU A  55      57.448  30.153  45.902  1.00  0.00           C
ATOM    798 1HD1 LEU A  55      57.816  29.533  45.075  1.00  0.00           H
ATOM    799 2HD1 LEU A  55      58.266  30.287  46.606  1.00  0.00           H
ATOM    800 3HD1 LEU A  55      56.763  29.522  46.469  1.00  0.00           H
ATOM    801  CD2 LEU A  55      57.942  32.395  45.072  1.00  0.00           C
ATOM    802 1HD2 LEU A  55      58.564  32.586  45.947  1.00  0.00           H
ATOM    803 2HD2 LEU A  55      58.492  32.007  44.212  1.00  0.00           H
ATOM    804 3HD2 LEU A  55      57.429  33.310  44.748  1.00  0.00           H
ATOM    805  C   LEU A  55      53.646  30.798  45.742  1.00  0.00           C
ATOM    806  O   LEU A  55      52.729  31.475  45.469  1.00  0.00           O
ATOM    807  N   GLU A  56      53.854  30.535  47.014  1.00  0.00           N
ATOM    808  H   GLU A  56      54.672  30.000  47.272  1.00  0.00           H
ATOM    809  CA  GLU A  56      52.968  31.178  48.045  1.00  0.00           C
ATOM    810  HA  GLU A  56      52.407  31.982  47.560  1.00  0.00           H
ATOM    811  CB  GLU A  56      51.997  30.154  48.540  1.00  0.00           C
ATOM    812  HB1 GLU A  56      51.418  29.743  47.711  1.00  0.00           H
ATOM    813  HB2 GLU A  56      51.253  30.735  49.092  1.00  0.00           H
ATOM    814  CG  GLU A  56      52.366  28.939  49.432  1.00  0.00           C
ATOM    815  HG1 GLU A  56      51.435  28.522  49.806  1.00  0.00           H
ATOM    816  HG2 GLU A  56      53.030  29.214  50.249  1.00  0.00           H
ATOM    817  CD  GLU A  56      52.942  27.788  48.633  1.00  0.00           C
ATOM    818  OE1 GLU A  56      52.187  26.771  48.524  1.00  0.00           O
ATOM    819  OE2 GLU A  56      54.169  27.813  48.418  1.00  0.00           O
ATOM    820  C   GLU A  56      53.786  31.889  49.124  1.00  0.00           C
ATOM    821  O   GLU A  56      54.746  31.321  49.708  1.00  0.00           O
ATOM    822  N   LEU A  57      53.509  33.204  49.272  1.00  0.00           N
ATOM    823  H   LEU A  57      52.778  33.637  48.721  1.00  0.00           H
ATOM    824  CA  LEU A  57      54.332  34.092  50.200  1.00  0.00           C
ATOM    825  HA  LEU A  57      55.332  33.709  50.412  1.00  0.00           H
ATOM    826  CB  LEU A  57      54.466  35.513  49.697  1.00  0.00           C
ATOM    827  HB1 LEU A  57      55.078  36.141  50.345  1.00  0.00           H
ATOM    828  HB2 LEU A  57      53.494  36.012  49.696  1.00  0.00           H
ATOM    829  CG  LEU A  57      54.985  35.719  48.276  1.00  0.00           C
ATOM    830  HG  LEU A  57      54.485  35.179  47.471  1.00  0.00           H
ATOM    831  CD1 LEU A  57      54.829  37.157  47.836  1.00  0.00           C
ATOM    832 1HD1 LEU A  57      53.838  37.624  47.873  1.00  0.00           H
ATOM    833 2HD1 LEU A  57      55.448  37.785  48.478  1.00  0.00           H
ATOM    834 3HD1 LEU A  57      55.193  37.225  46.814  1.00  0.00           H
ATOM    835  CD2 LEU A  57      56.442  35.342  48.223  1.00  0.00           C
ATOM    836 1HD2 LEU A  57      56.425  34.301  48.543  1.00  0.00           H
ATOM    837 2HD2 LEU A  57      56.831  35.557  47.224  1.00  0.00           H
ATOM    838 3HD2 LEU A  57      56.955  35.976  48.943  1.00  0.00           H
ATOM    839  C   LEU A  57      53.762  34.182  51.679  1.00  0.00           C
ATOM    840  O   LEU A  57      52.501  34.354  51.789  1.00  0.00           O
ATOM    841  N   PRO A  58      54.563  34.179  52.820  1.00  0.00           N
ATOM    842  CD  PRO A  58      55.954  33.792  52.772  1.00  0.00           C
ATOM    843  HD1 PRO A  58      56.528  34.716  52.743  1.00  0.00           H
ATOM    844  HD2 PRO A  58      56.105  33.117  51.941  1.00  0.00           H
ATOM    845  CG  PRO A  58      56.232  33.031  54.133  1.00  0.00           C
ATOM    846  HG1 PRO A  58      57.303  33.039  54.328  1.00  0.00           H
ATOM    847  HG2 PRO A  58      55.842  32.008  54.135  1.00  0.00           H
ATOM    848  CB  PRO A  58      55.296  33.855  55.041  1.00  0.00           C
ATOM    849  HB1 PRO A  58      55.920  34.613  55.502  1.00  0.00           H
ATOM    850  HB2 PRO A  58      54.934  33.252  55.874  1.00  0.00           H
ATOM    851  CA  PRO A  58      54.130  34.369  54.167  1.00  0.00           C
ATOM    852  HA  PRO A  58      53.364  33.618  54.342  1.00  0.00           H
ATOM    853  C   PRO A  58      53.625  35.811  54.468  1.00  0.00           C
ATOM    854  O   PRO A  58      53.971  36.710  53.730  1.00  0.00           O
ATOM    855  N   PRO A  59      52.727  35.988  55.477  1.00  0.00           N
ATOM    856  CD  PRO A  59      52.028  34.903  56.274  1.00  0.00           C
ATOM    857  HD1 PRO A  59      52.342  34.781  57.311  1.00  0.00           H
ATOM    858  HD2 PRO A  59      51.996  33.909  55.842  1.00  0.00           H
ATOM    859  CG  PRO A  59      50.644  35.320  56.455  1.00  0.00           C
ATOM    860  HG1 PRO A  59      50.284  34.857  57.374  1.00  0.00           H
ATOM    861  HG2 PRO A  59      50.110  35.058  55.542  1.00  0.00           H
ATOM    862  CB  PRO A  59      50.673  36.853  56.455  1.00  0.00           C
ATOM    863  HB1 PRO A  59      50.764  37.115  57.505  1.00  0.00           H
ATOM    864  HB2 PRO A  59      49.807  37.370  56.036  1.00  0.00           H
ATOM    865  CA  PRO A  59      51.936  37.182  55.635  1.00  0.00           C
ATOM    866  HA  PRO A  59      51.590  37.378  54.609  1.00  0.00           H
ATOM    867  C   PRO A  59      52.739  38.415  56.143  1.00  0.00           C
ATOM    868  O   PRO A  59      53.574  38.375  57.093  1.00  0.00           O
ATOM    869  N   GLU A  60      52.333  39.642  55.682  1.00  0.00           N
ATOM    870  H   GLU A  60      51.666  39.697  54.916  1.00  0.00           H
ATOM    871  CA  GLU A  60      52.862  40.952  56.184  1.00  0.00           C
ATOM    872  HA  GLU A  60      53.837  40.880  56.665  1.00  0.00           H
ATOM    873  CB  GLU A  60      53.057  41.964  55.011  1.00  0.00           C
ATOM    874  HB1 GLU A  60      52.353  41.882  54.180  1.00  0.00           H
ATOM    875  HB2 GLU A  60      54.037  41.677  54.622  1.00  0.00           H
ATOM    876  CG  GLU A  60      53.182  43.484  55.389  1.00  0.00           C
ATOM    877  HG1 GLU A  60      52.301  43.800  55.948  1.00  0.00           H
ATOM    878  HG2 GLU A  60      53.421  44.085  54.504  1.00  0.00           H
ATOM    879  CD  GLU A  60      54.291  43.621  56.427  1.00  0.00           C
ATOM    880  OE1 GLU A  60      55.469  43.579  56.035  1.00  0.00           O
ATOM    881  OE2 GLU A  60      53.973  43.647  57.650  1.00  0.00           O
ATOM    882  C   GLU A  60      51.898  41.558  57.208  1.00  0.00           C
ATOM    883  O   GLU A  60      50.880  42.148  56.877  1.00  0.00           O
ATOM    884  N   GLU A  61      52.212  41.415  58.514  1.00  0.00           N
ATOM    885  H   GLU A  61      53.116  41.130  58.854  1.00  0.00           H
ATOM    886  CA  GLU A  61      51.291  41.834  59.639  1.00  0.00           C
ATOM    887  HA  GLU A  61      50.350  41.305  59.495  1.00  0.00           H
ATOM    888  CB  GLU A  61      51.867  41.279  60.942  1.00  0.00           C
ATOM    889  HB1 GLU A  61      52.600  42.006  61.286  1.00  0.00           H
ATOM    890  HB2 GLU A  61      52.191  40.250  60.753  1.00  0.00           H
ATOM    891  CG  GLU A  61      50.777  41.193  62.059  1.00  0.00           C
ATOM    892  HG1 GLU A  61      50.008  40.451  61.849  1.00  0.00           H
ATOM    893  HG2 GLU A  61      50.198  42.108  62.206  1.00  0.00           H
ATOM    894  CD  GLU A  61      51.449  40.828  63.357  1.00  0.00           C
ATOM    895  OE1 GLU A  61      51.725  41.711  64.176  1.00  0.00           O
ATOM    896  OE2 GLU A  61      51.850  39.679  63.530  1.00  0.00           O
ATOM    897  C   GLU A  61      50.835  43.291  59.592  1.00  0.00           C
ATOM    898  O   GLU A  61      49.720  43.677  60.015  1.00  0.00           O
ATOM    899  N   SER A  62      51.613  44.150  58.976  1.00  0.00           N
ATOM    900  H   SER A  62      52.511  43.841  58.619  1.00  0.00           H
ATOM    901  CA  SER A  62      51.456  45.599  58.860  1.00  0.00           C
ATOM    902  HA  SER A  62      51.134  45.791  59.879  1.00  0.00           H
ATOM    903  CB  SER A  62      52.714  46.397  58.456  1.00  0.00           C
ATOM    904  HB1 SER A  62      52.605  47.411  58.846  1.00  0.00           H
ATOM    905  HB2 SER A  62      52.729  46.521  57.380  1.00  0.00           H
ATOM    906  OG  SER A  62      53.980  45.920  58.850  1.00  0.00           O
ATOM    907  HG  SER A  62      54.100  45.064  58.427  1.00  0.00           H
ATOM    908  C   SER A  62      50.348  45.953  57.833  1.00  0.00           C
ATOM    909  O   SER A  62      49.688  46.944  57.969  1.00  0.00           O
ATOM    910  N   LEU A  63      50.097  45.064  56.828  1.00  0.00           N
ATOM    911  H   LEU A  63      50.632  44.216  56.833  1.00  0.00           H
ATOM    912  CA  LEU A  63      49.140  45.205  55.756  1.00  0.00           C
ATOM    913  HA  LEU A  63      48.585  46.144  55.785  1.00  0.00           H
ATOM    914  CB  LEU A  63      49.793  44.958  54.346  1.00  0.00           C
ATOM    915  HB1 LEU A  63      49.040  44.835  53.566  1.00  0.00           H
ATOM    916  HB2 LEU A  63      50.333  44.013  54.373  1.00  0.00           H
ATOM    917  CG  LEU A  63      50.797  46.083  53.953  1.00  0.00           C
ATOM    918  HG  LEU A  63      51.554  45.968  54.740  1.00  0.00           H
ATOM    919  CD1 LEU A  63      51.533  45.638  52.671  1.00  0.00           C
ATOM    920 1HD1 LEU A  63      51.964  44.634  52.730  1.00  0.00           H
ATOM    921 2HD1 LEU A  63      50.784  45.588  51.880  1.00  0.00           H
ATOM    922 3HD1 LEU A  63      52.287  46.369  52.371  1.00  0.00           H
ATOM    923  CD2 LEU A  63      50.177  47.512  53.870  1.00  0.00           C
ATOM    924 1HD2 LEU A  63      50.886  48.219  54.303  1.00  0.00           H
ATOM    925 2HD2 LEU A  63      50.133  47.796  52.819  1.00  0.00           H
ATOM    926 3HD2 LEU A  63      49.196  47.613  54.331  1.00  0.00           H
ATOM    927  C   LEU A  63      47.943  44.191  55.842  1.00  0.00           C
ATOM    928  O   LEU A  63      47.877  43.281  55.036  1.00  0.00           O
ATOM    929  N   PRO A  64      46.932  44.388  56.710  1.00  0.00           N
ATOM    930  CD  PRO A  64      46.930  45.396  57.744  1.00  0.00           C
ATOM    931  HD1 PRO A  64      46.822  46.421  57.400  1.00  0.00           H
ATOM    932  HD2 PRO A  64      47.854  45.307  58.316  1.00  0.00           H
ATOM    933  CG  PRO A  64      45.901  44.941  58.798  1.00  0.00           C
ATOM    934  HG1 PRO A  64      45.310  45.819  59.061  1.00  0.00           H
ATOM    935  HG2 PRO A  64      46.441  44.679  59.710  1.00  0.00           H
ATOM    936  CB  PRO A  64      45.073  43.838  58.067  1.00  0.00           C
ATOM    937  HB1 PRO A  64      44.053  44.104  57.779  1.00  0.00           H
ATOM    938  HB2 PRO A  64      44.980  43.042  58.802  1.00  0.00           H
ATOM    939  CA  PRO A  64      45.880  43.335  56.884  1.00  0.00           C
ATOM    940  HA  PRO A  64      46.447  42.449  57.164  1.00  0.00           H
ATOM    941  C   PRO A  64      45.044  42.825  55.715  1.00  0.00           C
ATOM    942  O   PRO A  64      44.837  41.611  55.633  1.00  0.00           O
ATOM    943  N   LEU A  65      44.649  43.671  54.787  1.00  0.00           N
ATOM    944  H   LEU A  65      44.813  44.660  54.913  1.00  0.00           H
ATOM    945  CA  LEU A  65      44.078  43.343  53.484  1.00  0.00           C
ATOM    946  HA  LEU A  65      43.624  42.358  53.577  1.00  0.00           H
ATOM    947  CB  LEU A  65      43.012  44.343  53.073  1.00  0.00           C
ATOM    948  HB1 LEU A  65      43.016  44.399  51.987  1.00  0.00           H
ATOM    949  HB2 LEU A  65      43.522  45.295  53.262  1.00  0.00           H
ATOM    950  CG  LEU A  65      41.595  44.182  53.637  1.00  0.00           C
ATOM    951  HG  LEU A  65      41.663  44.258  54.723  1.00  0.00           H
ATOM    952  CD1 LEU A  65      40.766  45.326  53.107  1.00  0.00           C
ATOM    953 1HD1 LEU A  65      41.309  46.265  53.216  1.00  0.00           H
ATOM    954 2HD1 LEU A  65      40.387  45.228  52.093  1.00  0.00           H
ATOM    955 3HD1 LEU A  65      39.902  45.427  53.769  1.00  0.00           H
ATOM    956  CD2 LEU A  65      40.904  42.838  53.257  1.00  0.00           C
ATOM    957 1HD2 LEU A  65      41.040  42.557  52.221  1.00  0.00           H
ATOM    958 2HD2 LEU A  65      41.225  42.035  53.925  1.00  0.00           H
ATOM    959 3HD2 LEU A  65      39.874  42.819  53.626  1.00  0.00           H
ATOM    960  C   LEU A  65      45.172  43.140  52.373  1.00  0.00           C
ATOM    961  O   LEU A  65      44.814  43.011  51.211  1.00  0.00           O
ATOM    962  N   GLY A  66      46.384  42.909  52.698  1.00  0.00           N
ATOM    963  H   GLY A  66      46.592  42.926  53.683  1.00  0.00           H
ATOM    964  CA  GLY A  66      47.375  42.417  51.770  1.00  0.00           C
ATOM    965  HA1 GLY A  66      48.351  42.436  52.251  1.00  0.00           H
ATOM    966  HA2 GLY A  66      47.463  43.223  51.043  1.00  0.00           H
ATOM    967  C   GLY A  66      47.119  41.097  50.905  1.00  0.00           C
ATOM    968  O   GLY A  66      47.686  41.131  49.817  1.00  0.00           O
ATOM    969  N   PRO A  67      46.259  40.149  51.256  1.00  0.00           N
ATOM    970  CD  PRO A  67      45.638  39.942  52.590  1.00  0.00           C
ATOM    971  HD1 PRO A  67      44.842  40.683  52.564  1.00  0.00           H
ATOM    972  HD2 PRO A  67      46.261  40.092  53.466  1.00  0.00           H
ATOM    973  CG  PRO A  67      45.026  38.474  52.657  1.00  0.00           C
ATOM    974  HG1 PRO A  67      44.099  38.551  53.214  1.00  0.00           H
ATOM    975  HG2 PRO A  67      45.777  37.786  53.048  1.00  0.00           H
ATOM    976  CB  PRO A  67      44.791  38.201  51.167  1.00  0.00           C
ATOM    977  HB1 PRO A  67      43.782  38.529  50.931  1.00  0.00           H
ATOM    978  HB2 PRO A  67      44.858  37.140  50.933  1.00  0.00           H
ATOM    979  CA  PRO A  67      45.911  38.964  50.412  1.00  0.00           C
ATOM    980  HA  PRO A  67      46.806  38.358  50.252  1.00  0.00           H
ATOM    981  C   PRO A  67      45.438  39.285  48.988  1.00  0.00           C
ATOM    982  O   PRO A  67      45.570  38.582  48.023  1.00  0.00           O
ATOM    983  N   LEU A  68      44.861  40.488  48.921  1.00  0.00           N
ATOM    984  H   LEU A  68      44.945  41.028  49.778  1.00  0.00           H
ATOM    985  CA  LEU A  68      44.251  40.964  47.698  1.00  0.00           C
ATOM    986  HA  LEU A  68      43.852  40.098  47.167  1.00  0.00           H
ATOM    987  CB  LEU A  68      43.096  41.935  48.032  1.00  0.00           C
ATOM    988  HB1 LEU A  68      42.494  42.171  47.159  1.00  0.00           H
ATOM    989  HB2 LEU A  68      43.550  42.843  48.435  1.00  0.00           H
ATOM    990  CG  LEU A  68      42.111  41.538  49.060  1.00  0.00           C
ATOM    991  HG  LEU A  68      42.591  41.686  50.033  1.00  0.00           H
ATOM    992  CD1 LEU A  68      40.913  42.498  48.912  1.00  0.00           C
ATOM    993 1HD1 LEU A  68      40.411  42.351  47.960  1.00  0.00           H
ATOM    994 2HD1 LEU A  68      40.163  42.078  49.581  1.00  0.00           H
ATOM    995 3HD1 LEU A  68      41.198  43.523  49.145  1.00  0.00           H
ATOM    996  CD2 LEU A  68      41.608  40.105  48.854  1.00  0.00           C
ATOM    997 1HD2 LEU A  68      40.979  39.914  47.987  1.00  0.00           H
ATOM    998 2HD2 LEU A  68      42.448  39.419  48.811  1.00  0.00           H
ATOM    999 3HD2 LEU A  68      40.919  39.947  49.679  1.00  0.00           H
ATOM   1000  C   LEU A  68      45.292  41.490  46.641  1.00  0.00           C
ATOM   1001  O   LEU A  68      45.206  42.653  46.246  1.00  0.00           O
ATOM   1002  N   LEU A  69      46.231  40.686  46.259  1.00  0.00           N
ATOM   1003  H   LEU A  69      46.179  39.733  46.570  1.00  0.00           H
ATOM   1004  CA  LEU A  69      47.263  41.109  45.207  1.00  0.00           C
ATOM   1005  HA  LEU A  69      47.838  41.920  45.647  1.00  0.00           H
ATOM   1006  CB  LEU A  69      48.231  39.951  45.028  1.00  0.00           C
ATOM   1007  HB1 LEU A  69      48.882  40.219  44.191  1.00  0.00           H
ATOM   1008  HB2 LEU A  69      47.589  39.163  44.648  1.00  0.00           H
ATOM   1009  CG  LEU A  69      49.040  39.464  46.238  1.00  0.00           C
ATOM   1010  HG  LEU A  69      48.474  39.353  47.158  1.00  0.00           H
ATOM   1011  CD1 LEU A  69      49.685  38.188  45.779  1.00  0.00           C
ATOM   1012 1HD1 LEU A  69      50.396  38.468  45.001  1.00  0.00           H
ATOM   1013 2HD1 LEU A  69      50.265  37.693  46.562  1.00  0.00           H
ATOM   1014 3HD1 LEU A  69      48.971  37.490  45.354  1.00  0.00           H
ATOM   1015  CD2 LEU A  69      50.214  40.436  46.582  1.00  0.00           C
ATOM   1016 1HD2 LEU A  69      50.590  40.914  45.680  1.00  0.00           H
ATOM   1017 2HD2 LEU A  69      49.793  41.230  47.199  1.00  0.00           H
ATOM   1018 3HD2 LEU A  69      50.984  39.976  47.201  1.00  0.00           H
ATOM   1019  C   LEU A  69      46.598  41.522  43.859  1.00  0.00           C
ATOM   1020  O   LEU A  69      47.178  42.353  43.172  1.00  0.00           O
ATOM   1021  N   GLY A  70      45.397  40.994  43.526  1.00  0.00           N
ATOM   1022  H   GLY A  70      45.060  40.292  44.172  1.00  0.00           H
ATOM   1023  CA  GLY A  70      44.704  41.274  42.265  1.00  0.00           C
ATOM   1024  HA1 GLY A  70      43.950  40.490  42.113  1.00  0.00           H
ATOM   1025  HA2 GLY A  70      45.401  41.300  41.419  1.00  0.00           H
ATOM   1026  C   GLY A  70      43.909  42.588  42.248  1.00  0.00           C
ATOM   1027  O   GLY A  70      43.531  43.148  41.227  1.00  0.00           O
ATOM   1028  N   ASP A  71      43.762  43.137  43.425  1.00  0.00           N
ATOM   1029  H   ASP A  71      44.002  42.573  44.222  1.00  0.00           H
ATOM   1030  CA  ASP A  71      43.198  44.487  43.653  1.00  0.00           C
ATOM   1031  HA  ASP A  71      42.407  44.649  42.930  1.00  0.00           H
ATOM   1032  CB  ASP A  71      42.469  44.486  45.031  1.00  0.00           C
ATOM   1033  HB1 ASP A  71      43.220  44.334  45.798  1.00  0.00           H
ATOM   1034  HB2 ASP A  71      41.754  43.660  45.102  1.00  0.00           H
ATOM   1035  CG  ASP A  71      41.745  45.788  45.143  1.00  0.00           C
ATOM   1036  OD1 ASP A  71      40.769  45.833  44.378  1.00  0.00           O
ATOM   1037  OD2 ASP A  71      42.136  46.672  45.963  1.00  0.00           O
ATOM   1038  C   ASP A  71      44.248  45.609  43.561  1.00  0.00           C
ATOM   1039  O   ASP A  71      43.982  46.727  43.056  1.00  0.00           O
ATOM   1040  N   THR A  72      45.474  45.312  44.097  1.00  0.00           N
ATOM   1041  H   THR A  72      45.631  44.440  44.588  1.00  0.00           H
ATOM   1042  CA  THR A  72      46.527  46.277  44.023  1.00  0.00           C
ATOM   1043  HA  THR A  72      46.241  47.318  44.165  1.00  0.00           H
ATOM   1044  CB  THR A  72      47.547  45.900  45.159  1.00  0.00           C
ATOM   1045  HB  THR A  72      48.480  46.407  44.928  1.00  0.00           H
ATOM   1046  CG2 THR A  72      47.057  46.486  46.531  1.00  0.00           C
ATOM   1047 1HG2 THR A  72      47.118  47.566  46.440  1.00  0.00           H
ATOM   1048 2HG2 THR A  72      46.026  46.213  46.747  1.00  0.00           H
ATOM   1049 3HG2 THR A  72      47.693  46.073  47.313  1.00  0.00           H
ATOM   1050  OG1 THR A  72      47.773  44.512  45.400  1.00  0.00           O
ATOM   1051  HG1 THR A  72      47.761  43.972  44.602  1.00  0.00           H
ATOM   1052  C   THR A  72      47.290  46.431  42.748  1.00  0.00           C
ATOM   1053  O   THR A  72      48.278  47.219  42.625  1.00  0.00           O
ATOM   1054  N   ALA A  73      46.977  45.599  41.707  1.00  0.00           N
ATOM   1055  H   ALA A  73      46.136  45.059  41.720  1.00  0.00           H
ATOM   1056  CA  ALA A  73      47.797  45.527  40.505  1.00  0.00           C
ATOM   1057  HA  ALA A  73      48.121  46.553  40.352  1.00  0.00           H
ATOM   1058  CB  ALA A  73      49.079  44.682  40.679  1.00  0.00           C
ATOM   1059  HB1 ALA A  73      49.702  45.193  41.410  1.00  0.00           H
ATOM   1060  HB2 ALA A  73      48.861  43.678  41.037  1.00  0.00           H
ATOM   1061  HB3 ALA A  73      49.655  44.810  39.769  1.00  0.00           H
ATOM   1062  C   ALA A  73      46.951  45.041  39.325  1.00  0.00           C
ATOM   1063  O   ALA A  73      46.388  43.969  39.367  1.00  0.00           O
ATOM   1064  N   VAL A  74      46.973  45.739  38.180  1.00  0.00           N
ATOM   1065  H   VAL A  74      47.622  46.509  38.142  1.00  0.00           H
ATOM   1066  CA  VAL A  74      46.214  45.438  36.900  1.00  0.00           C
ATOM   1067  HA  VAL A  74      45.477  44.687  37.175  1.00  0.00           H
ATOM   1068  CB  VAL A  74      45.498  46.704  36.384  1.00  0.00           C
ATOM   1069  HB  VAL A  74      46.188  47.540  36.471  1.00  0.00           H
ATOM   1070  CG1 VAL A  74      45.017  46.625  34.970  1.00  0.00           C
ATOM   1071 1HG1 VAL A  74      44.309  45.822  34.751  1.00  0.00           H
ATOM   1072 2HG1 VAL A  74      44.403  47.484  34.714  1.00  0.00           H
ATOM   1073 3HG1 VAL A  74      45.808  46.475  34.235  1.00  0.00           H
ATOM   1074  CG2 VAL A  74      44.232  46.914  37.307  1.00  0.00           C
ATOM   1075 1HG2 VAL A  74      43.557  46.070  37.390  1.00  0.00           H
ATOM   1076 2HG2 VAL A  74      44.477  47.112  38.343  1.00  0.00           H
ATOM   1077 3HG2 VAL A  74      43.734  47.798  36.900  1.00  0.00           H
ATOM   1078  C   VAL A  74      47.101  44.805  35.871  1.00  0.00           C
ATOM   1079  O   VAL A  74      48.069  45.374  35.334  1.00  0.00           O
ATOM   1080  N   ILE A  75      46.866  43.522  35.606  1.00  0.00           N
ATOM   1081  H   ILE A  75      46.124  42.990  36.058  1.00  0.00           H
ATOM   1082  CA  ILE A  75      47.857  42.718  34.838  1.00  0.00           C
ATOM   1083  HA  ILE A  75      48.729  43.258  34.460  1.00  0.00           H
ATOM   1084  CB  ILE A  75      48.480  41.606  35.713  1.00  0.00           C
ATOM   1085  HB  ILE A  75      47.705  40.849  35.808  1.00  0.00           H
ATOM   1086  CG2 ILE A  75      49.715  41.013  35.045  1.00  0.00           C
ATOM   1087 1HG2 ILE A  75      50.610  41.604  35.240  1.00  0.00           H
ATOM   1088 2HG2 ILE A  75      49.950  40.052  35.501  1.00  0.00           H
ATOM   1089 3HG2 ILE A  75      49.694  40.960  33.963  1.00  0.00           H
ATOM   1090  CG1 ILE A  75      48.914  42.229  37.116  1.00  0.00           C
ATOM   1091 1HG1 ILE A  75      48.022  42.560  37.649  1.00  0.00           H
ATOM   1092 2HG1 ILE A  75      49.433  43.174  36.947  1.00  0.00           H
ATOM   1093  CD  ILE A  75      49.713  41.476  38.135  1.00  0.00           C
ATOM   1094  HD1 ILE A  75      49.568  41.833  39.161  1.00  0.00           H
ATOM   1095  HD2 ILE A  75      49.591  40.391  38.053  1.00  0.00           H
ATOM   1096  HD3 ILE A  75      50.780  41.613  38.027  1.00  0.00           H
ATOM   1097  C   ILE A  75      47.315  42.037  33.595  1.00  0.00           C
ATOM   1098  O   ILE A  75      46.316  41.312  33.721  1.00  0.00           O
ATOM   1099  N   GLN A  76      47.993  42.188  32.433  1.00  0.00           N
ATOM   1100  H   GLN A  76      48.761  42.843  32.544  1.00  0.00           H
ATOM   1101  CA  GLN A  76      47.720  41.487  31.234  1.00  0.00           C
ATOM   1102  HA  GLN A  76      47.323  40.495  31.441  1.00  0.00           H
ATOM   1103  CB  GLN A  76      46.751  42.279  30.341  1.00  0.00           C
ATOM   1104  HB1 GLN A  76      46.758  41.738  29.392  1.00  0.00           H
ATOM   1105  HB2 GLN A  76      47.087  43.323  30.327  1.00  0.00           H
ATOM   1106  CG  GLN A  76      45.254  42.339  30.824  1.00  0.00           C
ATOM   1107  HG1 GLN A  76      44.562  42.964  30.252  1.00  0.00           H
ATOM   1108  HG2 GLN A  76      45.238  42.961  31.720  1.00  0.00           H
ATOM   1109  CD  GLN A  76      44.677  40.952  30.996  1.00  0.00           C
ATOM   1110  OE1 GLN A  76      45.102  39.961  30.385  1.00  0.00           O
ATOM   1111  NE2 GLN A  76      43.768  40.714  31.913  1.00  0.00           N
ATOM   1112 1HE2 GLN A  76      43.381  41.461  32.467  1.00  0.00           H
ATOM   1113 2HE2 GLN A  76      43.445  39.779  32.138  1.00  0.00           H
ATOM   1114  C   GLN A  76      49.087  41.130  30.554  1.00  0.00           C
ATOM   1115  O   GLN A  76      49.854  42.022  30.265  1.00  0.00           O
ATOM   1116  N   GLY A  77      49.360  39.847  30.203  1.00  0.00           N
ATOM   1117  H   GLY A  77      48.604  39.203  30.402  1.00  0.00           H
ATOM   1118  CA  GLY A  77      50.592  39.228  29.703  1.00  0.00           C
ATOM   1119  HA1 GLY A  77      50.948  39.711  28.794  1.00  0.00           H
ATOM   1120  HA2 GLY A  77      50.405  38.190  29.455  1.00  0.00           H
ATOM   1121  C   GLY A  77      51.697  39.288  30.779  1.00  0.00           C
ATOM   1122  O   GLY A  77      51.421  39.307  32.001  1.00  0.00           O
ATOM   1123  N   ASP A  78      52.941  39.518  30.409  1.00  0.00           N
ATOM   1124  H   ASP A  78      53.059  39.823  29.448  1.00  0.00           H
ATOM   1125  CA  ASP A  78      54.091  39.822  31.315  1.00  0.00           C
ATOM   1126  HA  ASP A  78      54.079  39.121  32.144  1.00  0.00           H
ATOM   1127  CB  ASP A  78      55.418  39.759  30.436  1.00  0.00           C
ATOM   1128  HB1 ASP A  78      55.561  38.733  30.094  1.00  0.00           H
ATOM   1129  HB2 ASP A  78      56.323  39.996  30.985  1.00  0.00           H
ATOM   1130  CG  ASP A  78      55.359  40.627  29.209  1.00  0.00           C
ATOM   1131  OD1 ASP A  78      56.288  40.406  28.386  1.00  0.00           O
ATOM   1132  OD2 ASP A  78      54.466  41.439  29.028  1.00  0.00           O
ATOM   1133  C   ASP A  78      54.006  41.220  31.979  1.00  0.00           C
ATOM   1134  O   ASP A  78      55.026  41.727  32.443  1.00  0.00           O
ATOM   1135  N   THR A  79      52.899  41.953  31.812  1.00  0.00           N
ATOM   1136  H   THR A  79      52.207  41.581  31.180  1.00  0.00           H
ATOM   1137  CA  THR A  79      52.823  43.407  31.905  1.00  0.00           C
ATOM   1138  HA  THR A  79      53.785  43.788  32.256  1.00  0.00           H
ATOM   1139  CB  THR A  79      52.528  44.153  30.528  1.00  0.00           C
ATOM   1140  HB  THR A  79      51.524  43.865  30.220  1.00  0.00           H
ATOM   1141  CG2 THR A  79      52.613  45.663  30.682  1.00  0.00           C
ATOM   1142 1HG2 THR A  79      52.470  46.088  29.687  1.00  0.00           H
ATOM   1143 2HG2 THR A  79      51.845  46.090  31.324  1.00  0.00           H
ATOM   1144 3HG2 THR A  79      53.577  46.058  31.006  1.00  0.00           H
ATOM   1145  OG1 THR A  79      53.596  43.914  29.604  1.00  0.00           O
ATOM   1146  HG1 THR A  79      53.763  42.971  29.555  1.00  0.00           H
ATOM   1147  C   THR A  79      51.878  43.856  32.992  1.00  0.00           C
ATOM   1148  O   THR A  79      50.648  43.527  32.925  1.00  0.00           O
ATOM   1149  N   ALA A  80      52.375  44.497  34.077  1.00  0.00           N
ATOM   1150  H   ALA A  80      53.356  44.714  34.009  1.00  0.00           H
ATOM   1151  CA  ALA A  80      51.671  44.966  35.306  1.00  0.00           C
ATOM   1152  HA  ALA A  80      50.609  44.749  35.194  1.00  0.00           H
ATOM   1153  CB  ALA A  80      52.308  44.178  36.460  1.00  0.00           C
ATOM   1154  HB1 ALA A  80      52.418  43.126  36.185  1.00  0.00           H
ATOM   1155  HB2 ALA A  80      53.226  44.743  36.595  1.00  0.00           H
ATOM   1156  HB3 ALA A  80      51.656  44.380  37.305  1.00  0.00           H
ATOM   1157  C   ALA A  80      51.656  46.478  35.488  1.00  0.00           C
ATOM   1158  O   ALA A  80      52.738  47.081  35.602  1.00  0.00           O
ATOM   1159  N   LEU A  81      50.504  47.084  35.658  1.00  0.00           N
ATOM   1160  H   LEU A  81      49.636  46.564  35.574  1.00  0.00           H
ATOM   1161  CA  LEU A  81      50.361  48.402  36.238  1.00  0.00           C
ATOM   1162  HA  LEU A  81      51.274  48.958  36.042  1.00  0.00           H
ATOM   1163  CB  LEU A  81      49.195  49.037  35.447  1.00  0.00           C
ATOM   1164  HB1 LEU A  81      48.404  48.287  35.371  1.00  0.00           H
ATOM   1165  HB2 LEU A  81      49.564  49.304  34.455  1.00  0.00           H
ATOM   1166  CG  LEU A  81      48.650  50.305  36.049  1.00  0.00           C
ATOM   1167  HG  LEU A  81      48.350  50.102  37.080  1.00  0.00           H
ATOM   1168  CD1 LEU A  81      49.610  51.532  35.907  1.00  0.00           C
ATOM   1169 1HD1 LEU A  81      49.742  51.757  34.848  1.00  0.00           H
ATOM   1170 2HD1 LEU A  81      49.116  52.423  36.309  1.00  0.00           H
ATOM   1171 3HD1 LEU A  81      50.603  51.441  36.350  1.00  0.00           H
ATOM   1172  CD2 LEU A  81      47.414  50.774  35.274  1.00  0.00           C
ATOM   1173 1HD2 LEU A  81      47.687  51.072  34.258  1.00  0.00           H
ATOM   1174 2HD2 LEU A  81      46.675  49.983  35.279  1.00  0.00           H
ATOM   1175 3HD2 LEU A  81      46.961  51.645  35.760  1.00  0.00           H
ATOM   1176  C   LEU A  81      50.073  48.289  37.733  1.00  0.00           C
ATOM   1177  O   LEU A  81      49.223  47.448  38.108  1.00  0.00           O
ATOM   1178  N   ILE A  82      50.620  49.162  38.526  1.00  0.00           N
ATOM   1179  H   ILE A  82      51.223  49.855  38.104  1.00  0.00           H
ATOM   1180  CA  ILE A  82      50.288  49.221  39.947  1.00  0.00           C
ATOM   1181  HA  ILE A  82      49.853  48.290  40.328  1.00  0.00           H
ATOM   1182  CB  ILE A  82      51.559  49.525  40.791  1.00  0.00           C
ATOM   1183  HB  ILE A  82      52.039  50.429  40.399  1.00  0.00           H
ATOM   1184  CG2 ILE A  82      51.156  49.674  42.239  1.00  0.00           C
ATOM   1185 1HG2 ILE A  82      52.132  49.650  42.735  1.00  0.00           H
ATOM   1186 2HG2 ILE A  82      50.831  50.691  42.441  1.00  0.00           H
ATOM   1187 3HG2 ILE A  82      50.539  48.817  42.535  1.00  0.00           H
ATOM   1188  CG1 ILE A  82      52.576  48.353  40.646  1.00  0.00           C
ATOM   1189 1HG1 ILE A  82      52.975  48.322  39.631  1.00  0.00           H
ATOM   1190 2HG1 ILE A  82      51.984  47.479  40.897  1.00  0.00           H
ATOM   1191  CD  ILE A  82      53.820  48.318  41.523  1.00  0.00           C
ATOM   1192  HD1 ILE A  82      54.325  47.393  41.259  1.00  0.00           H
ATOM   1193  HD2 ILE A  82      54.437  49.204  41.367  1.00  0.00           H
ATOM   1194  HD3 ILE A  82      53.606  48.118  42.570  1.00  0.00           H
ATOM   1195  C   ILE A  82      49.157  50.263  40.120  1.00  0.00           C
ATOM   1196  O   ILE A  82      49.161  51.260  39.379  1.00  0.00           O
ATOM   1197  N   THR A  83      48.233  50.109  41.107  1.00  0.00           N
ATOM   1198  H   THR A  83      48.226  49.241  41.618  1.00  0.00           H
ATOM   1199  CA  THR A  83      47.023  50.932  41.260  1.00  0.00           C
ATOM   1200  HA  THR A  83      46.756  51.127  40.228  1.00  0.00           H
ATOM   1201  CB  THR A  83      45.809  50.167  41.935  1.00  0.00           C
ATOM   1202  HB  THR A  83      44.934  50.815  42.001  1.00  0.00           H
ATOM   1203  CG2 THR A  83      45.468  48.934  41.126  1.00  0.00           C
ATOM   1204 1HG2 THR A  83      46.381  48.345  41.040  1.00  0.00           H
ATOM   1205 2HG2 THR A  83      44.689  48.307  41.570  1.00  0.00           H
ATOM   1206 3HG2 THR A  83      45.085  49.290  40.173  1.00  0.00           H
ATOM   1207  OG1 THR A  83      46.200  49.791  43.277  1.00  0.00           O
ATOM   1208  HG1 THR A  83      45.437  49.685  43.845  1.00  0.00           H
ATOM   1209  C   THR A  83      47.281  52.237  41.958  1.00  0.00           C
ATOM   1210  O   THR A  83      48.347  52.629  42.454  1.00  0.00           O
ATOM   1211  N   ARG A  84      46.340  53.185  42.012  1.00  0.00           N
ATOM   1212  H   ARG A  84      45.436  52.895  41.676  1.00  0.00           H
ATOM   1213  CA  ARG A  84      46.337  54.511  42.716  1.00  0.00           C
ATOM   1214  HA  ARG A  84      47.185  54.521  43.394  1.00  0.00           H
ATOM   1215  CB  ARG A  84      46.594  55.540  41.633  1.00  0.00           C
ATOM   1216  HB1 ARG A  84      46.116  56.504  41.810  1.00  0.00           H
ATOM   1217  HB2 ARG A  84      46.343  55.084  40.679  1.00  0.00           H
ATOM   1218  CG  ARG A  84      48.067  55.922  41.561  1.00  0.00           C
ATOM   1219  HG1 ARG A  84      48.636  55.044  41.262  1.00  0.00           H
ATOM   1220  HG2 ARG A  84      48.320  56.301  42.545  1.00  0.00           H
ATOM   1221  CD  ARG A  84      48.358  57.029  40.468  1.00  0.00           C
ATOM   1222  HD1 ARG A  84      47.566  57.020  39.719  1.00  0.00           H
ATOM   1223  HD2 ARG A  84      49.304  56.850  39.946  1.00  0.00           H
ATOM   1224  NE  ARG A  84      48.469  58.459  40.976  1.00  0.00           N
ATOM   1225  HE  ARG A  84      47.608  58.979  40.858  1.00  0.00           H
ATOM   1226  CZ  ARG A  84      49.384  59.002  41.715  1.00  0.00           C
ATOM   1227  NH1 ARG A  84      50.438  58.328  42.027  1.00  0.00           N
ATOM   1228 1HH1 ARG A  84      50.619  57.405  41.637  1.00  0.00           H
ATOM   1229 2HH1 ARG A  84      51.117  58.666  42.689  1.00  0.00           H
ATOM   1230  NH2 ARG A  84      49.198  60.232  42.252  1.00  0.00           N
ATOM   1231 1HH2 ARG A  84      48.286  60.664  42.156  1.00  0.00           H
ATOM   1232 2HH2 ARG A  84      49.946  60.602  42.827  1.00  0.00           H
ATOM   1233  C   ARG A  84      45.048  54.760  43.545  1.00  0.00           C
ATOM   1234  O   ARG A  84      44.262  55.597  43.091  1.00  0.00           O
ATOM   1235  N   PRO A  85      44.904  54.027  44.654  1.00  0.00           N
ATOM   1236  CD  PRO A  85      45.731  53.002  45.152  1.00  0.00           C
ATOM   1237  HD1 PRO A  85      46.748  53.336  45.346  1.00  0.00           H
ATOM   1238  HD2 PRO A  85      45.735  52.253  44.357  1.00  0.00           H
ATOM   1239  CG  PRO A  85      45.051  52.480  46.458  1.00  0.00           C
ATOM   1240  HG1 PRO A  85      45.531  52.987  47.301  1.00  0.00           H
ATOM   1241  HG2 PRO A  85      45.102  51.388  46.506  1.00  0.00           H
ATOM   1242  CB  PRO A  85      43.628  52.938  46.416  1.00  0.00           C
ATOM   1243  HB1 PRO A  85      43.115  53.103  47.357  1.00  0.00           H
ATOM   1244  HB2 PRO A  85      43.128  52.158  45.839  1.00  0.00           H
ATOM   1245  CA  PRO A  85      43.721  54.178  45.534  1.00  0.00           C
ATOM   1246  HA  PRO A  85      42.803  54.345  44.982  1.00  0.00           H
ATOM   1247  C   PRO A  85      43.968  55.487  46.418  1.00  0.00           C
ATOM   1248  O   PRO A  85      45.082  55.789  46.780  1.00  0.00           O
ATOM   1249  N   TRP A  86      42.959  56.312  46.603  1.00  0.00           N
ATOM   1250  H   TRP A  86      42.058  56.048  46.228  1.00  0.00           H
ATOM   1251  CA  TRP A  86      43.096  57.679  47.165  1.00  0.00           C
ATOM   1252  HA  TRP A  86      44.036  58.103  46.799  1.00  0.00           H
ATOM   1253  CB  TRP A  86      41.951  58.507  46.690  1.00  0.00           C
ATOM   1254  HB1 TRP A  86      42.084  58.562  45.606  1.00  0.00           H
ATOM   1255  HB2 TRP A  86      42.036  59.522  47.062  1.00  0.00           H
ATOM   1256  CG  TRP A  86      40.563  57.980  46.877  1.00  0.00           C
ATOM   1257  CD1 TRP A  86      39.802  57.612  45.837  1.00  0.00           C
ATOM   1258  HD1 TRP A  86      40.177  57.522  44.827  1.00  0.00           H
ATOM   1259  NE1 TRP A  86      38.534  57.361  46.296  1.00  0.00           N
ATOM   1260  HE1 TRP A  86      37.729  57.080  45.734  1.00  0.00           H
ATOM   1261  CE2 TRP A  86      38.370  57.622  47.629  1.00  0.00           C
ATOM   1262  CZ2 TRP A  86      37.289  57.436  48.459  1.00  0.00           C
ATOM   1263  HZ2 TRP A  86      36.431  56.912  48.059  1.00  0.00           H
ATOM   1264  CH2 TRP A  86      37.408  57.848  49.833  1.00  0.00           C
ATOM   1265  HH2 TRP A  86      36.616  57.775  50.555  1.00  0.00           H
ATOM   1266  CZ3 TRP A  86      38.686  58.308  50.329  1.00  0.00           C
ATOM   1267  HZ3 TRP A  86      38.730  58.675  51.344  1.00  0.00           H
ATOM   1268  CE3 TRP A  86      39.813  58.333  49.489  1.00  0.00           C
ATOM   1269  HE3 TRP A  86      40.750  58.643  49.929  1.00  0.00           H
ATOM   1270  CD2 TRP A  86      39.690  57.993  48.055  1.00  0.00           C
ATOM   1271  C   TRP A  86      43.250  57.677  48.662  1.00  0.00           C
ATOM   1272  O   TRP A  86      43.800  58.632  49.188  1.00  0.00           O
ATOM   1273  N   SER A  87      42.865  56.629  49.476  1.00  0.00           N
ATOM   1274  H   SER A  87      42.370  55.819  49.145  1.00  0.00           H
ATOM   1275  CA  SER A  87      43.011  56.759  50.922  1.00  0.00           C
ATOM   1276  HA  SER A  87      42.579  57.680  51.329  1.00  0.00           H
ATOM   1277  CB  SER A  87      42.285  55.687  51.663  1.00  0.00           C
ATOM   1278  HB1 SER A  87      42.477  54.710  51.216  1.00  0.00           H
ATOM   1279  HB2 SER A  87      41.210  55.788  51.507  1.00  0.00           H
ATOM   1280  OG  SER A  87      42.541  55.708  53.037  1.00  0.00           O
ATOM   1281  HG  SER A  87      41.794  56.196  53.402  1.00  0.00           H
ATOM   1282  C   SER A  87      44.543  56.595  51.268  1.00  0.00           C
ATOM   1283  O   SER A  87      45.136  55.614  50.811  1.00  0.00           O
ATOM   1284  N   PRO A  88      45.072  57.439  52.199  1.00  0.00           N
ATOM   1285  CD  PRO A  88      44.538  58.737  52.598  1.00  0.00           C
ATOM   1286  HD1 PRO A  88      43.942  58.582  53.504  1.00  0.00           H
ATOM   1287  HD2 PRO A  88      43.942  59.223  51.828  1.00  0.00           H
ATOM   1288  CG  PRO A  88      45.767  59.607  53.013  1.00  0.00           C
ATOM   1289  HG1 PRO A  88      45.485  60.325  53.771  1.00  0.00           H
ATOM   1290  HG2 PRO A  88      46.187  60.085  52.127  1.00  0.00           H
ATOM   1291  CB  PRO A  88      46.716  58.545  53.421  1.00  0.00           C
ATOM   1292  HB1 PRO A  88      46.502  58.216  54.441  1.00  0.00           H
ATOM   1293  HB2 PRO A  88      47.766  58.835  53.337  1.00  0.00           H
ATOM   1294  CA  PRO A  88      46.493  57.340  52.503  1.00  0.00           C
ATOM   1295  HA  PRO A  88      47.019  57.472  51.558  1.00  0.00           H
ATOM   1296  C   PRO A  88      46.954  56.043  53.162  1.00  0.00           C
ATOM   1297  O   PRO A  88      48.123  55.748  53.089  1.00  0.00           O
ATOM   1298  N   ALA A  89      46.006  55.251  53.664  1.00  0.00           N
ATOM   1299  H   ALA A  89      45.073  55.640  53.604  1.00  0.00           H
ATOM   1300  CA  ALA A  89      46.239  54.037  54.490  1.00  0.00           C
ATOM   1301  HA  ALA A  89      47.173  54.145  55.041  1.00  0.00           H
ATOM   1302  CB  ALA A  89      45.060  53.767  55.506  1.00  0.00           C
ATOM   1303  HB1 ALA A  89      45.237  52.841  56.060  1.00  0.00           H
ATOM   1304  HB2 ALA A  89      44.962  54.650  56.134  1.00  0.00           H
ATOM   1305  HB3 ALA A  89      44.090  53.612  55.032  1.00  0.00           H
ATOM   1306  C   ALA A  89      46.597  52.831  53.558  1.00  0.00           C
ATOM   1307  O   ALA A  89      47.416  51.952  53.849  1.00  0.00           O
ATOM   1308  N   ARG A  90      46.179  52.999  52.262  1.00  0.00           N
ATOM   1309  H   ARG A  90      45.726  53.876  52.054  1.00  0.00           H
ATOM   1310  CA  ARG A  90      46.395  52.036  51.173  1.00  0.00           C
ATOM   1311  HA  ARG A  90      46.586  51.072  51.628  1.00  0.00           H
ATOM   1312  CB  ARG A  90      45.229  51.894  50.234  1.00  0.00           C
ATOM   1313  HB1 ARG A  90      45.589  51.217  49.455  1.00  0.00           H
ATOM   1314  HB2 ARG A  90      45.043  52.850  49.756  1.00  0.00           H
ATOM   1315  CG  ARG A  90      43.921  51.474  50.896  1.00  0.00           C
ATOM   1316  HG1 ARG A  90      43.644  52.274  51.587  1.00  0.00           H
ATOM   1317  HG2 ARG A  90      44.207  50.641  51.530  1.00  0.00           H
ATOM   1318  CD  ARG A  90      42.911  51.025  49.919  1.00  0.00           C
ATOM   1319  HD1 ARG A  90      42.587  51.888  49.331  1.00  0.00           H
ATOM   1320  HD2 ARG A  90      42.014  50.758  50.481  1.00  0.00           H
ATOM   1321  NE  ARG A  90      43.466  49.790  49.157  1.00  0.00           N
ATOM   1322  HE  ARG A  90      44.292  49.338  49.535  1.00  0.00           H
ATOM   1323  CZ  ARG A  90      43.195  49.180  48.030  1.00  0.00           C
ATOM   1324  NH1 ARG A  90      42.265  49.681  47.250  1.00  0.00           N
ATOM   1325 1HH1 ARG A  90      41.965  50.638  47.350  1.00  0.00           H
ATOM   1326 2HH1 ARG A  90      42.051  49.359  46.317  1.00  0.00           H
ATOM   1327  NH2 ARG A  90      43.778  48.031  47.804  1.00  0.00           N
ATOM   1328 1HH2 ARG A  90      44.250  47.578  48.563  1.00  0.00           H
ATOM   1329 2HH2 ARG A  90      43.356  47.476  47.076  1.00  0.00           H
ATOM   1330  C   ARG A  90      47.753  52.371  50.405  1.00  0.00           C
ATOM   1331  O   ARG A  90      48.271  51.665  49.517  1.00  0.00           O
ATOM   1332  N   ARG A  91      48.387  53.508  50.660  1.00  0.00           N
ATOM   1333  H   ARG A  91      48.007  54.118  51.364  1.00  0.00           H
ATOM   1334  CA  ARG A  91      49.728  53.824  50.033  1.00  0.00           C
ATOM   1335  HA  ARG A  91      49.555  53.765  48.955  1.00  0.00           H
ATOM   1336  CB  ARG A  91      50.164  55.231  50.412  1.00  0.00           C
ATOM   1337  HB1 ARG A  91      51.112  55.498  49.929  1.00  0.00           H
ATOM   1338  HB2 ARG A  91      50.347  55.311  51.486  1.00  0.00           H
ATOM   1339  CG  ARG A  91      49.195  56.341  49.983  1.00  0.00           C
ATOM   1340  HG1 ARG A  91      48.180  56.121  50.300  1.00  0.00           H
ATOM   1341  HG2 ARG A  91      49.150  56.365  48.891  1.00  0.00           H
ATOM   1342  CD  ARG A  91      49.613  57.722  50.415  1.00  0.00           C
ATOM   1343  HD1 ARG A  91      50.570  58.000  49.984  1.00  0.00           H
ATOM   1344  HD2 ARG A  91      49.653  57.762  51.502  1.00  0.00           H
ATOM   1345  NE  ARG A  91      48.741  58.737  49.901  1.00  0.00           N
ATOM   1346  HE  ARG A  91      47.903  58.425  49.434  1.00  0.00           H
ATOM   1347  CZ  ARG A  91      48.802  59.993  50.330  1.00  0.00           C
ATOM   1348  NH1 ARG A  91      49.699  60.510  51.123  1.00  0.00           N
ATOM   1349 1HH1 ARG A  91      50.420  59.904  51.483  1.00  0.00           H
ATOM   1350 2HH1 ARG A  91      49.524  61.375  51.618  1.00  0.00           H
ATOM   1351  NH2 ARG A  91      47.957  60.855  49.972  1.00  0.00           N
ATOM   1352 1HH2 ARG A  91      47.343  60.659  49.190  1.00  0.00           H
ATOM   1353 2HH2 ARG A  91      47.926  61.766  50.412  1.00  0.00           H
ATOM   1354  C   ARG A  91      50.905  52.894  50.342  1.00  0.00           C
ATOM   1355  O   ARG A  91      51.703  52.715  49.388  1.00  0.00           O
ATOM   1356  N   PRO A  92      50.964  52.255  51.483  1.00  0.00           N
ATOM   1357  CD  PRO A  92      50.514  52.827  52.766  1.00  0.00           C
ATOM   1358  HD1 PRO A  92      49.489  53.186  52.672  1.00  0.00           H
ATOM   1359  HD2 PRO A  92      51.163  53.662  53.039  1.00  0.00           H
ATOM   1360  CG  PRO A  92      50.577  51.617  53.690  1.00  0.00           C
ATOM   1361  HG1 PRO A  92      49.782  50.894  53.512  1.00  0.00           H
ATOM   1362  HG2 PRO A  92      50.577  51.979  54.719  1.00  0.00           H
ATOM   1363  CB  PRO A  92      51.933  50.960  53.300  1.00  0.00           C
ATOM   1364  HB1 PRO A  92      51.935  49.901  53.581  1.00  0.00           H
ATOM   1365  HB2 PRO A  92      52.852  51.472  53.577  1.00  0.00           H
ATOM   1366  CA  PRO A  92      51.757  51.039  51.793  1.00  0.00           C
ATOM   1367  HA  PRO A  92      52.730  51.320  51.392  1.00  0.00           H
ATOM   1368  C   PRO A  92      51.337  49.800  51.046  1.00  0.00           C
ATOM   1369  O   PRO A  92      52.234  49.049  50.636  1.00  0.00           O
ATOM   1370  N   GLU A  93      50.099  49.612  50.743  1.00  0.00           N
ATOM   1371  H   GLU A  93      49.375  50.312  50.705  1.00  0.00           H
ATOM   1372  CA  GLU A  93      49.581  48.379  50.125  1.00  0.00           C
ATOM   1373  HA  GLU A  93      49.976  47.480  50.600  1.00  0.00           H
ATOM   1374  CB  GLU A  93      48.089  48.412  50.117  1.00  0.00           C
ATOM   1375  HB1 GLU A  93      47.682  47.828  49.292  1.00  0.00           H
ATOM   1376  HB2 GLU A  93      47.752  49.431  49.925  1.00  0.00           H
ATOM   1377  CG  GLU A  93      47.493  47.965  51.450  1.00  0.00           C
ATOM   1378  HG1 GLU A  93      48.084  48.363  52.277  1.00  0.00           H
ATOM   1379  HG2 GLU A  93      47.601  46.875  51.484  1.00  0.00           H
ATOM   1380  CD  GLU A  93      46.114  48.417  51.594  1.00  0.00           C
ATOM   1381  OE1 GLU A  93      45.629  48.741  52.731  1.00  0.00           O
ATOM   1382  OE2 GLU A  93      45.417  48.479  50.556  1.00  0.00           O
ATOM   1383  C   GLU A  93      50.166  48.381  48.631  1.00  0.00           C
ATOM   1384  O   GLU A  93      50.943  47.463  48.300  1.00  0.00           O
ATOM   1385  N   VAL A  94      49.991  49.426  47.837  1.00  0.00           N
ATOM   1386  H   VAL A  94      49.429  50.161  48.257  1.00  0.00           H
ATOM   1387  CA  VAL A  94      50.519  49.683  46.481  1.00  0.00           C
ATOM   1388  HA  VAL A  94      50.282  48.755  45.971  1.00  0.00           H
ATOM   1389  CB  VAL A  94      49.781  50.826  45.788  1.00  0.00           C
ATOM   1390  HB  VAL A  94      50.166  50.930  44.772  1.00  0.00           H
ATOM   1391  CG1 VAL A  94      48.215  50.584  45.780  1.00  0.00           C
ATOM   1392 1HG1 VAL A  94      47.695  50.845  46.700  1.00  0.00           H
ATOM   1393 2HG1 VAL A  94      47.790  51.153  44.953  1.00  0.00           H
ATOM   1394 3HG1 VAL A  94      48.007  49.555  45.498  1.00  0.00           H
ATOM   1395  CG2 VAL A  94      49.899  52.243  46.372  1.00  0.00           C
ATOM   1396 1HG2 VAL A  94      49.468  52.252  47.370  1.00  0.00           H
ATOM   1397 2HG2 VAL A  94      50.989  52.374  46.414  1.00  0.00           H
ATOM   1398 3HG2 VAL A  94      49.461  52.985  45.701  1.00  0.00           H
ATOM   1399  C   VAL A  94      52.048  49.834  46.382  1.00  0.00           C
ATOM   1400  O   VAL A  94      52.524  50.066  45.244  1.00  0.00           O
ATOM   1401  N   ASP A  95      52.802  49.721  47.491  1.00  0.00           N
ATOM   1402  H   ASP A  95      52.278  49.745  48.354  1.00  0.00           H
ATOM   1403  CA  ASP A  95      54.241  49.623  47.574  1.00  0.00           C
ATOM   1404  HA  ASP A  95      54.615  49.830  46.574  1.00  0.00           H
ATOM   1405  CB  ASP A  95      54.803  50.611  48.664  1.00  0.00           C
ATOM   1406  HB1 ASP A  95      54.719  50.032  49.575  1.00  0.00           H
ATOM   1407  HB2 ASP A  95      54.190  51.495  48.777  1.00  0.00           H
ATOM   1408  CG  ASP A  95      56.257  51.020  48.374  1.00  0.00           C
ATOM   1409  OD1 ASP A  95      56.324  52.047  47.638  1.00  0.00           O
ATOM   1410  OD2 ASP A  95      57.245  50.335  48.690  1.00  0.00           O
ATOM   1411  C   ASP A  95      54.558  48.174  47.850  1.00  0.00           C
ATOM   1412  O   ASP A  95      55.577  47.680  47.501  1.00  0.00           O
ATOM   1413  N   GLY A  96      53.714  47.552  48.723  1.00  0.00           N
ATOM   1414  H   GLY A  96      53.047  48.078  49.281  1.00  0.00           H
ATOM   1415  CA  GLY A  96      53.792  46.195  49.253  1.00  0.00           C
ATOM   1416  HA1 GLY A  96      53.236  46.235  50.181  1.00  0.00           H
ATOM   1417  HA2 GLY A  96      54.852  46.046  49.480  1.00  0.00           H
ATOM   1418  C   GLY A  96      53.441  45.041  48.348  1.00  0.00           C
ATOM   1419  O   GLY A  96      53.471  43.926  48.757  1.00  0.00           O
ATOM   1420  N   VAL A  97      53.083  45.393  47.124  1.00  0.00           N
ATOM   1421  H   VAL A  97      52.935  46.380  46.937  1.00  0.00           H
ATOM   1422  CA  VAL A  97      52.722  44.540  46.008  1.00  0.00           C
ATOM   1423  HA  VAL A  97      52.504  43.536  46.366  1.00  0.00           H
ATOM   1424  CB  VAL A  97      51.424  45.103  45.354  1.00  0.00           C
ATOM   1425  HB  VAL A  97      50.691  45.255  46.147  1.00  0.00           H
ATOM   1426  CG1 VAL A  97      51.609  46.454  44.648  1.00  0.00           C
ATOM   1427 1HG1 VAL A  97      52.413  46.382  43.926  1.00  0.00           H
ATOM   1428 2HG1 VAL A  97      50.694  46.681  44.098  1.00  0.00           H
ATOM   1429 3HG1 VAL A  97      51.711  47.242  45.407  1.00  0.00           H
ATOM   1430  CG2 VAL A  97      50.803  44.198  44.191  1.00  0.00           C
ATOM   1431 1HG2 VAL A  97      50.463  43.270  44.652  1.00  0.00           H
ATOM   1432 2HG2 VAL A  97      49.971  44.664  43.665  1.00  0.00           H
ATOM   1433 3HG2 VAL A  97      51.593  44.038  43.454  1.00  0.00           H
ATOM   1434  C   VAL A  97      53.890  44.341  45.056  1.00  0.00           C
ATOM   1435  O   VAL A  97      54.064  43.216  44.521  1.00  0.00           O
ATOM   1436  N   ARG A  98      54.793  45.359  44.931  1.00  0.00           N
ATOM   1437  H   ARG A  98      54.775  46.119  45.598  1.00  0.00           H
ATOM   1438  CA  ARG A  98      55.798  45.486  43.898  1.00  0.00           C
ATOM   1439  HA  ARG A  98      55.334  45.389  42.911  1.00  0.00           H
ATOM   1440  CB  ARG A  98      56.511  46.807  44.075  1.00  0.00           C
ATOM   1441  HB1 ARG A  98      56.985  46.873  45.057  1.00  0.00           H
ATOM   1442  HB2 ARG A  98      55.726  47.556  44.186  1.00  0.00           H
ATOM   1443  CG  ARG A  98      57.498  47.180  42.936  1.00  0.00           C
ATOM   1444  HG1 ARG A  98      56.898  47.601  42.120  1.00  0.00           H
ATOM   1445  HG2 ARG A  98      58.122  46.331  42.650  1.00  0.00           H
ATOM   1446  CD  ARG A  98      58.423  48.287  43.398  1.00  0.00           C
ATOM   1447  HD1 ARG A  98      59.093  48.540  42.580  1.00  0.00           H
ATOM   1448  HD2 ARG A  98      59.072  47.902  44.192  1.00  0.00           H
ATOM   1449  NE  ARG A  98      57.765  49.487  43.773  1.00  0.00           N
ATOM   1450  HE  ARG A  98      57.204  49.965  43.081  1.00  0.00           H
ATOM   1451  CZ  ARG A  98      57.496  50.039  44.928  1.00  0.00           C
ATOM   1452  NH1 ARG A  98      56.597  51.021  44.980  1.00  0.00           N
ATOM   1453 1HH1 ARG A  98      56.367  51.386  44.067  1.00  0.00           H
ATOM   1454 2HH1 ARG A  98      56.336  51.417  45.875  1.00  0.00           H
ATOM   1455  NH2 ARG A  98      58.021  49.618  46.079  1.00  0.00           N
ATOM   1456 1HH2 ARG A  98      58.709  48.878  46.082  1.00  0.00           H
ATOM   1457 2HH2 ARG A  98      57.701  49.920  46.987  1.00  0.00           H
ATOM   1458  C   ARG A  98      56.754  44.233  43.948  1.00  0.00           C
ATOM   1459  O   ARG A  98      57.009  43.719  42.892  1.00  0.00           O
ATOM   1460  N   LYS A  99      57.391  43.846  45.027  1.00  0.00           N
ATOM   1461  H   LYS A  99      57.456  44.493  45.807  1.00  0.00           H
ATOM   1462  CA  LYS A  99      58.235  42.650  45.091  1.00  0.00           C
ATOM   1463  HA  LYS A  99      59.043  42.692  44.357  1.00  0.00           H
ATOM   1464  CB  LYS A  99      59.057  42.544  46.410  1.00  0.00           C
ATOM   1465  HB1 LYS A  99      58.360  42.299  47.214  1.00  0.00           H
ATOM   1466  HB2 LYS A  99      59.451  43.533  46.624  1.00  0.00           H
ATOM   1467  CG  LYS A  99      60.246  41.551  46.252  1.00  0.00           C
ATOM   1468  HG1 LYS A  99      60.970  41.905  45.514  1.00  0.00           H
ATOM   1469  HG2 LYS A  99      59.900  40.552  45.986  1.00  0.00           H
ATOM   1470  CD  LYS A  99      60.995  41.222  47.499  1.00  0.00           C
ATOM   1471  HD1 LYS A  99      60.386  40.687  48.224  1.00  0.00           H
ATOM   1472  HD2 LYS A  99      61.229  42.178  47.964  1.00  0.00           H
ATOM   1473  CE  LYS A  99      62.336  40.466  47.108  1.00  0.00           C
ATOM   1474  HE1 LYS A  99      63.106  40.697  47.833  1.00  0.00           H
ATOM   1475  HE2 LYS A  99      62.724  40.932  46.204  1.00  0.00           H
ATOM   1476  NZ  LYS A  99      62.143  38.950  46.973  1.00  0.00           N
ATOM   1477  HZ1 LYS A  99      61.527  38.680  47.717  1.00  0.00           H
ATOM   1478  HZ2 LYS A  99      61.697  38.656  46.106  1.00  0.00           H
ATOM   1479  HZ3 LYS A  99      63.012  38.474  47.126  1.00  0.00           H
ATOM   1480  C   LYS A  99      57.530  41.347  44.796  1.00  0.00           C
ATOM   1481  O   LYS A  99      58.112  40.532  44.070  1.00  0.00           O
ATOM   1482  N   ALA A 100      56.227  41.158  45.092  1.00  0.00           N
ATOM   1483  H   ALA A 100      55.733  41.864  45.624  1.00  0.00           H
ATOM   1484  CA  ALA A 100      55.401  39.996  44.674  1.00  0.00           C
ATOM   1485  HA  ALA A 100      55.925  39.108  45.010  1.00  0.00           H
ATOM   1486  CB  ALA A 100      54.009  40.164  45.275  1.00  0.00           C
ATOM   1487  HB1 ALA A 100      53.452  40.874  44.668  1.00  0.00           H
ATOM   1488  HB2 ALA A 100      53.513  39.207  45.100  1.00  0.00           H
ATOM   1489  HB3 ALA A 100      53.992  40.466  46.315  1.00  0.00           H
ATOM   1490  C   ALA A 100      55.348  39.959  43.122  1.00  0.00           C
ATOM   1491  O   ALA A 100      55.432  38.898  42.538  1.00  0.00           O
ATOM   1492  N   LEU A 101      55.171  41.110  42.438  1.00  0.00           N
ATOM   1493  H   LEU A 101      55.119  41.984  42.943  1.00  0.00           H
ATOM   1494  CA  LEU A 101      55.191  41.251  40.986  1.00  0.00           C
ATOM   1495  HA  LEU A 101      54.446  40.536  40.644  1.00  0.00           H
ATOM   1496  CB  LEU A 101      54.705  42.723  40.612  1.00  0.00           C
ATOM   1497  HB1 LEU A 101      54.784  42.807  39.531  1.00  0.00           H
ATOM   1498  HB2 LEU A 101      55.417  43.457  41.006  1.00  0.00           H
ATOM   1499  CG  LEU A 101      53.310  43.005  41.209  1.00  0.00           C
ATOM   1500  HG  LEU A 101      53.346  43.192  42.275  1.00  0.00           H
ATOM   1501  CD1 LEU A 101      52.936  44.310  40.538  1.00  0.00           C
ATOM   1502 1HD1 LEU A 101      53.518  45.118  40.985  1.00  0.00           H
ATOM   1503 2HD1 LEU A 101      53.075  44.270  39.461  1.00  0.00           H
ATOM   1504 3HD1 LEU A 101      51.890  44.513  40.748  1.00  0.00           H
ATOM   1505  CD2 LEU A 101      52.262  41.922  40.921  1.00  0.00           C
ATOM   1506 1HD2 LEU A 101      51.302  42.247  41.301  1.00  0.00           H
ATOM   1507 2HD2 LEU A 101      52.146  41.686  39.860  1.00  0.00           H
ATOM   1508 3HD2 LEU A 101      52.577  41.051  41.500  1.00  0.00           H
ATOM   1509  C   LEU A 101      56.598  40.916  40.388  1.00  0.00           C
ATOM   1510  O   LEU A 101      56.746  40.414  39.240  1.00  0.00           O
ATOM   1511  N   GLN A 102      57.627  41.150  41.147  1.00  0.00           N
ATOM   1512  H   GLN A 102      57.397  41.561  42.044  1.00  0.00           H
ATOM   1513  CA  GLN A 102      59.028  41.029  40.696  1.00  0.00           C
ATOM   1514  HA  GLN A 102      59.032  41.216  39.623  1.00  0.00           H
ATOM   1515  CB  GLN A 102      59.758  42.247  41.315  1.00  0.00           C
ATOM   1516  HB1 GLN A 102      59.623  42.132  42.397  1.00  0.00           H
ATOM   1517  HB2 GLN A 102      59.274  43.199  41.118  1.00  0.00           H
ATOM   1518  CG  GLN A 102      61.208  42.409  41.038  1.00  0.00           C
ATOM   1519  HG1 GLN A 102      61.316  42.707  39.997  1.00  0.00           H
ATOM   1520  HG2 GLN A 102      61.645  41.432  41.244  1.00  0.00           H
ATOM   1521  CD  GLN A 102      61.904  43.494  41.822  1.00  0.00           C
ATOM   1522  OE1 GLN A 102      61.930  44.647  41.369  1.00  0.00           O
ATOM   1523  NE2 GLN A 102      62.358  43.122  43.001  1.00  0.00           N
ATOM   1524 1HE2 GLN A 102      62.272  42.144  43.251  1.00  0.00           H
ATOM   1525 2HE2 GLN A 102      62.751  43.861  43.571  1.00  0.00           H
ATOM   1526  C   GLN A 102      59.628  39.646  40.971  1.00  0.00           C
ATOM   1527  O   GLN A 102      60.388  39.180  40.123  1.00  0.00           O
ATOM   1528  N   ASP A 103      59.311  39.030  42.103  1.00  0.00           N
ATOM   1529  H   ASP A 103      58.816  39.589  42.790  1.00  0.00           H
ATOM   1530  CA  ASP A 103      59.367  37.616  42.230  1.00  0.00           C
ATOM   1531  HA  ASP A 103      60.363  37.179  42.198  1.00  0.00           H
ATOM   1532  CB  ASP A 103      58.790  37.316  43.650  1.00  0.00           C
ATOM   1533  HB1 ASP A 103      58.692  36.235  43.719  1.00  0.00           H
ATOM   1534  HB2 ASP A 103      57.819  37.815  43.721  1.00  0.00           H
ATOM   1535  CG  ASP A 103      59.774  37.684  44.786  1.00  0.00           C
ATOM   1536  OD1 ASP A 103      59.358  37.556  45.984  1.00  0.00           O
ATOM   1537  OD2 ASP A 103      60.940  38.040  44.549  1.00  0.00           O
ATOM   1538  C   ASP A 103      58.397  36.931  41.210  1.00  0.00           C
ATOM   1539  O   ASP A 103      58.870  35.918  40.689  1.00  0.00           O
ATOM   1540  N   LEU A 104      57.256  37.468  40.884  1.00  0.00           N
ATOM   1541  H   LEU A 104      56.871  38.175  41.495  1.00  0.00           H
ATOM   1542  CA  LEU A 104      56.445  36.799  39.726  1.00  0.00           C
ATOM   1543  HA  LEU A 104      56.298  35.724  39.802  1.00  0.00           H
ATOM   1544  CB  LEU A 104      54.967  37.303  39.840  1.00  0.00           C
ATOM   1545  HB1 LEU A 104      55.002  38.398  39.751  1.00  0.00           H
ATOM   1546  HB2 LEU A 104      54.578  37.091  40.826  1.00  0.00           H
ATOM   1547  CG  LEU A 104      53.911  36.750  38.790  1.00  0.00           C
ATOM   1548  HG  LEU A 104      54.234  37.212  37.849  1.00  0.00           H
ATOM   1549  CD1 LEU A 104      53.854  35.248  38.480  1.00  0.00           C
ATOM   1550 1HD1 LEU A 104      54.884  34.891  38.424  1.00  0.00           H
ATOM   1551 2HD1 LEU A 104      53.200  34.746  39.174  1.00  0.00           H
ATOM   1552 3HD1 LEU A 104      53.340  35.154  37.528  1.00  0.00           H
ATOM   1553  CD2 LEU A 104      52.524  37.399  39.193  1.00  0.00           C
ATOM   1554 1HD2 LEU A 104      51.784  37.136  38.441  1.00  0.00           H
ATOM   1555 2HD2 LEU A 104      52.166  36.899  40.084  1.00  0.00           H
ATOM   1556 3HD2 LEU A 104      52.545  38.482  39.259  1.00  0.00           H
ATOM   1557  C   LEU A 104      57.099  37.123  38.396  1.00  0.00           C
ATOM   1558  O   LEU A 104      56.684  36.544  37.422  1.00  0.00           O
ATOM   1559  N   GLY A 105      58.024  38.050  38.308  1.00  0.00           N
ATOM   1560  H   GLY A 105      58.227  38.528  39.171  1.00  0.00           H
ATOM   1561  CA  GLY A 105      58.925  38.377  37.225  1.00  0.00           C
ATOM   1562  HA1 GLY A 105      59.246  37.441  36.764  1.00  0.00           H
ATOM   1563  HA2 GLY A 105      59.804  38.902  37.590  1.00  0.00           H
ATOM   1564  C   GLY A 105      58.291  39.178  36.116  1.00  0.00           C
ATOM   1565  O   GLY A 105      58.586  38.919  34.957  1.00  0.00           O
ATOM   1566  N   LEU A 106      57.261  39.994  36.450  1.00  0.00           N
ATOM   1567  H   LEU A 106      56.967  40.098  37.413  1.00  0.00           H
ATOM   1568  CA  LEU A 106      56.642  40.924  35.482  1.00  0.00           C
ATOM   1569  HA  LEU A 106      56.382  40.405  34.548  1.00  0.00           H
ATOM   1570  CB  LEU A 106      55.243  41.354  36.059  1.00  0.00           C
ATOM   1571  HB1 LEU A 106      54.771  41.981  35.297  1.00  0.00           H
ATOM   1572  HB2 LEU A 106      55.426  41.922  36.957  1.00  0.00           H
ATOM   1573  CG  LEU A 106      54.329  40.169  36.344  1.00  0.00           C
ATOM   1574  HG  LEU A 106      54.860  39.240  36.602  1.00  0.00           H
ATOM   1575  CD1 LEU A 106      53.429  40.368  37.536  1.00  0.00           C
ATOM   1576 1HD1 LEU A 106      52.993  41.370  37.626  1.00  0.00           H
ATOM   1577 2HD1 LEU A 106      52.545  39.748  37.393  1.00  0.00           H
ATOM   1578 3HD1 LEU A 106      53.943  40.288  38.489  1.00  0.00           H
ATOM   1579  CD2 LEU A 106      53.455  39.832  35.021  1.00  0.00           C
ATOM   1580 1HD2 LEU A 106      54.099  39.933  34.151  1.00  0.00           H
ATOM   1581 2HD2 LEU A 106      52.882  38.907  35.122  1.00  0.00           H
ATOM   1582 3HD2 LEU A 106      52.636  40.561  34.972  1.00  0.00           H
ATOM   1583  C   LEU A 106      57.455  42.229  35.193  1.00  0.00           C
ATOM   1584  O   LEU A 106      58.415  42.612  35.923  1.00  0.00           O
ATOM   1585  N   ARG A 107      57.023  42.984  34.230  1.00  0.00           N
ATOM   1586  H   ARG A 107      56.275  42.657  33.640  1.00  0.00           H
ATOM   1587  CA  ARG A 107      57.490  44.359  33.989  1.00  0.00           C
ATOM   1588  HA  ARG A 107      58.442  44.491  34.502  1.00  0.00           H
ATOM   1589  CB  ARG A 107      57.562  44.429  32.477  1.00  0.00           C
ATOM   1590  HB1 ARG A 107      56.559  44.191  32.112  1.00  0.00           H
ATOM   1591  HB2 ARG A 107      58.279  43.717  32.070  1.00  0.00           H
ATOM   1592  CG  ARG A 107      58.125  45.719  31.824  1.00  0.00           C
ATOM   1593  HG1 ARG A 107      59.082  45.882  32.327  1.00  0.00           H
ATOM   1594  HG2 ARG A 107      57.536  46.615  32.032  1.00  0.00           H
ATOM   1595  CD  ARG A 107      58.458  45.632  30.320  1.00  0.00           C
ATOM   1596  HD1 ARG A 107      59.110  44.767  30.174  1.00  0.00           H
ATOM   1597  HD2 ARG A 107      58.995  46.486  29.929  1.00  0.00           H
ATOM   1598  NE  ARG A 107      57.201  45.577  29.572  1.00  0.00           N
ATOM   1599  HE  ARG A 107      56.973  44.698  29.140  1.00  0.00           H
ATOM   1600  CZ  ARG A 107      56.398  46.520  29.183  1.00  0.00           C
ATOM   1601  NH1 ARG A 107      55.254  46.186  28.594  1.00  0.00           N
ATOM   1602 1HH1 ARG A 107      54.925  45.231  28.558  1.00  0.00           H
ATOM   1603 2HH1 ARG A 107      54.619  46.955  28.418  1.00  0.00           H
ATOM   1604  NH2 ARG A 107      56.465  47.773  29.563  1.00  0.00           N
ATOM   1605 1HH2 ARG A 107      57.243  48.068  30.127  1.00  0.00           H
ATOM   1606 2HH2 ARG A 107      55.666  48.378  29.423  1.00  0.00           H
ATOM   1607  C   ARG A 107      56.504  45.251  34.649  1.00  0.00           C
ATOM   1608  O   ARG A 107      55.310  45.059  34.518  1.00  0.00           O
ATOM   1609  N   ILE A 108      56.999  46.110  35.518  1.00  0.00           N
ATOM   1610  H   ILE A 108      57.974  46.297  35.388  1.00  0.00           H
ATOM   1611  CA  ILE A 108      56.167  46.911  36.402  1.00  0.00           C
ATOM   1612  HA  ILE A 108      55.207  46.390  36.424  1.00  0.00           H
ATOM   1613  CB  ILE A 108      56.600  46.780  37.897  1.00  0.00           C
ATOM   1614  HB  ILE A 108      57.549  47.316  37.992  1.00  0.00           H
ATOM   1615  CG2 ILE A 108      55.586  47.349  38.815  1.00  0.00           C
ATOM   1616 1HG2 ILE A 108      55.938  47.366  39.846  1.00  0.00           H
ATOM   1617 2HG2 ILE A 108      55.438  48.392  38.530  1.00  0.00           H
ATOM   1618 3HG2 ILE A 108      54.586  46.945  38.654  1.00  0.00           H
ATOM   1619  CG1 ILE A 108      56.822  45.353  38.332  1.00  0.00           C
ATOM   1620 1HG1 ILE A 108      57.624  44.955  37.724  1.00  0.00           H
ATOM   1621 2HG1 ILE A 108      55.909  44.776  38.203  1.00  0.00           H
ATOM   1622  CD  ILE A 108      57.424  45.166  39.743  1.00  0.00           C
ATOM   1623  HD1 ILE A 108      58.333  45.764  39.811  1.00  0.00           H
ATOM   1624  HD2 ILE A 108      56.700  45.369  40.530  1.00  0.00           H
ATOM   1625  HD3 ILE A 108      57.674  44.106  39.834  1.00  0.00           H
ATOM   1626  C   ILE A 108      56.003  48.340  36.025  1.00  0.00           C
ATOM   1627  O   ILE A 108      57.076  49.034  35.960  1.00  0.00           O
ATOM   1628  N   VAL A 109      54.780  48.886  35.928  1.00  0.00           N
ATOM   1629  H   VAL A 109      54.011  48.277  35.717  1.00  0.00           H
ATOM   1630  CA  VAL A 109      54.589  50.278  35.624  1.00  0.00           C
ATOM   1631  HA  VAL A 109      55.572  50.733  35.471  1.00  0.00           H
ATOM   1632  CB  VAL A 109      53.680  50.375  34.389  1.00  0.00           C
ATOM   1633  HB  VAL A 109      52.851  49.681  34.457  1.00  0.00           H
ATOM   1634  CG1 VAL A 109      53.245  51.875  34.306  1.00  0.00           C
ATOM   1635 1HG1 VAL A 109      52.644  52.084  35.188  1.00  0.00           H
ATOM   1636 2HG1 VAL A 109      54.075  52.575  34.195  1.00  0.00           H
ATOM   1637 3HG1 VAL A 109      52.606  51.936  33.412  1.00  0.00           H
ATOM   1638  CG2 VAL A 109      54.445  49.797  33.137  1.00  0.00           C
ATOM   1639 1HG2 VAL A 109      53.983  50.103  32.191  1.00  0.00           H
ATOM   1640 2HG2 VAL A 109      55.493  50.079  33.037  1.00  0.00           H
ATOM   1641 3HG2 VAL A 109      54.492  48.719  33.294  1.00  0.00           H
ATOM   1642  C   VAL A 109      53.998  50.999  36.893  1.00  0.00           C
ATOM   1643  O   VAL A 109      53.044  50.558  37.514  1.00  0.00           O
ATOM   1644  N   GLU A 110      54.602  52.115  37.316  1.00  0.00           N
ATOM   1645  H   GLU A 110      55.445  52.479  36.911  1.00  0.00           H
ATOM   1646  CA  GLU A 110      54.080  53.007  38.397  1.00  0.00           C
ATOM   1647  HA  GLU A 110      53.186  52.592  38.851  1.00  0.00           H
ATOM   1648  CB  GLU A 110      55.042  53.063  39.585  1.00  0.00           C
ATOM   1649  HB1 GLU A 110      54.575  53.606  40.413  1.00  0.00           H
ATOM   1650  HB2 GLU A 110      55.864  53.687  39.241  1.00  0.00           H
ATOM   1651  CG  GLU A 110      55.519  51.692  40.175  1.00  0.00           C
ATOM   1652  HG1 GLU A 110      56.250  51.443  39.410  1.00  0.00           H
ATOM   1653  HG2 GLU A 110      54.757  50.929  40.284  1.00  0.00           H
ATOM   1654  CD  GLU A 110      56.274  51.966  41.494  1.00  0.00           C
ATOM   1655  OE1 GLU A 110      57.458  52.320  41.514  1.00  0.00           O
ATOM   1656  OE2 GLU A 110      55.626  51.782  42.573  1.00  0.00           O
ATOM   1657  C   GLU A 110      53.889  54.417  37.781  1.00  0.00           C
ATOM   1658  O   GLU A 110      54.636  54.926  36.939  1.00  0.00           O
ATOM   1659  N   ILE A 111      52.919  55.112  38.232  1.00  0.00           N
ATOM   1660  H   ILE A 111      52.362  54.680  38.967  1.00  0.00           H
ATOM   1661  CA  ILE A 111      52.401  56.403  37.744  1.00  0.00           C
ATOM   1662  HA  ILE A 111      53.062  56.774  36.958  1.00  0.00           H
ATOM   1663  CB  ILE A 111      51.050  56.242  37.186  1.00  0.00           C
ATOM   1664  HB  ILE A 111      50.592  55.669  37.993  1.00  0.00           H
ATOM   1665  CG2 ILE A 111      50.237  57.542  37.081  1.00  0.00           C
ATOM   1666 1HG2 ILE A 111      49.777  57.818  38.033  1.00  0.00           H
ATOM   1667 2HG2 ILE A 111      50.898  58.360  36.786  1.00  0.00           H
ATOM   1668 3HG2 ILE A 111      49.431  57.396  36.375  1.00  0.00           H
ATOM   1669  CG1 ILE A 111      50.972  55.380  35.886  1.00  0.00           C
ATOM   1670 1HG1 ILE A 111      49.920  55.234  35.642  1.00  0.00           H
ATOM   1671 2HG1 ILE A 111      51.458  54.442  36.128  1.00  0.00           H
ATOM   1672  CD  ILE A 111      51.649  55.804  34.551  1.00  0.00           C
ATOM   1673  HD1 ILE A 111      51.329  56.799  34.234  1.00  0.00           H
ATOM   1674  HD2 ILE A 111      52.723  55.918  34.719  1.00  0.00           H
ATOM   1675  HD3 ILE A 111      51.384  55.075  33.785  1.00  0.00           H
ATOM   1676  C   ILE A 111      52.399  57.445  38.891  1.00  0.00           C
ATOM   1677  O   ILE A 111      51.878  57.248  39.984  1.00  0.00           O
ATOM   1678  N   GLY A 112      52.950  58.638  38.610  1.00  0.00           N
ATOM   1679  H   GLY A 112      53.369  58.811  37.712  1.00  0.00           H
ATOM   1680  CA  GLY A 112      53.020  59.831  39.502  1.00  0.00           C
ATOM   1681  HA1 GLY A 112      53.928  60.361  39.216  1.00  0.00           H
ATOM   1682  HA2 GLY A 112      53.036  59.503  40.539  1.00  0.00           H
ATOM   1683  C   GLY A 112      51.864  60.789  39.326  1.00  0.00           C
ATOM   1684  O   GLY A 112      51.937  61.942  39.811  1.00  0.00           O
ATOM   1685  N   ASP A 113      50.802  60.391  38.664  1.00  0.00           N
ATOM   1686  H   ASP A 113      50.702  59.406  38.447  1.00  0.00           H
ATOM   1687  CA  ASP A 113      49.871  61.314  38.077  1.00  0.00           C
ATOM   1688  HA  ASP A 113      50.482  62.170  37.788  1.00  0.00           H
ATOM   1689  CB  ASP A 113      49.251  60.630  36.869  1.00  0.00           C
ATOM   1690  HB1 ASP A 113      48.684  59.736  37.089  1.00  0.00           H
ATOM   1691  HB2 ASP A 113      50.054  60.245  36.249  1.00  0.00           H
ATOM   1692  CG  ASP A 113      48.327  61.690  36.190  1.00  0.00           C
ATOM   1693  OD1 ASP A 113      48.331  61.934  34.946  1.00  0.00           O
ATOM   1694  OD2 ASP A 113      47.449  62.274  36.861  1.00  0.00           O
ATOM   1695  C   ASP A 113      48.918  61.798  39.212  1.00  0.00           C
ATOM   1696  O   ASP A 113      48.040  61.089  39.628  1.00  0.00           O
ATOM   1697  N   GLU A 114      48.994  63.067  39.544  1.00  0.00           N
ATOM   1698  H   GLU A 114      49.636  63.657  39.020  1.00  0.00           H
ATOM   1699  CA  GLU A 114      48.126  63.557  40.609  1.00  0.00           C
ATOM   1700  HA  GLU A 114      48.251  62.899  41.475  1.00  0.00           H
ATOM   1701  CB  GLU A 114      48.667  64.951  40.895  1.00  0.00           C
ATOM   1702  HB1 GLU A 114      49.731  64.870  41.140  1.00  0.00           H
ATOM   1703  HB2 GLU A 114      48.107  65.276  41.774  1.00  0.00           H
ATOM   1704  CG  GLU A 114      48.392  66.014  39.831  1.00  0.00           C
ATOM   1705  HG1 GLU A 114      47.348  66.009  39.522  1.00  0.00           H
ATOM   1706  HG2 GLU A 114      49.020  65.712  38.991  1.00  0.00           H
ATOM   1707  CD  GLU A 114      48.814  67.317  40.494  1.00  0.00           C
ATOM   1708  OE1 GLU A 114      47.903  68.074  40.820  1.00  0.00           O
ATOM   1709  OE2 GLU A 114      50.033  67.491  40.580  1.00  0.00           O
ATOM   1710  C   GLU A 114      46.602  63.541  40.428  1.00  0.00           C
ATOM   1711  O   GLU A 114      45.948  63.588  41.414  1.00  0.00           O
ATOM   1712  N   ASN A 115      46.159  63.286  39.181  1.00  0.00           N
ATOM   1713  H   ASN A 115      46.823  63.105  38.447  1.00  0.00           H
ATOM   1714  CA  ASN A 115      44.740  63.346  38.921  1.00  0.00           C
ATOM   1715  HA  ASN A 115      44.261  63.815  39.781  1.00  0.00           H
ATOM   1716  CB  ASN A 115      44.361  64.347  37.839  1.00  0.00           C
ATOM   1717  HB1 ASN A 115      43.293  64.269  37.634  1.00  0.00           H
ATOM   1718  HB2 ASN A 115      44.913  64.152  36.922  1.00  0.00           H
ATOM   1719  CG  ASN A 115      44.683  65.809  38.118  1.00  0.00           C
ATOM   1720  OD1 ASN A 115      44.253  66.349  39.125  1.00  0.00           O
ATOM   1721  ND2 ASN A 115      45.349  66.561  37.319  1.00  0.00           N
ATOM   1722 1HD2 ASN A 115      45.828  66.040  36.602  1.00  0.00           H
ATOM   1723 2HD2 ASN A 115      45.531  67.519  37.562  1.00  0.00           H
ATOM   1724  C   ASN A 115      44.158  61.916  38.651  1.00  0.00           C
ATOM   1725  O   ASN A 115      42.989  61.676  38.870  1.00  0.00           O
ATOM   1726  N   ALA A 116      45.018  60.983  38.261  1.00  0.00           N
ATOM   1727  H   ALA A 116      45.945  61.278  38.012  1.00  0.00           H
ATOM   1728  CA  ALA A 116      44.668  59.601  38.152  1.00  0.00           C
ATOM   1729  HA  ALA A 116      43.790  59.580  37.514  1.00  0.00           H
ATOM   1730  CB  ALA A 116      45.752  58.834  37.448  1.00  0.00           C
ATOM   1731  HB1 ALA A 116      45.883  59.264  36.457  1.00  0.00           H
ATOM   1732  HB2 ALA A 116      46.609  58.683  38.094  1.00  0.00           H
ATOM   1733  HB3 ALA A 116      45.248  57.866  37.350  1.00  0.00           H
ATOM   1734  C   ALA A 116      44.226  58.910  39.442  1.00  0.00           C
ATOM   1735  O   ALA A 116      44.906  59.052  40.503  1.00  0.00           O
ATOM   1736  N   THR A 117      43.045  58.301  39.540  1.00  0.00           N
ATOM   1737  H   THR A 117      42.392  58.524  38.800  1.00  0.00           H
ATOM   1738  CA  THR A 117      42.757  57.305  40.578  1.00  0.00           C
ATOM   1739  HA  THR A 117      43.771  57.123  40.929  1.00  0.00           H
ATOM   1740  CB  THR A 117      41.887  57.907  41.653  1.00  0.00           C
ATOM   1741  HB  THR A 117      41.640  57.094  42.334  1.00  0.00           H
ATOM   1742  CG2 THR A 117      42.481  59.024  42.477  1.00  0.00           C
ATOM   1743 1HG2 THR A 117      42.563  59.875  41.800  1.00  0.00           H
ATOM   1744 2HG2 THR A 117      41.818  59.293  43.296  1.00  0.00           H
ATOM   1745 3HG2 THR A 117      43.439  58.717  42.900  1.00  0.00           H
ATOM   1746  OG1 THR A 117      40.622  58.312  41.191  1.00  0.00           O
ATOM   1747  HG1 THR A 117      40.182  57.468  41.155  1.00  0.00           H
ATOM   1748  C   THR A 117      42.298  56.040  39.906  1.00  0.00           C
ATOM   1749  O   THR A 117      41.436  56.086  39.014  1.00  0.00           O
ATOM   1750  N   LEU A 118      42.748  54.900  40.424  1.00  0.00           N
ATOM   1751  H   LEU A 118      43.435  54.927  41.167  1.00  0.00           H
ATOM   1752  CA  LEU A 118      42.433  53.541  39.939  1.00  0.00           C
ATOM   1753  HA  LEU A 118      41.507  53.568  39.365  1.00  0.00           H
ATOM   1754  CB  LEU A 118      43.477  52.979  39.008  1.00  0.00           C
ATOM   1755  HB1 LEU A 118      44.458  53.030  39.480  1.00  0.00           H
ATOM   1756  HB2 LEU A 118      43.546  53.637  38.137  1.00  0.00           H
ATOM   1757  CG  LEU A 118      43.335  51.588  38.413  1.00  0.00           C
ATOM   1758  HG  LEU A 118      43.260  50.814  39.181  1.00  0.00           H
ATOM   1759  CD1 LEU A 118      42.077  51.457  37.496  1.00  0.00           C
ATOM   1760 1HD1 LEU A 118      42.096  52.193  36.701  1.00  0.00           H
ATOM   1761 2HD1 LEU A 118      42.000  50.444  37.104  1.00  0.00           H
ATOM   1762 3HD1 LEU A 118      41.236  51.743  38.137  1.00  0.00           H
ATOM   1763  CD2 LEU A 118      44.572  51.284  37.532  1.00  0.00           C
ATOM   1764 1HD2 LEU A 118      44.813  50.223  37.501  1.00  0.00           H
ATOM   1765 2HD2 LEU A 118      44.412  51.691  36.534  1.00  0.00           H
ATOM   1766 3HD2 LEU A 118      45.472  51.811  37.861  1.00  0.00           H
ATOM   1767  C   LEU A 118      42.305  52.629  41.121  1.00  0.00           C
ATOM   1768  O   LEU A 118      43.194  52.571  41.997  1.00  0.00           O
ATOM   1769  N   ASP A 119      41.306  51.737  41.192  1.00  0.00           N
ATOM   1770  H   ASP A 119      40.589  51.740  40.489  1.00  0.00           H
ATOM   1771  CA  ASP A 119      41.211  50.731  42.224  1.00  0.00           C
ATOM   1772  HA  ASP A 119      42.193  50.403  42.559  1.00  0.00           H
ATOM   1773  CB  ASP A 119      40.457  51.295  43.359  1.00  0.00           C
ATOM   1774  HB1 ASP A 119      39.489  51.418  42.871  1.00  0.00           H
ATOM   1775  HB2 ASP A 119      41.002  52.201  43.613  1.00  0.00           H
ATOM   1776  CG  ASP A 119      40.358  50.264  44.487  1.00  0.00           C
ATOM   1777  OD1 ASP A 119      39.444  50.356  45.326  1.00  0.00           O
ATOM   1778  OD2 ASP A 119      41.284  49.434  44.616  1.00  0.00           O
ATOM   1779  C   ASP A 119      40.541  49.444  41.653  1.00  0.00           C
ATOM   1780  O   ASP A 119      39.597  49.424  40.878  1.00  0.00           O
ATOM   1781  N   GLY A 120      41.110  48.252  42.050  1.00  0.00           N
ATOM   1782  H   GLY A 120      41.769  48.238  42.822  1.00  0.00           H
ATOM   1783  CA  GLY A 120      40.987  47.032  41.260  1.00  0.00           C
ATOM   1784  HA1 GLY A 120      41.787  46.346  41.516  1.00  0.00           H
ATOM   1785  HA2 GLY A 120      41.326  47.335  40.266  1.00  0.00           H
ATOM   1786  C   GLY A 120      39.684  46.385  41.336  1.00  0.00           C
ATOM   1787  O   GLY A 120      39.358  45.640  40.409  1.00  0.00           O
ATOM   1788  N   THR A 121      38.835  46.597  42.323  1.00  0.00           N
ATOM   1789  H   THR A 121      39.222  47.155  43.072  1.00  0.00           H
ATOM   1790  CA  THR A 121      37.405  46.267  42.281  1.00  0.00           C
ATOM   1791  HA  THR A 121      37.419  45.179  42.208  1.00  0.00           H
ATOM   1792  CB  THR A 121      36.755  46.707  43.635  1.00  0.00           C
ATOM   1793  HB  THR A 121      35.696  46.907  43.480  1.00  0.00           H
ATOM   1794  CG2 THR A 121      36.776  45.498  44.659  1.00  0.00           C
ATOM   1795 1HG2 THR A 121      37.707  44.930  44.620  1.00  0.00           H
ATOM   1796 2HG2 THR A 121      36.590  45.734  45.716  1.00  0.00           H
ATOM   1797 3HG2 THR A 121      35.963  44.893  44.276  1.00  0.00           H
ATOM   1798  OG1 THR A 121      37.437  47.718  44.322  1.00  0.00           O
ATOM   1799  HG1 THR A 121      37.202  48.501  43.824  1.00  0.00           H
ATOM   1800  C   THR A 121      36.577  46.858  41.080  1.00  0.00           C
ATOM   1801  O   THR A 121      35.417  46.441  40.843  1.00  0.00           O
ATOM   1802  N   ASP A 122      37.132  47.848  40.324  1.00  0.00           N
ATOM   1803  H   ASP A 122      38.010  48.241  40.618  1.00  0.00           H
ATOM   1804  CA  ASP A 122      36.405  48.475  39.180  1.00  0.00           C
ATOM   1805  HA  ASP A 122      35.360  48.209  39.368  1.00  0.00           H
ATOM   1806  CB  ASP A 122      36.482  49.992  39.170  1.00  0.00           C
ATOM   1807  HB1 ASP A 122      35.829  50.394  38.401  1.00  0.00           H
ATOM   1808  HB2 ASP A 122      37.527  50.262  38.954  1.00  0.00           H
ATOM   1809  CG  ASP A 122      35.931  50.737  40.437  1.00  0.00           C
ATOM   1810  OD1 ASP A 122      34.890  50.302  40.914  1.00  0.00           O
ATOM   1811  OD2 ASP A 122      36.591  51.618  40.989  1.00  0.00           O
ATOM   1812  C   ASP A 122      36.816  47.982  37.758  1.00  0.00           C
ATOM   1813  O   ASP A 122      36.431  48.637  36.730  1.00  0.00           O
ATOM   1814  N   VAL A 123      37.548  46.816  37.681  1.00  0.00           N
ATOM   1815  H   VAL A 123      37.698  46.271  38.516  1.00  0.00           H
ATOM   1816  CA  VAL A 123      38.195  46.392  36.423  1.00  0.00           C
ATOM   1817  HA  VAL A 123      37.869  47.079  35.651  1.00  0.00           H
ATOM   1818  CB  VAL A 123      39.721  46.468  36.548  1.00  0.00           C
ATOM   1819  HB  VAL A 123      39.982  45.982  37.479  1.00  0.00           H
ATOM   1820  CG1 VAL A 123      40.477  46.009  35.329  1.00  0.00           C
ATOM   1821 1HG1 VAL A 123      41.531  46.213  35.532  1.00  0.00           H
ATOM   1822 2HG1 VAL A 123      40.571  44.936  35.137  1.00  0.00           H
ATOM   1823 3HG1 VAL A 123      40.075  46.548  34.469  1.00  0.00           H
ATOM   1824  CG2 VAL A 123      40.089  47.908  36.789  1.00  0.00           C
ATOM   1825 1HG2 VAL A 123      39.806  48.250  37.789  1.00  0.00           H
ATOM   1826 2HG2 VAL A 123      41.179  47.906  36.889  1.00  0.00           H
ATOM   1827 3HG2 VAL A 123      39.829  48.563  35.956  1.00  0.00           H
ATOM   1828  C   VAL A 123      37.670  45.015  36.011  1.00  0.00           C
ATOM   1829  O   VAL A 123      37.339  44.160  36.849  1.00  0.00           O
ATOM   1830  N   LEU A 124      37.493  44.854  34.732  1.00  0.00           N
ATOM   1831  H   LEU A 124      37.799  45.664  34.210  1.00  0.00           H
ATOM   1832  CA  LEU A 124      36.824  43.797  34.003  1.00  0.00           C
ATOM   1833  HA  LEU A 124      36.947  42.853  34.532  1.00  0.00           H
ATOM   1834  CB  LEU A 124      35.310  44.136  34.027  1.00  0.00           C
ATOM   1835  HB1 LEU A 124      35.321  45.150  33.632  1.00  0.00           H
ATOM   1836  HB2 LEU A 124      35.007  44.135  35.082  1.00  0.00           H
ATOM   1837  CG  LEU A 124      34.419  43.217  33.173  1.00  0.00           C
ATOM   1838  HG  LEU A 124      34.507  43.481  32.113  1.00  0.00           H
ATOM   1839  CD1 LEU A 124      34.665  41.699  33.308  1.00  0.00           C
ATOM   1840 1HD1 LEU A 124      35.689  41.354  33.119  1.00  0.00           H
ATOM   1841 2HD1 LEU A 124      34.446  41.509  34.364  1.00  0.00           H
ATOM   1842 3HD1 LEU A 124      33.989  41.069  32.738  1.00  0.00           H
ATOM   1843  CD2 LEU A 124      33.012  43.480  33.645  1.00  0.00           C
ATOM   1844 1HD2 LEU A 124      32.843  42.951  34.585  1.00  0.00           H
ATOM   1845 2HD2 LEU A 124      32.809  44.541  33.827  1.00  0.00           H
ATOM   1846 3HD2 LEU A 124      32.298  43.106  32.920  1.00  0.00           H
ATOM   1847  C   LEU A 124      37.414  43.657  32.559  1.00  0.00           C
ATOM   1848  O   LEU A 124      37.584  44.655  31.827  1.00  0.00           O
ATOM   1849  N   PHE A 125      37.792  42.446  32.227  1.00  0.00           N
ATOM   1850  H   PHE A 125      37.491  41.661  32.783  1.00  0.00           H
ATOM   1851  CA  PHE A 125      38.528  42.305  30.899  1.00  0.00           C
ATOM   1852  HA  PHE A 125      38.400  43.266  30.394  1.00  0.00           H
ATOM   1853  CB  PHE A 125      40.047  42.251  31.076  1.00  0.00           C
ATOM   1854  HB1 PHE A 125      40.293  41.719  31.992  1.00  0.00           H
ATOM   1855  HB2 PHE A 125      40.311  43.267  31.386  1.00  0.00           H
ATOM   1856  CG  PHE A 125      40.930  41.950  29.897  1.00  0.00           C
ATOM   1857  CD1 PHE A 125      41.523  42.997  29.193  1.00  0.00           C
ATOM   1858  HD1 PHE A 125      41.199  44.021  29.353  1.00  0.00           H
ATOM   1859  CE1 PHE A 125      42.400  42.776  28.162  1.00  0.00           C
ATOM   1860  HE1 PHE A 125      42.937  43.515  27.589  1.00  0.00           H
ATOM   1861  CZ  PHE A 125      42.671  41.444  27.797  1.00  0.00           C
ATOM   1862  HZ  PHE A 125      43.299  41.184  26.957  1.00  0.00           H
ATOM   1863  CE2 PHE A 125      42.190  40.419  28.570  1.00  0.00           C
ATOM   1864  HE2 PHE A 125      42.412  39.391  28.351  1.00  0.00           H
ATOM   1865  CD2 PHE A 125      41.317  40.660  29.604  1.00  0.00           C
ATOM   1866  HD2 PHE A 125      41.025  39.882  30.296  1.00  0.00           H
ATOM   1867  C   PHE A 125      37.848  41.192  30.075  1.00  0.00           C
ATOM   1868  O   PHE A 125      37.493  40.167  30.650  1.00  0.00           O
ATOM   1869  N   THR A 126      37.513  41.467  28.804  1.00  0.00           N
ATOM   1870  H   THR A 126      37.777  42.364  28.423  1.00  0.00           H
ATOM   1871  CA  THR A 126      36.740  40.534  27.913  1.00  0.00           C
ATOM   1872  HA  THR A 126      35.930  40.140  28.536  1.00  0.00           H
ATOM   1873  CB  THR A 126      36.173  41.356  26.730  1.00  0.00           C
ATOM   1874  HB  THR A 126      35.495  40.664  26.228  1.00  0.00           H
ATOM   1875  CG2 THR A 126      35.418  42.572  27.164  1.00  0.00           C
ATOM   1876 1HG2 THR A 126      35.783  42.937  28.119  1.00  0.00           H
ATOM   1877 2HG2 THR A 126      35.461  43.368  26.421  1.00  0.00           H
ATOM   1878 3HG2 THR A 126      34.366  42.352  27.330  1.00  0.00           H
ATOM   1879  OG1 THR A 126      37.273  41.779  26.001  1.00  0.00           O
ATOM   1880  HG1 THR A 126      36.952  42.194  25.195  1.00  0.00           H
ATOM   1881  C   THR A 126      37.488  39.414  27.258  1.00  0.00           C
ATOM   1882  O   THR A 126      36.993  38.602  26.418  1.00  0.00           O
ATOM   1883  N   GLY A 127      38.782  39.289  27.607  1.00  0.00           N
ATOM   1884  H   GLY A 127      39.057  39.769  28.442  1.00  0.00           H
ATOM   1885  CA  GLY A 127      39.813  38.549  26.849  1.00  0.00           C
ATOM   1886  HA1 GLY A 127      39.318  37.754  26.291  1.00  0.00           H
ATOM   1887  HA2 GLY A 127      40.510  38.116  27.564  1.00  0.00           H
ATOM   1888  C   GLY A 127      40.686  39.311  25.833  1.00  0.00           C
ATOM   1889  O   GLY A 127      41.745  38.757  25.497  1.00  0.00           O
ATOM   1890  N   ARG A 128      40.150  40.484  25.455  1.00  0.00           N
ATOM   1891  H   ARG A 128      39.272  40.734  25.903  1.00  0.00           H
ATOM   1892  CA  ARG A 128      40.585  41.291  24.354  1.00  0.00           C
ATOM   1893  HA  ARG A 128      41.538  40.972  23.939  1.00  0.00           H
ATOM   1894  CB  ARG A 128      39.582  40.938  23.213  1.00  0.00           C
ATOM   1895  HB1 ARG A 128      38.615  41.309  23.572  1.00  0.00           H
ATOM   1896  HB2 ARG A 128      39.518  39.850  23.217  1.00  0.00           H
ATOM   1897  CG  ARG A 128      39.775  41.341  21.804  1.00  0.00           C
ATOM   1898  HG1 ARG A 128      40.494  40.643  21.370  1.00  0.00           H
ATOM   1899  HG2 ARG A 128      40.017  42.393  21.639  1.00  0.00           H
ATOM   1900  CD  ARG A 128      38.588  41.110  20.929  1.00  0.00           C
ATOM   1901  HD1 ARG A 128      38.298  40.077  21.089  1.00  0.00           H
ATOM   1902  HD2 ARG A 128      38.873  41.133  19.885  1.00  0.00           H
ATOM   1903  NE  ARG A 128      37.459  42.025  21.262  1.00  0.00           N
ATOM   1904  HE  ARG A 128      37.348  42.240  22.238  1.00  0.00           H
ATOM   1905  CZ  ARG A 128      36.502  42.457  20.428  1.00  0.00           C
ATOM   1906  NH1 ARG A 128      35.565  43.220  20.869  1.00  0.00           N
ATOM   1907 1HH1 ARG A 128      35.826  43.701  21.719  1.00  0.00           H
ATOM   1908 2HH1 ARG A 128      34.822  43.580  20.277  1.00  0.00           H
ATOM   1909  NH2 ARG A 128      36.381  42.025  19.180  1.00  0.00           N
ATOM   1910 1HH2 ARG A 128      36.804  41.119  19.018  1.00  0.00           H
ATOM   1911 2HH2 ARG A 128      35.925  42.571  18.463  1.00  0.00           H
ATOM   1912  C   ARG A 128      40.566  42.814  24.602  1.00  0.00           C
ATOM   1913  O   ARG A 128      41.219  43.531  23.848  1.00  0.00           O
ATOM   1914  N   GLU A 129      39.806  43.271  25.577  1.00  0.00           N
ATOM   1915  H   GLU A 129      39.260  42.654  26.169  1.00  0.00           H
ATOM   1916  CA  GLU A 129      39.789  44.662  26.012  1.00  0.00           C
ATOM   1917  HA  GLU A 129      40.793  45.072  25.867  1.00  0.00           H
ATOM   1918  CB  GLU A 129      38.918  45.449  25.048  1.00  0.00           C
ATOM   1919  HB1 GLU A 129      39.349  45.264  24.067  1.00  0.00           H
ATOM   1920  HB2 GLU A 129      38.994  46.507  25.283  1.00  0.00           H
ATOM   1921  CG  GLU A 129      37.511  44.954  25.046  1.00  0.00           C
ATOM   1922  HG1 GLU A 129      36.875  45.827  25.193  1.00  0.00           H
ATOM   1923  HG2 GLU A 129      37.283  44.334  25.914  1.00  0.00           H
ATOM   1924  CD  GLU A 129      37.038  44.220  23.747  1.00  0.00           C
ATOM   1925  OE1 GLU A 129      37.061  44.917  22.674  1.00  0.00           O
ATOM   1926  OE2 GLU A 129      36.573  43.087  23.745  1.00  0.00           O
ATOM   1927  C   GLU A 129      39.343  44.855  27.488  1.00  0.00           C
ATOM   1928  O   GLU A 129      38.800  43.947  28.100  1.00  0.00           O
ATOM   1929  N   PHE A 130      39.683  46.008  28.085  1.00  0.00           N
ATOM   1930  H   PHE A 130      40.062  46.745  27.495  1.00  0.00           H
ATOM   1931  CA  PHE A 130      39.278  46.370  29.416  1.00  0.00           C
ATOM   1932  HA  PHE A 130      39.100  45.466  30.012  1.00  0.00           H
ATOM   1933  CB  PHE A 130      40.336  47.274  30.055  1.00  0.00           C
ATOM   1934  HB1 PHE A 130      40.094  47.470  31.098  1.00  0.00           H
ATOM   1935  HB2 PHE A 130      40.404  48.243  29.561  1.00  0.00           H
ATOM   1936  CG  PHE A 130      41.743  46.757  30.167  1.00  0.00           C
ATOM   1937  CD1 PHE A 130      42.709  47.031  29.220  1.00  0.00           C
ATOM   1938  HD1 PHE A 130      42.352  47.620  28.390  1.00  0.00           H
ATOM   1939  CE1 PHE A 130      44.050  46.635  29.349  1.00  0.00           C
ATOM   1940  HE1 PHE A 130      44.666  46.910  28.505  1.00  0.00           H
ATOM   1941  CZ  PHE A 130      44.383  45.876  30.511  1.00  0.00           C
ATOM   1942  HZ  PHE A 130      45.429  45.644  30.625  1.00  0.00           H
ATOM   1943  CE2 PHE A 130      43.404  45.556  31.500  1.00  0.00           C
ATOM   1944  HE2 PHE A 130      43.617  44.962  32.385  1.00  0.00           H
ATOM   1945  CD2 PHE A 130      42.103  45.941  31.270  1.00  0.00           C
ATOM   1946  HD2 PHE A 130      41.376  45.697  32.031  1.00  0.00           H
ATOM   1947  C   PHE A 130      37.934  47.050  29.380  1.00  0.00           C
ATOM   1948  O   PHE A 130      37.677  47.942  28.605  1.00  0.00           O
ATOM   1949  N   PHE A 131      37.142  46.821  30.443  1.00  0.00           N
ATOM   1950  H   PHE A 131      37.558  46.126  31.036  1.00  0.00           H
ATOM   1951  CA  PHE A 131      36.057  47.640  30.948  1.00  0.00           C
ATOM   1952  HA  PHE A 131      35.826  48.461  30.270  1.00  0.00           H
ATOM   1953  CB  PHE A 131      34.722  46.869  31.134  1.00  0.00           C
ATOM   1954  HB1 PHE A 131      34.027  47.258  31.878  1.00  0.00           H
ATOM   1955  HB2 PHE A 131      34.901  45.918  31.648  1.00  0.00           H
ATOM   1956  CG  PHE A 131      33.923  46.632  29.885  1.00  0.00           C
ATOM   1957  CD1 PHE A 131      33.464  45.297  29.595  1.00  0.00           C
ATOM   1958  HD1 PHE A 131      33.560  44.520  30.335  1.00  0.00           H
ATOM   1959  CE1 PHE A 131      32.823  45.060  28.376  1.00  0.00           C
ATOM   1960  HE1 PHE A 131      32.436  44.071  28.155  1.00  0.00           H
ATOM   1961  CZ  PHE A 131      32.656  46.071  27.463  1.00  0.00           C
ATOM   1962  HZ  PHE A 131      32.164  45.889  26.520  1.00  0.00           H
ATOM   1963  CE2 PHE A 131      33.062  47.389  27.785  1.00  0.00           C
ATOM   1964  HE2 PHE A 131      32.738  48.207  27.156  1.00  0.00           H
ATOM   1965  CD2 PHE A 131      33.745  47.621  28.989  1.00  0.00           C
ATOM   1966  HD2 PHE A 131      34.096  48.608  29.260  1.00  0.00           H
ATOM   1967  C   PHE A 131      36.505  48.219  32.352  1.00  0.00           C
ATOM   1968  O   PHE A 131      37.033  47.448  33.185  1.00  0.00           O
ATOM   1969  N   VAL A 132      36.275  49.497  32.688  1.00  0.00           N
ATOM   1970  H   VAL A 132      35.691  50.049  32.071  1.00  0.00           H
ATOM   1971  CA  VAL A 132      36.831  50.180  33.903  1.00  0.00           C
ATOM   1972  HA  VAL A 132      37.102  49.461  34.676  1.00  0.00           H
ATOM   1973  CB  VAL A 132      38.097  50.891  33.521  1.00  0.00           C
ATOM   1974  HB  VAL A 132      37.785  51.578  32.735  1.00  0.00           H
ATOM   1975  CG1 VAL A 132      38.628  51.875  34.538  1.00  0.00           C
ATOM   1976 1HG1 VAL A 132      37.877  52.552  34.939  1.00  0.00           H
ATOM   1977 2HG1 VAL A 132      39.125  51.264  35.295  1.00  0.00           H
ATOM   1978 3HG1 VAL A 132      39.325  52.571  34.067  1.00  0.00           H
ATOM   1979  CG2 VAL A 132      39.194  49.887  33.002  1.00  0.00           C
ATOM   1980 1HG2 VAL A 132      40.155  50.377  32.912  1.00  0.00           H
ATOM   1981 2HG2 VAL A 132      39.291  49.070  33.730  1.00  0.00           H
ATOM   1982 3HG2 VAL A 132      38.940  49.541  32.001  1.00  0.00           H
ATOM   1983  C   VAL A 132      35.882  51.265  34.400  1.00  0.00           C
ATOM   1984  O   VAL A 132      35.440  52.158  33.679  1.00  0.00           O
ATOM   1985  N   GLY A 133      35.473  51.130  35.633  1.00  0.00           N
ATOM   1986  H   GLY A 133      35.890  50.436  36.226  1.00  0.00           H
ATOM   1987  CA  GLY A 133      34.265  51.725  36.130  1.00  0.00           C
ATOM   1988  HA1 GLY A 133      33.943  51.096  36.959  1.00  0.00           H
ATOM   1989  HA2 GLY A 133      33.534  51.736  35.327  1.00  0.00           H
ATOM   1990  C   GLY A 133      34.570  53.108  36.604  1.00  0.00           C
ATOM   1991  O   GLY A 133      35.408  53.269  37.441  1.00  0.00           O
ATOM   1992  N   LEU A 134      33.751  54.051  36.101  1.00  0.00           N
ATOM   1993  H   LEU A 134      32.988  53.767  35.510  1.00  0.00           H
ATOM   1994  CA  LEU A 134      33.694  55.456  36.623  1.00  0.00           C
ATOM   1995  HA  LEU A 134      34.705  55.748  36.896  1.00  0.00           H
ATOM   1996  CB  LEU A 134      32.990  56.429  35.669  1.00  0.00           C
ATOM   1997  HB1 LEU A 134      33.003  57.395  36.168  1.00  0.00           H
ATOM   1998  HB2 LEU A 134      31.948  56.163  35.521  1.00  0.00           H
ATOM   1999  CG  LEU A 134      33.512  56.570  34.209  1.00  0.00           C
ATOM   2000  HG  LEU A 134      33.207  55.720  33.602  1.00  0.00           H
ATOM   2001  CD1 LEU A 134      32.961  57.764  33.448  1.00  0.00           C
ATOM   2002 1HD1 LEU A 134      33.191  57.891  32.390  1.00  0.00           H
ATOM   2003 2HD1 LEU A 134      31.878  57.667  33.511  1.00  0.00           H
ATOM   2004 3HD1 LEU A 134      33.302  58.677  33.936  1.00  0.00           H
ATOM   2005  CD2 LEU A 134      35.075  56.664  34.173  1.00  0.00           C
ATOM   2006 1HD2 LEU A 134      35.264  57.464  34.892  1.00  0.00           H
ATOM   2007 2HD2 LEU A 134      35.594  55.746  34.447  1.00  0.00           H
ATOM   2008 3HD2 LEU A 134      35.419  56.956  33.185  1.00  0.00           H
ATOM   2009  C   LEU A 134      32.986  55.417  37.953  1.00  0.00           C
ATOM   2010  O   LEU A 134      31.753  55.359  38.063  1.00  0.00           O
ATOM   2011  N   SER A 135      33.809  55.421  38.959  1.00  0.00           N
ATOM   2012  H   SER A 135      34.797  55.391  38.760  1.00  0.00           H
ATOM   2013  CA  SER A 135      33.504  55.001  40.271  1.00  0.00           C
ATOM   2014  HA  SER A 135      32.432  54.803  40.248  1.00  0.00           H
ATOM   2015  CB  SER A 135      34.146  53.604  40.588  1.00  0.00           C
ATOM   2016  HB1 SER A 135      34.223  53.004  39.681  1.00  0.00           H
ATOM   2017  HB2 SER A 135      33.415  52.962  41.080  1.00  0.00           H
ATOM   2018  OG  SER A 135      35.324  53.745  41.326  1.00  0.00           O
ATOM   2019  HG  SER A 135      35.852  52.956  41.155  1.00  0.00           H
ATOM   2020  C   SER A 135      33.857  56.021  41.377  1.00  0.00           C
ATOM   2021  O   SER A 135      34.396  57.103  41.100  1.00  0.00           O
ATOM   2022  N   LYS A 136      33.567  55.825  42.617  1.00  0.00           N
ATOM   2023  H   LYS A 136      32.953  55.044  42.818  1.00  0.00           H
ATOM   2024  CA  LYS A 136      34.078  56.583  43.856  1.00  0.00           C
ATOM   2025  HA  LYS A 136      33.822  57.617  43.618  1.00  0.00           H
ATOM   2026  CB  LYS A 136      33.169  56.244  45.029  1.00  0.00           C
ATOM   2027  HB1 LYS A 136      33.435  56.798  45.926  1.00  0.00           H
ATOM   2028  HB2 LYS A 136      33.300  55.190  45.270  1.00  0.00           H
ATOM   2029  CG  LYS A 136      31.641  56.554  44.799  1.00  0.00           C
ATOM   2030  HG1 LYS A 136      31.359  55.898  43.972  1.00  0.00           H
ATOM   2031  HG2 LYS A 136      31.358  57.561  44.492  1.00  0.00           H
ATOM   2032  CD  LYS A 136      30.800  56.195  45.956  1.00  0.00           C
ATOM   2033  HD1 LYS A 136      29.768  56.349  45.672  1.00  0.00           H
ATOM   2034  HD2 LYS A 136      31.105  56.721  46.863  1.00  0.00           H
ATOM   2035  CE  LYS A 136      30.789  54.658  46.356  1.00  0.00           C
ATOM   2036  HE1 LYS A 136      30.211  54.391  47.238  1.00  0.00           H
ATOM   2037  HE2 LYS A 136      31.837  54.355  46.460  1.00  0.00           H
ATOM   2038  NZ  LYS A 136      30.256  53.845  45.294  1.00  0.00           N
ATOM   2039  HZ1 LYS A 136      29.310  54.001  44.969  1.00  0.00           H
ATOM   2040  HZ2 LYS A 136      30.860  53.871  44.484  1.00  0.00           H
ATOM   2041  HZ3 LYS A 136      30.265  52.875  45.582  1.00  0.00           H
ATOM   2042  C   LYS A 136      35.624  56.376  44.131  1.00  0.00           C
ATOM   2043  O   LYS A 136      36.205  57.152  44.916  1.00  0.00           O
ATOM   2044  N   TRP A 137      36.243  55.489  43.374  1.00  0.00           N
ATOM   2045  H   TRP A 137      35.697  54.956  42.705  1.00  0.00           H
ATOM   2046  CA  TRP A 137      37.728  55.274  43.432  1.00  0.00           C
ATOM   2047  HA  TRP A 137      38.221  56.005  44.074  1.00  0.00           H
ATOM   2048  CB  TRP A 137      37.907  53.920  44.035  1.00  0.00           C
ATOM   2049  HB1 TRP A 137      38.959  53.645  44.086  1.00  0.00           H
ATOM   2050  HB2 TRP A 137      37.385  53.139  43.479  1.00  0.00           H
ATOM   2051  CG  TRP A 137      37.436  53.875  45.417  1.00  0.00           C
ATOM   2052  CD1 TRP A 137      38.116  54.226  46.589  1.00  0.00           C
ATOM   2053  HD1 TRP A 137      39.110  54.647  46.646  1.00  0.00           H
ATOM   2054  NE1 TRP A 137      37.355  53.923  47.699  1.00  0.00           N
ATOM   2055  HE1 TRP A 137      37.762  54.021  48.614  1.00  0.00           H
ATOM   2056  CE2 TRP A 137      36.111  53.478  47.406  1.00  0.00           C
ATOM   2057  CZ2 TRP A 137      35.004  53.011  48.157  1.00  0.00           C
ATOM   2058  HZ2 TRP A 137      34.984  52.989  49.240  1.00  0.00           H
ATOM   2059  CH2 TRP A 137      33.885  52.617  47.466  1.00  0.00           C
ATOM   2060  HH2 TRP A 137      33.014  52.334  48.040  1.00  0.00           H
ATOM   2061  CZ3 TRP A 137      33.894  52.594  46.089  1.00  0.00           C
ATOM   2062  HZ3 TRP A 137      32.949  52.285  45.656  1.00  0.00           H
ATOM   2063  CE3 TRP A 137      34.979  52.971  45.346  1.00  0.00           C
ATOM   2064  HE3 TRP A 137      34.900  53.089  44.275  1.00  0.00           H
ATOM   2065  CD2 TRP A 137      36.123  53.432  45.975  1.00  0.00           C
ATOM   2066  C   TRP A 137      38.538  55.455  42.133  1.00  0.00           C
ATOM   2067  O   TRP A 137      39.635  56.027  42.164  1.00  0.00           O
ATOM   2068  N   THR A 138      38.032  54.847  41.110  1.00  0.00           N
ATOM   2069  H   THR A 138      37.131  54.447  41.344  1.00  0.00           H
ATOM   2070  CA  THR A 138      38.462  54.862  39.702  1.00  0.00           C
ATOM   2071  HA  THR A 138      39.544  54.996  39.665  1.00  0.00           H
ATOM   2072  CB  THR A 138      38.201  53.538  39.001  1.00  0.00           C
ATOM   2073  HB  THR A 138      37.116  53.393  38.979  1.00  0.00           H
ATOM   2074  CG2 THR A 138      38.747  53.342  37.569  1.00  0.00           C
ATOM   2075 1HG2 THR A 138      38.711  52.320  37.190  1.00  0.00           H
ATOM   2076 2HG2 THR A 138      38.158  53.992  36.917  1.00  0.00           H
ATOM   2077 3HG2 THR A 138      39.805  53.585  37.578  1.00  0.00           H
ATOM   2078  OG1 THR A 138      38.829  52.458  39.795  1.00  0.00           O
ATOM   2079  HG1 THR A 138      38.155  52.109  40.384  1.00  0.00           H
ATOM   2080  C   THR A 138      37.855  55.973  38.941  1.00  0.00           C
ATOM   2081  O   THR A 138      36.623  56.233  39.050  1.00  0.00           O
ATOM   2082  N   ASN A 139      38.721  56.715  38.258  1.00  0.00           N
ATOM   2083  H   ASN A 139      39.684  56.427  38.291  1.00  0.00           H
ATOM   2084  CA  ASN A 139      38.206  57.793  37.351  1.00  0.00           C
ATOM   2085  HA  ASN A 139      37.119  57.767  37.296  1.00  0.00           H
ATOM   2086  CB  ASN A 139      38.521  59.187  37.948  1.00  0.00           C
ATOM   2087  HB1 ASN A 139      38.104  59.152  38.946  1.00  0.00           H
ATOM   2088  HB2 ASN A 139      38.092  60.020  37.398  1.00  0.00           H
ATOM   2089  CG  ASN A 139      40.055  59.625  37.979  1.00  0.00           C
ATOM   2090  OD1 ASN A 139      40.925  58.885  37.584  1.00  0.00           O
ATOM   2091  ND2 ASN A 139      40.285  60.771  38.537  1.00  0.00           N
ATOM   2092 1HD2 ASN A 139      39.506  61.375  38.784  1.00  0.00           H
ATOM   2093 2HD2 ASN A 139      41.250  61.001  38.736  1.00  0.00           H
ATOM   2094  C   ASN A 139      38.655  57.575  35.907  1.00  0.00           C
ATOM   2095  O   ASN A 139      39.245  56.562  35.588  1.00  0.00           O
ATOM   2096  N   HIS A 140      38.265  58.531  35.054  1.00  0.00           N
ATOM   2097  H   HIS A 140      38.151  59.422  35.511  1.00  0.00           H
ATOM   2098  CA  HIS A 140      38.456  58.491  33.591  1.00  0.00           C
ATOM   2099  HA  HIS A 140      38.181  57.496  33.227  1.00  0.00           H
ATOM   2100  CB  HIS A 140      37.466  59.577  32.943  1.00  0.00           C
ATOM   2101  HB1 HIS A 140      37.882  60.572  33.094  1.00  0.00           H
ATOM   2102  HB2 HIS A 140      36.477  59.418  33.370  1.00  0.00           H
ATOM   2103  CG  HIS A 140      37.258  59.378  31.478  1.00  0.00           C
ATOM   2104  ND1 HIS A 140      38.302  59.077  30.588  1.00  0.00           N
ATOM   2105  CE1 HIS A 140      37.648  58.843  29.427  1.00  0.00           C
ATOM   2106  HE1 HIS A 140      38.122  58.519  28.503  1.00  0.00           H
ATOM   2107  NE2 HIS A 140      36.302  58.927  29.536  1.00  0.00           N
ATOM   2108  HE2 HIS A 140      35.630  58.774  28.795  1.00  0.00           H
ATOM   2109  CD2 HIS A 140      36.035  59.215  30.865  1.00  0.00           C
ATOM   2110  HD2 HIS A 140      35.069  59.363  31.339  1.00  0.00           H
ATOM   2111  C   HIS A 140      40.008  58.714  33.274  1.00  0.00           C
ATOM   2112  O   HIS A 140      40.501  57.933  32.431  1.00  0.00           O
ATOM   2113  N   ARG A 141      40.720  59.546  34.019  1.00  0.00           N
ATOM   2114  H   ARG A 141      40.217  60.196  34.599  1.00  0.00           H
ATOM   2115  CA  ARG A 141      42.170  59.573  33.886  1.00  0.00           C
ATOM   2116  HA  ARG A 141      42.464  59.866  32.876  1.00  0.00           H
ATOM   2117  CB  ARG A 141      42.606  60.862  34.690  1.00  0.00           C
ATOM   2118  HB1 ARG A 141      42.380  60.806  35.752  1.00  0.00           H
ATOM   2119  HB2 ARG A 141      42.103  61.714  34.235  1.00  0.00           H
ATOM   2120  CG  ARG A 141      44.131  61.198  34.727  1.00  0.00           C
ATOM   2121  HG1 ARG A 141      44.647  60.379  35.223  1.00  0.00           H
ATOM   2122  HG2 ARG A 141      44.367  62.069  35.336  1.00  0.00           H
ATOM   2123  CD  ARG A 141      44.735  61.489  33.334  1.00  0.00           C
ATOM   2124  HD1 ARG A 141      44.385  62.477  33.030  1.00  0.00           H
ATOM   2125  HD2 ARG A 141      44.493  60.720  32.605  1.00  0.00           H
ATOM   2126  NE  ARG A 141      46.216  61.520  33.273  1.00  0.00           N
ATOM   2127  HE  ARG A 141      46.842  61.438  34.056  1.00  0.00           H
ATOM   2128  CZ  ARG A 141      46.968  61.636  32.185  1.00  0.00           C
ATOM   2129  NH1 ARG A 141      46.480  61.807  31.017  1.00  0.00           N
ATOM   2130 1HH1 ARG A 141      45.483  61.724  30.898  1.00  0.00           H
ATOM   2131 2HH1 ARG A 141      47.094  62.020  30.243  1.00  0.00           H
ATOM   2132  NH2 ARG A 141      48.245  61.651  32.176  1.00  0.00           N
ATOM   2133 1HH2 ARG A 141      48.678  61.601  33.090  1.00  0.00           H
ATOM   2134 2HH2 ARG A 141      48.759  61.999  31.371  1.00  0.00           H
ATOM   2135  C   ARG A 141      42.980  58.319  34.355  1.00  0.00           C
ATOM   2136  O   ARG A 141      43.958  57.861  33.754  1.00  0.00           O
ATOM   2137  N   GLY A 142      42.361  57.663  35.341  1.00  0.00           N
ATOM   2138  H   GLY A 142      41.509  58.079  35.686  1.00  0.00           H
ATOM   2139  CA  GLY A 142      42.664  56.368  35.897  1.00  0.00           C
ATOM   2140  HA1 GLY A 142      41.928  56.155  36.663  1.00  0.00           H
ATOM   2141  HA2 GLY A 142      43.674  56.340  36.314  1.00  0.00           H
ATOM   2142  C   GLY A 142      42.474  55.290  34.785  1.00  0.00           C
ATOM   2143  O   GLY A 142      43.216  54.312  34.745  1.00  0.00           O
ATOM   2144  N   ALA A 143      41.456  55.431  33.977  1.00  0.00           N
ATOM   2145  H   ALA A 143      40.907  56.280  33.985  1.00  0.00           H
ATOM   2146  CA  ALA A 143      41.330  54.485  32.814  1.00  0.00           C
ATOM   2147  HA  ALA A 143      41.666  53.533  33.231  1.00  0.00           H
ATOM   2148  CB  ALA A 143      39.933  54.484  32.266  1.00  0.00           C
ATOM   2149  HB1 ALA A 143      39.113  54.325  32.974  1.00  0.00           H
ATOM   2150  HB2 ALA A 143      39.766  55.461  31.834  1.00  0.00           H
ATOM   2151  HB3 ALA A 143      39.764  53.777  31.454  1.00  0.00           H
ATOM   2152  C   ALA A 143      42.288  54.951  31.632  1.00  0.00           C
ATOM   2153  O   ALA A 143      42.868  54.121  31.005  1.00  0.00           O
ATOM   2154  N   GLU A 144      42.652  56.261  31.459  1.00  0.00           N
ATOM   2155  H   GLU A 144      42.170  57.003  31.946  1.00  0.00           H
ATOM   2156  CA  GLU A 144      43.606  56.823  30.456  1.00  0.00           C
ATOM   2157  HA  GLU A 144      43.335  56.554  29.439  1.00  0.00           H
ATOM   2158  CB  GLU A 144      43.452  58.363  30.541  1.00  0.00           C
ATOM   2159  HB1 GLU A 144      43.814  58.805  31.465  1.00  0.00           H
ATOM   2160  HB2 GLU A 144      42.389  58.616  30.508  1.00  0.00           H
ATOM   2161  CG  GLU A 144      44.195  59.134  29.410  1.00  0.00           C
ATOM   2162  HG1 GLU A 144      43.943  58.623  28.484  1.00  0.00           H
ATOM   2163  HG2 GLU A 144      45.279  59.222  29.531  1.00  0.00           H
ATOM   2164  CD  GLU A 144      43.674  60.596  29.269  1.00  0.00           C
ATOM   2165  OE1 GLU A 144      43.094  60.977  28.233  1.00  0.00           O
ATOM   2166  OE2 GLU A 144      43.905  61.459  30.199  1.00  0.00           O
ATOM   2167  C   GLU A 144      45.064  56.392  30.617  1.00  0.00           C
ATOM   2168  O   GLU A 144      45.787  56.107  29.632  1.00  0.00           O
ATOM   2169  N   ILE A 145      45.465  56.214  31.855  1.00  0.00           N
ATOM   2170  H   ILE A 145      44.860  56.627  32.547  1.00  0.00           H
ATOM   2171  CA  ILE A 145      46.844  55.682  32.221  1.00  0.00           C
ATOM   2172  HA  ILE A 145      47.624  56.075  31.569  1.00  0.00           H
ATOM   2173  CB  ILE A 145      47.302  56.008  33.722  1.00  0.00           C
ATOM   2174  HB  ILE A 145      48.246  55.465  33.838  1.00  0.00           H
ATOM   2175  CG2 ILE A 145      47.571  57.510  33.806  1.00  0.00           C
ATOM   2176 1HG2 ILE A 145      46.779  57.970  33.208  1.00  0.00           H
ATOM   2177 2HG2 ILE A 145      47.661  57.900  34.826  1.00  0.00           H
ATOM   2178 3HG2 ILE A 145      48.503  57.683  33.280  1.00  0.00           H
ATOM   2179  CG1 ILE A 145      46.373  55.424  34.779  1.00  0.00           C
ATOM   2180 1HG1 ILE A 145      46.019  54.423  34.535  1.00  0.00           H
ATOM   2181 2HG1 ILE A 145      45.407  55.920  34.728  1.00  0.00           H
ATOM   2182  CD  ILE A 145      47.024  55.277  36.211  1.00  0.00           C
ATOM   2183  HD1 ILE A 145      46.965  56.233  36.722  1.00  0.00           H
ATOM   2184  HD2 ILE A 145      46.474  54.504  36.757  1.00  0.00           H
ATOM   2185  HD3 ILE A 145      48.040  54.870  36.226  1.00  0.00           H
ATOM   2186  C   ILE A 145      46.873  54.170  32.025  1.00  0.00           C
ATOM   2187  O   ILE A 145      47.966  53.593  31.865  1.00  0.00           O
ATOM   2188  N   VAL A 146      45.663  53.483  31.996  1.00  0.00           N
ATOM   2189  H   VAL A 146      44.839  54.036  32.156  1.00  0.00           H
ATOM   2190  CA  VAL A 146      45.604  52.054  31.683  1.00  0.00           C
ATOM   2191  HA  VAL A 146      46.391  51.524  32.206  1.00  0.00           H
ATOM   2192  CB  VAL A 146      44.302  51.299  32.058  1.00  0.00           C
ATOM   2193  HB  VAL A 146      43.353  51.738  31.769  1.00  0.00           H
ATOM   2194  CG1 VAL A 146      44.142  49.873  31.572  1.00  0.00           C
ATOM   2195 1HG1 VAL A 146      44.242  49.862  30.484  1.00  0.00           H
ATOM   2196 2HG1 VAL A 146      44.920  49.297  32.073  1.00  0.00           H
ATOM   2197 3HG1 VAL A 146      43.151  49.497  31.815  1.00  0.00           H
ATOM   2198  CG2 VAL A 146      44.176  51.166  33.574  1.00  0.00           C
ATOM   2199 1HG2 VAL A 146      43.213  50.772  33.901  1.00  0.00           H
ATOM   2200 2HG2 VAL A 146      44.950  50.482  33.915  1.00  0.00           H
ATOM   2201 3HG2 VAL A 146      44.406  52.091  34.105  1.00  0.00           H
ATOM   2202  C   VAL A 146      45.788  51.929  30.185  1.00  0.00           C
ATOM   2203  O   VAL A 146      46.727  51.131  29.761  1.00  0.00           O
ATOM   2204  N   ALA A 147      45.149  52.761  29.410  1.00  0.00           N
ATOM   2205  H   ALA A 147      44.585  53.489  29.815  1.00  0.00           H
ATOM   2206  CA  ALA A 147      45.311  52.763  27.903  1.00  0.00           C
ATOM   2207  HA  ALA A 147      45.071  51.766  27.518  1.00  0.00           H
ATOM   2208  CB  ALA A 147      44.425  53.831  27.261  1.00  0.00           C
ATOM   2209  HB1 ALA A 147      44.424  54.743  27.859  1.00  0.00           H
ATOM   2210  HB2 ALA A 147      44.790  54.030  26.252  1.00  0.00           H
ATOM   2211  HB3 ALA A 147      43.478  53.307  27.153  1.00  0.00           H
ATOM   2212  C   ALA A 147      46.748  53.080  27.499  1.00  0.00           C
ATOM   2213  O   ALA A 147      47.356  52.439  26.557  1.00  0.00           O
ATOM   2214  N   ASP A 148      47.408  53.940  28.320  1.00  0.00           N
ATOM   2215  H   ASP A 148      46.877  54.365  29.057  1.00  0.00           H
ATOM   2216  CA  ASP A 148      48.799  54.311  28.080  1.00  0.00           C
ATOM   2217  HA  ASP A 148      48.935  54.475  27.013  1.00  0.00           H
ATOM   2218  CB  ASP A 148      49.109  55.621  28.887  1.00  0.00           C
ATOM   2219  HB1 ASP A 148      49.119  55.341  29.946  1.00  0.00           H
ATOM   2220  HB2 ASP A 148      48.427  56.416  28.592  1.00  0.00           H
ATOM   2221  CG  ASP A 148      50.481  56.132  28.755  1.00  0.00           C
ATOM   2222  OD1 ASP A 148      50.855  56.481  27.626  1.00  0.00           O
ATOM   2223  OD2 ASP A 148      51.159  56.302  29.770  1.00  0.00           O
ATOM   2224  C   ASP A 148      49.797  53.243  28.538  1.00  0.00           C
ATOM   2225  O   ASP A 148      50.879  53.109  27.981  1.00  0.00           O
ATOM   2226  N   THR A 149      49.346  52.349  29.425  1.00  0.00           N
ATOM   2227  H   THR A 149      48.444  52.545  29.851  1.00  0.00           H
ATOM   2228  CA  THR A 149      50.149  51.110  29.746  1.00  0.00           C
ATOM   2229  HA  THR A 149      51.166  51.466  29.600  1.00  0.00           H
ATOM   2230  CB  THR A 149      49.992  50.617  31.164  1.00  0.00           C
ATOM   2231  HB  THR A 149      48.980  50.251  31.302  1.00  0.00           H
ATOM   2232  CG2 THR A 149      50.925  49.419  31.544  1.00  0.00           C
ATOM   2233 1HG2 THR A 149      50.692  48.520  30.980  1.00  0.00           H
ATOM   2234 2HG2 THR A 149      51.959  49.626  31.289  1.00  0.00           H
ATOM   2235 3HG2 THR A 149      50.867  49.122  32.592  1.00  0.00           H
ATOM   2236  OG1 THR A 149      50.276  51.576  32.216  1.00  0.00           O
ATOM   2237  HG1 THR A 149      49.488  52.107  32.144  1.00  0.00           H
ATOM   2238  C   THR A 149      49.960  49.942  28.749  1.00  0.00           C
ATOM   2239  O   THR A 149      50.985  49.265  28.451  1.00  0.00           O
ATOM   2240  N   PHE A 150      48.744  49.647  28.187  1.00  0.00           N
ATOM   2241  H   PHE A 150      48.005  50.227  28.545  1.00  0.00           H
ATOM   2242  CA  PHE A 150      48.408  48.627  27.195  1.00  0.00           C
ATOM   2243  HA  PHE A 150      49.262  48.002  26.939  1.00  0.00           H
ATOM   2244  CB  PHE A 150      47.395  47.695  27.804  1.00  0.00           C
ATOM   2245  HB1 PHE A 150      47.365  46.868  27.090  1.00  0.00           H
ATOM   2246  HB2 PHE A 150      46.411  48.163  27.820  1.00  0.00           H
ATOM   2247  CG  PHE A 150      47.784  47.218  29.203  1.00  0.00           C
ATOM   2248  CD1 PHE A 150      47.433  48.002  30.399  1.00  0.00           C
ATOM   2249  HD1 PHE A 150      46.810  48.885  30.333  1.00  0.00           H
ATOM   2250  CE1 PHE A 150      47.917  47.637  31.637  1.00  0.00           C
ATOM   2251  HE1 PHE A 150      47.713  48.208  32.531  1.00  0.00           H
ATOM   2252  CZ  PHE A 150      48.646  46.428  31.841  1.00  0.00           C
ATOM   2253  HZ  PHE A 150      49.007  46.028  32.771  1.00  0.00           H
ATOM   2254  CE2 PHE A 150      48.859  45.628  30.690  1.00  0.00           C
ATOM   2255  HE2 PHE A 150      49.452  44.734  30.797  1.00  0.00           H
ATOM   2256  CD2 PHE A 150      48.551  46.069  29.373  1.00  0.00           C
ATOM   2257  HD2 PHE A 150      48.731  45.435  28.513  1.00  0.00           H
ATOM   2258  C   PHE A 150      47.966  49.309  25.856  1.00  0.00           C
ATOM   2259  O   PHE A 150      46.824  49.272  25.463  1.00  0.00           O
ATOM   2260  N   ARG A 151      48.933  49.710  25.079  1.00  0.00           N
ATOM   2261  H   ARG A 151      49.852  49.390  25.365  1.00  0.00           H
ATOM   2262  CA  ARG A 151      48.774  50.357  23.796  1.00  0.00           C
ATOM   2263  HA  ARG A 151      47.989  51.114  23.923  1.00  0.00           H
ATOM   2264  CB  ARG A 151      49.989  51.243  23.333  1.00  0.00           C
ATOM   2265  HB1 ARG A 151      49.717  51.625  22.350  1.00  0.00           H
ATOM   2266  HB2 ARG A 151      50.820  50.554  23.181  1.00  0.00           H
ATOM   2267  CG  ARG A 151      50.541  52.179  24.371  1.00  0.00           C
ATOM   2268  HG1 ARG A 151      51.190  51.627  25.053  1.00  0.00           H
ATOM   2269  HG2 ARG A 151      49.737  52.610  24.963  1.00  0.00           H
ATOM   2270  CD  ARG A 151      51.413  53.333  23.873  1.00  0.00           C
ATOM   2271  HD1 ARG A 151      50.771  53.801  23.128  1.00  0.00           H
ATOM   2272  HD2 ARG A 151      52.291  52.867  23.427  1.00  0.00           H
ATOM   2273  NE  ARG A 151      51.706  54.301  24.977  1.00  0.00           N
ATOM   2274  HE  ARG A 151      51.000  54.360  25.685  1.00  0.00           H
ATOM   2275  CZ  ARG A 151      52.714  55.161  24.973  1.00  0.00           C
ATOM   2276  NH1 ARG A 151      52.916  56.062  25.886  1.00  0.00           N
ATOM   2277 1HH1 ARG A 151      52.198  56.132  26.596  1.00  0.00           H
ATOM   2278 2HH1 ARG A 151      53.724  56.663  25.839  1.00  0.00           H
ATOM   2279  NH2 ARG A 151      53.504  55.194  23.980  1.00  0.00           N
ATOM   2280 1HH2 ARG A 151      53.473  54.541  23.206  1.00  0.00           H
ATOM   2281 2HH2 ARG A 151      54.215  55.894  24.132  1.00  0.00           H
ATOM   2282  C   ARG A 151      48.315  49.432  22.653  1.00  0.00           C
ATOM   2283  O   ARG A 151      48.052  49.919  21.580  1.00  0.00           O
ATOM   2284  N   ASP A 152      48.264  48.108  22.843  1.00  0.00           N
ATOM   2285  H   ASP A 152      48.494  47.782  23.769  1.00  0.00           H
ATOM   2286  CA  ASP A 152      47.679  47.185  21.885  1.00  0.00           C
ATOM   2287  HA  ASP A 152      47.471  47.816  21.020  1.00  0.00           H
ATOM   2288  CB  ASP A 152      48.687  46.104  21.561  1.00  0.00           C
ATOM   2289  HB1 ASP A 152      48.799  45.542  22.484  1.00  0.00           H
ATOM   2290  HB2 ASP A 152      49.564  46.545  21.089  1.00  0.00           H
ATOM   2291  CG  ASP A 152      48.144  45.137  20.517  1.00  0.00           C
ATOM   2292  OD1 ASP A 152      47.666  45.578  19.441  1.00  0.00           O
ATOM   2293  OD2 ASP A 152      48.272  43.940  20.686  1.00  0.00           O
ATOM   2294  C   ASP A 152      46.273  46.623  22.251  1.00  0.00           C
ATOM   2295  O   ASP A 152      45.583  45.928  21.456  1.00  0.00           O
ATOM   2296  N   PHE A 153      45.819  46.743  23.480  1.00  0.00           N
ATOM   2297  H   PHE A 153      46.385  47.218  24.169  1.00  0.00           H
ATOM   2298  CA  PHE A 153      44.516  46.453  23.962  1.00  0.00           C
ATOM   2299  HA  PHE A 153      43.991  45.746  23.331  1.00  0.00           H
ATOM   2300  CB  PHE A 153      44.629  45.901  25.410  1.00  0.00           C
ATOM   2301  HB1 PHE A 153      43.687  45.973  25.952  1.00  0.00           H
ATOM   2302  HB2 PHE A 153      45.361  46.483  25.967  1.00  0.00           H
ATOM   2303  CG  PHE A 153      44.947  44.431  25.489  1.00  0.00           C
ATOM   2304  CD1 PHE A 153      44.311  43.444  24.735  1.00  0.00           C
ATOM   2305  HD1 PHE A 153      43.488  43.673  24.079  1.00  0.00           H
ATOM   2306  CE1 PHE A 153      44.670  42.124  24.923  1.00  0.00           C
ATOM   2307  HE1 PHE A 153      44.055  41.435  24.344  1.00  0.00           H
ATOM   2308  CZ  PHE A 153      45.671  41.698  25.873  1.00  0.00           C
ATOM   2309  HZ  PHE A 153      45.882  40.655  26.023  1.00  0.00           H
ATOM   2310  CE2 PHE A 153      46.324  42.647  26.657  1.00  0.00           C
ATOM   2311  HE2 PHE A 153      47.183  42.381  27.250  1.00  0.00           H
ATOM   2312  CD2 PHE A 153      45.947  43.990  26.465  1.00  0.00           C
ATOM   2313  HD2 PHE A 153      46.480  44.799  26.961  1.00  0.00           H
ATOM   2314  C   PHE A 153      43.662  47.704  24.085  1.00  0.00           C
ATOM   2315  O   PHE A 153      44.136  48.780  24.378  1.00  0.00           O
ATOM   2316  N   ALA A 154      42.383  47.576  23.769  1.00  0.00           N
ATOM   2317  H   ALA A 154      42.097  46.634  23.535  1.00  0.00           H
ATOM   2318  CA  ALA A 154      41.370  48.592  23.918  1.00  0.00           C
ATOM   2319  HA  ALA A 154      41.800  49.536  23.590  1.00  0.00           H
ATOM   2320  CB  ALA A 154      40.220  48.288  23.012  1.00  0.00           C
ATOM   2321  HB1 ALA A 154      40.524  47.764  22.106  1.00  0.00           H
ATOM   2322  HB2 ALA A 154      39.540  47.682  23.611  1.00  0.00           H
ATOM   2323  HB3 ALA A 154      39.778  49.278  22.857  1.00  0.00           H
ATOM   2324  C   ALA A 154      40.960  48.786  25.416  1.00  0.00           C
ATOM   2325  O   ALA A 154      41.111  47.901  26.198  1.00  0.00           O
ATOM   2326  N   VAL A 155      40.287  49.904  25.736  1.00  0.00           N
ATOM   2327  H   VAL A 155      40.158  50.567  24.978  1.00  0.00           H
ATOM   2328  CA  VAL A 155      39.659  50.224  26.986  1.00  0.00           C
ATOM   2329  HA  VAL A 155      39.493  49.377  27.662  1.00  0.00           H
ATOM   2330  CB  VAL A 155      40.533  51.251  27.821  1.00  0.00           C
ATOM   2331  HB  VAL A 155      40.602  52.154  27.217  1.00  0.00           H
ATOM   2332  CG1 VAL A 155      39.974  51.464  29.155  1.00  0.00           C
ATOM   2333 1HG1 VAL A 155      40.052  50.583  29.794  1.00  0.00           H
ATOM   2334 2HG1 VAL A 155      40.655  52.226  29.532  1.00  0.00           H
ATOM   2335 3HG1 VAL A 155      38.993  51.911  29.046  1.00  0.00           H
ATOM   2336  CG2 VAL A 155      41.978  50.697  27.999  1.00  0.00           C
ATOM   2337 1HG2 VAL A 155      42.528  51.339  28.684  1.00  0.00           H
ATOM   2338 2HG2 VAL A 155      41.994  49.679  28.394  1.00  0.00           H
ATOM   2339 3HG2 VAL A 155      42.432  50.652  27.011  1.00  0.00           H
ATOM   2340  C   VAL A 155      38.380  50.960  26.717  1.00  0.00           C
ATOM   2341  O   VAL A 155      38.338  51.696  25.721  1.00  0.00           O
ATOM   2342  N   SER A 156      37.302  50.846  27.479  1.00  0.00           N
ATOM   2343  H   SER A 156      37.388  50.056  28.110  1.00  0.00           H
ATOM   2344  CA  SER A 156      36.108  51.688  27.492  1.00  0.00           C
ATOM   2345  HA  SER A 156      36.437  52.672  27.147  1.00  0.00           H
ATOM   2346  CB  SER A 156      35.076  51.149  26.522  1.00  0.00           C
ATOM   2347  HB1 SER A 156      34.255  51.860  26.585  1.00  0.00           H
ATOM   2348  HB2 SER A 156      34.654  50.174  26.775  1.00  0.00           H
ATOM   2349  OG  SER A 156      35.498  51.239  25.161  1.00  0.00           O
ATOM   2350  HG  SER A 156      36.092  50.506  24.957  1.00  0.00           H
ATOM   2351  C   SER A 156      35.482  51.703  28.917  1.00  0.00           C
ATOM   2352  O   SER A 156      35.488  50.810  29.710  1.00  0.00           O
ATOM   2353  N   THR A 157      35.001  52.942  29.244  1.00  0.00           N
ATOM   2354  H   THR A 157      35.143  53.724  28.614  1.00  0.00           H
ATOM   2355  CA  THR A 157      34.637  53.248  30.631  1.00  0.00           C
ATOM   2356  HA  THR A 157      35.184  52.682  31.381  1.00  0.00           H
ATOM   2357  CB  THR A 157      34.963  54.722  31.026  1.00  0.00           C
ATOM   2358  HB  THR A 157      34.547  54.736  32.038  1.00  0.00           H
ATOM   2359  CG2 THR A 157      36.451  54.921  31.127  1.00  0.00           C
ATOM   2360 1HG2 THR A 157      36.779  55.068  30.095  1.00  0.00           H
ATOM   2361 2HG2 THR A 157      36.648  55.869  31.611  1.00  0.00           H
ATOM   2362 3HG2 THR A 157      36.958  54.127  31.670  1.00  0.00           H
ATOM   2363  OG1 THR A 157      34.315  55.642  30.157  1.00  0.00           O
ATOM   2364  HG1 THR A 157      34.774  55.574  29.315  1.00  0.00           H
ATOM   2365  C   THR A 157      33.135  52.938  30.928  1.00  0.00           C
ATOM   2366  O   THR A 157      32.244  53.030  30.036  1.00  0.00           O
ATOM   2367  N   VAL A 158      32.736  52.558  32.145  1.00  0.00           N
ATOM   2368  H   VAL A 158      33.403  52.597  32.897  1.00  0.00           H
ATOM   2369  CA  VAL A 158      31.383  52.101  32.507  1.00  0.00           C
ATOM   2370  HA  VAL A 158      30.582  52.163  31.776  1.00  0.00           H
ATOM   2371  CB  VAL A 158      31.481  50.618  32.903  1.00  0.00           C
ATOM   2372  HB  VAL A 158      31.786  50.438  33.931  1.00  0.00           H
ATOM   2373  CG1 VAL A 158      30.074  50.003  32.818  1.00  0.00           C
ATOM   2374 1HG1 VAL A 158      30.138  48.967  33.147  1.00  0.00           H
ATOM   2375 2HG1 VAL A 158      29.300  50.387  33.482  1.00  0.00           H
ATOM   2376 3HG1 VAL A 158      29.684  50.010  31.805  1.00  0.00           H
ATOM   2377  CG2 VAL A 158      32.278  49.649  31.957  1.00  0.00           C
ATOM   2378 1HG2 VAL A 158      32.137  48.631  32.321  1.00  0.00           H
ATOM   2379 2HG2 VAL A 158      31.855  49.762  30.952  1.00  0.00           H
ATOM   2380 3HG2 VAL A 158      33.329  49.906  31.817  1.00  0.00           H
ATOM   2381  C   VAL A 158      30.901  52.920  33.757  1.00  0.00           C
ATOM   2382  O   VAL A 158      31.731  53.241  34.626  1.00  0.00           O
ATOM   2383  N   PRO A 159      29.615  53.279  33.938  1.00  0.00           N
ATOM   2384  CD  PRO A 159      28.704  53.355  32.842  1.00  0.00           C
ATOM   2385  HD1 PRO A 159      28.456  52.344  32.548  1.00  0.00           H
ATOM   2386  HD2 PRO A 159      29.074  53.882  31.962  1.00  0.00           H
ATOM   2387  CG  PRO A 159      27.407  54.060  33.319  1.00  0.00           C
ATOM   2388  HG1 PRO A 159      26.685  53.271  33.553  1.00  0.00           H
ATOM   2389  HG2 PRO A 159      27.001  54.700  32.539  1.00  0.00           H
ATOM   2390  CB  PRO A 159      27.852  54.853  34.534  1.00  0.00           C
ATOM   2391  HB1 PRO A 159      27.084  54.921  35.307  1.00  0.00           H
ATOM   2392  HB2 PRO A 159      28.199  55.819  34.151  1.00  0.00           H
ATOM   2393  CA  PRO A 159      29.068  54.062  35.023  1.00  0.00           C
ATOM   2394  HA  PRO A 159      29.812  54.773  35.393  1.00  0.00           H
ATOM   2395  C   PRO A 159      28.731  53.184  36.279  1.00  0.00           C
ATOM   2396  O   PRO A 159      27.782  52.467  36.299  1.00  0.00           O
ATOM   2397  N   VAL A 160      29.613  53.418  37.329  1.00  0.00           N
ATOM   2398  H   VAL A 160      30.306  54.152  37.279  1.00  0.00           H
ATOM   2399  CA  VAL A 160      29.496  52.744  38.619  1.00  0.00           C
ATOM   2400  HA  VAL A 160      28.500  52.308  38.660  1.00  0.00           H
ATOM   2401  CB  VAL A 160      30.380  51.492  38.667  1.00  0.00           C
ATOM   2402  HB  VAL A 160      30.442  51.187  39.709  1.00  0.00           H
ATOM   2403  CG1 VAL A 160      29.850  50.374  37.852  1.00  0.00           C
ATOM   2404 1HG1 VAL A 160      28.789  50.183  38.037  1.00  0.00           H
ATOM   2405 2HG1 VAL A 160      29.961  50.472  36.774  1.00  0.00           H
ATOM   2406 3HG1 VAL A 160      30.278  49.387  38.007  1.00  0.00           H
ATOM   2407  CG2 VAL A 160      31.794  51.788  38.424  1.00  0.00           C
ATOM   2408 1HG2 VAL A 160      32.178  52.505  39.140  1.00  0.00           H
ATOM   2409 2HG2 VAL A 160      32.329  50.844  38.516  1.00  0.00           H
ATOM   2410 3HG2 VAL A 160      31.962  52.096  37.386  1.00  0.00           H
ATOM   2411  C   VAL A 160      29.677  53.673  39.837  1.00  0.00           C
ATOM   2412  O   VAL A 160      30.235  53.291  40.838  1.00  0.00           O
ATOM   2413  N   SER A 161      29.300  54.919  39.744  1.00  0.00           N
ATOM   2414  H   SER A 161      28.858  55.218  38.890  1.00  0.00           H
ATOM   2415  CA  SER A 161      29.586  55.934  40.827  1.00  0.00           C
ATOM   2416  HA  SER A 161      30.564  55.832  41.296  1.00  0.00           H
ATOM   2417  CB  SER A 161      29.563  57.319  40.252  1.00  0.00           C
ATOM   2418  HB1 SER A 161      29.662  58.085  41.022  1.00  0.00           H
ATOM   2419  HB2 SER A 161      28.644  57.439  39.671  1.00  0.00           H
ATOM   2420  OG  SER A 161      30.855  57.433  39.464  1.00  0.00           O
ATOM   2421  HG  SER A 161      30.981  56.614  38.990  1.00  0.00           H
ATOM   2422  C   SER A 161      28.437  55.800  41.857  1.00  0.00           C
ATOM   2423  O   SER A 161      28.592  56.544  42.839  1.00  0.00           O
ATOM   2424  N   GLY A 162      27.372  55.043  41.662  1.00  0.00           N
ATOM   2425  H   GLY A 162      27.432  54.369  40.922  1.00  0.00           H
ATOM   2426  CA  GLY A 162      26.261  54.765  42.520  1.00  0.00           C
ATOM   2427  HA1 GLY A 162      25.395  54.512  41.911  1.00  0.00           H
ATOM   2428  HA2 GLY A 162      26.064  55.659  43.119  1.00  0.00           H
ATOM   2429  C   GLY A 162      26.691  53.564  43.386  1.00  0.00           C
ATOM   2430  O   GLY A 162      27.811  53.459  43.857  1.00  0.00           O
ATOM   2431  N   PRO A 163      25.793  52.533  43.587  1.00  0.00           N
ATOM   2432  CD  PRO A 163      24.420  52.631  43.105  1.00  0.00           C
ATOM   2433  HD1 PRO A 163      24.390  52.434  42.029  1.00  0.00           H
ATOM   2434  HD2 PRO A 163      24.112  53.615  43.437  1.00  0.00           H
ATOM   2435  CG  PRO A 163      23.657  51.508  43.823  1.00  0.00           C
ATOM   2436  HG1 PRO A 163      23.645  50.702  43.084  1.00  0.00           H
ATOM   2437  HG2 PRO A 163      22.730  51.905  44.237  1.00  0.00           H
ATOM   2438  CB  PRO A 163      24.574  51.035  44.958  1.00  0.00           C
ATOM   2439  HB1 PRO A 163      24.389  49.981  45.137  1.00  0.00           H
ATOM   2440  HB2 PRO A 163      24.174  51.596  45.797  1.00  0.00           H
ATOM   2441  CA  PRO A 163      25.964  51.455  44.533  1.00  0.00           C
ATOM   2442  HA  PRO A 163      26.585  51.774  45.378  1.00  0.00           H
ATOM   2443  C   PRO A 163      26.700  50.272  43.839  1.00  0.00           C
ATOM   2444  O   PRO A 163      26.474  49.897  42.670  1.00  0.00           O
ATOM   2445  N   SER A 164      27.571  49.629  44.604  1.00  0.00           N
ATOM   2446  H   SER A 164      27.700  49.909  45.564  1.00  0.00           H
ATOM   2447  CA  SER A 164      28.401  48.509  44.257  1.00  0.00           C
ATOM   2448  HA  SER A 164      29.079  48.349  45.093  1.00  0.00           H
ATOM   2449  CB  SER A 164      27.557  47.269  44.034  1.00  0.00           C
ATOM   2450  HB1 SER A 164      28.229  46.446  43.795  1.00  0.00           H
ATOM   2451  HB2 SER A 164      26.888  47.527  43.220  1.00  0.00           H
ATOM   2452  OG  SER A 164      26.902  47.037  45.234  1.00  0.00           O
ATOM   2453  HG  SER A 164      26.462  46.188  45.227  1.00  0.00           H
ATOM   2454  C   SER A 164      29.425  48.634  43.088  1.00  0.00           C
ATOM   2455  O   SER A 164      29.305  49.408  42.196  1.00  0.00           O
ATOM   2456  N   HIS A 165      30.440  47.779  43.221  1.00  0.00           N
ATOM   2457  H   HIS A 165      30.422  47.092  43.959  1.00  0.00           H
ATOM   2458  CA  HIS A 165      31.631  47.757  42.418  1.00  0.00           C
ATOM   2459  HA  HIS A 165      31.841  48.758  42.024  1.00  0.00           H
ATOM   2460  CB  HIS A 165      32.707  47.516  43.411  1.00  0.00           C
ATOM   2461  HB1 HIS A 165      32.627  48.283  44.172  1.00  0.00           H
ATOM   2462  HB2 HIS A 165      33.603  47.476  42.781  1.00  0.00           H
ATOM   2463  CG  HIS A 165      32.670  46.032  43.898  1.00  0.00           C
ATOM   2464  ND1 HIS A 165      32.140  45.556  45.142  1.00  0.00           N
ATOM   2465  CE1 HIS A 165      32.457  44.297  45.189  1.00  0.00           C
ATOM   2466  HE1 HIS A 165      32.207  43.547  45.922  1.00  0.00           H
ATOM   2467  NE2 HIS A 165      33.217  43.977  44.127  1.00  0.00           N
ATOM   2468  HE2 HIS A 165      33.710  43.103  44.078  1.00  0.00           H
ATOM   2469  CD2 HIS A 165      33.450  45.063  43.360  1.00  0.00           C
ATOM   2470  HD2 HIS A 165      34.075  45.178  42.484  1.00  0.00           H
ATOM   2471  C   HIS A 165      31.500  46.827  41.222  1.00  0.00           C
ATOM   2472  O   HIS A 165      30.833  45.819  41.230  1.00  0.00           O
ATOM   2473  N   LEU A 166      32.146  47.256  40.151  1.00  0.00           N
ATOM   2474  H   LEU A 166      32.610  48.161  40.168  1.00  0.00           H
ATOM   2475  CA  LEU A 166      31.956  46.542  38.880  1.00  0.00           C
ATOM   2476  HA  LEU A 166      30.882  46.519  38.655  1.00  0.00           H
ATOM   2477  CB  LEU A 166      32.681  47.327  37.744  1.00  0.00           C
ATOM   2478  HB1 LEU A 166      33.738  47.328  37.995  1.00  0.00           H
ATOM   2479  HB2 LEU A 166      32.373  48.366  37.850  1.00  0.00           H
ATOM   2480  CG  LEU A 166      32.475  46.831  36.270  1.00  0.00           C
ATOM   2481  HG  LEU A 166      32.967  45.862  36.178  1.00  0.00           H
ATOM   2482  CD1 LEU A 166      31.020  46.733  35.820  1.00  0.00           C
ATOM   2483 1HD1 LEU A 166      30.552  47.709  35.978  1.00  0.00           H
ATOM   2484 2HD1 LEU A 166      30.892  46.509  34.761  1.00  0.00           H
ATOM   2485 3HD1 LEU A 166      30.512  45.993  36.437  1.00  0.00           H
ATOM   2486  CD2 LEU A 166      33.337  47.609  35.299  1.00  0.00           C
ATOM   2487 1HD2 LEU A 166      34.373  47.319  35.462  1.00  0.00           H
ATOM   2488 2HD2 LEU A 166      33.039  47.398  34.269  1.00  0.00           H
ATOM   2489 3HD2 LEU A 166      33.190  48.669  35.496  1.00  0.00           H
ATOM   2490  C   LEU A 166      32.367  45.068  38.881  1.00  0.00           C
ATOM   2491  O   LEU A 166      31.700  44.282  38.251  1.00  0.00           O
ATOM   2492  N   ARG A 167      33.453  44.735  39.603  1.00  0.00           N
ATOM   2493  H   ARG A 167      34.051  45.477  39.926  1.00  0.00           H
ATOM   2494  CA  ARG A 167      33.930  43.402  39.684  1.00  0.00           C
ATOM   2495  HA  ARG A 167      33.762  42.925  38.714  1.00  0.00           H
ATOM   2496  CB  ARG A 167      35.425  43.321  39.992  1.00  0.00           C
ATOM   2497  HB1 ARG A 167      35.568  43.417  41.068  1.00  0.00           H
ATOM   2498  HB2 ARG A 167      35.962  44.177  39.587  1.00  0.00           H
ATOM   2499  CG  ARG A 167      36.132  42.071  39.495  1.00  0.00           C
ATOM   2500  HG1 ARG A 167      36.206  42.033  38.410  1.00  0.00           H
ATOM   2501  HG2 ARG A 167      35.636  41.204  39.928  1.00  0.00           H
ATOM   2502  CD  ARG A 167      37.490  42.280  40.003  1.00  0.00           C
ATOM   2503  HD1 ARG A 167      37.663  42.381  41.080  1.00  0.00           H
ATOM   2504  HD2 ARG A 167      37.926  43.175  39.582  1.00  0.00           H
ATOM   2505  NE  ARG A 167      38.457  41.213  39.567  1.00  0.00           N
ATOM   2506  HE  ARG A 167      38.463  40.418  40.189  1.00  0.00           H
ATOM   2507  CZ  ARG A 167      39.049  41.018  38.407  1.00  0.00           C
ATOM   2508  NH1 ARG A 167      39.819  40.045  38.240  1.00  0.00           N
ATOM   2509 1HH1 ARG A 167      40.004  39.414  38.997  1.00  0.00           H
ATOM   2510 2HH1 ARG A 167      40.231  39.914  37.324  1.00  0.00           H
ATOM   2511  NH2 ARG A 167      38.916  41.849  37.431  1.00  0.00           N
ATOM   2512 1HH2 ARG A 167      38.160  42.524  37.460  1.00  0.00           H
ATOM   2513 2HH2 ARG A 167      39.313  41.626  36.529  1.00  0.00           H
ATOM   2514  C   ARG A 167      33.090  42.457  40.522  1.00  0.00           C
ATOM   2515  O   ARG A 167      33.208  41.215  40.469  1.00  0.00           O
ATOM   2516  N   GLY A 168      32.196  43.018  41.362  1.00  0.00           N
ATOM   2517  H   GLY A 168      32.108  44.018  41.292  1.00  0.00           H
ATOM   2518  CA  GLY A 168      31.081  42.299  41.966  1.00  0.00           C
ATOM   2519  HA1 GLY A 168      30.865  42.791  42.919  1.00  0.00           H
ATOM   2520  HA2 GLY A 168      31.313  41.251  42.123  1.00  0.00           H
ATOM   2521  C   GLY A 168      29.744  42.280  41.208  1.00  0.00           C
ATOM   2522  O   GLY A 168      29.041  41.311  41.265  1.00  0.00           O
ATOM   2523  N   LEU A 169      29.436  43.345  40.423  1.00  0.00           N
ATOM   2524  H   LEU A 169      30.102  44.094  40.304  1.00  0.00           H
ATOM   2525  CA  LEU A 169      28.180  43.380  39.761  1.00  0.00           C
ATOM   2526  HA  LEU A 169      27.448  43.058  40.502  1.00  0.00           H
ATOM   2527  CB  LEU A 169      27.925  44.862  39.405  1.00  0.00           C
ATOM   2528  HB1 LEU A 169      27.109  45.007  38.687  1.00  0.00           H
ATOM   2529  HB2 LEU A 169      28.863  45.112  38.912  1.00  0.00           H
ATOM   2530  CG  LEU A 169      27.539  45.785  40.608  1.00  0.00           C
ATOM   2531  HG  LEU A 169      28.206  45.517  41.420  1.00  0.00           H
ATOM   2532  CD1 LEU A 169      27.601  47.284  40.202  1.00  0.00           C
ATOM   2533 1HD1 LEU A 169      28.591  47.622  39.874  1.00  0.00           H
ATOM   2534 2HD1 LEU A 169      26.852  47.448  39.423  1.00  0.00           H
ATOM   2535 3HD1 LEU A 169      27.279  47.928  41.019  1.00  0.00           H
ATOM   2536  CD2 LEU A 169      26.180  45.464  41.091  1.00  0.00           C
ATOM   2537 1HD2 LEU A 169      25.908  46.199  41.858  1.00  0.00           H
ATOM   2538 2HD2 LEU A 169      25.428  45.606  40.323  1.00  0.00           H
ATOM   2539 3HD2 LEU A 169      26.110  44.410  41.343  1.00  0.00           H
ATOM   2540  C   LEU A 169      28.121  42.361  38.595  1.00  0.00           C
ATOM   2541  O   LEU A 169      27.102  41.755  38.373  1.00  0.00           O
ATOM   2542  N   CYS A 170      29.166  42.367  37.772  1.00  0.00           N
ATOM   2543  H   CYS A 170      29.883  43.054  37.931  1.00  0.00           H
ATOM   2544  CA  CYS A 170      29.385  41.606  36.500  1.00  0.00           C
ATOM   2545  HA  CYS A 170      28.570  40.887  36.385  1.00  0.00           H
ATOM   2546  CB  CYS A 170      29.302  42.667  35.374  1.00  0.00           C
ATOM   2547  HB1 CYS A 170      29.599  42.142  34.474  1.00  0.00           H
ATOM   2548  HB2 CYS A 170      30.022  43.464  35.548  1.00  0.00           H
ATOM   2549  SG  CYS A 170      27.643  43.437  35.290  1.00  0.00           S
ATOM   2550  HG  CYS A 170      26.917  42.352  35.000  1.00  0.00           H
ATOM   2551  C   CYS A 170      30.697  40.917  36.433  1.00  0.00           C
ATOM   2552  O   CYS A 170      31.651  41.133  37.187  1.00  0.00           O
ATOM   2553  N   GLY A 171      30.731  39.924  35.530  1.00  0.00           N
ATOM   2554  H   GLY A 171      29.941  39.823  34.910  1.00  0.00           H
ATOM   2555  CA  GLY A 171      31.871  39.032  35.236  1.00  0.00           C
ATOM   2556  HA1 GLY A 171      31.649  38.196  35.899  1.00  0.00           H
ATOM   2557  HA2 GLY A 171      32.818  39.500  35.500  1.00  0.00           H
ATOM   2558  C   GLY A 171      31.860  38.632  33.730  1.00  0.00           C
ATOM   2559  O   GLY A 171      30.889  38.967  33.010  1.00  0.00           O
ATOM   2560  N   MET A 172      32.896  38.040  33.202  1.00  0.00           N
ATOM   2561  H   MET A 172      33.672  37.837  33.811  1.00  0.00           H
ATOM   2562  CA  MET A 172      33.098  37.535  31.882  1.00  0.00           C
ATOM   2563  HA  MET A 172      32.239  37.842  31.288  1.00  0.00           H
ATOM   2564  CB  MET A 172      34.383  38.024  31.324  1.00  0.00           C
ATOM   2565  HB1 MET A 172      35.154  37.289  31.536  1.00  0.00           H
ATOM   2566  HB2 MET A 172      34.713  38.954  31.786  1.00  0.00           H
ATOM   2567  CG  MET A 172      34.256  38.056  29.810  1.00  0.00           C
ATOM   2568  HG1 MET A 172      33.863  37.129  29.398  1.00  0.00           H
ATOM   2569  HG2 MET A 172      35.234  38.114  29.317  1.00  0.00           H
ATOM   2570  SD  MET A 172      33.241  39.464  29.290  1.00  0.00           S
ATOM   2571  CE  MET A 172      32.953  39.059  27.521  1.00  0.00           C
ATOM   2572  HE1 MET A 172      32.419  38.130  27.336  1.00  0.00           H
ATOM   2573  HE2 MET A 172      32.333  39.850  27.119  1.00  0.00           H
ATOM   2574  HE3 MET A 172      33.805  39.013  26.846  1.00  0.00           H
ATOM   2575  C   MET A 172      33.027  35.949  32.067  1.00  0.00           C
ATOM   2576  O   MET A 172      33.702  35.372  32.947  1.00  0.00           O
ATOM   2577  N   GLY A 173      32.084  35.274  31.414  1.00  0.00           N
ATOM   2578  H   GLY A 173      31.623  35.710  30.624  1.00  0.00           H
ATOM   2579  CA  GLY A 173      31.672  33.840  31.582  1.00  0.00           C
ATOM   2580  HA1 GLY A 173      30.698  33.663  31.120  1.00  0.00           H
ATOM   2581  HA2 GLY A 173      31.676  33.533  32.623  1.00  0.00           H
ATOM   2582  C   GLY A 173      32.651  32.911  30.902  1.00  0.00           C
ATOM   2583  O   GLY A 173      32.259  31.867  30.450  1.00  0.00           O
ATOM   2584  N   GLY A 174      33.930  33.338  30.749  1.00  0.00           N
ATOM   2585  H   GLY A 174      34.135  34.312  30.929  1.00  0.00           H
ATOM   2586  CA  GLY A 174      34.816  32.877  29.674  1.00  0.00           C
ATOM   2587  HA1 GLY A 174      34.823  31.791  29.593  1.00  0.00           H
ATOM   2588  HA2 GLY A 174      35.842  33.221  29.862  1.00  0.00           H
ATOM   2589  C   GLY A 174      34.349  33.443  28.381  1.00  0.00           C
ATOM   2590  O   GLY A 174      33.725  34.536  28.282  1.00  0.00           O
ATOM   2591  N   PRO A 175      34.687  32.742  27.254  1.00  0.00           N
ATOM   2592  CD  PRO A 175      35.620  31.536  27.154  1.00  0.00           C
ATOM   2593  HD1 PRO A 175      35.029  30.628  27.292  1.00  0.00           H
ATOM   2594  HD2 PRO A 175      36.381  31.617  27.928  1.00  0.00           H
ATOM   2595  CG  PRO A 175      36.357  31.668  25.782  1.00  0.00           C
ATOM   2596  HG1 PRO A 175      36.683  30.717  25.354  1.00  0.00           H
ATOM   2597  HG2 PRO A 175      37.109  32.441  25.946  1.00  0.00           H
ATOM   2598  CB  PRO A 175      35.292  32.446  24.949  1.00  0.00           C
ATOM   2599  HB1 PRO A 175      34.578  31.751  24.511  1.00  0.00           H
ATOM   2600  HB2 PRO A 175      35.631  33.000  24.066  1.00  0.00           H
ATOM   2601  CA  PRO A 175      34.502  33.366  25.946  1.00  0.00           C
ATOM   2602  HA  PRO A 175      34.877  34.384  25.985  1.00  0.00           H
ATOM   2603  C   PRO A 175      33.044  33.504  25.561  1.00  0.00           C
ATOM   2604  O   PRO A 175      32.195  32.748  26.048  1.00  0.00           O
ATOM   2605  N   ARG A 176      32.694  34.488  24.748  1.00  0.00           N
ATOM   2606  H   ARG A 176      33.474  35.066  24.490  1.00  0.00           H
ATOM   2607  CA  ARG A 176      31.437  34.905  24.137  1.00  0.00           C
ATOM   2608  HA  ARG A 176      31.613  35.722  23.442  1.00  0.00           H
ATOM   2609  CB  ARG A 176      30.938  33.862  23.069  1.00  0.00           C
ATOM   2610  HB1 ARG A 176      31.738  33.409  22.488  1.00  0.00           H
ATOM   2611  HB2 ARG A 176      30.374  34.411  22.316  1.00  0.00           H
ATOM   2612  CG  ARG A 176      29.880  32.877  23.604  1.00  0.00           C
ATOM   2613  HG1 ARG A 176      29.032  33.403  24.024  1.00  0.00           H
ATOM   2614  HG2 ARG A 176      30.345  32.170  24.289  1.00  0.00           H
ATOM   2615  CD  ARG A 176      29.377  31.994  22.432  1.00  0.00           C
ATOM   2616  HD1 ARG A 176      30.227  31.335  22.271  1.00  0.00           H
ATOM   2617  HD2 ARG A 176      29.113  32.548  21.526  1.00  0.00           H
ATOM   2618  NE  ARG A 176      28.261  31.151  22.781  1.00  0.00           N
ATOM   2619  HE  ARG A 176      28.425  30.279  23.265  1.00  0.00           H
ATOM   2620  CZ  ARG A 176      27.061  31.574  22.723  1.00  0.00           C
ATOM   2621  NH1 ARG A 176      26.019  30.865  23.186  1.00  0.00           N
ATOM   2622 1HH1 ARG A 176      26.168  29.957  23.586  1.00  0.00           H
ATOM   2623 2HH1 ARG A 176      25.049  31.124  23.020  1.00  0.00           H
ATOM   2624  NH2 ARG A 176      26.708  32.729  22.273  1.00  0.00           N
ATOM   2625 1HH2 ARG A 176      27.405  33.336  21.846  1.00  0.00           H
ATOM   2626 2HH2 ARG A 176      25.741  32.995  22.250  1.00  0.00           H
ATOM   2627  C   ARG A 176      30.301  35.436  24.962  1.00  0.00           C
ATOM   2628  O   ARG A 176      29.354  36.035  24.433  1.00  0.00           O
ATOM   2629  N   THR A 177      30.367  35.175  26.303  1.00  0.00           N
ATOM   2630  H   THR A 177      31.123  34.565  26.585  1.00  0.00           H
ATOM   2631  CA  THR A 177      29.389  35.516  27.330  1.00  0.00           C
ATOM   2632  HA  THR A 177      28.537  35.956  26.799  1.00  0.00           H
ATOM   2633  CB  THR A 177      28.932  34.247  28.131  1.00  0.00           C
ATOM   2634  HB  THR A 177      29.763  34.026  28.795  1.00  0.00           H
ATOM   2635  CG2 THR A 177      27.674  34.468  28.977  1.00  0.00           C
ATOM   2636 1HG2 THR A 177      26.921  34.778  28.249  1.00  0.00           H
ATOM   2637 2HG2 THR A 177      27.292  33.587  29.509  1.00  0.00           H
ATOM   2638 3HG2 THR A 177      27.806  35.265  29.710  1.00  0.00           H
ATOM   2639  OG1 THR A 177      28.591  33.283  27.177  1.00  0.00           O
ATOM   2640  HG1 THR A 177      29.195  32.547  27.308  1.00  0.00           H
ATOM   2641  C   THR A 177      29.925  36.573  28.336  1.00  0.00           C
ATOM   2642  O   THR A 177      30.946  36.369  29.020  1.00  0.00           O
ATOM   2643  N   VAL A 178      29.118  37.666  28.565  1.00  0.00           N
ATOM   2644  H   VAL A 178      28.208  37.651  28.121  1.00  0.00           H
ATOM   2645  CA  VAL A 178      29.204  38.498  29.717  1.00  0.00           C
ATOM   2646  HA  VAL A 178      30.143  38.246  30.206  1.00  0.00           H
ATOM   2647  CB  VAL A 178      29.270  39.939  29.216  1.00  0.00           C
ATOM   2648  HB  VAL A 178      30.072  40.122  28.504  1.00  0.00           H
ATOM   2649  CG1 VAL A 178      27.940  40.519  28.758  1.00  0.00           C
ATOM   2650 1HG1 VAL A 178      28.101  41.593  28.667  1.00  0.00           H
ATOM   2651 2HG1 VAL A 178      27.698  40.161  27.755  1.00  0.00           H
ATOM   2652 3HG1 VAL A 178      27.108  40.247  29.413  1.00  0.00           H
ATOM   2653  CG2 VAL A 178      29.669  40.939  30.341  1.00  0.00           C
ATOM   2654 1HG2 VAL A 178      30.566  40.644  30.887  1.00  0.00           H
ATOM   2655 2HG2 VAL A 178      29.839  41.922  29.908  1.00  0.00           H
ATOM   2656 3HG2 VAL A 178      28.904  41.070  31.102  1.00  0.00           H
ATOM   2657  C   VAL A 178      28.049  38.288  30.714  1.00  0.00           C
ATOM   2658  O   VAL A 178      26.892  37.987  30.394  1.00  0.00           O
ATOM   2659  N   VAL A 179      28.413  38.403  32.024  1.00  0.00           N
ATOM   2660  H   VAL A 179      29.323  38.783  32.238  1.00  0.00           H
ATOM   2661  CA  VAL A 179      27.730  37.785  33.229  1.00  0.00           C
ATOM   2662  HA  VAL A 179      26.861  37.182  32.960  1.00  0.00           H
ATOM   2663  CB  VAL A 179      28.692  36.903  34.116  1.00  0.00           C
ATOM   2664  HB  VAL A 179      29.586  37.431  34.452  1.00  0.00           H
ATOM   2665  CG1 VAL A 179      27.960  36.320  35.411  1.00  0.00           C
ATOM   2666 1HG1 VAL A 179      28.687  35.613  35.821  1.00  0.00           H
ATOM   2667 2HG1 VAL A 179      27.779  37.083  36.170  1.00  0.00           H
ATOM   2668 3HG1 VAL A 179      26.989  35.828  35.323  1.00  0.00           H
ATOM   2669  CG2 VAL A 179      29.234  35.722  33.283  1.00  0.00           C
ATOM   2670 1HG2 VAL A 179      29.741  36.037  32.373  1.00  0.00           H
ATOM   2671 2HG2 VAL A 179      29.895  35.244  34.006  1.00  0.00           H
ATOM   2672 3HG2 VAL A 179      28.381  35.081  33.045  1.00  0.00           H
ATOM   2673  C   VAL A 179      27.179  38.862  34.081  1.00  0.00           C
ATOM   2674  O   VAL A 179      27.909  39.702  34.492  1.00  0.00           O
ATOM   2675  N   ALA A 180      25.895  38.781  34.452  1.00  0.00           N
ATOM   2676  H   ALA A 180      25.351  38.035  34.030  1.00  0.00           H
ATOM   2677  CA  ALA A 180      25.177  39.772  35.181  1.00  0.00           C
ATOM   2678  HA  ALA A 180      25.773  40.632  35.471  1.00  0.00           H
ATOM   2679  CB  ALA A 180      24.047  40.199  34.301  1.00  0.00           C
ATOM   2680  HB1 ALA A 180      23.307  39.412  34.149  1.00  0.00           H
ATOM   2681  HB2 ALA A 180      23.513  41.065  34.706  1.00  0.00           H
ATOM   2682  HB3 ALA A 180      24.406  40.747  33.424  1.00  0.00           H
ATOM   2683  C   ALA A 180      24.507  39.311  36.482  1.00  0.00           C
ATOM   2684  O   ALA A 180      23.832  38.245  36.538  1.00  0.00           O
ATOM   2685  N   GLY A 181      24.656  40.052  37.557  1.00  0.00           N
ATOM   2686  H   GLY A 181      25.272  40.846  37.401  1.00  0.00           H
ATOM   2687  CA  GLY A 181      23.948  39.799  38.817  1.00  0.00           C
ATOM   2688  HA1 GLY A 181      24.374  40.416  39.605  1.00  0.00           H
ATOM   2689  HA2 GLY A 181      23.958  38.747  39.107  1.00  0.00           H
ATOM   2690  C   GLY A 181      22.477  40.270  38.741  1.00  0.00           C
ATOM   2691  O   GLY A 181      21.843  40.370  37.653  1.00  0.00           O
ATOM   2692  N   SER A 182      21.997  40.624  39.941  1.00  0.00           N
ATOM   2693  H   SER A 182      22.629  40.491  40.716  1.00  0.00           H
ATOM   2694  CA  SER A 182      20.596  40.885  40.220  1.00  0.00           C
ATOM   2695  HA  SER A 182      19.957  40.499  39.429  1.00  0.00           H
ATOM   2696  CB  SER A 182      20.164  40.260  41.534  1.00  0.00           C
ATOM   2697  HB1 SER A 182      20.317  39.183  41.500  1.00  0.00           H
ATOM   2698  HB2 SER A 182      19.087  40.414  41.558  1.00  0.00           H
ATOM   2699  OG  SER A 182      20.721  40.861  42.679  1.00  0.00           O
ATOM   2700  HG  SER A 182      20.120  40.773  43.423  1.00  0.00           H
ATOM   2701  C   SER A 182      20.259  42.368  40.278  1.00  0.00           C
ATOM   2702  O   SER A 182      19.121  42.780  40.097  1.00  0.00           O
ATOM   2703  N   SER A 183      21.215  43.267  40.729  1.00  0.00           N
ATOM   2704  H   SER A 183      22.138  42.863  40.823  1.00  0.00           H
ATOM   2705  CA  SER A 183      21.005  44.672  41.085  1.00  0.00           C
ATOM   2706  HA  SER A 183      20.100  44.748  41.693  1.00  0.00           H
ATOM   2707  CB  SER A 183      22.161  45.247  41.826  1.00  0.00           C
ATOM   2708  HB1 SER A 183      22.096  46.338  41.735  1.00  0.00           H
ATOM   2709  HB2 SER A 183      23.095  44.895  41.377  1.00  0.00           H
ATOM   2710  OG  SER A 183      21.975  44.892  43.114  1.00  0.00           O
ATOM   2711  HG  SER A 183      22.357  44.020  43.236  1.00  0.00           H
ATOM   2712  C   SER A 183      20.702  45.495  39.812  1.00  0.00           C
ATOM   2713  O   SER A 183      21.352  45.287  38.809  1.00  0.00           O
ATOM   2714  N   ASP A 184      19.779  46.421  39.785  1.00  0.00           N
ATOM   2715  H   ASP A 184      19.285  46.712  40.617  1.00  0.00           H
ATOM   2716  CA  ASP A 184      19.648  47.276  38.584  1.00  0.00           C
ATOM   2717  HA  ASP A 184      19.325  46.683  37.730  1.00  0.00           H
ATOM   2718  CB  ASP A 184      18.539  48.267  38.935  1.00  0.00           C
ATOM   2719  HB1 ASP A 184      18.565  48.529  39.992  1.00  0.00           H
ATOM   2720  HB2 ASP A 184      17.598  47.749  38.721  1.00  0.00           H
ATOM   2721  CG  ASP A 184      18.566  49.539  38.115  1.00  0.00           C
ATOM   2722  OD1 ASP A 184      18.027  49.654  36.966  1.00  0.00           O
ATOM   2723  OD2 ASP A 184      18.997  50.550  38.734  1.00  0.00           O
ATOM   2724  C   ASP A 184      20.993  47.989  38.239  1.00  0.00           C
ATOM   2725  O   ASP A 184      21.304  48.094  37.036  1.00  0.00           O
ATOM   2726  N   ALA A 185      21.992  48.295  39.094  1.00  0.00           N
ATOM   2727  H   ALA A 185      21.782  48.298  40.086  1.00  0.00           H
ATOM   2728  CA  ALA A 185      23.383  48.802  38.768  1.00  0.00           C
ATOM   2729  HA  ALA A 185      23.279  49.736  38.216  1.00  0.00           H
ATOM   2730  CB  ALA A 185      24.059  49.074  40.121  1.00  0.00           C
ATOM   2731  HB1 ALA A 185      24.459  48.124  40.460  1.00  0.00           H
ATOM   2732  HB2 ALA A 185      24.834  49.829  39.983  1.00  0.00           H
ATOM   2733  HB3 ALA A 185      23.315  49.469  40.816  1.00  0.00           H
ATOM   2734  C   ALA A 185      24.122  47.819  37.905  1.00  0.00           C
ATOM   2735  O   ALA A 185      24.943  48.297  37.123  1.00  0.00           O
ATOM   2736  N   ALA A 186      23.796  46.487  37.917  1.00  0.00           N
ATOM   2737  H   ALA A 186      23.205  46.237  38.701  1.00  0.00           H
ATOM   2738  CA  ALA A 186      24.404  45.495  37.051  1.00  0.00           C
ATOM   2739  HA  ALA A 186      25.461  45.740  36.988  1.00  0.00           H
ATOM   2740  CB  ALA A 186      24.139  44.064  37.565  1.00  0.00           C
ATOM   2741  HB1 ALA A 186      24.756  43.877  38.438  1.00  0.00           H
ATOM   2742  HB2 ALA A 186      23.095  43.968  37.850  1.00  0.00           H
ATOM   2743  HB3 ALA A 186      24.152  43.278  36.807  1.00  0.00           H
ATOM   2744  C   ALA A 186      23.758  45.502  35.655  1.00  0.00           C
ATOM   2745  O   ALA A 186      24.405  45.369  34.635  1.00  0.00           O
ATOM   2746  N   GLN A 187      22.440  45.732  35.580  1.00  0.00           N
ATOM   2747  H   GLN A 187      21.978  45.867  36.460  1.00  0.00           H
ATOM   2748  CA  GLN A 187      21.704  45.833  34.333  1.00  0.00           C
ATOM   2749  HA  GLN A 187      21.902  44.938  33.748  1.00  0.00           H
ATOM   2750  CB  GLN A 187      20.216  45.957  34.597  1.00  0.00           C
ATOM   2751  HB1 GLN A 187      19.758  46.163  33.628  1.00  0.00           H
ATOM   2752  HB2 GLN A 187      20.105  46.804  35.269  1.00  0.00           H
ATOM   2753  CG  GLN A 187      19.608  44.692  35.332  1.00  0.00           C
ATOM   2754  HG1 GLN A 187      20.286  44.354  36.126  1.00  0.00           H
ATOM   2755  HG2 GLN A 187      19.599  43.858  34.638  1.00  0.00           H
ATOM   2756  CD  GLN A 187      18.176  44.969  35.806  1.00  0.00           C
ATOM   2757  OE1 GLN A 187      17.533  45.891  35.309  1.00  0.00           O
ATOM   2758  NE2 GLN A 187      17.627  44.181  36.707  1.00  0.00           N
ATOM   2759 1HE2 GLN A 187      18.155  43.400  37.074  1.00  0.00           H
ATOM   2760 2HE2 GLN A 187      16.630  44.206  36.884  1.00  0.00           H
ATOM   2761  C   GLN A 187      22.220  47.109  33.563  1.00  0.00           C
ATOM   2762  O   GLN A 187      22.430  47.077  32.359  1.00  0.00           O
ATOM   2763  N   LYS A 188      22.422  48.248  34.263  1.00  0.00           N
ATOM   2764  H   LYS A 188      22.038  48.331  35.193  1.00  0.00           H
ATOM   2765  CA  LYS A 188      22.928  49.541  33.653  1.00  0.00           C
ATOM   2766  HA  LYS A 188      22.213  49.907  32.919  1.00  0.00           H
ATOM   2767  CB  LYS A 188      23.056  50.588  34.759  1.00  0.00           C
ATOM   2768  HB1 LYS A 188      23.678  51.469  34.567  1.00  0.00           H
ATOM   2769  HB2 LYS A 188      23.484  50.123  35.645  1.00  0.00           H
ATOM   2770  CG  LYS A 188      21.691  51.292  35.056  1.00  0.00           C
ATOM   2771  HG1 LYS A 188      20.865  50.579  35.043  1.00  0.00           H
ATOM   2772  HG2 LYS A 188      21.535  51.888  34.159  1.00  0.00           H
ATOM   2773  CD  LYS A 188      21.636  52.222  36.250  1.00  0.00           C
ATOM   2774  HD1 LYS A 188      22.508  52.868  36.182  1.00  0.00           H
ATOM   2775  HD2 LYS A 188      21.647  51.617  37.159  1.00  0.00           H
ATOM   2776  CE  LYS A 188      20.421  53.064  36.356  1.00  0.00           C
ATOM   2777  HE1 LYS A 188      20.405  53.603  35.415  1.00  0.00           H
ATOM   2778  HE2 LYS A 188      20.464  53.889  37.070  1.00  0.00           H
ATOM   2779  NZ  LYS A 188      19.249  52.321  36.648  1.00  0.00           N
ATOM   2780  HZ1 LYS A 188      18.858  51.787  35.881  1.00  0.00           H
ATOM   2781  HZ2 LYS A 188      19.358  51.791  37.498  1.00  0.00           H
ATOM   2782  HZ3 LYS A 188      18.466  52.900  36.920  1.00  0.00           H
ATOM   2783  C   LYS A 188      24.289  49.444  33.091  1.00  0.00           C
ATOM   2784  O   LYS A 188      24.702  50.153  32.111  1.00  0.00           O
ATOM   2785  N   ALA A 189      25.111  48.633  33.865  1.00  0.00           N
ATOM   2786  H   ALA A 189      24.826  48.275  34.757  1.00  0.00           H
ATOM   2787  CA  ALA A 189      26.468  48.414  33.499  1.00  0.00           C
ATOM   2788  HA  ALA A 189      26.878  49.364  33.149  1.00  0.00           H
ATOM   2789  CB  ALA A 189      27.236  47.984  34.781  1.00  0.00           C
ATOM   2790  HB1 ALA A 189      26.931  47.009  35.178  1.00  0.00           H
ATOM   2791  HB2 ALA A 189      28.283  47.916  34.498  1.00  0.00           H
ATOM   2792  HB3 ALA A 189      27.283  48.785  35.513  1.00  0.00           H
ATOM   2793  C   ALA A 189      26.621  47.510  32.289  1.00  0.00           C
ATOM   2794  O   ALA A 189      27.149  47.919  31.271  1.00  0.00           O
ATOM   2795  N   VAL A 190      25.875  46.375  32.205  1.00  0.00           N
ATOM   2796  H   VAL A 190      25.204  46.170  32.922  1.00  0.00           H
ATOM   2797  CA  VAL A 190      25.881  45.456  30.990  1.00  0.00           C
ATOM   2798  HA  VAL A 190      26.938  45.366  30.705  1.00  0.00           H
ATOM   2799  CB  VAL A 190      25.322  44.035  31.294  1.00  0.00           C
ATOM   2800  HB  VAL A 190      25.609  43.747  32.306  1.00  0.00           H
ATOM   2801  CG1 VAL A 190      23.829  43.978  31.273  1.00  0.00           C
ATOM   2802 1HG1 VAL A 190      23.446  43.017  31.592  1.00  0.00           H
ATOM   2803 2HG1 VAL A 190      23.414  44.625  32.039  1.00  0.00           H
ATOM   2804 3HG1 VAL A 190      23.402  44.280  30.319  1.00  0.00           H
ATOM   2805  CG2 VAL A 190      25.932  42.969  30.373  1.00  0.00           C
ATOM   2806 1HG2 VAL A 190      25.714  41.965  30.731  1.00  0.00           H
ATOM   2807 2HG2 VAL A 190      25.591  42.972  29.339  1.00  0.00           H
ATOM   2808 3HG2 VAL A 190      27.003  43.152  30.495  1.00  0.00           H
ATOM   2809  C   VAL A 190      25.259  46.074  29.725  1.00  0.00           C
ATOM   2810  O   VAL A 190      25.718  45.719  28.618  1.00  0.00           O
ATOM   2811  N   ARG A 191      24.313  46.986  29.816  1.00  0.00           N
ATOM   2812  H   ARG A 191      23.796  47.049  30.685  1.00  0.00           H
ATOM   2813  CA  ARG A 191      23.656  47.732  28.756  1.00  0.00           C
ATOM   2814  HA  ARG A 191      23.448  46.996  27.975  1.00  0.00           H
ATOM   2815  CB  ARG A 191      22.186  48.175  29.190  1.00  0.00           C
ATOM   2816  HB1 ARG A 191      22.332  48.827  30.051  1.00  0.00           H
ATOM   2817  HB2 ARG A 191      21.604  47.273  29.409  1.00  0.00           H
ATOM   2818  CG  ARG A 191      21.430  49.099  28.141  1.00  0.00           C
ATOM   2819  HG1 ARG A 191      21.984  50.037  28.050  1.00  0.00           H
ATOM   2820  HG2 ARG A 191      20.473  49.444  28.525  1.00  0.00           H
ATOM   2821  CD  ARG A 191      21.142  48.448  26.771  1.00  0.00           C
ATOM   2822  HD1 ARG A 191      20.365  47.712  26.991  1.00  0.00           H
ATOM   2823  HD2 ARG A 191      22.054  47.962  26.416  1.00  0.00           H
ATOM   2824  NE  ARG A 191      20.448  49.261  25.842  1.00  0.00           N
ATOM   2825  HE  ARG A 191      19.456  49.079  25.701  1.00  0.00           H
ATOM   2826  CZ  ARG A 191      21.063  50.096  25.034  1.00  0.00           C
ATOM   2827  NH1 ARG A 191      20.401  50.634  24.056  1.00  0.00           N
ATOM   2828 1HH1 ARG A 191      19.513  50.215  23.808  1.00  0.00           H
ATOM   2829 2HH1 ARG A 191      20.859  51.202  23.348  1.00  0.00           H
ATOM   2830  NH2 ARG A 191      22.337  50.385  25.174  1.00  0.00           N
ATOM   2831 1HH2 ARG A 191      22.775  49.896  25.942  1.00  0.00           H
ATOM   2832 2HH2 ARG A 191      22.827  50.971  24.513  1.00  0.00           H
ATOM   2833  C   ARG A 191      24.514  48.852  28.159  1.00  0.00           C
ATOM   2834  O   ARG A 191      24.359  49.256  26.982  1.00  0.00           O
ATOM   2835  N   ALA A 192      25.464  49.298  29.021  1.00  0.00           N
ATOM   2836  H   ALA A 192      25.552  48.810  29.891  1.00  0.00           H
ATOM   2837  CA  ALA A 192      26.537  50.230  28.613  1.00  0.00           C
ATOM   2838  HA  ALA A 192      26.107  50.979  27.949  1.00  0.00           H
ATOM   2839  CB  ALA A 192      27.004  50.978  29.893  1.00  0.00           C
ATOM   2840  HB1 ALA A 192      26.153  51.431  30.395  1.00  0.00           H
ATOM   2841  HB2 ALA A 192      27.520  50.276  30.558  1.00  0.00           H
ATOM   2842  HB3 ALA A 192      27.650  51.791  29.583  1.00  0.00           H
ATOM   2843  C   ALA A 192      27.619  49.460  27.794  1.00  0.00           C
ATOM   2844  O   ALA A 192      28.046  49.910  26.688  1.00  0.00           O
ATOM   2845  N   MET A 193      27.958  48.297  28.314  1.00  0.00           N
ATOM   2846  H   MET A 193      27.482  48.048  29.171  1.00  0.00           H
ATOM   2847  CA  MET A 193      28.980  47.542  27.661  1.00  0.00           C
ATOM   2848  HA  MET A 193      29.828  48.188  27.414  1.00  0.00           H
ATOM   2849  CB  MET A 193      29.513  46.402  28.616  1.00  0.00           C
ATOM   2850  HB1 MET A 193      30.208  45.687  28.187  1.00  0.00           H
ATOM   2851  HB2 MET A 193      28.621  45.876  28.931  1.00  0.00           H
ATOM   2852  CG  MET A 193      30.107  47.050  29.883  1.00  0.00           C
ATOM   2853  HG1 MET A 193      29.545  47.989  29.919  1.00  0.00           H
ATOM   2854  HG2 MET A 193      31.185  47.118  29.815  1.00  0.00           H
ATOM   2855  SD  MET A 193      29.711  46.099  31.406  1.00  0.00           S
ATOM   2856  CE  MET A 193      30.295  44.452  30.889  1.00  0.00           C
ATOM   2857  HE1 MET A 193      29.865  43.746  31.597  1.00  0.00           H
ATOM   2858  HE2 MET A 193      29.903  44.273  29.890  1.00  0.00           H
ATOM   2859  HE3 MET A 193      31.367  44.301  30.916  1.00  0.00           H
ATOM   2860  C   MET A 193      28.527  47.020  26.294  1.00  0.00           C
ATOM   2861  O   MET A 193      29.385  46.807  25.429  1.00  0.00           O
ATOM   2862  N   ALA A 194      27.246  46.787  26.062  1.00  0.00           N
ATOM   2863  H   ALA A 194      26.580  46.778  26.824  1.00  0.00           H
ATOM   2864  CA  ALA A 194      26.696  46.362  24.766  1.00  0.00           C
ATOM   2865  HA  ALA A 194      26.972  45.363  24.430  1.00  0.00           H
ATOM   2866  CB  ALA A 194      25.190  46.033  25.060  1.00  0.00           C
ATOM   2867  HB1 ALA A 194      24.940  45.488  24.150  1.00  0.00           H
ATOM   2868  HB2 ALA A 194      24.965  45.301  25.846  1.00  0.00           H
ATOM   2869  HB3 ALA A 194      24.601  46.929  25.197  1.00  0.00           H
ATOM   2870  C   ALA A 194      26.965  47.391  23.597  1.00  0.00           C
ATOM   2871  O   ALA A 194      27.058  46.993  22.435  1.00  0.00           O
ATOM   2872  N   VAL A 195      27.151  48.678  23.897  1.00  0.00           N
ATOM   2873  H   VAL A 195      27.108  48.913  24.870  1.00  0.00           H
ATOM   2874  CA  VAL A 195      27.300  49.698  22.918  1.00  0.00           C
ATOM   2875  HA  VAL A 195      26.957  49.287  21.970  1.00  0.00           H
ATOM   2876  CB  VAL A 195      26.403  50.934  23.181  1.00  0.00           C
ATOM   2877  HB  VAL A 195      26.677  51.698  22.458  1.00  0.00           H
ATOM   2878  CG1 VAL A 195      24.932  50.499  23.059  1.00  0.00           C
ATOM   2879 1HG1 VAL A 195      24.829  49.688  23.770  1.00  0.00           H
ATOM   2880 2HG1 VAL A 195      24.265  51.360  23.118  1.00  0.00           H
ATOM   2881 3HG1 VAL A 195      24.781  50.085  22.063  1.00  0.00           H
ATOM   2882  CG2 VAL A 195      26.596  51.573  24.599  1.00  0.00           C
ATOM   2883 1HG2 VAL A 195      26.271  52.610  24.546  1.00  0.00           H
ATOM   2884 2HG2 VAL A 195      26.160  50.877  25.316  1.00  0.00           H
ATOM   2885 3HG2 VAL A 195      27.662  51.683  24.802  1.00  0.00           H
ATOM   2886  C   VAL A 195      28.752  50.127  22.767  1.00  0.00           C
ATOM   2887  O   VAL A 195      29.159  50.543  21.699  1.00  0.00           O
ATOM   2888  N   LEU A 196      29.546  50.001  23.846  1.00  0.00           N
ATOM   2889  H   LEU A 196      29.165  49.839  24.768  1.00  0.00           H
ATOM   2890  CA  LEU A 196      30.990  50.369  23.829  1.00  0.00           C
ATOM   2891  HA  LEU A 196      31.135  51.293  23.272  1.00  0.00           H
ATOM   2892  CB  LEU A 196      31.413  50.531  25.241  1.00  0.00           C
ATOM   2893  HB1 LEU A 196      32.491  50.682  25.228  1.00  0.00           H
ATOM   2894  HB2 LEU A 196      31.072  49.605  25.688  1.00  0.00           H
ATOM   2895  CG  LEU A 196      30.733  51.676  25.851  1.00  0.00           C
ATOM   2896  HG  LEU A 196      29.644  51.641  25.723  1.00  0.00           H
ATOM   2897  CD1 LEU A 196      30.919  51.561  27.381  1.00  0.00           C
ATOM   2898 1HD1 LEU A 196      31.974  51.552  27.630  1.00  0.00           H
ATOM   2899 2HD1 LEU A 196      30.470  52.416  27.900  1.00  0.00           H
ATOM   2900 3HD1 LEU A 196      30.551  50.604  27.730  1.00  0.00           H
ATOM   2901  CD2 LEU A 196      31.263  52.978  25.292  1.00  0.00           C
ATOM   2902 1HD2 LEU A 196      30.961  53.850  25.873  1.00  0.00           H
ATOM   2903 2HD2 LEU A 196      32.341  52.988  25.394  1.00  0.00           H
ATOM   2904 3HD2 LEU A 196      30.999  53.233  24.262  1.00  0.00           H
ATOM   2905  C   LEU A 196      31.884  49.325  22.994  1.00  0.00           C
ATOM   2906  O   LEU A 196      32.965  49.747  22.559  1.00  0.00           O
ATOM   2907  N   THR A 197      31.351  48.107  22.757  1.00  0.00           N
ATOM   2908  H   THR A 197      30.459  47.837  23.140  1.00  0.00           H
ATOM   2909  CA  THR A 197      31.964  47.098  21.866  1.00  0.00           C
ATOM   2910  HA  THR A 197      33.034  47.190  22.045  1.00  0.00           H
ATOM   2911  CB  THR A 197      31.548  45.713  22.314  1.00  0.00           C
ATOM   2912  HB  THR A 197      31.715  45.000  21.512  1.00  0.00           H
ATOM   2913  CG2 THR A 197      32.380  45.285  23.518  1.00  0.00           C
ATOM   2914 1HG2 THR A 197      32.087  44.338  23.984  1.00  0.00           H
ATOM   2915 2HG2 THR A 197      33.399  45.053  23.196  1.00  0.00           H
ATOM   2916 3HG2 THR A 197      32.451  46.056  24.289  1.00  0.00           H
ATOM   2917  OG1 THR A 197      30.219  45.833  22.765  1.00  0.00           O
ATOM   2918  HG1 THR A 197      29.896  45.055  23.228  1.00  0.00           H
ATOM   2919  C   THR A 197      31.690  47.153  20.361  1.00  0.00           C
ATOM   2920  O   THR A 197      30.557  47.485  19.961  1.00  0.00           O
ATOM   2921  N   ASP A 198      32.574  46.703  19.539  1.00  0.00           N
ATOM   2922  H   ASP A 198      33.466  46.395  19.911  1.00  0.00           H
ATOM   2923  CA  ASP A 198      32.249  46.487  18.113  1.00  0.00           C
ATOM   2924  HA  ASP A 198      32.132  47.463  17.632  1.00  0.00           H
ATOM   2925  CB  ASP A 198      33.454  45.751  17.473  1.00  0.00           C
ATOM   2926  HB1 ASP A 198      34.242  46.496  17.448  1.00  0.00           H
ATOM   2927  HB2 ASP A 198      33.092  45.494  16.477  1.00  0.00           H
ATOM   2928  CG  ASP A 198      34.107  44.491  18.082  1.00  0.00           C
ATOM   2929  OD1 ASP A 198      35.065  44.000  17.448  1.00  0.00           O
ATOM   2930  OD2 ASP A 198      33.651  43.950  19.145  1.00  0.00           O
ATOM   2931  C   ASP A 198      30.976  45.646  17.824  1.00  0.00           C
ATOM   2932  O   ASP A 198      30.154  46.026  16.984  1.00  0.00           O
ATOM   2933  N   HIS A 199      30.767  44.588  18.517  1.00  0.00           N
ATOM   2934  H   HIS A 199      31.491  44.325  19.173  1.00  0.00           H
ATOM   2935  CA  HIS A 199      29.641  43.628  18.376  1.00  0.00           C
ATOM   2936  HA  HIS A 199      28.771  44.125  17.954  1.00  0.00           H
ATOM   2937  CB  HIS A 199      30.095  42.401  17.471  1.00  0.00           C
ATOM   2938  HB1 HIS A 199      31.085  42.122  17.814  1.00  0.00           H
ATOM   2939  HB2 HIS A 199      30.137  42.730  16.435  1.00  0.00           H
ATOM   2940  CG  HIS A 199      29.197  41.110  17.562  1.00  0.00           C
ATOM   2941  ND1 HIS A 199      28.039  40.794  16.746  1.00  0.00           N
ATOM   2942  CE1 HIS A 199      27.690  39.557  17.160  1.00  0.00           C
ATOM   2943  HE1 HIS A 199      26.708  39.129  17.002  1.00  0.00           H
ATOM   2944  NE2 HIS A 199      28.514  39.052  18.073  1.00  0.00           N
ATOM   2945  HE2 HIS A 199      28.451  38.158  18.544  1.00  0.00           H
ATOM   2946  CD2 HIS A 199      29.556  39.936  18.202  1.00  0.00           C
ATOM   2947  HD2 HIS A 199      30.402  39.846  18.865  1.00  0.00           H
ATOM   2948  C   HIS A 199      29.282  43.177  19.805  1.00  0.00           C
ATOM   2949  O   HIS A 199      30.183  42.719  20.540  1.00  0.00           O
ATOM   2950  N   PRO A 200      28.053  43.161  20.301  1.00  0.00           N
ATOM   2951  CD  PRO A 200      26.858  43.442  19.569  1.00  0.00           C
ATOM   2952  HD1 PRO A 200      26.642  42.801  18.710  1.00  0.00           H
ATOM   2953  HD2 PRO A 200      26.848  44.494  19.280  1.00  0.00           H
ATOM   2954  CG  PRO A 200      25.672  43.308  20.506  1.00  0.00           C
ATOM   2955  HG1 PRO A 200      25.135  42.362  20.375  1.00  0.00           H
ATOM   2956  HG2 PRO A 200      25.034  44.190  20.396  1.00  0.00           H
ATOM   2957  CB  PRO A 200      26.292  43.186  21.948  1.00  0.00           C
ATOM   2958  HB1 PRO A 200      25.666  42.555  22.586  1.00  0.00           H
ATOM   2959  HB2 PRO A 200      26.345  44.228  22.244  1.00  0.00           H
ATOM   2960  CA  PRO A 200      27.741  42.778  21.704  1.00  0.00           C
ATOM   2961  HA  PRO A 200      28.320  43.466  22.333  1.00  0.00           H
ATOM   2962  C   PRO A 200      28.078  41.349  22.098  1.00  0.00           C
ATOM   2963  O   PRO A 200      27.626  40.389  21.429  1.00  0.00           O
ATOM   2964  N   TYR A 201      28.721  41.209  23.294  1.00  0.00           N
ATOM   2965  H   TYR A 201      29.013  42.035  23.804  1.00  0.00           H
ATOM   2966  CA  TYR A 201      28.917  39.906  24.012  1.00  0.00           C
ATOM   2967  HA  TYR A 201      29.247  39.129  23.318  1.00  0.00           H
ATOM   2968  CB  TYR A 201      29.945  39.937  25.154  1.00  0.00           C
ATOM   2969  HB1 TYR A 201      29.828  38.968  25.641  1.00  0.00           H
ATOM   2970  HB2 TYR A 201      29.608  40.669  25.884  1.00  0.00           H
ATOM   2971  CG  TYR A 201      31.385  40.136  24.711  1.00  0.00           C
ATOM   2972  CD1 TYR A 201      31.998  41.371  24.887  1.00  0.00           C
ATOM   2973  HD1 TYR A 201      31.488  42.205  25.344  1.00  0.00           H
ATOM   2974  CE1 TYR A 201      33.332  41.587  24.452  1.00  0.00           C
ATOM   2975  HE1 TYR A 201      33.666  42.608  24.520  1.00  0.00           H
ATOM   2976  CZ  TYR A 201      34.085  40.638  23.686  1.00  0.00           C
ATOM   2977  OH  TYR A 201      35.326  40.850  23.242  1.00  0.00           O
ATOM   2978  HH  TYR A 201      35.612  41.765  23.251  1.00  0.00           H
ATOM   2979  CE2 TYR A 201      33.385  39.399  23.494  1.00  0.00           C
ATOM   2980  HE2 TYR A 201      33.868  38.631  22.910  1.00  0.00           H
ATOM   2981  CD2 TYR A 201      32.041  39.168  23.977  1.00  0.00           C
ATOM   2982  HD2 TYR A 201      31.579  38.193  23.878  1.00  0.00           H
ATOM   2983  C   TYR A 201      27.528  39.396  24.552  1.00  0.00           C
ATOM   2984  O   TYR A 201      26.797  40.234  25.086  1.00  0.00           O
ATOM   2985  N   ALA A 202      27.261  38.133  24.383  1.00  0.00           N
ATOM   2986  H   ALA A 202      28.014  37.551  24.025  1.00  0.00           H
ATOM   2987  CA  ALA A 202      25.988  37.557  24.700  1.00  0.00           C
ATOM   2988  HA  ALA A 202      25.149  38.110  24.280  1.00  0.00           H
ATOM   2989  CB  ALA A 202      26.103  36.107  24.207  1.00  0.00           C
ATOM   2990  HB1 ALA A 202      25.155  35.573  24.169  1.00  0.00           H
ATOM   2991  HB2 ALA A 202      26.437  36.121  23.169  1.00  0.00           H
ATOM   2992  HB3 ALA A 202      26.754  35.448  24.780  1.00  0.00           H
ATOM   2993  C   ALA A 202      25.763  37.518  26.243  1.00  0.00           C
ATOM   2994  O   ALA A 202      26.707  37.359  27.047  1.00  0.00           O
ATOM   2995  N   SER A 203      24.503  37.667  26.693  1.00  0.00           N
ATOM   2996  H   SER A 203      23.835  37.881  25.965  1.00  0.00           H
ATOM   2997  CA  SER A 203      24.177  37.934  28.160  1.00  0.00           C
ATOM   2998  HA  SER A 203      25.156  38.148  28.571  1.00  0.00           H
ATOM   2999  CB  SER A 203      23.280  39.183  28.340  1.00  0.00           C
ATOM   3000  HB1 SER A 203      23.436  39.402  29.399  1.00  0.00           H
ATOM   3001  HB2 SER A 203      22.245  38.916  28.127  1.00  0.00           H
ATOM   3002  OG  SER A 203      23.568  40.372  27.639  1.00  0.00           O
ATOM   3003  HG  SER A 203      22.707  40.525  27.243  1.00  0.00           H
ATOM   3004  C   SER A 203      23.640  36.704  28.923  1.00  0.00           C
ATOM   3005  O   SER A 203      22.800  35.852  28.444  1.00  0.00           O
ATOM   3006  N   LEU A 204      24.219  36.475  30.169  1.00  0.00           N
ATOM   3007  H   LEU A 204      24.942  37.103  30.504  1.00  0.00           H
ATOM   3008  CA  LEU A 204      23.879  35.470  31.126  1.00  0.00           C
ATOM   3009  HA  LEU A 204      22.990  35.016  30.708  1.00  0.00           H
ATOM   3010  CB  LEU A 204      25.034  34.387  31.119  1.00  0.00           C
ATOM   3011  HB1 LEU A 204      25.940  34.905  31.439  1.00  0.00           H
ATOM   3012  HB2 LEU A 204      25.036  34.078  30.077  1.00  0.00           H
ATOM   3013  CG  LEU A 204      24.816  33.204  32.100  1.00  0.00           C
ATOM   3014  HG  LEU A 204      24.753  33.578  33.123  1.00  0.00           H
ATOM   3015  CD1 LEU A 204      23.509  32.341  31.793  1.00  0.00           C
ATOM   3016 1HD1 LEU A 204      23.453  32.158  30.719  1.00  0.00           H
ATOM   3017 2HD1 LEU A 204      23.545  31.421  32.389  1.00  0.00           H
ATOM   3018 3HD1 LEU A 204      22.621  32.940  31.987  1.00  0.00           H
ATOM   3019  CD2 LEU A 204      26.127  32.325  32.133  1.00  0.00           C
ATOM   3020 1HD2 LEU A 204      27.042  32.918  32.222  1.00  0.00           H
ATOM   3021 2HD2 LEU A 204      26.087  31.673  33.006  1.00  0.00           H
ATOM   3022 3HD2 LEU A 204      26.221  31.747  31.202  1.00  0.00           H
ATOM   3023  C   LEU A 204      23.625  36.095  32.521  1.00  0.00           C
ATOM   3024  O   LEU A 204      24.575  36.556  33.155  1.00  0.00           O
ATOM   3025  N   THR A 205      22.377  36.103  32.942  1.00  0.00           N
ATOM   3026  H   THR A 205      21.707  35.688  32.304  1.00  0.00           H
ATOM   3027  CA  THR A 205      21.875  36.754  34.172  1.00  0.00           C
ATOM   3028  HA  THR A 205      22.738  37.365  34.464  1.00  0.00           H
ATOM   3029  CB  THR A 205      20.532  37.461  33.826  1.00  0.00           C
ATOM   3030  HB  THR A 205      19.930  36.607  33.501  1.00  0.00           H
ATOM   3031  CG2 THR A 205      19.956  38.234  35.010  1.00  0.00           C
ATOM   3032 1HG2 THR A 205      19.529  37.710  35.861  1.00  0.00           H
ATOM   3033 2HG2 THR A 205      20.759  38.863  35.382  1.00  0.00           H
ATOM   3034 3HG2 THR A 205      19.215  38.939  34.629  1.00  0.00           H
ATOM   3035  OG1 THR A 205      20.743  38.389  32.712  1.00  0.00           O
ATOM   3036  HG1 THR A 205      20.135  38.136  32.021  1.00  0.00           H
ATOM   3037  C   THR A 205      21.795  35.743  35.347  1.00  0.00           C
ATOM   3038  O   THR A 205      21.397  34.554  35.173  1.00  0.00           O
ATOM   3039  N   LEU A 206      22.139  36.225  36.563  1.00  0.00           N
ATOM   3040  H   LEU A 206      22.357  37.193  36.700  1.00  0.00           H
ATOM   3041  CA  LEU A 206      21.980  35.476  37.784  1.00  0.00           C
ATOM   3042  HA  LEU A 206      21.715  34.448  37.558  1.00  0.00           H
ATOM   3043  CB  LEU A 206      23.276  35.370  38.601  1.00  0.00           C
ATOM   3044  HB1 LEU A 206      23.062  34.747  39.468  1.00  0.00           H
ATOM   3045  HB2 LEU A 206      23.503  36.374  38.958  1.00  0.00           H
ATOM   3046  CG  LEU A 206      24.420  34.705  37.899  1.00  0.00           C
ATOM   3047  HG  LEU A 206      24.713  35.201  36.970  1.00  0.00           H
ATOM   3048  CD1 LEU A 206      25.517  34.498  38.983  1.00  0.00           C
ATOM   3049 1HD1 LEU A 206      25.844  35.517  39.202  1.00  0.00           H
ATOM   3050 2HD1 LEU A 206      25.216  33.994  39.904  1.00  0.00           H
ATOM   3051 3HD1 LEU A 206      26.347  33.958  38.533  1.00  0.00           H
ATOM   3052  CD2 LEU A 206      23.993  33.276  37.387  1.00  0.00           C
ATOM   3053 1HD2 LEU A 206      24.912  32.786  37.053  1.00  0.00           H
ATOM   3054 2HD2 LEU A 206      23.589  32.719  38.234  1.00  0.00           H
ATOM   3055 3HD2 LEU A 206      23.289  33.408  36.568  1.00  0.00           H
ATOM   3056  C   LEU A 206      20.852  36.055  38.630  1.00  0.00           C
ATOM   3057  O   LEU A 206      20.718  37.292  38.596  1.00  0.00           O
ATOM   3058  N   PRO A 207      20.161  35.230  39.460  1.00  0.00           N
ATOM   3059  CD  PRO A 207      19.965  33.789  39.308  1.00  0.00           C
ATOM   3060  HD1 PRO A 207      20.818  33.125  39.432  1.00  0.00           H
ATOM   3061  HD2 PRO A 207      19.487  33.566  38.351  1.00  0.00           H
ATOM   3062  CG  PRO A 207      18.874  33.317  40.272  1.00  0.00           C
ATOM   3063  HG1 PRO A 207      19.328  33.042  41.224  1.00  0.00           H
ATOM   3064  HG2 PRO A 207      18.273  32.525  39.806  1.00  0.00           H
ATOM   3065  CB  PRO A 207      18.033  34.601  40.365  1.00  0.00           C
ATOM   3066  HB1 PRO A 207      17.430  34.621  41.276  1.00  0.00           H
ATOM   3067  HB2 PRO A 207      17.383  34.722  39.488  1.00  0.00           H
ATOM   3068  CA  PRO A 207      19.092  35.732  40.338  1.00  0.00           C
ATOM   3069  HA  PRO A 207      18.655  36.598  39.850  1.00  0.00           H
ATOM   3070  C   PRO A 207      19.576  36.221  41.751  1.00  0.00           C
ATOM   3071  O   PRO A 207      18.695  36.650  42.506  1.00  0.00           O
ATOM   3072  N   ASP A 208      20.842  36.181  42.112  1.00  0.00           N
ATOM   3073  H   ASP A 208      21.490  35.766  41.449  1.00  0.00           H
ATOM   3074  CA  ASP A 208      21.459  36.761  43.261  1.00  0.00           C
ATOM   3075  HA  ASP A 208      20.752  37.340  43.849  1.00  0.00           H
ATOM   3076  CB  ASP A 208      22.065  35.711  44.217  1.00  0.00           C
ATOM   3077  HB1 ASP A 208      22.619  36.237  44.992  1.00  0.00           H
ATOM   3078  HB2 ASP A 208      22.804  35.147  43.633  1.00  0.00           H
ATOM   3079  CG  ASP A 208      20.998  34.770  44.616  1.00  0.00           C
ATOM   3080  OD1 ASP A 208      20.280  35.131  45.564  1.00  0.00           O
ATOM   3081  OD2 ASP A 208      20.843  33.697  43.963  1.00  0.00           O
ATOM   3082  C   ASP A 208      22.494  37.839  43.069  1.00  0.00           C
ATOM   3083  O   ASP A 208      23.146  37.998  42.079  1.00  0.00           O
ATOM   3084  N   ASP A 209      22.717  38.510  44.191  1.00  0.00           N
ATOM   3085  H   ASP A 209      22.131  38.201  44.951  1.00  0.00           H
ATOM   3086  CA  ASP A 209      23.553  39.711  44.279  1.00  0.00           C
ATOM   3087  HA  ASP A 209      23.558  40.201  43.302  1.00  0.00           H
ATOM   3088  CB  ASP A 209      23.015  40.720  45.357  1.00  0.00           C
ATOM   3089  HB1 ASP A 209      23.378  40.374  46.332  1.00  0.00           H
ATOM   3090  HB2 ASP A 209      21.920  40.730  45.336  1.00  0.00           H
ATOM   3091  CG  ASP A 209      23.309  42.186  45.042  1.00  0.00           C
ATOM   3092  OD1 ASP A 209      23.800  42.932  45.921  1.00  0.00           O
ATOM   3093  OD2 ASP A 209      23.031  42.626  43.897  1.00  0.00           O
ATOM   3094  C   ASP A 209      25.040  39.494  44.552  1.00  0.00           C
ATOM   3095  O   ASP A 209      25.851  40.404  44.688  1.00  0.00           O
ATOM   3096  N   ALA A 210      25.411  38.205  44.724  1.00  0.00           N
ATOM   3097  H   ALA A 210      24.676  37.539  44.519  1.00  0.00           H
ATOM   3098  CA  ALA A 210      26.761  37.882  45.229  1.00  0.00           C
ATOM   3099  HA  ALA A 210      27.360  38.718  44.886  1.00  0.00           H
ATOM   3100  CB  ALA A 210      26.692  37.825  46.786  1.00  0.00           C
ATOM   3101  HB1 ALA A 210      26.268  38.704  47.259  1.00  0.00           H
ATOM   3102  HB2 ALA A 210      26.142  36.907  47.010  1.00  0.00           H
ATOM   3103  HB3 ALA A 210      27.723  37.712  47.141  1.00  0.00           H
ATOM   3104  C   ALA A 210      27.341  36.704  44.534  1.00  0.00           C
ATOM   3105  O   ALA A 210      28.082  35.931  45.155  1.00  0.00           O
ATOM   3106  N   ALA A 211      27.107  36.458  43.270  1.00  0.00           N
ATOM   3107  H   ALA A 211      26.693  37.247  42.791  1.00  0.00           H
ATOM   3108  CA  ALA A 211      27.387  35.290  42.572  1.00  0.00           C
ATOM   3109  HA  ALA A 211      27.978  34.694  43.268  1.00  0.00           H
ATOM   3110  CB  ALA A 211      26.033  34.515  42.470  1.00  0.00           C
ATOM   3111  HB1 ALA A 211      26.162  33.493  42.115  1.00  0.00           H
ATOM   3112  HB2 ALA A 211      25.620  34.589  43.485  1.00  0.00           H
ATOM   3113  HB3 ALA A 211      25.355  34.976  41.745  1.00  0.00           H
ATOM   3114  C   ALA A 211      28.095  35.505  41.226  1.00  0.00           C
ATOM   3115  O   ALA A 211      28.812  34.625  40.779  1.00  0.00           O
ATOM   3116  N   ALA A 212      28.020  36.667  40.559  1.00  0.00           N
ATOM   3117  H   ALA A 212      27.404  37.337  40.997  1.00  0.00           H
ATOM   3118  CA  ALA A 212      28.578  37.146  39.260  1.00  0.00           C
ATOM   3119  HA  ALA A 212      28.379  36.525  38.389  1.00  0.00           H
ATOM   3120  CB  ALA A 212      27.949  38.540  38.886  1.00  0.00           C
ATOM   3121  HB1 ALA A 212      28.254  38.811  37.872  1.00  0.00           H
ATOM   3122  HB2 ALA A 212      26.882  38.403  38.993  1.00  0.00           H
ATOM   3123  HB3 ALA A 212      28.324  39.293  39.579  1.00  0.00           H
ATOM   3124  C   ALA A 212      30.101  37.303  39.268  1.00  0.00           C
ATOM   3125  O   ALA A 212      30.816  37.280  38.259  1.00  0.00           O
ATOM   3126  N   ASP A 213      30.715  37.371  40.546  1.00  0.00           N
ATOM   3127  H   ASP A 213      30.141  37.440  41.372  1.00  0.00           H
ATOM   3128  CA  ASP A 213      32.211  37.387  40.827  1.00  0.00           C
ATOM   3129  HA  ASP A 213      32.632  38.162  40.207  1.00  0.00           H
ATOM   3130  CB  ASP A 213      32.374  37.838  42.300  1.00  0.00           C
ATOM   3131  HB1 ASP A 213      32.017  36.975  42.886  1.00  0.00           H
ATOM   3132  HB2 ASP A 213      31.729  38.698  42.467  1.00  0.00           H
ATOM   3133  CG  ASP A 213      33.826  38.197  42.532  1.00  0.00           C
ATOM   3134  OD1 ASP A 213      34.795  37.674  42.022  1.00  0.00           O
ATOM   3135  OD2 ASP A 213      33.974  39.036  43.436  1.00  0.00           O
ATOM   3136  C   ASP A 213      32.963  36.184  40.502  1.00  0.00           C
ATOM   3137  O   ASP A 213      32.908  35.183  41.263  1.00  0.00           O
ATOM   3138  N   CYS A 214      33.563  36.127  39.307  1.00  0.00           N
ATOM   3139  H   CYS A 214      33.349  36.879  38.661  1.00  0.00           H
ATOM   3140  CA  CYS A 214      34.257  34.976  38.781  1.00  0.00           C
ATOM   3141  HA  CYS A 214      34.606  34.341  39.590  1.00  0.00           H
ATOM   3142  CB  CYS A 214      33.252  34.247  37.883  1.00  0.00           C
ATOM   3143  HB1 CYS A 214      32.440  33.799  38.462  1.00  0.00           H
ATOM   3144  HB2 CYS A 214      33.690  33.364  37.424  1.00  0.00           H
ATOM   3145  SG  CYS A 214      32.530  35.264  36.599  1.00  0.00           S
ATOM   3146  HG  CYS A 214      32.099  36.301  37.317  1.00  0.00           H
ATOM   3147  C   CYS A 214      35.489  35.336  37.988  1.00  0.00           C
ATOM   3148  O   CYS A 214      35.737  36.475  37.658  1.00  0.00           O
ATOM   3149  N   LEU A 215      36.238  34.342  37.516  1.00  0.00           N
ATOM   3150  H   LEU A 215      35.990  33.388  37.717  1.00  0.00           H
ATOM   3151  CA  LEU A 215      37.539  34.632  36.834  1.00  0.00           C
ATOM   3152  HA  LEU A 215      37.474  35.625  36.392  1.00  0.00           H
ATOM   3153  CB  LEU A 215      38.527  34.503  37.994  1.00  0.00           C
ATOM   3154  HB1 LEU A 215      38.538  33.457  38.313  1.00  0.00           H
ATOM   3155  HB2 LEU A 215      38.195  35.080  38.858  1.00  0.00           H
ATOM   3156  CG  LEU A 215      39.968  34.794  37.621  1.00  0.00           C
ATOM   3157  HG  LEU A 215      40.352  34.134  36.839  1.00  0.00           H
ATOM   3158  CD1 LEU A 215      40.217  36.178  37.093  1.00  0.00           C
ATOM   3159 1HD1 LEU A 215      39.884  36.986  37.728  1.00  0.00           H
ATOM   3160 2HD1 LEU A 215      41.282  36.303  36.869  1.00  0.00           H
ATOM   3161 3HD1 LEU A 215      39.770  36.273  36.107  1.00  0.00           H
ATOM   3162  CD2 LEU A 215      40.928  34.542  38.741  1.00  0.00           C
ATOM   3163 1HD2 LEU A 215      40.853  35.293  39.534  1.00  0.00           H
ATOM   3164 2HD2 LEU A 215      40.642  33.557  39.115  1.00  0.00           H
ATOM   3165 3HD2 LEU A 215      41.947  34.354  38.403  1.00  0.00           H
ATOM   3166  C   LEU A 215      37.773  33.649  35.720  1.00  0.00           C
ATOM   3167  O   LEU A 215      37.687  32.455  35.972  1.00  0.00           O
ATOM   3168  N   PHE A 216      38.253  33.997  34.557  1.00  0.00           N
ATOM   3169  H   PHE A 216      38.152  34.932  34.191  1.00  0.00           H
ATOM   3170  CA  PHE A 216      38.670  33.021  33.597  1.00  0.00           C
ATOM   3171  HA  PHE A 216      38.758  32.041  34.063  1.00  0.00           H
ATOM   3172  CB  PHE A 216      37.666  32.927  32.439  1.00  0.00           C
ATOM   3173  HB1 PHE A 216      36.716  33.268  32.843  1.00  0.00           H
ATOM   3174  HB2 PHE A 216      37.448  31.875  32.246  1.00  0.00           H
ATOM   3175  CG  PHE A 216      38.020  33.605  31.131  1.00  0.00           C
ATOM   3176  CD1 PHE A 216      38.537  32.810  30.086  1.00  0.00           C
ATOM   3177  HD1 PHE A 216      38.799  31.776  30.260  1.00  0.00           H
ATOM   3178  CE1 PHE A 216      38.918  33.430  28.863  1.00  0.00           C
ATOM   3179  HE1 PHE A 216      39.387  32.849  28.078  1.00  0.00           H
ATOM   3180  CZ  PHE A 216      38.474  34.756  28.659  1.00  0.00           C
ATOM   3181  HZ  PHE A 216      38.707  35.281  27.741  1.00  0.00           H
ATOM   3182  CE2 PHE A 216      37.855  35.542  29.673  1.00  0.00           C
ATOM   3183  HE2 PHE A 216      37.535  36.570  29.598  1.00  0.00           H
ATOM   3184  CD2 PHE A 216      37.628  34.946  30.909  1.00  0.00           C
ATOM   3185  HD2 PHE A 216      37.208  35.470  31.743  1.00  0.00           H
ATOM   3186  C   PHE A 216      40.077  33.077  33.052  1.00  0.00           C
ATOM   3187  O   PHE A 216      40.646  34.120  32.734  1.00  0.00           O
ATOM   3188  N   LEU A 217      40.638  31.881  32.891  1.00  0.00           N
ATOM   3189  H   LEU A 217      40.066  31.054  32.949  1.00  0.00           H
ATOM   3190  CA  LEU A 217      42.079  31.639  32.651  1.00  0.00           C
ATOM   3191  HA  LEU A 217      42.533  32.519  32.177  1.00  0.00           H
ATOM   3192  CB  LEU A 217      42.604  31.157  34.001  1.00  0.00           C
ATOM   3193  HB1 LEU A 217      43.571  30.680  33.926  1.00  0.00           H
ATOM   3194  HB2 LEU A 217      41.988  30.346  34.397  1.00  0.00           H
ATOM   3195  CG  LEU A 217      42.778  32.179  35.154  1.00  0.00           C
ATOM   3196  HG  LEU A 217      41.782  32.609  35.300  1.00  0.00           H
ATOM   3197  CD1 LEU A 217      43.272  31.434  36.449  1.00  0.00           C
ATOM   3198 1HD1 LEU A 217      43.526  32.139  37.248  1.00  0.00           H
ATOM   3199 2HD1 LEU A 217      42.452  30.857  36.879  1.00  0.00           H
ATOM   3200 3HD1 LEU A 217      44.103  30.792  36.197  1.00  0.00           H
ATOM   3201  CD2 LEU A 217      43.780  33.168  34.647  1.00  0.00           C
ATOM   3202 1HD2 LEU A 217      43.359  33.764  33.839  1.00  0.00           H
ATOM   3203 2HD2 LEU A 217      44.207  33.797  35.422  1.00  0.00           H
ATOM   3204 3HD2 LEU A 217      44.645  32.663  34.202  1.00  0.00           H
ATOM   3205  C   LEU A 217      42.305  30.518  31.573  1.00  0.00           C
ATOM   3206  O   LEU A 217      41.379  29.743  31.277  1.00  0.00           O
ATOM   3207  N   ARG A 218      43.517  30.245  31.176  1.00  0.00           N
ATOM   3208  H   ARG A 218      44.288  30.864  31.389  1.00  0.00           H
ATOM   3209  CA  ARG A 218      43.903  29.211  30.228  1.00  0.00           C
ATOM   3210  HA  ARG A 218      43.019  28.751  29.774  1.00  0.00           H
ATOM   3211  CB  ARG A 218      44.695  29.889  29.048  1.00  0.00           C
ATOM   3212  HB1 ARG A 218      45.647  29.416  28.831  1.00  0.00           H
ATOM   3213  HB2 ARG A 218      44.945  30.911  29.330  1.00  0.00           H
ATOM   3214  CG  ARG A 218      43.908  29.988  27.736  1.00  0.00           C
ATOM   3215  HG1 ARG A 218      42.850  30.211  27.892  1.00  0.00           H
ATOM   3216  HG2 ARG A 218      43.886  28.964  27.357  1.00  0.00           H
ATOM   3217  CD  ARG A 218      44.475  30.901  26.668  1.00  0.00           C
ATOM   3218  HD1 ARG A 218      44.847  31.826  27.115  1.00  0.00           H
ATOM   3219  HD2 ARG A 218      43.705  31.192  25.951  1.00  0.00           H
ATOM   3220  NE  ARG A 218      45.683  30.232  25.988  1.00  0.00           N
ATOM   3221  HE  ARG A 218      46.125  29.483  26.508  1.00  0.00           H
ATOM   3222  CZ  ARG A 218      46.326  30.646  24.886  1.00  0.00           C
ATOM   3223  NH1 ARG A 218      47.534  30.114  24.714  1.00  0.00           N
ATOM   3224 1HH1 ARG A 218      48.053  29.565  25.380  1.00  0.00           H
ATOM   3225 2HH1 ARG A 218      47.991  30.258  23.826  1.00  0.00           H
ATOM   3226  NH2 ARG A 218      45.790  31.459  23.988  1.00  0.00           N
ATOM   3227 1HH2 ARG A 218      44.915  31.925  24.169  1.00  0.00           H
ATOM   3228 2HH2 ARG A 218      46.412  31.642  23.209  1.00  0.00           H
ATOM   3229  C   ARG A 218      44.830  28.214  30.968  1.00  0.00           C
ATOM   3230  O   ARG A 218      45.728  28.567  31.692  1.00  0.00           O
ATOM   3231  N   PRO A 219      44.469  26.893  30.946  1.00  0.00           N
ATOM   3232  CD  PRO A 219      43.362  26.311  30.198  1.00  0.00           C
ATOM   3233  HD1 PRO A 219      43.399  26.483  29.116  1.00  0.00           H
ATOM   3234  HD2 PRO A 219      42.459  26.671  30.692  1.00  0.00           H
ATOM   3235  CG  PRO A 219      43.452  24.785  30.544  1.00  0.00           C
ATOM   3236  HG1 PRO A 219      44.171  24.320  29.867  1.00  0.00           H
ATOM   3237  HG2 PRO A 219      42.481  24.279  30.554  1.00  0.00           H
ATOM   3238  CB  PRO A 219      44.056  24.823  31.968  1.00  0.00           C
ATOM   3239  HB1 PRO A 219      44.405  23.798  32.116  1.00  0.00           H
ATOM   3240  HB2 PRO A 219      43.284  25.183  32.649  1.00  0.00           H
ATOM   3241  CA  PRO A 219      45.090  25.893  31.831  1.00  0.00           C
ATOM   3242  HA  PRO A 219      45.293  26.322  32.808  1.00  0.00           H
ATOM   3243  C   PRO A 219      46.401  25.368  31.239  1.00  0.00           C
ATOM   3244  O   PRO A 219      46.670  25.346  30.037  1.00  0.00           O
ATOM   3245  N   GLY A 220      47.181  24.858  32.166  1.00  0.00           N
ATOM   3246  H   GLY A 220      46.779  24.790  33.094  1.00  0.00           H
ATOM   3247  CA  GLY A 220      48.410  24.115  31.875  1.00  0.00           C
ATOM   3248  HA1 GLY A 220      49.052  24.253  32.742  1.00  0.00           H
ATOM   3249  HA2 GLY A 220      48.757  24.504  30.916  1.00  0.00           H
ATOM   3250  C   GLY A 220      48.195  22.596  31.717  1.00  0.00           C
ATOM   3251  O   GLY A 220      49.077  21.765  31.831  1.00  0.00           O
ATOM   3252  N   LEU A 221      46.943  22.232  31.502  1.00  0.00           N
ATOM   3253  H   LEU A 221      46.288  22.996  31.574  1.00  0.00           H
ATOM   3254  CA  LEU A 221      46.290  20.944  31.116  1.00  0.00           C
ATOM   3255  HA  LEU A 221      47.073  20.170  31.101  1.00  0.00           H
ATOM   3256  CB  LEU A 221      45.353  20.478  32.277  1.00  0.00           C
ATOM   3257  HB1 LEU A 221      44.822  19.576  31.981  1.00  0.00           H
ATOM   3258  HB2 LEU A 221      44.650  21.294  32.457  1.00  0.00           H
ATOM   3259  CG  LEU A 221      45.936  20.303  33.696  1.00  0.00           C
ATOM   3260  HG  LEU A 221      46.301  21.233  34.123  1.00  0.00           H
ATOM   3261  CD1 LEU A 221      44.755  19.904  34.556  1.00  0.00           C
ATOM   3262 1HD1 LEU A 221      44.995  19.631  35.591  1.00  0.00           H
ATOM   3263 2HD1 LEU A 221      44.019  20.698  34.589  1.00  0.00           H
ATOM   3264 3HD1 LEU A 221      44.284  18.978  34.221  1.00  0.00           H
ATOM   3265  CD2 LEU A 221      47.050  19.279  33.690  1.00  0.00           C
ATOM   3266 1HD2 LEU A 221      48.008  19.640  33.314  1.00  0.00           H
ATOM   3267 2HD2 LEU A 221      47.224  18.869  34.688  1.00  0.00           H
ATOM   3268 3HD2 LEU A 221      46.739  18.481  33.019  1.00  0.00           H
ATOM   3269  C   LEU A 221      45.479  21.072  29.837  1.00  0.00           C
ATOM   3270  O   LEU A 221      45.340  22.178  29.404  1.00  0.00           O
ATOM   3271  N   PRO A 222      45.044  19.954  29.187  1.00  0.00           N
ATOM   3272  CD  PRO A 222      45.358  18.607  29.529  1.00  0.00           C
ATOM   3273  HD1 PRO A 222      44.743  18.340  30.388  1.00  0.00           H
ATOM   3274  HD2 PRO A 222      46.428  18.562  29.736  1.00  0.00           H
ATOM   3275  CG  PRO A 222      45.005  17.717  28.378  1.00  0.00           C
ATOM   3276  HG1 PRO A 222      44.690  16.733  28.710  1.00  0.00           H
ATOM   3277  HG2 PRO A 222      45.793  17.642  27.626  1.00  0.00           H
ATOM   3278  CB  PRO A 222      43.857  18.544  27.717  1.00  0.00           C
ATOM   3279  HB1 PRO A 222      42.953  18.281  28.258  1.00  0.00           H
ATOM   3280  HB2 PRO A 222      43.684  18.348  26.655  1.00  0.00           H
ATOM   3281  CA  PRO A 222      44.256  19.992  28.002  1.00  0.00           C
ATOM   3282  HA  PRO A 222      44.809  20.496  27.207  1.00  0.00           H
ATOM   3283  C   PRO A 222      42.877  20.741  28.284  1.00  0.00           C
ATOM   3284  O   PRO A 222      42.529  20.938  29.433  1.00  0.00           O
ATOM   3285  N   GLY A 223      42.140  21.042  27.205  1.00  0.00           N
ATOM   3286  H   GLY A 223      42.500  20.944  26.264  1.00  0.00           H
ATOM   3287  CA  GLY A 223      40.789  21.662  27.360  1.00  0.00           C
ATOM   3288  HA1 GLY A 223      40.955  22.545  27.970  1.00  0.00           H
ATOM   3289  HA2 GLY A 223      40.279  20.957  28.018  1.00  0.00           H
ATOM   3290  C   GLY A 223      40.079  22.184  26.150  1.00  0.00           C
ATOM   3291  O   GLY A 223      40.491  22.111  24.993  1.00  0.00           O
ATOM   3292  N   VAL A 224      38.952  22.890  26.501  1.00  0.00           N
ATOM   3293  H   VAL A 224      38.576  22.889  27.440  1.00  0.00           H
ATOM   3294  CA  VAL A 224      38.136  23.583  25.423  1.00  0.00           C
ATOM   3295  HA  VAL A 224      38.281  22.817  24.656  1.00  0.00           H
ATOM   3296  CB  VAL A 224      36.602  23.561  25.685  1.00  0.00           C
ATOM   3297  HB  VAL A 224      36.472  22.642  26.258  1.00  0.00           H
ATOM   3298  CG1 VAL A 224      36.273  24.809  26.588  1.00  0.00           C
ATOM   3299 1HG1 VAL A 224      35.310  24.717  27.083  1.00  0.00           H
ATOM   3300 2HG1 VAL A 224      37.082  24.931  27.311  1.00  0.00           H
ATOM   3301 3HG1 VAL A 224      36.304  25.659  25.903  1.00  0.00           H
ATOM   3302  CG2 VAL A 224      35.649  23.604  24.448  1.00  0.00           C
ATOM   3303 1HG2 VAL A 224      35.633  24.628  24.083  1.00  0.00           H
ATOM   3304 2HG2 VAL A 224      35.920  22.817  23.751  1.00  0.00           H
ATOM   3305 3HG2 VAL A 224      34.663  23.291  24.809  1.00  0.00           H
ATOM   3306  C   VAL A 224      38.672  24.850  24.687  1.00  0.00           C
ATOM   3307  O   VAL A 224      37.976  25.259  23.789  1.00  0.00           O
ATOM   3308  N   PRO A 225      39.830  25.510  24.947  1.00  0.00           N
ATOM   3309  CD  PRO A 225      40.300  26.438  23.952  1.00  0.00           C
ATOM   3310  HD1 PRO A 225      39.855  27.432  24.034  1.00  0.00           H
ATOM   3311  HD2 PRO A 225      40.085  26.119  22.934  1.00  0.00           H
ATOM   3312  CG  PRO A 225      41.781  26.535  24.187  1.00  0.00           C
ATOM   3313  HG1 PRO A 225      42.269  27.440  23.846  1.00  0.00           H
ATOM   3314  HG2 PRO A 225      42.236  25.730  23.604  1.00  0.00           H
ATOM   3315  CB  PRO A 225      42.008  26.205  25.606  1.00  0.00           C
ATOM   3316  HB1 PRO A 225      42.041  27.152  26.138  1.00  0.00           H
ATOM   3317  HB2 PRO A 225      42.975  25.718  25.659  1.00  0.00           H
ATOM   3318  CA  PRO A 225      40.785  25.438  26.101  1.00  0.00           C
ATOM   3319  HA  PRO A 225      41.152  24.406  26.084  1.00  0.00           H
ATOM   3320  C   PRO A 225      40.357  25.877  27.494  1.00  0.00           C
ATOM   3321  O   PRO A 225      40.794  25.199  28.418  1.00  0.00           O
ATOM   3322  N   PRO A 226      39.662  26.958  27.679  1.00  0.00           N
ATOM   3323  CD  PRO A 226      38.839  27.600  26.736  1.00  0.00           C
ATOM   3324  HD1 PRO A 226      38.030  27.027  26.272  1.00  0.00           H
ATOM   3325  HD2 PRO A 226      39.398  28.009  25.890  1.00  0.00           H
ATOM   3326  CG  PRO A 226      38.212  28.701  27.512  1.00  0.00           C
ATOM   3327  HG1 PRO A 226      37.322  28.432  28.081  1.00  0.00           H
ATOM   3328  HG2 PRO A 226      38.061  29.530  26.829  1.00  0.00           H
ATOM   3329  CB  PRO A 226      39.320  29.052  28.489  1.00  0.00           C
ATOM   3330  HB1 PRO A 226      39.038  29.673  29.346  1.00  0.00           H
ATOM   3331  HB2 PRO A 226      40.139  29.622  28.044  1.00  0.00           H
ATOM   3332  CA  PRO A 226      39.776  27.691  28.973  1.00  0.00           C
ATOM   3333  HA  PRO A 226      40.829  27.664  29.277  1.00  0.00           H
ATOM   3334  C   PRO A 226      38.961  27.092  30.201  1.00  0.00           C
ATOM   3335  O   PRO A 226      37.998  26.344  30.037  1.00  0.00           O
ATOM   3336  N   PHE A 227      39.313  27.627  31.325  1.00  0.00           N
ATOM   3337  H   PHE A 227      40.000  28.365  31.326  1.00  0.00           H
ATOM   3338  CA  PHE A 227      38.593  27.336  32.645  1.00  0.00           C
ATOM   3339  HA  PHE A 227      37.703  26.732  32.468  1.00  0.00           H
ATOM   3340  CB  PHE A 227      39.655  26.504  33.433  1.00  0.00           C
ATOM   3341  HB1 PHE A 227      39.770  26.646  34.508  1.00  0.00           H
ATOM   3342  HB2 PHE A 227      40.608  26.922  33.095  1.00  0.00           H
ATOM   3343  CG  PHE A 227      39.626  25.037  33.136  1.00  0.00           C
ATOM   3344  CD1 PHE A 227      40.000  24.480  31.903  1.00  0.00           C
ATOM   3345  HD1 PHE A 227      40.374  25.069  31.083  1.00  0.00           H
ATOM   3346  CE1 PHE A 227      39.972  23.100  31.705  1.00  0.00           C
ATOM   3347  HE1 PHE A 227      40.312  22.711  30.749  1.00  0.00           H
ATOM   3348  CZ  PHE A 227      39.491  22.284  32.718  1.00  0.00           C
ATOM   3349  HZ  PHE A 227      39.486  21.208  32.653  1.00  0.00           H
ATOM   3350  CE2 PHE A 227      39.072  22.824  33.976  1.00  0.00           C
ATOM   3351  HE2 PHE A 227      38.759  22.131  34.745  1.00  0.00           H
ATOM   3352  CD2 PHE A 227      39.195  24.209  34.240  1.00  0.00           C
ATOM   3353  HD2 PHE A 227      39.039  24.680  35.198  1.00  0.00           H
ATOM   3354  C   PHE A 227      38.177  28.544  33.433  1.00  0.00           C
ATOM   3355  O   PHE A 227      38.803  29.580  33.228  1.00  0.00           O
ATOM   3356  N   LEU A 228      37.166  28.529  34.275  1.00  0.00           N
ATOM   3357  H   LEU A 228      36.807  27.631  34.562  1.00  0.00           H
ATOM   3358  CA  LEU A 228      36.563  29.655  34.934  1.00  0.00           C
ATOM   3359  HA  LEU A 228      37.371  30.381  34.941  1.00  0.00           H
ATOM   3360  CB  LEU A 228      35.370  30.207  34.172  1.00  0.00           C
ATOM   3361  HB1 LEU A 228      34.679  29.368  34.041  1.00  0.00           H
ATOM   3362  HB2 LEU A 228      35.591  30.621  33.187  1.00  0.00           H
ATOM   3363  CG  LEU A 228      34.481  31.152  35.042  1.00  0.00           C
ATOM   3364  HG  LEU A 228      35.035  31.722  35.803  1.00  0.00           H
ATOM   3365  CD1 LEU A 228      33.943  32.174  34.126  1.00  0.00           C
ATOM   3366 1HD1 LEU A 228      34.718  32.895  33.875  1.00  0.00           H
ATOM   3367 2HD1 LEU A 228      33.568  31.746  33.189  1.00  0.00           H
ATOM   3368 3HD1 LEU A 228      33.140  32.748  34.589  1.00  0.00           H
ATOM   3369  CD2 LEU A 228      33.243  30.373  35.636  1.00  0.00           C
ATOM   3370 1HD2 LEU A 228      32.692  31.076  36.251  1.00  0.00           H
ATOM   3371 2HD2 LEU A 228      32.619  30.086  34.789  1.00  0.00           H
ATOM   3372 3HD2 LEU A 228      33.631  29.592  36.287  1.00  0.00           H
ATOM   3373  C   LEU A 228      36.319  29.195  36.434  1.00  0.00           C
ATOM   3374  O   LEU A 228      35.813  28.099  36.702  1.00  0.00           O
ATOM   3375  N   LEU A 229      36.817  30.026  37.348  1.00  0.00           N
ATOM   3376  H   LEU A 229      37.258  30.860  36.988  1.00  0.00           H
ATOM   3377  CA  LEU A 229      36.722  29.907  38.809  1.00  0.00           C
ATOM   3378  HA  LEU A 229      36.620  28.869  39.128  1.00  0.00           H
ATOM   3379  CB  LEU A 229      38.043  30.580  39.403  1.00  0.00           C
ATOM   3380  HB1 LEU A 229      37.747  31.023  40.361  1.00  0.00           H
ATOM   3381  HB2 LEU A 229      38.334  31.315  38.654  1.00  0.00           H
ATOM   3382  CG  LEU A 229      39.185  29.586  39.494  1.00  0.00           C
ATOM   3383  HG  LEU A 229      38.900  28.762  40.151  1.00  0.00           H
ATOM   3384  CD1 LEU A 229      39.601  28.980  38.205  1.00  0.00           C
ATOM   3385 1HD1 LEU A 229      40.055  29.743  37.563  1.00  0.00           H
ATOM   3386 2HD1 LEU A 229      40.458  28.335  38.404  1.00  0.00           H
ATOM   3387 3HD1 LEU A 229      38.808  28.421  37.701  1.00  0.00           H
ATOM   3388  CD2 LEU A 229      40.451  30.223  40.117  1.00  0.00           C
ATOM   3389 1HD2 LEU A 229      40.188  30.739  41.037  1.00  0.00           H
ATOM   3390 2HD2 LEU A 229      41.294  29.543  40.289  1.00  0.00           H
ATOM   3391 3HD2 LEU A 229      40.829  31.002  39.455  1.00  0.00           H
ATOM   3392  C   LEU A 229      35.507  30.728  39.241  1.00  0.00           C
ATOM   3393  O   LEU A 229      35.423  31.934  39.031  1.00  0.00           O
ATOM   3394  N   HIS A 230      34.564  29.993  39.960  1.00  0.00           N
ATOM   3395  H   HIS A 230      34.753  29.034  40.187  1.00  0.00           H
ATOM   3396  CA  HIS A 230      33.375  30.707  40.461  1.00  0.00           C
ATOM   3397  HA  HIS A 230      33.571  31.771  40.405  1.00  0.00           H
ATOM   3398  CB  HIS A 230      32.127  30.371  39.541  1.00  0.00           C
ATOM   3399  HB1 HIS A 230      32.443  30.491  38.498  1.00  0.00           H
ATOM   3400  HB2 HIS A 230      31.375  31.145  39.714  1.00  0.00           H
ATOM   3401  CG  HIS A 230      31.688  28.954  39.625  1.00  0.00           C
ATOM   3402  ND1 HIS A 230      30.860  28.341  40.557  1.00  0.00           N
ATOM   3403  HD1 HIS A 230      30.431  28.681  41.398  1.00  0.00           H
ATOM   3404  CE1 HIS A 230      30.864  27.036  40.235  1.00  0.00           C
ATOM   3405  HE1 HIS A 230      30.232  26.332  40.756  1.00  0.00           H
ATOM   3406  NE2 HIS A 230      31.731  26.752  39.295  1.00  0.00           N
ATOM   3407  CD2 HIS A 230      32.285  27.972  38.903  1.00  0.00           C
ATOM   3408  HD2 HIS A 230      32.926  28.053  38.030  1.00  0.00           H
ATOM   3409  C   HIS A 230      33.080  30.381  41.881  1.00  0.00           C
ATOM   3410  O   HIS A 230      33.838  29.621  42.533  1.00  0.00           O
ATOM   3411  N   ARG A 231      32.110  31.020  42.502  1.00  0.00           N
ATOM   3412  H   ARG A 231      31.731  31.841  42.044  1.00  0.00           H
ATOM   3413  CA  ARG A 231      31.662  30.764  43.895  1.00  0.00           C
ATOM   3414  HA  ARG A 231      32.399  31.193  44.572  1.00  0.00           H
ATOM   3415  CB  ARG A 231      30.336  31.437  44.216  1.00  0.00           C
ATOM   3416  HB1 ARG A 231      29.563  30.918  43.633  1.00  0.00           H
ATOM   3417  HB2 ARG A 231      30.275  32.484  43.947  1.00  0.00           H
ATOM   3418  CG  ARG A 231      29.914  31.470  45.704  1.00  0.00           C
ATOM   3419  HG1 ARG A 231      30.746  31.821  46.320  1.00  0.00           H
ATOM   3420  HG2 ARG A 231      29.733  30.431  45.986  1.00  0.00           H
ATOM   3421  CD  ARG A 231      28.706  32.342  46.000  1.00  0.00           C
ATOM   3422  HD1 ARG A 231      27.873  32.068  45.353  1.00  0.00           H
ATOM   3423  HD2 ARG A 231      29.032  33.372  45.891  1.00  0.00           H
ATOM   3424  NE  ARG A 231      28.310  32.314  47.457  1.00  0.00           N
ATOM   3425  HE  ARG A 231      28.047  31.386  47.769  1.00  0.00           H
ATOM   3426  CZ  ARG A 231      28.251  33.330  48.307  1.00  0.00           C
ATOM   3427  NH1 ARG A 231      28.346  34.595  47.922  1.00  0.00           N
ATOM   3428 1HH1 ARG A 231      28.384  34.854  46.940  1.00  0.00           H
ATOM   3429 2HH1 ARG A 231      28.469  35.292  48.647  1.00  0.00           H
ATOM   3430  NH2 ARG A 231      27.982  33.136  49.511  1.00  0.00           N
ATOM   3431 1HH2 ARG A 231      27.871  32.175  49.806  1.00  0.00           H
ATOM   3432 2HH2 ARG A 231      28.156  33.839  50.215  1.00  0.00           H
ATOM   3433  C   ARG A 231      31.564  29.265  44.279  1.00  0.00           C
ATOM   3434  O   ARG A 231      30.814  28.551  43.537  1.00  0.00           O
ATOM   3435  N   GLY A 232      32.275  28.806  45.348  1.00  0.00           N
ATOM   3436  H   GLY A 232      32.967  29.364  45.837  1.00  0.00           H
ATOM   3437  CA  GLY A 232      32.179  27.441  45.917  1.00  0.00           C
ATOM   3438  HA1 GLY A 232      33.018  27.220  46.574  1.00  0.00           H
ATOM   3439  HA2 GLY A 232      32.253  26.676  45.150  1.00  0.00           H
ATOM   3440  C   GLY A 232      30.885  27.142  46.648  1.00  0.00           C
ATOM   3441  O   GLY A 232      30.195  28.056  47.108  1.00  0.00           O
ATOM   3442  N   GLY A 233      30.456  25.839  46.643  1.00  0.00           N
ATOM   3443  H   GLY A 233      30.985  25.219  46.047  1.00  0.00           H
ATOM   3444  CA  GLY A 233      29.360  25.267  47.406  1.00  0.00           C
ATOM   3445  HA1 GLY A 233      29.345  25.665  48.418  1.00  0.00           H
ATOM   3446  HA2 GLY A 233      29.492  24.185  47.492  1.00  0.00           H
ATOM   3447  C   GLY A 233      27.941  25.521  46.889  1.00  0.00           C
ATOM   3448  O   GLY A 233      27.836  25.534  45.666  1.00  0.00           O
ATOM   3449  N   GLY A 234      26.984  25.651  47.798  1.00  0.00           N
ATOM   3450  H   GLY A 234      27.203  25.605  48.781  1.00  0.00           H
ATOM   3451  CA  GLY A 234      25.525  25.511  47.484  1.00  0.00           C
ATOM   3452  HA1 GLY A 234      25.179  24.487  47.645  1.00  0.00           H
ATOM   3453  HA2 GLY A 234      25.410  25.805  46.448  1.00  0.00           H
ATOM   3454  C   GLY A 234      24.718  26.422  48.422  1.00  0.00           C
ATOM   3455  O   GLY A 234      23.613  26.078  48.848  1.00  0.00           O
ATOM   3456  N   ASP A 235      25.263  27.532  48.814  1.00  0.00           N
ATOM   3457  H   ASP A 235      26.174  27.823  48.478  1.00  0.00           H
ATOM   3458  CA  ASP A 235      24.549  28.586  49.589  1.00  0.00           C
ATOM   3459  HA  ASP A 235      23.826  27.986  50.131  1.00  0.00           H
ATOM   3460  CB  ASP A 235      25.600  29.338  50.491  1.00  0.00           C
ATOM   3461  HB1 ASP A 235      26.044  28.631  51.197  1.00  0.00           H
ATOM   3462  HB2 ASP A 235      25.083  30.030  51.141  1.00  0.00           H
ATOM   3463  CG  ASP A 235      26.744  30.024  49.804  1.00  0.00           C
ATOM   3464  OD1 ASP A 235      27.620  30.691  50.447  1.00  0.00           O
ATOM   3465  OD2 ASP A 235      26.884  29.916  48.572  1.00  0.00           O
ATOM   3466  C   ASP A 235      23.703  29.515  48.804  1.00  0.00           C
ATOM   3467  O   ASP A 235      22.749  30.127  49.315  1.00  0.00           O
ATOM   3468  N   LEU A 236      24.015  29.759  47.501  1.00  0.00           N
ATOM   3469  H   LEU A 236      24.943  29.500  47.187  1.00  0.00           H
ATOM   3470  CA  LEU A 236      23.234  30.494  46.444  1.00  0.00           C
ATOM   3471  HA  LEU A 236      22.321  30.835  46.942  1.00  0.00           H
ATOM   3472  CB  LEU A 236      24.015  31.707  45.925  1.00  0.00           C
ATOM   3473  HB1 LEU A 236      23.428  32.163  45.136  1.00  0.00           H
ATOM   3474  HB2 LEU A 236      24.911  31.306  45.439  1.00  0.00           H
ATOM   3475  CG  LEU A 236      24.395  32.816  46.959  1.00  0.00           C
ATOM   3476  HG  LEU A 236      24.902  32.392  47.824  1.00  0.00           H
ATOM   3477  CD1 LEU A 236      25.244  33.929  46.283  1.00  0.00           C
ATOM   3478 1HD1 LEU A 236      26.110  33.527  45.768  1.00  0.00           H
ATOM   3479 2HD1 LEU A 236      24.578  34.380  45.542  1.00  0.00           H
ATOM   3480 3HD1 LEU A 236      25.526  34.632  47.067  1.00  0.00           H
ATOM   3481  CD2 LEU A 236      23.157  33.576  47.481  1.00  0.00           C
ATOM   3482 1HD2 LEU A 236      22.680  34.007  46.604  1.00  0.00           H
ATOM   3483 2HD2 LEU A 236      22.472  32.818  47.878  1.00  0.00           H
ATOM   3484 3HD2 LEU A 236      23.428  34.392  48.140  1.00  0.00           H
ATOM   3485  C   LEU A 236      22.920  29.489  45.263  1.00  0.00           C
ATOM   3486  O   LEU A 236      23.646  29.535  44.263  1.00  0.00           O
ATOM   3487  N   PRO A 237      21.890  28.622  45.344  1.00  0.00           N
ATOM   3488  CD  PRO A 237      21.088  28.547  46.481  1.00  0.00           C
ATOM   3489  HD1 PRO A 237      20.444  29.418  46.578  1.00  0.00           H
ATOM   3490  HD2 PRO A 237      21.740  28.396  47.347  1.00  0.00           H
ATOM   3491  CG  PRO A 237      20.220  27.341  46.191  1.00  0.00           C
ATOM   3492  HG1 PRO A 237      19.308  27.670  45.714  1.00  0.00           H
ATOM   3493  HG2 PRO A 237      20.068  26.744  47.092  1.00  0.00           H
ATOM   3494  CB  PRO A 237      21.060  26.448  45.371  1.00  0.00           C
ATOM   3495  HB1 PRO A 237      20.455  25.772  44.759  1.00  0.00           H
ATOM   3496  HB2 PRO A 237      21.818  25.835  45.867  1.00  0.00           H
ATOM   3497  CA  PRO A 237      21.817  27.456  44.478  1.00  0.00           C
ATOM   3498  HA  PRO A 237      22.803  27.009  44.322  1.00  0.00           H
ATOM   3499  C   PRO A 237      21.115  27.771  43.136  1.00  0.00           C
ATOM   3500  O   PRO A 237      21.585  27.256  42.126  1.00  0.00           O
ATOM   3501  N   ASN A 238      20.258  28.756  43.061  1.00  0.00           N
ATOM   3502  H   ASN A 238      20.214  29.390  43.844  1.00  0.00           H
ATOM   3503  CA  ASN A 238      19.566  29.166  41.826  1.00  0.00           C
ATOM   3504  HA  ASN A 238      19.170  28.325  41.256  1.00  0.00           H
ATOM   3505  CB  ASN A 238      18.471  30.199  42.221  1.00  0.00           C
ATOM   3506  HB1 ASN A 238      18.011  30.561  41.304  1.00  0.00           H
ATOM   3507  HB2 ASN A 238      18.878  31.067  42.731  1.00  0.00           H
ATOM   3508  CG  ASN A 238      17.294  29.601  43.100  1.00  0.00           C
ATOM   3509  OD1 ASN A 238      16.630  30.446  43.715  1.00  0.00           O
ATOM   3510  ND2 ASN A 238      16.914  28.374  43.086  1.00  0.00           N
ATOM   3511 1HD2 ASN A 238      17.429  27.758  42.476  1.00  0.00           H
ATOM   3512 2HD2 ASN A 238      16.072  28.145  43.604  1.00  0.00           H
ATOM   3513  C   ASN A 238      20.588  29.781  40.933  1.00  0.00           C
ATOM   3514  O   ASN A 238      20.621  29.407  39.810  1.00  0.00           O
ATOM   3515  N   SER A 239      21.523  30.596  41.421  1.00  0.00           N
ATOM   3516  H   SER A 239      21.411  30.896  42.382  1.00  0.00           H
ATOM   3517  CA  SER A 239      22.596  31.245  40.720  1.00  0.00           C
ATOM   3518  HA  SER A 239      22.378  31.736  39.776  1.00  0.00           H
ATOM   3519  CB  SER A 239      23.079  32.291  41.660  1.00  0.00           C
ATOM   3520  HB1 SER A 239      24.085  32.591  41.361  1.00  0.00           H
ATOM   3521  HB2 SER A 239      23.187  31.831  42.649  1.00  0.00           H
ATOM   3522  OG  SER A 239      22.138  33.407  41.682  1.00  0.00           O
ATOM   3523  HG  SER A 239      21.622  33.397  42.497  1.00  0.00           H
ATOM   3524  C   SER A 239      23.698  30.259  40.347  1.00  0.00           C
ATOM   3525  O   SER A 239      24.292  30.459  39.284  1.00  0.00           O
ATOM   3526  N   GLN A 240      23.877  29.203  41.075  1.00  0.00           N
ATOM   3527  H   GLN A 240      23.344  29.128  41.929  1.00  0.00           H
ATOM   3528  CA  GLN A 240      24.649  27.961  40.587  1.00  0.00           C
ATOM   3529  HA  GLN A 240      25.633  28.263  40.239  1.00  0.00           H
ATOM   3530  CB  GLN A 240      24.918  26.900  41.715  1.00  0.00           C
ATOM   3531  HB1 GLN A 240      25.318  26.006  41.233  1.00  0.00           H
ATOM   3532  HB2 GLN A 240      23.955  26.588  42.112  1.00  0.00           H
ATOM   3533  CG  GLN A 240      25.808  27.395  42.855  1.00  0.00           C
ATOM   3534  HG1 GLN A 240      25.695  26.690  43.683  1.00  0.00           H
ATOM   3535  HG2 GLN A 240      25.356  28.275  43.285  1.00  0.00           H
ATOM   3536  CD  GLN A 240      27.303  27.696  42.693  1.00  0.00           C
ATOM   3537  OE1 GLN A 240      27.906  27.465  41.685  1.00  0.00           O
ATOM   3538  NE2 GLN A 240      28.048  28.239  43.616  1.00  0.00           N
ATOM   3539 1HE2 GLN A 240      27.717  28.383  44.556  1.00  0.00           H
ATOM   3540 2HE2 GLN A 240      28.967  28.447  43.274  1.00  0.00           H
ATOM   3541  C   GLN A 240      23.962  27.266  39.398  1.00  0.00           C
ATOM   3542  O   GLN A 240      24.701  26.848  38.528  1.00  0.00           O
ATOM   3543  N   GLU A 241      22.663  27.209  39.371  1.00  0.00           N
ATOM   3544  H   GLU A 241      22.169  27.456  40.218  1.00  0.00           H
ATOM   3545  CA  GLU A 241      21.825  26.587  38.327  1.00  0.00           C
ATOM   3546  HA  GLU A 241      22.238  25.638  37.987  1.00  0.00           H
ATOM   3547  CB  GLU A 241      20.391  26.327  38.891  1.00  0.00           C
ATOM   3548  HB1 GLU A 241      19.914  27.289  39.082  1.00  0.00           H
ATOM   3549  HB2 GLU A 241      20.451  25.791  39.832  1.00  0.00           H
ATOM   3550  CG  GLU A 241      19.514  25.460  37.951  1.00  0.00           C
ATOM   3551  HG1 GLU A 241      19.371  25.924  36.969  1.00  0.00           H
ATOM   3552  HG2 GLU A 241      18.515  25.500  38.366  1.00  0.00           H
ATOM   3553  CD  GLU A 241      20.089  24.090  37.706  1.00  0.00           C
ATOM   3554  OE1 GLU A 241      20.121  23.297  38.679  1.00  0.00           O
ATOM   3555  OE2 GLU A 241      20.258  23.629  36.536  1.00  0.00           O
ATOM   3556  C   GLU A 241      21.843  27.315  36.994  1.00  0.00           C
ATOM   3557  O   GLU A 241      22.005  26.673  36.003  1.00  0.00           O
ATOM   3558  N   ALA A 242      21.796  28.646  36.990  1.00  0.00           N
ATOM   3559  H   ALA A 242      21.554  29.072  37.875  1.00  0.00           H
ATOM   3560  CA  ALA A 242      22.068  29.558  35.853  1.00  0.00           C
ATOM   3561  HA  ALA A 242      21.461  29.193  35.024  1.00  0.00           H
ATOM   3562  CB  ALA A 242      21.532  30.935  36.208  1.00  0.00           C
ATOM   3563  HB1 ALA A 242      21.712  31.574  35.335  1.00  0.00           H
ATOM   3564  HB2 ALA A 242      20.510  31.058  36.571  1.00  0.00           H
ATOM   3565  HB3 ALA A 242      22.170  31.367  36.969  1.00  0.00           H
ATOM   3566  C   ALA A 242      23.489  29.563  35.294  1.00  0.00           C
ATOM   3567  O   ALA A 242      23.621  29.673  34.053  1.00  0.00           O
ATOM   3568  N   LEU A 243      24.489  29.353  36.169  1.00  0.00           N
ATOM   3569  H   LEU A 243      24.256  29.434  37.152  1.00  0.00           H
ATOM   3570  CA  LEU A 243      25.906  29.277  35.805  1.00  0.00           C
ATOM   3571  HA  LEU A 243      26.058  30.199  35.254  1.00  0.00           H
ATOM   3572  CB  LEU A 243      26.734  29.254  37.115  1.00  0.00           C
ATOM   3573  HB1 LEU A 243      27.605  28.688  36.789  1.00  0.00           H
ATOM   3574  HB2 LEU A 243      26.286  28.651  37.903  1.00  0.00           H
ATOM   3575  CG  LEU A 243      27.269  30.645  37.622  1.00  0.00           C
ATOM   3576  HG  LEU A 243      26.429  31.324  37.779  1.00  0.00           H
ATOM   3577  CD1 LEU A 243      28.153  30.474  38.959  1.00  0.00           C
ATOM   3578 1HD1 LEU A 243      28.268  31.499  39.304  1.00  0.00           H
ATOM   3579 2HD1 LEU A 243      27.560  29.871  39.646  1.00  0.00           H
ATOM   3580 3HD1 LEU A 243      29.146  30.079  38.726  1.00  0.00           H
ATOM   3581  CD2 LEU A 243      28.240  31.304  36.634  1.00  0.00           C
ATOM   3582 1HD2 LEU A 243      27.657  31.479  35.737  1.00  0.00           H
ATOM   3583 2HD2 LEU A 243      28.474  32.308  36.984  1.00  0.00           H
ATOM   3584 3HD2 LEU A 243      29.046  30.648  36.301  1.00  0.00           H
ATOM   3585  C   LEU A 243      26.251  28.036  34.975  1.00  0.00           C
ATOM   3586  O   LEU A 243      27.117  28.047  34.116  1.00  0.00           O
ATOM   3587  N   GLN A 244      25.557  26.886  35.197  1.00  0.00           N
ATOM   3588  H   GLN A 244      24.947  26.872  36.002  1.00  0.00           H
ATOM   3589  CA  GLN A 244      25.794  25.636  34.414  1.00  0.00           C
ATOM   3590  HA  GLN A 244      26.838  25.323  34.388  1.00  0.00           H
ATOM   3591  CB  GLN A 244      25.139  24.467  35.242  1.00  0.00           C
ATOM   3592  HB1 GLN A 244      24.648  23.795  34.546  1.00  0.00           H
ATOM   3593  HB2 GLN A 244      24.492  24.929  35.991  1.00  0.00           H
ATOM   3594  CG  GLN A 244      26.237  23.643  35.939  1.00  0.00           C
ATOM   3595  HG1 GLN A 244      25.761  22.966  36.644  1.00  0.00           H
ATOM   3596  HG2 GLN A 244      26.714  24.414  36.536  1.00  0.00           H
ATOM   3597  CD  GLN A 244      27.317  22.993  35.074  1.00  0.00           C
ATOM   3598  OE1 GLN A 244      28.442  23.391  35.007  1.00  0.00           O
ATOM   3599  NE2 GLN A 244      27.035  21.932  34.421  1.00  0.00           N
ATOM   3600 1HE2 GLN A 244      26.117  21.528  34.568  1.00  0.00           H
ATOM   3601 2HE2 GLN A 244      27.650  21.584  33.696  1.00  0.00           H
ATOM   3602  C   GLN A 244      25.376  25.776  32.906  1.00  0.00           C
ATOM   3603  O   GLN A 244      25.410  24.723  32.187  1.00  0.00           O
ATOM   3604  N   LYS A 245      24.872  26.926  32.446  1.00  0.00           N
ATOM   3605  H   LYS A 245      24.873  27.720  33.076  1.00  0.00           H
ATOM   3606  CA  LYS A 245      24.488  27.221  31.027  1.00  0.00           C
ATOM   3607  HA  LYS A 245      23.799  26.457  30.672  1.00  0.00           H
ATOM   3608  CB  LYS A 245      23.776  28.649  30.979  1.00  0.00           C
ATOM   3609  HB1 LYS A 245      23.885  28.908  29.926  1.00  0.00           H
ATOM   3610  HB2 LYS A 245      24.261  29.470  31.512  1.00  0.00           H
ATOM   3611  CG  LYS A 245      22.332  28.329  31.476  1.00  0.00           C
ATOM   3612  HG1 LYS A 245      22.392  27.926  32.488  1.00  0.00           H
ATOM   3613  HG2 LYS A 245      21.876  27.705  30.701  1.00  0.00           H
ATOM   3614  CD  LYS A 245      21.473  29.603  31.524  1.00  0.00           C
ATOM   3615  HD1 LYS A 245      21.417  30.111  30.556  1.00  0.00           H
ATOM   3616  HD2 LYS A 245      21.756  30.308  32.294  1.00  0.00           H
ATOM   3617  CE  LYS A 245      20.021  29.154  31.872  1.00  0.00           C
ATOM   3618  HE1 LYS A 245      20.011  28.469  32.718  1.00  0.00           H
ATOM   3619  HE2 LYS A 245      19.597  28.551  31.058  1.00  0.00           H
ATOM   3620  NZ  LYS A 245      19.009  30.260  32.164  1.00  0.00           N
ATOM   3621  HZ1 LYS A 245      18.733  30.819  31.373  1.00  0.00           H
ATOM   3622  HZ2 LYS A 245      18.210  29.859  32.628  1.00  0.00           H
ATOM   3623  HZ3 LYS A 245      19.401  30.901  32.833  1.00  0.00           H
ATOM   3624  C   LYS A 245      25.721  27.022  30.198  1.00  0.00           C
ATOM   3625  O   LYS A 245      25.591  26.667  28.997  1.00  0.00           O
ATOM   3626  N   LEU A 246      26.932  27.241  30.798  1.00  0.00           N
ATOM   3627  H   LEU A 246      26.893  27.592  31.746  1.00  0.00           H
ATOM   3628  CA  LEU A 246      28.161  27.490  30.059  1.00  0.00           C
ATOM   3629  HA  LEU A 246      27.938  27.991  29.124  1.00  0.00           H
ATOM   3630  CB  LEU A 246      29.175  28.226  31.037  1.00  0.00           C
ATOM   3631  HB1 LEU A 246      30.189  28.190  30.652  1.00  0.00           H
ATOM   3632  HB2 LEU A 246      29.092  27.571  31.909  1.00  0.00           H
ATOM   3633  CG  LEU A 246      28.820  29.660  31.431  1.00  0.00           C
ATOM   3634  HG  LEU A 246      27.780  29.717  31.777  1.00  0.00           H
ATOM   3635  CD1 LEU A 246      29.658  30.006  32.662  1.00  0.00           C
ATOM   3636 1HD1 LEU A 246      29.499  31.023  33.016  1.00  0.00           H
ATOM   3637 2HD1 LEU A 246      29.571  29.370  33.543  1.00  0.00           H
ATOM   3638 3HD1 LEU A 246      30.666  29.846  32.286  1.00  0.00           H
ATOM   3639  CD2 LEU A 246      29.059  30.711  30.415  1.00  0.00           C
ATOM   3640 1HD2 LEU A 246      28.357  30.460  29.616  1.00  0.00           H
ATOM   3641 2HD2 LEU A 246      28.850  31.730  30.748  1.00  0.00           H
ATOM   3642 3HD2 LEU A 246      30.075  30.818  30.031  1.00  0.00           H
ATOM   3643  C   LEU A 246      28.814  26.230  29.424  1.00  0.00           C
ATOM   3644  O   LEU A 246      28.624  25.166  29.938  1.00  0.00           O
ATOM   3645  N   SER A 247      29.415  26.354  28.185  1.00  0.00           N
ATOM   3646  H   SER A 247      29.347  27.315  27.880  1.00  0.00           H
ATOM   3647  CA  SER A 247      29.919  25.298  27.314  1.00  0.00           C
ATOM   3648  HA  SER A 247      30.281  24.450  27.897  1.00  0.00           H
ATOM   3649  CB  SER A 247      28.778  24.784  26.432  1.00  0.00           C
ATOM   3650  HB1 SER A 247      28.087  24.198  27.049  1.00  0.00           H
ATOM   3651  HB2 SER A 247      29.342  24.162  25.744  1.00  0.00           H
ATOM   3652  OG  SER A 247      28.055  25.837  25.840  1.00  0.00           O
ATOM   3653  HG  SER A 247      27.111  25.664  25.915  1.00  0.00           H
ATOM   3654  C   SER A 247      31.126  25.634  26.509  1.00  0.00           C
ATOM   3655  O   SER A 247      31.726  24.706  25.902  1.00  0.00           O
ATOM   3656  N   ASP A 248      31.550  26.913  26.468  1.00  0.00           N
ATOM   3657  H   ASP A 248      31.023  27.598  26.981  1.00  0.00           H
ATOM   3658  CA  ASP A 248      32.736  27.334  25.797  1.00  0.00           C
ATOM   3659  HA  ASP A 248      32.919  26.580  25.040  1.00  0.00           H
ATOM   3660  CB  ASP A 248      32.505  28.599  25.029  1.00  0.00           C
ATOM   3661  HB1 ASP A 248      33.442  28.927  24.563  1.00  0.00           H
ATOM   3662  HB2 ASP A 248      32.351  29.308  25.844  1.00  0.00           H
ATOM   3663  CG  ASP A 248      31.305  28.730  24.153  1.00  0.00           C
ATOM   3664  OD1 ASP A 248      30.168  29.016  24.582  1.00  0.00           O
ATOM   3665  OD2 ASP A 248      31.412  28.640  22.903  1.00  0.00           O
ATOM   3666  C   ASP A 248      34.003  27.345  26.681  1.00  0.00           C
ATOM   3667  O   ASP A 248      35.028  27.900  26.301  1.00  0.00           O
ATOM   3668  N   VAL A 249      33.830  26.946  27.913  1.00  0.00           N
ATOM   3669  H   VAL A 249      32.908  26.681  28.225  1.00  0.00           H
ATOM   3670  CA  VAL A 249      34.794  27.022  29.032  1.00  0.00           C
ATOM   3671  HA  VAL A 249      35.808  26.806  28.677  1.00  0.00           H
ATOM   3672  CB  VAL A 249      34.651  28.371  29.738  1.00  0.00           C
ATOM   3673  HB  VAL A 249      34.697  29.103  28.943  1.00  0.00           H
ATOM   3674  CG1 VAL A 249      33.367  28.706  30.473  1.00  0.00           C
ATOM   3675 1HG1 VAL A 249      33.314  29.704  30.905  1.00  0.00           H
ATOM   3676 2HG1 VAL A 249      32.535  28.398  29.843  1.00  0.00           H
ATOM   3677 3HG1 VAL A 249      33.374  28.073  31.364  1.00  0.00           H
ATOM   3678  CG2 VAL A 249      35.759  28.809  30.686  1.00  0.00           C
ATOM   3679 1HG2 VAL A 249      35.555  29.809  31.066  1.00  0.00           H
ATOM   3680 2HG2 VAL A 249      35.754  28.152  31.551  1.00  0.00           H
ATOM   3681 3HG2 VAL A 249      36.763  28.932  30.275  1.00  0.00           H
ATOM   3682  C   VAL A 249      34.434  25.853  29.943  1.00  0.00           C
ATOM   3683  O   VAL A 249      33.295  25.338  29.913  1.00  0.00           O
ATOM   3684  N   THR A 250      35.320  25.470  30.862  1.00  0.00           N
ATOM   3685  H   THR A 250      36.209  25.956  30.812  1.00  0.00           H
ATOM   3686  CA  THR A 250      35.039  24.590  32.003  1.00  0.00           C
ATOM   3687  HA  THR A 250      34.082  24.106  31.787  1.00  0.00           H
ATOM   3688  CB  THR A 250      36.098  23.444  32.042  1.00  0.00           C
ATOM   3689  HB  THR A 250      37.074  23.922  32.150  1.00  0.00           H
ATOM   3690  CG2 THR A 250      35.952  22.340  33.166  1.00  0.00           C
ATOM   3691 1HG2 THR A 250      36.543  21.469  32.861  1.00  0.00           H
ATOM   3692 2HG2 THR A 250      36.139  22.760  34.156  1.00  0.00           H
ATOM   3693 3HG2 THR A 250      34.897  22.106  33.287  1.00  0.00           H
ATOM   3694  OG1 THR A 250      36.164  22.848  30.728  1.00  0.00           O
ATOM   3695  HG1 THR A 250      35.306  22.800  30.308  1.00  0.00           H
ATOM   3696  C   THR A 250      34.988  25.321  33.360  1.00  0.00           C
ATOM   3697  O   THR A 250      35.868  26.161  33.679  1.00  0.00           O
ATOM   3698  N   LEU A 251      34.037  24.877  34.195  1.00  0.00           N
ATOM   3699  H   LEU A 251      33.419  24.150  33.853  1.00  0.00           H
ATOM   3700  CA  LEU A 251      33.695  25.538  35.515  1.00  0.00           C
ATOM   3701  HA  LEU A 251      34.129  26.533  35.445  1.00  0.00           H
ATOM   3702  CB  LEU A 251      32.122  25.594  35.710  1.00  0.00           C
ATOM   3703  HB1 LEU A 251      31.955  25.546  36.788  1.00  0.00           H
ATOM   3704  HB2 LEU A 251      31.614  24.757  35.238  1.00  0.00           H
ATOM   3705  CG  LEU A 251      31.446  26.842  35.134  1.00  0.00           C
ATOM   3706  HG  LEU A 251      32.057  27.714  35.340  1.00  0.00           H
ATOM   3707  CD1 LEU A 251      31.406  26.702  33.638  1.00  0.00           C
ATOM   3708 1HD1 LEU A 251      30.824  27.513  33.204  1.00  0.00           H
ATOM   3709 2HD1 LEU A 251      32.379  26.596  33.155  1.00  0.00           H
ATOM   3710 3HD1 LEU A 251      30.920  25.772  33.346  1.00  0.00           H
ATOM   3711  CD2 LEU A 251      29.968  26.930  35.550  1.00  0.00           C
ATOM   3712 1HD2 LEU A 251      29.414  27.700  35.016  1.00  0.00           H
ATOM   3713 2HD2 LEU A 251      29.482  26.000  35.257  1.00  0.00           H
ATOM   3714 3HD2 LEU A 251      30.010  27.021  36.637  1.00  0.00           H
ATOM   3715  C   LEU A 251      34.350  24.861  36.729  1.00  0.00           C
ATOM   3716  O   LEU A 251      34.187  23.637  36.861  1.00  0.00           O
ATOM   3717  N   VAL A 252      35.156  25.571  37.500  1.00  0.00           N
ATOM   3718  H   VAL A 252      35.322  26.515  37.189  1.00  0.00           H
ATOM   3719  CA  VAL A 252      35.728  25.166  38.769  1.00  0.00           C
ATOM   3720  HA  VAL A 252      35.395  24.132  38.914  1.00  0.00           H
ATOM   3721  CB  VAL A 252      37.271  25.131  38.799  1.00  0.00           C
ATOM   3722  HB  VAL A 252      37.680  26.134  38.901  1.00  0.00           H
ATOM   3723  CG1 VAL A 252      37.715  24.386  40.014  1.00  0.00           C
ATOM   3724 1HG1 VAL A 252      37.198  23.426  39.946  1.00  0.00           H
ATOM   3725 2HG1 VAL A 252      38.789  24.243  40.114  1.00  0.00           H
ATOM   3726 3HG1 VAL A 252      37.336  24.806  40.946  1.00  0.00           H
ATOM   3727  CG2 VAL A 252      37.835  24.418  37.574  1.00  0.00           C
ATOM   3728 1HG2 VAL A 252      37.488  24.905  36.657  1.00  0.00           H
ATOM   3729 2HG2 VAL A 252      38.918  24.425  37.625  1.00  0.00           H
ATOM   3730 3HG2 VAL A 252      37.534  23.369  37.580  1.00  0.00           H
ATOM   3731  C   VAL A 252      35.256  25.955  40.000  1.00  0.00           C
ATOM   3732  O   VAL A 252      35.417  27.147  40.078  1.00  0.00           O
ATOM   3733  N   PRO A 253      34.590  25.322  40.953  1.00  0.00           N
ATOM   3734  CD  PRO A 253      34.141  23.934  41.056  1.00  0.00           C
ATOM   3735  HD1 PRO A 253      34.913  23.244  40.717  1.00  0.00           H
ATOM   3736  HD2 PRO A 253      33.237  23.838  40.463  1.00  0.00           H
ATOM   3737  CG  PRO A 253      33.833  23.696  42.517  1.00  0.00           C
ATOM   3738  HG1 PRO A 253      34.724  23.409  43.086  1.00  0.00           H
ATOM   3739  HG2 PRO A 253      33.061  22.953  42.715  1.00  0.00           H
ATOM   3740  CB  PRO A 253      33.249  25.092  42.867  1.00  0.00           C
ATOM   3741  HB1 PRO A 253      33.312  25.359  43.917  1.00  0.00           H
ATOM   3742  HB2 PRO A 253      32.261  25.261  42.443  1.00  0.00           H
ATOM   3743  CA  PRO A 253      34.182  26.070  42.178  1.00  0.00           C
ATOM   3744  HA  PRO A 253      33.636  26.988  42.004  1.00  0.00           H
ATOM   3745  C   PRO A 253      35.346  26.372  43.084  1.00  0.00           C
ATOM   3746  O   PRO A 253      36.213  25.521  43.409  1.00  0.00           O
ATOM   3747  N   VAL A 254      35.307  27.532  43.713  1.00  0.00           N
ATOM   3748  H   VAL A 254      34.665  28.229  43.346  1.00  0.00           H
ATOM   3749  CA  VAL A 254      36.342  28.011  44.602  1.00  0.00           C
ATOM   3750  HA  VAL A 254      36.848  27.134  45.018  1.00  0.00           H
ATOM   3751  CB  VAL A 254      37.517  28.847  43.844  1.00  0.00           C
ATOM   3752  HB  VAL A 254      38.187  29.346  44.538  1.00  0.00           H
ATOM   3753  CG1 VAL A 254      38.422  27.874  43.006  1.00  0.00           C
ATOM   3754 1HG1 VAL A 254      38.704  26.975  43.537  1.00  0.00           H
ATOM   3755 2HG1 VAL A 254      37.736  27.500  42.252  1.00  0.00           H
ATOM   3756 3HG1 VAL A 254      39.287  28.450  42.663  1.00  0.00           H
ATOM   3757  CG2 VAL A 254      36.850  29.868  42.940  1.00  0.00           C
ATOM   3758 1HG2 VAL A 254      36.278  29.366  42.162  1.00  0.00           H
ATOM   3759 2HG2 VAL A 254      36.159  30.463  43.545  1.00  0.00           H
ATOM   3760 3HG2 VAL A 254      37.666  30.464  42.521  1.00  0.00           H
ATOM   3761  C   VAL A 254      35.840  28.844  45.717  1.00  0.00           C
ATOM   3762  O   VAL A 254      35.197  29.869  45.615  1.00  0.00           O
ATOM   3763  N   SER A 255      35.946  28.227  46.933  1.00  0.00           N
ATOM   3764  H   SER A 255      36.488  27.378  46.932  1.00  0.00           H
ATOM   3765  CA  SER A 255      35.389  28.756  48.209  1.00  0.00           C
ATOM   3766  HA  SER A 255      34.346  29.007  48.040  1.00  0.00           H
ATOM   3767  CB  SER A 255      35.475  27.638  49.240  1.00  0.00           C
ATOM   3768  HB1 SER A 255      35.102  27.959  50.207  1.00  0.00           H
ATOM   3769  HB2 SER A 255      36.512  27.393  49.446  1.00  0.00           H
ATOM   3770  OG  SER A 255      34.928  26.387  48.833  1.00  0.00           O
ATOM   3771  HG  SER A 255      35.161  25.750  49.511  1.00  0.00           H
ATOM   3772  C   SER A 255      36.025  30.020  48.705  1.00  0.00           C
ATOM   3773  O   SER A 255      37.244  30.105  48.834  1.00  0.00           O
ATOM   3774  N   CYS A 256      35.235  30.980  49.178  1.00  0.00           N
ATOM   3775  H   CYS A 256      34.229  30.972  49.048  1.00  0.00           H
ATOM   3776  CA  CYS A 256      35.685  32.331  49.699  1.00  0.00           C
ATOM   3777  HA  CYS A 256      36.651  32.159  50.172  1.00  0.00           H
ATOM   3778  CB  CYS A 256      35.765  33.260  48.455  1.00  0.00           C
ATOM   3779  HB1 CYS A 256      34.836  33.483  47.947  1.00  0.00           H
ATOM   3780  HB2 CYS A 256      36.350  32.773  47.672  1.00  0.00           H
ATOM   3781  SG  CYS A 256      36.690  34.757  48.926  1.00  0.00           S
ATOM   3782  HG  CYS A 256      37.902  34.190  48.970  1.00  0.00           H
ATOM   3783  C   CYS A 256      34.734  32.928  50.765  1.00  0.00           C
ATOM   3784  O   CYS A 256      34.031  33.947  50.504  1.00  0.00           O
ATOM   3785  N   SER A 257      34.723  32.338  51.933  1.00  0.00           N
ATOM   3786  H   SER A 257      35.253  31.497  52.091  1.00  0.00           H
ATOM   3787  CA  SER A 257      33.640  32.568  52.927  1.00  0.00           C
ATOM   3788  HA  SER A 257      32.673  32.865  52.509  1.00  0.00           H
ATOM   3789  CB  SER A 257      33.379  31.315  53.740  1.00  0.00           C
ATOM   3790  HB1 SER A 257      32.384  31.290  54.173  1.00  0.00           H
ATOM   3791  HB2 SER A 257      34.113  31.103  54.519  1.00  0.00           H
ATOM   3792  OG  SER A 257      33.424  30.157  52.962  1.00  0.00           O
ATOM   3793  HG  SER A 257      34.222  29.715  53.241  1.00  0.00           H
ATOM   3794  C   SER A 257      33.988  33.609  53.972  1.00  0.00           C
ATOM   3795  O   SER A 257      33.065  34.329  54.413  1.00  0.00           O
ATOM   3796  N   GLU A 258      35.202  33.586  54.535  1.00  0.00           N
ATOM   3797  H   GLU A 258      35.897  33.009  54.077  1.00  0.00           H
ATOM   3798  CA  GLU A 258      35.637  34.421  55.557  1.00  0.00           C
ATOM   3799  HA  GLU A 258      34.796  34.707  56.197  1.00  0.00           H
ATOM   3800  CB  GLU A 258      36.887  33.864  56.289  1.00  0.00           C
ATOM   3801  HB1 GLU A 258      37.234  34.569  57.053  1.00  0.00           H
ATOM   3802  HB2 GLU A 258      37.757  33.748  55.646  1.00  0.00           H
ATOM   3803  CG  GLU A 258      36.675  32.520  56.982  1.00  0.00           C
ATOM   3804  HG1 GLU A 258      37.562  32.254  57.547  1.00  0.00           H
ATOM   3805  HG2 GLU A 258      36.445  31.788  56.194  1.00  0.00           H
ATOM   3806  CD  GLU A 258      35.536  32.537  58.020  1.00  0.00           C
ATOM   3807  OE1 GLU A 258      35.507  33.434  58.873  1.00  0.00           O
ATOM   3808  OE2 GLU A 258      34.603  31.657  57.944  1.00  0.00           O
ATOM   3809  C   GLU A 258      36.000  35.715  54.902  1.00  0.00           C
ATOM   3810  O   GLU A 258      35.693  36.726  55.518  1.00  0.00           O
ATOM   3811  N   LEU A 259      36.606  35.742  53.683  1.00  0.00           N
ATOM   3812  H   LEU A 259      36.699  34.952  53.062  1.00  0.00           H
ATOM   3813  CA  LEU A 259      36.728  37.053  53.042  1.00  0.00           C
ATOM   3814  HA  LEU A 259      37.124  37.708  53.813  1.00  0.00           H
ATOM   3815  CB  LEU A 259      37.848  36.965  52.013  1.00  0.00           C
ATOM   3816  HB1 LEU A 259      37.733  37.757  51.268  1.00  0.00           H
ATOM   3817  HB2 LEU A 259      37.765  36.017  51.473  1.00  0.00           H
ATOM   3818  CG  LEU A 259      39.278  36.945  52.595  1.00  0.00           C
ATOM   3819  HG  LEU A 259      39.283  35.983  53.105  1.00  0.00           H
ATOM   3820  CD1 LEU A 259      40.252  36.816  51.336  1.00  0.00           C
ATOM   3821 1HD1 LEU A 259      41.260  36.641  51.709  1.00  0.00           H
ATOM   3822 2HD1 LEU A 259      39.947  36.056  50.614  1.00  0.00           H
ATOM   3823 3HD1 LEU A 259      40.412  37.705  50.724  1.00  0.00           H
ATOM   3824  CD2 LEU A 259      39.671  38.144  53.500  1.00  0.00           C
ATOM   3825 1HD2 LEU A 259      39.185  38.084  54.471  1.00  0.00           H
ATOM   3826 2HD2 LEU A 259      40.715  38.066  53.809  1.00  0.00           H
ATOM   3827 3HD2 LEU A 259      39.563  39.093  52.986  1.00  0.00           H
ATOM   3828  C   LEU A 259      35.400  37.689  52.542  1.00  0.00           C
ATOM   3829  O   LEU A 259      35.292  38.910  52.521  1.00  0.00           O
ATOM   3830  N   GLU A 260      34.380  36.909  52.251  1.00  0.00           N
ATOM   3831  H   GLU A 260      34.576  35.922  52.188  1.00  0.00           H
ATOM   3832  CA  GLU A 260      33.007  37.419  52.018  1.00  0.00           C
ATOM   3833  HA  GLU A 260      33.049  38.250  51.316  1.00  0.00           H
ATOM   3834  CB  GLU A 260      31.994  36.342  51.653  1.00  0.00           C
ATOM   3835  HB1 GLU A 260      32.066  35.505  52.341  1.00  0.00           H
ATOM   3836  HB2 GLU A 260      32.298  35.995  50.659  1.00  0.00           H
ATOM   3837  CG  GLU A 260      30.551  36.849  51.647  1.00  0.00           C
ATOM   3838  HG1 GLU A 260      30.660  37.848  51.236  1.00  0.00           H
ATOM   3839  HG2 GLU A 260      30.199  36.859  52.681  1.00  0.00           H
ATOM   3840  CD  GLU A 260      29.654  35.896  50.816  1.00  0.00           C
ATOM   3841  OE1 GLU A 260      28.755  36.408  50.067  1.00  0.00           O
ATOM   3842  OE2 GLU A 260      29.759  34.607  50.948  1.00  0.00           O
ATOM   3843  C   GLU A 260      32.608  38.038  53.409  1.00  0.00           C
ATOM   3844  O   GLU A 260      31.946  39.068  53.358  1.00  0.00           O
ATOM   3845  N   LYS A 261      32.924  37.479  54.551  1.00  0.00           N
ATOM   3846  H   LYS A 261      33.513  36.655  54.540  1.00  0.00           H
ATOM   3847  CA  LYS A 261      32.508  38.038  55.884  1.00  0.00           C
ATOM   3848  HA  LYS A 261      31.435  38.172  55.968  1.00  0.00           H
ATOM   3849  CB  LYS A 261      32.935  36.900  56.874  1.00  0.00           C
ATOM   3850  HB1 LYS A 261      33.986  36.907  57.161  1.00  0.00           H
ATOM   3851  HB2 LYS A 261      32.762  35.924  56.414  1.00  0.00           H
ATOM   3852  CG  LYS A 261      32.089  36.980  58.119  1.00  0.00           C
ATOM   3853  HG1 LYS A 261      31.058  37.101  57.781  1.00  0.00           H
ATOM   3854  HG2 LYS A 261      32.403  37.852  58.708  1.00  0.00           H
ATOM   3855  CD  LYS A 261      32.230  35.842  59.220  1.00  0.00           C
ATOM   3856  HD1 LYS A 261      31.705  36.115  60.135  1.00  0.00           H
ATOM   3857  HD2 LYS A 261      33.306  35.707  59.336  1.00  0.00           H
ATOM   3858  CE  LYS A 261      31.649  34.432  58.753  1.00  0.00           C
ATOM   3859  HE1 LYS A 261      32.292  33.948  58.014  1.00  0.00           H
ATOM   3860  HE2 LYS A 261      30.638  34.625  58.389  1.00  0.00           H
ATOM   3861  NZ  LYS A 261      31.441  33.475  59.912  1.00  0.00           N
ATOM   3862  HZ1 LYS A 261      30.830  32.747  59.577  1.00  0.00           H
ATOM   3863  HZ2 LYS A 261      32.283  32.956  60.109  1.00  0.00           H
ATOM   3864  HZ3 LYS A 261      31.036  33.919  60.719  1.00  0.00           H
ATOM   3865  C   LYS A 261      33.241  39.328  56.306  1.00  0.00           C
ATOM   3866  O   LYS A 261      32.621  40.139  56.894  1.00  0.00           O
ATOM   3867  N   ALA A 262      34.492  39.432  55.817  1.00  0.00           N
ATOM   3868  H   ALA A 262      34.758  38.649  55.228  1.00  0.00           H
ATOM   3869  CA  ALA A 262      35.258  40.686  55.905  1.00  0.00           C
ATOM   3870  HA  ALA A 262      35.066  41.196  56.854  1.00  0.00           H
ATOM   3871  CB  ALA A 262      36.753  40.398  56.031  1.00  0.00           C
ATOM   3872  HB1 ALA A 262      37.282  41.338  56.211  1.00  0.00           H
ATOM   3873  HB2 ALA A 262      37.106  39.743  56.830  1.00  0.00           H
ATOM   3874  HB3 ALA A 262      37.227  39.987  55.138  1.00  0.00           H
ATOM   3875  C   ALA A 262      34.843  41.729  54.786  1.00  0.00           C
ATOM   3876  O   ALA A 262      35.518  42.674  54.518  1.00  0.00           O
ATOM   3877  N   GLY A 263      33.729  41.414  54.043  1.00  0.00           N
ATOM   3878  H   GLY A 263      33.265  40.572  54.351  1.00  0.00           H
ATOM   3879  CA  GLY A 263      33.260  42.342  52.999  1.00  0.00           C
ATOM   3880  HA1 GLY A 263      32.979  43.310  53.401  1.00  0.00           H
ATOM   3881  HA2 GLY A 263      32.300  41.978  52.608  1.00  0.00           H
ATOM   3882  C   GLY A 263      34.212  42.603  51.757  1.00  0.00           C
ATOM   3883  O   GLY A 263      34.032  43.650  51.085  1.00  0.00           O
ATOM   3884  N   ALA A 264      35.237  41.689  51.659  1.00  0.00           N
ATOM   3885  H   ALA A 264      35.377  41.009  52.386  1.00  0.00           H
ATOM   3886  CA  ALA A 264      36.383  41.839  50.796  1.00  0.00           C
ATOM   3887  HA  ALA A 264      36.483  42.825  50.348  1.00  0.00           H
ATOM   3888  CB  ALA A 264      37.606  41.500  51.669  1.00  0.00           C
ATOM   3889  HB1 ALA A 264      37.398  41.817  52.688  1.00  0.00           H
ATOM   3890  HB2 ALA A 264      37.663  40.408  51.638  1.00  0.00           H
ATOM   3891  HB3 ALA A 264      38.443  42.085  51.298  1.00  0.00           H
ATOM   3892  C   ALA A 264      36.360  41.003  49.537  1.00  0.00           C
ATOM   3893  O   ALA A 264      36.871  41.394  48.459  1.00  0.00           O
ATOM   3894  N   GLY A 265      35.781  39.782  49.563  1.00  0.00           N
ATOM   3895  H   GLY A 265      35.567  39.635  50.539  1.00  0.00           H
ATOM   3896  CA  GLY A 265      35.780  38.722  48.470  1.00  0.00           C
ATOM   3897  HA1 GLY A 265      35.343  37.897  49.032  1.00  0.00           H
ATOM   3898  HA2 GLY A 265      36.784  38.485  48.133  1.00  0.00           H
ATOM   3899  C   GLY A 265      34.920  39.073  47.196  1.00  0.00           C
ATOM   3900  O   GLY A 265      34.276  40.133  47.136  1.00  0.00           O
ATOM   3901  N   LEU A 266      34.776  38.268  46.198  1.00  0.00           N
ATOM   3902  H   LEU A 266      34.458  38.662  45.324  1.00  0.00           H
ATOM   3903  CA  LEU A 266      35.228  36.831  46.184  1.00  0.00           C
ATOM   3904  HA  LEU A 266      35.422  36.497  47.201  1.00  0.00           H
ATOM   3905  CB  LEU A 266      34.154  35.917  45.557  1.00  0.00           C
ATOM   3906  HB1 LEU A 266      34.443  34.873  45.701  1.00  0.00           H
ATOM   3907  HB2 LEU A 266      33.945  36.076  44.498  1.00  0.00           H
ATOM   3908  CG  LEU A 266      32.771  36.088  46.265  1.00  0.00           C
ATOM   3909  HG  LEU A 266      32.284  36.914  45.756  1.00  0.00           H
ATOM   3910  CD1 LEU A 266      31.945  34.833  45.919  1.00  0.00           C
ATOM   3911 1HD1 LEU A 266      32.534  33.923  45.994  1.00  0.00           H
ATOM   3912 2HD1 LEU A 266      30.948  34.974  46.335  1.00  0.00           H
ATOM   3913 3HD1 LEU A 266      31.817  34.919  44.843  1.00  0.00           H
ATOM   3914  CD2 LEU A 266      32.837  36.209  47.787  1.00  0.00           C
ATOM   3915 1HD2 LEU A 266      31.805  36.181  48.141  1.00  0.00           H
ATOM   3916 2HD2 LEU A 266      33.426  35.358  48.144  1.00  0.00           H
ATOM   3917 3HD2 LEU A 266      33.226  37.103  48.280  1.00  0.00           H
ATOM   3918  C   LEU A 266      36.654  36.745  45.546  1.00  0.00           C
ATOM   3919  O   LEU A 266      37.208  37.748  45.099  1.00  0.00           O
ATOM   3920  N   SER A 267      37.100  35.552  45.226  1.00  0.00           N
ATOM   3921  H   SER A 267      36.505  34.791  45.544  1.00  0.00           H
ATOM   3922  CA  SER A 267      38.556  35.146  44.961  1.00  0.00           C
ATOM   3923  HA  SER A 267      39.144  35.612  45.756  1.00  0.00           H
ATOM   3924  CB  SER A 267      38.684  33.614  44.921  1.00  0.00           C
ATOM   3925  HB1 SER A 267      39.735  33.438  44.729  1.00  0.00           H
ATOM   3926  HB2 SER A 267      38.147  33.198  44.077  1.00  0.00           H
ATOM   3927  OG  SER A 267      38.302  32.943  46.144  1.00  0.00           O
ATOM   3928  HG  SER A 267      37.372  32.738  46.078  1.00  0.00           H
ATOM   3929  C   SER A 267      39.194  35.629  43.685  1.00  0.00           C
ATOM   3930  O   SER A 267      40.454  35.586  43.545  1.00  0.00           O
ATOM   3931  N   SER A 268      38.438  36.324  42.794  1.00  0.00           N
ATOM   3932  H   SER A 268      37.446  36.335  42.990  1.00  0.00           H
ATOM   3933  CA  SER A 268      38.881  36.933  41.505  1.00  0.00           C
ATOM   3934  HA  SER A 268      39.372  36.124  40.973  1.00  0.00           H
ATOM   3935  CB  SER A 268      37.706  37.128  40.654  1.00  0.00           C
ATOM   3936  HB1 SER A 268      37.989  37.090  39.607  1.00  0.00           H
ATOM   3937  HB2 SER A 268      37.351  38.135  40.882  1.00  0.00           H
ATOM   3938  OG  SER A 268      36.677  36.204  40.963  1.00  0.00           O
ATOM   3939  HG  SER A 268      35.888  36.710  41.187  1.00  0.00           H
ATOM   3940  C   SER A 268      39.662  38.151  41.610  1.00  0.00           C
ATOM   3941  O   SER A 268      39.941  38.866  40.679  1.00  0.00           O
ATOM   3942  N   LEU A 269      40.187  38.427  42.768  1.00  0.00           N
ATOM   3943  H   LEU A 269      39.925  37.866  43.558  1.00  0.00           H
ATOM   3944  CA  LEU A 269      41.159  39.476  43.164  1.00  0.00           C
ATOM   3945  HA  LEU A 269      41.579  40.002  42.306  1.00  0.00           H
ATOM   3946  CB  LEU A 269      40.394  40.517  44.015  1.00  0.00           C
ATOM   3947  HB1 LEU A 269      41.111  41.086  44.598  1.00  0.00           H
ATOM   3948  HB2 LEU A 269      39.623  40.176  44.718  1.00  0.00           H
ATOM   3949  CG  LEU A 269      39.597  41.488  43.108  1.00  0.00           C
ATOM   3950  HG  LEU A 269      38.834  40.895  42.592  1.00  0.00           H
ATOM   3951  CD1 LEU A 269      38.850  42.464  44.021  1.00  0.00           C
ATOM   3952 1HD1 LEU A 269      38.280  43.095  43.345  1.00  0.00           H
ATOM   3953 2HD1 LEU A 269      38.073  41.924  44.564  1.00  0.00           H
ATOM   3954 3HD1 LEU A 269      39.558  43.020  44.638  1.00  0.00           H
ATOM   3955  CD2 LEU A 269      40.452  42.316  42.145  1.00  0.00           C
ATOM   3956 1HD2 LEU A 269      40.866  41.659  41.378  1.00  0.00           H
ATOM   3957 2HD2 LEU A 269      39.837  43.094  41.691  1.00  0.00           H
ATOM   3958 3HD2 LEU A 269      41.380  42.609  42.632  1.00  0.00           H
ATOM   3959  C   LEU A 269      42.365  38.909  43.938  1.00  0.00           C
ATOM   3960  O   LEU A 269      43.187  39.690  44.441  1.00  0.00           O
ATOM   3961  N   CYS A 270      42.410  37.555  44.095  1.00  0.00           N
ATOM   3962  H   CYS A 270      41.664  37.017  43.666  1.00  0.00           H
ATOM   3963  CA  CYS A 270      43.256  36.833  45.062  1.00  0.00           C
ATOM   3964  HA  CYS A 270      43.587  37.579  45.782  1.00  0.00           H
ATOM   3965  CB  CYS A 270      42.466  35.850  45.895  1.00  0.00           C
ATOM   3966  HB1 CYS A 270      43.200  35.219  46.395  1.00  0.00           H
ATOM   3967  HB2 CYS A 270      41.974  35.261  45.125  1.00  0.00           H
ATOM   3968  SG  CYS A 270      41.387  36.519  47.156  1.00  0.00           S
ATOM   3969  HG  CYS A 270      41.134  35.448  47.918  1.00  0.00           H
ATOM   3970  C   CYS A 270      44.565  36.289  44.524  1.00  0.00           C
ATOM   3971  O   CYS A 270      45.451  35.867  45.301  1.00  0.00           O
ATOM   3972  N   LEU A 271      44.550  36.298  43.166  1.00  0.00           N
ATOM   3973  H   LEU A 271      43.797  36.764  42.690  1.00  0.00           H
ATOM   3974  CA  LEU A 271      45.706  35.792  42.417  1.00  0.00           C
ATOM   3975  HA  LEU A 271      46.481  35.361  43.041  1.00  0.00           H
ATOM   3976  CB  LEU A 271      45.333  34.643  41.434  1.00  0.00           C
ATOM   3977  HB1 LEU A 271      46.263  34.357  40.966  1.00  0.00           H
ATOM   3978  HB2 LEU A 271      44.714  35.075  40.641  1.00  0.00           H
ATOM   3979  CG  LEU A 271      44.508  33.460  42.007  1.00  0.00           C
ATOM   3980  HG  LEU A 271      43.533  33.735  42.401  1.00  0.00           H
ATOM   3981  CD1 LEU A 271      44.275  32.505  40.948  1.00  0.00           C
ATOM   3982 1HD1 LEU A 271      43.593  33.030  40.276  1.00  0.00           H
ATOM   3983 2HD1 LEU A 271      45.159  32.166  40.407  1.00  0.00           H
ATOM   3984 3HD1 LEU A 271      43.667  31.659  41.297  1.00  0.00           H
ATOM   3985  CD2 LEU A 271      45.325  32.688  43.001  1.00  0.00           C
ATOM   3986 1HD2 LEU A 271      46.371  32.579  42.719  1.00  0.00           H
ATOM   3987 2HD2 LEU A 271      45.218  33.148  43.979  1.00  0.00           H
ATOM   3988 3HD2 LEU A 271      44.971  31.692  43.251  1.00  0.00           H
ATOM   3989  C   LEU A 271      46.389  36.913  41.604  1.00  0.00           C
ATOM   3990  O   LEU A 271      45.719  37.921  41.248  1.00  0.00           O
ATOM   3991  N   VAL A 272      47.662  36.708  41.239  1.00  0.00           N
ATOM   3992  H   VAL A 272      48.166  35.950  41.680  1.00  0.00           H
ATOM   3993  CA  VAL A 272      48.411  37.542  40.282  1.00  0.00           C
ATOM   3994  HA  VAL A 272      47.734  37.965  39.544  1.00  0.00           H
ATOM   3995  CB  VAL A 272      49.203  38.701  40.821  1.00  0.00           C
ATOM   3996  HB  VAL A 272      49.811  39.106  40.012  1.00  0.00           H
ATOM   3997  CG1 VAL A 272      48.313  39.844  41.278  1.00  0.00           C
ATOM   3998 1HG1 VAL A 272      48.936  40.751  41.311  1.00  0.00           H
ATOM   3999 2HG1 VAL A 272      47.467  40.102  40.655  1.00  0.00           H
ATOM   4000 3HG1 VAL A 272      48.007  39.692  42.317  1.00  0.00           H
ATOM   4001  CG2 VAL A 272      50.075  38.304  41.981  1.00  0.00           C
ATOM   4002 1HG2 VAL A 272      50.708  37.514  41.575  1.00  0.00           H
ATOM   4003 2HG2 VAL A 272      50.583  39.183  42.381  1.00  0.00           H
ATOM   4004 3HG2 VAL A 272      49.335  38.062  42.743  1.00  0.00           H
ATOM   4005  C   VAL A 272      49.269  36.534  39.524  1.00  0.00           C
ATOM   4006  O   VAL A 272      49.765  35.546  40.001  1.00  0.00           O
ATOM   4007  N   LEU A 273      49.227  36.592  38.208  1.00  0.00           N
ATOM   4008  H   LEU A 273      48.835  37.419  37.794  1.00  0.00           H
ATOM   4009  CA  LEU A 273      49.801  35.614  37.222  1.00  0.00           C
ATOM   4010  HA  LEU A 273      50.381  34.877  37.782  1.00  0.00           H
ATOM   4011  CB  LEU A 273      48.690  34.975  36.386  1.00  0.00           C
ATOM   4012  HB1 LEU A 273      49.045  34.808  35.371  1.00  0.00           H
ATOM   4013  HB2 LEU A 273      47.863  35.672  36.217  1.00  0.00           H
ATOM   4014  CG  LEU A 273      48.105  33.646  36.918  1.00  0.00           C
ATOM   4015  HG  LEU A 273      48.912  33.071  37.378  1.00  0.00           H
ATOM   4016  CD1 LEU A 273      47.004  33.802  38.008  1.00  0.00           C
ATOM   4017 1HD1 LEU A 273      46.648  32.794  38.213  1.00  0.00           H
ATOM   4018 2HD1 LEU A 273      47.404  34.249  38.926  1.00  0.00           H
ATOM   4019 3HD1 LEU A 273      46.224  34.446  37.602  1.00  0.00           H
ATOM   4020  CD2 LEU A 273      47.483  32.856  35.866  1.00  0.00           C
ATOM   4021 1HD2 LEU A 273      48.193  32.336  35.223  1.00  0.00           H
ATOM   4022 2HD2 LEU A 273      46.875  32.046  36.255  1.00  0.00           H
ATOM   4023 3HD2 LEU A 273      46.868  33.436  35.174  1.00  0.00           H
ATOM   4024  C   LEU A 273      50.738  36.374  36.285  1.00  0.00           C
ATOM   4025  O   LEU A 273      50.390  37.466  35.897  1.00  0.00           O
ATOM   4026  N   SER A 274      51.752  35.691  35.707  1.00  0.00           N
ATOM   4027  H   SER A 274      51.793  34.706  35.929  1.00  0.00           H
ATOM   4028  CA  SER A 274      52.563  36.090  34.520  1.00  0.00           C
ATOM   4029  HA  SER A 274      52.023  36.934  34.085  1.00  0.00           H
ATOM   4030  CB  SER A 274      54.007  36.476  34.914  1.00  0.00           C
ATOM   4031  HB1 SER A 274      54.570  35.603  35.245  1.00  0.00           H
ATOM   4032  HB2 SER A 274      54.008  37.165  35.757  1.00  0.00           H
ATOM   4033  OG  SER A 274      54.591  36.977  33.711  1.00  0.00           O
ATOM   4034  HG  SER A 274      55.541  36.919  33.658  1.00  0.00           H
ATOM   4035  C   SER A 274      52.694  34.948  33.546  1.00  0.00           C
ATOM   4036  O   SER A 274      52.902  33.829  33.992  1.00  0.00           O
ATOM   4037  N   THR A 275      52.562  35.235  32.307  1.00  0.00           N
ATOM   4038  H   THR A 275      52.384  36.180  32.021  1.00  0.00           H
ATOM   4039  CA  THR A 275      52.832  34.339  31.186  1.00  0.00           C
ATOM   4040  HA  THR A 275      52.287  33.414  31.316  1.00  0.00           H
ATOM   4041  CB  THR A 275      52.356  34.861  29.786  1.00  0.00           C
ATOM   4042  HB  THR A 275      52.652  34.282  28.914  1.00  0.00           H
ATOM   4043  CG2 THR A 275      50.833  35.059  29.746  1.00  0.00           C
ATOM   4044 1HG2 THR A 275      50.272  34.138  29.604  1.00  0.00           H
ATOM   4045 2HG2 THR A 275      50.487  35.504  30.682  1.00  0.00           H
ATOM   4046 3HG2 THR A 275      50.450  35.539  28.848  1.00  0.00           H
ATOM   4047  OG1 THR A 275      52.839  36.193  29.675  1.00  0.00           O
ATOM   4048  HG1 THR A 275      52.701  36.509  28.784  1.00  0.00           H
ATOM   4049  C   THR A 275      54.321  33.945  31.139  1.00  0.00           C
ATOM   4050  O   THR A 275      55.211  34.660  31.596  1.00  0.00           O
ATOM   4051  N   ARG A 276      54.742  32.889  30.424  1.00  0.00           N
ATOM   4052  H   ARG A 276      54.022  32.564  29.792  1.00  0.00           H
ATOM   4053  CA  ARG A 276      56.119  32.477  30.222  1.00  0.00           C
ATOM   4054  HA  ARG A 276      56.868  33.218  30.525  1.00  0.00           H
ATOM   4055  CB  ARG A 276      56.482  31.264  31.107  1.00  0.00           C
ATOM   4056  HB1 ARG A 276      57.387  30.825  30.658  1.00  0.00           H
ATOM   4057  HB2 ARG A 276      55.766  30.442  31.021  1.00  0.00           H
ATOM   4058  CG  ARG A 276      56.792  31.653  32.559  1.00  0.00           C
ATOM   4059  HG1 ARG A 276      55.956  32.109  33.089  1.00  0.00           H
ATOM   4060  HG2 ARG A 276      57.627  32.337  32.410  1.00  0.00           H
ATOM   4061  CD  ARG A 276      57.125  30.316  33.216  1.00  0.00           C
ATOM   4062  HD1 ARG A 276      57.565  30.480  34.192  1.00  0.00           H
ATOM   4063  HD2 ARG A 276      57.818  29.778  32.571  1.00  0.00           H
ATOM   4064  NE  ARG A 276      55.991  29.373  33.364  1.00  0.00           N
ATOM   4065  HE  ARG A 276      55.126  29.514  32.852  1.00  0.00           H
ATOM   4066  CZ  ARG A 276      55.951  28.286  34.198  1.00  0.00           C
ATOM   4067  NH1 ARG A 276      54.880  27.563  34.252  1.00  0.00           N
ATOM   4068 1HH1 ARG A 276      54.076  27.813  33.700  1.00  0.00           H
ATOM   4069 2HH1 ARG A 276      54.885  26.683  34.760  1.00  0.00           H
ATOM   4070  NH2 ARG A 276      57.038  27.877  34.808  1.00  0.00           N
ATOM   4071 1HH2 ARG A 276      57.898  28.405  34.786  1.00  0.00           H
ATOM   4072 2HH2 ARG A 276      56.893  27.165  35.520  1.00  0.00           H
ATOM   4073  C   ARG A 276      56.458  32.201  28.739  1.00  0.00           C
ATOM   4074  OC1 ARG A 276      57.352  32.845  28.127  1.00  0.00           O
ATOM   4075  OC2 ARG A 276      55.914  31.151  28.220  1.00  0.00           O
ATOM   4076  H01 UNK B 277      37.667  50.899  46.302  1.00  0.00            
ATOM   4077  H06 UNK B 277      39.821  48.926  46.142  1.00  0.00            
ATOM   4078  H04 UNK B 277      40.641  47.487  46.340  1.00  0.00            
ATOM   4079  H03 UNK B 277      36.101  51.550  46.030  1.00  0.00            
ATOM   4080  H05 UNK B 277      39.089  47.470  45.666  1.00  0.00            
ATOM   4081  H02 UNK B 277      36.690  50.578  45.059  1.00  0.00            
ATOM   4082  O   UNK B 277      34.052  48.224  46.786  1.00  0.00            
ATOM   4083  O1  UNK B 277      34.524  49.476  45.025  1.00  0.00            
ATOM   4084  N   UNK B 277      36.678  50.698  46.078  1.00  0.00            
ATOM   4085  N1  UNK B 277      38.870  49.157  47.975  1.00  0.00            
ATOM   4086  N2  UNK B 277      39.373  46.908  48.445  1.00  0.00            
ATOM   4087  N3  UNK B 277      39.710  47.927  46.352  1.00  0.00            
ATOM   4088  C   UNK B 277      35.984  49.620  48.408  1.00  0.00            
ATOM   4089  C1  UNK B 277      37.094  50.356  49.086  1.00  0.00            
ATOM   4090  C2  UNK B 277      36.058  49.441  46.843  1.00  0.00            
ATOM   4091  C3  UNK B 277      38.362  49.459  49.345  1.00  0.00            
ATOM   4092  C4  UNK B 277      34.703  49.087  46.212  1.00  0.00            
ATOM   4093  C5  UNK B 277      39.221  48.000  47.659  1.00  0.00            
ATOM   4094  C6  UNK B 277      38.559  45.637  48.124  1.00  0.00            
ATOM   4095  C7  UNK B 277      40.580  46.692  49.272  1.00  0.00            
ATOM   4096  H   UNK B 277      35.009  50.038  48.673  1.00  0.00            
ATOM   4097  H1  UNK B 277      35.776  48.627  48.818  1.00  0.00            
ATOM   4098  H2  UNK B 277      37.468  51.267  48.630  1.00  0.00            
ATOM   4099  H3  UNK B 277      36.791  50.616  50.110  1.00  0.00            
ATOM   4100  H4  UNK B 277      36.760  48.614  46.733  1.00  0.00            
ATOM   4101  H5  UNK B 277      39.158  50.042  49.824  1.00  0.00            
ATOM   4102  H6  UNK B 277      37.951  48.577  49.848  1.00  0.00            
ATOM   4103  H7  UNK B 277      38.649  44.902  48.928  1.00  0.00            
ATOM   4104  H8  UNK B 277      38.928  45.200  47.182  1.00  0.00            
ATOM   4105  H9  UNK B 277      37.485  45.856  48.193  1.00  0.00            
ATOM   4106  H10 UNK B 277      41.483  46.425  48.707  1.00  0.00            
ATOM   4107  H11 UNK B 277      40.417  45.905  50.022  1.00  0.00            
ATOM   4108  H12 UNK B 277      40.831  47.615  49.796  1.00  0.00            
END
