# Supplementary material for: A multicentric consortium study demonstrates that dimethylarginine dimethylaminohydrolase 2 is not a dimethylarginine dimethylaminohydrolase
Source: Nat Commun. 2023 Jun 9;14:3392. doi: 10.1038/s41467-023-38467-9 (PMC10256801; doi:10.1038/s41467-023-38467-9)
Supplement: Supplementary file 9 — Source Data [file 41467_2023_38467_MOESM9_ESM.zip › Source Data/File 17.1_DDAH2-ModelA-MDS-poseB-initial-1.pdb]

CRYST1   80.177   80.177   80.177  90.00  90.00  90.00 P 1           1
ATOM      1  N   GLY A   1      44.140  34.550  22.190  1.00  0.00           N
ATOM      2  H1  GLY A   1      44.240  34.370  21.200  1.00  0.00           H
ATOM      3  H2  GLY A   1      43.800  35.490  22.310  1.00  0.00           H
ATOM      4  H3  GLY A   1      45.100  34.520  22.490  1.00  0.00           H
ATOM      5  CA  GLY A   1      43.480  33.420  22.870  1.00  0.00           C
ATOM      6  HA1 GLY A   1      44.070  32.520  22.720  1.00  0.00           H
ATOM      7  HA2 GLY A   1      42.540  33.070  22.440  1.00  0.00           H
ATOM      8  C   GLY A   1      43.280  33.610  24.360  1.00  0.00           C
ATOM      9  O   GLY A   1      44.270  33.400  25.090  1.00  0.00           O
ATOM     10  N   LEU A   2      42.080  34.070  24.800  1.00  0.00           N
ATOM     11  H   LEU A   2      41.420  34.210  24.050  1.00  0.00           H
ATOM     12  CA  LEU A   2      41.780  34.550  26.120  1.00  0.00           C
ATOM     13  HA  LEU A   2      42.490  35.360  26.290  1.00  0.00           H
ATOM     14  CB  LEU A   2      40.410  35.140  26.080  1.00  0.00           C
ATOM     15  HB1 LEU A   2      39.770  34.410  25.570  1.00  0.00           H
ATOM     16  HB2 LEU A   2      40.430  36.040  25.470  1.00  0.00           H
ATOM     17  CG  LEU A   2      39.810  35.400  27.520  1.00  0.00           C
ATOM     18  HG  LEU A   2      39.880  34.460  28.090  1.00  0.00           H
ATOM     19  CD1 LEU A   2      40.610  36.450  28.360  1.00  0.00           C
ATOM     20 1HD1 LEU A   2      40.180  37.430  28.140  1.00  0.00           H
ATOM     21 2HD1 LEU A   2      40.540  36.270  29.430  1.00  0.00           H
ATOM     22 3HD1 LEU A   2      41.690  36.460  28.230  1.00  0.00           H
ATOM     23  CD2 LEU A   2      38.340  35.780  27.450  1.00  0.00           C
ATOM     24 1HD2 LEU A   2      38.170  36.650  26.810  1.00  0.00           H
ATOM     25 2HD2 LEU A   2      37.940  34.850  27.050  1.00  0.00           H
ATOM     26 3HD2 LEU A   2      37.910  35.960  28.430  1.00  0.00           H
ATOM     27  C   LEU A   2      41.800  33.370  27.080  1.00  0.00           C
ATOM     28  O   LEU A   2      41.310  32.260  26.900  1.00  0.00           O
ATOM     29  N   GLY A   3      42.330  33.680  28.300  1.00  0.00           N
ATOM     30  H   GLY A   3      42.940  34.480  28.310  1.00  0.00           H
ATOM     31  CA  GLY A   3      42.310  32.920  29.540  1.00  0.00           C
ATOM     32  HA1 GLY A   3      41.380  32.370  29.750  1.00  0.00           H
ATOM     33  HA2 GLY A   3      42.480  33.660  30.310  1.00  0.00           H
ATOM     34  C   GLY A   3      43.560  31.950  29.600  1.00  0.00           C
ATOM     35  O   GLY A   3      43.470  30.970  30.300  1.00  0.00           O
ATOM     36  N   ARG A   4      44.670  32.080  28.840  1.00  0.00           N
ATOM     37  H   ARG A   4      44.590  32.840  28.190  1.00  0.00           H
ATOM     38  CA  ARG A   4      45.920  31.340  29.070  1.00  0.00           C
ATOM     39  HA  ARG A   4      45.680  30.330  29.380  1.00  0.00           H
ATOM     40  CB  ARG A   4      46.760  31.190  27.770  1.00  0.00           C
ATOM     41  HB1 ARG A   4      46.310  30.440  27.120  1.00  0.00           H
ATOM     42  HB2 ARG A   4      47.740  30.810  28.040  1.00  0.00           H
ATOM     43  CG  ARG A   4      47.110  32.510  27.010  1.00  0.00           C
ATOM     44  HG1 ARG A   4      47.500  33.230  27.730  1.00  0.00           H
ATOM     45  HG2 ARG A   4      46.200  32.900  26.550  1.00  0.00           H
ATOM     46  CD  ARG A   4      48.290  32.360  25.980  1.00  0.00           C
ATOM     47  HD1 ARG A   4      49.170  32.000  26.520  1.00  0.00           H
ATOM     48  HD2 ARG A   4      48.650  33.330  25.640  1.00  0.00           H
ATOM     49  NE  ARG A   4      47.940  31.510  24.750  1.00  0.00           N
ATOM     50  HE  ARG A   4      47.300  32.030  24.180  1.00  0.00           H
ATOM     51  CZ  ARG A   4      48.320  30.360  24.410  1.00  0.00           C
ATOM     52  NH1 ARG A   4      47.890  29.750  23.320  1.00  0.00           N
ATOM     53 1HH1 ARG A   4      47.170  30.060  22.690  1.00  0.00           H
ATOM     54 2HH1 ARG A   4      48.150  28.790  23.120  1.00  0.00           H
ATOM     55  NH2 ARG A   4      49.120  29.660  25.110  1.00  0.00           N
ATOM     56 1HH2 ARG A   4      49.480  29.910  26.020  1.00  0.00           H
ATOM     57 2HH2 ARG A   4      49.340  28.760  24.710  1.00  0.00           H
ATOM     58  C   ARG A   4      46.610  32.140  30.210  1.00  0.00           C
ATOM     59  O   ARG A   4      46.560  33.370  30.250  1.00  0.00           O
ATOM     60  N   CYS A   5      47.090  31.370  31.150  1.00  0.00           N
ATOM     61  H   CYS A   5      46.940  30.390  30.950  1.00  0.00           H
ATOM     62  CA  CYS A   5      48.070  31.760  32.160  1.00  0.00           C
ATOM     63  HA  CYS A   5      48.550  32.710  31.910  1.00  0.00           H
ATOM     64  CB  CYS A   5      47.340  31.930  33.410  1.00  0.00           C
ATOM     65  HB1 CYS A   5      48.020  32.300  34.180  1.00  0.00           H
ATOM     66  HB2 CYS A   5      46.860  31.020  33.770  1.00  0.00           H
ATOM     67  SG  CYS A   5      46.040  33.110  33.230  1.00  0.00           S
ATOM     68  HG  CYS A   5      46.500  33.750  32.150  1.00  0.00           H
ATOM     69  C   CYS A   5      49.120  30.690  32.260  1.00  0.00           C
ATOM     70  O   CYS A   5      48.840  29.520  31.930  1.00  0.00           O
ATOM     71  N   SER A   6      50.220  31.060  32.900  1.00  0.00           N
ATOM     72  H   SER A   6      50.290  31.990  33.270  1.00  0.00           H
ATOM     73  CA  SER A   6      51.350  30.140  33.340  1.00  0.00           C
ATOM     74  HA  SER A   6      51.120  29.110  33.050  1.00  0.00           H
ATOM     75  CB  SER A   6      52.630  30.490  32.700  1.00  0.00           C
ATOM     76  HB1 SER A   6      53.530  30.000  33.070  1.00  0.00           H
ATOM     77  HB2 SER A   6      52.790  31.530  32.950  1.00  0.00           H
ATOM     78  OG  SER A   6      52.640  30.310  31.300  1.00  0.00           O
ATOM     79  HG  SER A   6      53.500  30.470  30.890  1.00  0.00           H
ATOM     80  C   SER A   6      51.580  30.260  34.790  1.00  0.00           C
ATOM     81  O   SER A   6      52.240  29.400  35.370  1.00  0.00           O
ATOM     82  N   HIS A   7      51.120  31.300  35.520  1.00  0.00           N
ATOM     83  H   HIS A   7      50.660  32.100  35.100  1.00  0.00           H
ATOM     84  CA  HIS A   7      51.400  31.540  36.940  1.00  0.00           C
ATOM     85  HA  HIS A   7      51.660  30.620  37.470  1.00  0.00           H
ATOM     86  CB  HIS A   7      52.620  32.590  36.950  1.00  0.00           C
ATOM     87  HB1 HIS A   7      52.660  32.930  37.990  1.00  0.00           H
ATOM     88  HB2 HIS A   7      52.240  33.440  36.380  1.00  0.00           H
ATOM     89  CG  HIS A   7      53.950  32.140  36.410  1.00  0.00           C
ATOM     90  ND1 HIS A   7      54.380  32.290  35.070  1.00  0.00           N
ATOM     91  CE1 HIS A   7      55.660  31.950  35.140  1.00  0.00           C
ATOM     92  HE1 HIS A   7      56.310  32.000  34.270  1.00  0.00           H
ATOM     93  NE2 HIS A   7      55.960  31.540  36.410  1.00  0.00           N
ATOM     94  HE2 HIS A   7      56.900  31.290  36.660  1.00  0.00           H
ATOM     95  CD2 HIS A   7      54.920  31.800  37.230  1.00  0.00           C
ATOM     96  HD2 HIS A   7      54.860  31.730  38.300  1.00  0.00           H
ATOM     97  C   HIS A   7      50.280  32.310  37.650  1.00  0.00           C
ATOM     98  O   HIS A   7      49.540  33.100  36.980  1.00  0.00           O
ATOM     99  N   ALA A   8      50.190  32.110  38.990  1.00  0.00           N
ATOM    100  H   ALA A   8      50.780  31.410  39.420  1.00  0.00           H
ATOM    101  CA  ALA A   8      49.340  32.890  39.880  1.00  0.00           C
ATOM    102  HA  ALA A   8      48.940  33.690  39.250  1.00  0.00           H
ATOM    103  CB  ALA A   8      48.200  31.960  40.330  1.00  0.00           C
ATOM    104  HB1 ALA A   8      47.790  31.620  39.390  1.00  0.00           H
ATOM    105  HB2 ALA A   8      48.480  31.080  40.910  1.00  0.00           H
ATOM    106  HB3 ALA A   8      47.510  32.610  40.870  1.00  0.00           H
ATOM    107  C   ALA A   8      50.140  33.410  41.110  1.00  0.00           C
ATOM    108  O   ALA A   8      50.910  32.700  41.700  1.00  0.00           O
ATOM    109  N   LEU A   9      50.020  34.740  41.410  1.00  0.00           N
ATOM    110  H   LEU A   9      49.450  35.330  40.820  1.00  0.00           H
ATOM    111  CA  LEU A   9      50.750  35.380  42.520  1.00  0.00           C
ATOM    112  HA  LEU A   9      51.410  34.630  42.950  1.00  0.00           H
ATOM    113  CB  LEU A   9      51.660  36.490  42.030  1.00  0.00           C
ATOM    114  HB1 LEU A   9      51.070  37.040  41.290  1.00  0.00           H
ATOM    115  HB2 LEU A   9      52.520  36.030  41.550  1.00  0.00           H
ATOM    116  CG  LEU A   9      52.160  37.360  43.170  1.00  0.00           C
ATOM    117  HG  LEU A   9      51.290  37.740  43.720  1.00  0.00           H
ATOM    118  CD1 LEU A   9      53.320  36.700  44.070  1.00  0.00           C
ATOM    119 1HD1 LEU A   9      53.800  37.510  44.630  1.00  0.00           H
ATOM    120 2HD1 LEU A   9      52.920  35.990  44.800  1.00  0.00           H
ATOM    121 3HD1 LEU A   9      54.080  36.250  43.440  1.00  0.00           H
ATOM    122  CD2 LEU A   9      52.770  38.690  42.540  1.00  0.00           C
ATOM    123 1HD2 LEU A   9      53.090  39.320  43.370  1.00  0.00           H
ATOM    124 2HD2 LEU A   9      53.660  38.460  41.940  1.00  0.00           H
ATOM    125 3HD2 LEU A   9      52.010  39.120  41.890  1.00  0.00           H
ATOM    126  C   LEU A   9      49.730  35.690  43.590  1.00  0.00           C
ATOM    127  O   LEU A   9      48.770  36.350  43.270  1.00  0.00           O
ATOM    128  N   ILE A  10      49.870  35.120  44.760  1.00  0.00           N
ATOM    129  H   ILE A  10      50.730  34.620  44.950  1.00  0.00           H
ATOM    130  CA  ILE A  10      48.960  35.330  45.910  1.00  0.00           C
ATOM    131  HA  ILE A  10      48.210  36.090  45.720  1.00  0.00           H
ATOM    132  CB  ILE A  10      48.220  34.010  46.390  1.00  0.00           C
ATOM    133  HB  ILE A  10      47.590  34.270  47.230  1.00  0.00           H
ATOM    134  CG2 ILE A  10      47.310  33.540  45.240  1.00  0.00           C
ATOM    135 1HG2 ILE A  10      46.800  34.370  44.730  1.00  0.00           H
ATOM    136 2HG2 ILE A  10      47.790  32.960  44.460  1.00  0.00           H
ATOM    137 3HG2 ILE A  10      46.580  32.850  45.660  1.00  0.00           H
ATOM    138  CG1 ILE A  10      49.150  32.880  46.850  1.00  0.00           C
ATOM    139 1HG1 ILE A  10      49.730  33.240  47.700  1.00  0.00           H
ATOM    140 2HG1 ILE A  10      49.860  32.720  46.040  1.00  0.00           H
ATOM    141  CD  ILE A  10      48.440  31.560  47.350  1.00  0.00           C
ATOM    142  HD1 ILE A  10      47.990  31.150  46.440  1.00  0.00           H
ATOM    143  HD2 ILE A  10      49.220  30.880  47.680  1.00  0.00           H
ATOM    144  HD3 ILE A  10      47.740  31.750  48.160  1.00  0.00           H
ATOM    145  C   ILE A  10      49.840  35.770  47.120  1.00  0.00           C
ATOM    146  O   ILE A  10      51.010  35.620  47.150  1.00  0.00           O
ATOM    147  N   ARG A  11      49.180  36.300  48.130  1.00  0.00           N
ATOM    148  H   ARG A  11      48.170  36.370  48.030  1.00  0.00           H
ATOM    149  CA  ARG A  11      49.670  36.730  49.460  1.00  0.00           C
ATOM    150  HA  ARG A  11      50.670  36.310  49.570  1.00  0.00           H
ATOM    151  CB  ARG A  11      49.690  38.240  49.520  1.00  0.00           C
ATOM    152  HB1 ARG A  11      48.710  38.660  49.280  1.00  0.00           H
ATOM    153  HB2 ARG A  11      50.330  38.580  48.710  1.00  0.00           H
ATOM    154  CG  ARG A  11      50.400  38.880  50.730  1.00  0.00           C
ATOM    155  HG1 ARG A  11      51.160  38.240  51.190  1.00  0.00           H
ATOM    156  HG2 ARG A  11      49.700  38.860  51.570  1.00  0.00           H
ATOM    157  CD  ARG A  11      50.830  40.400  50.520  1.00  0.00           C
ATOM    158  HD1 ARG A  11      49.990  41.080  50.640  1.00  0.00           H
ATOM    159  HD2 ARG A  11      51.180  40.460  49.490  1.00  0.00           H
ATOM    160  NE  ARG A  11      51.940  40.740  51.350  1.00  0.00           N
ATOM    161  HE  ARG A  11      52.160  40.050  52.060  1.00  0.00           H
ATOM    162  CZ  ARG A  11      52.540  41.880  51.560  1.00  0.00           C
ATOM    163  NH1 ARG A  11      52.170  42.960  50.850  1.00  0.00           N
ATOM    164 1HH1 ARG A  11      51.430  42.960  50.160  1.00  0.00           H
ATOM    165 2HH1 ARG A  11      52.570  43.880  51.020  1.00  0.00           H
ATOM    166  NH2 ARG A  11      53.280  41.980  52.620  1.00  0.00           N
ATOM    167 1HH2 ARG A  11      53.450  41.230  53.280  1.00  0.00           H
ATOM    168 2HH2 ARG A  11      53.700  42.860  52.850  1.00  0.00           H
ATOM    169  C   ARG A  11      48.710  36.120  50.490  1.00  0.00           C
ATOM    170  O   ARG A  11      47.520  35.930  50.160  1.00  0.00           O
ATOM    171  N   GLY A  12      49.310  35.760  51.610  1.00  0.00           N
ATOM    172  H   GLY A  12      50.300  35.850  51.750  1.00  0.00           H
ATOM    173  CA  GLY A  12      48.660  35.210  52.780  1.00  0.00           C
ATOM    174  HA1 GLY A  12      49.490  34.740  53.290  1.00  0.00           H
ATOM    175  HA2 GLY A  12      48.010  34.430  52.370  1.00  0.00           H
ATOM    176  C   GLY A  12      47.830  36.180  53.600  1.00  0.00           C
ATOM    177  O   GLY A  12      47.970  37.410  53.540  1.00  0.00           O
ATOM    178  N   VAL A  13      46.960  35.570  54.340  1.00  0.00           N
ATOM    179  H   VAL A  13      46.750  34.590  54.190  1.00  0.00           H
ATOM    180  CA  VAL A  13      46.120  36.370  55.260  1.00  0.00           C
ATOM    181  HA  VAL A  13      45.870  37.320  54.800  1.00  0.00           H
ATOM    182  CB  VAL A  13      44.810  35.640  55.400  1.00  0.00           C
ATOM    183  HB  VAL A  13      44.450  35.650  54.370  1.00  0.00           H
ATOM    184  CG1 VAL A  13      44.660  34.190  55.820  1.00  0.00           C
ATOM    185 1HG1 VAL A  13      45.210  33.540  55.140  1.00  0.00           H
ATOM    186 2HG1 VAL A  13      45.170  34.130  56.790  1.00  0.00           H
ATOM    187 3HG1 VAL A  13      43.650  33.810  55.970  1.00  0.00           H
ATOM    188  CG2 VAL A  13      43.880  36.330  56.320  1.00  0.00           C
ATOM    189 1HG2 VAL A  13      42.860  35.960  56.280  1.00  0.00           H
ATOM    190 2HG2 VAL A  13      44.280  36.160  57.330  1.00  0.00           H
ATOM    191 3HG2 VAL A  13      43.850  37.420  56.210  1.00  0.00           H
ATOM    192  C   VAL A  13      46.750  36.590  56.590  1.00  0.00           C
ATOM    193  O   VAL A  13      47.070  35.570  57.210  1.00  0.00           O
ATOM    194  N   PRO A  14      46.940  37.790  57.090  1.00  0.00           N
ATOM    195  CD  PRO A  14      46.840  39.040  56.360  1.00  0.00           C
ATOM    196  HD1 PRO A  14      45.870  39.280  55.920  1.00  0.00           H
ATOM    197  HD2 PRO A  14      47.550  39.100  55.540  1.00  0.00           H
ATOM    198  CG  PRO A  14      47.320  40.170  57.250  1.00  0.00           C
ATOM    199  HG1 PRO A  14      46.470  40.670  57.720  1.00  0.00           H
ATOM    200  HG2 PRO A  14      47.840  40.940  56.680  1.00  0.00           H
ATOM    201  CB  PRO A  14      48.190  39.440  58.310  1.00  0.00           C
ATOM    202  HB1 PRO A  14      48.230  39.940  59.280  1.00  0.00           H
ATOM    203  HB2 PRO A  14      49.190  39.270  57.910  1.00  0.00           H
ATOM    204  CA  PRO A  14      47.490  38.030  58.400  1.00  0.00           C
ATOM    205  HA  PRO A  14      48.220  37.270  58.670  1.00  0.00           H
ATOM    206  C   PRO A  14      46.410  38.040  59.500  1.00  0.00           C
ATOM    207  O   PRO A  14      45.200  38.260  59.160  1.00  0.00           O
ATOM    208  N   GLU A  15      46.660  37.660  60.770  1.00  0.00           N
ATOM    209  H   GLU A  15      47.650  37.530  60.930  1.00  0.00           H
ATOM    210  CA  GLU A  15      45.660  37.570  61.850  1.00  0.00           C
ATOM    211  HA  GLU A  15      44.830  36.960  61.490  1.00  0.00           H
ATOM    212  CB  GLU A  15      46.310  37.170  63.170  1.00  0.00           C
ATOM    213  HB1 GLU A  15      47.080  37.890  63.480  1.00  0.00           H
ATOM    214  HB2 GLU A  15      46.880  36.250  63.020  1.00  0.00           H
ATOM    215  CG  GLU A  15      45.480  36.910  64.430  1.00  0.00           C
ATOM    216  HG1 GLU A  15      44.780  37.730  64.600  1.00  0.00           H
ATOM    217  HG2 GLU A  15      46.110  36.920  65.320  1.00  0.00           H
ATOM    218  CD  GLU A  15      44.780  35.540  64.420  1.00  0.00           C
ATOM    219  OE1 GLU A  15      45.390  34.480  64.120  1.00  0.00           O
ATOM    220  OE2 GLU A  15      43.590  35.600  64.810  1.00  0.00           O
ATOM    221  C   GLU A  15      44.990  38.920  62.040  1.00  0.00           C
ATOM    222  O   GLU A  15      43.830  38.890  62.430  1.00  0.00           O
ATOM    223  N   SER A  16      45.600  40.020  61.710  1.00  0.00           N
ATOM    224  H   SER A  16      46.530  40.000  61.320  1.00  0.00           H
ATOM    225  CA  SER A  16      44.920  41.290  61.780  1.00  0.00           C
ATOM    226  HA  SER A  16      44.730  41.470  62.840  1.00  0.00           H
ATOM    227  CB  SER A  16      45.950  42.360  61.460  1.00  0.00           C
ATOM    228  HB1 SER A  16      46.730  42.370  62.230  1.00  0.00           H
ATOM    229  HB2 SER A  16      45.470  43.340  61.420  1.00  0.00           H
ATOM    230  OG  SER A  16      46.530  42.090  60.210  1.00  0.00           O
ATOM    231  HG  SER A  16      47.080  42.860  60.060  1.00  0.00           H
ATOM    232  C   SER A  16      43.650  41.440  60.890  1.00  0.00           C
ATOM    233  O   SER A  16      42.940  42.420  61.080  1.00  0.00           O
ATOM    234  N   LEU A  17      43.400  40.560  59.900  1.00  0.00           N
ATOM    235  H   LEU A  17      44.100  39.870  59.640  1.00  0.00           H
ATOM    236  CA  LEU A  17      42.320  40.720  58.940  1.00  0.00           C
ATOM    237  HA  LEU A  17      42.520  41.730  58.590  1.00  0.00           H
ATOM    238  CB  LEU A  17      42.600  39.690  57.730  1.00  0.00           C
ATOM    239  HB1 LEU A  17      42.620  38.680  58.160  1.00  0.00           H
ATOM    240  HB2 LEU A  17      43.510  40.010  57.250  1.00  0.00           H
ATOM    241  CG  LEU A  17      41.380  39.800  56.710  1.00  0.00           C
ATOM    242  HG  LEU A  17      40.950  40.800  56.810  1.00  0.00           H
ATOM    243  CD1 LEU A  17      41.920  39.600  55.340  1.00  0.00           C
ATOM    244 1HD1 LEU A  17      41.170  39.590  54.550  1.00  0.00           H
ATOM    245 2HD1 LEU A  17      42.600  40.420  55.140  1.00  0.00           H
ATOM    246 3HD1 LEU A  17      42.520  38.690  55.250  1.00  0.00           H
ATOM    247  CD2 LEU A  17      40.450  38.630  57.030  1.00  0.00           C
ATOM    248 1HD2 LEU A  17      40.900  37.670  56.770  1.00  0.00           H
ATOM    249 2HD2 LEU A  17      40.020  38.560  58.030  1.00  0.00           H
ATOM    250 3HD2 LEU A  17      39.550  38.780  56.430  1.00  0.00           H
ATOM    251  C   LEU A  17      40.950  40.600  59.650  1.00  0.00           C
ATOM    252  O   LEU A  17      40.080  41.330  59.290  1.00  0.00           O
ATOM    253  N   ALA A  18      40.800  39.770  60.660  1.00  0.00           N
ATOM    254  H   ALA A  18      41.580  39.190  60.930  1.00  0.00           H
ATOM    255  CA  ALA A  18      39.420  39.570  61.250  1.00  0.00           C
ATOM    256  HA  ALA A  18      38.710  39.510  60.420  1.00  0.00           H
ATOM    257  CB  ALA A  18      39.530  38.230  62.010  1.00  0.00           C
ATOM    258  HB1 ALA A  18      38.730  38.250  62.750  1.00  0.00           H
ATOM    259  HB2 ALA A  18      39.280  37.530  61.210  1.00  0.00           H
ATOM    260  HB3 ALA A  18      40.480  37.950  62.460  1.00  0.00           H
ATOM    261  C   ALA A  18      39.000  40.750  62.180  1.00  0.00           C
ATOM    262  O   ALA A  18      37.850  40.710  62.640  1.00  0.00           O
ATOM    263  N   SER A  19      39.780  41.840  62.360  1.00  0.00           N
ATOM    264  H   SER A  19      40.620  41.820  61.790  1.00  0.00           H
ATOM    265  CA  SER A  19      39.360  43.060  63.040  1.00  0.00           C
ATOM    266  HA  SER A  19      38.270  43.110  63.060  1.00  0.00           H
ATOM    267  CB  SER A  19      39.850  43.010  64.490  1.00  0.00           C
ATOM    268  HB1 SER A  19      39.550  42.020  64.850  1.00  0.00           H
ATOM    269  HB2 SER A  19      39.340  43.770  65.080  1.00  0.00           H
ATOM    270  OG  SER A  19      41.280  43.110  64.530  1.00  0.00           O
ATOM    271  HG  SER A  19      41.700  42.650  65.260  1.00  0.00           H
ATOM    272  C   SER A  19      39.820  44.400  62.410  1.00  0.00           C
ATOM    273  O   SER A  19      39.280  45.450  62.730  1.00  0.00           O
ATOM    274  N   GLY A  20      40.800  44.330  61.620  1.00  0.00           N
ATOM    275  H   GLY A  20      41.260  43.450  61.490  1.00  0.00           H
ATOM    276  CA  GLY A  20      41.460  45.510  61.000  1.00  0.00           C
ATOM    277  HA1 GLY A  20      42.520  45.240  60.960  1.00  0.00           H
ATOM    278  HA2 GLY A  20      41.350  46.460  61.520  1.00  0.00           H
ATOM    279  C   GLY A  20      41.140  45.810  59.580  1.00  0.00           C
ATOM    280  O   GLY A  20      41.590  46.860  59.070  1.00  0.00           O
ATOM    281  N   GLU A  21      40.520  44.880  58.860  1.00  0.00           N
ATOM    282  H   GLU A  21      40.170  44.050  59.330  1.00  0.00           H
ATOM    283  CA  GLU A  21      40.260  45.150  57.460  1.00  0.00           C
ATOM    284  HA  GLU A  21      41.180  45.470  56.960  1.00  0.00           H
ATOM    285  CB  GLU A  21      40.080  43.740  56.870  1.00  0.00           C
ATOM    286  HB1 GLU A  21      39.150  43.330  57.240  1.00  0.00           H
ATOM    287  HB2 GLU A  21      40.880  43.100  57.250  1.00  0.00           H
ATOM    288  CG  GLU A  21      40.180  43.640  55.390  1.00  0.00           C
ATOM    289  HG1 GLU A  21      41.240  43.650  55.120  1.00  0.00           H
ATOM    290  HG2 GLU A  21      39.860  44.550  54.890  1.00  0.00           H
ATOM    291  CD  GLU A  21      39.560  42.440  54.700  1.00  0.00           C
ATOM    292  OE1 GLU A  21      39.500  42.510  53.440  1.00  0.00           O
ATOM    293  OE2 GLU A  21      39.160  41.530  55.380  1.00  0.00           O
ATOM    294  C   GLU A  21      39.020  45.990  57.350  1.00  0.00           C
ATOM    295  O   GLU A  21      37.990  45.710  57.990  1.00  0.00           O
ATOM    296  N   GLY A  22      39.050  46.890  56.390  1.00  0.00           N
ATOM    297  H   GLY A  22      39.910  47.110  55.900  1.00  0.00           H
ATOM    298  CA  GLY A  22      37.940  47.660  56.090  1.00  0.00           C
ATOM    299  HA1 GLY A  22      38.260  48.440  55.400  1.00  0.00           H
ATOM    300  HA2 GLY A  22      37.570  48.100  57.010  1.00  0.00           H
ATOM    301  C   GLY A  22      36.850  46.760  55.390  1.00  0.00           C
ATOM    302  O   GLY A  22      37.130  45.780  54.780  1.00  0.00           O
ATOM    303  N   ALA A  23      35.600  47.150  55.500  1.00  0.00           N
ATOM    304  H   ALA A  23      35.450  47.940  56.120  1.00  0.00           H
ATOM    305  CA  ALA A  23      34.400  46.760  54.810  1.00  0.00           C
ATOM    306  HA  ALA A  23      34.540  46.340  53.810  1.00  0.00           H
ATOM    307  CB  ALA A  23      33.660  45.600  55.510  1.00  0.00           C
ATOM    308  HB1 ALA A  23      33.070  46.090  56.280  1.00  0.00           H
ATOM    309  HB2 ALA A  23      33.050  45.050  54.800  1.00  0.00           H
ATOM    310  HB3 ALA A  23      34.370  44.950  56.040  1.00  0.00           H
ATOM    311  C   ALA A  23      33.340  47.870  54.630  1.00  0.00           C
ATOM    312  O   ALA A  23      33.400  48.870  55.310  1.00  0.00           O
ATOM    313  N   GLY A  24      32.480  47.640  53.630  1.00  0.00           N
ATOM    314  H   GLY A  24      32.610  46.770  53.130  1.00  0.00           H
ATOM    315  CA  GLY A  24      31.390  48.480  53.180  1.00  0.00           C
ATOM    316  HA1 GLY A  24      31.010  48.120  52.230  1.00  0.00           H
ATOM    317  HA2 GLY A  24      31.710  49.500  52.980  1.00  0.00           H
ATOM    318  C   GLY A  24      30.130  48.660  54.050  1.00  0.00           C
ATOM    319  O   GLY A  24      29.340  49.520  53.780  1.00  0.00           O
ATOM    320  N   ALA A  25      29.960  47.870  55.110  1.00  0.00           N
ATOM    321  H   ALA A  25      30.650  47.150  55.270  1.00  0.00           H
ATOM    322  CA  ALA A  25      28.720  47.880  55.980  1.00  0.00           C
ATOM    323  HA  ALA A  25      28.320  48.850  56.270  1.00  0.00           H
ATOM    324  CB  ALA A  25      27.600  47.040  55.300  1.00  0.00           C
ATOM    325  HB1 ALA A  25      26.620  47.080  55.770  1.00  0.00           H
ATOM    326  HB2 ALA A  25      27.500  47.320  54.250  1.00  0.00           H
ATOM    327  HB3 ALA A  25      27.840  45.980  55.330  1.00  0.00           H
ATOM    328  C   ALA A  25      29.140  47.150  57.260  1.00  0.00           C
ATOM    329  O   ALA A  25      30.160  46.500  57.310  1.00  0.00           O
ATOM    330  N   GLY A  26      28.220  47.240  58.250  1.00  0.00           N
ATOM    331  H   GLY A  26      27.460  47.900  58.110  1.00  0.00           H
ATOM    332  CA  GLY A  26      28.280  46.520  59.530  1.00  0.00           C
ATOM    333  HA1 GLY A  26      27.480  46.780  60.230  1.00  0.00           H
ATOM    334  HA2 GLY A  26      29.260  46.680  59.980  1.00  0.00           H
ATOM    335  C   GLY A  26      28.050  45.000  59.270  1.00  0.00           C
ATOM    336  O   GLY A  26      26.890  44.740  58.940  1.00  0.00           O
ATOM    337  N   LEU A  27      28.980  44.040  59.250  1.00  0.00           N
ATOM    338  H   LEU A  27      29.910  44.410  59.370  1.00  0.00           H
ATOM    339  CA  LEU A  27      28.830  42.640  58.850  1.00  0.00           C
ATOM    340  HA  LEU A  27      27.770  42.540  58.630  1.00  0.00           H
ATOM    341  CB  LEU A  27      29.630  42.390  57.580  1.00  0.00           C
ATOM    342  HB1 LEU A  27      29.980  41.380  57.370  1.00  0.00           H
ATOM    343  HB2 LEU A  27      30.540  43.000  57.670  1.00  0.00           H
ATOM    344  CG  LEU A  27      28.990  42.920  56.260  1.00  0.00           C
ATOM    345  HG  LEU A  27      28.640  43.930  56.470  1.00  0.00           H
ATOM    346  CD1 LEU A  27      30.000  42.960  55.110  1.00  0.00           C
ATOM    347 1HD1 LEU A  27      30.890  43.520  55.410  1.00  0.00           H
ATOM    348 2HD1 LEU A  27      30.320  41.940  54.880  1.00  0.00           H
ATOM    349 3HD1 LEU A  27      29.560  43.410  54.220  1.00  0.00           H
ATOM    350  CD2 LEU A  27      27.860  41.890  55.800  1.00  0.00           C
ATOM    351 1HD2 LEU A  27      27.320  42.230  54.920  1.00  0.00           H
ATOM    352 2HD2 LEU A  27      28.300  40.950  55.500  1.00  0.00           H
ATOM    353 3HD2 LEU A  27      27.170  41.700  56.630  1.00  0.00           H
ATOM    354  C   LEU A  27      29.180  41.660  60.020  1.00  0.00           C
ATOM    355  O   LEU A  27      29.870  42.090  60.970  1.00  0.00           O
ATOM    356  N   PRO A  28      28.770  40.420  60.010  1.00  0.00           N
ATOM    357  CD  PRO A  28      27.930  39.800  59.010  1.00  0.00           C
ATOM    358  HD1 PRO A  28      28.350  39.930  58.020  1.00  0.00           H
ATOM    359  HD2 PRO A  28      26.900  40.180  59.040  1.00  0.00           H
ATOM    360  CG  PRO A  28      27.820  38.290  59.360  1.00  0.00           C
ATOM    361  HG1 PRO A  28      28.590  37.680  58.890  1.00  0.00           H
ATOM    362  HG2 PRO A  28      26.810  37.970  59.140  1.00  0.00           H
ATOM    363  CB  PRO A  28      28.130  38.300  60.850  1.00  0.00           C
ATOM    364  HB1 PRO A  28      28.520  37.340  61.200  1.00  0.00           H
ATOM    365  HB2 PRO A  28      27.160  38.540  61.270  1.00  0.00           H
ATOM    366  CA  PRO A  28      29.100  39.460  61.060  1.00  0.00           C
ATOM    367  HA  PRO A  28      28.830  39.970  61.970  1.00  0.00           H
ATOM    368  C   PRO A  28      30.610  39.140  61.170  1.00  0.00           C
ATOM    369  O   PRO A  28      31.420  39.510  60.330  1.00  0.00           O
ATOM    370  N   ALA A  29      30.930  38.370  62.280  1.00  0.00           N
ATOM    371  H   ALA A  29      30.190  38.120  62.910  1.00  0.00           H
ATOM    372  CA  ALA A  29      32.280  38.170  62.780  1.00  0.00           C
ATOM    373  HA  ALA A  29      32.830  39.100  62.700  1.00  0.00           H
ATOM    374  CB  ALA A  29      32.200  37.750  64.260  1.00  0.00           C
ATOM    375  HB1 ALA A  29      31.560  38.460  64.790  1.00  0.00           H
ATOM    376  HB2 ALA A  29      31.950  36.690  64.320  1.00  0.00           H
ATOM    377  HB3 ALA A  29      33.200  37.880  64.680  1.00  0.00           H
ATOM    378  C   ALA A  29      33.030  37.210  61.790  1.00  0.00           C
ATOM    379  O   ALA A  29      32.520  36.170  61.400  1.00  0.00           O
ATOM    380  N   LEU A  30      34.320  37.570  61.540  1.00  0.00           N
ATOM    381  H   LEU A  30      34.610  38.380  62.080  1.00  0.00           H
ATOM    382  CA  LEU A  30      35.330  36.870  60.700  1.00  0.00           C
ATOM    383  HA  LEU A  30      34.930  36.590  59.730  1.00  0.00           H
ATOM    384  CB  LEU A  30      36.290  38.000  60.310  1.00  0.00           C
ATOM    385  HB1 LEU A  30      37.270  37.510  60.210  1.00  0.00           H
ATOM    386  HB2 LEU A  30      36.480  38.700  61.120  1.00  0.00           H
ATOM    387  CG  LEU A  30      35.790  38.760  59.050  1.00  0.00           C
ATOM    388  HG  LEU A  30      34.710  38.950  59.070  1.00  0.00           H
ATOM    389  CD1 LEU A  30      36.510  40.110  58.910  1.00  0.00           C
ATOM    390 1HD1 LEU A  30      36.710  40.620  59.850  1.00  0.00           H
ATOM    391 2HD1 LEU A  30      37.410  39.920  58.320  1.00  0.00           H
ATOM    392 3HD1 LEU A  30      35.960  40.770  58.240  1.00  0.00           H
ATOM    393  CD2 LEU A  30      35.960  37.960  57.760  1.00  0.00           C
ATOM    394 1HD2 LEU A  30      35.390  37.030  57.750  1.00  0.00           H
ATOM    395 2HD2 LEU A  30      35.540  38.570  56.960  1.00  0.00           H
ATOM    396 3HD2 LEU A  30      36.990  37.710  57.480  1.00  0.00           H
ATOM    397  C   LEU A  30      36.000  35.670  61.460  1.00  0.00           C
ATOM    398  O   LEU A  30      36.860  35.910  62.310  1.00  0.00           O
ATOM    399  N   ASP A  31      35.750  34.350  61.150  1.00  0.00           N
ATOM    400  H   ASP A  31      35.090  34.200  60.410  1.00  0.00           H
ATOM    401  CA  ASP A  31      36.570  33.140  61.560  1.00  0.00           C
ATOM    402  HA  ASP A  31      36.830  33.250  62.620  1.00  0.00           H
ATOM    403  CB  ASP A  31      35.680  31.940  61.450  1.00  0.00           C
ATOM    404  HB1 ASP A  31      35.440  31.870  60.390  1.00  0.00           H
ATOM    405  HB2 ASP A  31      34.770  32.190  61.990  1.00  0.00           H
ATOM    406  CG  ASP A  31      36.220  30.670  62.140  1.00  0.00           C
ATOM    407  OD1 ASP A  31      37.450  30.460  62.300  1.00  0.00           O
ATOM    408  OD2 ASP A  31      35.310  29.920  62.650  1.00  0.00           O
ATOM    409  C   ASP A  31      37.860  32.920  60.730  1.00  0.00           C
ATOM    410  O   ASP A  31      37.680  32.660  59.510  1.00  0.00           O
ATOM    411  N   LEU A  32      39.070  33.240  61.270  1.00  0.00           N
ATOM    412  H   LEU A  32      39.070  33.630  62.210  1.00  0.00           H
ATOM    413  CA  LEU A  32      40.300  33.340  60.420  1.00  0.00           C
ATOM    414  HA  LEU A  32      40.110  33.570  59.370  1.00  0.00           H
ATOM    415  CB  LEU A  32      41.120  34.520  60.990  1.00  0.00           C
ATOM    416  HB1 LEU A  32      41.510  34.390  62.000  1.00  0.00           H
ATOM    417  HB2 LEU A  32      40.370  35.300  60.820  1.00  0.00           H
ATOM    418  CG  LEU A  32      42.260  34.990  60.070  1.00  0.00           C
ATOM    419  HG  LEU A  32      42.030  34.630  59.060  1.00  0.00           H
ATOM    420  CD1 LEU A  32      42.220  36.470  60.050  1.00  0.00           C
ATOM    421 1HD1 LEU A  32      43.050  36.840  59.450  1.00  0.00           H
ATOM    422 2HD1 LEU A  32      41.310  36.690  59.500  1.00  0.00           H
ATOM    423 3HD1 LEU A  32      42.400  36.930  61.020  1.00  0.00           H
ATOM    424  CD2 LEU A  32      43.700  34.520  60.390  1.00  0.00           C
ATOM    425 1HD2 LEU A  32      44.110  34.940  61.310  1.00  0.00           H
ATOM    426 2HD2 LEU A  32      43.640  33.440  60.400  1.00  0.00           H
ATOM    427 3HD2 LEU A  32      44.430  34.660  59.600  1.00  0.00           H
ATOM    428  C   LEU A  32      41.010  32.030  60.270  1.00  0.00           C
ATOM    429  O   LEU A  32      41.880  31.900  59.380  1.00  0.00           O
ATOM    430  N   ALA A  33      40.550  30.990  60.980  1.00  0.00           N
ATOM    431  H   ALA A  33      39.830  31.160  61.670  1.00  0.00           H
ATOM    432  CA  ALA A  33      40.820  29.590  60.630  1.00  0.00           C
ATOM    433  HA  ALA A  33      41.890  29.530  60.460  1.00  0.00           H
ATOM    434  CB  ALA A  33      40.480  28.680  61.840  1.00  0.00           C
ATOM    435  HB1 ALA A  33      40.950  29.040  62.760  1.00  0.00           H
ATOM    436  HB2 ALA A  33      39.400  28.700  61.960  1.00  0.00           H
ATOM    437  HB3 ALA A  33      40.730  27.660  61.550  1.00  0.00           H
ATOM    438  C   ALA A  33      40.020  29.120  59.380  1.00  0.00           C
ATOM    439  O   ALA A  33      40.630  28.710  58.370  1.00  0.00           O
ATOM    440  N   LYS A  34      38.650  29.480  59.340  1.00  0.00           N
ATOM    441  H   LYS A  34      38.260  30.050  60.080  1.00  0.00           H
ATOM    442  CA  LYS A  34      37.930  29.150  58.100  1.00  0.00           C
ATOM    443  HA  LYS A  34      38.040  28.090  57.870  1.00  0.00           H
ATOM    444  CB  LYS A  34      36.460  29.470  58.340  1.00  0.00           C
ATOM    445  HB1 LYS A  34      35.990  29.610  57.370  1.00  0.00           H
ATOM    446  HB2 LYS A  34      36.350  30.440  58.810  1.00  0.00           H
ATOM    447  CG  LYS A  34      35.780  28.410  59.180  1.00  0.00           C
ATOM    448  HG1 LYS A  34      36.300  28.410  60.150  1.00  0.00           H
ATOM    449  HG2 LYS A  34      35.980  27.390  58.840  1.00  0.00           H
ATOM    450  CD  LYS A  34      34.270  28.870  59.320  1.00  0.00           C
ATOM    451  HD1 LYS A  34      33.770  28.790  58.350  1.00  0.00           H
ATOM    452  HD2 LYS A  34      34.150  29.920  59.570  1.00  0.00           H
ATOM    453  CE  LYS A  34      33.500  28.020  60.320  1.00  0.00           C
ATOM    454  HE1 LYS A  34      33.890  27.950  61.330  1.00  0.00           H
ATOM    455  HE2 LYS A  34      33.430  26.990  59.980  1.00  0.00           H
ATOM    456  NZ  LYS A  34      32.150  28.620  60.570  1.00  0.00           N
ATOM    457  HZ1 LYS A  34      32.160  29.610  60.350  1.00  0.00           H
ATOM    458  HZ2 LYS A  34      31.410  28.180  60.030  1.00  0.00           H
ATOM    459  HZ3 LYS A  34      31.830  28.580  61.520  1.00  0.00           H
ATOM    460  C   LYS A  34      38.420  29.940  56.870  1.00  0.00           C
ATOM    461  O   LYS A  34      38.570  29.380  55.790  1.00  0.00           O
ATOM    462  N   ALA A  35      38.730  31.230  57.000  1.00  0.00           N
ATOM    463  H   ALA A  35      38.420  31.720  57.830  1.00  0.00           H
ATOM    464  CA  ALA A  35      39.270  32.040  55.860  1.00  0.00           C
ATOM    465  HA  ALA A  35      38.580  31.970  55.020  1.00  0.00           H
ATOM    466  CB  ALA A  35      39.320  33.540  56.210  1.00  0.00           C
ATOM    467  HB1 ALA A  35      39.980  34.090  55.540  1.00  0.00           H
ATOM    468  HB2 ALA A  35      38.320  33.970  56.140  1.00  0.00           H
ATOM    469  HB3 ALA A  35      39.670  33.550  57.240  1.00  0.00           H
ATOM    470  C   ALA A  35      40.710  31.600  55.410  1.00  0.00           C
ATOM    471  O   ALA A  35      40.890  31.380  54.190  1.00  0.00           O
ATOM    472  N   GLN A  36      41.610  31.310  56.340  1.00  0.00           N
ATOM    473  H   GLN A  36      41.430  31.500  57.310  1.00  0.00           H
ATOM    474  CA  GLN A  36      42.900  30.690  55.950  1.00  0.00           C
ATOM    475  HA  GLN A  36      43.300  31.300  55.140  1.00  0.00           H
ATOM    476  CB  GLN A  36      43.820  30.540  57.210  1.00  0.00           C
ATOM    477  HB1 GLN A  36      43.270  30.060  58.030  1.00  0.00           H
ATOM    478  HB2 GLN A  36      44.070  31.540  57.590  1.00  0.00           H
ATOM    479  CG  GLN A  36      45.200  29.930  57.020  1.00  0.00           C
ATOM    480  HG1 GLN A  36      45.050  28.910  56.680  1.00  0.00           H
ATOM    481  HG2 GLN A  36      45.640  29.960  58.020  1.00  0.00           H
ATOM    482  CD  GLN A  36      46.080  30.670  55.990  1.00  0.00           C
ATOM    483  OE1 GLN A  36      46.950  31.360  56.390  1.00  0.00           O
ATOM    484  NE2 GLN A  36      45.910  30.440  54.690  1.00  0.00           N
ATOM    485 1HE2 GLN A  36      45.210  29.770  54.420  1.00  0.00           H
ATOM    486 2HE2 GLN A  36      46.610  30.800  54.050  1.00  0.00           H
ATOM    487  C   GLN A  36      42.710  29.320  55.290  1.00  0.00           C
ATOM    488  O   GLN A  36      43.440  28.980  54.370  1.00  0.00           O
ATOM    489  N   ARG A  37      41.680  28.550  55.670  1.00  0.00           N
ATOM    490  H   ARG A  37      41.120  28.840  56.450  1.00  0.00           H
ATOM    491  CA  ARG A  37      41.280  27.310  54.960  1.00  0.00           C
ATOM    492  HA  ARG A  37      42.170  26.680  54.890  1.00  0.00           H
ATOM    493  CB  ARG A  37      40.380  26.520  55.830  1.00  0.00           C
ATOM    494  HB1 ARG A  37      39.410  27.020  55.820  1.00  0.00           H
ATOM    495  HB2 ARG A  37      40.880  26.600  56.800  1.00  0.00           H
ATOM    496  CG  ARG A  37      40.200  25.040  55.530  1.00  0.00           C
ATOM    497  HG1 ARG A  37      39.970  24.870  54.480  1.00  0.00           H
ATOM    498  HG2 ARG A  37      39.310  24.770  56.100  1.00  0.00           H
ATOM    499  CD  ARG A  37      41.270  24.050  56.010  1.00  0.00           C
ATOM    500  HD1 ARG A  37      40.820  23.060  55.960  1.00  0.00           H
ATOM    501  HD2 ARG A  37      41.370  24.260  57.080  1.00  0.00           H
ATOM    502  NE  ARG A  37      42.520  24.210  55.250  1.00  0.00           N
ATOM    503  HE  ARG A  37      43.240  24.830  55.590  1.00  0.00           H
ATOM    504  CZ  ARG A  37      42.850  23.440  54.250  1.00  0.00           C
ATOM    505  NH1 ARG A  37      42.020  22.620  53.700  1.00  0.00           N
ATOM    506 1HH1 ARG A  37      41.110  22.540  54.160  1.00  0.00           H
ATOM    507 2HH1 ARG A  37      42.350  22.110  52.900  1.00  0.00           H
ATOM    508  NH2 ARG A  37      44.050  23.340  53.770  1.00  0.00           N
ATOM    509 1HH2 ARG A  37      44.870  23.810  54.110  1.00  0.00           H
ATOM    510 2HH2 ARG A  37      44.210  22.610  53.090  1.00  0.00           H
ATOM    511  C   ARG A  37      40.690  27.530  53.600  1.00  0.00           C
ATOM    512  O   ARG A  37      41.050  26.900  52.630  1.00  0.00           O
ATOM    513  N   GLU A  38      39.720  28.490  53.480  1.00  0.00           N
ATOM    514  H   GLU A  38      39.460  28.850  54.380  1.00  0.00           H
ATOM    515  CA  GLU A  38      39.100  28.820  52.220  1.00  0.00           C
ATOM    516  HA  GLU A  38      38.660  27.930  51.770  1.00  0.00           H
ATOM    517  CB  GLU A  38      37.860  29.660  52.480  1.00  0.00           C
ATOM    518  HB1 GLU A  38      37.500  30.160  51.570  1.00  0.00           H
ATOM    519  HB2 GLU A  38      38.070  30.420  53.230  1.00  0.00           H
ATOM    520  CG  GLU A  38      36.620  28.800  53.020  1.00  0.00           C
ATOM    521  HG1 GLU A  38      37.050  28.080  53.710  1.00  0.00           H
ATOM    522  HG2 GLU A  38      36.150  28.380  52.130  1.00  0.00           H
ATOM    523  CD  GLU A  38      35.610  29.730  53.640  1.00  0.00           C
ATOM    524  OE1 GLU A  38      35.290  30.890  53.190  1.00  0.00           O
ATOM    525  OE2 GLU A  38      35.020  29.280  54.640  1.00  0.00           O
ATOM    526  C   GLU A  38      40.070  29.460  51.200  1.00  0.00           C
ATOM    527  O   GLU A  38      40.020  29.130  50.000  1.00  0.00           O
ATOM    528  N   HIS A  39      41.000  30.240  51.690  1.00  0.00           N
ATOM    529  H   HIS A  39      41.030  30.390  52.690  1.00  0.00           H
ATOM    530  CA  HIS A  39      42.130  30.700  50.840  1.00  0.00           C
ATOM    531  HA  HIS A  39      41.640  31.010  49.920  1.00  0.00           H
ATOM    532  CB  HIS A  39      42.670  31.990  51.520  1.00  0.00           C
ATOM    533  HB1 HIS A  39      43.040  31.700  52.500  1.00  0.00           H
ATOM    534  HB2 HIS A  39      41.840  32.670  51.690  1.00  0.00           H
ATOM    535  CG  HIS A  39      43.730  32.640  50.740  1.00  0.00           C
ATOM    536  ND1 HIS A  39      45.010  32.200  50.660  1.00  0.00           N
ATOM    537  CE1 HIS A  39      45.690  33.170  49.920  1.00  0.00           C
ATOM    538  HE1 HIS A  39      46.740  33.060  49.680  1.00  0.00           H
ATOM    539  NE2 HIS A  39      44.840  34.180  49.660  1.00  0.00           N
ATOM    540  HE2 HIS A  39      45.110  35.020  49.150  1.00  0.00           H
ATOM    541  CD2 HIS A  39      43.620  33.910  50.190  1.00  0.00           C
ATOM    542  HD2 HIS A  39      42.740  34.530  50.050  1.00  0.00           H
ATOM    543  C   HIS A  39      43.170  29.660  50.500  1.00  0.00           C
ATOM    544  O   HIS A  39      43.650  29.600  49.390  1.00  0.00           O
ATOM    545  N   GLY A  40      43.560  28.830  51.510  1.00  0.00           N
ATOM    546  H   GLY A  40      43.330  29.080  52.460  1.00  0.00           H
ATOM    547  CA  GLY A  40      44.320  27.510  51.340  1.00  0.00           C
ATOM    548  HA1 GLY A  40      44.360  26.960  52.270  1.00  0.00           H
ATOM    549  HA2 GLY A  40      45.330  27.770  51.040  1.00  0.00           H
ATOM    550  C   GLY A  40      43.750  26.670  50.260  1.00  0.00           C
ATOM    551  O   GLY A  40      44.460  26.220  49.340  1.00  0.00           O
ATOM    552  N   VAL A  41      42.430  26.520  50.240  1.00  0.00           N
ATOM    553  H   VAL A  41      41.910  26.960  50.980  1.00  0.00           H
ATOM    554  CA  VAL A  41      41.710  25.700  49.310  1.00  0.00           C
ATOM    555  HA  VAL A  41      42.270  24.790  49.070  1.00  0.00           H
ATOM    556  CB  VAL A  41      40.310  25.330  49.820  1.00  0.00           C
ATOM    557  HB  VAL A  41      39.850  26.160  50.360  1.00  0.00           H
ATOM    558  CG1 VAL A  41      39.350  24.880  48.720  1.00  0.00           C
ATOM    559 1HG1 VAL A  41      38.350  24.850  49.160  1.00  0.00           H
ATOM    560 2HG1 VAL A  41      39.180  25.590  47.910  1.00  0.00           H
ATOM    561 3HG1 VAL A  41      39.720  23.900  48.440  1.00  0.00           H
ATOM    562  CG2 VAL A  41      40.480  24.260  50.870  1.00  0.00           C
ATOM    563 1HG2 VAL A  41      41.130  23.410  50.630  1.00  0.00           H
ATOM    564 2HG2 VAL A  41      40.890  24.730  51.760  1.00  0.00           H
ATOM    565 3HG2 VAL A  41      39.480  23.950  51.160  1.00  0.00           H
ATOM    566  C   VAL A  41      41.710  26.370  47.930  1.00  0.00           C
ATOM    567  O   VAL A  41      41.960  25.660  46.970  1.00  0.00           O
ATOM    568  N   LEU A  42      41.460  27.710  47.700  1.00  0.00           N
ATOM    569  H   LEU A  42      41.120  28.270  48.480  1.00  0.00           H
ATOM    570  CA  LEU A  42      41.540  28.400  46.390  1.00  0.00           C
ATOM    571  HA  LEU A  42      40.700  27.880  45.940  1.00  0.00           H
ATOM    572  CB  LEU A  42      41.070  29.900  46.710  1.00  0.00           C
ATOM    573  HB1 LEU A  42      41.680  30.300  47.520  1.00  0.00           H
ATOM    574  HB2 LEU A  42      40.050  29.900  47.100  1.00  0.00           H
ATOM    575  CG  LEU A  42      41.200  30.920  45.580  1.00  0.00           C
ATOM    576  HG  LEU A  42      42.280  30.980  45.420  1.00  0.00           H
ATOM    577  CD1 LEU A  42      40.710  30.630  44.160  1.00  0.00           C
ATOM    578 1HD1 LEU A  42      41.170  29.650  44.050  1.00  0.00           H
ATOM    579 2HD1 LEU A  42      39.620  30.630  44.070  1.00  0.00           H
ATOM    580 3HD1 LEU A  42      41.150  31.260  43.380  1.00  0.00           H
ATOM    581  CD2 LEU A  42      40.750  32.320  46.060  1.00  0.00           C
ATOM    582 1HD2 LEU A  42      41.000  33.070  45.300  1.00  0.00           H
ATOM    583 2HD2 LEU A  42      39.660  32.390  46.100  1.00  0.00           H
ATOM    584 3HD2 LEU A  42      41.170  32.630  47.010  1.00  0.00           H
ATOM    585  C   LEU A  42      42.980  28.320  45.810  1.00  0.00           C
ATOM    586  O   LEU A  42      43.100  27.850  44.680  1.00  0.00           O
ATOM    587  N   GLY A  43      44.050  28.560  46.610  1.00  0.00           N
ATOM    588  H   GLY A  43      43.860  28.930  47.540  1.00  0.00           H
ATOM    589  CA  GLY A  43      45.460  28.420  46.220  1.00  0.00           C
ATOM    590  HA1 GLY A  43      46.180  28.570  47.020  1.00  0.00           H
ATOM    591  HA2 GLY A  43      45.650  29.190  45.460  1.00  0.00           H
ATOM    592  C   GLY A  43      45.630  26.950  45.710  1.00  0.00           C
ATOM    593  O   GLY A  43      46.230  26.760  44.670  1.00  0.00           O
ATOM    594  N   GLY A  44      45.000  25.950  46.410  1.00  0.00           N
ATOM    595  H   GLY A  44      44.540  26.220  47.270  1.00  0.00           H
ATOM    596  CA  GLY A  44      45.020  24.520  46.040  1.00  0.00           C
ATOM    597  HA1 GLY A  44      44.610  23.940  46.870  1.00  0.00           H
ATOM    598  HA2 GLY A  44      46.050  24.240  45.810  1.00  0.00           H
ATOM    599  C   GLY A  44      44.240  24.100  44.780  1.00  0.00           C
ATOM    600  O   GLY A  44      44.750  23.180  44.110  1.00  0.00           O
ATOM    601  N   LYS A  45      43.200  24.800  44.350  1.00  0.00           N
ATOM    602  H   LYS A  45      42.830  25.490  45.000  1.00  0.00           H
ATOM    603  CA  LYS A  45      42.610  24.690  42.940  1.00  0.00           C
ATOM    604  HA  LYS A  45      42.500  23.630  42.710  1.00  0.00           H
ATOM    605  CB  LYS A  45      41.250  25.460  42.820  1.00  0.00           C
ATOM    606  HB1 LYS A  45      40.970  25.390  41.770  1.00  0.00           H
ATOM    607  HB2 LYS A  45      41.280  26.530  43.020  1.00  0.00           H
ATOM    608  CG  LYS A  45      40.030  24.990  43.610  1.00  0.00           C
ATOM    609  HG1 LYS A  45      39.200  24.960  42.910  1.00  0.00           H
ATOM    610  HG2 LYS A  45      39.840  25.580  44.500  1.00  0.00           H
ATOM    611  CD  LYS A  45      40.020  23.530  44.080  1.00  0.00           C
ATOM    612  HD1 LYS A  45      40.890  23.300  44.690  1.00  0.00           H
ATOM    613  HD2 LYS A  45      40.060  22.920  43.180  1.00  0.00           H
ATOM    614  CE  LYS A  45      38.740  23.160  44.860  1.00  0.00           C
ATOM    615  HE1 LYS A  45      37.970  23.060  44.100  1.00  0.00           H
ATOM    616  HE2 LYS A  45      38.540  24.010  45.510  1.00  0.00           H
ATOM    617  NZ  LYS A  45      38.860  21.930  45.590  1.00  0.00           N
ATOM    618  HZ1 LYS A  45      38.640  21.100  45.050  1.00  0.00           H
ATOM    619  HZ2 LYS A  45      39.830  21.910  45.890  1.00  0.00           H
ATOM    620  HZ3 LYS A  45      38.220  21.940  46.370  1.00  0.00           H
ATOM    621  C   LYS A  45      43.640  25.230  41.950  1.00  0.00           C
ATOM    622  O   LYS A  45      43.890  24.600  40.970  1.00  0.00           O
ATOM    623  N   LEU A  46      44.160  26.440  42.180  1.00  0.00           N
ATOM    624  H   LEU A  46      43.680  26.900  42.940  1.00  0.00           H
ATOM    625  CA  LEU A  46      45.100  27.140  41.320  1.00  0.00           C
ATOM    626  HA  LEU A  46      44.610  27.300  40.360  1.00  0.00           H
ATOM    627  CB  LEU A  46      45.340  28.600  41.840  1.00  0.00           C
ATOM    628  HB1 LEU A  46      46.130  28.980  41.200  1.00  0.00           H
ATOM    629  HB2 LEU A  46      45.800  28.530  42.820  1.00  0.00           H
ATOM    630  CG  LEU A  46      44.130  29.500  41.860  1.00  0.00           C
ATOM    631  HG  LEU A  46      43.270  28.940  42.240  1.00  0.00           H
ATOM    632  CD1 LEU A  46      44.400  30.750  42.680  1.00  0.00           C
ATOM    633 1HD1 LEU A  46      43.490  31.360  42.680  1.00  0.00           H
ATOM    634 2HD1 LEU A  46      44.610  30.430  43.690  1.00  0.00           H
ATOM    635 3HD1 LEU A  46      45.170  31.390  42.250  1.00  0.00           H
ATOM    636  CD2 LEU A  46      43.760  29.850  40.360  1.00  0.00           C
ATOM    637 1HD2 LEU A  46      42.830  30.410  40.280  1.00  0.00           H
ATOM    638 2HD2 LEU A  46      44.550  30.480  39.960  1.00  0.00           H
ATOM    639 3HD2 LEU A  46      43.660  28.970  39.720  1.00  0.00           H
ATOM    640  C   LEU A  46      46.400  26.350  41.120  1.00  0.00           C
ATOM    641  O   LEU A  46      46.810  26.140  40.000  1.00  0.00           O
ATOM    642  N   ARG A  47      47.090  25.890  42.160  1.00  0.00           N
ATOM    643  H   ARG A  47      46.620  26.000  43.050  1.00  0.00           H
ATOM    644  CA  ARG A  47      48.400  25.170  42.070  1.00  0.00           C
ATOM    645  HA  ARG A  47      48.930  25.630  41.230  1.00  0.00           H
ATOM    646  CB  ARG A  47      49.230  25.500  43.240  1.00  0.00           C
ATOM    647  HB1 ARG A  47      48.850  24.880  44.050  1.00  0.00           H
ATOM    648  HB2 ARG A  47      49.170  26.580  43.390  1.00  0.00           H
ATOM    649  CG  ARG A  47      50.690  25.070  43.020  1.00  0.00           C
ATOM    650  HG1 ARG A  47      51.050  25.740  42.240  1.00  0.00           H
ATOM    651  HG2 ARG A  47      50.760  24.070  42.600  1.00  0.00           H
ATOM    652  CD  ARG A  47      51.600  24.930  44.230  1.00  0.00           C
ATOM    653  HD1 ARG A  47      51.900  25.900  44.620  1.00  0.00           H
ATOM    654  HD2 ARG A  47      52.490  24.470  43.800  1.00  0.00           H
ATOM    655  NE  ARG A  47      51.000  24.170  45.320  1.00  0.00           N
ATOM    656  HE  ARG A  47      50.410  24.670  45.970  1.00  0.00           H
ATOM    657  CZ  ARG A  47      50.890  22.820  45.390  1.00  0.00           C
ATOM    658  NH1 ARG A  47      50.090  22.420  46.380  1.00  0.00           N
ATOM    659 1HH1 ARG A  47      49.510  23.110  46.850  1.00  0.00           H
ATOM    660 2HH1 ARG A  47      49.970  21.460  46.660  1.00  0.00           H
ATOM    661  NH2 ARG A  47      51.490  22.020  44.580  1.00  0.00           N
ATOM    662 1HH2 ARG A  47      52.070  22.310  43.810  1.00  0.00           H
ATOM    663 2HH2 ARG A  47      51.400  21.030  44.800  1.00  0.00           H
ATOM    664  C   ARG A  47      48.220  23.690  41.650  1.00  0.00           C
ATOM    665  O   ARG A  47      48.830  23.240  40.690  1.00  0.00           O
ATOM    666  N   GLN A  48      47.470  22.970  42.500  1.00  0.00           N
ATOM    667  H   GLN A  48      47.100  23.450  43.310  1.00  0.00           H
ATOM    668  CA  GLN A  48      47.690  21.520  42.620  1.00  0.00           C
ATOM    669  HA  GLN A  48      48.750  21.370  42.390  1.00  0.00           H
ATOM    670  CB  GLN A  48      47.500  21.170  44.090  1.00  0.00           C
ATOM    671  HB1 GLN A  48      46.450  21.350  44.300  1.00  0.00           H
ATOM    672  HB2 GLN A  48      47.980  21.880  44.750  1.00  0.00           H
ATOM    673  CG  GLN A  48      47.690  19.620  44.470  1.00  0.00           C
ATOM    674  HG1 GLN A  48      47.040  18.930  43.930  1.00  0.00           H
ATOM    675  HG2 GLN A  48      47.420  19.530  45.520  1.00  0.00           H
ATOM    676  CD  GLN A  48      49.160  19.250  44.230  1.00  0.00           C
ATOM    677  OE1 GLN A  48      50.070  19.580  44.970  1.00  0.00           O
ATOM    678  NE2 GLN A  48      49.510  18.680  43.120  1.00  0.00           N
ATOM    679 1HE2 GLN A  48      48.720  18.440  42.540  1.00  0.00           H
ATOM    680 2HE2 GLN A  48      50.450  18.900  42.850  1.00  0.00           H
ATOM    681  C   GLN A  48      46.860  20.660  41.620  1.00  0.00           C
ATOM    682  O   GLN A  48      47.260  19.590  41.300  1.00  0.00           O
ATOM    683  N   ARG A  49      45.690  21.310  41.180  1.00  0.00           N
ATOM    684  H   ARG A  49      45.430  22.130  41.720  1.00  0.00           H
ATOM    685  CA  ARG A  49      44.680  20.790  40.190  1.00  0.00           C
ATOM    686  HA  ARG A  49      44.900  19.730  40.140  1.00  0.00           H
ATOM    687  CB  ARG A  49      43.170  21.020  40.710  1.00  0.00           C
ATOM    688  HB1 ARG A  49      42.840  22.000  40.390  1.00  0.00           H
ATOM    689  HB2 ARG A  49      43.240  20.990  41.800  1.00  0.00           H
ATOM    690  CG  ARG A  49      42.220  19.940  40.130  1.00  0.00           C
ATOM    691  HG1 ARG A  49      42.670  18.970  40.320  1.00  0.00           H
ATOM    692  HG2 ARG A  49      42.080  20.240  39.090  1.00  0.00           H
ATOM    693  CD  ARG A  49      40.820  20.030  40.800  1.00  0.00           C
ATOM    694  HD1 ARG A  49      40.080  19.700  40.080  1.00  0.00           H
ATOM    695  HD2 ARG A  49      40.450  21.030  41.020  1.00  0.00           H
ATOM    696  NE  ARG A  49      40.730  19.260  41.980  1.00  0.00           N
ATOM    697  HE  ARG A  49      41.170  19.620  42.820  1.00  0.00           H
ATOM    698  CZ  ARG A  49      40.570  17.930  41.940  1.00  0.00           C
ATOM    699  NH1 ARG A  49      40.630  17.270  43.060  1.00  0.00           N
ATOM    700 1HH1 ARG A  49      40.720  17.830  43.890  1.00  0.00           H
ATOM    701 2HH1 ARG A  49      40.410  16.280  42.990  1.00  0.00           H
ATOM    702  NH2 ARG A  49      40.390  17.140  40.940  1.00  0.00           N
ATOM    703 1HH2 ARG A  49      40.620  17.440  40.010  1.00  0.00           H
ATOM    704 2HH2 ARG A  49      40.200  16.190  41.230  1.00  0.00           H
ATOM    705  C   ARG A  49      44.920  21.330  38.800  1.00  0.00           C
ATOM    706  O   ARG A  49      44.570  20.600  37.810  1.00  0.00           O
ATOM    707  N   LEU A  50      45.630  22.500  38.700  1.00  0.00           N
ATOM    708  H   LEU A  50      45.790  22.980  39.580  1.00  0.00           H
ATOM    709  CA  LEU A  50      45.820  23.190  37.400  1.00  0.00           C
ATOM    710  HA  LEU A  50      45.430  22.510  36.640  1.00  0.00           H
ATOM    711  CB  LEU A  50      44.980  24.480  37.420  1.00  0.00           C
ATOM    712  HB1 LEU A  50      45.010  24.850  36.390  1.00  0.00           H
ATOM    713  HB2 LEU A  50      45.430  25.180  38.130  1.00  0.00           H
ATOM    714  CG  LEU A  50      43.510  24.260  37.810  1.00  0.00           C
ATOM    715  HG  LEU A  50      43.360  23.790  38.780  1.00  0.00           H
ATOM    716  CD1 LEU A  50      42.840  25.640  38.030  1.00  0.00           C
ATOM    717 1HD1 LEU A  50      43.340  26.070  38.900  1.00  0.00           H
ATOM    718 2HD1 LEU A  50      42.920  26.320  37.180  1.00  0.00           H
ATOM    719 3HD1 LEU A  50      41.790  25.510  38.280  1.00  0.00           H
ATOM    720  CD2 LEU A  50      42.690  23.450  36.840  1.00  0.00           C
ATOM    721 1HD2 LEU A  50      42.240  24.120  36.100  1.00  0.00           H
ATOM    722 2HD2 LEU A  50      43.300  22.690  36.360  1.00  0.00           H
ATOM    723 3HD2 LEU A  50      41.890  22.910  37.350  1.00  0.00           H
ATOM    724  C   LEU A  50      47.290  23.420  37.000  1.00  0.00           C
ATOM    725  O   LEU A  50      47.510  23.770  35.830  1.00  0.00           O
ATOM    726  N   GLY A  51      48.260  23.300  37.940  1.00  0.00           N
ATOM    727  H   GLY A  51      48.100  23.010  38.900  1.00  0.00           H
ATOM    728  CA  GLY A  51      49.680  23.290  37.510  1.00  0.00           C
ATOM    729  HA1 GLY A  51      49.840  22.600  36.690  1.00  0.00           H
ATOM    730  HA2 GLY A  51      50.310  22.950  38.330  1.00  0.00           H
ATOM    731  C   GLY A  51      50.170  24.680  37.100  1.00  0.00           C
ATOM    732  O   GLY A  51      51.060  24.840  36.290  1.00  0.00           O
ATOM    733  N   LEU A  52      49.520  25.720  37.710  1.00  0.00           N
ATOM    734  H   LEU A  52      48.710  25.720  38.320  1.00  0.00           H
ATOM    735  CA  LEU A  52      50.100  27.030  37.520  1.00  0.00           C
ATOM    736  HA  LEU A  52      50.480  27.240  36.520  1.00  0.00           H
ATOM    737  CB  LEU A  52      49.030  28.040  37.840  1.00  0.00           C
ATOM    738  HB1 LEU A  52      49.410  29.050  38.020  1.00  0.00           H
ATOM    739  HB2 LEU A  52      48.600  27.860  38.830  1.00  0.00           H
ATOM    740  CG  LEU A  52      47.820  28.230  36.890  1.00  0.00           C
ATOM    741  HG  LEU A  52      47.430  27.250  36.630  1.00  0.00           H
ATOM    742  CD1 LEU A  52      46.760  29.220  37.430  1.00  0.00           C
ATOM    743 1HD1 LEU A  52      47.300  29.930  38.050  1.00  0.00           H
ATOM    744 2HD1 LEU A  52      46.180  29.570  36.580  1.00  0.00           H
ATOM    745 3HD1 LEU A  52      46.160  28.680  38.160  1.00  0.00           H
ATOM    746  CD2 LEU A  52      48.200  28.920  35.570  1.00  0.00           C
ATOM    747 1HD2 LEU A  52      47.300  29.120  34.990  1.00  0.00           H
ATOM    748 2HD2 LEU A  52      48.680  29.890  35.700  1.00  0.00           H
ATOM    749 3HD2 LEU A  52      48.720  28.300  34.850  1.00  0.00           H
ATOM    750  C   LEU A  52      51.280  27.070  38.480  1.00  0.00           C
ATOM    751  O   LEU A  52      51.180  26.650  39.650  1.00  0.00           O
ATOM    752  N   GLN A  53      52.300  27.860  38.170  1.00  0.00           N
ATOM    753  H   GLN A  53      52.380  28.180  37.220  1.00  0.00           H
ATOM    754  CA  GLN A  53      53.350  28.140  39.100  1.00  0.00           C
ATOM    755  HA  GLN A  53      53.480  27.210  39.660  1.00  0.00           H
ATOM    756  CB  GLN A  53      54.550  28.440  38.260  1.00  0.00           C
ATOM    757  HB1 GLN A  53      54.300  29.240  37.560  1.00  0.00           H
ATOM    758  HB2 GLN A  53      54.660  27.510  37.690  1.00  0.00           H
ATOM    759  CG  GLN A  53      55.790  28.730  39.120  1.00  0.00           C
ATOM    760  HG1 GLN A  53      55.540  29.660  39.630  1.00  0.00           H
ATOM    761  HG2 GLN A  53      56.660  28.860  38.480  1.00  0.00           H
ATOM    762  CD  GLN A  53      56.100  27.750  40.240  1.00  0.00           C
ATOM    763  OE1 GLN A  53      56.550  26.670  39.970  1.00  0.00           O
ATOM    764  NE2 GLN A  53      56.070  28.000  41.550  1.00  0.00           N
ATOM    765 1HE2 GLN A  53      55.900  28.930  41.900  1.00  0.00           H
ATOM    766 2HE2 GLN A  53      56.410  27.310  42.200  1.00  0.00           H
ATOM    767  C   GLN A  53      52.810  29.260  39.980  1.00  0.00           C
ATOM    768  O   GLN A  53      52.550  30.340  39.540  1.00  0.00           O
ATOM    769  N   LEU A  54      52.570  28.890  41.190  1.00  0.00           N
ATOM    770  H   LEU A  54      52.860  27.940  41.320  1.00  0.00           H
ATOM    771  CA  LEU A  54      52.100  29.740  42.280  1.00  0.00           C
ATOM    772  HA  LEU A  54      51.430  30.480  41.860  1.00  0.00           H
ATOM    773  CB  LEU A  54      51.380  28.840  43.250  1.00  0.00           C
ATOM    774  HB1 LEU A  54      52.090  28.250  43.820  1.00  0.00           H
ATOM    775  HB2 LEU A  54      50.750  28.130  42.710  1.00  0.00           H
ATOM    776  CG  LEU A  54      50.600  29.590  44.330  1.00  0.00           C
ATOM    777  HG  LEU A  54      51.300  30.290  44.770  1.00  0.00           H
ATOM    778  CD1 LEU A  54      49.380  30.290  43.740  1.00  0.00           C
ATOM    779 1HD1 LEU A  54      48.840  29.700  43.000  1.00  0.00           H
ATOM    780 2HD1 LEU A  54      48.690  30.540  44.540  1.00  0.00           H
ATOM    781 3HD1 LEU A  54      49.600  31.190  43.160  1.00  0.00           H
ATOM    782  CD2 LEU A  54      50.030  28.740  45.480  1.00  0.00           C
ATOM    783 1HD2 LEU A  54      50.820  28.090  45.840  1.00  0.00           H
ATOM    784 2HD2 LEU A  54      49.810  29.380  46.330  1.00  0.00           H
ATOM    785 3HD2 LEU A  54      49.180  28.150  45.120  1.00  0.00           H
ATOM    786  C   LEU A  54      53.360  30.340  42.950  1.00  0.00           C
ATOM    787  O   LEU A  54      54.330  29.670  43.240  1.00  0.00           O
ATOM    788  N   LEU A  55      53.280  31.630  43.220  1.00  0.00           N
ATOM    789  H   LEU A  55      52.470  32.140  42.870  1.00  0.00           H
ATOM    790  CA  LEU A  55      54.270  32.310  44.120  1.00  0.00           C
ATOM    791  HA  LEU A  55      55.100  31.650  44.390  1.00  0.00           H
ATOM    792  CB  LEU A  55      55.030  33.410  43.430  1.00  0.00           C
ATOM    793  HB1 LEU A  55      55.720  33.790  44.180  1.00  0.00           H
ATOM    794  HB2 LEU A  55      54.390  34.230  43.120  1.00  0.00           H
ATOM    795  CG  LEU A  55      55.880  33.120  42.180  1.00  0.00           C
ATOM    796  HG  LEU A  55      55.220  32.620  41.470  1.00  0.00           H
ATOM    797  CD1 LEU A  55      56.360  34.530  41.580  1.00  0.00           C
ATOM    798 1HD1 LEU A  55      56.880  35.090  42.360  1.00  0.00           H
ATOM    799 2HD1 LEU A  55      57.030  34.210  40.780  1.00  0.00           H
ATOM    800 3HD1 LEU A  55      55.520  35.010  41.080  1.00  0.00           H
ATOM    801  CD2 LEU A  55      57.010  32.160  42.450  1.00  0.00           C
ATOM    802 1HD2 LEU A  55      57.750  32.510  43.170  1.00  0.00           H
ATOM    803 2HD2 LEU A  55      56.640  31.220  42.850  1.00  0.00           H
ATOM    804 3HD2 LEU A  55      57.490  31.890  41.510  1.00  0.00           H
ATOM    805  C   LEU A  55      53.450  32.860  45.310  1.00  0.00           C
ATOM    806  O   LEU A  55      52.350  33.440  45.100  1.00  0.00           O
ATOM    807  N   GLU A  56      54.000  32.960  46.570  1.00  0.00           N
ATOM    808  H   GLU A  56      54.840  32.420  46.720  1.00  0.00           H
ATOM    809  CA  GLU A  56      53.150  33.090  47.770  1.00  0.00           C
ATOM    810  HA  GLU A  56      52.150  33.410  47.490  1.00  0.00           H
ATOM    811  CB  GLU A  56      52.880  31.780  48.550  1.00  0.00           C
ATOM    812  HB1 GLU A  56      52.220  31.960  49.400  1.00  0.00           H
ATOM    813  HB2 GLU A  56      53.830  31.300  48.790  1.00  0.00           H
ATOM    814  CG  GLU A  56      52.280  30.730  47.690  1.00  0.00           C
ATOM    815  HG1 GLU A  56      52.930  30.440  46.860  1.00  0.00           H
ATOM    816  HG2 GLU A  56      51.390  31.180  47.250  1.00  0.00           H
ATOM    817  CD  GLU A  56      51.890  29.510  48.440  1.00  0.00           C
ATOM    818  OE1 GLU A  56      51.110  29.410  49.410  1.00  0.00           O
ATOM    819  OE2 GLU A  56      52.550  28.480  48.210  1.00  0.00           O
ATOM    820  C   GLU A  56      53.930  34.160  48.630  1.00  0.00           C
ATOM    821  O   GLU A  56      54.910  33.920  49.360  1.00  0.00           O
ATOM    822  N   LEU A  57      53.450  35.420  48.560  1.00  0.00           N
ATOM    823  H   LEU A  57      52.630  35.550  47.980  1.00  0.00           H
ATOM    824  CA  LEU A  57      54.000  36.510  49.320  1.00  0.00           C
ATOM    825  HA  LEU A  57      55.090  36.410  49.350  1.00  0.00           H
ATOM    826  CB  LEU A  57      53.570  37.920  48.800  1.00  0.00           C
ATOM    827  HB1 LEU A  57      53.720  38.570  49.660  1.00  0.00           H
ATOM    828  HB2 LEU A  57      52.490  37.990  48.620  1.00  0.00           H
ATOM    829  CG  LEU A  57      54.520  38.420  47.650  1.00  0.00           C
ATOM    830  HG  LEU A  57      54.410  37.670  46.870  1.00  0.00           H
ATOM    831  CD1 LEU A  57      53.900  39.660  47.080  1.00  0.00           C
ATOM    832 1HD1 LEU A  57      54.510  40.260  46.410  1.00  0.00           H
ATOM    833 2HD1 LEU A  57      52.980  39.390  46.570  1.00  0.00           H
ATOM    834 3HD1 LEU A  57      53.580  40.290  47.910  1.00  0.00           H
ATOM    835  CD2 LEU A  57      56.000  38.610  48.030  1.00  0.00           C
ATOM    836 1HD2 LEU A  57      56.110  39.480  48.680  1.00  0.00           H
ATOM    837 2HD2 LEU A  57      56.450  37.700  48.440  1.00  0.00           H
ATOM    838 3HD2 LEU A  57      56.610  38.860  47.160  1.00  0.00           H
ATOM    839  C   LEU A  57      53.570  36.320  50.770  1.00  0.00           C
ATOM    840  O   LEU A  57      52.470  35.850  51.030  1.00  0.00           O
ATOM    841  N   PRO A  58      54.410  36.740  51.720  1.00  0.00           N
ATOM    842  CD  PRO A  58      55.710  37.480  51.630  1.00  0.00           C
ATOM    843  HD1 PRO A  58      55.630  38.340  50.960  1.00  0.00           H
ATOM    844  HD2 PRO A  58      56.490  36.830  51.220  1.00  0.00           H
ATOM    845  CG  PRO A  58      56.130  38.000  53.020  1.00  0.00           C
ATOM    846  HG1 PRO A  58      55.750  39.010  53.150  1.00  0.00           H
ATOM    847  HG2 PRO A  58      57.180  37.820  53.250  1.00  0.00           H
ATOM    848  CB  PRO A  58      55.430  36.990  53.920  1.00  0.00           C
ATOM    849  HB1 PRO A  58      55.360  37.350  54.950  1.00  0.00           H
ATOM    850  HB2 PRO A  58      56.030  36.080  53.880  1.00  0.00           H
ATOM    851  CA  PRO A  58      54.120  36.640  53.160  1.00  0.00           C
ATOM    852  HA  PRO A  58      53.900  35.610  53.410  1.00  0.00           H
ATOM    853  C   PRO A  58      52.970  37.620  53.580  1.00  0.00           C
ATOM    854  O   PRO A  58      52.980  38.670  52.940  1.00  0.00           O
ATOM    855  N   PRO A  59      52.080  37.330  54.500  1.00  0.00           N
ATOM    856  CD  PRO A  59      51.870  35.950  54.990  1.00  0.00           C
ATOM    857  HD1 PRO A  59      52.800  35.530  55.380  1.00  0.00           H
ATOM    858  HD2 PRO A  59      51.570  35.370  54.120  1.00  0.00           H
ATOM    859  CG  PRO A  59      50.800  35.910  56.010  1.00  0.00           C
ATOM    860  HG1 PRO A  59      51.110  35.670  57.030  1.00  0.00           H
ATOM    861  HG2 PRO A  59      49.990  35.250  55.700  1.00  0.00           H
ATOM    862  CB  PRO A  59      50.370  37.350  56.120  1.00  0.00           C
ATOM    863  HB1 PRO A  59      50.360  37.580  57.190  1.00  0.00           H
ATOM    864  HB2 PRO A  59      49.360  37.550  55.780  1.00  0.00           H
ATOM    865  CA  PRO A  59      51.310  38.320  55.340  1.00  0.00           C
ATOM    866  HA  PRO A  59      50.720  39.040  54.780  1.00  0.00           H
ATOM    867  C   PRO A  59      52.170  39.120  56.260  1.00  0.00           C
ATOM    868  O   PRO A  59      53.210  38.690  56.740  1.00  0.00           O
ATOM    869  N   GLU A  60      51.810  40.370  56.400  1.00  0.00           N
ATOM    870  H   GLU A  60      50.940  40.530  55.920  1.00  0.00           H
ATOM    871  CA  GLU A  60      52.620  41.370  56.980  1.00  0.00           C
ATOM    872  HA  GLU A  60      53.360  40.990  57.680  1.00  0.00           H
ATOM    873  CB  GLU A  60      53.320  42.210  55.870  1.00  0.00           C
ATOM    874  HB1 GLU A  60      52.690  42.210  54.980  1.00  0.00           H
ATOM    875  HB2 GLU A  60      54.200  41.630  55.620  1.00  0.00           H
ATOM    876  CG  GLU A  60      53.760  43.670  56.230  1.00  0.00           C
ATOM    877  HG1 GLU A  60      54.290  43.720  57.180  1.00  0.00           H
ATOM    878  HG2 GLU A  60      52.960  44.410  56.290  1.00  0.00           H
ATOM    879  CD  GLU A  60      54.720  44.140  55.150  1.00  0.00           C
ATOM    880  OE1 GLU A  60      54.470  44.000  53.920  1.00  0.00           O
ATOM    881  OE2 GLU A  60      55.850  44.580  55.500  1.00  0.00           O
ATOM    882  C   GLU A  60      51.660  42.220  57.930  1.00  0.00           C
ATOM    883  O   GLU A  60      50.780  42.840  57.370  1.00  0.00           O
ATOM    884  N   GLU A  61      51.660  42.160  59.280  1.00  0.00           N
ATOM    885  H   GLU A  61      52.310  41.520  59.720  1.00  0.00           H
ATOM    886  CA  GLU A  61      50.460  42.320  60.090  1.00  0.00           C
ATOM    887  HA  GLU A  61      49.760  41.630  59.620  1.00  0.00           H
ATOM    888  CB  GLU A  61      50.630  41.820  61.500  1.00  0.00           C
ATOM    889  HB1 GLU A  61      49.660  42.030  61.970  1.00  0.00           H
ATOM    890  HB2 GLU A  61      51.320  42.420  62.090  1.00  0.00           H
ATOM    891  CG  GLU A  61      50.870  40.340  61.600  1.00  0.00           C
ATOM    892  HG1 GLU A  61      51.600  40.200  62.400  1.00  0.00           H
ATOM    893  HG2 GLU A  61      51.240  39.970  60.650  1.00  0.00           H
ATOM    894  CD  GLU A  61      49.570  39.530  62.020  1.00  0.00           C
ATOM    895  OE1 GLU A  61      48.780  39.890  62.950  1.00  0.00           O
ATOM    896  OE2 GLU A  61      49.400  38.470  61.400  1.00  0.00           O
ATOM    897  C   GLU A  61      49.880  43.720  60.050  1.00  0.00           C
ATOM    898  O   GLU A  61      48.690  43.870  60.290  1.00  0.00           O
ATOM    899  N   SER A  62      50.700  44.740  59.780  1.00  0.00           N
ATOM    900  H   SER A  62      51.680  44.590  59.570  1.00  0.00           H
ATOM    901  CA  SER A  62      50.190  46.100  59.530  1.00  0.00           C
ATOM    902  HA  SER A  62      49.330  46.390  60.130  1.00  0.00           H
ATOM    903  CB  SER A  62      51.320  47.100  59.810  1.00  0.00           C
ATOM    904  HB1 SER A  62      51.600  47.170  60.860  1.00  0.00           H
ATOM    905  HB2 SER A  62      51.000  48.110  59.560  1.00  0.00           H
ATOM    906  OG  SER A  62      52.480  46.790  59.080  1.00  0.00           O
ATOM    907  HG  SER A  62      52.920  46.100  59.580  1.00  0.00           H
ATOM    908  C   SER A  62      49.670  46.430  58.170  1.00  0.00           C
ATOM    909  O   SER A  62      49.200  47.510  57.850  1.00  0.00           O
ATOM    910  N   LEU A  63      49.480  45.370  57.340  1.00  0.00           N
ATOM    911  H   LEU A  63      49.850  44.450  57.560  1.00  0.00           H
ATOM    912  CA  LEU A  63      48.650  45.480  56.090  1.00  0.00           C
ATOM    913  HA  LEU A  63      48.210  46.480  56.140  1.00  0.00           H
ATOM    914  CB  LEU A  63      49.660  45.420  54.910  1.00  0.00           C
ATOM    915  HB1 LEU A  63      49.200  45.220  53.950  1.00  0.00           H
ATOM    916  HB2 LEU A  63      50.300  44.560  55.100  1.00  0.00           H
ATOM    917  CG  LEU A  63      50.740  46.570  54.680  1.00  0.00           C
ATOM    918  HG  LEU A  63      51.240  46.680  55.640  1.00  0.00           H
ATOM    919  CD1 LEU A  63      51.740  46.180  53.600  1.00  0.00           C
ATOM    920 1HD1 LEU A  63      52.420  45.480  54.090  1.00  0.00           H
ATOM    921 2HD1 LEU A  63      51.280  45.640  52.780  1.00  0.00           H
ATOM    922 3HD1 LEU A  63      52.400  47.010  53.320  1.00  0.00           H
ATOM    923  CD2 LEU A  63      49.980  47.860  54.200  1.00  0.00           C
ATOM    924 1HD2 LEU A  63      49.450  47.540  53.310  1.00  0.00           H
ATOM    925 2HD2 LEU A  63      49.320  48.220  54.990  1.00  0.00           H
ATOM    926 3HD2 LEU A  63      50.720  48.650  54.050  1.00  0.00           H
ATOM    927  C   LEU A  63      47.540  44.430  56.050  1.00  0.00           C
ATOM    928  O   LEU A  63      47.690  43.430  55.330  1.00  0.00           O
ATOM    929  N   PRO A  64      46.400  44.700  56.740  1.00  0.00           N
ATOM    930  CD  PRO A  64      46.080  45.810  57.600  1.00  0.00           C
ATOM    931  HD1 PRO A  64      46.310  46.790  57.170  1.00  0.00           H
ATOM    932  HD2 PRO A  64      46.620  45.640  58.530  1.00  0.00           H
ATOM    933  CG  PRO A  64      44.570  45.720  57.890  1.00  0.00           C
ATOM    934  HG1 PRO A  64      44.070  46.240  57.070  1.00  0.00           H
ATOM    935  HG2 PRO A  64      44.330  46.090  58.880  1.00  0.00           H
ATOM    936  CB  PRO A  64      44.320  44.240  57.740  1.00  0.00           C
ATOM    937  HB1 PRO A  64      43.300  43.990  57.440  1.00  0.00           H
ATOM    938  HB2 PRO A  64      44.460  43.810  58.730  1.00  0.00           H
ATOM    939  CA  PRO A  64      45.390  43.730  56.770  1.00  0.00           C
ATOM    940  HA  PRO A  64      45.750  42.840  57.260  1.00  0.00           H
ATOM    941  C   PRO A  64      44.830  43.330  55.420  1.00  0.00           C
ATOM    942  O   PRO A  64      44.600  42.120  55.220  1.00  0.00           O
ATOM    943  N   LEU A  65      44.690  44.250  54.450  1.00  0.00           N
ATOM    944  H   LEU A  65      44.930  45.200  54.660  1.00  0.00           H
ATOM    945  CA  LEU A  65      44.190  44.040  53.090  1.00  0.00           C
ATOM    946  HA  LEU A  65      43.460  43.230  53.200  1.00  0.00           H
ATOM    947  CB  LEU A  65      43.570  45.280  52.610  1.00  0.00           C
ATOM    948  HB1 LEU A  65      43.400  45.330  51.530  1.00  0.00           H
ATOM    949  HB2 LEU A  65      44.140  46.190  52.790  1.00  0.00           H
ATOM    950  CG  LEU A  65      42.220  45.590  53.170  1.00  0.00           C
ATOM    951  HG  LEU A  65      41.620  44.680  53.160  1.00  0.00           H
ATOM    952  CD1 LEU A  65      42.450  46.270  54.510  1.00  0.00           C
ATOM    953 1HD1 LEU A  65      41.530  46.750  54.860  1.00  0.00           H
ATOM    954 2HD1 LEU A  65      42.740  45.480  55.200  1.00  0.00           H
ATOM    955 3HD1 LEU A  65      43.220  47.040  54.430  1.00  0.00           H
ATOM    956  CD2 LEU A  65      41.440  46.590  52.340  1.00  0.00           C
ATOM    957 1HD2 LEU A  65      40.380  46.500  52.590  1.00  0.00           H
ATOM    958 2HD2 LEU A  65      41.820  47.610  52.420  1.00  0.00           H
ATOM    959 3HD2 LEU A  65      41.320  46.240  51.320  1.00  0.00           H
ATOM    960  C   LEU A  65      45.270  43.500  52.140  1.00  0.00           C
ATOM    961  O   LEU A  65      45.040  43.230  50.950  1.00  0.00           O
ATOM    962  N   GLY A  66      46.460  43.140  52.660  1.00  0.00           N
ATOM    963  H   GLY A  66      46.650  43.280  53.650  1.00  0.00           H
ATOM    964  CA  GLY A  66      47.530  42.370  51.940  1.00  0.00           C
ATOM    965  HA1 GLY A  66      48.250  42.080  52.710  1.00  0.00           H
ATOM    966  HA2 GLY A  66      47.980  43.080  51.240  1.00  0.00           H
ATOM    967  C   GLY A  66      47.150  41.120  51.110  1.00  0.00           C
ATOM    968  O   GLY A  66      47.710  41.000  50.000  1.00  0.00           O
ATOM    969  N   PRO A  67      46.230  40.220  51.480  1.00  0.00           N
ATOM    970  CD  PRO A  67      45.760  40.040  52.850  1.00  0.00           C
ATOM    971  HD1 PRO A  67      45.230  40.930  53.170  1.00  0.00           H
ATOM    972  HD2 PRO A  67      46.520  39.700  53.560  1.00  0.00           H
ATOM    973  CG  PRO A  67      44.630  39.040  52.830  1.00  0.00           C
ATOM    974  HG1 PRO A  67      43.630  39.470  52.670  1.00  0.00           H
ATOM    975  HG2 PRO A  67      44.590  38.360  53.680  1.00  0.00           H
ATOM    976  CB  PRO A  67      44.980  38.200  51.590  1.00  0.00           C
ATOM    977  HB1 PRO A  67      44.070  37.910  51.060  1.00  0.00           H
ATOM    978  HB2 PRO A  67      45.540  37.280  51.770  1.00  0.00           H
ATOM    979  CA  PRO A  67      45.820  39.100  50.640  1.00  0.00           C
ATOM    980  HA  PRO A  67      46.700  38.560  50.310  1.00  0.00           H
ATOM    981  C   PRO A  67      45.030  39.550  49.430  1.00  0.00           C
ATOM    982  O   PRO A  67      44.770  38.740  48.510  1.00  0.00           O
ATOM    983  N   LEU A  68      44.590  40.780  49.230  1.00  0.00           N
ATOM    984  H   LEU A  68      44.970  41.490  49.830  1.00  0.00           H
ATOM    985  CA  LEU A  68      43.720  41.330  48.160  1.00  0.00           C
ATOM    986  HA  LEU A  68      43.140  40.440  47.930  1.00  0.00           H
ATOM    987  CB  LEU A  68      42.690  42.350  48.760  1.00  0.00           C
ATOM    988  HB1 LEU A  68      42.090  42.820  47.980  1.00  0.00           H
ATOM    989  HB2 LEU A  68      43.280  43.140  49.220  1.00  0.00           H
ATOM    990  CG  LEU A  68      41.650  41.910  49.820  1.00  0.00           C
ATOM    991  HG  LEU A  68      40.830  41.340  49.360  1.00  0.00           H
ATOM    992  CD1 LEU A  68      42.200  41.140  51.000  1.00  0.00           C
ATOM    993 1HD1 LEU A  68      42.440  40.120  50.680  1.00  0.00           H
ATOM    994 2HD1 LEU A  68      43.020  41.730  51.410  1.00  0.00           H
ATOM    995 3HD1 LEU A  68      41.440  41.000  51.770  1.00  0.00           H
ATOM    996  CD2 LEU A  68      40.880  43.140  50.360  1.00  0.00           C
ATOM    997 1HD2 LEU A  68      40.380  43.500  49.460  1.00  0.00           H
ATOM    998 2HD2 LEU A  68      40.110  42.740  51.030  1.00  0.00           H
ATOM    999 3HD2 LEU A  68      41.570  43.870  50.770  1.00  0.00           H
ATOM   1000  C   LEU A  68      44.460  41.790  46.850  1.00  0.00           C
ATOM   1001  O   LEU A  68      44.230  42.890  46.360  1.00  0.00           O
ATOM   1002  N   LEU A  69      45.370  40.960  46.380  1.00  0.00           N
ATOM   1003  H   LEU A  69      45.420  40.030  46.770  1.00  0.00           H
ATOM   1004  CA  LEU A  69      46.370  41.450  45.430  1.00  0.00           C
ATOM   1005  HA  LEU A  69      46.870  42.330  45.840  1.00  0.00           H
ATOM   1006  CB  LEU A  69      47.420  40.330  45.280  1.00  0.00           C
ATOM   1007  HB1 LEU A  69      48.080  40.550  44.450  1.00  0.00           H
ATOM   1008  HB2 LEU A  69      46.980  39.340  45.100  1.00  0.00           H
ATOM   1009  CG  LEU A  69      48.330  40.080  46.490  1.00  0.00           C
ATOM   1010  HG  LEU A  69      47.750  39.750  47.350  1.00  0.00           H
ATOM   1011  CD1 LEU A  69      49.450  39.140  46.070  1.00  0.00           C
ATOM   1012 1HD1 LEU A  69      50.280  39.160  46.780  1.00  0.00           H
ATOM   1013 2HD1 LEU A  69      49.100  38.110  46.030  1.00  0.00           H
ATOM   1014 3HD1 LEU A  69      49.900  39.510  45.150  1.00  0.00           H
ATOM   1015  CD2 LEU A  69      49.050  41.430  46.840  1.00  0.00           C
ATOM   1016 1HD2 LEU A  69      48.340  42.150  47.240  1.00  0.00           H
ATOM   1017 2HD2 LEU A  69      49.860  41.270  47.560  1.00  0.00           H
ATOM   1018 3HD2 LEU A  69      49.410  41.810  45.880  1.00  0.00           H
ATOM   1019  C   LEU A  69      45.790  41.870  44.060  1.00  0.00           C
ATOM   1020  O   LEU A  69      46.430  42.580  43.320  1.00  0.00           O
ATOM   1021  N   GLY A  70      44.530  41.440  43.760  1.00  0.00           N
ATOM   1022  H   GLY A  70      44.220  40.730  44.400  1.00  0.00           H
ATOM   1023  CA  GLY A  70      43.750  41.850  42.580  1.00  0.00           C
ATOM   1024  HA1 GLY A  70      42.740  41.480  42.730  1.00  0.00           H
ATOM   1025  HA2 GLY A  70      44.220  41.480  41.670  1.00  0.00           H
ATOM   1026  C   GLY A  70      43.560  43.400  42.450  1.00  0.00           C
ATOM   1027  O   GLY A  70      43.260  43.800  41.320  1.00  0.00           O
ATOM   1028  N   ASP A  71      43.840  44.220  43.460  1.00  0.00           N
ATOM   1029  H   ASP A  71      43.960  43.770  44.350  1.00  0.00           H
ATOM   1030  CA  ASP A  71      43.830  45.710  43.420  1.00  0.00           C
ATOM   1031  HA  ASP A  71      43.260  46.030  42.550  1.00  0.00           H
ATOM   1032  CB  ASP A  71      43.230  46.260  44.690  1.00  0.00           C
ATOM   1033  HB1 ASP A  71      43.220  47.350  44.680  1.00  0.00           H
ATOM   1034  HB2 ASP A  71      43.850  45.900  45.500  1.00  0.00           H
ATOM   1035  CG  ASP A  71      41.770  45.670  44.930  1.00  0.00           C
ATOM   1036  OD1 ASP A  71      41.100  45.350  43.880  1.00  0.00           O
ATOM   1037  OD2 ASP A  71      41.260  45.730  46.080  1.00  0.00           O
ATOM   1038  C   ASP A  71      45.240  46.310  43.090  1.00  0.00           C
ATOM   1039  O   ASP A  71      45.330  47.550  42.800  1.00  0.00           O
ATOM   1040  N   THR A  72      46.390  45.600  43.280  1.00  0.00           N
ATOM   1041  H   THR A  72      46.370  44.620  43.490  1.00  0.00           H
ATOM   1042  CA  THR A  72      47.710  46.240  43.470  1.00  0.00           C
ATOM   1043  HA  THR A  72      47.630  47.330  43.470  1.00  0.00           H
ATOM   1044  CB  THR A  72      48.290  45.950  44.920  1.00  0.00           C
ATOM   1045  HB  THR A  72      49.270  46.410  45.090  1.00  0.00           H
ATOM   1046  CG2 THR A  72      47.410  46.380  46.110  1.00  0.00           C
ATOM   1047 1HG2 THR A  72      47.630  45.680  46.910  1.00  0.00           H
ATOM   1048 2HG2 THR A  72      47.680  47.390  46.430  1.00  0.00           H
ATOM   1049 3HG2 THR A  72      46.330  46.220  45.980  1.00  0.00           H
ATOM   1050  OG1 THR A  72      48.530  44.570  45.050  1.00  0.00           O
ATOM   1051  HG1 THR A  72      48.800  44.510  45.970  1.00  0.00           H
ATOM   1052  C   THR A  72      48.670  46.000  42.270  1.00  0.00           C
ATOM   1053  O   THR A  72      49.650  46.720  42.030  1.00  0.00           O
ATOM   1054  N   ALA A  73      48.270  45.080  41.350  1.00  0.00           N
ATOM   1055  H   ALA A  73      47.410  44.600  41.550  1.00  0.00           H
ATOM   1056  CA  ALA A  73      48.870  44.910  40.010  1.00  0.00           C
ATOM   1057  HA  ALA A  73      49.070  45.910  39.600  1.00  0.00           H
ATOM   1058  CB  ALA A  73      49.990  43.900  40.100  1.00  0.00           C
ATOM   1059  HB1 ALA A  73      50.730  44.510  40.610  1.00  0.00           H
ATOM   1060  HB2 ALA A  73      49.630  43.080  40.720  1.00  0.00           H
ATOM   1061  HB3 ALA A  73      50.260  43.580  39.090  1.00  0.00           H
ATOM   1062  C   ALA A  73      47.840  44.420  38.960  1.00  0.00           C
ATOM   1063  O   ALA A  73      46.990  43.530  39.300  1.00  0.00           O
ATOM   1064  N   VAL A  74      47.990  44.890  37.750  1.00  0.00           N
ATOM   1065  H   VAL A  74      48.620  45.680  37.710  1.00  0.00           H
ATOM   1066  CA  VAL A  74      47.200  44.440  36.560  1.00  0.00           C
ATOM   1067  HA  VAL A  74      46.620  43.560  36.830  1.00  0.00           H
ATOM   1068  CB  VAL A  74      46.240  45.510  36.100  1.00  0.00           C
ATOM   1069  HB  VAL A  74      46.680  46.120  35.310  1.00  0.00           H
ATOM   1070  CG1 VAL A  74      44.960  44.840  35.460  1.00  0.00           C
ATOM   1071 1HG1 VAL A  74      44.430  44.200  36.170  1.00  0.00           H
ATOM   1072 2HG1 VAL A  74      44.260  45.600  35.130  1.00  0.00           H
ATOM   1073 3HG1 VAL A  74      45.190  44.270  34.560  1.00  0.00           H
ATOM   1074  CG2 VAL A  74      45.740  46.520  37.100  1.00  0.00           C
ATOM   1075 1HG2 VAL A  74      44.900  47.130  36.780  1.00  0.00           H
ATOM   1076 2HG2 VAL A  74      45.340  45.980  37.960  1.00  0.00           H
ATOM   1077 3HG2 VAL A  74      46.550  47.120  37.500  1.00  0.00           H
ATOM   1078  C   VAL A  74      48.040  44.040  35.310  1.00  0.00           C
ATOM   1079  O   VAL A  74      48.940  44.770  34.900  1.00  0.00           O
ATOM   1080  N   ILE A  75      47.910  42.850  34.760  1.00  0.00           N
ATOM   1081  H   ILE A  75      47.110  42.310  35.060  1.00  0.00           H
ATOM   1082  CA  ILE A  75      48.860  42.140  33.840  1.00  0.00           C
ATOM   1083  HA  ILE A  75      49.690  42.850  33.740  1.00  0.00           H
ATOM   1084  CB  ILE A  75      49.430  40.950  34.560  1.00  0.00           C
ATOM   1085  HB  ILE A  75      48.680  40.180  34.780  1.00  0.00           H
ATOM   1086  CG2 ILE A  75      50.520  40.280  33.720  1.00  0.00           C
ATOM   1087 1HG2 ILE A  75      51.220  41.000  33.300  1.00  0.00           H
ATOM   1088 2HG2 ILE A  75      51.130  39.490  34.170  1.00  0.00           H
ATOM   1089 3HG2 ILE A  75      50.090  39.750  32.870  1.00  0.00           H
ATOM   1090  CG1 ILE A  75      50.010  41.430  35.930  1.00  0.00           C
ATOM   1091 1HG1 ILE A  75      49.360  41.980  36.610  1.00  0.00           H
ATOM   1092 2HG1 ILE A  75      50.810  42.140  35.750  1.00  0.00           H
ATOM   1093  CD  ILE A  75      50.610  40.270  36.750  1.00  0.00           C
ATOM   1094  HD1 ILE A  75      50.870  40.500  37.790  1.00  0.00           H
ATOM   1095  HD2 ILE A  75      49.950  39.410  36.680  1.00  0.00           H
ATOM   1096  HD3 ILE A  75      51.580  40.110  36.280  1.00  0.00           H
ATOM   1097  C   ILE A  75      48.210  41.750  32.520  1.00  0.00           C
ATOM   1098  O   ILE A  75      47.230  40.960  32.440  1.00  0.00           O
ATOM   1099  N   GLN A  76      48.830  42.250  31.430  1.00  0.00           N
ATOM   1100  H   GLN A  76      49.760  42.640  31.400  1.00  0.00           H
ATOM   1101  CA  GLN A  76      48.390  41.850  30.060  1.00  0.00           C
ATOM   1102  HA  GLN A  76      47.780  40.950  30.110  1.00  0.00           H
ATOM   1103  CB  GLN A  76      47.460  42.870  29.430  1.00  0.00           C
ATOM   1104  HB1 GLN A  76      47.900  43.860  29.320  1.00  0.00           H
ATOM   1105  HB2 GLN A  76      46.630  43.190  30.080  1.00  0.00           H
ATOM   1106  CG  GLN A  76      46.800  42.440  28.050  1.00  0.00           C
ATOM   1107  HG1 GLN A  76      46.050  43.210  27.870  1.00  0.00           H
ATOM   1108  HG2 GLN A  76      46.400  41.430  28.170  1.00  0.00           H
ATOM   1109  CD  GLN A  76      47.770  42.360  26.950  1.00  0.00           C
ATOM   1110  OE1 GLN A  76      48.470  43.340  26.650  1.00  0.00           O
ATOM   1111  NE2 GLN A  76      47.850  41.260  26.200  1.00  0.00           N
ATOM   1112 1HE2 GLN A  76      47.410  40.400  26.480  1.00  0.00           H
ATOM   1113 2HE2 GLN A  76      48.500  41.270  25.430  1.00  0.00           H
ATOM   1114  C   GLN A  76      49.630  41.500  29.230  1.00  0.00           C
ATOM   1115  O   GLN A  76      50.540  42.300  29.120  1.00  0.00           O
ATOM   1116  N   GLY A  77      49.730  40.290  28.710  1.00  0.00           N
ATOM   1117  H   GLY A  77      49.040  39.620  29.010  1.00  0.00           H
ATOM   1118  CA  GLY A  77      50.850  39.790  27.890  1.00  0.00           C
ATOM   1119  HA1 GLY A  77      50.930  40.450  27.030  1.00  0.00           H
ATOM   1120  HA2 GLY A  77      50.660  38.780  27.540  1.00  0.00           H
ATOM   1121  C   GLY A  77      52.130  39.740  28.780  1.00  0.00           C
ATOM   1122  O   GLY A  77      52.260  38.930  29.700  1.00  0.00           O
ATOM   1123  N   ASP A  78      53.090  40.590  28.410  1.00  0.00           N
ATOM   1124  H   ASP A  78      52.840  41.220  27.670  1.00  0.00           H
ATOM   1125  CA  ASP A  78      54.460  40.750  28.970  1.00  0.00           C
ATOM   1126  HA  ASP A  78      54.730  39.850  29.520  1.00  0.00           H
ATOM   1127  CB  ASP A  78      55.480  40.830  27.820  1.00  0.00           C
ATOM   1128  HB1 ASP A  78      55.330  39.890  27.290  1.00  0.00           H
ATOM   1129  HB2 ASP A  78      56.490  40.910  28.220  1.00  0.00           H
ATOM   1130  CG  ASP A  78      55.230  41.980  26.870  1.00  0.00           C
ATOM   1131  OD1 ASP A  78      54.320  42.790  27.070  1.00  0.00           O
ATOM   1132  OD2 ASP A  78      56.010  42.130  25.950  1.00  0.00           O
ATOM   1133  C   ASP A  78      54.630  41.900  29.960  1.00  0.00           C
ATOM   1134  O   ASP A  78      55.710  42.240  30.430  1.00  0.00           O
ATOM   1135  N   THR A  79      53.490  42.490  30.270  1.00  0.00           N
ATOM   1136  H   THR A  79      52.650  42.050  29.930  1.00  0.00           H
ATOM   1137  CA  THR A  79      53.570  43.800  30.880  1.00  0.00           C
ATOM   1138  HA  THR A  79      54.540  44.140  31.220  1.00  0.00           H
ATOM   1139  CB  THR A  79      53.180  44.810  29.810  1.00  0.00           C
ATOM   1140  HB  THR A  79      52.210  44.620  29.360  1.00  0.00           H
ATOM   1141  CG2 THR A  79      53.270  46.280  30.280  1.00  0.00           C
ATOM   1142 1HG2 THR A  79      53.790  46.340  31.230  1.00  0.00           H
ATOM   1143 2HG2 THR A  79      53.980  46.890  29.720  1.00  0.00           H
ATOM   1144 3HG2 THR A  79      52.280  46.670  30.530  1.00  0.00           H
ATOM   1145  OG1 THR A  79      54.110  44.900  28.770  1.00  0.00           O
ATOM   1146  HG1 THR A  79      53.950  44.070  28.310  1.00  0.00           H
ATOM   1147  C   THR A  79      52.590  44.030  32.080  1.00  0.00           C
ATOM   1148  O   THR A  79      51.420  43.710  32.000  1.00  0.00           O
ATOM   1149  N   ALA A  80      53.150  44.520  33.220  1.00  0.00           N
ATOM   1150  H   ALA A  80      54.130  44.780  33.230  1.00  0.00           H
ATOM   1151  CA  ALA A  80      52.490  44.730  34.530  1.00  0.00           C
ATOM   1152  HA  ALA A  80      51.460  44.370  34.470  1.00  0.00           H
ATOM   1153  CB  ALA A  80      53.100  43.870  35.630  1.00  0.00           C
ATOM   1154  HB1 ALA A  80      53.040  42.850  35.250  1.00  0.00           H
ATOM   1155  HB2 ALA A  80      54.160  44.040  35.820  1.00  0.00           H
ATOM   1156  HB3 ALA A  80      52.510  43.850  36.550  1.00  0.00           H
ATOM   1157  C   ALA A  80      52.390  46.170  34.950  1.00  0.00           C
ATOM   1158  O   ALA A  80      53.380  46.840  35.230  1.00  0.00           O
ATOM   1159  N   LEU A  81      51.150  46.560  35.150  1.00  0.00           N
ATOM   1160  H   LEU A  81      50.400  45.920  34.930  1.00  0.00           H
ATOM   1161  CA  LEU A  81      50.710  47.860  35.710  1.00  0.00           C
ATOM   1162  HA  LEU A  81      51.510  48.540  35.420  1.00  0.00           H
ATOM   1163  CB  LEU A  81      49.490  48.360  35.000  1.00  0.00           C
ATOM   1164  HB1 LEU A  81      48.700  47.640  35.200  1.00  0.00           H
ATOM   1165  HB2 LEU A  81      49.770  48.320  33.940  1.00  0.00           H
ATOM   1166  CG  LEU A  81      49.110  49.740  35.510  1.00  0.00           C
ATOM   1167  HG  LEU A  81      48.750  49.640  36.530  1.00  0.00           H
ATOM   1168  CD1 LEU A  81      50.220  50.830  35.570  1.00  0.00           C
ATOM   1169 1HD1 LEU A  81      50.860  50.800  34.690  1.00  0.00           H
ATOM   1170 2HD1 LEU A  81      49.760  51.810  35.630  1.00  0.00           H
ATOM   1171 3HD1 LEU A  81      50.860  50.740  36.450  1.00  0.00           H
ATOM   1172  CD2 LEU A  81      47.920  50.280  34.650  1.00  0.00           C
ATOM   1173 1HD2 LEU A  81      47.480  51.110  35.190  1.00  0.00           H
ATOM   1174 2HD2 LEU A  81      48.290  50.630  33.690  1.00  0.00           H
ATOM   1175 3HD2 LEU A  81      47.200  49.480  34.500  1.00  0.00           H
ATOM   1176  C   LEU A  81      50.550  47.750  37.200  1.00  0.00           C
ATOM   1177  O   LEU A  81      49.480  47.380  37.710  1.00  0.00           O
ATOM   1178  N   ILE A  82      51.610  48.040  37.870  1.00  0.00           N
ATOM   1179  H   ILE A  82      52.510  48.140  37.430  1.00  0.00           H
ATOM   1180  CA  ILE A  82      51.610  48.340  39.320  1.00  0.00           C
ATOM   1181  HA  ILE A  82      51.280  47.400  39.750  1.00  0.00           H
ATOM   1182  CB  ILE A  82      53.060  48.580  39.840  1.00  0.00           C
ATOM   1183  HB  ILE A  82      53.330  49.540  39.390  1.00  0.00           H
ATOM   1184  CG2 ILE A  82      53.150  48.770  41.330  1.00  0.00           C
ATOM   1185 1HG2 ILE A  82      52.470  48.010  41.710  1.00  0.00           H
ATOM   1186 2HG2 ILE A  82      54.160  48.700  41.740  1.00  0.00           H
ATOM   1187 3HG2 ILE A  82      52.740  49.780  41.380  1.00  0.00           H
ATOM   1188  CG1 ILE A  82      53.990  47.440  39.480  1.00  0.00           C
ATOM   1189 1HG1 ILE A  82      54.980  47.720  39.850  1.00  0.00           H
ATOM   1190 2HG1 ILE A  82      54.050  47.360  38.390  1.00  0.00           H
ATOM   1191  CD  ILE A  82      53.790  46.020  40.060  1.00  0.00           C
ATOM   1192  HD1 ILE A  82      54.550  45.370  39.630  1.00  0.00           H
ATOM   1193  HD2 ILE A  82      53.760  46.010  41.150  1.00  0.00           H
ATOM   1194  HD3 ILE A  82      52.860  45.610  39.670  1.00  0.00           H
ATOM   1195  C   ILE A  82      50.720  49.500  39.740  1.00  0.00           C
ATOM   1196  O   ILE A  82      51.010  50.610  39.310  1.00  0.00           O
ATOM   1197  N   THR A  83      49.560  49.320  40.430  1.00  0.00           N
ATOM   1198  H   THR A  83      49.410  48.460  40.950  1.00  0.00           H
ATOM   1199  CA  THR A  83      48.530  50.400  40.650  1.00  0.00           C
ATOM   1200  HA  THR A  83      48.360  50.850  39.670  1.00  0.00           H
ATOM   1201  CB  THR A  83      47.160  49.680  40.910  1.00  0.00           C
ATOM   1202  HB  THR A  83      46.350  50.410  40.840  1.00  0.00           H
ATOM   1203  CG2 THR A  83      46.870  48.620  39.860  1.00  0.00           C
ATOM   1204 1HG2 THR A  83      45.850  48.250  39.950  1.00  0.00           H
ATOM   1205 2HG2 THR A  83      46.880  49.120  38.890  1.00  0.00           H
ATOM   1206 3HG2 THR A  83      47.530  47.760  39.930  1.00  0.00           H
ATOM   1207  OG1 THR A  83      47.230  49.150  42.180  1.00  0.00           O
ATOM   1208  HG1 THR A  83      46.370  48.780  42.340  1.00  0.00           H
ATOM   1209  C   THR A  83      48.950  51.390  41.760  1.00  0.00           C
ATOM   1210  O   THR A  83      49.940  51.200  42.390  1.00  0.00           O
ATOM   1211  N   ARG A  84      48.180  52.450  41.930  1.00  0.00           N
ATOM   1212  H   ARG A  84      47.470  52.600  41.230  1.00  0.00           H
ATOM   1213  CA  ARG A  84      48.080  53.200  43.170  1.00  0.00           C
ATOM   1214  HA  ARG A  84      48.830  52.840  43.870  1.00  0.00           H
ATOM   1215  CB  ARG A  84      48.550  54.610  42.860  1.00  0.00           C
ATOM   1216  HB1 ARG A  84      47.930  54.980  42.050  1.00  0.00           H
ATOM   1217  HB2 ARG A  84      49.570  54.460  42.500  1.00  0.00           H
ATOM   1218  CG  ARG A  84      48.690  55.510  44.080  1.00  0.00           C
ATOM   1219  HG1 ARG A  84      49.510  55.140  44.690  1.00  0.00           H
ATOM   1220  HG2 ARG A  84      47.750  55.670  44.600  1.00  0.00           H
ATOM   1221  CD  ARG A  84      49.170  56.880  43.680  1.00  0.00           C
ATOM   1222  HD1 ARG A  84      48.390  57.190  42.980  1.00  0.00           H
ATOM   1223  HD2 ARG A  84      50.140  56.790  43.190  1.00  0.00           H
ATOM   1224  NE  ARG A  84      49.310  57.750  44.870  1.00  0.00           N
ATOM   1225  HE  ARG A  84      50.140  57.890  45.430  1.00  0.00           H
ATOM   1226  CZ  ARG A  84      48.360  58.650  45.230  1.00  0.00           C
ATOM   1227  NH1 ARG A  84      47.140  58.730  44.650  1.00  0.00           N
ATOM   1228 1HH1 ARG A  84      46.960  58.200  43.800  1.00  0.00           H
ATOM   1229 2HH1 ARG A  84      46.500  59.470  44.880  1.00  0.00           H
ATOM   1230  NH2 ARG A  84      48.680  59.600  46.050  1.00  0.00           N
ATOM   1231 1HH2 ARG A  84      49.660  59.730  46.250  1.00  0.00           H
ATOM   1232 2HH2 ARG A  84      48.030  60.280  46.410  1.00  0.00           H
ATOM   1233  C   ARG A  84      46.680  53.140  43.720  1.00  0.00           C
ATOM   1234  O   ARG A  84      45.830  53.960  43.270  1.00  0.00           O
ATOM   1235  N   PRO A  85      46.400  52.240  44.700  1.00  0.00           N
ATOM   1236  CD  PRO A  85      47.240  51.090  45.020  1.00  0.00           C
ATOM   1237  HD1 PRO A  85      47.890  51.430  45.820  1.00  0.00           H
ATOM   1238  HD2 PRO A  85      47.800  50.660  44.190  1.00  0.00           H
ATOM   1239  CG  PRO A  85      46.280  49.970  45.600  1.00  0.00           C
ATOM   1240  HG1 PRO A  85      46.760  49.390  46.380  1.00  0.00           H
ATOM   1241  HG2 PRO A  85      45.850  49.390  44.780  1.00  0.00           H
ATOM   1242  CB  PRO A  85      45.150  50.870  46.140  1.00  0.00           C
ATOM   1243  HB1 PRO A  85      45.490  51.350  47.060  1.00  0.00           H
ATOM   1244  HB2 PRO A  85      44.290  50.220  46.240  1.00  0.00           H
ATOM   1245  CA  PRO A  85      45.020  51.930  45.120  1.00  0.00           C
ATOM   1246  HA  PRO A  85      44.350  51.690  44.300  1.00  0.00           H
ATOM   1247  C   PRO A  85      44.410  53.160  45.750  1.00  0.00           C
ATOM   1248  O   PRO A  85      45.100  54.040  46.230  1.00  0.00           O
ATOM   1249  N   TRP A  86      43.090  53.180  45.900  1.00  0.00           N
ATOM   1250  H   TRP A  86      42.510  52.470  45.470  1.00  0.00           H
ATOM   1251  CA  TRP A  86      42.350  54.300  46.500  1.00  0.00           C
ATOM   1252  HA  TRP A  86      42.580  55.120  45.820  1.00  0.00           H
ATOM   1253  CB  TRP A  86      40.820  53.900  46.490  1.00  0.00           C
ATOM   1254  HB1 TRP A  86      40.680  53.380  45.540  1.00  0.00           H
ATOM   1255  HB2 TRP A  86      40.240  54.810  46.370  1.00  0.00           H
ATOM   1256  CG  TRP A  86      40.370  53.070  47.600  1.00  0.00           C
ATOM   1257  CD1 TRP A  86      40.450  51.710  47.710  1.00  0.00           C
ATOM   1258  HD1 TRP A  86      40.960  51.130  46.960  1.00  0.00           H
ATOM   1259  NE1 TRP A  86      39.800  51.340  48.900  1.00  0.00           N
ATOM   1260  HE1 TRP A  86      39.780  50.380  49.210  1.00  0.00           H
ATOM   1261  CE2 TRP A  86      39.430  52.440  49.660  1.00  0.00           C
ATOM   1262  CZ2 TRP A  86      38.850  52.740  50.880  1.00  0.00           C
ATOM   1263  HZ2 TRP A  86      38.570  51.950  51.560  1.00  0.00           H
ATOM   1264  CH2 TRP A  86      38.400  54.020  51.250  1.00  0.00           C
ATOM   1265  HH2 TRP A  86      38.000  54.130  52.240  1.00  0.00           H
ATOM   1266  CZ3 TRP A  86      38.680  55.060  50.350  1.00  0.00           C
ATOM   1267  HZ3 TRP A  86      38.620  56.070  50.720  1.00  0.00           H
ATOM   1268  CE3 TRP A  86      39.530  54.850  49.210  1.00  0.00           C
ATOM   1269  HE3 TRP A  86      39.740  55.690  48.550  1.00  0.00           H
ATOM   1270  CD2 TRP A  86      39.730  53.540  48.790  1.00  0.00           C
ATOM   1271  C   TRP A  86      42.750  54.670  47.930  1.00  0.00           C
ATOM   1272  O   TRP A  86      42.780  55.870  48.270  1.00  0.00           O
ATOM   1273  N   SER A  87      42.920  53.680  48.830  1.00  0.00           N
ATOM   1274  H   SER A  87      42.680  52.750  48.510  1.00  0.00           H
ATOM   1275  CA  SER A  87      43.180  53.810  50.240  1.00  0.00           C
ATOM   1276  HA  SER A  87      42.600  54.660  50.610  1.00  0.00           H
ATOM   1277  CB  SER A  87      42.650  52.650  50.980  1.00  0.00           C
ATOM   1278  HB1 SER A  87      43.150  51.750  50.620  1.00  0.00           H
ATOM   1279  HB2 SER A  87      41.580  52.610  50.800  1.00  0.00           H
ATOM   1280  OG  SER A  87      42.980  52.770  52.410  1.00  0.00           O
ATOM   1281  HG  SER A  87      42.520  53.550  52.720  1.00  0.00           H
ATOM   1282  C   SER A  87      44.700  54.100  50.470  1.00  0.00           C
ATOM   1283  O   SER A  87      45.510  53.240  50.020  1.00  0.00           O
ATOM   1284  N   PRO A  88      45.030  55.190  51.140  1.00  0.00           N
ATOM   1285  CD  PRO A  88      44.260  56.400  51.390  1.00  0.00           C
ATOM   1286  HD1 PRO A  88      43.420  56.350  52.070  1.00  0.00           H
ATOM   1287  HD2 PRO A  88      43.830  56.790  50.470  1.00  0.00           H
ATOM   1288  CG  PRO A  88      45.160  57.450  52.030  1.00  0.00           C
ATOM   1289  HG1 PRO A  88      44.770  57.890  52.940  1.00  0.00           H
ATOM   1290  HG2 PRO A  88      45.310  58.290  51.350  1.00  0.00           H
ATOM   1291  CB  PRO A  88      46.390  56.690  52.350  1.00  0.00           C
ATOM   1292  HB1 PRO A  88      46.370  56.440  53.410  1.00  0.00           H
ATOM   1293  HB2 PRO A  88      47.250  57.290  52.070  1.00  0.00           H
ATOM   1294  CA  PRO A  88      46.400  55.400  51.490  1.00  0.00           C
ATOM   1295  HA  PRO A  88      46.990  55.510  50.590  1.00  0.00           H
ATOM   1296  C   PRO A  88      46.990  54.240  52.290  1.00  0.00           C
ATOM   1297  O   PRO A  88      48.110  53.820  51.980  1.00  0.00           O
ATOM   1298  N   ALA A  89      46.350  53.650  53.290  1.00  0.00           N
ATOM   1299  H   ALA A  89      45.580  54.090  53.750  1.00  0.00           H
ATOM   1300  CA  ALA A  89      46.890  52.570  54.070  1.00  0.00           C
ATOM   1301  HA  ALA A  89      47.930  52.740  54.360  1.00  0.00           H
ATOM   1302  CB  ALA A  89      46.110  52.340  55.390  1.00  0.00           C
ATOM   1303  HB1 ALA A  89      45.840  53.230  55.950  1.00  0.00           H
ATOM   1304  HB2 ALA A  89      45.130  51.940  55.120  1.00  0.00           H
ATOM   1305  HB3 ALA A  89      46.650  51.690  56.080  1.00  0.00           H
ATOM   1306  C   ALA A  89      47.110  51.290  53.260  1.00  0.00           C
ATOM   1307  O   ALA A  89      47.740  50.360  53.800  1.00  0.00           O
ATOM   1308  N   ARG A  90      46.600  51.130  52.020  1.00  0.00           N
ATOM   1309  H   ARG A  90      46.120  51.870  51.510  1.00  0.00           H
ATOM   1310  CA  ARG A  90      46.920  49.990  51.160  1.00  0.00           C
ATOM   1311  HA  ARG A  90      47.220  49.100  51.720  1.00  0.00           H
ATOM   1312  CB  ARG A  90      45.650  49.620  50.380  1.00  0.00           C
ATOM   1313  HB1 ARG A  90      46.000  48.930  49.610  1.00  0.00           H
ATOM   1314  HB2 ARG A  90      45.400  50.580  49.960  1.00  0.00           H
ATOM   1315  CG  ARG A  90      44.480  48.930  51.070  1.00  0.00           C
ATOM   1316  HG1 ARG A  90      43.910  49.780  51.460  1.00  0.00           H
ATOM   1317  HG2 ARG A  90      44.820  48.180  51.790  1.00  0.00           H
ATOM   1318  CD  ARG A  90      43.670  48.160  50.020  1.00  0.00           C
ATOM   1319  HD1 ARG A  90      43.230  48.910  49.360  1.00  0.00           H
ATOM   1320  HD2 ARG A  90      42.810  47.760  50.560  1.00  0.00           H
ATOM   1321  NE  ARG A  90      44.350  47.020  49.490  1.00  0.00           N
ATOM   1322  HE  ARG A  90      45.280  46.780  49.820  1.00  0.00           H
ATOM   1323  CZ  ARG A  90      43.820  46.120  48.730  1.00  0.00           C
ATOM   1324  NH1 ARG A  90      42.520  46.230  48.450  1.00  0.00           N
ATOM   1325 1HH1 ARG A  90      42.060  47.030  48.860  1.00  0.00           H
ATOM   1326 2HH1 ARG A  90      42.130  45.790  47.620  1.00  0.00           H
ATOM   1327  NH2 ARG A  90      44.580  45.170  48.350  1.00  0.00           N
ATOM   1328 1HH2 ARG A  90      45.510  45.370  48.690  1.00  0.00           H
ATOM   1329 2HH2 ARG A  90      44.400  44.670  47.490  1.00  0.00           H
ATOM   1330  C   ARG A  90      48.070  50.190  50.180  1.00  0.00           C
ATOM   1331  O   ARG A  90      48.680  49.240  49.640  1.00  0.00           O
ATOM   1332  N   ARG A  91      48.400  51.390  49.760  1.00  0.00           N
ATOM   1333  H   ARG A  91      47.830  52.130  50.140  1.00  0.00           H
ATOM   1334  CA  ARG A  91      49.530  51.820  48.850  1.00  0.00           C
ATOM   1335  HA  ARG A  91      49.290  51.620  47.810  1.00  0.00           H
ATOM   1336  CB  ARG A  91      49.660  53.290  48.790  1.00  0.00           C
ATOM   1337  HB1 ARG A  91      50.570  53.480  48.220  1.00  0.00           H
ATOM   1338  HB2 ARG A  91      49.660  53.670  49.810  1.00  0.00           H
ATOM   1339  CG  ARG A  91      48.540  53.870  47.950  1.00  0.00           C
ATOM   1340  HG1 ARG A  91      47.570  53.670  48.410  1.00  0.00           H
ATOM   1341  HG2 ARG A  91      48.540  53.450  46.940  1.00  0.00           H
ATOM   1342  CD  ARG A  91      48.570  55.370  47.760  1.00  0.00           C
ATOM   1343  HD1 ARG A  91      49.270  55.530  46.940  1.00  0.00           H
ATOM   1344  HD2 ARG A  91      48.800  55.880  48.700  1.00  0.00           H
ATOM   1345  NE  ARG A  91      47.190  55.750  47.320  1.00  0.00           N
ATOM   1346  HE  ARG A  91      46.730  55.210  46.600  1.00  0.00           H
ATOM   1347  CZ  ARG A  91      46.540  56.850  47.650  1.00  0.00           C
ATOM   1348  NH1 ARG A  91      47.030  57.800  48.350  1.00  0.00           N
ATOM   1349 1HH1 ARG A  91      47.960  57.770  48.740  1.00  0.00           H
ATOM   1350 2HH1 ARG A  91      46.510  58.650  48.530  1.00  0.00           H
ATOM   1351  NH2 ARG A  91      45.310  56.940  47.180  1.00  0.00           N
ATOM   1352 1HH2 ARG A  91      44.940  56.100  46.780  1.00  0.00           H
ATOM   1353 2HH2 ARG A  91      44.700  57.700  47.470  1.00  0.00           H
ATOM   1354  C   ARG A  91      50.950  51.160  49.210  1.00  0.00           C
ATOM   1355  O   ARG A  91      51.760  50.940  48.290  1.00  0.00           O
ATOM   1356  N   PRO A  92      51.230  50.730  50.440  1.00  0.00           N
ATOM   1357  CD  PRO A  92      50.770  51.260  51.700  1.00  0.00           C
ATOM   1358  HD1 PRO A  92      49.970  50.610  52.050  1.00  0.00           H
ATOM   1359  HD2 PRO A  92      50.430  52.290  51.590  1.00  0.00           H
ATOM   1360  CG  PRO A  92      51.980  51.240  52.670  1.00  0.00           C
ATOM   1361  HG1 PRO A  92      51.610  51.310  53.700  1.00  0.00           H
ATOM   1362  HG2 PRO A  92      52.600  52.120  52.510  1.00  0.00           H
ATOM   1363  CB  PRO A  92      52.660  49.900  52.270  1.00  0.00           C
ATOM   1364  HB1 PRO A  92      52.230  48.990  52.680  1.00  0.00           H
ATOM   1365  HB2 PRO A  92      53.710  49.890  52.570  1.00  0.00           H
ATOM   1366  CA  PRO A  92      52.480  49.950  50.780  1.00  0.00           C
ATOM   1367  HA  PRO A  92      53.310  50.440  50.260  1.00  0.00           H
ATOM   1368  C   PRO A  92      52.470  48.490  50.310  1.00  0.00           C
ATOM   1369  O   PRO A  92      53.550  47.850  50.220  1.00  0.00           O
ATOM   1370  N   GLU A  93      51.270  47.940  49.880  1.00  0.00           N
ATOM   1371  H   GLU A  93      50.490  48.580  49.860  1.00  0.00           H
ATOM   1372  CA  GLU A  93      51.110  46.540  49.480  1.00  0.00           C
ATOM   1373  HA  GLU A  93      51.590  45.930  50.250  1.00  0.00           H
ATOM   1374  CB  GLU A  93      49.640  46.130  49.410  1.00  0.00           C
ATOM   1375  HB1 GLU A  93      49.510  45.160  48.930  1.00  0.00           H
ATOM   1376  HB2 GLU A  93      49.120  46.810  48.730  1.00  0.00           H
ATOM   1377  CG  GLU A  93      48.850  46.240  50.740  1.00  0.00           C
ATOM   1378  HG1 GLU A  93      49.050  47.210  51.200  1.00  0.00           H
ATOM   1379  HG2 GLU A  93      49.140  45.390  51.360  1.00  0.00           H
ATOM   1380  CD  GLU A  93      47.380  46.340  50.560  1.00  0.00           C
ATOM   1381  OE1 GLU A  93      46.890  45.880  49.510  1.00  0.00           O
ATOM   1382  OE2 GLU A  93      46.760  46.560  51.620  1.00  0.00           O
ATOM   1383  C   GLU A  93      51.790  46.300  48.150  1.00  0.00           C
ATOM   1384  O   GLU A  93      52.110  45.190  47.770  1.00  0.00           O
ATOM   1385  N   VAL A  94      52.040  47.380  47.440  1.00  0.00           N
ATOM   1386  H   VAL A  94      51.750  48.260  47.830  1.00  0.00           H
ATOM   1387  CA  VAL A  94      52.790  47.400  46.140  1.00  0.00           C
ATOM   1388  HA  VAL A  94      52.260  46.660  45.530  1.00  0.00           H
ATOM   1389  CB  VAL A  94      52.670  48.830  45.610  1.00  0.00           C
ATOM   1390  HB  VAL A  94      52.700  49.540  46.440  1.00  0.00           H
ATOM   1391  CG1 VAL A  94      53.650  49.190  44.500  1.00  0.00           C
ATOM   1392 1HG1 VAL A  94      53.200  49.960  43.870  1.00  0.00           H
ATOM   1393 2HG1 VAL A  94      54.500  49.590  45.050  1.00  0.00           H
ATOM   1394 3HG1 VAL A  94      53.680  48.300  43.870  1.00  0.00           H
ATOM   1395  CG2 VAL A  94      51.260  48.840  44.890  1.00  0.00           C
ATOM   1396 1HG2 VAL A  94      51.200  49.830  44.430  1.00  0.00           H
ATOM   1397 2HG2 VAL A  94      51.110  48.100  44.100  1.00  0.00           H
ATOM   1398 3HG2 VAL A  94      50.540  48.650  45.690  1.00  0.00           H
ATOM   1399  C   VAL A  94      54.220  47.000  46.330  1.00  0.00           C
ATOM   1400  O   VAL A  94      54.720  46.380  45.410  1.00  0.00           O
ATOM   1401  N   ASP A  95      54.840  47.160  47.480  1.00  0.00           N
ATOM   1402  H   ASP A  95      54.410  47.710  48.210  1.00  0.00           H
ATOM   1403  CA  ASP A  95      56.270  46.910  47.560  1.00  0.00           C
ATOM   1404  HA  ASP A  95      56.700  47.490  46.750  1.00  0.00           H
ATOM   1405  CB  ASP A  95      56.700  47.470  48.970  1.00  0.00           C
ATOM   1406  HB1 ASP A  95      57.750  47.250  49.120  1.00  0.00           H
ATOM   1407  HB2 ASP A  95      56.110  46.840  49.650  1.00  0.00           H
ATOM   1408  CG  ASP A  95      56.450  48.950  49.260  1.00  0.00           C
ATOM   1409  OD1 ASP A  95      56.010  49.700  48.380  1.00  0.00           O
ATOM   1410  OD2 ASP A  95      56.680  49.420  50.380  1.00  0.00           O
ATOM   1411  C   ASP A  95      56.750  45.470  47.240  1.00  0.00           C
ATOM   1412  O   ASP A  95      57.610  45.250  46.380  1.00  0.00           O
ATOM   1413  N   GLY A  96      56.060  44.490  47.880  1.00  0.00           N
ATOM   1414  H   GLY A  96      55.250  44.810  48.390  1.00  0.00           H
ATOM   1415  CA  GLY A  96      56.350  43.090  47.820  1.00  0.00           C
ATOM   1416  HA1 GLY A  96      55.890  42.510  48.620  1.00  0.00           H
ATOM   1417  HA2 GLY A  96      57.430  43.040  47.950  1.00  0.00           H
ATOM   1418  C   GLY A  96      55.950  42.420  46.460  1.00  0.00           C
ATOM   1419  O   GLY A  96      56.810  41.730  45.830  1.00  0.00           O
ATOM   1420  N   VAL A  97      54.840  42.910  45.900  1.00  0.00           N
ATOM   1421  H   VAL A  97      54.260  43.400  46.560  1.00  0.00           H
ATOM   1422  CA  VAL A  97      54.320  42.640  44.490  1.00  0.00           C
ATOM   1423  HA  VAL A  97      54.180  41.580  44.290  1.00  0.00           H
ATOM   1424  CB  VAL A  97      52.940  43.290  44.230  1.00  0.00           C
ATOM   1425  HB  VAL A  97      53.060  44.370  44.250  1.00  0.00           H
ATOM   1426  CG1 VAL A  97      52.470  43.100  42.740  1.00  0.00           C
ATOM   1427 1HG1 VAL A  97      51.440  43.450  42.630  1.00  0.00           H
ATOM   1428 2HG1 VAL A  97      53.090  43.700  42.060  1.00  0.00           H
ATOM   1429 3HG1 VAL A  97      52.440  42.060  42.430  1.00  0.00           H
ATOM   1430  CG2 VAL A  97      51.900  42.780  45.240  1.00  0.00           C
ATOM   1431 1HG2 VAL A  97      52.340  42.930  46.230  1.00  0.00           H
ATOM   1432 2HG2 VAL A  97      51.090  43.510  45.120  1.00  0.00           H
ATOM   1433 3HG2 VAL A  97      51.670  41.770  44.890  1.00  0.00           H
ATOM   1434  C   VAL A  97      55.290  43.220  43.470  1.00  0.00           C
ATOM   1435  O   VAL A  97      55.410  42.660  42.430  1.00  0.00           O
ATOM   1436  N   ARG A  98      55.810  44.460  43.770  1.00  0.00           N
ATOM   1437  H   ARG A  98      55.700  44.930  44.660  1.00  0.00           H
ATOM   1438  CA  ARG A  98      56.720  45.030  42.750  1.00  0.00           C
ATOM   1439  HA  ARG A  98      56.070  45.070  41.870  1.00  0.00           H
ATOM   1440  CB  ARG A  98      57.210  46.500  43.030  1.00  0.00           C
ATOM   1441  HB1 ARG A  98      58.070  46.500  43.690  1.00  0.00           H
ATOM   1442  HB2 ARG A  98      56.370  47.100  43.370  1.00  0.00           H
ATOM   1443  CG  ARG A  98      57.590  47.240  41.760  1.00  0.00           C
ATOM   1444  HG1 ARG A  98      56.870  47.100  40.950  1.00  0.00           H
ATOM   1445  HG2 ARG A  98      58.520  46.850  41.340  1.00  0.00           H
ATOM   1446  CD  ARG A  98      57.840  48.680  42.070  1.00  0.00           C
ATOM   1447  HD1 ARG A  98      56.930  49.200  42.360  1.00  0.00           H
ATOM   1448  HD2 ARG A  98      58.210  49.200  41.190  1.00  0.00           H
ATOM   1449  NE  ARG A  98      58.980  48.880  43.050  1.00  0.00           N
ATOM   1450  HE  ARG A  98      59.320  48.000  43.390  1.00  0.00           H
ATOM   1451  CZ  ARG A  98      59.640  49.990  43.370  1.00  0.00           C
ATOM   1452  NH1 ARG A  98      60.700  49.910  44.150  1.00  0.00           N
ATOM   1453 1HH1 ARG A  98      61.070  49.020  44.430  1.00  0.00           H
ATOM   1454 2HH1 ARG A  98      61.240  50.740  44.310  1.00  0.00           H
ATOM   1455  NH2 ARG A  98      59.290  51.110  42.960  1.00  0.00           N
ATOM   1456 1HH2 ARG A  98      58.530  51.220  42.310  1.00  0.00           H
ATOM   1457 2HH2 ARG A  98      59.850  51.870  43.330  1.00  0.00           H
ATOM   1458  C   ARG A  98      57.920  44.100  42.350  1.00  0.00           C
ATOM   1459  O   ARG A  98      58.240  43.890  41.170  1.00  0.00           O
ATOM   1460  N   LYS A  99      58.560  43.650  43.450  1.00  0.00           N
ATOM   1461  H   LYS A  99      58.190  43.970  44.330  1.00  0.00           H
ATOM   1462  CA  LYS A  99      59.650  42.640  43.380  1.00  0.00           C
ATOM   1463  HA  LYS A  99      60.330  42.930  42.580  1.00  0.00           H
ATOM   1464  CB  LYS A  99      60.350  42.450  44.770  1.00  0.00           C
ATOM   1465  HB1 LYS A  99      61.090  41.650  44.740  1.00  0.00           H
ATOM   1466  HB2 LYS A  99      59.490  42.220  45.390  1.00  0.00           H
ATOM   1467  CG  LYS A  99      60.990  43.650  45.490  1.00  0.00           C
ATOM   1468  HG1 LYS A  99      60.200  44.360  45.740  1.00  0.00           H
ATOM   1469  HG2 LYS A  99      61.770  44.100  44.880  1.00  0.00           H
ATOM   1470  CD  LYS A  99      61.580  43.140  46.730  1.00  0.00           C
ATOM   1471  HD1 LYS A  99      62.400  42.460  46.480  1.00  0.00           H
ATOM   1472  HD2 LYS A  99      60.880  42.600  47.370  1.00  0.00           H
ATOM   1473  CE  LYS A  99      62.040  44.320  47.560  1.00  0.00           C
ATOM   1474  HE1 LYS A  99      61.230  45.050  47.540  1.00  0.00           H
ATOM   1475  HE2 LYS A  99      62.870  44.770  47.020  1.00  0.00           H
ATOM   1476  NZ  LYS A  99      62.350  43.920  48.960  1.00  0.00           N
ATOM   1477  HZ1 LYS A  99      61.580  43.390  49.320  1.00  0.00           H
ATOM   1478  HZ2 LYS A  99      63.250  43.490  49.130  1.00  0.00           H
ATOM   1479  HZ3 LYS A  99      62.300  44.760  49.520  1.00  0.00           H
ATOM   1480  C   LYS A  99      59.170  41.330  42.880  1.00  0.00           C
ATOM   1481  O   LYS A  99      59.960  40.730  42.150  1.00  0.00           O
ATOM   1482  N   ALA A 100      57.890  40.890  43.110  1.00  0.00           N
ATOM   1483  H   ALA A 100      57.270  41.480  43.640  1.00  0.00           H
ATOM   1484  CA  ALA A 100      57.490  39.520  42.680  1.00  0.00           C
ATOM   1485  HA  ALA A 100      58.290  38.870  43.050  1.00  0.00           H
ATOM   1486  CB  ALA A 100      56.270  39.140  43.470  1.00  0.00           C
ATOM   1487  HB1 ALA A 100      55.500  39.780  43.030  1.00  0.00           H
ATOM   1488  HB2 ALA A 100      55.920  38.110  43.440  1.00  0.00           H
ATOM   1489  HB3 ALA A 100      56.360  39.460  44.510  1.00  0.00           H
ATOM   1490  C   ALA A 100      57.260  39.410  41.160  1.00  0.00           C
ATOM   1491  O   ALA A 100      57.700  38.430  40.520  1.00  0.00           O
ATOM   1492  N   LEU A 101      56.820  40.510  40.510  1.00  0.00           N
ATOM   1493  H   LEU A 101      56.300  41.190  41.050  1.00  0.00           H
ATOM   1494  CA  LEU A 101      56.600  40.560  39.050  1.00  0.00           C
ATOM   1495  HA  LEU A 101      56.370  39.530  38.780  1.00  0.00           H
ATOM   1496  CB  LEU A 101      55.320  41.480  38.770  1.00  0.00           C
ATOM   1497  HB1 LEU A 101      55.070  41.410  37.720  1.00  0.00           H
ATOM   1498  HB2 LEU A 101      55.580  42.530  38.950  1.00  0.00           H
ATOM   1499  CG  LEU A 101      54.040  41.230  39.540  1.00  0.00           C
ATOM   1500  HG  LEU A 101      54.260  41.190  40.600  1.00  0.00           H
ATOM   1501  CD1 LEU A 101      53.010  42.390  39.360  1.00  0.00           C
ATOM   1502 1HD1 LEU A 101      53.460  43.280  39.810  1.00  0.00           H
ATOM   1503 2HD1 LEU A 101      52.670  42.410  38.320  1.00  0.00           H
ATOM   1504 3HD1 LEU A 101      52.100  42.110  39.900  1.00  0.00           H
ATOM   1505  CD2 LEU A 101      53.460  39.860  39.140  1.00  0.00           C
ATOM   1506 1HD2 LEU A 101      53.450  39.660  38.070  1.00  0.00           H
ATOM   1507 2HD2 LEU A 101      53.950  39.120  39.760  1.00  0.00           H
ATOM   1508 3HD2 LEU A 101      52.410  39.890  39.450  1.00  0.00           H
ATOM   1509  C   LEU A 101      57.810  41.030  38.220  1.00  0.00           C
ATOM   1510  O   LEU A 101      57.950  40.630  37.060  1.00  0.00           O
ATOM   1511  N   GLN A 102      58.730  41.770  38.890  1.00  0.00           N
ATOM   1512  H   GLN A 102      58.380  42.120  39.770  1.00  0.00           H
ATOM   1513  CA  GLN A 102      60.140  41.980  38.530  1.00  0.00           C
ATOM   1514  HA  GLN A 102      60.200  42.480  37.570  1.00  0.00           H
ATOM   1515  CB  GLN A 102      60.870  42.800  39.570  1.00  0.00           C
ATOM   1516  HB1 GLN A 102      61.920  42.600  39.380  1.00  0.00           H
ATOM   1517  HB2 GLN A 102      60.550  42.560  40.590  1.00  0.00           H
ATOM   1518  CG  GLN A 102      60.770  44.340  39.310  1.00  0.00           C
ATOM   1519  HG1 GLN A 102      59.720  44.610  39.180  1.00  0.00           H
ATOM   1520  HG2 GLN A 102      61.220  44.540  38.340  1.00  0.00           H
ATOM   1521  CD  GLN A 102      61.370  45.140  40.500  1.00  0.00           C
ATOM   1522  OE1 GLN A 102      61.900  44.670  41.510  1.00  0.00           O
ATOM   1523  NE2 GLN A 102      61.340  46.460  40.320  1.00  0.00           N
ATOM   1524 1HE2 GLN A 102      60.950  46.890  39.490  1.00  0.00           H
ATOM   1525 2HE2 GLN A 102      61.780  46.980  41.080  1.00  0.00           H
ATOM   1526  C   GLN A 102      60.820  40.570  38.440  1.00  0.00           C
ATOM   1527  O   GLN A 102      61.440  40.240  37.410  1.00  0.00           O
ATOM   1528  N   ASP A 103      60.710  39.760  39.470  1.00  0.00           N
ATOM   1529  H   ASP A 103      60.250  40.010  40.340  1.00  0.00           H
ATOM   1530  CA  ASP A 103      61.300  38.360  39.370  1.00  0.00           C
ATOM   1531  HA  ASP A 103      62.300  38.500  38.980  1.00  0.00           H
ATOM   1532  CB  ASP A 103      61.370  37.630  40.730  1.00  0.00           C
ATOM   1533  HB1 ASP A 103      61.730  36.640  40.460  1.00  0.00           H
ATOM   1534  HB2 ASP A 103      60.400  37.600  41.230  1.00  0.00           H
ATOM   1535  CG  ASP A 103      62.320  38.230  41.750  1.00  0.00           C
ATOM   1536  OD1 ASP A 103      63.430  38.790  41.380  1.00  0.00           O
ATOM   1537  OD2 ASP A 103      62.060  38.110  42.950  1.00  0.00           O
ATOM   1538  C   ASP A 103      60.610  37.470  38.350  1.00  0.00           C
ATOM   1539  O   ASP A 103      61.340  36.640  37.750  1.00  0.00           O
ATOM   1540  N   LEU A 104      59.290  37.650  38.070  1.00  0.00           N
ATOM   1541  H   LEU A 104      58.740  38.240  38.690  1.00  0.00           H
ATOM   1542  CA  LEU A 104      58.570  36.900  37.010  1.00  0.00           C
ATOM   1543  HA  LEU A 104      58.920  35.870  37.100  1.00  0.00           H
ATOM   1544  CB  LEU A 104      57.070  36.920  37.190  1.00  0.00           C
ATOM   1545  HB1 LEU A 104      56.580  36.730  36.230  1.00  0.00           H
ATOM   1546  HB2 LEU A 104      56.870  37.950  37.490  1.00  0.00           H
ATOM   1547  CG  LEU A 104      56.490  36.010  38.280  1.00  0.00           C
ATOM   1548  HG  LEU A 104      56.880  36.420  39.210  1.00  0.00           H
ATOM   1549  CD1 LEU A 104      54.930  36.080  38.370  1.00  0.00           C
ATOM   1550 1HD1 LEU A 104      54.700  35.790  39.400  1.00  0.00           H
ATOM   1551 2HD1 LEU A 104      54.570  37.100  38.350  1.00  0.00           H
ATOM   1552 3HD1 LEU A 104      54.530  35.400  37.620  1.00  0.00           H
ATOM   1553  CD2 LEU A 104      56.910  34.580  37.980  1.00  0.00           C
ATOM   1554 1HD2 LEU A 104      56.820  34.370  36.910  1.00  0.00           H
ATOM   1555 2HD2 LEU A 104      57.950  34.340  38.210  1.00  0.00           H
ATOM   1556 3HD2 LEU A 104      56.250  33.890  38.500  1.00  0.00           H
ATOM   1557  C   LEU A 104      58.870  37.400  35.640  1.00  0.00           C
ATOM   1558  O   LEU A 104      58.570  36.770  34.600  1.00  0.00           O
ATOM   1559  N   GLY A 105      59.590  38.500  35.550  1.00  0.00           N
ATOM   1560  H   GLY A 105      59.770  38.880  36.470  1.00  0.00           H
ATOM   1561  CA  GLY A 105      60.230  39.050  34.320  1.00  0.00           C
ATOM   1562  HA1 GLY A 105      60.790  38.300  33.760  1.00  0.00           H
ATOM   1563  HA2 GLY A 105      61.050  39.680  34.680  1.00  0.00           H
ATOM   1564  C   GLY A 105      59.330  39.870  33.390  1.00  0.00           C
ATOM   1565  O   GLY A 105      59.460  39.740  32.190  1.00  0.00           O
ATOM   1566  N   LEU A 106      58.370  40.550  33.980  1.00  0.00           N
ATOM   1567  H   LEU A 106      58.300  40.620  34.990  1.00  0.00           H
ATOM   1568  CA  LEU A 106      57.500  41.470  33.220  1.00  0.00           C
ATOM   1569  HA  LEU A 106      57.360  41.090  32.200  1.00  0.00           H
ATOM   1570  CB  LEU A 106      56.070  41.340  33.730  1.00  0.00           C
ATOM   1571  HB1 LEU A 106      55.420  41.940  33.080  1.00  0.00           H
ATOM   1572  HB2 LEU A 106      55.980  41.940  34.640  1.00  0.00           H
ATOM   1573  CG  LEU A 106      55.450  39.900  33.880  1.00  0.00           C
ATOM   1574  HG  LEU A 106      56.200  39.120  33.790  1.00  0.00           H
ATOM   1575  CD1 LEU A 106      54.840  39.860  35.220  1.00  0.00           C
ATOM   1576 1HD1 LEU A 106      54.390  38.870  35.310  1.00  0.00           H
ATOM   1577 2HD1 LEU A 106      55.690  39.920  35.900  1.00  0.00           H
ATOM   1578 3HD1 LEU A 106      54.070  40.590  35.460  1.00  0.00           H
ATOM   1579  CD2 LEU A 106      54.470  39.530  32.730  1.00  0.00           C
ATOM   1580 1HD2 LEU A 106      54.090  38.530  32.900  1.00  0.00           H
ATOM   1581 2HD2 LEU A 106      53.680  40.260  32.570  1.00  0.00           H
ATOM   1582 3HD2 LEU A 106      55.100  39.440  31.840  1.00  0.00           H
ATOM   1583  C   LEU A 106      57.960  42.870  33.150  1.00  0.00           C
ATOM   1584  O   LEU A 106      58.740  43.300  34.070  1.00  0.00           O
ATOM   1585  N   ARG A 107      57.570  43.620  32.150  1.00  0.00           N
ATOM   1586  H   ARG A 107      56.840  43.240  31.560  1.00  0.00           H
ATOM   1587  CA  ARG A 107      57.810  45.070  32.100  1.00  0.00           C
ATOM   1588  HA  ARG A 107      58.850  45.270  32.310  1.00  0.00           H
ATOM   1589  CB  ARG A 107      57.490  45.630  30.680  1.00  0.00           C
ATOM   1590  HB1 ARG A 107      56.420  45.510  30.500  1.00  0.00           H
ATOM   1591  HB2 ARG A 107      58.100  45.080  29.960  1.00  0.00           H
ATOM   1592  CG  ARG A 107      58.010  47.060  30.530  1.00  0.00           C
ATOM   1593  HG1 ARG A 107      59.100  47.110  30.520  1.00  0.00           H
ATOM   1594  HG2 ARG A 107      57.730  47.630  31.410  1.00  0.00           H
ATOM   1595  CD  ARG A 107      57.310  47.790  29.370  1.00  0.00           C
ATOM   1596  HD1 ARG A 107      56.250  47.930  29.560  1.00  0.00           H
ATOM   1597  HD2 ARG A 107      57.540  47.310  28.420  1.00  0.00           H
ATOM   1598  NE  ARG A 107      57.910  49.140  29.240  1.00  0.00           N
ATOM   1599  HE  ARG A 107      58.330  49.480  30.090  1.00  0.00           H
ATOM   1600  CZ  ARG A 107      58.010  49.840  28.120  1.00  0.00           C
ATOM   1601  NH1 ARG A 107      58.570  51.040  28.260  1.00  0.00           N
ATOM   1602 1HH1 ARG A 107      59.010  51.350  29.120  1.00  0.00           H
ATOM   1603 2HH1 ARG A 107      58.630  51.700  27.500  1.00  0.00           H
ATOM   1604  NH2 ARG A 107      57.500  49.500  26.980  1.00  0.00           N
ATOM   1605 1HH2 ARG A 107      56.890  48.690  27.000  1.00  0.00           H
ATOM   1606 2HH2 ARG A 107      57.630  49.970  26.100  1.00  0.00           H
ATOM   1607  C   ARG A 107      56.940  45.680  33.200  1.00  0.00           C
ATOM   1608  O   ARG A 107      55.700  45.610  33.090  1.00  0.00           O
ATOM   1609  N   ILE A 108      57.590  46.350  34.150  1.00  0.00           N
ATOM   1610  H   ILE A 108      58.590  46.300  34.280  1.00  0.00           H
ATOM   1611  CA  ILE A 108      56.910  47.130  35.200  1.00  0.00           C
ATOM   1612  HA  ILE A 108      55.970  46.630  35.450  1.00  0.00           H
ATOM   1613  CB  ILE A 108      57.880  47.240  36.460  1.00  0.00           C
ATOM   1614  HB  ILE A 108      58.730  47.760  36.020  1.00  0.00           H
ATOM   1615  CG2 ILE A 108      57.310  48.120  37.530  1.00  0.00           C
ATOM   1616 1HG2 ILE A 108      56.260  47.970  37.770  1.00  0.00           H
ATOM   1617 2HG2 ILE A 108      57.880  48.050  38.460  1.00  0.00           H
ATOM   1618 3HG2 ILE A 108      57.400  49.190  37.320  1.00  0.00           H
ATOM   1619  CG1 ILE A 108      58.330  45.890  37.100  1.00  0.00           C
ATOM   1620 1HG1 ILE A 108      59.010  46.220  37.880  1.00  0.00           H
ATOM   1621 2HG1 ILE A 108      58.750  45.340  36.260  1.00  0.00           H
ATOM   1622  CD  ILE A 108      57.230  44.950  37.660  1.00  0.00           C
ATOM   1623  HD1 ILE A 108      57.550  43.910  37.660  1.00  0.00           H
ATOM   1624  HD2 ILE A 108      56.900  45.260  38.650  1.00  0.00           H
ATOM   1625  HD3 ILE A 108      56.340  45.080  37.040  1.00  0.00           H
ATOM   1626  C   ILE A 108      56.560  48.520  34.640  1.00  0.00           C
ATOM   1627  O   ILE A 108      57.370  49.280  34.160  1.00  0.00           O
ATOM   1628  N   VAL A 109      55.330  48.850  34.810  1.00  0.00           N
ATOM   1629  H   VAL A 109      54.660  48.120  35.030  1.00  0.00           H
ATOM   1630  CA  VAL A 109      54.910  50.300  34.740  1.00  0.00           C
ATOM   1631  HA  VAL A 109      55.830  50.870  34.670  1.00  0.00           H
ATOM   1632  CB  VAL A 109      53.970  50.500  33.510  1.00  0.00           C
ATOM   1633  HB  VAL A 109      53.070  49.900  33.580  1.00  0.00           H
ATOM   1634  CG1 VAL A 109      53.680  51.970  33.260  1.00  0.00           C
ATOM   1635 1HG1 VAL A 109      53.430  52.100  32.200  1.00  0.00           H
ATOM   1636 2HG1 VAL A 109      52.800  52.300  33.800  1.00  0.00           H
ATOM   1637 3HG1 VAL A 109      54.510  52.650  33.460  1.00  0.00           H
ATOM   1638  CG2 VAL A 109      54.750  50.020  32.260  1.00  0.00           C
ATOM   1639 1HG2 VAL A 109      55.680  50.570  32.120  1.00  0.00           H
ATOM   1640 2HG2 VAL A 109      54.930  48.950  32.360  1.00  0.00           H
ATOM   1641 3HG2 VAL A 109      54.170  50.090  31.340  1.00  0.00           H
ATOM   1642  C   VAL A 109      54.220  50.730  36.140  1.00  0.00           C
ATOM   1643  O   VAL A 109      53.360  50.040  36.640  1.00  0.00           O
ATOM   1644  N   GLU A 110      54.540  51.900  36.670  1.00  0.00           N
ATOM   1645  H   GLU A 110      55.340  52.400  36.310  1.00  0.00           H
ATOM   1646  CA  GLU A 110      54.050  52.300  38.010  1.00  0.00           C
ATOM   1647  HA  GLU A 110      53.440  51.480  38.370  1.00  0.00           H
ATOM   1648  CB  GLU A 110      55.280  52.450  38.890  1.00  0.00           C
ATOM   1649  HB1 GLU A 110      54.970  53.050  39.750  1.00  0.00           H
ATOM   1650  HB2 GLU A 110      56.000  53.000  38.290  1.00  0.00           H
ATOM   1651  CG  GLU A 110      55.950  51.150  39.390  1.00  0.00           C
ATOM   1652  HG1 GLU A 110      56.110  50.470  38.560  1.00  0.00           H
ATOM   1653  HG2 GLU A 110      55.280  50.770  40.160  1.00  0.00           H
ATOM   1654  CD  GLU A 110      57.240  51.530  39.980  1.00  0.00           C
ATOM   1655  OE1 GLU A 110      57.240  51.740  41.210  1.00  0.00           O
ATOM   1656  OE2 GLU A 110      58.280  51.530  39.340  1.00  0.00           O
ATOM   1657  C   GLU A 110      53.200  53.570  37.760  1.00  0.00           C
ATOM   1658  O   GLU A 110      53.700  54.540  37.130  1.00  0.00           O
ATOM   1659  N   ILE A 111      52.030  53.590  38.460  1.00  0.00           N
ATOM   1660  H   ILE A 111      51.620  52.730  38.790  1.00  0.00           H
ATOM   1661  CA  ILE A 111      51.290  54.830  38.730  1.00  0.00           C
ATOM   1662  HA  ILE A 111      51.350  55.320  37.760  1.00  0.00           H
ATOM   1663  CB  ILE A 111      49.780  54.510  38.890  1.00  0.00           C
ATOM   1664  HB  ILE A 111      49.550  54.130  39.890  1.00  0.00           H
ATOM   1665  CG2 ILE A 111      49.070  55.830  38.750  1.00  0.00           C
ATOM   1666 1HG2 ILE A 111      48.020  55.820  38.460  1.00  0.00           H
ATOM   1667 2HG2 ILE A 111      49.180  56.250  39.760  1.00  0.00           H
ATOM   1668 3HG2 ILE A 111      49.470  56.470  37.970  1.00  0.00           H
ATOM   1669  CG1 ILE A 111      49.240  53.550  37.790  1.00  0.00           C
ATOM   1670 1HG1 ILE A 111      49.780  52.600  37.850  1.00  0.00           H
ATOM   1671 2HG1 ILE A 111      49.510  53.890  36.790  1.00  0.00           H
ATOM   1672  CD  ILE A 111      47.760  53.120  38.070  1.00  0.00           C
ATOM   1673  HD1 ILE A 111      47.110  53.970  37.840  1.00  0.00           H
ATOM   1674  HD2 ILE A 111      47.500  52.390  37.310  1.00  0.00           H
ATOM   1675  HD3 ILE A 111      47.640  52.790  39.100  1.00  0.00           H
ATOM   1676  C   ILE A 111      51.950  55.550  39.870  1.00  0.00           C
ATOM   1677  O   ILE A 111      51.560  55.420  41.010  1.00  0.00           O
ATOM   1678  N   GLY A 112      52.890  56.430  39.580  1.00  0.00           N
ATOM   1679  H   GLY A 112      53.130  56.470  38.600  1.00  0.00           H
ATOM   1680  CA  GLY A 112      53.500  57.380  40.520  1.00  0.00           C
ATOM   1681  HA1 GLY A 112      54.510  57.710  40.310  1.00  0.00           H
ATOM   1682  HA2 GLY A 112      53.510  56.990  41.540  1.00  0.00           H
ATOM   1683  C   GLY A 112      52.690  58.620  40.690  1.00  0.00           C
ATOM   1684  O   GLY A 112      53.220  59.530  41.370  1.00  0.00           O
ATOM   1685  N   ASP A 113      51.560  58.850  40.030  1.00  0.00           N
ATOM   1686  H   ASP A 113      51.140  58.080  39.530  1.00  0.00           H
ATOM   1687  CA  ASP A 113      50.880  60.140  40.040  1.00  0.00           C
ATOM   1688  HA  ASP A 113      51.580  60.960  39.890  1.00  0.00           H
ATOM   1689  CB  ASP A 113      49.870  60.180  38.850  1.00  0.00           C
ATOM   1690  HB1 ASP A 113      49.170  59.350  38.910  1.00  0.00           H
ATOM   1691  HB2 ASP A 113      50.460  60.020  37.950  1.00  0.00           H
ATOM   1692  CG  ASP A 113      49.100  61.500  38.770  1.00  0.00           C
ATOM   1693  OD1 ASP A 113      49.100  62.330  39.710  1.00  0.00           O
ATOM   1694  OD2 ASP A 113      48.530  61.770  37.640  1.00  0.00           O
ATOM   1695  C   ASP A 113      50.120  60.370  41.400  1.00  0.00           C
ATOM   1696  O   ASP A 113      49.270  59.580  41.810  1.00  0.00           O
ATOM   1697  N   GLU A 114      50.500  61.450  42.110  1.00  0.00           N
ATOM   1698  H   GLU A 114      50.970  62.150  41.560  1.00  0.00           H
ATOM   1699  CA  GLU A 114      49.900  61.720  43.400  1.00  0.00           C
ATOM   1700  HA  GLU A 114      49.930  60.760  43.910  1.00  0.00           H
ATOM   1701  CB  GLU A 114      50.760  62.760  44.290  1.00  0.00           C
ATOM   1702  HB1 GLU A 114      51.770  62.360  44.450  1.00  0.00           H
ATOM   1703  HB2 GLU A 114      50.310  62.990  45.250  1.00  0.00           H
ATOM   1704  CG  GLU A 114      51.060  64.180  43.750  1.00  0.00           C
ATOM   1705  HG1 GLU A 114      51.440  64.790  44.570  1.00  0.00           H
ATOM   1706  HG2 GLU A 114      50.160  64.700  43.410  1.00  0.00           H
ATOM   1707  CD  GLU A 114      52.180  64.180  42.660  1.00  0.00           C
ATOM   1708  OE1 GLU A 114      53.270  64.700  42.960  1.00  0.00           O
ATOM   1709  OE2 GLU A 114      52.030  63.590  41.550  1.00  0.00           O
ATOM   1710  C   GLU A 114      48.410  62.190  43.330  1.00  0.00           C
ATOM   1711  O   GLU A 114      47.830  62.350  44.440  1.00  0.00           O
ATOM   1712  N   ASN A 115      47.720  62.140  42.220  1.00  0.00           N
ATOM   1713  H   ASN A 115      48.300  61.850  41.440  1.00  0.00           H
ATOM   1714  CA  ASN A 115      46.300  62.330  42.060  1.00  0.00           C
ATOM   1715  HA  ASN A 115      45.860  62.510  43.040  1.00  0.00           H
ATOM   1716  CB  ASN A 115      45.950  63.620  41.300  1.00  0.00           C
ATOM   1717  HB1 ASN A 115      44.920  63.600  40.960  1.00  0.00           H
ATOM   1718  HB2 ASN A 115      46.510  63.660  40.360  1.00  0.00           H
ATOM   1719  CG  ASN A 115      46.270  64.900  42.050  1.00  0.00           C
ATOM   1720  OD1 ASN A 115      45.390  65.480  42.670  1.00  0.00           O
ATOM   1721  ND2 ASN A 115      47.490  65.480  41.940  1.00  0.00           N
ATOM   1722 1HD2 ASN A 115      48.360  65.090  41.620  1.00  0.00           H
ATOM   1723 2HD2 ASN A 115      47.510  66.470  42.150  1.00  0.00           H
ATOM   1724  C   ASN A 115      45.520  61.170  41.430  1.00  0.00           C
ATOM   1725  O   ASN A 115      44.330  61.150  41.400  1.00  0.00           O
ATOM   1726  N   ALA A 116      46.250  60.180  40.840  1.00  0.00           N
ATOM   1727  H   ALA A 116      47.250  60.330  40.800  1.00  0.00           H
ATOM   1728  CA  ALA A 116      45.680  58.930  40.310  1.00  0.00           C
ATOM   1729  HA  ALA A 116      44.800  59.180  39.710  1.00  0.00           H
ATOM   1730  CB  ALA A 116      46.670  58.270  39.410  1.00  0.00           C
ATOM   1731  HB1 ALA A 116      46.330  57.270  39.140  1.00  0.00           H
ATOM   1732  HB2 ALA A 116      46.770  58.930  38.550  1.00  0.00           H
ATOM   1733  HB3 ALA A 116      47.640  58.090  39.880  1.00  0.00           H
ATOM   1734  C   ALA A 116      45.270  57.950  41.430  1.00  0.00           C
ATOM   1735  O   ALA A 116      46.030  57.610  42.270  1.00  0.00           O
ATOM   1736  N   THR A 117      44.010  57.500  41.370  1.00  0.00           N
ATOM   1737  H   THR A 117      43.460  57.720  40.550  1.00  0.00           H
ATOM   1738  CA  THR A 117      43.530  56.290  42.210  1.00  0.00           C
ATOM   1739  HA  THR A 117      44.400  55.930  42.750  1.00  0.00           H
ATOM   1740  CB  THR A 117      42.610  56.640  43.370  1.00  0.00           C
ATOM   1741  HB  THR A 117      42.420  55.750  43.960  1.00  0.00           H
ATOM   1742  CG2 THR A 117      43.270  57.640  44.320  1.00  0.00           C
ATOM   1743 1HG2 THR A 117      44.190  57.160  44.650  1.00  0.00           H
ATOM   1744 2HG2 THR A 117      43.440  58.540  43.730  1.00  0.00           H
ATOM   1745 3HG2 THR A 117      42.750  57.810  45.270  1.00  0.00           H
ATOM   1746  OG1 THR A 117      41.360  57.050  42.920  1.00  0.00           O
ATOM   1747  HG1 THR A 117      40.780  56.340  43.190  1.00  0.00           H
ATOM   1748  C   THR A 117      43.020  55.220  41.300  1.00  0.00           C
ATOM   1749  O   THR A 117      42.220  55.450  40.400  1.00  0.00           O
ATOM   1750  N   LEU A 118      43.530  53.970  41.460  1.00  0.00           N
ATOM   1751  H   LEU A 118      44.330  53.840  42.060  1.00  0.00           H
ATOM   1752  CA  LEU A 118      43.090  52.850  40.730  1.00  0.00           C
ATOM   1753  HA  LEU A 118      42.060  53.000  40.390  1.00  0.00           H
ATOM   1754  CB  LEU A 118      44.000  52.750  39.440  1.00  0.00           C
ATOM   1755  HB1 LEU A 118      45.010  52.550  39.780  1.00  0.00           H
ATOM   1756  HB2 LEU A 118      44.060  53.710  38.930  1.00  0.00           H
ATOM   1757  CG  LEU A 118      43.420  51.790  38.440  1.00  0.00           C
ATOM   1758  HG  LEU A 118      42.410  51.600  38.820  1.00  0.00           H
ATOM   1759  CD1 LEU A 118      43.240  52.270  37.020  1.00  0.00           C
ATOM   1760 1HD1 LEU A 118      42.920  51.460  36.370  1.00  0.00           H
ATOM   1761 2HD1 LEU A 118      42.670  53.170  36.790  1.00  0.00           H
ATOM   1762 3HD1 LEU A 118      44.290  52.390  36.760  1.00  0.00           H
ATOM   1763  CD2 LEU A 118      44.320  50.580  38.330  1.00  0.00           C
ATOM   1764 1HD2 LEU A 118      44.460  50.100  39.300  1.00  0.00           H
ATOM   1765 2HD2 LEU A 118      43.970  49.860  37.590  1.00  0.00           H
ATOM   1766 3HD2 LEU A 118      45.290  50.940  37.990  1.00  0.00           H
ATOM   1767  C   LEU A 118      43.240  51.550  41.460  1.00  0.00           C
ATOM   1768  O   LEU A 118      44.310  51.290  42.040  1.00  0.00           O
ATOM   1769  N   ASP A 119      42.180  50.750  41.410  1.00  0.00           N
ATOM   1770  H   ASP A 119      41.420  51.100  40.840  1.00  0.00           H
ATOM   1771  CA  ASP A 119      42.110  49.420  41.880  1.00  0.00           C
ATOM   1772  HA  ASP A 119      43.010  49.120  42.420  1.00  0.00           H
ATOM   1773  CB  ASP A 119      41.070  49.190  42.940  1.00  0.00           C
ATOM   1774  HB1 ASP A 119      41.110  48.140  43.210  1.00  0.00           H
ATOM   1775  HB2 ASP A 119      40.070  49.220  42.490  1.00  0.00           H
ATOM   1776  CG  ASP A 119      41.040  50.040  44.220  1.00  0.00           C
ATOM   1777  OD1 ASP A 119      41.910  50.840  44.470  1.00  0.00           O
ATOM   1778  OD2 ASP A 119      40.220  49.740  45.080  1.00  0.00           O
ATOM   1779  C   ASP A 119      41.930  48.480  40.720  1.00  0.00           C
ATOM   1780  O   ASP A 119      41.060  48.700  39.910  1.00  0.00           O
ATOM   1781  N   GLY A 120      42.720  47.410  40.640  1.00  0.00           N
ATOM   1782  H   GLY A 120      43.440  47.430  41.350  1.00  0.00           H
ATOM   1783  CA  GLY A 120      42.680  46.470  39.510  1.00  0.00           C
ATOM   1784  HA1 GLY A 120      43.620  45.920  39.440  1.00  0.00           H
ATOM   1785  HA2 GLY A 120      42.640  47.110  38.630  1.00  0.00           H
ATOM   1786  C   GLY A 120      41.410  45.570  39.480  1.00  0.00           C
ATOM   1787  O   GLY A 120      41.180  44.880  38.530  1.00  0.00           O
ATOM   1788  N   THR A 121      40.540  45.670  40.500  1.00  0.00           N
ATOM   1789  H   THR A 121      40.960  46.100  41.310  1.00  0.00           H
ATOM   1790  CA  THR A 121      39.240  45.030  40.480  1.00  0.00           C
ATOM   1791  HA  THR A 121      39.320  44.150  39.840  1.00  0.00           H
ATOM   1792  CB  THR A 121      38.800  44.540  41.860  1.00  0.00           C
ATOM   1793  HB  THR A 121      38.640  45.420  42.470  1.00  0.00           H
ATOM   1794  CG2 THR A 121      37.690  43.540  41.760  1.00  0.00           C
ATOM   1795 1HG2 THR A 121      36.780  44.130  41.710  1.00  0.00           H
ATOM   1796 2HG2 THR A 121      37.740  42.880  40.900  1.00  0.00           H
ATOM   1797 3HG2 THR A 121      37.700  42.850  42.610  1.00  0.00           H
ATOM   1798  OG1 THR A 121      39.860  43.710  42.380  1.00  0.00           O
ATOM   1799  HG1 THR A 121      40.460  44.310  42.820  1.00  0.00           H
ATOM   1800  C   THR A 121      38.180  45.940  39.980  1.00  0.00           C
ATOM   1801  O   THR A 121      37.110  45.460  39.610  1.00  0.00           O
ATOM   1802  N   ASP A 122      38.510  47.180  39.730  1.00  0.00           N
ATOM   1803  H   ASP A 122      39.360  47.530  40.150  1.00  0.00           H
ATOM   1804  CA  ASP A 122      37.720  48.030  38.800  1.00  0.00           C
ATOM   1805  HA  ASP A 122      36.650  47.830  38.800  1.00  0.00           H
ATOM   1806  CB  ASP A 122      37.860  49.550  39.210  1.00  0.00           C
ATOM   1807  HB1 ASP A 122      37.990  50.100  38.270  1.00  0.00           H
ATOM   1808  HB2 ASP A 122      38.630  49.740  39.950  1.00  0.00           H
ATOM   1809  CG  ASP A 122      36.550  50.140  39.860  1.00  0.00           C
ATOM   1810  OD1 ASP A 122      35.390  49.730  39.460  1.00  0.00           O
ATOM   1811  OD2 ASP A 122      36.690  51.070  40.710  1.00  0.00           O
ATOM   1812  C   ASP A 122      38.100  47.710  37.350  1.00  0.00           C
ATOM   1813  O   ASP A 122      37.420  48.250  36.470  1.00  0.00           O
ATOM   1814  N   VAL A 123      39.130  46.900  37.020  1.00  0.00           N
ATOM   1815  H   VAL A 123      39.840  46.720  37.720  1.00  0.00           H
ATOM   1816  CA  VAL A 123      39.460  46.560  35.600  1.00  0.00           C
ATOM   1817  HA  VAL A 123      39.160  47.380  34.950  1.00  0.00           H
ATOM   1818  CB  VAL A 123      40.960  46.570  35.500  1.00  0.00           C
ATOM   1819  HB  VAL A 123      41.330  45.770  36.150  1.00  0.00           H
ATOM   1820  CG1 VAL A 123      41.510  46.300  34.070  1.00  0.00           C
ATOM   1821 1HG1 VAL A 123      42.600  46.270  33.990  1.00  0.00           H
ATOM   1822 2HG1 VAL A 123      41.230  45.270  33.860  1.00  0.00           H
ATOM   1823 3HG1 VAL A 123      41.160  47.050  33.360  1.00  0.00           H
ATOM   1824  CG2 VAL A 123      41.610  47.890  35.980  1.00  0.00           C
ATOM   1825 1HG2 VAL A 123      42.680  47.800  35.770  1.00  0.00           H
ATOM   1826 2HG2 VAL A 123      41.040  48.650  35.430  1.00  0.00           H
ATOM   1827 3HG2 VAL A 123      41.580  48.010  37.060  1.00  0.00           H
ATOM   1828  C   VAL A 123      38.850  45.210  35.180  1.00  0.00           C
ATOM   1829  O   VAL A 123      38.970  44.170  35.860  1.00  0.00           O
ATOM   1830  N   LEU A 124      38.120  45.260  34.070  1.00  0.00           N
ATOM   1831  H   LEU A 124      37.900  46.210  33.790  1.00  0.00           H
ATOM   1832  CA  LEU A 124      37.600  44.060  33.370  1.00  0.00           C
ATOM   1833  HA  LEU A 124      37.910  43.170  33.930  1.00  0.00           H
ATOM   1834  CB  LEU A 124      36.070  44.100  33.140  1.00  0.00           C
ATOM   1835  HB1 LEU A 124      35.830  45.030  32.620  1.00  0.00           H
ATOM   1836  HB2 LEU A 124      35.570  44.070  34.110  1.00  0.00           H
ATOM   1837  CG  LEU A 124      35.540  42.870  32.350  1.00  0.00           C
ATOM   1838  HG  LEU A 124      36.180  42.630  31.510  1.00  0.00           H
ATOM   1839  CD1 LEU A 124      35.540  41.670  33.380  1.00  0.00           C
ATOM   1840 1HD1 LEU A 124      35.240  40.740  32.900  1.00  0.00           H
ATOM   1841 2HD1 LEU A 124      36.550  41.450  33.730  1.00  0.00           H
ATOM   1842 3HD1 LEU A 124      34.920  41.920  34.240  1.00  0.00           H
ATOM   1843  CD2 LEU A 124      34.120  42.940  31.860  1.00  0.00           C
ATOM   1844 1HD2 LEU A 124      33.820  42.040  31.320  1.00  0.00           H
ATOM   1845 2HD2 LEU A 124      33.390  43.030  32.670  1.00  0.00           H
ATOM   1846 3HD2 LEU A 124      34.100  43.790  31.180  1.00  0.00           H
ATOM   1847  C   LEU A 124      38.370  43.930  32.050  1.00  0.00           C
ATOM   1848  O   LEU A 124      37.980  44.530  31.050  1.00  0.00           O
ATOM   1849  N   PHE A 125      39.430  43.050  31.940  1.00  0.00           N
ATOM   1850  H   PHE A 125      39.880  42.690  32.770  1.00  0.00           H
ATOM   1851  CA  PHE A 125      39.900  42.580  30.660  1.00  0.00           C
ATOM   1852  HA  PHE A 125      39.870  43.430  29.980  1.00  0.00           H
ATOM   1853  CB  PHE A 125      41.370  42.050  30.740  1.00  0.00           C
ATOM   1854  HB1 PHE A 125      41.410  41.250  31.470  1.00  0.00           H
ATOM   1855  HB2 PHE A 125      42.040  42.830  31.110  1.00  0.00           H
ATOM   1856  CG  PHE A 125      41.920  41.480  29.440  1.00  0.00           C
ATOM   1857  CD1 PHE A 125      41.980  42.330  28.350  1.00  0.00           C
ATOM   1858  HD1 PHE A 125      41.650  43.340  28.530  1.00  0.00           H
ATOM   1859  CE1 PHE A 125      42.580  41.940  27.120  1.00  0.00           C
ATOM   1860  HE1 PHE A 125      42.620  42.660  26.320  1.00  0.00           H
ATOM   1861  CZ  PHE A 125      43.100  40.660  27.010  1.00  0.00           C
ATOM   1862  HZ  PHE A 125      43.660  40.410  26.120  1.00  0.00           H
ATOM   1863  CE2 PHE A 125      43.160  39.810  28.120  1.00  0.00           C
ATOM   1864  HE2 PHE A 125      43.760  38.920  28.080  1.00  0.00           H
ATOM   1865  CD2 PHE A 125      42.530  40.190  29.350  1.00  0.00           C
ATOM   1866  HD2 PHE A 125      42.510  39.520  30.200  1.00  0.00           H
ATOM   1867  C   PHE A 125      38.920  41.630  30.040  1.00  0.00           C
ATOM   1868  O   PHE A 125      38.580  40.570  30.540  1.00  0.00           O
ATOM   1869  N   THR A 126      38.600  41.810  28.750  1.00  0.00           N
ATOM   1870  H   THR A 126      39.030  42.580  28.250  1.00  0.00           H
ATOM   1871  CA  THR A 126      37.680  40.920  27.990  1.00  0.00           C
ATOM   1872  HA  THR A 126      37.040  40.350  28.650  1.00  0.00           H
ATOM   1873  CB  THR A 126      36.780  41.730  27.090  1.00  0.00           C
ATOM   1874  HB  THR A 126      36.130  41.070  26.530  1.00  0.00           H
ATOM   1875  CG2 THR A 126      35.920  42.690  27.870  1.00  0.00           C
ATOM   1876 1HG2 THR A 126      35.060  42.240  28.360  1.00  0.00           H
ATOM   1877 2HG2 THR A 126      36.470  43.300  28.570  1.00  0.00           H
ATOM   1878 3HG2 THR A 126      35.340  43.260  27.140  1.00  0.00           H
ATOM   1879  OG1 THR A 126      37.460  42.440  26.150  1.00  0.00           O
ATOM   1880  HG1 THR A 126      37.720  43.260  26.580  1.00  0.00           H
ATOM   1881  C   THR A 126      38.380  39.930  27.120  1.00  0.00           C
ATOM   1882  O   THR A 126      37.660  39.170  26.520  1.00  0.00           O
ATOM   1883  N   GLY A 127      39.700  39.870  27.010  1.00  0.00           N
ATOM   1884  H   GLY A 127      40.230  40.440  27.660  1.00  0.00           H
ATOM   1885  CA  GLY A 127      40.460  39.260  25.880  1.00  0.00           C
ATOM   1886  HA1 GLY A 127      40.070  38.260  25.720  1.00  0.00           H
ATOM   1887  HA2 GLY A 127      41.430  38.920  26.250  1.00  0.00           H
ATOM   1888  C   GLY A 127      40.530  40.000  24.570  1.00  0.00           C
ATOM   1889  O   GLY A 127      41.280  39.560  23.760  1.00  0.00           O
ATOM   1890  N   ARG A 128      39.810  41.150  24.420  1.00  0.00           N
ATOM   1891  H   ARG A 128      39.080  41.230  25.120  1.00  0.00           H
ATOM   1892  CA  ARG A 128      39.700  42.020  23.250  1.00  0.00           C
ATOM   1893  HA  ARG A 128      40.470  41.790  22.510  1.00  0.00           H
ATOM   1894  CB  ARG A 128      38.340  41.860  22.560  1.00  0.00           C
ATOM   1895  HB1 ARG A 128      38.360  42.510  21.690  1.00  0.00           H
ATOM   1896  HB2 ARG A 128      37.520  42.020  23.260  1.00  0.00           H
ATOM   1897  CG  ARG A 128      38.160  40.340  22.070  1.00  0.00           C
ATOM   1898  HG1 ARG A 128      38.310  39.660  22.910  1.00  0.00           H
ATOM   1899  HG2 ARG A 128      38.940  40.100  21.350  1.00  0.00           H
ATOM   1900  CD  ARG A 128      36.800  40.090  21.380  1.00  0.00           C
ATOM   1901  HD1 ARG A 128      36.430  41.090  21.130  1.00  0.00           H
ATOM   1902  HD2 ARG A 128      36.060  39.600  22.020  1.00  0.00           H
ATOM   1903  NE  ARG A 128      36.980  39.160  20.270  1.00  0.00           N
ATOM   1904  HE  ARG A 128      37.140  38.200  20.520  1.00  0.00           H
ATOM   1905  CZ  ARG A 128      36.880  39.300  19.000  1.00  0.00           C
ATOM   1906  NH1 ARG A 128      36.700  38.290  18.130  1.00  0.00           N
ATOM   1907 1HH1 ARG A 128      36.650  37.310  18.350  1.00  0.00           H
ATOM   1908 2HH1 ARG A 128      36.830  38.540  17.160  1.00  0.00           H
ATOM   1909  NH2 ARG A 128      36.720  40.380  18.370  1.00  0.00           N
ATOM   1910 1HH2 ARG A 128      36.710  41.310  18.780  1.00  0.00           H
ATOM   1911 2HH2 ARG A 128      36.410  40.370  17.410  1.00  0.00           H
ATOM   1912  C   ARG A 128      39.880  43.500  23.530  1.00  0.00           C
ATOM   1913  O   ARG A 128      40.390  44.300  22.720  1.00  0.00           O
ATOM   1914  N   GLU A 129      39.470  43.950  24.700  1.00  0.00           N
ATOM   1915  H   GLU A 129      38.950  43.220  25.170  1.00  0.00           H
ATOM   1916  CA  GLU A 129      39.620  45.290  25.200  1.00  0.00           C
ATOM   1917  HA  GLU A 129      40.560  45.690  24.830  1.00  0.00           H
ATOM   1918  CB  GLU A 129      38.470  46.100  24.600  1.00  0.00           C
ATOM   1919  HB1 GLU A 129      38.400  45.900  23.540  1.00  0.00           H
ATOM   1920  HB2 GLU A 129      38.670  47.170  24.700  1.00  0.00           H
ATOM   1921  CG  GLU A 129      37.040  45.860  25.170  1.00  0.00           C
ATOM   1922  HG1 GLU A 129      36.920  46.140  26.210  1.00  0.00           H
ATOM   1923  HG2 GLU A 129      36.880  44.780  25.160  1.00  0.00           H
ATOM   1924  CD  GLU A 129      36.140  46.640  24.270  1.00  0.00           C
ATOM   1925  OE1 GLU A 129      36.270  47.850  24.360  1.00  0.00           O
ATOM   1926  OE2 GLU A 129      35.280  46.010  23.590  1.00  0.00           O
ATOM   1927  C   GLU A 129      39.570  45.340  26.720  1.00  0.00           C
ATOM   1928  O   GLU A 129      39.330  44.290  27.380  1.00  0.00           O
ATOM   1929  N   PHE A 130      39.730  46.530  27.290  1.00  0.00           N
ATOM   1930  H   PHE A 130      39.980  47.330  26.730  1.00  0.00           H
ATOM   1931  CA  PHE A 130      39.460  46.780  28.680  1.00  0.00           C
ATOM   1932  HA  PHE A 130      39.410  45.820  29.180  1.00  0.00           H
ATOM   1933  CB  PHE A 130      40.700  47.420  29.300  1.00  0.00           C
ATOM   1934  HB1 PHE A 130      40.490  47.680  30.330  1.00  0.00           H
ATOM   1935  HB2 PHE A 130      40.940  48.320  28.740  1.00  0.00           H
ATOM   1936  CG  PHE A 130      41.900  46.500  29.290  1.00  0.00           C
ATOM   1937  CD1 PHE A 130      42.780  46.420  28.140  1.00  0.00           C
ATOM   1938  HD1 PHE A 130      42.600  47.010  27.250  1.00  0.00           H
ATOM   1939  CE1 PHE A 130      43.840  45.520  28.180  1.00  0.00           C
ATOM   1940  HE1 PHE A 130      44.350  45.380  27.240  1.00  0.00           H
ATOM   1941  CZ  PHE A 130      44.190  44.900  29.430  1.00  0.00           C
ATOM   1942  HZ  PHE A 130      44.970  44.160  29.450  1.00  0.00           H
ATOM   1943  CE2 PHE A 130      43.430  45.130  30.600  1.00  0.00           C
ATOM   1944  HE2 PHE A 130      43.700  44.560  31.480  1.00  0.00           H
ATOM   1945  CD2 PHE A 130      42.260  45.890  30.520  1.00  0.00           C
ATOM   1946  HD2 PHE A 130      41.620  46.060  31.370  1.00  0.00           H
ATOM   1947  C   PHE A 130      38.230  47.670  28.930  1.00  0.00           C
ATOM   1948  O   PHE A 130      38.050  48.740  28.340  1.00  0.00           O
ATOM   1949  N   PHE A 131      37.460  47.340  29.940  1.00  0.00           N
ATOM   1950  H   PHE A 131      37.610  46.440  30.380  1.00  0.00           H
ATOM   1951  CA  PHE A 131      36.470  48.260  30.580  1.00  0.00           C
ATOM   1952  HA  PHE A 131      36.320  49.160  29.980  1.00  0.00           H
ATOM   1953  CB  PHE A 131      35.160  47.460  30.560  1.00  0.00           C
ATOM   1954  HB1 PHE A 131      34.400  47.880  31.220  1.00  0.00           H
ATOM   1955  HB2 PHE A 131      35.470  46.470  30.910  1.00  0.00           H
ATOM   1956  CG  PHE A 131      34.560  47.350  29.190  1.00  0.00           C
ATOM   1957  CD1 PHE A 131      34.230  46.070  28.790  1.00  0.00           C
ATOM   1958  HD1 PHE A 131      34.590  45.240  29.370  1.00  0.00           H
ATOM   1959  CE1 PHE A 131      33.460  45.900  27.610  1.00  0.00           C
ATOM   1960  HE1 PHE A 131      33.240  44.940  27.190  1.00  0.00           H
ATOM   1961  CZ  PHE A 131      33.070  47.020  26.860  1.00  0.00           C
ATOM   1962  HZ  PHE A 131      32.390  46.810  26.050  1.00  0.00           H
ATOM   1963  CE2 PHE A 131      33.470  48.300  27.180  1.00  0.00           C
ATOM   1964  HE2 PHE A 131      33.100  49.080  26.540  1.00  0.00           H
ATOM   1965  CD2 PHE A 131      34.200  48.480  28.420  1.00  0.00           C
ATOM   1966  HD2 PHE A 131      34.460  49.470  28.760  1.00  0.00           H
ATOM   1967  C   PHE A 131      36.890  48.560  32.040  1.00  0.00           C
ATOM   1968  O   PHE A 131      37.360  47.670  32.750  1.00  0.00           O
ATOM   1969  N   VAL A 132      36.920  49.830  32.400  1.00  0.00           N
ATOM   1970  H   VAL A 132      36.550  50.530  31.790  1.00  0.00           H
ATOM   1971  CA  VAL A 132      37.480  50.340  33.670  1.00  0.00           C
ATOM   1972  HA  VAL A 132      37.700  49.560  34.400  1.00  0.00           H
ATOM   1973  CB  VAL A 132      38.900  51.010  33.530  1.00  0.00           C
ATOM   1974  HB  VAL A 132      38.720  51.980  33.060  1.00  0.00           H
ATOM   1975  CG1 VAL A 132      39.440  51.300  34.950  1.00  0.00           C
ATOM   1976 1HG1 VAL A 132      40.520  51.360  35.020  1.00  0.00           H
ATOM   1977 2HG1 VAL A 132      39.020  52.230  35.320  1.00  0.00           H
ATOM   1978 3HG1 VAL A 132      39.200  50.490  35.630  1.00  0.00           H
ATOM   1979  CG2 VAL A 132      39.910  50.250  32.640  1.00  0.00           C
ATOM   1980 1HG2 VAL A 132      40.790  50.880  32.530  1.00  0.00           H
ATOM   1981 2HG2 VAL A 132      40.320  49.400  33.190  1.00  0.00           H
ATOM   1982 3HG2 VAL A 132      39.500  49.960  31.680  1.00  0.00           H
ATOM   1983  C   VAL A 132      36.490  51.170  34.420  1.00  0.00           C
ATOM   1984  O   VAL A 132      35.790  52.070  33.850  1.00  0.00           O
ATOM   1985  N   GLY A 133      36.320  50.910  35.670  1.00  0.00           N
ATOM   1986  H   GLY A 133      36.870  50.140  36.020  1.00  0.00           H
ATOM   1987  CA  GLY A 133      35.300  51.560  36.500  1.00  0.00           C
ATOM   1988  HA1 GLY A 133      35.280  51.150  37.510  1.00  0.00           H
ATOM   1989  HA2 GLY A 133      34.390  51.400  35.920  1.00  0.00           H
ATOM   1990  C   GLY A 133      35.670  53.070  36.720  1.00  0.00           C
ATOM   1991  O   GLY A 133      36.850  53.380  36.750  1.00  0.00           O
ATOM   1992  N   LEU A 134      34.670  53.840  37.110  1.00  0.00           N
ATOM   1993  H   LEU A 134      33.760  53.440  36.960  1.00  0.00           H
ATOM   1994  CA  LEU A 134      34.710  55.170  37.740  1.00  0.00           C
ATOM   1995  HA  LEU A 134      35.740  55.300  38.050  1.00  0.00           H
ATOM   1996  CB  LEU A 134      34.290  56.280  36.710  1.00  0.00           C
ATOM   1997  HB1 LEU A 134      33.860  57.080  37.310  1.00  0.00           H
ATOM   1998  HB2 LEU A 134      33.470  55.820  36.170  1.00  0.00           H
ATOM   1999  CG  LEU A 134      35.210  56.730  35.620  1.00  0.00           C
ATOM   2000  HG  LEU A 134      35.310  55.950  34.870  1.00  0.00           H
ATOM   2001  CD1 LEU A 134      34.560  57.900  34.850  1.00  0.00           C
ATOM   2002 1HD1 LEU A 134      34.610  58.800  35.470  1.00  0.00           H
ATOM   2003 2HD1 LEU A 134      35.110  58.030  33.920  1.00  0.00           H
ATOM   2004 3HD1 LEU A 134      33.510  57.670  34.690  1.00  0.00           H
ATOM   2005  CD2 LEU A 134      36.650  57.150  36.000  1.00  0.00           C
ATOM   2006 1HD2 LEU A 134      36.510  58.110  36.500  1.00  0.00           H
ATOM   2007 2HD2 LEU A 134      37.230  56.470  36.620  1.00  0.00           H
ATOM   2008 3HD2 LEU A 134      37.100  57.480  35.060  1.00  0.00           H
ATOM   2009  C   LEU A 134      33.870  55.150  39.040  1.00  0.00           C
ATOM   2010  O   LEU A 134      32.620  54.970  38.970  1.00  0.00           O
ATOM   2011  N   SER A 135      34.510  55.230  40.190  1.00  0.00           N
ATOM   2012  H   SER A 135      35.510  55.290  40.080  1.00  0.00           H
ATOM   2013  CA  SER A 135      33.950  54.870  41.500  1.00  0.00           C
ATOM   2014  HA  SER A 135      32.880  55.020  41.650  1.00  0.00           H
ATOM   2015  CB  SER A 135      34.120  53.380  41.680  1.00  0.00           C
ATOM   2016  HB1 SER A 135      33.710  52.780  40.870  1.00  0.00           H
ATOM   2017  HB2 SER A 135      33.590  53.020  42.560  1.00  0.00           H
ATOM   2018  OG  SER A 135      35.570  53.190  41.820  1.00  0.00           O
ATOM   2019  HG  SER A 135      35.710  52.260  41.640  1.00  0.00           H
ATOM   2020  C   SER A 135      34.630  55.580  42.670  1.00  0.00           C
ATOM   2021  O   SER A 135      35.470  56.440  42.410  1.00  0.00           O
ATOM   2022  N   LYS A 136      34.190  55.330  43.940  1.00  0.00           N
ATOM   2023  H   LYS A 136      33.470  54.640  44.110  1.00  0.00           H
ATOM   2024  CA  LYS A 136      34.900  56.040  45.070  1.00  0.00           C
ATOM   2025  HA  LYS A 136      34.900  57.090  44.790  1.00  0.00           H
ATOM   2026  CB  LYS A 136      34.130  55.850  46.380  1.00  0.00           C
ATOM   2027  HB1 LYS A 136      34.590  56.490  47.130  1.00  0.00           H
ATOM   2028  HB2 LYS A 136      34.280  54.850  46.770  1.00  0.00           H
ATOM   2029  CG  LYS A 136      32.620  56.090  46.330  1.00  0.00           C
ATOM   2030  HG1 LYS A 136      32.190  55.330  45.690  1.00  0.00           H
ATOM   2031  HG2 LYS A 136      32.380  57.050  45.870  1.00  0.00           H
ATOM   2032  CD  LYS A 136      32.000  55.910  47.720  1.00  0.00           C
ATOM   2033  HD1 LYS A 136      32.530  56.590  48.390  1.00  0.00           H
ATOM   2034  HD2 LYS A 136      32.230  54.900  48.060  1.00  0.00           H
ATOM   2035  CE  LYS A 136      30.510  56.080  47.730  1.00  0.00           C
ATOM   2036  HE1 LYS A 136      30.170  55.570  46.830  1.00  0.00           H
ATOM   2037  HE2 LYS A 136      30.290  57.140  47.620  1.00  0.00           H
ATOM   2038  NZ  LYS A 136      29.850  55.530  48.950  1.00  0.00           N
ATOM   2039  HZ1 LYS A 136      28.890  55.230  48.890  1.00  0.00           H
ATOM   2040  HZ2 LYS A 136      30.360  54.740  49.320  1.00  0.00           H
ATOM   2041  HZ3 LYS A 136      29.820  56.270  49.640  1.00  0.00           H
ATOM   2042  C   LYS A 136      36.340  55.450  45.220  1.00  0.00           C
ATOM   2043  O   LYS A 136      37.160  55.760  46.130  1.00  0.00           O
ATOM   2044  N   TRP A 137      36.760  54.470  44.400  1.00  0.00           N
ATOM   2045  H   TRP A 137      36.160  54.280  43.610  1.00  0.00           H
ATOM   2046  CA  TRP A 137      38.060  53.790  44.470  1.00  0.00           C
ATOM   2047  HA  TRP A 137      38.540  54.000  45.430  1.00  0.00           H
ATOM   2048  CB  TRP A 137      37.790  52.300  44.500  1.00  0.00           C
ATOM   2049  HB1 TRP A 137      38.780  51.880  44.650  1.00  0.00           H
ATOM   2050  HB2 TRP A 137      37.270  51.990  43.590  1.00  0.00           H
ATOM   2051  CG  TRP A 137      36.980  51.790  45.700  1.00  0.00           C
ATOM   2052  CD1 TRP A 137      37.510  51.080  46.690  1.00  0.00           C
ATOM   2053  HD1 TRP A 137      38.520  50.700  46.720  1.00  0.00           H
ATOM   2054  NE1 TRP A 137      36.600  50.960  47.730  1.00  0.00           N
ATOM   2055  HE1 TRP A 137      36.980  50.620  48.600  1.00  0.00           H
ATOM   2056  CE2 TRP A 137      35.400  51.490  47.420  1.00  0.00           C
ATOM   2057  CZ2 TRP A 137      34.240  51.540  48.200  1.00  0.00           C
ATOM   2058  HZ2 TRP A 137      34.240  51.180  49.220  1.00  0.00           H
ATOM   2059  CH2 TRP A 137      33.100  52.000  47.480  1.00  0.00           C
ATOM   2060  HH2 TRP A 137      32.140  52.010  47.980  1.00  0.00           H
ATOM   2061  CZ3 TRP A 137      33.150  52.380  46.140  1.00  0.00           C
ATOM   2062  HZ3 TRP A 137      32.300  52.810  45.640  1.00  0.00           H
ATOM   2063  CE3 TRP A 137      34.400  52.420  45.460  1.00  0.00           C
ATOM   2064  HE3 TRP A 137      34.480  52.840  44.470  1.00  0.00           H
ATOM   2065  CD2 TRP A 137      35.590  52.020  46.130  1.00  0.00           C
ATOM   2066  C   TRP A 137      38.930  54.240  43.260  1.00  0.00           C
ATOM   2067  O   TRP A 137      40.030  54.800  43.450  1.00  0.00           O
ATOM   2068  N   THR A 138      38.430  54.110  41.990  1.00  0.00           N
ATOM   2069  H   THR A 138      37.490  53.770  41.880  1.00  0.00           H
ATOM   2070  CA  THR A 138      39.120  54.530  40.780  1.00  0.00           C
ATOM   2071  HA  THR A 138      40.130  54.730  41.130  1.00  0.00           H
ATOM   2072  CB  THR A 138      39.190  53.470  39.610  1.00  0.00           C
ATOM   2073  HB  THR A 138      38.180  53.460  39.210  1.00  0.00           H
ATOM   2074  CG2 THR A 138      40.040  53.900  38.450  1.00  0.00           C
ATOM   2075 1HG2 THR A 138      39.580  54.720  37.900  1.00  0.00           H
ATOM   2076 2HG2 THR A 138      41.030  54.210  38.800  1.00  0.00           H
ATOM   2077 3HG2 THR A 138      40.140  53.070  37.750  1.00  0.00           H
ATOM   2078  OG1 THR A 138      39.470  52.140  39.960  1.00  0.00           O
ATOM   2079  HG1 THR A 138      38.760  51.820  40.520  1.00  0.00           H
ATOM   2080  C   THR A 138      38.610  55.940  40.180  1.00  0.00           C
ATOM   2081  O   THR A 138      37.440  56.200  40.150  1.00  0.00           O
ATOM   2082  N   ASN A 139      39.530  56.720  39.680  1.00  0.00           N
ATOM   2083  H   ASN A 139      40.440  56.330  39.850  1.00  0.00           H
ATOM   2084  CA  ASN A 139      39.340  57.930  38.910  1.00  0.00           C
ATOM   2085  HA  ASN A 139      38.260  58.080  38.860  1.00  0.00           H
ATOM   2086  CB  ASN A 139      39.850  59.060  39.730  1.00  0.00           C
ATOM   2087  HB1 ASN A 139      39.420  58.960  40.730  1.00  0.00           H
ATOM   2088  HB2 ASN A 139      39.570  59.970  39.200  1.00  0.00           H
ATOM   2089  CG  ASN A 139      41.370  59.220  39.920  1.00  0.00           C
ATOM   2090  OD1 ASN A 139      42.150  58.630  39.210  1.00  0.00           O
ATOM   2091  ND2 ASN A 139      41.830  59.950  40.900  1.00  0.00           N
ATOM   2092 1HD2 ASN A 139      41.180  60.100  41.660  1.00  0.00           H
ATOM   2093 2HD2 ASN A 139      42.820  60.090  41.020  1.00  0.00           H
ATOM   2094  C   ASN A 139      39.890  57.950  37.470  1.00  0.00           C
ATOM   2095  O   ASN A 139      40.700  57.100  37.060  1.00  0.00           O
ATOM   2096  N   HIS A 140      39.410  59.010  36.740  1.00  0.00           N
ATOM   2097  H   HIS A 140      38.640  59.550  37.110  1.00  0.00           H
ATOM   2098  CA  HIS A 140      39.700  59.200  35.310  1.00  0.00           C
ATOM   2099  HA  HIS A 140      39.290  58.320  34.810  1.00  0.00           H
ATOM   2100  CB  HIS A 140      38.900  60.440  34.860  1.00  0.00           C
ATOM   2101  HB1 HIS A 140      39.250  61.310  35.410  1.00  0.00           H
ATOM   2102  HB2 HIS A 140      37.850  60.360  35.160  1.00  0.00           H
ATOM   2103  CG  HIS A 140      39.070  60.610  33.350  1.00  0.00           C
ATOM   2104  ND1 HIS A 140      38.170  60.080  32.400  1.00  0.00           N
ATOM   2105  CE1 HIS A 140      38.490  60.650  31.220  1.00  0.00           C
ATOM   2106  HE1 HIS A 140      38.050  60.550  30.240  1.00  0.00           H
ATOM   2107  NE2 HIS A 140      39.490  61.550  31.460  1.00  0.00           N
ATOM   2108  HE2 HIS A 140      39.780  62.250  30.790  1.00  0.00           H
ATOM   2109  CD2 HIS A 140      39.850  61.580  32.830  1.00  0.00           C
ATOM   2110  HD2 HIS A 140      40.440  62.300  33.390  1.00  0.00           H
ATOM   2111  C   HIS A 140      41.150  59.240  35.000  1.00  0.00           C
ATOM   2112  O   HIS A 140      41.590  58.700  34.020  1.00  0.00           O
ATOM   2113  N   ARG A 141      41.910  60.010  35.810  1.00  0.00           N
ATOM   2114  H   ARG A 141      41.320  60.620  36.360  1.00  0.00           H
ATOM   2115  CA  ARG A 141      43.350  59.990  35.790  1.00  0.00           C
ATOM   2116  HA  ARG A 141      43.720  60.300  34.810  1.00  0.00           H
ATOM   2117  CB  ARG A 141      43.830  61.000  36.810  1.00  0.00           C
ATOM   2118  HB1 ARG A 141      43.430  60.690  37.770  1.00  0.00           H
ATOM   2119  HB2 ARG A 141      43.280  61.930  36.600  1.00  0.00           H
ATOM   2120  CG  ARG A 141      45.320  61.370  36.860  1.00  0.00           C
ATOM   2121  HG1 ARG A 141      45.960  60.510  37.040  1.00  0.00           H
ATOM   2122  HG2 ARG A 141      45.490  62.000  37.730  1.00  0.00           H
ATOM   2123  CD  ARG A 141      45.790  62.170  35.700  1.00  0.00           C
ATOM   2124  HD1 ARG A 141      45.960  63.230  35.850  1.00  0.00           H
ATOM   2125  HD2 ARG A 141      45.030  62.140  34.920  1.00  0.00           H
ATOM   2126  NE  ARG A 141      47.070  61.670  35.150  1.00  0.00           N
ATOM   2127  HE  ARG A 141      47.700  61.390  35.880  1.00  0.00           H
ATOM   2128  CZ  ARG A 141      47.420  61.560  33.890  1.00  0.00           C
ATOM   2129  NH1 ARG A 141      46.730  61.800  32.830  1.00  0.00           N
ATOM   2130 1HH1 ARG A 141      45.750  62.030  32.960  1.00  0.00           H
ATOM   2131 2HH1 ARG A 141      47.080  61.700  31.890  1.00  0.00           H
ATOM   2132  NH2 ARG A 141      48.600  61.150  33.600  1.00  0.00           N
ATOM   2133 1HH2 ARG A 141      49.190  60.750  34.310  1.00  0.00           H
ATOM   2134 2HH2 ARG A 141      49.020  61.060  32.680  1.00  0.00           H
ATOM   2135  C   ARG A 141      44.000  58.630  35.970  1.00  0.00           C
ATOM   2136  O   ARG A 141      44.970  58.370  35.250  1.00  0.00           O
ATOM   2137  N   GLY A 142      43.510  57.770  36.840  1.00  0.00           N
ATOM   2138  H   GLY A 142      42.650  58.000  37.330  1.00  0.00           H
ATOM   2139  CA  GLY A 142      44.110  56.430  36.970  1.00  0.00           C
ATOM   2140  HA1 GLY A 142      43.640  55.880  37.780  1.00  0.00           H
ATOM   2141  HA2 GLY A 142      45.180  56.370  37.130  1.00  0.00           H
ATOM   2142  C   GLY A 142      43.810  55.570  35.690  1.00  0.00           C
ATOM   2143  O   GLY A 142      44.690  55.060  35.060  1.00  0.00           O
ATOM   2144  N   ALA A 143      42.510  55.550  35.320  1.00  0.00           N
ATOM   2145  H   ALA A 143      41.790  56.100  35.770  1.00  0.00           H
ATOM   2146  CA  ALA A 143      42.180  54.930  34.060  1.00  0.00           C
ATOM   2147  HA  ALA A 143      42.440  53.870  34.120  1.00  0.00           H
ATOM   2148  CB  ALA A 143      40.690  54.890  34.100  1.00  0.00           C
ATOM   2149  HB1 ALA A 143      40.300  54.360  34.970  1.00  0.00           H
ATOM   2150  HB2 ALA A 143      40.360  55.930  34.050  1.00  0.00           H
ATOM   2151  HB3 ALA A 143      40.400  54.440  33.150  1.00  0.00           H
ATOM   2152  C   ALA A 143      42.870  55.500  32.750  1.00  0.00           C
ATOM   2153  O   ALA A 143      42.970  54.800  31.790  1.00  0.00           O
ATOM   2154  N   GLU A 144      43.370  56.730  32.730  1.00  0.00           N
ATOM   2155  H   GLU A 144      43.060  57.340  33.470  1.00  0.00           H
ATOM   2156  CA  GLU A 144      44.210  57.380  31.640  1.00  0.00           C
ATOM   2157  HA  GLU A 144      43.630  57.270  30.720  1.00  0.00           H
ATOM   2158  CB  GLU A 144      44.410  58.880  31.890  1.00  0.00           C
ATOM   2159  HB1 GLU A 144      45.270  59.230  31.330  1.00  0.00           H
ATOM   2160  HB2 GLU A 144      44.580  59.090  32.950  1.00  0.00           H
ATOM   2161  CG  GLU A 144      43.300  59.800  31.300  1.00  0.00           C
ATOM   2162  HG1 GLU A 144      42.370  59.570  31.830  1.00  0.00           H
ATOM   2163  HG2 GLU A 144      43.220  59.510  30.250  1.00  0.00           H
ATOM   2164  CD  GLU A 144      43.490  61.310  31.330  1.00  0.00           C
ATOM   2165  OE1 GLU A 144      43.830  61.800  32.400  1.00  0.00           O
ATOM   2166  OE2 GLU A 144      43.210  61.940  30.280  1.00  0.00           O
ATOM   2167  C   GLU A 144      45.590  56.760  31.610  1.00  0.00           C
ATOM   2168  O   GLU A 144      46.230  56.640  30.560  1.00  0.00           O
ATOM   2169  N   ILE A 145      46.040  56.200  32.750  1.00  0.00           N
ATOM   2170  H   ILE A 145      45.450  56.300  33.560  1.00  0.00           H
ATOM   2171  CA  ILE A 145      47.420  55.740  32.960  1.00  0.00           C
ATOM   2172  HA  ILE A 145      48.060  56.200  32.210  1.00  0.00           H
ATOM   2173  CB  ILE A 145      48.000  56.130  34.360  1.00  0.00           C
ATOM   2174  HB  ILE A 145      47.470  55.710  35.210  1.00  0.00           H
ATOM   2175  CG2 ILE A 145      49.420  55.570  34.450  1.00  0.00           C
ATOM   2176 1HG2 ILE A 145      49.250  54.490  34.420  1.00  0.00           H
ATOM   2177 2HG2 ILE A 145      49.910  55.930  33.550  1.00  0.00           H
ATOM   2178 3HG2 ILE A 145      49.950  55.920  35.340  1.00  0.00           H
ATOM   2179  CG1 ILE A 145      48.080  57.650  34.430  1.00  0.00           C
ATOM   2180 1HG1 ILE A 145      47.120  58.090  34.180  1.00  0.00           H
ATOM   2181 2HG1 ILE A 145      48.860  58.020  33.770  1.00  0.00           H
ATOM   2182  CD  ILE A 145      48.370  58.130  35.820  1.00  0.00           C
ATOM   2183  HD1 ILE A 145      49.400  58.170  36.180  1.00  0.00           H
ATOM   2184  HD2 ILE A 145      47.960  59.130  35.990  1.00  0.00           H
ATOM   2185  HD3 ILE A 145      47.810  57.510  36.510  1.00  0.00           H
ATOM   2186  C   ILE A 145      47.350  54.250  32.690  1.00  0.00           C
ATOM   2187  O   ILE A 145      48.330  53.660  32.190  1.00  0.00           O
ATOM   2188  N   VAL A 146      46.180  53.550  32.830  1.00  0.00           N
ATOM   2189  H   VAL A 146      45.440  53.980  33.360  1.00  0.00           H
ATOM   2190  CA  VAL A 146      45.960  52.260  32.120  1.00  0.00           C
ATOM   2191  HA  VAL A 146      46.750  51.630  32.550  1.00  0.00           H
ATOM   2192  CB  VAL A 146      44.560  51.750  32.550  1.00  0.00           C
ATOM   2193  HB  VAL A 146      43.860  52.550  32.330  1.00  0.00           H
ATOM   2194  CG1 VAL A 146      44.230  50.430  31.780  1.00  0.00           C
ATOM   2195 1HG1 VAL A 146      43.310  49.910  32.030  1.00  0.00           H
ATOM   2196 2HG1 VAL A 146      44.030  50.560  30.720  1.00  0.00           H
ATOM   2197 3HG1 VAL A 146      45.040  49.710  31.850  1.00  0.00           H
ATOM   2198  CG2 VAL A 146      44.430  51.470  34.030  1.00  0.00           C
ATOM   2199 1HG2 VAL A 146      43.500  50.950  34.220  1.00  0.00           H
ATOM   2200 2HG2 VAL A 146      45.270  50.900  34.430  1.00  0.00           H
ATOM   2201 3HG2 VAL A 146      44.440  52.400  34.600  1.00  0.00           H
ATOM   2202  C   VAL A 146      46.100  52.360  30.610  1.00  0.00           C
ATOM   2203  O   VAL A 146      46.810  51.600  29.960  1.00  0.00           O
ATOM   2204  N   ALA A 147      45.390  53.390  30.040  1.00  0.00           N
ATOM   2205  H   ALA A 147      44.730  53.960  30.550  1.00  0.00           H
ATOM   2206  CA  ALA A 147      45.290  53.590  28.590  1.00  0.00           C
ATOM   2207  HA  ALA A 147      44.960  52.670  28.100  1.00  0.00           H
ATOM   2208  CB  ALA A 147      44.150  54.660  28.500  1.00  0.00           C
ATOM   2209  HB1 ALA A 147      43.210  54.220  28.820  1.00  0.00           H
ATOM   2210  HB2 ALA A 147      44.320  55.520  29.150  1.00  0.00           H
ATOM   2211  HB3 ALA A 147      44.030  55.050  27.490  1.00  0.00           H
ATOM   2212  C   ALA A 147      46.690  53.940  27.930  1.00  0.00           C
ATOM   2213  O   ALA A 147      47.010  53.480  26.820  1.00  0.00           O
ATOM   2214  N   ASP A 148      47.590  54.710  28.610  1.00  0.00           N
ATOM   2215  H   ASP A 148      47.250  55.230  29.400  1.00  0.00           H
ATOM   2216  CA  ASP A 148      48.970  55.020  28.080  1.00  0.00           C
ATOM   2217  HA  ASP A 148      48.950  55.110  26.990  1.00  0.00           H
ATOM   2218  CB  ASP A 148      49.400  56.300  28.770  1.00  0.00           C
ATOM   2219  HB1 ASP A 148      49.600  56.190  29.840  1.00  0.00           H
ATOM   2220  HB2 ASP A 148      48.540  56.960  28.630  1.00  0.00           H
ATOM   2221  CG  ASP A 148      50.580  56.940  28.040  1.00  0.00           C
ATOM   2222  OD1 ASP A 148      50.910  56.690  26.840  1.00  0.00           O
ATOM   2223  OD2 ASP A 148      51.350  57.710  28.680  1.00  0.00           O
ATOM   2224  C   ASP A 148      49.960  53.860  28.170  1.00  0.00           C
ATOM   2225  O   ASP A 148      51.050  53.950  27.630  1.00  0.00           O
ATOM   2226  N   THR A 149      49.600  52.830  28.970  1.00  0.00           N
ATOM   2227  H   THR A 149      48.700  52.880  29.440  1.00  0.00           H
ATOM   2228  CA  THR A 149      50.450  51.650  29.470  1.00  0.00           C
ATOM   2229  HA  THR A 149      51.530  51.760  29.370  1.00  0.00           H
ATOM   2230  CB  THR A 149      50.180  51.340  30.960  1.00  0.00           C
ATOM   2231  HB  THR A 149      49.140  51.150  31.210  1.00  0.00           H
ATOM   2232  CG2 THR A 149      50.810  50.060  31.510  1.00  0.00           C
ATOM   2233 1HG2 THR A 149      50.120  49.220  31.400  1.00  0.00           H
ATOM   2234 2HG2 THR A 149      51.790  49.970  31.040  1.00  0.00           H
ATOM   2235 3HG2 THR A 149      50.950  50.160  32.590  1.00  0.00           H
ATOM   2236  OG1 THR A 149      50.560  52.470  31.710  1.00  0.00           O
ATOM   2237  HG1 THR A 149      49.760  53.010  31.710  1.00  0.00           H
ATOM   2238  C   THR A 149      50.160  50.450  28.590  1.00  0.00           C
ATOM   2239  O   THR A 149      51.100  49.900  27.930  1.00  0.00           O
ATOM   2240  N   PHE A 150      48.880  50.130  28.370  1.00  0.00           N
ATOM   2241  H   PHE A 150      48.220  50.660  28.910  1.00  0.00           H
ATOM   2242  CA  PHE A 150      48.350  49.100  27.400  1.00  0.00           C
ATOM   2243  HA  PHE A 150      49.220  48.490  27.160  1.00  0.00           H
ATOM   2244  CB  PHE A 150      47.390  48.180  28.210  1.00  0.00           C
ATOM   2245  HB1 PHE A 150      47.030  47.390  27.550  1.00  0.00           H
ATOM   2246  HB2 PHE A 150      46.650  48.850  28.640  1.00  0.00           H
ATOM   2247  CG  PHE A 150      48.060  47.550  29.390  1.00  0.00           C
ATOM   2248  CD1 PHE A 150      47.510  47.740  30.660  1.00  0.00           C
ATOM   2249  HD1 PHE A 150      46.700  48.440  30.810  1.00  0.00           H
ATOM   2250  CE1 PHE A 150      48.020  47.160  31.810  1.00  0.00           C
ATOM   2251  HE1 PHE A 150      47.600  47.500  32.750  1.00  0.00           H
ATOM   2252  CZ  PHE A 150      49.050  46.200  31.740  1.00  0.00           C
ATOM   2253  HZ  PHE A 150      49.330  45.730  32.670  1.00  0.00           H
ATOM   2254  CE2 PHE A 150      49.500  45.840  30.410  1.00  0.00           C
ATOM   2255  HE2 PHE A 150      50.230  45.070  30.270  1.00  0.00           H
ATOM   2256  CD2 PHE A 150      49.070  46.580  29.260  1.00  0.00           C
ATOM   2257  HD2 PHE A 150      49.430  46.220  28.310  1.00  0.00           H
ATOM   2258  C   PHE A 150      47.890  49.610  26.050  1.00  0.00           C
ATOM   2259  O   PHE A 150      46.780  49.340  25.610  1.00  0.00           O
ATOM   2260  N   ARG A 151      48.680  50.440  25.350  1.00  0.00           N
ATOM   2261  H   ARG A 151      49.620  50.730  25.590  1.00  0.00           H
ATOM   2262  CA  ARG A 151      48.200  51.100  24.090  1.00  0.00           C
ATOM   2263  HA  ARG A 151      47.390  51.740  24.420  1.00  0.00           H
ATOM   2264  CB  ARG A 151      49.350  52.000  23.630  1.00  0.00           C
ATOM   2265  HB1 ARG A 151      49.050  52.530  22.720  1.00  0.00           H
ATOM   2266  HB2 ARG A 151      50.170  51.420  23.200  1.00  0.00           H
ATOM   2267  CG  ARG A 151      50.010  53.020  24.580  1.00  0.00           C
ATOM   2268  HG1 ARG A 151      50.170  52.530  25.540  1.00  0.00           H
ATOM   2269  HG2 ARG A 151      49.280  53.780  24.860  1.00  0.00           H
ATOM   2270  CD  ARG A 151      51.350  53.520  24.050  1.00  0.00           C
ATOM   2271  HD1 ARG A 151      51.140  53.950  23.070  1.00  0.00           H
ATOM   2272  HD2 ARG A 151      52.010  52.670  23.890  1.00  0.00           H
ATOM   2273  NE  ARG A 151      51.980  54.530  24.960  1.00  0.00           N
ATOM   2274  HE  ARG A 151      51.510  54.740  25.820  1.00  0.00           H
ATOM   2275  CZ  ARG A 151      53.050  55.290  24.650  1.00  0.00           C
ATOM   2276  NH1 ARG A 151      53.280  56.310  25.350  1.00  0.00           N
ATOM   2277 1HH1 ARG A 151      52.850  56.420  26.250  1.00  0.00           H
ATOM   2278 2HH1 ARG A 151      53.960  57.010  25.060  1.00  0.00           H
ATOM   2279  NH2 ARG A 151      53.870  55.180  23.600  1.00  0.00           N
ATOM   2280 1HH2 ARG A 151      53.530  54.530  22.910  1.00  0.00           H
ATOM   2281 2HH2 ARG A 151      54.450  55.960  23.320  1.00  0.00           H
ATOM   2282  C   ARG A 151      47.620  50.140  22.950  1.00  0.00           C
ATOM   2283  O   ARG A 151      46.960  50.660  22.040  1.00  0.00           O
ATOM   2284  N   ASP A 152      47.860  48.850  22.950  1.00  0.00           N
ATOM   2285  H   ASP A 152      48.380  48.500  23.740  1.00  0.00           H
ATOM   2286  CA  ASP A 152      47.400  48.020  21.830  1.00  0.00           C
ATOM   2287  HA  ASP A 152      47.480  48.630  20.930  1.00  0.00           H
ATOM   2288  CB  ASP A 152      48.330  46.810  21.680  1.00  0.00           C
ATOM   2289  HB1 ASP A 152      48.080  46.220  20.800  1.00  0.00           H
ATOM   2290  HB2 ASP A 152      48.150  46.190  22.560  1.00  0.00           H
ATOM   2291  CG  ASP A 152      49.780  47.240  21.490  1.00  0.00           C
ATOM   2292  OD1 ASP A 152      50.050  47.980  20.540  1.00  0.00           O
ATOM   2293  OD2 ASP A 152      50.650  46.960  22.350  1.00  0.00           O
ATOM   2294  C   ASP A 152      45.880  47.660  21.970  1.00  0.00           C
ATOM   2295  O   ASP A 152      45.240  47.210  21.000  1.00  0.00           O
ATOM   2296  N   PHE A 153      45.310  47.930  23.100  1.00  0.00           N
ATOM   2297  H   PHE A 153      45.930  48.400  23.740  1.00  0.00           H
ATOM   2298  CA  PHE A 153      43.940  47.660  23.360  1.00  0.00           C
ATOM   2299  HA  PHE A 153      43.550  47.040  22.550  1.00  0.00           H
ATOM   2300  CB  PHE A 153      43.800  46.770  24.620  1.00  0.00           C
ATOM   2301  HB1 PHE A 153      42.750  46.720  24.890  1.00  0.00           H
ATOM   2302  HB2 PHE A 153      44.290  47.320  25.430  1.00  0.00           H
ATOM   2303  CG  PHE A 153      44.410  45.380  24.460  1.00  0.00           C
ATOM   2304  CD1 PHE A 153      43.590  44.290  24.180  1.00  0.00           C
ATOM   2305  HD1 PHE A 153      42.510  44.420  24.200  1.00  0.00           H
ATOM   2306  CE1 PHE A 153      44.210  43.110  23.890  1.00  0.00           C
ATOM   2307  HE1 PHE A 153      43.700  42.160  23.740  1.00  0.00           H
ATOM   2308  CZ  PHE A 153      45.620  42.960  23.950  1.00  0.00           C
ATOM   2309  HZ  PHE A 153      46.010  41.970  23.770  1.00  0.00           H
ATOM   2310  CE2 PHE A 153      46.370  44.100  24.280  1.00  0.00           C
ATOM   2311  HE2 PHE A 153      47.440  44.010  24.380  1.00  0.00           H
ATOM   2312  CD2 PHE A 153      45.780  45.280  24.600  1.00  0.00           C
ATOM   2313  HD2 PHE A 153      46.340  46.080  25.050  1.00  0.00           H
ATOM   2314  C   PHE A 153      43.080  48.900  23.530  1.00  0.00           C
ATOM   2315  O   PHE A 153      43.640  49.920  23.950  1.00  0.00           O
ATOM   2316  N   ALA A 154      41.820  48.850  23.190  1.00  0.00           N
ATOM   2317  H   ALA A 154      41.570  48.040  22.640  1.00  0.00           H
ATOM   2318  CA  ALA A 154      40.830  49.880  23.690  1.00  0.00           C
ATOM   2319  HA  ALA A 154      41.180  50.860  23.350  1.00  0.00           H
ATOM   2320  CB  ALA A 154      39.460  49.650  22.990  1.00  0.00           C
ATOM   2321  HB1 ALA A 154      38.680  50.380  23.230  1.00  0.00           H
ATOM   2322  HB2 ALA A 154      39.650  49.680  21.920  1.00  0.00           H
ATOM   2323  HB3 ALA A 154      39.200  48.610  23.190  1.00  0.00           H
ATOM   2324  C   ALA A 154      40.670  49.850  25.240  1.00  0.00           C
ATOM   2325  O   ALA A 154      40.760  48.750  25.820  1.00  0.00           O
ATOM   2326  N   VAL A 155      40.450  51.030  25.780  1.00  0.00           N
ATOM   2327  H   VAL A 155      40.490  51.850  25.190  1.00  0.00           H
ATOM   2328  CA  VAL A 155      39.940  51.270  27.160  1.00  0.00           C
ATOM   2329  HA  VAL A 155      39.500  50.350  27.540  1.00  0.00           H
ATOM   2330  CB  VAL A 155      40.990  51.850  28.120  1.00  0.00           C
ATOM   2331  HB  VAL A 155      41.040  52.930  27.950  1.00  0.00           H
ATOM   2332  CG1 VAL A 155      40.700  51.590  29.610  1.00  0.00           C
ATOM   2333 1HG1 VAL A 155      41.560  51.900  30.210  1.00  0.00           H
ATOM   2334 2HG1 VAL A 155      39.740  52.000  29.940  1.00  0.00           H
ATOM   2335 3HG1 VAL A 155      40.650  50.520  29.840  1.00  0.00           H
ATOM   2336  CG2 VAL A 155      42.360  51.180  27.920  1.00  0.00           C
ATOM   2337 1HG2 VAL A 155      43.120  51.590  28.590  1.00  0.00           H
ATOM   2338 2HG2 VAL A 155      42.270  50.130  28.200  1.00  0.00           H
ATOM   2339 3HG2 VAL A 155      42.650  51.300  26.870  1.00  0.00           H
ATOM   2340  C   VAL A 155      38.760  52.260  27.160  1.00  0.00           C
ATOM   2341  O   VAL A 155      38.870  53.370  26.610  1.00  0.00           O
ATOM   2342  N   SER A 156      37.750  51.940  27.930  1.00  0.00           N
ATOM   2343  H   SER A 156      37.640  51.010  28.310  1.00  0.00           H
ATOM   2344  CA  SER A 156      36.480  52.670  27.910  1.00  0.00           C
ATOM   2345  HA  SER A 156      36.590  53.740  27.720  1.00  0.00           H
ATOM   2346  CB  SER A 156      35.430  52.080  26.910  1.00  0.00           C
ATOM   2347  HB1 SER A 156      34.610  52.790  26.800  1.00  0.00           H
ATOM   2348  HB2 SER A 156      35.090  51.120  27.280  1.00  0.00           H
ATOM   2349  OG  SER A 156      35.870  51.870  25.600  1.00  0.00           O
ATOM   2350  HG  SER A 156      36.310  51.020  25.630  1.00  0.00           H
ATOM   2351  C   SER A 156      35.880  52.580  29.290  1.00  0.00           C
ATOM   2352  O   SER A 156      35.940  51.620  29.990  1.00  0.00           O
ATOM   2353  N   THR A 157      35.390  53.780  29.730  1.00  0.00           N
ATOM   2354  H   THR A 157      35.350  54.510  29.030  1.00  0.00           H
ATOM   2355  CA  THR A 157      35.040  54.030  31.180  1.00  0.00           C
ATOM   2356  HA  THR A 157      35.740  53.410  31.730  1.00  0.00           H
ATOM   2357  CB  THR A 157      35.340  55.530  31.560  1.00  0.00           C
ATOM   2358  HB  THR A 157      35.190  55.600  32.640  1.00  0.00           H
ATOM   2359  CG2 THR A 157      36.820  55.950  31.210  1.00  0.00           C
ATOM   2360 1HG2 THR A 157      37.030  55.880  30.150  1.00  0.00           H
ATOM   2361 2HG2 THR A 157      36.940  57.010  31.430  1.00  0.00           H
ATOM   2362 3HG2 THR A 157      37.470  55.280  31.770  1.00  0.00           H
ATOM   2363  OG1 THR A 157      34.430  56.220  30.800  1.00  0.00           O
ATOM   2364  HG1 THR A 157      34.730  57.120  30.910  1.00  0.00           H
ATOM   2365  C   THR A 157      33.610  53.640  31.570  1.00  0.00           C
ATOM   2366  O   THR A 157      32.740  53.680  30.710  1.00  0.00           O
ATOM   2367  N   VAL A 158      33.330  53.250  32.820  1.00  0.00           N
ATOM   2368  H   VAL A 158      34.000  53.050  33.550  1.00  0.00           H
ATOM   2369  CA  VAL A 158      31.910  52.920  33.180  1.00  0.00           C
ATOM   2370  HA  VAL A 158      31.270  53.390  32.440  1.00  0.00           H
ATOM   2371  CB  VAL A 158      31.590  51.420  33.090  1.00  0.00           C
ATOM   2372  HB  VAL A 158      32.410  50.950  33.640  1.00  0.00           H
ATOM   2373  CG1 VAL A 158      30.260  50.990  33.750  1.00  0.00           C
ATOM   2374 1HG1 VAL A 158      30.250  49.910  33.910  1.00  0.00           H
ATOM   2375 2HG1 VAL A 158      30.100  51.510  34.690  1.00  0.00           H
ATOM   2376 3HG1 VAL A 158      29.450  51.210  33.050  1.00  0.00           H
ATOM   2377  CG2 VAL A 158      31.760  50.880  31.730  1.00  0.00           C
ATOM   2378 1HG2 VAL A 158      31.430  49.850  31.730  1.00  0.00           H
ATOM   2379 2HG2 VAL A 158      31.090  51.320  30.990  1.00  0.00           H
ATOM   2380 3HG2 VAL A 158      32.790  50.930  31.380  1.00  0.00           H
ATOM   2381  C   VAL A 158      31.650  53.470  34.590  1.00  0.00           C
ATOM   2382  O   VAL A 158      32.250  52.910  35.530  1.00  0.00           O
ATOM   2383  N   PRO A 159      30.800  54.480  34.870  1.00  0.00           N
ATOM   2384  CD  PRO A 159      30.170  55.430  33.930  1.00  0.00           C
ATOM   2385  HD1 PRO A 159      29.190  55.000  33.710  1.00  0.00           H
ATOM   2386  HD2 PRO A 159      30.690  55.520  32.970  1.00  0.00           H
ATOM   2387  CG  PRO A 159      30.020  56.730  34.760  1.00  0.00           C
ATOM   2388  HG1 PRO A 159      29.370  57.490  34.330  1.00  0.00           H
ATOM   2389  HG2 PRO A 159      31.030  57.100  34.950  1.00  0.00           H
ATOM   2390  CB  PRO A 159      29.610  56.150  36.140  1.00  0.00           C
ATOM   2391  HB1 PRO A 159      28.570  55.840  36.100  1.00  0.00           H
ATOM   2392  HB2 PRO A 159      29.690  56.840  36.970  1.00  0.00           H
ATOM   2393  CA  PRO A 159      30.520  54.890  36.230  1.00  0.00           C
ATOM   2394  HA  PRO A 159      31.430  55.130  36.770  1.00  0.00           H
ATOM   2395  C   PRO A 159      29.870  53.770  37.020  1.00  0.00           C
ATOM   2396  O   PRO A 159      28.860  53.240  36.560  1.00  0.00           O
ATOM   2397  N   VAL A 160      30.380  53.350  38.210  1.00  0.00           N
ATOM   2398  H   VAL A 160      31.250  53.760  38.530  1.00  0.00           H
ATOM   2399  CA  VAL A 160      29.860  52.330  39.110  1.00  0.00           C
ATOM   2400  HA  VAL A 160      29.270  51.620  38.530  1.00  0.00           H
ATOM   2401  CB  VAL A 160      30.920  51.560  39.920  1.00  0.00           C
ATOM   2402  HB  VAL A 160      31.450  52.220  40.620  1.00  0.00           H
ATOM   2403  CG1 VAL A 160      30.390  50.410  40.730  1.00  0.00           C
ATOM   2404 1HG1 VAL A 160      31.190  49.880  41.250  1.00  0.00           H
ATOM   2405 2HG1 VAL A 160      29.670  50.700  41.500  1.00  0.00           H
ATOM   2406 3HG1 VAL A 160      29.870  49.690  40.100  1.00  0.00           H
ATOM   2407  CG2 VAL A 160      32.000  50.970  38.920  1.00  0.00           C
ATOM   2408 1HG2 VAL A 160      32.590  51.710  38.390  1.00  0.00           H
ATOM   2409 2HG2 VAL A 160      32.620  50.370  39.580  1.00  0.00           H
ATOM   2410 3HG2 VAL A 160      31.630  50.240  38.210  1.00  0.00           H
ATOM   2411  C   VAL A 160      28.800  52.990  40.060  1.00  0.00           C
ATOM   2412  O   VAL A 160      29.020  54.040  40.710  1.00  0.00           O
ATOM   2413  N   SER A 161      27.620  52.380  40.050  1.00  0.00           N
ATOM   2414  H   SER A 161      27.530  51.600  39.420  1.00  0.00           H
ATOM   2415  CA  SER A 161      26.420  52.850  40.800  1.00  0.00           C
ATOM   2416  HA  SER A 161      26.690  53.750  41.350  1.00  0.00           H
ATOM   2417  CB  SER A 161      25.360  53.260  39.790  1.00  0.00           C
ATOM   2418  HB1 SER A 161      25.790  53.950  39.060  1.00  0.00           H
ATOM   2419  HB2 SER A 161      24.620  53.790  40.400  1.00  0.00           H
ATOM   2420  OG  SER A 161      24.900  52.190  39.050  1.00  0.00           O
ATOM   2421  HG  SER A 161      24.840  52.430  38.120  1.00  0.00           H
ATOM   2422  C   SER A 161      25.830  51.910  41.910  1.00  0.00           C
ATOM   2423  O   SER A 161      24.640  52.070  42.320  1.00  0.00           O
ATOM   2424  N   GLY A 162      26.620  51.030  42.350  1.00  0.00           N
ATOM   2425  H   GLY A 162      27.530  51.130  41.900  1.00  0.00           H
ATOM   2426  CA  GLY A 162      26.300  49.880  43.240  1.00  0.00           C
ATOM   2427  HA1 GLY A 162      25.970  49.010  42.690  1.00  0.00           H
ATOM   2428  HA2 GLY A 162      25.490  50.190  43.910  1.00  0.00           H
ATOM   2429  C   GLY A 162      27.320  49.240  44.200  1.00  0.00           C
ATOM   2430  O   GLY A 162      27.430  49.690  45.360  1.00  0.00           O
ATOM   2431  N   PRO A 163      28.100  48.260  43.800  1.00  0.00           N
ATOM   2432  CD  PRO A 163      28.150  47.680  42.500  1.00  0.00           C
ATOM   2433  HD1 PRO A 163      28.400  48.440  41.750  1.00  0.00           H
ATOM   2434  HD2 PRO A 163      27.200  47.220  42.220  1.00  0.00           H
ATOM   2435  CG  PRO A 163      29.190  46.560  42.530  1.00  0.00           C
ATOM   2436  HG1 PRO A 163      30.100  46.850  41.990  1.00  0.00           H
ATOM   2437  HG2 PRO A 163      28.870  45.620  42.090  1.00  0.00           H
ATOM   2438  CB  PRO A 163      29.550  46.420  44.000  1.00  0.00           C
ATOM   2439  HB1 PRO A 163      30.600  46.140  44.040  1.00  0.00           H
ATOM   2440  HB2 PRO A 163      28.950  45.610  44.410  1.00  0.00           H
ATOM   2441  CA  PRO A 163      29.230  47.770  44.600  1.00  0.00           C
ATOM   2442  HA  PRO A 163      28.810  47.660  45.600  1.00  0.00           H
ATOM   2443  C   PRO A 163      30.320  48.770  44.560  1.00  0.00           C
ATOM   2444  O   PRO A 163      30.290  49.890  43.950  1.00  0.00           O
ATOM   2445  N   SER A 164      31.410  48.440  45.130  1.00  0.00           N
ATOM   2446  H   SER A 164      31.470  47.560  45.620  1.00  0.00           H
ATOM   2447  CA  SER A 164      32.660  49.190  45.170  1.00  0.00           C
ATOM   2448  HA  SER A 164      32.480  50.170  45.620  1.00  0.00           H
ATOM   2449  CB  SER A 164      33.560  48.540  46.240  1.00  0.00           C
ATOM   2450  HB1 SER A 164      34.550  49.000  46.320  1.00  0.00           H
ATOM   2451  HB2 SER A 164      33.680  47.460  46.160  1.00  0.00           H
ATOM   2452  OG  SER A 164      32.890  48.660  47.520  1.00  0.00           O
ATOM   2453  HG  SER A 164      32.400  47.850  47.680  1.00  0.00           H
ATOM   2454  C   SER A 164      33.360  49.310  43.790  1.00  0.00           C
ATOM   2455  O   SER A 164      33.920  50.390  43.530  1.00  0.00           O
ATOM   2456  N   HIS A 165      33.220  48.270  42.890  1.00  0.00           N
ATOM   2457  H   HIS A 165      32.610  47.490  43.080  1.00  0.00           H
ATOM   2458  CA  HIS A 165      34.040  48.150  41.660  1.00  0.00           C
ATOM   2459  HA  HIS A 165      34.280  49.170  41.360  1.00  0.00           H
ATOM   2460  CB  HIS A 165      35.290  47.320  41.830  1.00  0.00           C
ATOM   2461  HB1 HIS A 165      35.920  47.300  40.940  1.00  0.00           H
ATOM   2462  HB2 HIS A 165      34.960  46.290  42.000  1.00  0.00           H
ATOM   2463  CG  HIS A 165      36.080  47.760  42.980  1.00  0.00           C
ATOM   2464  ND1 HIS A 165      35.800  47.540  44.350  1.00  0.00           N
ATOM   2465  CE1 HIS A 165      36.750  48.270  44.940  1.00  0.00           C
ATOM   2466  HE1 HIS A 165      36.970  48.280  46.000  1.00  0.00           H
ATOM   2467  NE2 HIS A 165      37.710  48.710  44.070  1.00  0.00           N
ATOM   2468  HE2 HIS A 165      38.560  49.200  44.330  1.00  0.00           H
ATOM   2469  CD2 HIS A 165      37.200  48.490  42.870  1.00  0.00           C
ATOM   2470  HD2 HIS A 165      37.470  48.990  41.950  1.00  0.00           H
ATOM   2471  C   HIS A 165      33.270  47.520  40.540  1.00  0.00           C
ATOM   2472  O   HIS A 165      32.290  46.790  40.780  1.00  0.00           O
ATOM   2473  N   LEU A 166      33.770  47.640  39.290  1.00  0.00           N
ATOM   2474  H   LEU A 166      34.420  48.400  39.150  1.00  0.00           H
ATOM   2475  CA  LEU A 166      33.250  47.010  38.130  1.00  0.00           C
ATOM   2476  HA  LEU A 166      32.260  47.360  37.830  1.00  0.00           H
ATOM   2477  CB  LEU A 166      34.160  47.420  36.930  1.00  0.00           C
ATOM   2478  HB1 LEU A 166      35.170  47.030  37.040  1.00  0.00           H
ATOM   2479  HB2 LEU A 166      34.240  48.500  37.040  1.00  0.00           H
ATOM   2480  CG  LEU A 166      33.580  47.130  35.610  1.00  0.00           C
ATOM   2481  HG  LEU A 166      33.540  46.050  35.470  1.00  0.00           H
ATOM   2482  CD1 LEU A 166      32.170  47.680  35.250  1.00  0.00           C
ATOM   2483 1HD1 LEU A 166      31.920  47.640  34.190  1.00  0.00           H
ATOM   2484 2HD1 LEU A 166      31.520  46.980  35.770  1.00  0.00           H
ATOM   2485 3HD1 LEU A 166      32.080  48.660  35.720  1.00  0.00           H
ATOM   2486  CD2 LEU A 166      34.680  47.510  34.590  1.00  0.00           C
ATOM   2487 1HD2 LEU A 166      34.400  47.280  33.560  1.00  0.00           H
ATOM   2488 2HD2 LEU A 166      34.990  48.560  34.670  1.00  0.00           H
ATOM   2489 3HD2 LEU A 166      35.570  46.910  34.750  1.00  0.00           H
ATOM   2490  C   LEU A 166      33.110  45.470  38.330  1.00  0.00           C
ATOM   2491  O   LEU A 166      31.980  44.950  38.270  1.00  0.00           O
ATOM   2492  N   ARG A 167      34.190  44.750  38.610  1.00  0.00           N
ATOM   2493  H   ARG A 167      35.080  45.160  38.850  1.00  0.00           H
ATOM   2494  CA  ARG A 167      34.040  43.310  38.970  1.00  0.00           C
ATOM   2495  HA  ARG A 167      33.310  42.970  38.240  1.00  0.00           H
ATOM   2496  CB  ARG A 167      35.390  42.620  38.810  1.00  0.00           C
ATOM   2497  HB1 ARG A 167      35.270  41.560  39.060  1.00  0.00           H
ATOM   2498  HB2 ARG A 167      36.050  43.160  39.490  1.00  0.00           H
ATOM   2499  CG  ARG A 167      35.820  42.600  37.320  1.00  0.00           C
ATOM   2500  HG1 ARG A 167      36.050  43.630  37.070  1.00  0.00           H
ATOM   2501  HG2 ARG A 167      34.990  42.240  36.710  1.00  0.00           H
ATOM   2502  CD  ARG A 167      37.100  41.790  37.110  1.00  0.00           C
ATOM   2503  HD1 ARG A 167      37.950  42.220  37.640  1.00  0.00           H
ATOM   2504  HD2 ARG A 167      37.270  41.720  36.040  1.00  0.00           H
ATOM   2505  NE  ARG A 167      36.880  40.390  37.590  1.00  0.00           N
ATOM   2506  HE  ARG A 167      36.370  40.260  38.450  1.00  0.00           H
ATOM   2507  CZ  ARG A 167      37.060  39.270  36.910  1.00  0.00           C
ATOM   2508  NH1 ARG A 167      36.650  38.150  37.450  1.00  0.00           N
ATOM   2509 1HH1 ARG A 167      36.230  38.120  38.370  1.00  0.00           H
ATOM   2510 2HH1 ARG A 167      36.670  37.320  36.880  1.00  0.00           H
ATOM   2511  NH2 ARG A 167      37.600  39.210  35.740  1.00  0.00           N
ATOM   2512 1HH2 ARG A 167      38.130  39.960  35.330  1.00  0.00           H
ATOM   2513 2HH2 ARG A 167      37.750  38.310  35.320  1.00  0.00           H
ATOM   2514  C   ARG A 167      33.340  42.950  40.310  1.00  0.00           C
ATOM   2515  O   ARG A 167      33.090  41.790  40.650  1.00  0.00           O
ATOM   2516  N   GLY A 168      32.960  43.930  41.050  1.00  0.00           N
ATOM   2517  H   GLY A 168      33.040  44.830  40.610  1.00  0.00           H
ATOM   2518  CA  GLY A 168      32.020  43.880  42.140  1.00  0.00           C
ATOM   2519  HA1 GLY A 168      31.920  44.910  42.500  1.00  0.00           H
ATOM   2520  HA2 GLY A 168      32.450  43.250  42.910  1.00  0.00           H
ATOM   2521  C   GLY A 168      30.640  43.350  41.730  1.00  0.00           C
ATOM   2522  O   GLY A 168      29.940  42.890  42.620  1.00  0.00           O
ATOM   2523  N   LEU A 169      30.290  43.300  40.430  1.00  0.00           N
ATOM   2524  H   LEU A 169      30.830  43.920  39.850  1.00  0.00           H
ATOM   2525  CA  LEU A 169      29.080  42.740  39.910  1.00  0.00           C
ATOM   2526  HA  LEU A 169      28.700  42.030  40.650  1.00  0.00           H
ATOM   2527  CB  LEU A 169      27.980  43.880  39.730  1.00  0.00           C
ATOM   2528  HB1 LEU A 169      27.610  44.090  40.740  1.00  0.00           H
ATOM   2529  HB2 LEU A 169      27.160  43.410  39.180  1.00  0.00           H
ATOM   2530  CG  LEU A 169      28.440  45.230  39.160  1.00  0.00           C
ATOM   2531  HG  LEU A 169      29.320  45.570  39.710  1.00  0.00           H
ATOM   2532  CD1 LEU A 169      28.690  45.220  37.660  1.00  0.00           C
ATOM   2533 1HD1 LEU A 169      29.250  46.070  37.280  1.00  0.00           H
ATOM   2534 2HD1 LEU A 169      29.400  44.400  37.490  1.00  0.00           H
ATOM   2535 3HD1 LEU A 169      27.820  45.020  37.040  1.00  0.00           H
ATOM   2536  CD2 LEU A 169      27.330  46.370  39.360  1.00  0.00           C
ATOM   2537 1HD2 LEU A 169      26.320  46.230  38.980  1.00  0.00           H
ATOM   2538 2HD2 LEU A 169      27.100  46.410  40.430  1.00  0.00           H
ATOM   2539 3HD2 LEU A 169      27.630  47.350  38.990  1.00  0.00           H
ATOM   2540  C   LEU A 169      29.310  41.990  38.600  1.00  0.00           C
ATOM   2541  O   LEU A 169      28.370  41.720  37.870  1.00  0.00           O
ATOM   2542  N   CYS A 170      30.570  41.760  38.160  1.00  0.00           N
ATOM   2543  H   CYS A 170      31.410  41.880  38.700  1.00  0.00           H
ATOM   2544  CA  CYS A 170      30.860  41.140  36.840  1.00  0.00           C
ATOM   2545  HA  CYS A 170      30.060  40.420  36.680  1.00  0.00           H
ATOM   2546  CB  CYS A 170      30.730  42.140  35.700  1.00  0.00           C
ATOM   2547  HB1 CYS A 170      29.840  42.760  35.780  1.00  0.00           H
ATOM   2548  HB2 CYS A 170      30.620  41.570  34.780  1.00  0.00           H
ATOM   2549  SG  CYS A 170      32.160  43.240  35.520  1.00  0.00           S
ATOM   2550  HG  CYS A 170      31.930  44.020  36.580  1.00  0.00           H
ATOM   2551  C   CYS A 170      32.200  40.360  36.770  1.00  0.00           C
ATOM   2552  O   CYS A 170      33.080  40.520  37.660  1.00  0.00           O
ATOM   2553  N   GLY A 171      32.380  39.520  35.660  1.00  0.00           N
ATOM   2554  H   GLY A 171      31.580  39.570  35.050  1.00  0.00           H
ATOM   2555  CA  GLY A 171      33.680  38.910  35.220  1.00  0.00           C
ATOM   2556  HA1 GLY A 171      34.040  38.130  35.890  1.00  0.00           H
ATOM   2557  HA2 GLY A 171      34.480  39.650  35.280  1.00  0.00           H
ATOM   2558  C   GLY A 171      33.660  38.250  33.840  1.00  0.00           C
ATOM   2559  O   GLY A 171      32.600  38.180  33.240  1.00  0.00           O
ATOM   2560  N   MET A 172      34.780  37.660  33.460  1.00  0.00           N
ATOM   2561  H   MET A 172      35.640  37.810  33.970  1.00  0.00           H
ATOM   2562  CA  MET A 172      34.700  36.930  32.180  1.00  0.00           C
ATOM   2563  HA  MET A 172      33.860  37.220  31.540  1.00  0.00           H
ATOM   2564  CB  MET A 172      35.920  37.170  31.250  1.00  0.00           C
ATOM   2565  HB1 MET A 172      35.730  36.680  30.290  1.00  0.00           H
ATOM   2566  HB2 MET A 172      36.770  36.780  31.800  1.00  0.00           H
ATOM   2567  CG  MET A 172      36.140  38.640  30.840  1.00  0.00           C
ATOM   2568  HG1 MET A 172      36.980  38.710  30.150  1.00  0.00           H
ATOM   2569  HG2 MET A 172      36.470  39.190  31.720  1.00  0.00           H
ATOM   2570  SD  MET A 172      34.720  39.440  30.110  1.00  0.00           S
ATOM   2571  CE  MET A 172      34.680  38.690  28.460  1.00  0.00           C
ATOM   2572  HE1 MET A 172      35.680  38.750  28.030  1.00  0.00           H
ATOM   2573  HE2 MET A 172      34.500  37.620  28.590  1.00  0.00           H
ATOM   2574  HE3 MET A 172      33.900  39.130  27.830  1.00  0.00           H
ATOM   2575  C   MET A 172      34.580  35.420  32.490  1.00  0.00           C
ATOM   2576  O   MET A 172      35.420  34.870  33.220  1.00  0.00           O
ATOM   2577  N   GLY A 173      33.570  34.740  31.920  1.00  0.00           N
ATOM   2578  H   GLY A 173      33.030  35.330  31.300  1.00  0.00           H
ATOM   2579  CA  GLY A 173      33.280  33.370  32.110  1.00  0.00           C
ATOM   2580  HA1 GLY A 173      32.210  33.250  32.300  1.00  0.00           H
ATOM   2581  HA2 GLY A 173      33.830  32.970  32.960  1.00  0.00           H
ATOM   2582  C   GLY A 173      33.610  32.500  30.900  1.00  0.00           C
ATOM   2583  O   GLY A 173      33.390  31.320  30.880  1.00  0.00           O
ATOM   2584  N   GLY A 174      34.070  33.120  29.800  1.00  0.00           N
ATOM   2585  H   GLY A 174      34.270  34.110  29.760  1.00  0.00           H
ATOM   2586  CA  GLY A 174      34.270  32.350  28.530  1.00  0.00           C
ATOM   2587  HA1 GLY A 174      33.290  32.020  28.180  1.00  0.00           H
ATOM   2588  HA2 GLY A 174      34.980  31.540  28.660  1.00  0.00           H
ATOM   2589  C   GLY A 174      34.760  33.350  27.390  1.00  0.00           C
ATOM   2590  O   GLY A 174      34.530  34.480  27.620  1.00  0.00           O
ATOM   2591  N   PRO A 175      35.250  32.860  26.250  1.00  0.00           N
ATOM   2592  CD  PRO A 175      35.290  31.470  25.860  1.00  0.00           C
ATOM   2593  HD1 PRO A 175      34.390  30.980  26.220  1.00  0.00           H
ATOM   2594  HD2 PRO A 175      36.260  31.160  26.250  1.00  0.00           H
ATOM   2595  CG  PRO A 175      35.390  31.460  24.370  1.00  0.00           C
ATOM   2596  HG1 PRO A 175      34.340  31.530  24.070  1.00  0.00           H
ATOM   2597  HG2 PRO A 175      35.940  30.580  24.020  1.00  0.00           H
ATOM   2598  CB  PRO A 175      36.070  32.830  24.010  1.00  0.00           C
ATOM   2599  HB1 PRO A 175      35.840  33.270  23.040  1.00  0.00           H
ATOM   2600  HB2 PRO A 175      37.150  32.730  24.100  1.00  0.00           H
ATOM   2601  CA  PRO A 175      35.540  33.750  25.140  1.00  0.00           C
ATOM   2602  HA  PRO A 175      36.300  34.450  25.490  1.00  0.00           H
ATOM   2603  C   PRO A 175      34.320  34.520  24.660  1.00  0.00           C
ATOM   2604  O   PRO A 175      33.380  33.920  24.210  1.00  0.00           O
ATOM   2605  N   ARG A 176      34.320  35.870  24.590  1.00  0.00           N
ATOM   2606  H   ARG A 176      35.160  36.350  24.880  1.00  0.00           H
ATOM   2607  CA  ARG A 176      33.230  36.780  24.250  1.00  0.00           C
ATOM   2608  HA  ARG A 176      33.690  37.760  24.390  1.00  0.00           H
ATOM   2609  CB  ARG A 176      32.770  36.520  22.780  1.00  0.00           C
ATOM   2610  HB1 ARG A 176      32.250  37.430  22.500  1.00  0.00           H
ATOM   2611  HB2 ARG A 176      32.050  35.700  22.750  1.00  0.00           H
ATOM   2612  CG  ARG A 176      33.830  36.250  21.600  1.00  0.00           C
ATOM   2613  HG1 ARG A 176      34.700  35.660  21.890  1.00  0.00           H
ATOM   2614  HG2 ARG A 176      34.200  37.200  21.220  1.00  0.00           H
ATOM   2615  CD  ARG A 176      33.270  35.620  20.320  1.00  0.00           C
ATOM   2616  HD1 ARG A 176      33.960  35.800  19.500  1.00  0.00           H
ATOM   2617  HD2 ARG A 176      32.290  36.070  20.140  1.00  0.00           H
ATOM   2618  NE  ARG A 176      32.880  34.190  20.490  1.00  0.00           N
ATOM   2619  HE  ARG A 176      31.890  34.000  20.620  1.00  0.00           H
ATOM   2620  CZ  ARG A 176      33.640  33.140  20.370  1.00  0.00           C
ATOM   2621  NH1 ARG A 176      33.290  31.950  20.690  1.00  0.00           N
ATOM   2622 1HH1 ARG A 176      32.300  31.760  20.780  1.00  0.00           H
ATOM   2623 2HH1 ARG A 176      33.900  31.150  20.630  1.00  0.00           H
ATOM   2624  NH2 ARG A 176      34.900  33.220  20.100  1.00  0.00           N
ATOM   2625 1HH2 ARG A 176      35.290  34.050  19.690  1.00  0.00           H
ATOM   2626 2HH2 ARG A 176      35.270  32.310  19.860  1.00  0.00           H
ATOM   2627  C   ARG A 176      32.110  36.790  25.210  1.00  0.00           C
ATOM   2628  O   ARG A 176      31.050  37.360  24.890  1.00  0.00           O
ATOM   2629  N   THR A 177      32.280  36.050  26.320  1.00  0.00           N
ATOM   2630  H   THR A 177      33.120  35.500  26.360  1.00  0.00           H
ATOM   2631  CA  THR A 177      31.230  35.760  27.330  1.00  0.00           C
ATOM   2632  HA  THR A 177      30.260  36.090  26.970  1.00  0.00           H
ATOM   2633  CB  THR A 177      31.120  34.270  27.660  1.00  0.00           C
ATOM   2634  HB  THR A 177      32.000  33.810  28.120  1.00  0.00           H
ATOM   2635  CG2 THR A 177      29.890  34.000  28.550  1.00  0.00           C
ATOM   2636 1HG2 THR A 177      29.650  32.950  28.710  1.00  0.00           H
ATOM   2637 2HG2 THR A 177      30.090  34.380  29.550  1.00  0.00           H
ATOM   2638 3HG2 THR A 177      28.950  34.420  28.200  1.00  0.00           H
ATOM   2639  OG1 THR A 177      30.960  33.490  26.410  1.00  0.00           O
ATOM   2640  HG1 THR A 177      31.120  32.570  26.610  1.00  0.00           H
ATOM   2641  C   THR A 177      31.500  36.570  28.630  1.00  0.00           C
ATOM   2642  O   THR A 177      32.470  36.280  29.360  1.00  0.00           O
ATOM   2643  N   VAL A 178      30.640  37.490  28.920  1.00  0.00           N
ATOM   2644  H   VAL A 178      29.950  37.710  28.220  1.00  0.00           H
ATOM   2645  CA  VAL A 178      30.590  38.330  30.200  1.00  0.00           C
ATOM   2646  HA  VAL A 178      31.560  38.420  30.670  1.00  0.00           H
ATOM   2647  CB  VAL A 178      30.250  39.810  29.900  1.00  0.00           C
ATOM   2648  HB  VAL A 178      29.290  39.880  29.380  1.00  0.00           H
ATOM   2649  CG1 VAL A 178      30.190  40.650  31.220  1.00  0.00           C
ATOM   2650 1HG1 VAL A 178      29.220  40.640  31.720  1.00  0.00           H
ATOM   2651 2HG1 VAL A 178      30.980  40.210  31.830  1.00  0.00           H
ATOM   2652 3HG1 VAL A 178      30.300  41.700  30.980  1.00  0.00           H
ATOM   2653  CG2 VAL A 178      31.290  40.330  28.880  1.00  0.00           C
ATOM   2654 1HG2 VAL A 178      31.290  39.770  27.950  1.00  0.00           H
ATOM   2655 2HG2 VAL A 178      30.970  41.350  28.680  1.00  0.00           H
ATOM   2656 3HG2 VAL A 178      32.260  40.310  29.370  1.00  0.00           H
ATOM   2657  C   VAL A 178      29.590  37.770  31.250  1.00  0.00           C
ATOM   2658  O   VAL A 178      28.380  37.710  31.000  1.00  0.00           O
ATOM   2659  N   VAL A 179      30.020  37.340  32.450  1.00  0.00           N
ATOM   2660  H   VAL A 179      31.010  37.430  32.610  1.00  0.00           H
ATOM   2661  CA  VAL A 179      29.070  36.970  33.580  1.00  0.00           C
ATOM   2662  HA  VAL A 179      28.200  36.500  33.130  1.00  0.00           H
ATOM   2663  CB  VAL A 179      29.700  36.060  34.660  1.00  0.00           C
ATOM   2664  HB  VAL A 179      30.440  36.700  35.150  1.00  0.00           H
ATOM   2665  CG1 VAL A 179      28.700  35.540  35.680  1.00  0.00           C
ATOM   2666 1HG1 VAL A 179      29.160  34.880  36.420  1.00  0.00           H
ATOM   2667 2HG1 VAL A 179      28.260  36.380  36.210  1.00  0.00           H
ATOM   2668 3HG1 VAL A 179      27.900  35.020  35.150  1.00  0.00           H
ATOM   2669  CG2 VAL A 179      30.360  34.810  34.070  1.00  0.00           C
ATOM   2670 1HG2 VAL A 179      30.960  34.260  34.800  1.00  0.00           H
ATOM   2671 2HG2 VAL A 179      29.490  34.260  33.730  1.00  0.00           H
ATOM   2672 3HG2 VAL A 179      30.920  35.170  33.210  1.00  0.00           H
ATOM   2673  C   VAL A 179      28.680  38.310  34.250  1.00  0.00           C
ATOM   2674  O   VAL A 179      29.480  39.220  34.410  1.00  0.00           O
ATOM   2675  N   ALA A 180      27.470  38.370  34.650  1.00  0.00           N
ATOM   2676  H   ALA A 180      26.880  37.550  34.630  1.00  0.00           H
ATOM   2677  CA  ALA A 180      26.750  39.620  35.060  1.00  0.00           C
ATOM   2678  HA  ALA A 180      27.510  40.290  35.440  1.00  0.00           H
ATOM   2679  CB  ALA A 180      26.010  40.220  33.880  1.00  0.00           C
ATOM   2680  HB1 ALA A 180      25.530  41.110  34.270  1.00  0.00           H
ATOM   2681  HB2 ALA A 180      26.790  40.420  33.140  1.00  0.00           H
ATOM   2682  HB3 ALA A 180      25.310  39.490  33.470  1.00  0.00           H
ATOM   2683  C   ALA A 180      25.760  39.360  36.160  1.00  0.00           C
ATOM   2684  O   ALA A 180      25.180  38.260  36.320  1.00  0.00           O
ATOM   2685  N   GLY A 181      25.480  40.430  36.920  1.00  0.00           N
ATOM   2686  H   GLY A 181      25.820  41.360  36.710  1.00  0.00           H
ATOM   2687  CA  GLY A 181      24.480  40.320  37.960  1.00  0.00           C
ATOM   2688  HA1 GLY A 181      24.590  41.120  38.680  1.00  0.00           H
ATOM   2689  HA2 GLY A 181      24.440  39.370  38.490  1.00  0.00           H
ATOM   2690  C   GLY A 181      23.040  40.760  37.430  1.00  0.00           C
ATOM   2691  O   GLY A 181      22.930  41.270  36.270  1.00  0.00           O
ATOM   2692  N   SER A 182      22.020  40.710  38.300  1.00  0.00           N
ATOM   2693  H   SER A 182      22.220  40.500  39.270  1.00  0.00           H
ATOM   2694  CA  SER A 182      20.630  40.980  37.970  1.00  0.00           C
ATOM   2695  HA  SER A 182      20.600  41.140  36.900  1.00  0.00           H
ATOM   2696  CB  SER A 182      19.850  39.800  38.470  1.00  0.00           C
ATOM   2697  HB1 SER A 182      18.770  39.970  38.500  1.00  0.00           H
ATOM   2698  HB2 SER A 182      20.170  39.480  39.460  1.00  0.00           H
ATOM   2699  OG  SER A 182      20.050  38.730  37.610  1.00  0.00           O
ATOM   2700  HG  SER A 182      20.860  38.290  37.870  1.00  0.00           H
ATOM   2701  C   SER A 182      20.030  42.240  38.510  1.00  0.00           C
ATOM   2702  O   SER A 182      18.880  42.610  38.180  1.00  0.00           O
ATOM   2703  N   SER A 183      20.770  42.930  39.370  1.00  0.00           N
ATOM   2704  H   SER A 183      21.730  42.650  39.470  1.00  0.00           H
ATOM   2705  CA  SER A 183      20.350  44.260  39.990  1.00  0.00           C
ATOM   2706  HA  SER A 183      19.320  44.240  40.350  1.00  0.00           H
ATOM   2707  CB  SER A 183      21.280  44.550  41.120  1.00  0.00           C
ATOM   2708  HB1 SER A 183      21.250  43.750  41.850  1.00  0.00           H
ATOM   2709  HB2 SER A 183      20.940  45.430  41.680  1.00  0.00           H
ATOM   2710  OG  SER A 183      22.560  44.880  40.550  1.00  0.00           O
ATOM   2711  HG  SER A 183      23.180  44.310  41.010  1.00  0.00           H
ATOM   2712  C   SER A 183      20.330  45.390  38.960  1.00  0.00           C
ATOM   2713  O   SER A 183      20.660  45.210  37.770  1.00  0.00           O
ATOM   2714  N   ASP A 184      19.840  46.520  39.460  1.00  0.00           N
ATOM   2715  H   ASP A 184      19.530  46.450  40.410  1.00  0.00           H
ATOM   2716  CA  ASP A 184      19.700  47.730  38.680  1.00  0.00           C
ATOM   2717  HA  ASP A 184      19.240  47.480  37.730  1.00  0.00           H
ATOM   2718  CB  ASP A 184      18.880  48.810  39.360  1.00  0.00           C
ATOM   2719  HB1 ASP A 184      18.900  49.720  38.760  1.00  0.00           H
ATOM   2720  HB2 ASP A 184      19.450  48.990  40.270  1.00  0.00           H
ATOM   2721  CG  ASP A 184      17.400  48.490  39.670  1.00  0.00           C
ATOM   2722  OD1 ASP A 184      16.550  48.980  38.920  1.00  0.00           O
ATOM   2723  OD2 ASP A 184      17.130  47.880  40.750  1.00  0.00           O
ATOM   2724  C   ASP A 184      21.100  48.270  38.360  1.00  0.00           C
ATOM   2725  O   ASP A 184      21.350  48.700  37.240  1.00  0.00           O
ATOM   2726  N   ALA A 185      22.060  48.320  39.350  1.00  0.00           N
ATOM   2727  H   ALA A 185      21.730  48.100  40.280  1.00  0.00           H
ATOM   2728  CA  ALA A 185      23.470  48.690  39.030  1.00  0.00           C
ATOM   2729  HA  ALA A 185      23.430  49.750  38.780  1.00  0.00           H
ATOM   2730  CB  ALA A 185      24.330  48.450  40.260  1.00  0.00           C
ATOM   2731  HB1 ALA A 185      25.290  48.940  40.070  1.00  0.00           H
ATOM   2732  HB2 ALA A 185      23.840  49.000  41.060  1.00  0.00           H
ATOM   2733  HB3 ALA A 185      24.430  47.380  40.440  1.00  0.00           H
ATOM   2734  C   ALA A 185      24.050  47.770  37.910  1.00  0.00           C
ATOM   2735  O   ALA A 185      24.820  48.320  37.120  1.00  0.00           O
ATOM   2736  N   ALA A 186      23.800  46.470  37.980  1.00  0.00           N
ATOM   2737  H   ALA A 186      23.260  46.120  38.760  1.00  0.00           H
ATOM   2738  CA  ALA A 186      24.500  45.490  37.070  1.00  0.00           C
ATOM   2739  HA  ALA A 186      25.540  45.800  37.010  1.00  0.00           H
ATOM   2740  CB  ALA A 186      24.470  44.110  37.710  1.00  0.00           C
ATOM   2741  HB1 ALA A 186      23.460  43.860  38.020  1.00  0.00           H
ATOM   2742  HB2 ALA A 186      24.770  43.350  36.990  1.00  0.00           H
ATOM   2743  HB3 ALA A 186      25.100  44.140  38.600  1.00  0.00           H
ATOM   2744  C   ALA A 186      23.900  45.580  35.630  1.00  0.00           C
ATOM   2745  O   ALA A 186      24.620  45.500  34.610  1.00  0.00           O
ATOM   2746  N   GLN A 187      22.610  45.800  35.490  1.00  0.00           N
ATOM   2747  H   GLN A 187      22.080  45.950  36.340  1.00  0.00           H
ATOM   2748  CA  GLN A 187      21.880  45.880  34.200  1.00  0.00           C
ATOM   2749  HA  GLN A 187      22.380  45.180  33.530  1.00  0.00           H
ATOM   2750  CB  GLN A 187      20.390  45.510  34.300  1.00  0.00           C
ATOM   2751  HB1 GLN A 187      19.950  45.770  33.330  1.00  0.00           H
ATOM   2752  HB2 GLN A 187      19.900  46.150  35.020  1.00  0.00           H
ATOM   2753  CG  GLN A 187      20.230  43.970  34.700  1.00  0.00           C
ATOM   2754  HG1 GLN A 187      19.180  43.790  34.930  1.00  0.00           H
ATOM   2755  HG2 GLN A 187      20.810  43.750  35.600  1.00  0.00           H
ATOM   2756  CD  GLN A 187      20.760  43.050  33.680  1.00  0.00           C
ATOM   2757  OE1 GLN A 187      20.090  42.840  32.630  1.00  0.00           O
ATOM   2758  NE2 GLN A 187      21.810  42.240  33.930  1.00  0.00           N
ATOM   2759 1HE2 GLN A 187      22.230  42.190  34.850  1.00  0.00           H
ATOM   2760 2HE2 GLN A 187      22.170  41.610  33.230  1.00  0.00           H
ATOM   2761  C   GLN A 187      22.100  47.270  33.540  1.00  0.00           C
ATOM   2762  O   GLN A 187      22.220  47.390  32.310  1.00  0.00           O
ATOM   2763  N   LYS A 188      22.270  48.380  34.280  1.00  0.00           N
ATOM   2764  H   LYS A 188      22.080  48.310  35.270  1.00  0.00           H
ATOM   2765  CA  LYS A 188      22.740  49.640  33.730  1.00  0.00           C
ATOM   2766  HA  LYS A 188      22.190  49.920  32.830  1.00  0.00           H
ATOM   2767  CB  LYS A 188      22.490  50.730  34.810  1.00  0.00           C
ATOM   2768  HB1 LYS A 188      22.970  51.680  34.570  1.00  0.00           H
ATOM   2769  HB2 LYS A 188      22.860  50.310  35.740  1.00  0.00           H
ATOM   2770  CG  LYS A 188      20.990  51.070  35.020  1.00  0.00           C
ATOM   2771  HG1 LYS A 188      20.440  50.140  35.160  1.00  0.00           H
ATOM   2772  HG2 LYS A 188      20.520  51.470  34.130  1.00  0.00           H
ATOM   2773  CD  LYS A 188      20.840  52.020  36.260  1.00  0.00           C
ATOM   2774  HD1 LYS A 188      21.320  52.990  36.090  1.00  0.00           H
ATOM   2775  HD2 LYS A 188      21.180  51.570  37.190  1.00  0.00           H
ATOM   2776  CE  LYS A 188      19.390  52.180  36.430  1.00  0.00           C
ATOM   2777  HE1 LYS A 188      18.880  51.260  36.700  1.00  0.00           H
ATOM   2778  HE2 LYS A 188      19.000  52.670  35.530  1.00  0.00           H
ATOM   2779  NZ  LYS A 188      19.090  53.010  37.570  1.00  0.00           N
ATOM   2780  HZ1 LYS A 188      19.940  53.320  38.020  1.00  0.00           H
ATOM   2781  HZ2 LYS A 188      18.580  53.840  37.330  1.00  0.00           H
ATOM   2782  HZ3 LYS A 188      18.480  52.520  38.210  1.00  0.00           H
ATOM   2783  C   LYS A 188      24.240  49.630  33.300  1.00  0.00           C
ATOM   2784  O   LYS A 188      24.480  50.090  32.180  1.00  0.00           O
ATOM   2785  N   ALA A 189      25.140  49.110  34.130  1.00  0.00           N
ATOM   2786  H   ALA A 189      24.870  48.790  35.050  1.00  0.00           H
ATOM   2787  CA  ALA A 189      26.530  48.900  33.710  1.00  0.00           C
ATOM   2788  HA  ALA A 189      26.990  49.890  33.600  1.00  0.00           H
ATOM   2789  CB  ALA A 189      27.270  48.220  34.870  1.00  0.00           C
ATOM   2790  HB1 ALA A 189      26.690  47.340  35.160  1.00  0.00           H
ATOM   2791  HB2 ALA A 189      28.250  47.850  34.560  1.00  0.00           H
ATOM   2792  HB3 ALA A 189      27.390  48.930  35.690  1.00  0.00           H
ATOM   2793  C   ALA A 189      26.780  48.020  32.420  1.00  0.00           C
ATOM   2794  O   ALA A 189      27.760  48.200  31.670  1.00  0.00           O
ATOM   2795  N   VAL A 190      25.970  46.940  32.320  1.00  0.00           N
ATOM   2796  H   VAL A 190      25.400  46.580  33.070  1.00  0.00           H
ATOM   2797  CA  VAL A 190      25.940  46.020  31.180  1.00  0.00           C
ATOM   2798  HA  VAL A 190      26.930  45.700  30.850  1.00  0.00           H
ATOM   2799  CB  VAL A 190      25.140  44.700  31.560  1.00  0.00           C
ATOM   2800  HB  VAL A 190      24.170  45.000  31.960  1.00  0.00           H
ATOM   2801  CG1 VAL A 190      24.850  43.730  30.360  1.00  0.00           C
ATOM   2802 1HG1 VAL A 190      24.500  42.770  30.750  1.00  0.00           H
ATOM   2803 2HG1 VAL A 190      24.020  44.110  29.760  1.00  0.00           H
ATOM   2804 3HG1 VAL A 190      25.680  43.510  29.690  1.00  0.00           H
ATOM   2805  CG2 VAL A 190      26.000  43.850  32.490  1.00  0.00           C
ATOM   2806 1HG2 VAL A 190      26.580  44.430  33.210  1.00  0.00           H
ATOM   2807 2HG2 VAL A 190      25.410  43.200  33.130  1.00  0.00           H
ATOM   2808 3HG2 VAL A 190      26.580  43.170  31.880  1.00  0.00           H
ATOM   2809  C   VAL A 190      25.410  46.660  29.920  1.00  0.00           C
ATOM   2810  O   VAL A 190      25.940  46.520  28.830  1.00  0.00           O
ATOM   2811  N   ARG A 191      24.360  47.490  30.080  1.00  0.00           N
ATOM   2812  H   ARG A 191      23.890  47.510  30.980  1.00  0.00           H
ATOM   2813  CA  ARG A 191      23.880  48.350  28.930  1.00  0.00           C
ATOM   2814  HA  ARG A 191      23.740  47.730  28.040  1.00  0.00           H
ATOM   2815  CB  ARG A 191      22.540  49.080  29.240  1.00  0.00           C
ATOM   2816  HB1 ARG A 191      22.700  49.730  30.100  1.00  0.00           H
ATOM   2817  HB2 ARG A 191      21.780  48.340  29.490  1.00  0.00           H
ATOM   2818  CG  ARG A 191      21.910  49.940  28.150  1.00  0.00           C
ATOM   2819  HG1 ARG A 191      21.570  49.150  27.490  1.00  0.00           H
ATOM   2820  HG2 ARG A 191      22.600  50.690  27.770  1.00  0.00           H
ATOM   2821  CD  ARG A 191      20.680  50.740  28.620  1.00  0.00           C
ATOM   2822  HD1 ARG A 191      19.900  50.080  29.030  1.00  0.00           H
ATOM   2823  HD2 ARG A 191      20.240  51.260  27.770  1.00  0.00           H
ATOM   2824  NE  ARG A 191      20.990  51.820  29.620  1.00  0.00           N
ATOM   2825  HE  ARG A 191      20.500  51.780  30.510  1.00  0.00           H
ATOM   2826  CZ  ARG A 191      21.800  52.830  29.450  1.00  0.00           C
ATOM   2827  NH1 ARG A 191      22.190  53.540  30.440  1.00  0.00           N
ATOM   2828 1HH1 ARG A 191      21.660  53.540  31.300  1.00  0.00           H
ATOM   2829 2HH1 ARG A 191      22.780  54.340  30.300  1.00  0.00           H
ATOM   2830  NH2 ARG A 191      22.380  53.160  28.350  1.00  0.00           N
ATOM   2831 1HH2 ARG A 191      22.020  52.840  27.460  1.00  0.00           H
ATOM   2832 2HH2 ARG A 191      23.220  53.710  28.380  1.00  0.00           H
ATOM   2833  C   ARG A 191      24.950  49.360  28.550  1.00  0.00           C
ATOM   2834  O   ARG A 191      25.320  49.450  27.410  1.00  0.00           O
ATOM   2835  N   ALA A 192      25.530  50.050  29.550  1.00  0.00           N
ATOM   2836  H   ALA A 192      25.160  50.050  30.490  1.00  0.00           H
ATOM   2837  CA  ALA A 192      26.620  50.980  29.330  1.00  0.00           C
ATOM   2838  HA  ALA A 192      26.300  51.910  28.860  1.00  0.00           H
ATOM   2839  CB  ALA A 192      27.210  51.450  30.700  1.00  0.00           C
ATOM   2840  HB1 ALA A 192      26.460  51.920  31.340  1.00  0.00           H
ATOM   2841  HB2 ALA A 192      27.620  50.670  31.330  1.00  0.00           H
ATOM   2842  HB3 ALA A 192      27.950  52.210  30.440  1.00  0.00           H
ATOM   2843  C   ALA A 192      27.730  50.280  28.510  1.00  0.00           C
ATOM   2844  O   ALA A 192      28.150  50.690  27.420  1.00  0.00           O
ATOM   2845  N   MET A 193      28.230  49.130  28.880  1.00  0.00           N
ATOM   2846  H   MET A 193      27.910  48.760  29.770  1.00  0.00           H
ATOM   2847  CA  MET A 193      29.420  48.590  28.240  1.00  0.00           C
ATOM   2848  HA  MET A 193      30.140  49.400  28.120  1.00  0.00           H
ATOM   2849  CB  MET A 193      30.000  47.400  28.940  1.00  0.00           C
ATOM   2850  HB1 MET A 193      30.510  46.700  28.280  1.00  0.00           H
ATOM   2851  HB2 MET A 193      29.170  46.740  29.200  1.00  0.00           H
ATOM   2852  CG  MET A 193      30.880  47.810  30.180  1.00  0.00           C
ATOM   2853  HG1 MET A 193      30.250  48.530  30.690  1.00  0.00           H
ATOM   2854  HG2 MET A 193      31.660  48.500  29.850  1.00  0.00           H
ATOM   2855  SD  MET A 193      31.480  46.390  31.160  1.00  0.00           S
ATOM   2856  CE  MET A 193      29.920  45.480  31.370  1.00  0.00           C
ATOM   2857  HE1 MET A 193      29.830  44.860  30.480  1.00  0.00           H
ATOM   2858  HE2 MET A 193      29.960  44.960  32.330  1.00  0.00           H
ATOM   2859  HE3 MET A 193      29.070  46.160  31.380  1.00  0.00           H
ATOM   2860  C   MET A 193      28.990  48.100  26.830  1.00  0.00           C
ATOM   2861  O   MET A 193      29.880  48.060  25.970  1.00  0.00           O
ATOM   2862  N   ALA A 194      27.700  47.750  26.590  1.00  0.00           N
ATOM   2863  H   ALA A 194      27.070  47.810  27.380  1.00  0.00           H
ATOM   2864  CA  ALA A 194      27.240  47.230  25.370  1.00  0.00           C
ATOM   2865  HA  ALA A 194      28.010  46.680  24.830  1.00  0.00           H
ATOM   2866  CB  ALA A 194      26.020  46.310  25.570  1.00  0.00           C
ATOM   2867  HB1 ALA A 194      26.280  45.410  26.110  1.00  0.00           H
ATOM   2868  HB2 ALA A 194      25.280  46.920  26.100  1.00  0.00           H
ATOM   2869  HB3 ALA A 194      25.580  45.950  24.640  1.00  0.00           H
ATOM   2870  C   ALA A 194      26.970  48.290  24.360  1.00  0.00           C
ATOM   2871  O   ALA A 194      26.750  48.020  23.210  1.00  0.00           O
ATOM   2872  N   VAL A 195      26.850  49.540  24.810  1.00  0.00           N
ATOM   2873  H   VAL A 195      26.760  49.680  25.810  1.00  0.00           H
ATOM   2874  CA  VAL A 195      26.890  50.760  24.060  1.00  0.00           C
ATOM   2875  HA  VAL A 195      26.530  50.580  23.050  1.00  0.00           H
ATOM   2876  CB  VAL A 195      26.030  51.760  24.870  1.00  0.00           C
ATOM   2877  HB  VAL A 195      26.190  51.620  25.940  1.00  0.00           H
ATOM   2878  CG1 VAL A 195      26.220  53.270  24.380  1.00  0.00           C
ATOM   2879 1HG1 VAL A 195      25.510  53.870  24.940  1.00  0.00           H
ATOM   2880 2HG1 VAL A 195      27.250  53.620  24.520  1.00  0.00           H
ATOM   2881 3HG1 VAL A 195      26.000  53.360  23.320  1.00  0.00           H
ATOM   2882  CG2 VAL A 195      24.540  51.450  24.530  1.00  0.00           C
ATOM   2883 1HG2 VAL A 195      23.890  52.150  25.060  1.00  0.00           H
ATOM   2884 2HG2 VAL A 195      24.390  51.410  23.450  1.00  0.00           H
ATOM   2885 3HG2 VAL A 195      24.230  50.440  24.800  1.00  0.00           H
ATOM   2886  C   VAL A 195      28.360  51.210  23.770  1.00  0.00           C
ATOM   2887  O   VAL A 195      28.680  51.580  22.610  1.00  0.00           O
ATOM   2888  N   LEU A 196      29.270  51.190  24.690  1.00  0.00           N
ATOM   2889  H   LEU A 196      29.040  50.800  25.600  1.00  0.00           H
ATOM   2890  CA  LEU A 196      30.690  51.560  24.440  1.00  0.00           C
ATOM   2891  HA  LEU A 196      30.650  52.540  23.980  1.00  0.00           H
ATOM   2892  CB  LEU A 196      31.440  51.630  25.750  1.00  0.00           C
ATOM   2893  HB1 LEU A 196      32.480  51.850  25.550  1.00  0.00           H
ATOM   2894  HB2 LEU A 196      31.310  50.630  26.160  1.00  0.00           H
ATOM   2895  CG  LEU A 196      30.850  52.650  26.740  1.00  0.00           C
ATOM   2896  HG  LEU A 196      29.760  52.570  26.790  1.00  0.00           H
ATOM   2897  CD1 LEU A 196      31.310  52.440  28.110  1.00  0.00           C
ATOM   2898 1HD1 LEU A 196      31.110  51.400  28.370  1.00  0.00           H
ATOM   2899 2HD1 LEU A 196      32.370  52.640  28.270  1.00  0.00           H
ATOM   2900 3HD1 LEU A 196      30.810  53.120  28.800  1.00  0.00           H
ATOM   2901  CD2 LEU A 196      31.270  54.020  26.260  1.00  0.00           C
ATOM   2902 1HD2 LEU A 196      32.360  54.120  26.250  1.00  0.00           H
ATOM   2903 2HD2 LEU A 196      30.940  54.180  25.230  1.00  0.00           H
ATOM   2904 3HD2 LEU A 196      30.730  54.760  26.850  1.00  0.00           H
ATOM   2905  C   LEU A 196      31.580  50.800  23.440  1.00  0.00           C
ATOM   2906  O   LEU A 196      32.750  51.170  23.210  1.00  0.00           O
ATOM   2907  N   THR A 197      31.040  49.790  22.850  1.00  0.00           N
ATOM   2908  H   THR A 197      30.110  49.480  23.080  1.00  0.00           H
ATOM   2909  CA  THR A 197      31.840  48.830  22.040  1.00  0.00           C
ATOM   2910  HA  THR A 197      32.750  49.330  21.710  1.00  0.00           H
ATOM   2911  CB  THR A 197      32.350  47.620  22.900  1.00  0.00           C
ATOM   2912  HB  THR A 197      32.890  47.930  23.790  1.00  0.00           H
ATOM   2913  CG2 THR A 197      31.270  46.590  23.350  1.00  0.00           C
ATOM   2914 1HG2 THR A 197      30.350  47.160  23.490  1.00  0.00           H
ATOM   2915 2HG2 THR A 197      31.070  45.940  22.500  1.00  0.00           H
ATOM   2916 3HG2 THR A 197      31.580  45.980  24.200  1.00  0.00           H
ATOM   2917  OG1 THR A 197      33.250  46.780  22.200  1.00  0.00           O
ATOM   2918  HG1 THR A 197      33.900  46.610  22.890  1.00  0.00           H
ATOM   2919  C   THR A 197      31.150  48.290  20.770  1.00  0.00           C
ATOM   2920  O   THR A 197      29.960  48.090  20.830  1.00  0.00           O
ATOM   2921  N   ASP A 198      31.980  48.030  19.750  1.00  0.00           N
ATOM   2922  H   ASP A 198      32.960  48.130  19.960  1.00  0.00           H
ATOM   2923  CA  ASP A 198      31.610  47.520  18.500  1.00  0.00           C
ATOM   2924  HA  ASP A 198      30.620  47.930  18.280  1.00  0.00           H
ATOM   2925  CB  ASP A 198      32.650  48.090  17.520  1.00  0.00           C
ATOM   2926  HB1 ASP A 198      32.530  47.670  16.520  1.00  0.00           H
ATOM   2927  HB2 ASP A 198      33.610  47.790  17.950  1.00  0.00           H
ATOM   2928  CG  ASP A 198      32.660  49.580  17.260  1.00  0.00           C
ATOM   2929  OD1 ASP A 198      32.040  50.420  17.980  1.00  0.00           O
ATOM   2930  OD2 ASP A 198      33.550  49.860  16.440  1.00  0.00           O
ATOM   2931  C   ASP A 198      31.610  45.980  18.360  1.00  0.00           C
ATOM   2932  O   ASP A 198      31.380  45.440  17.270  1.00  0.00           O
ATOM   2933  N   HIS A 199      31.840  45.300  19.520  1.00  0.00           N
ATOM   2934  H   HIS A 199      32.100  45.780  20.370  1.00  0.00           H
ATOM   2935  CA  HIS A 199      31.720  43.860  19.600  1.00  0.00           C
ATOM   2936  HA  HIS A 199      31.620  43.370  18.630  1.00  0.00           H
ATOM   2937  CB  HIS A 199      32.980  43.230  20.140  1.00  0.00           C
ATOM   2938  HB1 HIS A 199      33.130  43.560  21.170  1.00  0.00           H
ATOM   2939  HB2 HIS A 199      33.760  43.530  19.450  1.00  0.00           H
ATOM   2940  CG  HIS A 199      32.920  41.750  20.060  1.00  0.00           C
ATOM   2941  ND1 HIS A 199      33.340  41.060  18.930  1.00  0.00           N
ATOM   2942  CE1 HIS A 199      33.040  39.770  19.290  1.00  0.00           C
ATOM   2943  HE1 HIS A 199      33.150  38.950  18.590  1.00  0.00           H
ATOM   2944  NE2 HIS A 199      32.440  39.720  20.500  1.00  0.00           N
ATOM   2945  HE2 HIS A 199      31.860  38.940  20.790  1.00  0.00           H
ATOM   2946  CD2 HIS A 199      32.430  40.990  21.040  1.00  0.00           C
ATOM   2947  HD2 HIS A 199      32.130  41.240  22.040  1.00  0.00           H
ATOM   2948  C   HIS A 199      30.450  43.380  20.400  1.00  0.00           C
ATOM   2949  O   HIS A 199      30.300  43.880  21.530  1.00  0.00           O
ATOM   2950  N   PRO A 200      29.650  42.440  19.890  1.00  0.00           N
ATOM   2951  CD  PRO A 200      29.700  41.760  18.610  1.00  0.00           C
ATOM   2952  HD1 PRO A 200      30.500  41.010  18.610  1.00  0.00           H
ATOM   2953  HD2 PRO A 200      29.830  42.390  17.730  1.00  0.00           H
ATOM   2954  CG  PRO A 200      28.400  40.900  18.530  1.00  0.00           C
ATOM   2955  HG1 PRO A 200      28.550  39.820  18.610  1.00  0.00           H
ATOM   2956  HG2 PRO A 200      27.800  41.160  17.660  1.00  0.00           H
ATOM   2957  CB  PRO A 200      27.490  41.330  19.730  1.00  0.00           C
ATOM   2958  HB1 PRO A 200      26.870  40.540  20.160  1.00  0.00           H
ATOM   2959  HB2 PRO A 200      26.940  42.230  19.440  1.00  0.00           H
ATOM   2960  CA  PRO A 200      28.530  41.890  20.760  1.00  0.00           C
ATOM   2961  HA  PRO A 200      28.070  42.720  21.300  1.00  0.00           H
ATOM   2962  C   PRO A 200      28.970  40.730  21.670  1.00  0.00           C
ATOM   2963  O   PRO A 200      29.120  39.560  21.280  1.00  0.00           O
ATOM   2964  N   TYR A 201      29.090  41.070  22.970  1.00  0.00           N
ATOM   2965  H   TYR A 201      28.900  42.040  23.170  1.00  0.00           H
ATOM   2966  CA  TYR A 201      29.310  40.150  24.010  1.00  0.00           C
ATOM   2967  HA  TYR A 201      30.010  39.450  23.550  1.00  0.00           H
ATOM   2968  CB  TYR A 201      30.020  40.800  25.300  1.00  0.00           C
ATOM   2969  HB1 TYR A 201      29.970  40.120  26.150  1.00  0.00           H
ATOM   2970  HB2 TYR A 201      29.420  41.680  25.540  1.00  0.00           H
ATOM   2971  CG  TYR A 201      31.410  41.340  25.050  1.00  0.00           C
ATOM   2972  CD1 TYR A 201      31.600  42.560  24.470  1.00  0.00           C
ATOM   2973  HD1 TYR A 201      30.730  43.190  24.420  1.00  0.00           H
ATOM   2974  CE1 TYR A 201      32.890  43.010  24.230  1.00  0.00           C
ATOM   2975  HE1 TYR A 201      33.110  44.030  23.960  1.00  0.00           H
ATOM   2976  CZ  TYR A 201      34.020  42.140  24.450  1.00  0.00           C
ATOM   2977  OH  TYR A 201      35.310  42.460  24.000  1.00  0.00           O
ATOM   2978  HH  TYR A 201      35.940  42.230  24.700  1.00  0.00           H
ATOM   2979  CE2 TYR A 201      33.810  40.910  25.000  1.00  0.00           C
ATOM   2980  HE2 TYR A 201      34.710  40.320  25.110  1.00  0.00           H
ATOM   2981  CD2 TYR A 201      32.520  40.460  25.300  1.00  0.00           C
ATOM   2982  HD2 TYR A 201      32.330  39.510  25.780  1.00  0.00           H
ATOM   2983  C   TYR A 201      28.080  39.310  24.350  1.00  0.00           C
ATOM   2984  O   TYR A 201      26.950  39.840  24.380  1.00  0.00           O
ATOM   2985  N   ALA A 202      28.290  38.040  24.600  1.00  0.00           N
ATOM   2986  H   ALA A 202      29.240  37.790  24.820  1.00  0.00           H
ATOM   2987  CA  ALA A 202      27.300  37.080  25.100  1.00  0.00           C
ATOM   2988  HA  ALA A 202      26.320  37.310  24.680  1.00  0.00           H
ATOM   2989  CB  ALA A 202      27.730  35.600  24.820  1.00  0.00           C
ATOM   2990  HB1 ALA A 202      28.530  35.330  25.510  1.00  0.00           H
ATOM   2991  HB2 ALA A 202      26.930  34.890  24.950  1.00  0.00           H
ATOM   2992  HB3 ALA A 202      28.190  35.450  23.840  1.00  0.00           H
ATOM   2993  C   ALA A 202      27.100  37.370  26.610  1.00  0.00           C
ATOM   2994  O   ALA A 202      28.110  37.690  27.320  1.00  0.00           O
ATOM   2995  N   SER A 203      25.840  37.380  27.150  1.00  0.00           N
ATOM   2996  H   SER A 203      24.970  37.230  26.650  1.00  0.00           H
ATOM   2997  CA  SER A 203      25.660  37.760  28.580  1.00  0.00           C
ATOM   2998  HA  SER A 203      26.560  38.250  28.960  1.00  0.00           H
ATOM   2999  CB  SER A 203      24.520  38.740  28.700  1.00  0.00           C
ATOM   3000  HB1 SER A 203      24.540  38.680  29.790  1.00  0.00           H
ATOM   3001  HB2 SER A 203      23.560  38.420  28.310  1.00  0.00           H
ATOM   3002  OG  SER A 203      24.760  40.070  28.280  1.00  0.00           O
ATOM   3003  HG  SER A 203      23.890  40.450  28.150  1.00  0.00           H
ATOM   3004  C   SER A 203      25.280  36.440  29.290  1.00  0.00           C
ATOM   3005  O   SER A 203      24.420  35.750  28.730  1.00  0.00           O
ATOM   3006  N   LEU A 204      25.890  36.140  30.420  1.00  0.00           N
ATOM   3007  H   LEU A 204      26.720  36.680  30.620  1.00  0.00           H
ATOM   3008  CA  LEU A 204      25.740  34.940  31.230  1.00  0.00           C
ATOM   3009  HA  LEU A 204      24.930  34.380  30.750  1.00  0.00           H
ATOM   3010  CB  LEU A 204      27.000  34.060  31.150  1.00  0.00           C
ATOM   3011  HB1 LEU A 204      27.900  34.680  31.220  1.00  0.00           H
ATOM   3012  HB2 LEU A 204      27.060  33.710  30.120  1.00  0.00           H
ATOM   3013  CG  LEU A 204      27.030  32.870  32.110  1.00  0.00           C
ATOM   3014  HG  LEU A 204      26.810  33.110  33.150  1.00  0.00           H
ATOM   3015  CD1 LEU A 204      25.990  31.770  31.700  1.00  0.00           C
ATOM   3016 1HD1 LEU A 204      25.000  32.210  31.870  1.00  0.00           H
ATOM   3017 2HD1 LEU A 204      26.160  31.480  30.670  1.00  0.00           H
ATOM   3018 3HD1 LEU A 204      26.170  30.830  32.220  1.00  0.00           H
ATOM   3019  CD2 LEU A 204      28.400  32.130  32.120  1.00  0.00           C
ATOM   3020 1HD2 LEU A 204      28.560  31.620  31.170  1.00  0.00           H
ATOM   3021 2HD2 LEU A 204      29.240  32.810  32.250  1.00  0.00           H
ATOM   3022 3HD2 LEU A 204      28.380  31.340  32.880  1.00  0.00           H
ATOM   3023  C   LEU A 204      25.210  35.300  32.590  1.00  0.00           C
ATOM   3024  O   LEU A 204      26.110  35.500  33.410  1.00  0.00           O
ATOM   3025  N   THR A 205      23.910  35.630  32.690  1.00  0.00           N
ATOM   3026  H   THR A 205      23.310  35.610  31.880  1.00  0.00           H
ATOM   3027  CA  THR A 205      23.280  36.390  33.740  1.00  0.00           C
ATOM   3028  HA  THR A 205      23.970  37.210  33.930  1.00  0.00           H
ATOM   3029  CB  THR A 205      22.080  37.190  33.230  1.00  0.00           C
ATOM   3030  HB  THR A 205      21.380  36.440  32.860  1.00  0.00           H
ATOM   3031  CG2 THR A 205      21.520  38.230  34.130  1.00  0.00           C
ATOM   3032 1HG2 THR A 205      20.850  37.690  34.810  1.00  0.00           H
ATOM   3033 2HG2 THR A 205      22.330  38.610  34.750  1.00  0.00           H
ATOM   3034 3HG2 THR A 205      21.080  39.050  33.560  1.00  0.00           H
ATOM   3035  OG1 THR A 205      22.410  37.860  32.060  1.00  0.00           O
ATOM   3036  HG1 THR A 205      22.110  37.180  31.440  1.00  0.00           H
ATOM   3037  C   THR A 205      22.880  35.640  35.070  1.00  0.00           C
ATOM   3038  O   THR A 205      22.110  34.690  35.010  1.00  0.00           O
ATOM   3039  N   LEU A 206      23.430  36.070  36.240  1.00  0.00           N
ATOM   3040  H   LEU A 206      24.170  36.760  36.200  1.00  0.00           H
ATOM   3041  CA  LEU A 206      23.250  35.380  37.580  1.00  0.00           C
ATOM   3042  HA  LEU A 206      22.850  34.370  37.500  1.00  0.00           H
ATOM   3043  CB  LEU A 206      24.620  35.160  38.270  1.00  0.00           C
ATOM   3044  HB1 LEU A 206      24.410  34.750  39.260  1.00  0.00           H
ATOM   3045  HB2 LEU A 206      25.040  36.150  38.420  1.00  0.00           H
ATOM   3046  CG  LEU A 206      25.620  34.230  37.360  1.00  0.00           C
ATOM   3047  HG  LEU A 206      25.920  34.890  36.540  1.00  0.00           H
ATOM   3048  CD1 LEU A 206      26.820  33.730  38.150  1.00  0.00           C
ATOM   3049 1HD1 LEU A 206      27.470  33.330  37.370  1.00  0.00           H
ATOM   3050 2HD1 LEU A 206      27.280  34.460  38.820  1.00  0.00           H
ATOM   3051 3HD1 LEU A 206      26.510  32.930  38.820  1.00  0.00           H
ATOM   3052  CD2 LEU A 206      24.940  33.130  36.620  1.00  0.00           C
ATOM   3053 1HD2 LEU A 206      24.480  32.430  37.320  1.00  0.00           H
ATOM   3054 2HD2 LEU A 206      24.110  33.570  36.070  1.00  0.00           H
ATOM   3055 3HD2 LEU A 206      25.630  32.630  35.940  1.00  0.00           H
ATOM   3056  C   LEU A 206      22.220  36.180  38.460  1.00  0.00           C
ATOM   3057  O   LEU A 206      22.210  37.370  38.390  1.00  0.00           O
ATOM   3058  N   PRO A 207      21.370  35.530  39.240  1.00  0.00           N
ATOM   3059  CD  PRO A 207      21.130  34.080  39.250  1.00  0.00           C
ATOM   3060  HD1 PRO A 207      21.790  33.610  39.980  1.00  0.00           H
ATOM   3061  HD2 PRO A 207      21.220  33.610  38.270  1.00  0.00           H
ATOM   3062  CG  PRO A 207      19.690  33.880  39.640  1.00  0.00           C
ATOM   3063  HG1 PRO A 207      19.540  32.900  40.080  1.00  0.00           H
ATOM   3064  HG2 PRO A 207      19.050  34.090  38.780  1.00  0.00           H
ATOM   3065  CB  PRO A 207      19.610  34.970  40.730  1.00  0.00           C
ATOM   3066  HB1 PRO A 207      20.130  34.590  41.600  1.00  0.00           H
ATOM   3067  HB2 PRO A 207      18.620  35.240  41.090  1.00  0.00           H
ATOM   3068  CA  PRO A 207      20.390  36.190  40.160  1.00  0.00           C
ATOM   3069  HA  PRO A 207      19.700  36.840  39.620  1.00  0.00           H
ATOM   3070  C   PRO A 207      21.100  37.000  41.220  1.00  0.00           C
ATOM   3071  O   PRO A 207      20.600  37.990  41.730  1.00  0.00           O
ATOM   3072  N   ASP A 208      22.260  36.540  41.570  1.00  0.00           N
ATOM   3073  H   ASP A 208      22.660  35.680  41.230  1.00  0.00           H
ATOM   3074  CA  ASP A 208      23.140  37.190  42.570  1.00  0.00           C
ATOM   3075  HA  ASP A 208      22.490  37.870  43.130  1.00  0.00           H
ATOM   3076  CB  ASP A 208      23.620  36.190  43.660  1.00  0.00           C
ATOM   3077  HB1 ASP A 208      24.130  36.730  44.450  1.00  0.00           H
ATOM   3078  HB2 ASP A 208      24.350  35.560  43.160  1.00  0.00           H
ATOM   3079  CG  ASP A 208      22.440  35.310  44.210  1.00  0.00           C
ATOM   3080  OD1 ASP A 208      21.550  35.760  45.000  1.00  0.00           O
ATOM   3081  OD2 ASP A 208      22.350  34.200  43.600  1.00  0.00           O
ATOM   3082  C   ASP A 208      24.270  37.880  41.970  1.00  0.00           C
ATOM   3083  O   ASP A 208      25.240  37.240  41.450  1.00  0.00           O
ATOM   3084  N   ASP A 209      24.410  39.230  41.980  1.00  0.00           N
ATOM   3085  H   ASP A 209      23.620  39.820  42.190  1.00  0.00           H
ATOM   3086  CA  ASP A 209      25.670  39.860  41.600  1.00  0.00           C
ATOM   3087  HA  ASP A 209      25.850  39.500  40.580  1.00  0.00           H
ATOM   3088  CB  ASP A 209      25.480  41.370  41.820  1.00  0.00           C
ATOM   3089  HB1 ASP A 209      26.220  41.920  41.240  1.00  0.00           H
ATOM   3090  HB2 ASP A 209      25.790  41.640  42.830  1.00  0.00           H
ATOM   3091  CG  ASP A 209      24.120  42.060  41.540  1.00  0.00           C
ATOM   3092  OD1 ASP A 209      23.200  41.500  40.890  1.00  0.00           O
ATOM   3093  OD2 ASP A 209      24.090  43.240  41.910  1.00  0.00           O
ATOM   3094  C   ASP A 209      26.920  39.460  42.390  1.00  0.00           C
ATOM   3095  O   ASP A 209      28.000  39.460  41.790  1.00  0.00           O
ATOM   3096  N   ALA A 210      26.760  39.100  43.650  1.00  0.00           N
ATOM   3097  H   ALA A 210      25.900  39.240  44.160  1.00  0.00           H
ATOM   3098  CA  ALA A 210      27.950  38.670  44.460  1.00  0.00           C
ATOM   3099  HA  ALA A 210      28.750  39.350  44.180  1.00  0.00           H
ATOM   3100  CB  ALA A 210      27.620  38.780  45.930  1.00  0.00           C
ATOM   3101  HB1 ALA A 210      27.170  39.740  46.170  1.00  0.00           H
ATOM   3102  HB2 ALA A 210      26.890  38.000  46.170  1.00  0.00           H
ATOM   3103  HB3 ALA A 210      28.590  38.630  46.420  1.00  0.00           H
ATOM   3104  C   ALA A 210      28.300  37.280  43.990  1.00  0.00           C
ATOM   3105  O   ALA A 210      29.320  36.850  44.470  1.00  0.00           O
ATOM   3106  N   ALA A 211      27.610  36.600  43.110  1.00  0.00           N
ATOM   3107  H   ALA A 211      26.700  36.940  42.850  1.00  0.00           H
ATOM   3108  CA  ALA A 211      28.120  35.380  42.400  1.00  0.00           C
ATOM   3109  HA  ALA A 211      28.960  34.980  42.960  1.00  0.00           H
ATOM   3110  CB  ALA A 211      27.060  34.260  42.320  1.00  0.00           C
ATOM   3111  HB1 ALA A 211      26.750  34.100  43.350  1.00  0.00           H
ATOM   3112  HB2 ALA A 211      26.190  34.530  41.730  1.00  0.00           H
ATOM   3113  HB3 ALA A 211      27.430  33.340  41.850  1.00  0.00           H
ATOM   3114  C   ALA A 211      28.650  35.700  40.970  1.00  0.00           C
ATOM   3115  O   ALA A 211      29.120  34.810  40.330  1.00  0.00           O
ATOM   3116  N   ALA A 212      28.730  36.980  40.470  1.00  0.00           N
ATOM   3117  H   ALA A 212      28.280  37.610  41.110  1.00  0.00           H
ATOM   3118  CA  ALA A 212      29.080  37.320  39.090  1.00  0.00           C
ATOM   3119  HA  ALA A 212      28.770  36.420  38.550  1.00  0.00           H
ATOM   3120  CB  ALA A 212      28.150  38.400  38.480  1.00  0.00           C
ATOM   3121  HB1 ALA A 212      28.470  38.480  37.440  1.00  0.00           H
ATOM   3122  HB2 ALA A 212      27.130  38.020  38.540  1.00  0.00           H
ATOM   3123  HB3 ALA A 212      28.320  39.240  39.140  1.00  0.00           H
ATOM   3124  C   ALA A 212      30.560  37.530  38.830  1.00  0.00           C
ATOM   3125  O   ALA A 212      31.040  37.590  37.680  1.00  0.00           O
ATOM   3126  N   ASP A 213      31.370  37.830  39.860  1.00  0.00           N
ATOM   3127  H   ASP A 213      30.920  38.110  40.710  1.00  0.00           H
ATOM   3128  CA  ASP A 213      32.850  37.570  39.890  1.00  0.00           C
ATOM   3129  HA  ASP A 213      33.190  38.060  38.980  1.00  0.00           H
ATOM   3130  CB  ASP A 213      33.600  38.230  41.020  1.00  0.00           C
ATOM   3131  HB1 ASP A 213      33.250  37.900  42.000  1.00  0.00           H
ATOM   3132  HB2 ASP A 213      33.360  39.290  40.950  1.00  0.00           H
ATOM   3133  CG  ASP A 213      35.150  38.250  41.120  1.00  0.00           C
ATOM   3134  OD1 ASP A 213      35.740  38.250  40.020  1.00  0.00           O
ATOM   3135  OD2 ASP A 213      35.720  38.180  42.200  1.00  0.00           O
ATOM   3136  C   ASP A 213      33.100  36.050  39.810  1.00  0.00           C
ATOM   3137  O   ASP A 213      32.530  35.210  40.500  1.00  0.00           O
ATOM   3138  N   CYS A 214      34.070  35.750  38.950  1.00  0.00           N
ATOM   3139  H   CYS A 214      34.590  36.530  38.560  1.00  0.00           H
ATOM   3140  CA  CYS A 214      34.720  34.410  38.820  1.00  0.00           C
ATOM   3141  HA  CYS A 214      34.690  33.910  39.790  1.00  0.00           H
ATOM   3142  CB  CYS A 214      33.880  33.610  37.860  1.00  0.00           C
ATOM   3143  HB1 CYS A 214      32.930  33.370  38.350  1.00  0.00           H
ATOM   3144  HB2 CYS A 214      34.340  32.630  37.760  1.00  0.00           H
ATOM   3145  SG  CYS A 214      33.760  34.490  36.300  1.00  0.00           S
ATOM   3146  HG  CYS A 214      35.050  34.730  36.040  1.00  0.00           H
ATOM   3147  C   CYS A 214      36.160  34.320  38.360  1.00  0.00           C
ATOM   3148  O   CYS A 214      36.660  35.250  37.800  1.00  0.00           O
ATOM   3149  N   LEU A 215      36.860  33.160  38.470  1.00  0.00           N
ATOM   3150  H   LEU A 215      36.400  32.350  38.860  1.00  0.00           H
ATOM   3151  CA  LEU A 215      38.080  32.920  37.610  1.00  0.00           C
ATOM   3152  HA  LEU A 215      38.390  33.870  37.190  1.00  0.00           H
ATOM   3153  CB  LEU A 215      39.190  32.420  38.510  1.00  0.00           C
ATOM   3154  HB1 LEU A 215      39.950  32.010  37.850  1.00  0.00           H
ATOM   3155  HB2 LEU A 215      38.760  31.650  39.150  1.00  0.00           H
ATOM   3156  CG  LEU A 215      39.760  33.530  39.370  1.00  0.00           C
ATOM   3157  HG  LEU A 215      38.990  33.940  40.030  1.00  0.00           H
ATOM   3158  CD1 LEU A 215      40.780  33.020  40.320  1.00  0.00           C
ATOM   3159 1HD1 LEU A 215      41.090  33.730  41.090  1.00  0.00           H
ATOM   3160 2HD1 LEU A 215      40.410  32.100  40.770  1.00  0.00           H
ATOM   3161 3HD1 LEU A 215      41.650  32.830  39.690  1.00  0.00           H
ATOM   3162  CD2 LEU A 215      40.290  34.760  38.590  1.00  0.00           C
ATOM   3163 1HD2 LEU A 215      41.000  34.440  37.830  1.00  0.00           H
ATOM   3164 2HD2 LEU A 215      39.480  35.410  38.240  1.00  0.00           H
ATOM   3165 3HD2 LEU A 215      40.750  35.420  39.330  1.00  0.00           H
ATOM   3166  C   LEU A 215      37.760  31.960  36.450  1.00  0.00           C
ATOM   3167  O   LEU A 215      37.630  30.770  36.710  1.00  0.00           O
ATOM   3168  N   PHE A 216      37.780  32.480  35.240  1.00  0.00           N
ATOM   3169  H   PHE A 216      37.970  33.460  35.170  1.00  0.00           H
ATOM   3170  CA  PHE A 216      37.890  31.650  34.090  1.00  0.00           C
ATOM   3171  HA  PHE A 216      37.540  30.670  34.410  1.00  0.00           H
ATOM   3172  CB  PHE A 216      36.910  32.270  33.020  1.00  0.00           C
ATOM   3173  HB1 PHE A 216      37.220  33.310  32.900  1.00  0.00           H
ATOM   3174  HB2 PHE A 216      35.880  32.190  33.360  1.00  0.00           H
ATOM   3175  CG  PHE A 216      37.000  31.590  31.670  1.00  0.00           C
ATOM   3176  CD1 PHE A 216      36.400  30.310  31.570  1.00  0.00           C
ATOM   3177  HD1 PHE A 216      35.800  30.000  32.420  1.00  0.00           H
ATOM   3178  CE1 PHE A 216      36.380  29.610  30.300  1.00  0.00           C
ATOM   3179  HE1 PHE A 216      35.920  28.640  30.210  1.00  0.00           H
ATOM   3180  CZ  PHE A 216      37.090  30.210  29.220  1.00  0.00           C
ATOM   3181  HZ  PHE A 216      37.050  29.740  28.250  1.00  0.00           H
ATOM   3182  CE2 PHE A 216      37.760  31.430  29.370  1.00  0.00           C
ATOM   3183  HE2 PHE A 216      38.290  31.810  28.510  1.00  0.00           H
ATOM   3184  CD2 PHE A 216      37.720  32.130  30.590  1.00  0.00           C
ATOM   3185  HD2 PHE A 216      38.280  33.050  30.720  1.00  0.00           H
ATOM   3186  C   PHE A 216      39.310  31.530  33.450  1.00  0.00           C
ATOM   3187  O   PHE A 216      40.130  32.410  33.330  1.00  0.00           O
ATOM   3188  N   LEU A 217      39.590  30.330  32.880  1.00  0.00           N
ATOM   3189  H   LEU A 217      38.770  29.800  32.600  1.00  0.00           H
ATOM   3190  CA  LEU A 217      40.910  29.880  32.270  1.00  0.00           C
ATOM   3191  HA  LEU A 217      41.420  30.790  31.960  1.00  0.00           H
ATOM   3192  CB  LEU A 217      41.720  29.090  33.260  1.00  0.00           C
ATOM   3193  HB1 LEU A 217      42.510  28.570  32.720  1.00  0.00           H
ATOM   3194  HB2 LEU A 217      40.970  28.390  33.640  1.00  0.00           H
ATOM   3195  CG  LEU A 217      42.220  29.920  34.480  1.00  0.00           C
ATOM   3196  HG  LEU A 217      41.340  30.440  34.870  1.00  0.00           H
ATOM   3197  CD1 LEU A 217      42.750  29.010  35.610  1.00  0.00           C
ATOM   3198 1HD1 LEU A 217      43.050  29.720  36.390  1.00  0.00           H
ATOM   3199 2HD1 LEU A 217      42.030  28.220  35.790  1.00  0.00           H
ATOM   3200 3HD1 LEU A 217      43.610  28.530  35.130  1.00  0.00           H
ATOM   3201  CD2 LEU A 217      43.180  31.010  34.230  1.00  0.00           C
ATOM   3202 1HD2 LEU A 217      43.140  31.750  35.040  1.00  0.00           H
ATOM   3203 2HD2 LEU A 217      44.160  30.560  34.100  1.00  0.00           H
ATOM   3204 3HD2 LEU A 217      42.900  31.530  33.310  1.00  0.00           H
ATOM   3205  C   LEU A 217      40.610  28.910  31.060  1.00  0.00           C
ATOM   3206  O   LEU A 217      39.630  28.180  31.130  1.00  0.00           O
ATOM   3207  N   ARG A 218      41.390  29.020  29.960  1.00  0.00           N
ATOM   3208  H   ARG A 218      42.220  29.570  30.130  1.00  0.00           H
ATOM   3209  CA  ARG A 218      41.230  28.120  28.780  1.00  0.00           C
ATOM   3210  HA  ARG A 218      40.790  27.210  29.190  1.00  0.00           H
ATOM   3211  CB  ARG A 218      40.050  28.660  27.910  1.00  0.00           C
ATOM   3212  HB1 ARG A 218      40.160  29.730  27.700  1.00  0.00           H
ATOM   3213  HB2 ARG A 218      39.140  28.610  28.510  1.00  0.00           H
ATOM   3214  CG  ARG A 218      39.860  27.880  26.570  1.00  0.00           C
ATOM   3215  HG1 ARG A 218      39.950  26.820  26.830  1.00  0.00           H
ATOM   3216  HG2 ARG A 218      40.660  28.170  25.890  1.00  0.00           H
ATOM   3217  CD  ARG A 218      38.520  28.320  25.970  1.00  0.00           C
ATOM   3218  HD1 ARG A 218      38.400  29.400  26.050  1.00  0.00           H
ATOM   3219  HD2 ARG A 218      37.680  27.860  26.490  1.00  0.00           H
ATOM   3220  NE  ARG A 218      38.550  28.080  24.470  1.00  0.00           N
ATOM   3221  HE  ARG A 218      39.380  28.300  23.950  1.00  0.00           H
ATOM   3222  CZ  ARG A 218      37.570  27.530  23.770  1.00  0.00           C
ATOM   3223  NH1 ARG A 218      37.830  27.220  22.560  1.00  0.00           N
ATOM   3224 1HH1 ARG A 218      38.800  27.140  22.280  1.00  0.00           H
ATOM   3225 2HH1 ARG A 218      37.110  26.730  22.050  1.00  0.00           H
ATOM   3226  NH2 ARG A 218      36.430  27.220  24.270  1.00  0.00           N
ATOM   3227 1HH2 ARG A 218      36.150  27.420  25.220  1.00  0.00           H
ATOM   3228 2HH2 ARG A 218      35.770  26.730  23.680  1.00  0.00           H
ATOM   3229  C   ARG A 218      42.560  27.590  28.150  1.00  0.00           C
ATOM   3230  O   ARG A 218      43.090  26.630  28.730  1.00  0.00           O
ATOM   3231  N   PRO A 219      43.260  28.330  27.230  1.00  0.00           N
ATOM   3232  CD  PRO A 219      42.870  29.640  26.600  1.00  0.00           C
ATOM   3233  HD1 PRO A 219      43.160  30.380  27.350  1.00  0.00           H
ATOM   3234  HD2 PRO A 219      41.810  29.790  26.380  1.00  0.00           H
ATOM   3235  CG  PRO A 219      43.790  29.730  25.400  1.00  0.00           C
ATOM   3236  HG1 PRO A 219      44.640  30.370  25.630  1.00  0.00           H
ATOM   3237  HG2 PRO A 219      43.300  30.260  24.590  1.00  0.00           H
ATOM   3238  CB  PRO A 219      44.380  28.320  25.060  1.00  0.00           C
ATOM   3239  HB1 PRO A 219      45.410  28.350  24.710  1.00  0.00           H
ATOM   3240  HB2 PRO A 219      43.750  27.830  24.310  1.00  0.00           H
ATOM   3241  CA  PRO A 219      44.340  27.640  26.450  1.00  0.00           C
ATOM   3242  HA  PRO A 219      44.030  26.630  26.220  1.00  0.00           H
ATOM   3243  C   PRO A 219      45.640  27.500  27.290  1.00  0.00           C
ATOM   3244  O   PRO A 219      46.570  26.820  26.910  1.00  0.00           O
ATOM   3245  N   GLY A 220      45.690  28.050  28.530  1.00  0.00           N
ATOM   3246  H   GLY A 220      44.890  28.580  28.840  1.00  0.00           H
ATOM   3247  CA  GLY A 220      46.870  27.980  29.390  1.00  0.00           C
ATOM   3248  HA1 GLY A 220      46.830  28.840  30.050  1.00  0.00           H
ATOM   3249  HA2 GLY A 220      47.740  28.000  28.740  1.00  0.00           H
ATOM   3250  C   GLY A 220      46.910  26.670  30.200  1.00  0.00           C
ATOM   3251  O   GLY A 220      48.000  26.330  30.690  1.00  0.00           O
ATOM   3252  N   LEU A 221      45.780  25.910  30.210  1.00  0.00           N
ATOM   3253  H   LEU A 221      44.980  26.270  29.710  1.00  0.00           H
ATOM   3254  CA  LEU A 221      45.680  24.600  30.840  1.00  0.00           C
ATOM   3255  HA  LEU A 221      46.650  24.420  31.310  1.00  0.00           H
ATOM   3256  CB  LEU A 221      44.490  24.490  31.880  1.00  0.00           C
ATOM   3257  HB1 LEU A 221      44.660  23.620  32.510  1.00  0.00           H
ATOM   3258  HB2 LEU A 221      43.500  24.510  31.430  1.00  0.00           H
ATOM   3259  CG  LEU A 221      44.340  25.680  32.820  1.00  0.00           C
ATOM   3260  HG  LEU A 221      44.070  26.570  32.250  1.00  0.00           H
ATOM   3261  CD1 LEU A 221      43.370  25.490  33.940  1.00  0.00           C
ATOM   3262 1HD1 LEU A 221      43.480  24.550  34.470  1.00  0.00           H
ATOM   3263 2HD1 LEU A 221      43.420  26.220  34.750  1.00  0.00           H
ATOM   3264 3HD1 LEU A 221      42.330  25.510  33.620  1.00  0.00           H
ATOM   3265  CD2 LEU A 221      45.710  25.900  33.560  1.00  0.00           C
ATOM   3266 1HD2 LEU A 221      45.590  26.790  34.190  1.00  0.00           H
ATOM   3267 2HD2 LEU A 221      46.020  24.990  34.070  1.00  0.00           H
ATOM   3268 3HD2 LEU A 221      46.450  26.200  32.820  1.00  0.00           H
ATOM   3269  C   LEU A 221      45.450  23.520  29.740  1.00  0.00           C
ATOM   3270  O   LEU A 221      44.370  22.980  29.640  1.00  0.00           O
ATOM   3271  N   PRO A 222      46.450  23.230  28.900  1.00  0.00           N
ATOM   3272  CD  PRO A 222      47.750  23.730  29.070  1.00  0.00           C
ATOM   3273  HD1 PRO A 222      47.990  23.870  30.120  1.00  0.00           H
ATOM   3274  HD2 PRO A 222      47.760  24.680  28.530  1.00  0.00           H
ATOM   3275  CG  PRO A 222      48.690  22.790  28.380  1.00  0.00           C
ATOM   3276  HG1 PRO A 222      48.940  22.020  29.120  1.00  0.00           H
ATOM   3277  HG2 PRO A 222      49.530  23.330  27.940  1.00  0.00           H
ATOM   3278  CB  PRO A 222      47.840  22.150  27.320  1.00  0.00           C
ATOM   3279  HB1 PRO A 222      48.190  21.190  26.930  1.00  0.00           H
ATOM   3280  HB2 PRO A 222      47.880  22.860  26.490  1.00  0.00           H
ATOM   3281  CA  PRO A 222      46.440  22.090  27.960  1.00  0.00           C
ATOM   3282  HA  PRO A 222      45.650  22.240  27.210  1.00  0.00           H
ATOM   3283  C   PRO A 222      46.150  20.770  28.650  1.00  0.00           C
ATOM   3284  O   PRO A 222      46.730  20.430  29.670  1.00  0.00           O
ATOM   3285  N   GLY A 223      45.120  20.020  28.110  1.00  0.00           N
ATOM   3286  H   GLY A 223      44.800  20.280  27.190  1.00  0.00           H
ATOM   3287  CA  GLY A 223      44.640  18.820  28.700  1.00  0.00           C
ATOM   3288  HA1 GLY A 223      45.420  18.180  29.120  1.00  0.00           H
ATOM   3289  HA2 GLY A 223      44.130  18.220  27.950  1.00  0.00           H
ATOM   3290  C   GLY A 223      43.570  19.060  29.760  1.00  0.00           C
ATOM   3291  O   GLY A 223      43.100  18.060  30.330  1.00  0.00           O
ATOM   3292  N   VAL A 224      43.160  20.300  29.990  1.00  0.00           N
ATOM   3293  H   VAL A 224      43.570  21.100  29.530  1.00  0.00           H
ATOM   3294  CA  VAL A 224      41.960  20.620  30.820  1.00  0.00           C
ATOM   3295  HA  VAL A 224      41.450  19.690  31.080  1.00  0.00           H
ATOM   3296  CB  VAL A 224      42.390  21.250  32.140  1.00  0.00           C
ATOM   3297  HB  VAL A 224      42.520  22.330  32.020  1.00  0.00           H
ATOM   3298  CG1 VAL A 224      41.320  21.050  33.150  1.00  0.00           C
ATOM   3299 1HG1 VAL A 224      41.540  21.560  34.090  1.00  0.00           H
ATOM   3300 2HG1 VAL A 224      40.360  21.300  32.700  1.00  0.00           H
ATOM   3301 3HG1 VAL A 224      41.330  19.990  33.380  1.00  0.00           H
ATOM   3302  CG2 VAL A 224      43.690  20.750  32.740  1.00  0.00           C
ATOM   3303 1HG2 VAL A 224      43.950  21.220  33.680  1.00  0.00           H
ATOM   3304 2HG2 VAL A 224      43.610  19.680  32.960  1.00  0.00           H
ATOM   3305 3HG2 VAL A 224      44.510  20.990  32.070  1.00  0.00           H
ATOM   3306  C   VAL A 224      40.950  21.640  30.080  1.00  0.00           C
ATOM   3307  O   VAL A 224      40.270  22.490  30.690  1.00  0.00           O
ATOM   3308  N   PRO A 225      40.790  21.630  28.760  1.00  0.00           N
ATOM   3309  CD  PRO A 225      40.950  20.530  27.830  1.00  0.00           C
ATOM   3310  HD1 PRO A 225      41.240  19.600  28.310  1.00  0.00           H
ATOM   3311  HD2 PRO A 225      41.720  20.860  27.140  1.00  0.00           H
ATOM   3312  CG  PRO A 225      39.670  20.380  26.970  1.00  0.00           C
ATOM   3313  HG1 PRO A 225      39.140  19.490  27.330  1.00  0.00           H
ATOM   3314  HG2 PRO A 225      39.940  20.450  25.920  1.00  0.00           H
ATOM   3315  CB  PRO A 225      38.900  21.570  27.420  1.00  0.00           C
ATOM   3316  HB1 PRO A 225      38.290  21.200  28.240  1.00  0.00           H
ATOM   3317  HB2 PRO A 225      38.280  21.970  26.610  1.00  0.00           H
ATOM   3318  CA  PRO A 225      39.910  22.570  27.940  1.00  0.00           C
ATOM   3319  HA  PRO A 225      40.580  22.800  27.110  1.00  0.00           H
ATOM   3320  C   PRO A 225      39.520  23.970  28.540  1.00  0.00           C
ATOM   3321  O   PRO A 225      40.490  24.610  29.050  1.00  0.00           O
ATOM   3322  N   PRO A 226      38.260  24.460  28.600  1.00  0.00           N
ATOM   3323  CD  PRO A 226      37.310  24.250  27.560  1.00  0.00           C
ATOM   3324  HD1 PRO A 226      36.720  23.350  27.760  1.00  0.00           H
ATOM   3325  HD2 PRO A 226      37.840  24.070  26.620  1.00  0.00           H
ATOM   3326  CG  PRO A 226      36.440  25.440  27.480  1.00  0.00           C
ATOM   3327  HG1 PRO A 226      35.410  25.090  27.350  1.00  0.00           H
ATOM   3328  HG2 PRO A 226      36.720  25.990  26.590  1.00  0.00           H
ATOM   3329  CB  PRO A 226      36.700  26.210  28.760  1.00  0.00           C
ATOM   3330  HB1 PRO A 226      35.840  26.220  29.430  1.00  0.00           H
ATOM   3331  HB2 PRO A 226      37.010  27.200  28.400  1.00  0.00           H
ATOM   3332  CA  PRO A 226      37.890  25.580  29.430  1.00  0.00           C
ATOM   3333  HA  PRO A 226      38.760  26.230  29.430  1.00  0.00           H
ATOM   3334  C   PRO A 226      37.640  25.070  30.850  1.00  0.00           C
ATOM   3335  O   PRO A 226      37.160  23.950  31.050  1.00  0.00           O
ATOM   3336  N   PHE A 227      37.840  25.930  31.880  1.00  0.00           N
ATOM   3337  H   PHE A 227      38.380  26.740  31.620  1.00  0.00           H
ATOM   3338  CA  PHE A 227      37.690  25.810  33.330  1.00  0.00           C
ATOM   3339  HA  PHE A 227      36.920  25.060  33.530  1.00  0.00           H
ATOM   3340  CB  PHE A 227      39.020  25.370  33.930  1.00  0.00           C
ATOM   3341  HB1 PHE A 227      39.540  26.320  33.960  1.00  0.00           H
ATOM   3342  HB2 PHE A 227      39.520  24.670  33.260  1.00  0.00           H
ATOM   3343  CG  PHE A 227      39.030  24.780  35.320  1.00  0.00           C
ATOM   3344  CD1 PHE A 227      38.820  25.570  36.510  1.00  0.00           C
ATOM   3345  HD1 PHE A 227      38.660  26.640  36.410  1.00  0.00           H
ATOM   3346  CE1 PHE A 227      39.020  24.940  37.750  1.00  0.00           C
ATOM   3347  HE1 PHE A 227      38.940  25.490  38.680  1.00  0.00           H
ATOM   3348  CZ  PHE A 227      39.370  23.580  37.860  1.00  0.00           C
ATOM   3349  HZ  PHE A 227      39.530  23.100  38.810  1.00  0.00           H
ATOM   3350  CE2 PHE A 227      39.540  22.840  36.670  1.00  0.00           C
ATOM   3351  HE2 PHE A 227      39.900  21.830  36.790  1.00  0.00           H
ATOM   3352  CD2 PHE A 227      39.280  23.400  35.450  1.00  0.00           C
ATOM   3353  HD2 PHE A 227      39.360  22.820  34.550  1.00  0.00           H
ATOM   3354  C   PHE A 227      37.130  27.090  34.040  1.00  0.00           C
ATOM   3355  O   PHE A 227      37.410  28.250  33.660  1.00  0.00           O
ATOM   3356  N   LEU A 228      36.260  26.940  35.020  1.00  0.00           N
ATOM   3357  H   LEU A 228      35.890  26.030  35.230  1.00  0.00           H
ATOM   3358  CA  LEU A 228      35.700  28.090  35.740  1.00  0.00           C
ATOM   3359  HA  LEU A 228      36.400  28.920  35.650  1.00  0.00           H
ATOM   3360  CB  LEU A 228      34.340  28.430  35.100  1.00  0.00           C
ATOM   3361  HB1 LEU A 228      33.780  27.490  35.030  1.00  0.00           H
ATOM   3362  HB2 LEU A 228      34.560  28.690  34.070  1.00  0.00           H
ATOM   3363  CG  LEU A 228      33.490  29.580  35.660  1.00  0.00           C
ATOM   3364  HG  LEU A 228      33.380  29.470  36.740  1.00  0.00           H
ATOM   3365  CD1 LEU A 228      34.170  30.910  35.370  1.00  0.00           C
ATOM   3366 1HD1 LEU A 228      33.510  31.700  35.720  1.00  0.00           H
ATOM   3367 2HD1 LEU A 228      35.160  31.010  35.830  1.00  0.00           H
ATOM   3368 3HD1 LEU A 228      34.170  31.050  34.290  1.00  0.00           H
ATOM   3369  CD2 LEU A 228      32.020  29.520  35.160  1.00  0.00           C
ATOM   3370 1HD2 LEU A 228      31.480  30.230  35.790  1.00  0.00           H
ATOM   3371 2HD2 LEU A 228      31.840  29.730  34.110  1.00  0.00           H
ATOM   3372 3HD2 LEU A 228      31.540  28.580  35.430  1.00  0.00           H
ATOM   3373  C   LEU A 228      35.510  27.830  37.240  1.00  0.00           C
ATOM   3374  O   LEU A 228      34.820  26.890  37.540  1.00  0.00           O
ATOM   3375  N   LEU A 229      36.170  28.620  38.110  1.00  0.00           N
ATOM   3376  H   LEU A 229      36.760  29.360  37.750  1.00  0.00           H
ATOM   3377  CA  LEU A 229      35.870  28.730  39.560  1.00  0.00           C
ATOM   3378  HA  LEU A 229      35.700  27.750  40.000  1.00  0.00           H
ATOM   3379  CB  LEU A 229      37.060  29.370  40.330  1.00  0.00           C
ATOM   3380  HB1 LEU A 229      36.710  29.660  41.330  1.00  0.00           H
ATOM   3381  HB2 LEU A 229      37.400  30.330  39.940  1.00  0.00           H
ATOM   3382  CG  LEU A 229      38.310  28.520  40.470  1.00  0.00           C
ATOM   3383  HG  LEU A 229      37.970  27.520  40.750  1.00  0.00           H
ATOM   3384  CD1 LEU A 229      39.140  28.400  39.140  1.00  0.00           C
ATOM   3385 1HD1 LEU A 229      39.890  27.620  39.280  1.00  0.00           H
ATOM   3386 2HD1 LEU A 229      38.500  28.130  38.300  1.00  0.00           H
ATOM   3387 3HD1 LEU A 229      39.590  29.370  38.960  1.00  0.00           H
ATOM   3388  CD2 LEU A 229      39.260  29.130  41.540  1.00  0.00           C
ATOM   3389 1HD2 LEU A 229      40.130  28.480  41.590  1.00  0.00           H
ATOM   3390 2HD2 LEU A 229      39.570  30.080  41.120  1.00  0.00           H
ATOM   3391 3HD2 LEU A 229      38.770  29.310  42.490  1.00  0.00           H
ATOM   3392  C   LEU A 229      34.540  29.550  39.820  1.00  0.00           C
ATOM   3393  O   LEU A 229      34.410  30.610  39.230  1.00  0.00           O
ATOM   3394  N   HIS A 230      33.750  29.050  40.770  1.00  0.00           N
ATOM   3395  H   HIS A 230      33.750  28.090  41.090  1.00  0.00           H
ATOM   3396  CA  HIS A 230      32.600  29.740  41.290  1.00  0.00           C
ATOM   3397  HA  HIS A 230      32.750  30.820  41.220  1.00  0.00           H
ATOM   3398  CB  HIS A 230      31.420  29.370  40.350  1.00  0.00           C
ATOM   3399  HB1 HIS A 230      31.740  29.680  39.350  1.00  0.00           H
ATOM   3400  HB2 HIS A 230      30.500  29.890  40.640  1.00  0.00           H
ATOM   3401  CG  HIS A 230      31.130  27.890  40.290  1.00  0.00           C
ATOM   3402  ND1 HIS A 230      30.490  27.200  41.360  1.00  0.00           N
ATOM   3403  HD1 HIS A 230      30.220  27.690  42.200  1.00  0.00           H
ATOM   3404  CE1 HIS A 230      30.300  25.940  40.970  1.00  0.00           C
ATOM   3405  HE1 HIS A 230      29.710  25.270  41.590  1.00  0.00           H
ATOM   3406  NE2 HIS A 230      30.730  25.720  39.730  1.00  0.00           N
ATOM   3407  CD2 HIS A 230      31.230  26.960  39.320  1.00  0.00           C
ATOM   3408  HD2 HIS A 230      31.900  26.950  38.470  1.00  0.00           H
ATOM   3409  C   HIS A 230      32.180  29.460  42.740  1.00  0.00           C
ATOM   3410  O   HIS A 230      32.680  28.400  43.280  1.00  0.00           O
ATOM   3411  N   ARG A 231      31.410  30.300  43.470  1.00  0.00           N
ATOM   3412  H   ARG A 231      31.070  31.140  43.020  1.00  0.00           H
ATOM   3413  CA  ARG A 231      30.800  29.900  44.730  1.00  0.00           C
ATOM   3414  HA  ARG A 231      31.580  29.820  45.480  1.00  0.00           H
ATOM   3415  CB  ARG A 231      29.790  30.990  45.230  1.00  0.00           C
ATOM   3416  HB1 ARG A 231      29.340  30.610  46.150  1.00  0.00           H
ATOM   3417  HB2 ARG A 231      29.120  31.140  44.380  1.00  0.00           H
ATOM   3418  CG  ARG A 231      30.390  32.360  45.460  1.00  0.00           C
ATOM   3419  HG1 ARG A 231      29.550  33.010  45.690  1.00  0.00           H
ATOM   3420  HG2 ARG A 231      30.870  32.580  44.500  1.00  0.00           H
ATOM   3421  CD  ARG A 231      31.450  32.280  46.650  1.00  0.00           C
ATOM   3422  HD1 ARG A 231      32.090  33.150  46.550  1.00  0.00           H
ATOM   3423  HD2 ARG A 231      32.030  31.360  46.540  1.00  0.00           H
ATOM   3424  NE  ARG A 231      30.820  32.400  48.000  1.00  0.00           N
ATOM   3425  HE  ARG A 231      30.550  31.580  48.520  1.00  0.00           H
ATOM   3426  CZ  ARG A 231      30.390  33.470  48.550  1.00  0.00           C
ATOM   3427  NH1 ARG A 231      30.520  34.690  48.170  1.00  0.00           N
ATOM   3428 1HH1 ARG A 231      31.030  34.910  47.320  1.00  0.00           H
ATOM   3429 2HH1 ARG A 231      30.210  35.450  48.750  1.00  0.00           H
ATOM   3430  NH2 ARG A 231      29.880  33.310  49.710  1.00  0.00           N
ATOM   3431 1HH2 ARG A 231      29.830  32.410  50.150  1.00  0.00           H
ATOM   3432 2HH2 ARG A 231      29.540  34.090  50.250  1.00  0.00           H
ATOM   3433  C   ARG A 231      30.150  28.530  44.630  1.00  0.00           C
ATOM   3434  O   ARG A 231      29.390  28.260  43.680  1.00  0.00           O
ATOM   3435  N   GLY A 232      30.110  27.710  45.630  1.00  0.00           N
ATOM   3436  H   GLY A 232      30.540  28.050  46.470  1.00  0.00           H
ATOM   3437  CA  GLY A 232      29.260  26.430  45.690  1.00  0.00           C
ATOM   3438  HA1 GLY A 232      29.540  25.850  46.560  1.00  0.00           H
ATOM   3439  HA2 GLY A 232      29.290  25.790  44.810  1.00  0.00           H
ATOM   3440  C   GLY A 232      27.810  26.720  45.930  1.00  0.00           C
ATOM   3441  O   GLY A 232      27.380  27.820  46.330  1.00  0.00           O
ATOM   3442  N   GLY A 233      26.930  25.740  45.680  1.00  0.00           N
ATOM   3443  H   GLY A 233      27.340  24.860  45.380  1.00  0.00           H
ATOM   3444  CA  GLY A 233      25.520  25.930  45.870  1.00  0.00           C
ATOM   3445  HA1 GLY A 233      25.040  25.010  45.550  1.00  0.00           H
ATOM   3446  HA2 GLY A 233      25.260  26.810  45.270  1.00  0.00           H
ATOM   3447  C   GLY A 233      25.130  26.120  47.310  1.00  0.00           C
ATOM   3448  O   GLY A 233      24.080  26.630  47.670  1.00  0.00           O
ATOM   3449  N   GLY A 234      25.950  25.670  48.290  1.00  0.00           N
ATOM   3450  H   GLY A 234      26.780  25.140  48.030  1.00  0.00           H
ATOM   3451  CA  GLY A 234      25.740  25.960  49.740  1.00  0.00           C
ATOM   3452  HA1 GLY A 234      26.580  25.490  50.260  1.00  0.00           H
ATOM   3453  HA2 GLY A 234      24.800  25.540  50.110  1.00  0.00           H
ATOM   3454  C   GLY A 234      25.890  27.400  50.160  1.00  0.00           C
ATOM   3455  O   GLY A 234      25.500  27.750  51.250  1.00  0.00           O
ATOM   3456  N   ASP A 235      26.380  28.320  49.320  1.00  0.00           N
ATOM   3457  H   ASP A 235      26.640  27.880  48.440  1.00  0.00           H
ATOM   3458  CA  ASP A 235      26.550  29.740  49.630  1.00  0.00           C
ATOM   3459  HA  ASP A 235      26.410  29.910  50.700  1.00  0.00           H
ATOM   3460  CB  ASP A 235      27.910  30.290  49.340  1.00  0.00           C
ATOM   3461  HB1 ASP A 235      27.930  31.300  49.760  1.00  0.00           H
ATOM   3462  HB2 ASP A 235      27.990  30.290  48.250  1.00  0.00           H
ATOM   3463  CG  ASP A 235      29.090  29.620  49.930  1.00  0.00           C
ATOM   3464  OD1 ASP A 235      29.020  28.560  50.600  1.00  0.00           O
ATOM   3465  OD2 ASP A 235      30.150  30.280  49.820  1.00  0.00           O
ATOM   3466  C   ASP A 235      25.550  30.530  48.820  1.00  0.00           C
ATOM   3467  O   ASP A 235      24.820  31.350  49.360  1.00  0.00           O
ATOM   3468  N   LEU A 236      25.560  30.330  47.470  1.00  0.00           N
ATOM   3469  H   LEU A 236      26.310  29.730  47.170  1.00  0.00           H
ATOM   3470  CA  LEU A 236      24.650  30.910  46.440  1.00  0.00           C
ATOM   3471  HA  LEU A 236      23.760  31.270  46.960  1.00  0.00           H
ATOM   3472  CB  LEU A 236      25.310  32.110  45.780  1.00  0.00           C
ATOM   3473  HB1 LEU A 236      24.690  32.510  44.980  1.00  0.00           H
ATOM   3474  HB2 LEU A 236      26.240  31.730  45.350  1.00  0.00           H
ATOM   3475  CG  LEU A 236      25.580  33.260  46.760  1.00  0.00           C
ATOM   3476  HG  LEU A 236      26.240  33.050  47.590  1.00  0.00           H
ATOM   3477  CD1 LEU A 236      26.260  34.490  45.970  1.00  0.00           C
ATOM   3478 1HD1 LEU A 236      26.530  35.310  46.630  1.00  0.00           H
ATOM   3479 2HD1 LEU A 236      27.190  34.150  45.500  1.00  0.00           H
ATOM   3480 3HD1 LEU A 236      25.620  34.910  45.190  1.00  0.00           H
ATOM   3481  CD2 LEU A 236      24.200  33.890  47.270  1.00  0.00           C
ATOM   3482 1HD2 LEU A 236      23.490  34.210  46.500  1.00  0.00           H
ATOM   3483 2HD2 LEU A 236      23.650  33.200  47.900  1.00  0.00           H
ATOM   3484 3HD2 LEU A 236      24.350  34.740  47.930  1.00  0.00           H
ATOM   3485  C   LEU A 236      24.130  29.830  45.510  1.00  0.00           C
ATOM   3486  O   LEU A 236      24.760  29.670  44.460  1.00  0.00           O
ATOM   3487  N   PRO A 237      22.940  29.200  45.780  1.00  0.00           N
ATOM   3488  CD  PRO A 237      22.170  29.400  47.010  1.00  0.00           C
ATOM   3489  HD1 PRO A 237      21.630  30.350  47.050  1.00  0.00           H
ATOM   3490  HD2 PRO A 237      22.750  29.300  47.920  1.00  0.00           H
ATOM   3491  CG  PRO A 237      21.090  28.370  47.010  1.00  0.00           C
ATOM   3492  HG1 PRO A 237      20.130  28.830  46.780  1.00  0.00           H
ATOM   3493  HG2 PRO A 237      20.990  27.920  47.990  1.00  0.00           H
ATOM   3494  CB  PRO A 237      21.350  27.420  45.820  1.00  0.00           C
ATOM   3495  HB1 PRO A 237      20.420  27.340  45.260  1.00  0.00           H
ATOM   3496  HB2 PRO A 237      21.610  26.380  46.030  1.00  0.00           H
ATOM   3497  CA  PRO A 237      22.430  28.070  44.960  1.00  0.00           C
ATOM   3498  HA  PRO A 237      23.290  27.420  44.800  1.00  0.00           H
ATOM   3499  C   PRO A 237      21.740  28.500  43.650  1.00  0.00           C
ATOM   3500  O   PRO A 237      21.730  27.740  42.690  1.00  0.00           O
ATOM   3501  N   ASN A 238      21.150  29.710  43.540  1.00  0.00           N
ATOM   3502  H   ASN A 238      21.230  30.400  44.260  1.00  0.00           H
ATOM   3503  CA  ASN A 238      20.390  30.120  42.320  1.00  0.00           C
ATOM   3504  HA  ASN A 238      19.810  29.340  41.830  1.00  0.00           H
ATOM   3505  CB  ASN A 238      19.460  31.320  42.720  1.00  0.00           C
ATOM   3506  HB1 ASN A 238      18.780  31.430  41.870  1.00  0.00           H
ATOM   3507  HB2 ASN A 238      20.080  32.190  42.940  1.00  0.00           H
ATOM   3508  CG  ASN A 238      18.520  30.990  43.920  1.00  0.00           C
ATOM   3509  OD1 ASN A 238      17.870  29.930  43.990  1.00  0.00           O
ATOM   3510  ND2 ASN A 238      18.410  31.850  44.960  1.00  0.00           N
ATOM   3511 1HD2 ASN A 238      18.720  32.810  44.830  1.00  0.00           H
ATOM   3512 2HD2 ASN A 238      17.820  31.630  45.740  1.00  0.00           H
ATOM   3513  C   ASN A 238      21.360  30.400  41.150  1.00  0.00           C
ATOM   3514  O   ASN A 238      21.090  30.080  40.010  1.00  0.00           O
ATOM   3515  N   SER A 239      22.500  30.870  41.510  1.00  0.00           N
ATOM   3516  H   SER A 239      22.650  31.220  42.440  1.00  0.00           H
ATOM   3517  CA  SER A 239      23.620  31.270  40.600  1.00  0.00           C
ATOM   3518  HA  SER A 239      23.110  31.760  39.770  1.00  0.00           H
ATOM   3519  CB  SER A 239      24.610  32.220  41.280  1.00  0.00           C
ATOM   3520  HB1 SER A 239      25.540  32.310  40.730  1.00  0.00           H
ATOM   3521  HB2 SER A 239      24.900  31.860  42.270  1.00  0.00           H
ATOM   3522  OG  SER A 239      23.950  33.490  41.410  1.00  0.00           O
ATOM   3523  HG  SER A 239      23.550  33.520  42.290  1.00  0.00           H
ATOM   3524  C   SER A 239      24.400  30.020  40.120  1.00  0.00           C
ATOM   3525  O   SER A 239      24.730  29.950  38.960  1.00  0.00           O
ATOM   3526  N   GLN A 240      24.570  28.930  40.910  1.00  0.00           N
ATOM   3527  H   GLN A 240      24.200  29.060  41.840  1.00  0.00           H
ATOM   3528  CA  GLN A 240      25.310  27.670  40.570  1.00  0.00           C
ATOM   3529  HA  GLN A 240      26.300  27.990  40.240  1.00  0.00           H
ATOM   3530  CB  GLN A 240      25.510  26.700  41.800  1.00  0.00           C
ATOM   3531  HB1 GLN A 240      24.640  26.030  41.860  1.00  0.00           H
ATOM   3532  HB2 GLN A 240      25.530  27.310  42.700  1.00  0.00           H
ATOM   3533  CG  GLN A 240      26.870  25.920  41.630  1.00  0.00           C
ATOM   3534  HG1 GLN A 240      27.180  25.520  42.590  1.00  0.00           H
ATOM   3535  HG2 GLN A 240      27.620  26.640  41.290  1.00  0.00           H
ATOM   3536  CD  GLN A 240      26.670  24.730  40.650  1.00  0.00           C
ATOM   3537  OE1 GLN A 240      25.740  23.990  40.790  1.00  0.00           O
ATOM   3538  NE2 GLN A 240      27.500  24.490  39.650  1.00  0.00           N
ATOM   3539 1HE2 GLN A 240      28.310  25.050  39.400  1.00  0.00           H
ATOM   3540 2HE2 GLN A 240      27.160  23.760  39.040  1.00  0.00           H
ATOM   3541  C   GLN A 240      24.410  27.030  39.520  1.00  0.00           C
ATOM   3542  O   GLN A 240      24.820  26.540  38.520  1.00  0.00           O
ATOM   3543  N   GLU A 241      23.070  27.070  39.680  1.00  0.00           N
ATOM   3544  H   GLU A 241      22.730  27.570  40.490  1.00  0.00           H
ATOM   3545  CA  GLU A 241      22.070  26.410  38.750  1.00  0.00           C
ATOM   3546  HA  GLU A 241      22.240  25.350  38.560  1.00  0.00           H
ATOM   3547  CB  GLU A 241      20.670  26.670  39.340  1.00  0.00           C
ATOM   3548  HB1 GLU A 241      19.900  26.470  38.600  1.00  0.00           H
ATOM   3549  HB2 GLU A 241      20.530  27.720  39.600  1.00  0.00           H
ATOM   3550  CG  GLU A 241      20.220  25.800  40.470  1.00  0.00           C
ATOM   3551  HG1 GLU A 241      20.980  25.850  41.250  1.00  0.00           H
ATOM   3552  HG2 GLU A 241      20.120  24.790  40.070  1.00  0.00           H
ATOM   3553  CD  GLU A 241      18.920  26.270  41.120  1.00  0.00           C
ATOM   3554  OE1 GLU A 241      18.150  27.100  40.620  1.00  0.00           O
ATOM   3555  OE2 GLU A 241      18.550  25.660  42.110  1.00  0.00           O
ATOM   3556  C   GLU A 241      22.070  26.990  37.270  1.00  0.00           C
ATOM   3557  O   GLU A 241      21.840  26.220  36.310  1.00  0.00           O
ATOM   3558  N   ALA A 242      22.370  28.270  37.080  1.00  0.00           N
ATOM   3559  H   ALA A 242      22.640  28.830  37.870  1.00  0.00           H
ATOM   3560  CA  ALA A 242      22.550  28.930  35.790  1.00  0.00           C
ATOM   3561  HA  ALA A 242      21.760  28.590  35.120  1.00  0.00           H
ATOM   3562  CB  ALA A 242      22.450  30.430  35.990  1.00  0.00           C
ATOM   3563  HB1 ALA A 242      23.200  30.730  36.720  1.00  0.00           H
ATOM   3564  HB2 ALA A 242      22.760  30.850  35.030  1.00  0.00           H
ATOM   3565  HB3 ALA A 242      21.460  30.690  36.370  1.00  0.00           H
ATOM   3566  C   ALA A 242      23.910  28.560  35.260  1.00  0.00           C
ATOM   3567  O   ALA A 242      24.060  28.330  34.030  1.00  0.00           O
ATOM   3568  N   LEU A 243      24.950  28.630  36.070  1.00  0.00           N
ATOM   3569  H   LEU A 243      24.710  28.760  37.040  1.00  0.00           H
ATOM   3570  CA  LEU A 243      26.300  28.250  35.660  1.00  0.00           C
ATOM   3571  HA  LEU A 243      26.530  28.800  34.740  1.00  0.00           H
ATOM   3572  CB  LEU A 243      27.360  28.670  36.730  1.00  0.00           C
ATOM   3573  HB1 LEU A 243      28.270  28.220  36.320  1.00  0.00           H
ATOM   3574  HB2 LEU A 243      27.120  28.200  37.690  1.00  0.00           H
ATOM   3575  CG  LEU A 243      27.650  30.120  36.930  1.00  0.00           C
ATOM   3576  HG  LEU A 243      26.710  30.530  37.300  1.00  0.00           H
ATOM   3577  CD1 LEU A 243      28.530  30.340  38.120  1.00  0.00           C
ATOM   3578 1HD1 LEU A 243      27.980  29.920  38.960  1.00  0.00           H
ATOM   3579 2HD1 LEU A 243      29.530  29.900  38.050  1.00  0.00           H
ATOM   3580 3HD1 LEU A 243      28.750  31.380  38.360  1.00  0.00           H
ATOM   3581  CD2 LEU A 243      28.160  30.830  35.750  1.00  0.00           C
ATOM   3582 1HD2 LEU A 243      28.550  31.790  36.060  1.00  0.00           H
ATOM   3583 2HD2 LEU A 243      29.050  30.380  35.290  1.00  0.00           H
ATOM   3584 3HD2 LEU A 243      27.450  30.930  34.930  1.00  0.00           H
ATOM   3585  C   LEU A 243      26.410  26.680  35.330  1.00  0.00           C
ATOM   3586  O   LEU A 243      27.130  26.310  34.410  1.00  0.00           O
ATOM   3587  N   GLN A 244      25.710  25.790  36.000  1.00  0.00           N
ATOM   3588  H   GLN A 244      25.170  26.120  36.790  1.00  0.00           H
ATOM   3589  CA  GLN A 244      25.730  24.260  35.810  1.00  0.00           C
ATOM   3590  HA  GLN A 244      26.760  23.900  35.880  1.00  0.00           H
ATOM   3591  CB  GLN A 244      24.850  23.620  36.910  1.00  0.00           C
ATOM   3592  HB1 GLN A 244      23.770  23.730  36.760  1.00  0.00           H
ATOM   3593  HB2 GLN A 244      25.070  24.040  37.890  1.00  0.00           H
ATOM   3594  CG  GLN A 244      25.010  22.040  37.110  1.00  0.00           C
ATOM   3595  HG1 GLN A 244      24.690  21.640  36.150  1.00  0.00           H
ATOM   3596  HG2 GLN A 244      24.450  21.660  37.960  1.00  0.00           H
ATOM   3597  CD  GLN A 244      26.480  21.680  37.400  1.00  0.00           C
ATOM   3598  OE1 GLN A 244      27.050  22.140  38.390  1.00  0.00           O
ATOM   3599  NE2 GLN A 244      27.150  20.970  36.550  1.00  0.00           N
ATOM   3600 1HE2 GLN A 244      26.740  20.560  35.720  1.00  0.00           H
ATOM   3601 2HE2 GLN A 244      27.970  20.550  36.970  1.00  0.00           H
ATOM   3602  C   GLN A 244      25.310  23.930  34.350  1.00  0.00           C
ATOM   3603  O   GLN A 244      25.620  22.850  33.920  1.00  0.00           O
ATOM   3604  N   LYS A 245      24.710  24.810  33.520  1.00  0.00           N
ATOM   3605  H   LYS A 245      24.330  25.650  33.930  1.00  0.00           H
ATOM   3606  CA  LYS A 245      24.420  24.630  32.080  1.00  0.00           C
ATOM   3607  HA  LYS A 245      24.030  23.640  31.840  1.00  0.00           H
ATOM   3608  CB  LYS A 245      23.260  25.550  31.740  1.00  0.00           C
ATOM   3609  HB1 LYS A 245      22.860  25.250  30.770  1.00  0.00           H
ATOM   3610  HB2 LYS A 245      23.630  26.570  31.720  1.00  0.00           H
ATOM   3611  CG  LYS A 245      21.970  25.660  32.530  1.00  0.00           C
ATOM   3612  HG1 LYS A 245      22.280  25.850  33.560  1.00  0.00           H
ATOM   3613  HG2 LYS A 245      21.430  24.710  32.520  1.00  0.00           H
ATOM   3614  CD  LYS A 245      20.980  26.800  32.110  1.00  0.00           C
ATOM   3615  HD1 LYS A 245      20.690  26.610  31.080  1.00  0.00           H
ATOM   3616  HD2 LYS A 245      21.450  27.780  32.090  1.00  0.00           H
ATOM   3617  CE  LYS A 245      19.710  26.920  32.900  1.00  0.00           C
ATOM   3618  HE1 LYS A 245      19.890  27.030  33.980  1.00  0.00           H
ATOM   3619  HE2 LYS A 245      19.200  25.960  32.830  1.00  0.00           H
ATOM   3620  NZ  LYS A 245      18.770  27.920  32.390  1.00  0.00           N
ATOM   3621  HZ1 LYS A 245      18.000  28.000  33.040  1.00  0.00           H
ATOM   3622  HZ2 LYS A 245      19.170  28.830  32.190  1.00  0.00           H
ATOM   3623  HZ3 LYS A 245      18.220  27.580  31.620  1.00  0.00           H
ATOM   3624  C   LYS A 245      25.590  24.810  31.110  1.00  0.00           C
ATOM   3625  O   LYS A 245      25.530  24.550  29.900  1.00  0.00           O
ATOM   3626  N   LEU A 246      26.750  25.190  31.680  1.00  0.00           N
ATOM   3627  H   LEU A 246      26.780  25.220  32.690  1.00  0.00           H
ATOM   3628  CA  LEU A 246      28.050  25.230  30.990  1.00  0.00           C
ATOM   3629  HA  LEU A 246      27.910  25.520  29.950  1.00  0.00           H
ATOM   3630  CB  LEU A 246      29.090  26.140  31.810  1.00  0.00           C
ATOM   3631  HB1 LEU A 246      30.110  26.090  31.410  1.00  0.00           H
ATOM   3632  HB2 LEU A 246      29.100  25.780  32.840  1.00  0.00           H
ATOM   3633  CG  LEU A 246      28.830  27.640  31.860  1.00  0.00           C
ATOM   3634  HG  LEU A 246      27.820  27.840  32.210  1.00  0.00           H
ATOM   3635  CD1 LEU A 246      29.810  28.500  32.640  1.00  0.00           C
ATOM   3636 1HD1 LEU A 246      29.500  29.540  32.580  1.00  0.00           H
ATOM   3637 2HD1 LEU A 246      29.750  28.060  33.640  1.00  0.00           H
ATOM   3638 3HD1 LEU A 246      30.820  28.240  32.300  1.00  0.00           H
ATOM   3639  CD2 LEU A 246      28.830  28.190  30.390  1.00  0.00           C
ATOM   3640 1HD2 LEU A 246      28.040  27.630  29.910  1.00  0.00           H
ATOM   3641 2HD2 LEU A 246      28.640  29.270  30.410  1.00  0.00           H
ATOM   3642 3HD2 LEU A 246      29.820  27.930  30.010  1.00  0.00           H
ATOM   3643  C   LEU A 246      28.460  23.740  30.930  1.00  0.00           C
ATOM   3644  O   LEU A 246      29.140  23.200  31.800  1.00  0.00           O
ATOM   3645  N   SER A 247      28.060  22.970  29.890  1.00  0.00           N
ATOM   3646  H   SER A 247      27.570  23.390  29.120  1.00  0.00           H
ATOM   3647  CA  SER A 247      28.450  21.600  29.650  1.00  0.00           C
ATOM   3648  HA  SER A 247      28.380  20.970  30.530  1.00  0.00           H
ATOM   3649  CB  SER A 247      27.490  21.120  28.520  1.00  0.00           C
ATOM   3650  HB1 SER A 247      26.540  21.080  29.050  1.00  0.00           H
ATOM   3651  HB2 SER A 247      27.770  20.120  28.210  1.00  0.00           H
ATOM   3652  OG  SER A 247      27.490  21.910  27.340  1.00  0.00           O
ATOM   3653  HG  SER A 247      27.680  21.330  26.600  1.00  0.00           H
ATOM   3654  C   SER A 247      29.950  21.360  29.210  1.00  0.00           C
ATOM   3655  O   SER A 247      30.600  20.370  29.580  1.00  0.00           O
ATOM   3656  N   ASP A 248      30.530  22.310  28.490  1.00  0.00           N
ATOM   3657  H   ASP A 248      29.850  22.960  28.100  1.00  0.00           H
ATOM   3658  CA  ASP A 248      31.870  22.340  27.820  1.00  0.00           C
ATOM   3659  HA  ASP A 248      32.290  21.370  27.560  1.00  0.00           H
ATOM   3660  CB  ASP A 248      31.630  23.070  26.470  1.00  0.00           C
ATOM   3661  HB1 ASP A 248      32.590  23.080  25.940  1.00  0.00           H
ATOM   3662  HB2 ASP A 248      31.350  24.120  26.550  1.00  0.00           H
ATOM   3663  CG  ASP A 248      30.650  22.350  25.500  1.00  0.00           C
ATOM   3664  OD1 ASP A 248      30.160  21.230  25.850  1.00  0.00           O
ATOM   3665  OD2 ASP A 248      30.420  22.830  24.370  1.00  0.00           O
ATOM   3666  C   ASP A 248      32.970  22.960  28.700  1.00  0.00           C
ATOM   3667  O   ASP A 248      34.120  23.010  28.230  1.00  0.00           O
ATOM   3668  N   VAL A 249      32.690  23.290  29.990  1.00  0.00           N
ATOM   3669  H   VAL A 249      31.700  23.440  30.090  1.00  0.00           H
ATOM   3670  CA  VAL A 249      33.630  23.920  31.000  1.00  0.00           C
ATOM   3671  HA  VAL A 249      34.590  24.010  30.500  1.00  0.00           H
ATOM   3672  CB  VAL A 249      33.100  25.350  31.450  1.00  0.00           C
ATOM   3673  HB  VAL A 249      32.270  25.290  32.160  1.00  0.00           H
ATOM   3674  CG1 VAL A 249      34.200  26.120  32.190  1.00  0.00           C
ATOM   3675 1HG1 VAL A 249      33.820  27.050  32.610  1.00  0.00           H
ATOM   3676 2HG1 VAL A 249      34.670  25.640  33.050  1.00  0.00           H
ATOM   3677 3HG1 VAL A 249      34.970  26.370  31.450  1.00  0.00           H
ATOM   3678  CG2 VAL A 249      32.730  26.270  30.350  1.00  0.00           C
ATOM   3679 1HG2 VAL A 249      31.860  25.860  29.840  1.00  0.00           H
ATOM   3680 2HG2 VAL A 249      32.350  27.200  30.780  1.00  0.00           H
ATOM   3681 3HG2 VAL A 249      33.610  26.400  29.710  1.00  0.00           H
ATOM   3682  C   VAL A 249      33.750  23.140  32.300  1.00  0.00           C
ATOM   3683  O   VAL A 249      32.760  22.760  32.880  1.00  0.00           O
ATOM   3684  N   THR A 250      34.950  22.860  32.730  1.00  0.00           N
ATOM   3685  H   THR A 250      35.770  23.230  32.260  1.00  0.00           H
ATOM   3686  CA  THR A 250      35.010  22.250  34.030  1.00  0.00           C
ATOM   3687  HA  THR A 250      34.280  21.440  34.090  1.00  0.00           H
ATOM   3688  CB  THR A 250      36.330  21.550  34.380  1.00  0.00           C
ATOM   3689  HB  THR A 250      37.090  22.320  34.370  1.00  0.00           H
ATOM   3690  CG2 THR A 250      36.250  20.790  35.680  1.00  0.00           C
ATOM   3691 1HG2 THR A 250      35.400  20.150  35.450  1.00  0.00           H
ATOM   3692 2HG2 THR A 250      37.130  20.230  35.990  1.00  0.00           H
ATOM   3693 3HG2 THR A 250      35.900  21.440  36.490  1.00  0.00           H
ATOM   3694  OG1 THR A 250      36.700  20.550  33.380  1.00  0.00           O
ATOM   3695  HG1 THR A 250      36.820  20.930  32.510  1.00  0.00           H
ATOM   3696  C   THR A 250      34.620  23.310  35.050  1.00  0.00           C
ATOM   3697  O   THR A 250      35.310  24.310  35.160  1.00  0.00           O
ATOM   3698  N   LEU A 251      33.650  22.960  35.900  1.00  0.00           N
ATOM   3699  H   LEU A 251      33.220  22.060  35.800  1.00  0.00           H
ATOM   3700  CA  LEU A 251      33.140  23.840  36.950  1.00  0.00           C
ATOM   3701  HA  LEU A 251      33.550  24.850  36.910  1.00  0.00           H
ATOM   3702  CB  LEU A 251      31.590  23.810  36.870  1.00  0.00           C
ATOM   3703  HB1 LEU A 251      31.150  24.410  37.660  1.00  0.00           H
ATOM   3704  HB2 LEU A 251      31.240  22.780  36.960  1.00  0.00           H
ATOM   3705  CG  LEU A 251      30.980  24.300  35.520  1.00  0.00           C
ATOM   3706  HG  LEU A 251      31.500  23.910  34.650  1.00  0.00           H
ATOM   3707  CD1 LEU A 251      29.510  23.950  35.470  1.00  0.00           C
ATOM   3708 1HD1 LEU A 251      29.170  24.290  36.450  1.00  0.00           H
ATOM   3709 2HD1 LEU A 251      29.050  24.470  34.640  1.00  0.00           H
ATOM   3710 3HD1 LEU A 251      29.420  22.870  35.330  1.00  0.00           H
ATOM   3711  CD2 LEU A 251      31.060  25.800  35.520  1.00  0.00           C
ATOM   3712 1HD2 LEU A 251      30.650  26.240  36.420  1.00  0.00           H
ATOM   3713 2HD2 LEU A 251      32.110  26.070  35.560  1.00  0.00           H
ATOM   3714 3HD2 LEU A 251      30.530  26.280  34.700  1.00  0.00           H
ATOM   3715  C   LEU A 251      33.530  23.270  38.300  1.00  0.00           C
ATOM   3716  O   LEU A 251      33.080  22.200  38.790  1.00  0.00           O
ATOM   3717  N   VAL A 252      34.420  24.050  38.920  1.00  0.00           N
ATOM   3718  H   VAL A 252      34.660  24.910  38.450  1.00  0.00           H
ATOM   3719  CA  VAL A 252      34.780  23.940  40.380  1.00  0.00           C
ATOM   3720  HA  VAL A 252      34.350  22.970  40.630  1.00  0.00           H
ATOM   3721  CB  VAL A 252      36.310  23.820  40.650  1.00  0.00           C
ATOM   3722  HB  VAL A 252      36.930  24.650  40.330  1.00  0.00           H
ATOM   3723  CG1 VAL A 252      36.760  23.720  42.060  1.00  0.00           C
ATOM   3724 1HG1 VAL A 252      36.210  23.020  42.680  1.00  0.00           H
ATOM   3725 2HG1 VAL A 252      37.820  23.480  42.130  1.00  0.00           H
ATOM   3726 3HG1 VAL A 252      36.680  24.740  42.450  1.00  0.00           H
ATOM   3727  CG2 VAL A 252      36.940  22.570  40.020  1.00  0.00           C
ATOM   3728 1HG2 VAL A 252      38.000  22.490  40.250  1.00  0.00           H
ATOM   3729 2HG2 VAL A 252      36.470  21.590  40.130  1.00  0.00           H
ATOM   3730 3HG2 VAL A 252      36.860  22.760  38.950  1.00  0.00           H
ATOM   3731  C   VAL A 252      34.100  24.900  41.280  1.00  0.00           C
ATOM   3732  O   VAL A 252      34.250  26.130  41.140  1.00  0.00           O
ATOM   3733  N   PRO A 253      33.310  24.370  42.250  1.00  0.00           N
ATOM   3734  CD  PRO A 253      32.520  23.180  42.120  1.00  0.00           C
ATOM   3735  HD1 PRO A 253      33.230  22.380  42.360  1.00  0.00           H
ATOM   3736  HD2 PRO A 253      32.180  23.110  41.090  1.00  0.00           H
ATOM   3737  CG  PRO A 253      31.320  23.120  43.110  1.00  0.00           C
ATOM   3738  HG1 PRO A 253      31.220  22.190  43.660  1.00  0.00           H
ATOM   3739  HG2 PRO A 253      30.380  23.330  42.600  1.00  0.00           H
ATOM   3740  CB  PRO A 253      31.820  24.210  44.110  1.00  0.00           C
ATOM   3741  HB1 PRO A 253      32.360  23.710  44.930  1.00  0.00           H
ATOM   3742  HB2 PRO A 253      31.050  24.780  44.620  1.00  0.00           H
ATOM   3743  CA  PRO A 253      32.850  25.150  43.410  1.00  0.00           C
ATOM   3744  HA  PRO A 253      32.360  26.030  43.010  1.00  0.00           H
ATOM   3745  C   PRO A 253      33.900  25.470  44.450  1.00  0.00           C
ATOM   3746  O   PRO A 253      34.750  24.600  44.830  1.00  0.00           O
ATOM   3747  N   VAL A 254      34.100  26.760  44.890  1.00  0.00           N
ATOM   3748  H   VAL A 254      33.400  27.430  44.600  1.00  0.00           H
ATOM   3749  CA  VAL A 254      35.060  27.400  45.850  1.00  0.00           C
ATOM   3750  HA  VAL A 254      35.480  26.560  46.400  1.00  0.00           H
ATOM   3751  CB  VAL A 254      36.270  28.050  45.160  1.00  0.00           C
ATOM   3752  HB  VAL A 254      35.960  29.000  44.730  1.00  0.00           H
ATOM   3753  CG1 VAL A 254      37.440  28.450  46.020  1.00  0.00           C
ATOM   3754 1HG1 VAL A 254      37.850  27.630  46.590  1.00  0.00           H
ATOM   3755 2HG1 VAL A 254      38.230  28.950  45.460  1.00  0.00           H
ATOM   3756 3HG1 VAL A 254      36.940  29.150  46.700  1.00  0.00           H
ATOM   3757  CG2 VAL A 254      36.880  27.290  44.010  1.00  0.00           C
ATOM   3758 1HG2 VAL A 254      36.190  27.280  43.170  1.00  0.00           H
ATOM   3759 2HG2 VAL A 254      37.850  27.720  43.760  1.00  0.00           H
ATOM   3760 3HG2 VAL A 254      36.990  26.320  44.500  1.00  0.00           H
ATOM   3761  C   VAL A 254      34.360  28.340  46.880  1.00  0.00           C
ATOM   3762  O   VAL A 254      33.920  29.400  46.490  1.00  0.00           O
ATOM   3763  N   SER A 255      34.360  27.990  48.130  1.00  0.00           N
ATOM   3764  H   SER A 255      34.780  27.110  48.400  1.00  0.00           H
ATOM   3765  CA  SER A 255      33.830  28.840  49.280  1.00  0.00           C
ATOM   3766  HA  SER A 255      32.790  29.120  49.090  1.00  0.00           H
ATOM   3767  CB  SER A 255      33.770  28.030  50.520  1.00  0.00           C
ATOM   3768  HB1 SER A 255      33.790  28.740  51.350  1.00  0.00           H
ATOM   3769  HB2 SER A 255      34.600  27.320  50.560  1.00  0.00           H
ATOM   3770  OG  SER A 255      32.590  27.230  50.550  1.00  0.00           O
ATOM   3771  HG  SER A 255      32.020  27.620  51.220  1.00  0.00           H
ATOM   3772  C   SER A 255      34.620  30.080  49.560  1.00  0.00           C
ATOM   3773  O   SER A 255      35.840  30.120  49.660  1.00  0.00           O
ATOM   3774  N   CYS A 256      33.870  31.180  49.700  1.00  0.00           N
ATOM   3775  H   CYS A 256      32.870  31.090  49.590  1.00  0.00           H
ATOM   3776  CA  CYS A 256      34.450  32.440  50.110  1.00  0.00           C
ATOM   3777  HA  CYS A 256      35.440  32.200  50.510  1.00  0.00           H
ATOM   3778  CB  CYS A 256      34.660  33.350  48.900  1.00  0.00           C
ATOM   3779  HB1 CYS A 256      35.270  34.220  49.160  1.00  0.00           H
ATOM   3780  HB2 CYS A 256      33.660  33.650  48.590  1.00  0.00           H
ATOM   3781  SG  CYS A 256      35.570  32.520  47.510  1.00  0.00           S
ATOM   3782  HG  CYS A 256      34.750  31.500  47.260  1.00  0.00           H
ATOM   3783  C   CYS A 256      33.630  33.140  51.220  1.00  0.00           C
ATOM   3784  O   CYS A 256      33.710  34.340  51.300  1.00  0.00           O
ATOM   3785  N   SER A 257      32.830  32.390  51.990  1.00  0.00           N
ATOM   3786  H   SER A 257      33.050  31.410  52.080  1.00  0.00           H
ATOM   3787  CA  SER A 257      31.780  32.920  52.910  1.00  0.00           C
ATOM   3788  HA  SER A 257      31.090  33.540  52.350  1.00  0.00           H
ATOM   3789  CB  SER A 257      30.850  31.760  53.350  1.00  0.00           C
ATOM   3790  HB1 SER A 257      30.270  31.480  52.480  1.00  0.00           H
ATOM   3791  HB2 SER A 257      30.170  31.980  54.170  1.00  0.00           H
ATOM   3792  OG  SER A 257      31.630  30.590  53.600  1.00  0.00           O
ATOM   3793  HG  SER A 257      32.070  30.690  54.460  1.00  0.00           H
ATOM   3794  C   SER A 257      32.340  33.760  54.090  1.00  0.00           C
ATOM   3795  O   SER A 257      31.590  34.680  54.560  1.00  0.00           O
ATOM   3796  N   GLU A 258      33.630  33.630  54.390  1.00  0.00           N
ATOM   3797  H   GLU A 258      34.170  32.890  53.960  1.00  0.00           H
ATOM   3798  CA  GLU A 258      34.260  34.590  55.430  1.00  0.00           C
ATOM   3799  HA  GLU A 258      33.480  34.850  56.140  1.00  0.00           H
ATOM   3800  CB  GLU A 258      35.410  33.910  56.170  1.00  0.00           C
ATOM   3801  HB1 GLU A 258      35.690  34.610  56.950  1.00  0.00           H
ATOM   3802  HB2 GLU A 258      36.190  33.690  55.440  1.00  0.00           H
ATOM   3803  CG  GLU A 258      35.050  32.640  56.940  1.00  0.00           C
ATOM   3804  HG1 GLU A 258      35.820  31.980  57.340  1.00  0.00           H
ATOM   3805  HG2 GLU A 258      34.560  31.930  56.280  1.00  0.00           H
ATOM   3806  CD  GLU A 258      34.040  32.870  58.020  1.00  0.00           C
ATOM   3807  OE1 GLU A 258      34.240  33.660  58.940  1.00  0.00           O
ATOM   3808  OE2 GLU A 258      32.910  32.340  57.900  1.00  0.00           O
ATOM   3809  C   GLU A 258      34.700  35.860  54.750  1.00  0.00           C
ATOM   3810  O   GLU A 258      34.440  36.960  55.150  1.00  0.00           O
ATOM   3811  N   LEU A 259      35.520  35.740  53.710  1.00  0.00           N
ATOM   3812  H   LEU A 259      35.780  34.790  53.470  1.00  0.00           H
ATOM   3813  CA  LEU A 259      36.120  36.990  53.060  1.00  0.00           C
ATOM   3814  HA  LEU A 259      36.580  37.570  53.860  1.00  0.00           H
ATOM   3815  CB  LEU A 259      37.160  36.430  52.050  1.00  0.00           C
ATOM   3816  HB1 LEU A 259      37.420  37.310  51.460  1.00  0.00           H
ATOM   3817  HB2 LEU A 259      36.610  35.700  51.450  1.00  0.00           H
ATOM   3818  CG  LEU A 259      38.450  35.840  52.580  1.00  0.00           C
ATOM   3819  HG  LEU A 259      38.250  35.150  53.400  1.00  0.00           H
ATOM   3820  CD1 LEU A 259      39.080  35.030  51.410  1.00  0.00           C
ATOM   3821 1HD1 LEU A 259      38.970  35.470  50.420  1.00  0.00           H
ATOM   3822 2HD1 LEU A 259      40.160  35.110  51.460  1.00  0.00           H
ATOM   3823 3HD1 LEU A 259      38.720  34.000  51.360  1.00  0.00           H
ATOM   3824  CD2 LEU A 259      39.380  36.920  53.060  1.00  0.00           C
ATOM   3825 1HD2 LEU A 259      39.170  37.430  54.000  1.00  0.00           H
ATOM   3826 2HD2 LEU A 259      40.360  36.470  53.230  1.00  0.00           H
ATOM   3827 3HD2 LEU A 259      39.590  37.700  52.330  1.00  0.00           H
ATOM   3828  C   LEU A 259      35.010  37.920  52.420  1.00  0.00           C
ATOM   3829  O   LEU A 259      35.170  39.140  52.450  1.00  0.00           O
ATOM   3830  N   GLU A 260      33.850  37.330  52.100  1.00  0.00           N
ATOM   3831  H   GLU A 260      33.850  36.320  52.060  1.00  0.00           H
ATOM   3832  CA  GLU A 260      32.620  38.100  51.920  1.00  0.00           C
ATOM   3833  HA  GLU A 260      32.820  38.570  50.950  1.00  0.00           H
ATOM   3834  CB  GLU A 260      31.480  37.120  51.680  1.00  0.00           C
ATOM   3835  HB1 GLU A 260      31.200  36.620  52.600  1.00  0.00           H
ATOM   3836  HB2 GLU A 260      31.740  36.360  50.940  1.00  0.00           H
ATOM   3837  CG  GLU A 260      30.280  37.690  51.050  1.00  0.00           C
ATOM   3838  HG1 GLU A 260      30.430  37.980  50.010  1.00  0.00           H
ATOM   3839  HG2 GLU A 260      29.980  38.600  51.560  1.00  0.00           H
ATOM   3840  CD  GLU A 260      29.070  36.680  51.140  1.00  0.00           C
ATOM   3841  OE1 GLU A 260      28.940  35.790  50.280  1.00  0.00           O
ATOM   3842  OE2 GLU A 260      28.360  36.540  52.120  1.00  0.00           O
ATOM   3843  C   GLU A 260      32.250  39.080  52.990  1.00  0.00           C
ATOM   3844  O   GLU A 260      31.770  40.150  52.610  1.00  0.00           O
ATOM   3845  N   LYS A 261      32.530  38.820  54.300  1.00  0.00           N
ATOM   3846  H   LYS A 261      32.820  37.890  54.560  1.00  0.00           H
ATOM   3847  CA  LYS A 261      32.260  39.740  55.390  1.00  0.00           C
ATOM   3848  HA  LYS A 261      31.200  39.950  55.280  1.00  0.00           H
ATOM   3849  CB  LYS A 261      32.450  39.050  56.710  1.00  0.00           C
ATOM   3850  HB1 LYS A 261      32.220  39.690  57.570  1.00  0.00           H
ATOM   3851  HB2 LYS A 261      33.500  38.770  56.770  1.00  0.00           H
ATOM   3852  CG  LYS A 261      31.570  37.790  56.800  1.00  0.00           C
ATOM   3853  HG1 LYS A 261      31.680  37.110  55.950  1.00  0.00           H
ATOM   3854  HG2 LYS A 261      30.520  38.030  56.900  1.00  0.00           H
ATOM   3855  CD  LYS A 261      32.060  36.950  57.970  1.00  0.00           C
ATOM   3856  HD1 LYS A 261      31.900  37.500  58.900  1.00  0.00           H
ATOM   3857  HD2 LYS A 261      33.130  36.760  57.930  1.00  0.00           H
ATOM   3858  CE  LYS A 261      31.280  35.630  57.970  1.00  0.00           C
ATOM   3859  HE1 LYS A 261      31.460  35.130  57.020  1.00  0.00           H
ATOM   3860  HE2 LYS A 261      30.200  35.700  58.070  1.00  0.00           H
ATOM   3861  NZ  LYS A 261      31.790  34.700  59.090  1.00  0.00           N
ATOM   3862  HZ1 LYS A 261      32.700  34.330  58.880  1.00  0.00           H
ATOM   3863  HZ2 LYS A 261      31.870  35.100  60.010  1.00  0.00           H
ATOM   3864  HZ3 LYS A 261      31.190  33.910  59.250  1.00  0.00           H
ATOM   3865  C   LYS A 261      33.060  41.050  55.270  1.00  0.00           C
ATOM   3866  O   LYS A 261      32.830  41.990  56.050  1.00  0.00           O
ATOM   3867  N   ALA A 262      34.060  41.100  54.390  1.00  0.00           N
ATOM   3868  H   ALA A 262      34.270  40.260  53.870  1.00  0.00           H
ATOM   3869  CA  ALA A 262      34.810  42.330  54.120  1.00  0.00           C
ATOM   3870  HA  ALA A 262      34.490  42.990  54.930  1.00  0.00           H
ATOM   3871  CB  ALA A 262      36.290  42.190  54.350  1.00  0.00           C
ATOM   3872  HB1 ALA A 262      36.370  41.400  55.090  1.00  0.00           H
ATOM   3873  HB2 ALA A 262      36.780  41.880  53.420  1.00  0.00           H
ATOM   3874  HB3 ALA A 262      36.680  43.140  54.740  1.00  0.00           H
ATOM   3875  C   ALA A 262      34.510  42.910  52.750  1.00  0.00           C
ATOM   3876  O   ALA A 262      35.010  43.970  52.410  1.00  0.00           O
ATOM   3877  N   GLY A 263      33.690  42.230  51.950  1.00  0.00           N
ATOM   3878  H   GLY A 263      33.210  41.490  52.440  1.00  0.00           H
ATOM   3879  CA  GLY A 263      33.470  42.420  50.530  1.00  0.00           C
ATOM   3880  HA1 GLY A 263      33.280  43.470  50.310  1.00  0.00           H
ATOM   3881  HA2 GLY A 263      32.480  42.000  50.360  1.00  0.00           H
ATOM   3882  C   GLY A 263      34.560  41.960  49.590  1.00  0.00           C
ATOM   3883  O   GLY A 263      34.490  42.370  48.420  1.00  0.00           O
ATOM   3884  N   ALA A 264      35.480  41.100  50.010  1.00  0.00           N
ATOM   3885  H   ALA A 264      35.460  40.680  50.930  1.00  0.00           H
ATOM   3886  CA  ALA A 264      36.590  40.700  49.100  1.00  0.00           C
ATOM   3887  HA  ALA A 264      36.980  41.490  48.460  1.00  0.00           H
ATOM   3888  CB  ALA A 264      37.650  40.270  50.120  1.00  0.00           C
ATOM   3889  HB1 ALA A 264      38.460  39.820  49.550  1.00  0.00           H
ATOM   3890  HB2 ALA A 264      37.960  41.160  50.670  1.00  0.00           H
ATOM   3891  HB3 ALA A 264      37.270  39.600  50.890  1.00  0.00           H
ATOM   3892  C   ALA A 264      36.160  39.550  48.150  1.00  0.00           C
ATOM   3893  O   ALA A 264      35.310  38.700  48.460  1.00  0.00           O
ATOM   3894  N   GLY A 265      36.770  39.480  46.950  1.00  0.00           N
ATOM   3895  H   GLY A 265      37.450  40.190  46.740  1.00  0.00           H
ATOM   3896  CA  GLY A 265      36.470  38.440  45.990  1.00  0.00           C
ATOM   3897  HA1 GLY A 265      36.750  37.530  46.510  1.00  0.00           H
ATOM   3898  HA2 GLY A 265      37.110  38.410  45.100  1.00  0.00           H
ATOM   3899  C   GLY A 265      35.020  38.460  45.520  1.00  0.00           C
ATOM   3900  O   GLY A 265      34.420  39.540  45.330  1.00  0.00           O
ATOM   3901  N   LEU A 266      34.430  37.330  45.180  1.00  0.00           N
ATOM   3902  H   LEU A 266      33.550  37.460  44.720  1.00  0.00           H
ATOM   3903  CA  LEU A 266      34.910  36.000  45.570  1.00  0.00           C
ATOM   3904  HA  LEU A 266      35.210  36.050  46.620  1.00  0.00           H
ATOM   3905  CB  LEU A 266      33.740  34.950  45.350  1.00  0.00           C
ATOM   3906  HB1 LEU A 266      32.870  35.210  45.950  1.00  0.00           H
ATOM   3907  HB2 LEU A 266      34.130  34.010  45.750  1.00  0.00           H
ATOM   3908  CG  LEU A 266      33.250  34.800  43.840  1.00  0.00           C
ATOM   3909  HG  LEU A 266      33.950  35.340  43.200  1.00  0.00           H
ATOM   3910  CD1 LEU A 266      33.430  33.270  43.550  1.00  0.00           C
ATOM   3911 1HD1 LEU A 266      33.010  33.050  42.570  1.00  0.00           H
ATOM   3912 2HD1 LEU A 266      34.470  32.960  43.540  1.00  0.00           H
ATOM   3913 3HD1 LEU A 266      32.920  32.670  44.300  1.00  0.00           H
ATOM   3914  CD2 LEU A 266      31.790  35.230  43.660  1.00  0.00           C
ATOM   3915 1HD2 LEU A 266      31.410  34.970  42.670  1.00  0.00           H
ATOM   3916 2HD2 LEU A 266      31.120  34.740  44.360  1.00  0.00           H
ATOM   3917 3HD2 LEU A 266      31.680  36.310  43.760  1.00  0.00           H
ATOM   3918  C   LEU A 266      36.150  35.450  44.900  1.00  0.00           C
ATOM   3919  O   LEU A 266      36.820  34.500  45.390  1.00  0.00           O
ATOM   3920  N   SER A 267      36.520  35.970  43.750  1.00  0.00           N
ATOM   3921  H   SER A 267      36.050  36.760  43.340  1.00  0.00           H
ATOM   3922  CA  SER A 267      37.420  35.180  42.970  1.00  0.00           C
ATOM   3923  HA  SER A 267      37.980  34.410  43.500  1.00  0.00           H
ATOM   3924  CB  SER A 267      36.610  34.510  41.870  1.00  0.00           C
ATOM   3925  HB1 SER A 267      36.600  35.130  40.970  1.00  0.00           H
ATOM   3926  HB2 SER A 267      35.570  34.330  42.150  1.00  0.00           H
ATOM   3927  OG  SER A 267      37.150  33.210  41.560  1.00  0.00           O
ATOM   3928  HG  SER A 267      37.220  32.700  42.380  1.00  0.00           H
ATOM   3929  C   SER A 267      38.590  36.020  42.380  1.00  0.00           C
ATOM   3930  O   SER A 267      39.670  35.540  42.630  1.00  0.00           O
ATOM   3931  N   SER A 268      38.390  37.170  41.720  1.00  0.00           N
ATOM   3932  H   SER A 268      37.460  37.530  41.640  1.00  0.00           H
ATOM   3933  CA  SER A 268      39.510  37.870  41.050  1.00  0.00           C
ATOM   3934  HA  SER A 268      40.080  37.140  40.470  1.00  0.00           H
ATOM   3935  CB  SER A 268      38.960  38.810  39.970  1.00  0.00           C
ATOM   3936  HB1 SER A 268      38.540  38.200  39.170  1.00  0.00           H
ATOM   3937  HB2 SER A 268      39.800  39.420  39.630  1.00  0.00           H
ATOM   3938  OG  SER A 268      38.010  39.680  40.470  1.00  0.00           O
ATOM   3939  HG  SER A 268      37.260  39.090  40.610  1.00  0.00           H
ATOM   3940  C   SER A 268      40.440  38.560  42.010  1.00  0.00           C
ATOM   3941  O   SER A 268      41.550  38.830  41.580  1.00  0.00           O
ATOM   3942  N   LEU A 269      40.110  38.600  43.310  1.00  0.00           N
ATOM   3943  H   LEU A 269      39.330  38.010  43.590  1.00  0.00           H
ATOM   3944  CA  LEU A 269      40.870  39.510  44.190  1.00  0.00           C
ATOM   3945  HA  LEU A 269      41.200  40.320  43.540  1.00  0.00           H
ATOM   3946  CB  LEU A 269      39.880  40.090  45.230  1.00  0.00           C
ATOM   3947  HB1 LEU A 269      39.440  39.350  45.900  1.00  0.00           H
ATOM   3948  HB2 LEU A 269      39.130  40.610  44.630  1.00  0.00           H
ATOM   3949  CG  LEU A 269      40.510  41.160  46.050  1.00  0.00           C
ATOM   3950  HG  LEU A 269      41.330  40.790  46.650  1.00  0.00           H
ATOM   3951  CD1 LEU A 269      40.990  42.340  45.270  1.00  0.00           C
ATOM   3952 1HD1 LEU A 269      41.780  42.060  44.580  1.00  0.00           H
ATOM   3953 2HD1 LEU A 269      40.270  42.880  44.660  1.00  0.00           H
ATOM   3954 3HD1 LEU A 269      41.350  43.120  45.930  1.00  0.00           H
ATOM   3955  CD2 LEU A 269      39.440  41.740  46.980  1.00  0.00           C
ATOM   3956 1HD2 LEU A 269      39.850  42.520  47.630  1.00  0.00           H
ATOM   3957 2HD2 LEU A 269      38.680  42.270  46.410  1.00  0.00           H
ATOM   3958 3HD2 LEU A 269      39.030  40.900  47.540  1.00  0.00           H
ATOM   3959  C   LEU A 269      42.060  38.940  44.960  1.00  0.00           C
ATOM   3960  O   LEU A 269      43.040  39.600  45.240  1.00  0.00           O
ATOM   3961  N   CYS A 270      41.950  37.620  45.330  1.00  0.00           N
ATOM   3962  H   CYS A 270      41.170  37.030  45.060  1.00  0.00           H
ATOM   3963  CA  CYS A 270      43.010  37.030  46.150  1.00  0.00           C
ATOM   3964  HA  CYS A 270      43.310  37.770  46.900  1.00  0.00           H
ATOM   3965  CB  CYS A 270      42.450  35.830  46.930  1.00  0.00           C
ATOM   3966  HB1 CYS A 270      43.280  35.610  47.620  1.00  0.00           H
ATOM   3967  HB2 CYS A 270      42.350  34.940  46.310  1.00  0.00           H
ATOM   3968  SG  CYS A 270      41.050  36.250  47.970  1.00  0.00           S
ATOM   3969  HG  CYS A 270      40.230  35.870  46.990  1.00  0.00           H
ATOM   3970  C   CYS A 270      44.310  36.670  45.420  1.00  0.00           C
ATOM   3971  O   CYS A 270      45.040  35.790  45.880  1.00  0.00           O
ATOM   3972  N   LEU A 271      44.570  37.200  44.270  1.00  0.00           N
ATOM   3973  H   LEU A 271      43.960  37.930  43.940  1.00  0.00           H
ATOM   3974  CA  LEU A 271      45.560  36.730  43.330  1.00  0.00           C
ATOM   3975  HA  LEU A 271      46.450  36.590  43.940  1.00  0.00           H
ATOM   3976  CB  LEU A 271      45.140  35.410  42.650  1.00  0.00           C
ATOM   3977  HB1 LEU A 271      44.640  34.770  43.380  1.00  0.00           H
ATOM   3978  HB2 LEU A 271      46.050  34.920  42.300  1.00  0.00           H
ATOM   3979  CG  LEU A 271      44.160  35.630  41.460  1.00  0.00           C
ATOM   3980  HG  LEU A 271      44.410  36.370  40.690  1.00  0.00           H
ATOM   3981  CD1 LEU A 271      44.080  34.360  40.610  1.00  0.00           C
ATOM   3982 1HD1 LEU A 271      43.450  34.590  39.750  1.00  0.00           H
ATOM   3983 2HD1 LEU A 271      45.060  34.080  40.230  1.00  0.00           H
ATOM   3984 3HD1 LEU A 271      43.610  33.530  41.140  1.00  0.00           H
ATOM   3985  CD2 LEU A 271      42.740  35.870  41.940  1.00  0.00           C
ATOM   3986 1HD2 LEU A 271      42.130  36.030  41.050  1.00  0.00           H
ATOM   3987 2HD2 LEU A 271      42.410  34.960  42.440  1.00  0.00           H
ATOM   3988 3HD2 LEU A 271      42.750  36.810  42.490  1.00  0.00           H
ATOM   3989  C   LEU A 271      45.820  37.760  42.240  1.00  0.00           C
ATOM   3990  O   LEU A 271      45.000  38.660  42.020  1.00  0.00           O
ATOM   3991  N   VAL A 272      46.880  37.610  41.410  1.00  0.00           N
ATOM   3992  H   VAL A 272      47.570  36.920  41.670  1.00  0.00           H
ATOM   3993  CA  VAL A 272      46.950  38.170  40.090  1.00  0.00           C
ATOM   3994  HA  VAL A 272      45.920  38.420  39.830  1.00  0.00           H
ATOM   3995  CB  VAL A 272      47.830  39.450  39.840  1.00  0.00           C
ATOM   3996  HB  VAL A 272      48.860  39.120  39.770  1.00  0.00           H
ATOM   3997  CG1 VAL A 272      47.430  40.310  38.590  1.00  0.00           C
ATOM   3998 1HG1 VAL A 272      48.140  41.110  38.400  1.00  0.00           H
ATOM   3999 2HG1 VAL A 272      47.230  39.600  37.790  1.00  0.00           H
ATOM   4000 3HG1 VAL A 272      46.540  40.880  38.870  1.00  0.00           H
ATOM   4001  CG2 VAL A 272      47.620  40.420  40.980  1.00  0.00           C
ATOM   4002 1HG2 VAL A 272      48.120  41.390  40.910  1.00  0.00           H
ATOM   4003 2HG2 VAL A 272      46.560  40.610  41.130  1.00  0.00           H
ATOM   4004 3HG2 VAL A 272      48.010  40.010  41.920  1.00  0.00           H
ATOM   4005  C   VAL A 272      47.390  37.060  39.170  1.00  0.00           C
ATOM   4006  O   VAL A 272      48.210  36.200  39.580  1.00  0.00           O
ATOM   4007  N   LEU A 273      46.880  36.940  37.970  1.00  0.00           N
ATOM   4008  H   LEU A 273      46.290  37.710  37.690  1.00  0.00           H
ATOM   4009  CA  LEU A 273      47.240  35.900  36.960  1.00  0.00           C
ATOM   4010  HA  LEU A 273      47.710  35.010  37.360  1.00  0.00           H
ATOM   4011  CB  LEU A 273      45.980  35.400  36.330  1.00  0.00           C
ATOM   4012  HB1 LEU A 273      46.180  34.770  35.460  1.00  0.00           H
ATOM   4013  HB2 LEU A 273      45.430  36.300  36.040  1.00  0.00           H
ATOM   4014  CG  LEU A 273      44.930  34.580  37.150  1.00  0.00           C
ATOM   4015  HG  LEU A 273      44.820  35.010  38.140  1.00  0.00           H
ATOM   4016  CD1 LEU A 273      43.620  34.450  36.450  1.00  0.00           C
ATOM   4017 1HD1 LEU A 273      43.160  35.440  36.530  1.00  0.00           H
ATOM   4018 2HD1 LEU A 273      43.730  34.150  35.410  1.00  0.00           H
ATOM   4019 3HD1 LEU A 273      43.080  33.700  37.020  1.00  0.00           H
ATOM   4020  CD2 LEU A 273      45.400  33.160  37.570  1.00  0.00           C
ATOM   4021 1HD2 LEU A 273      45.750  32.650  36.680  1.00  0.00           H
ATOM   4022 2HD2 LEU A 273      46.260  33.250  38.230  1.00  0.00           H
ATOM   4023 3HD2 LEU A 273      44.570  32.620  38.030  1.00  0.00           H
ATOM   4024  C   LEU A 273      48.260  36.470  35.990  1.00  0.00           C
ATOM   4025  O   LEU A 273      48.360  37.660  35.770  1.00  0.00           O
ATOM   4026  N   SER A 274      49.000  35.590  35.340  1.00  0.00           N
ATOM   4027  H   SER A 274      48.850  34.590  35.390  1.00  0.00           H
ATOM   4028  CA  SER A 274      50.050  35.960  34.380  1.00  0.00           C
ATOM   4029  HA  SER A 274      49.780  36.830  33.790  1.00  0.00           H
ATOM   4030  CB  SER A 274      51.340  36.310  35.170  1.00  0.00           C
ATOM   4031  HB1 SER A 274      51.620  35.450  35.780  1.00  0.00           H
ATOM   4032  HB2 SER A 274      51.110  37.180  35.790  1.00  0.00           H
ATOM   4033  OG  SER A 274      52.430  36.590  34.250  1.00  0.00           O
ATOM   4034  HG  SER A 274      53.180  36.100  34.600  1.00  0.00           H
ATOM   4035  C   SER A 274      50.300  34.830  33.350  1.00  0.00           C
ATOM   4036  O   SER A 274      50.070  33.670  33.780  1.00  0.00           O
ATOM   4037  N   THR A 275      50.910  35.090  32.180  1.00  0.00           N
ATOM   4038  H   THR A 275      51.200  36.050  32.020  1.00  0.00           H
ATOM   4039  CA  THR A 275      51.260  34.180  31.060  1.00  0.00           C
ATOM   4040  HA  THR A 275      50.960  33.200  31.420  1.00  0.00           H
ATOM   4041  CB  THR A 275      50.450  34.550  29.790  1.00  0.00           C
ATOM   4042  HB  THR A 275      50.870  35.480  29.400  1.00  0.00           H
ATOM   4043  CG2 THR A 275      50.520  33.500  28.740  1.00  0.00           C
ATOM   4044 1HG2 THR A 275      50.000  33.780  27.820  1.00  0.00           H
ATOM   4045 2HG2 THR A 275      51.560  33.400  28.430  1.00  0.00           H
ATOM   4046 3HG2 THR A 275      50.240  32.560  29.210  1.00  0.00           H
ATOM   4047  OG1 THR A 275      49.080  34.710  30.150  1.00  0.00           O
ATOM   4048  HG1 THR A 275      48.570  35.050  29.420  1.00  0.00           H
ATOM   4049  C   THR A 275      52.770  34.200  30.640  1.00  0.00           C
ATOM   4050  O   THR A 275      53.200  35.290  30.230  1.00  0.00           O
ATOM   4051  N   ARG A 276      53.500  33.050  30.740  1.00  0.00           N
ATOM   4052  H   ARG A 276      53.060  32.270  31.200  1.00  0.00           H
ATOM   4053  CA  ARG A 276      54.880  33.020  30.210  1.00  0.00           C
ATOM   4054  HA  ARG A 276      55.090  33.870  29.550  1.00  0.00           H
ATOM   4055  CB  ARG A 276      55.890  33.040  31.340  1.00  0.00           C
ATOM   4056  HB1 ARG A 276      56.900  33.170  30.960  1.00  0.00           H
ATOM   4057  HB2 ARG A 276      55.840  32.110  31.890  1.00  0.00           H
ATOM   4058  CG  ARG A 276      55.790  34.230  32.270  1.00  0.00           C
ATOM   4059  HG1 ARG A 276      56.470  34.110  33.120  1.00  0.00           H
ATOM   4060  HG2 ARG A 276      54.770  34.360  32.640  1.00  0.00           H
ATOM   4061  CD  ARG A 276      56.080  35.560  31.580  1.00  0.00           C
ATOM   4062  HD1 ARG A 276      55.630  36.270  32.270  1.00  0.00           H
ATOM   4063  HD2 ARG A 276      55.580  35.560  30.610  1.00  0.00           H
ATOM   4064  NE  ARG A 276      57.490  35.860  31.470  1.00  0.00           N
ATOM   4065  HE  ARG A 276      58.130  35.110  31.680  1.00  0.00           H
ATOM   4066  CZ  ARG A 276      57.980  36.980  30.830  1.00  0.00           C
ATOM   4067  NH1 ARG A 276      59.340  37.110  30.730  1.00  0.00           N
ATOM   4068 1HH1 ARG A 276      59.950  36.320  30.830  1.00  0.00           H
ATOM   4069 2HH1 ARG A 276      59.620  37.970  30.280  1.00  0.00           H
ATOM   4070  NH2 ARG A 276      57.140  37.940  30.410  1.00  0.00           N
ATOM   4071 1HH2 ARG A 276      56.160  37.700  30.420  1.00  0.00           H
ATOM   4072 2HH2 ARG A 276      57.480  38.770  29.960  1.00  0.00           H
ATOM   4073  C   ARG A 276      55.160  31.800  29.290  1.00  0.00           C
ATOM   4074  OC1 ARG A 276      55.780  31.950  28.250  1.00  0.00           O
ATOM   4075  OC2 ARG A 276      54.810  30.700  29.770  1.00  0.00           O
ATOM   4076  H01 UNK B 277      38.290  43.660  52.790  1.00  0.00            
ATOM   4077  H06 UNK B 277      34.150  43.560  47.020  1.00  0.00            
ATOM   4078  H04 UNK B 277      33.870  45.210  47.440  1.00  0.00            
ATOM   4079  H03 UNK B 277      36.750  44.100  52.560  1.00  0.00            
ATOM   4080  H05 UNK B 277      33.760  44.770  45.850  1.00  0.00            
ATOM   4081  H02 UNK B 277      37.580  45.140  53.350  1.00  0.00            
ATOM   4082  O   UNK B 277      38.760  47.490  51.070  1.00  0.00            
ATOM   4083  O1  UNK B 277      36.820  47.070  51.870  1.00  0.00            
ATOM   4084  N   UNK B 277      37.710  44.480  52.570  1.00  0.00            
ATOM   4085  N1  UNK B 277      35.880  45.640  47.590  1.00  0.00            
ATOM   4086  N2  UNK B 277      36.350  43.990  45.880  1.00  0.00            
ATOM   4087  N3  UNK B 277      34.240  44.550  46.740  1.00  0.00            
ATOM   4088  C   UNK B 277      37.480  44.500  50.020  1.00  0.00            
ATOM   4089  C1  UNK B 277      38.090  45.160  48.770  1.00  0.00            
ATOM   4090  C2  UNK B 277      38.110  45.190  51.300  1.00  0.00            
ATOM   4091  C3  UNK B 277      37.170  46.140  47.970  1.00  0.00            
ATOM   4092  C4  UNK B 277      37.820  46.720  51.320  1.00  0.00            
ATOM   4093  C5  UNK B 277      35.570  44.830  46.690  1.00  0.00            
ATOM   4094  C6  UNK B 277      35.910  42.640  45.350  1.00  0.00            
ATOM   4095  C7  UNK B 277      37.520  44.460  45.190  1.00  0.00            
ATOM   4096  H   UNK B 277      37.740  43.440  50.070  1.00  0.00            
ATOM   4097  H1  UNK B 277      36.390  44.580  50.050  1.00  0.00            
ATOM   4098  H2  UNK B 277      39.050  45.630  49.020  1.00  0.00            
ATOM   4099  H3  UNK B 277      38.340  44.330  48.100  1.00  0.00            
ATOM   4100  H4  UNK B 277      39.190  45.150  51.160  1.00  0.00            
ATOM   4101  H5  UNK B 277      37.070  46.960  48.700  1.00  0.00            
ATOM   4102  H6  UNK B 277      37.660  46.730  47.180  1.00  0.00            
ATOM   4103  H7  UNK B 277      35.340  42.740  44.420  1.00  0.00            
ATOM   4104  H8  UNK B 277      35.250  42.090  46.030  1.00  0.00            
ATOM   4105  H9  UNK B 277      36.740  41.940  45.230  1.00  0.00            
ATOM   4106  H10 UNK B 277      37.240  45.250  44.490  1.00  0.00            
ATOM   4107  H11 UNK B 277      38.000  43.680  44.590  1.00  0.00            
ATOM   4108  H12 UNK B 277      38.310  44.870  45.840  1.00  0.00            
END
