# Supplementary material for: A multicentric consortium study demonstrates that dimethylarginine dimethylaminohydrolase 2 is not a dimethylarginine dimethylaminohydrolase
Source: Nat Commun. 2023 Jun 9;14:3392. doi: 10.1038/s41467-023-38467-9 (PMC10256801; doi:10.1038/s41467-023-38467-9)
Supplement: Supplementary file 9 — Source Data [file 41467_2023_38467_MOESM9_ESM.zip › Source Data/File 17.2_DDAH2-ModelA-MDS-poseB-final-1.pdb]

CRYST1   80.191   80.191   80.191  90.00  90.00  90.00 P 1           1
ATOM      1  N   GLY A   1      45.803  35.678  23.416  1.00  0.00           N
ATOM      2  H1  GLY A   1      45.614  36.669  23.480  1.00  0.00           H
ATOM      3  H2  GLY A   1      46.642  35.398  23.909  1.00  0.00           H
ATOM      4  H3  GLY A   1      45.836  35.497  22.420  1.00  0.00           H
ATOM      5  CA  GLY A   1      44.722  34.862  23.958  1.00  0.00           C
ATOM      6  HA1 GLY A   1      44.983  33.824  23.750  1.00  0.00           H
ATOM      7  HA2 GLY A   1      43.898  35.183  23.333  1.00  0.00           H
ATOM      8  C   GLY A   1      44.479  35.111  25.437  1.00  0.00           C
ATOM      9  O   GLY A   1      45.383  34.902  26.222  1.00  0.00           O
ATOM     10  N   LEU A   2      43.191  35.264  25.847  1.00  0.00           N
ATOM     11  H   LEU A   2      42.487  35.338  25.134  1.00  0.00           H
ATOM     12  CA  LEU A   2      42.783  35.080  27.255  1.00  0.00           C
ATOM     13  HA  LEU A   2      43.419  35.831  27.714  1.00  0.00           H
ATOM     14  CB  LEU A   2      41.250  35.455  27.246  1.00  0.00           C
ATOM     15  HB1 LEU A   2      40.694  34.714  26.674  1.00  0.00           H
ATOM     16  HB2 LEU A   2      41.257  36.347  26.611  1.00  0.00           H
ATOM     17  CG  LEU A   2      40.548  35.640  28.657  1.00  0.00           C
ATOM     18  HG  LEU A   2      40.832  34.888  29.382  1.00  0.00           H
ATOM     19  CD1 LEU A   2      40.884  36.997  29.228  1.00  0.00           C
ATOM     20 1HD1 LEU A   2      40.334  37.200  30.140  1.00  0.00           H
ATOM     21 2HD1 LEU A   2      41.945  37.123  29.474  1.00  0.00           H
ATOM     22 3HD1 LEU A   2      40.519  37.721  28.494  1.00  0.00           H
ATOM     23  CD2 LEU A   2      38.978  35.516  28.525  1.00  0.00           C
ATOM     24 1HD2 LEU A   2      38.800  34.439  28.505  1.00  0.00           H
ATOM     25 2HD2 LEU A   2      38.491  35.955  29.398  1.00  0.00           H
ATOM     26 3HD2 LEU A   2      38.665  36.096  27.664  1.00  0.00           H
ATOM     27  C   LEU A   2      43.104  33.725  27.871  1.00  0.00           C
ATOM     28  O   LEU A   2      43.139  32.656  27.232  1.00  0.00           O
ATOM     29  N   GLY A   3      43.512  33.724  29.107  1.00  0.00           N
ATOM     30  H   GLY A   3      43.476  34.550  29.695  1.00  0.00           H
ATOM     31  CA  GLY A   3      43.627  32.559  29.937  1.00  0.00           C
ATOM     32  HA1 GLY A   3      42.818  31.841  29.795  1.00  0.00           H
ATOM     33  HA2 GLY A   3      43.778  32.815  30.987  1.00  0.00           H
ATOM     34  C   GLY A   3      44.911  31.760  29.631  1.00  0.00           C
ATOM     35  O   GLY A   3      45.192  30.861  30.405  1.00  0.00           O
ATOM     36  N   ARG A   4      45.576  31.996  28.536  1.00  0.00           N
ATOM     37  H   ARG A   4      45.172  32.795  28.061  1.00  0.00           H
ATOM     38  CA  ARG A   4      46.899  31.439  28.063  1.00  0.00           C
ATOM     39  HA  ARG A   4      46.882  30.369  28.240  1.00  0.00           H
ATOM     40  CB  ARG A   4      47.090  31.725  26.576  1.00  0.00           C
ATOM     41  HB1 ARG A   4      48.008  31.193  26.307  1.00  0.00           H
ATOM     42  HB2 ARG A   4      47.276  32.793  26.446  1.00  0.00           H
ATOM     43  CG  ARG A   4      46.074  31.191  25.626  1.00  0.00           C
ATOM     44  HG1 ARG A   4      45.083  31.592  25.856  1.00  0.00           H
ATOM     45  HG2 ARG A   4      46.023  30.124  25.845  1.00  0.00           H
ATOM     46  CD  ARG A   4      46.487  31.400  24.177  1.00  0.00           C
ATOM     47  HD1 ARG A   4      47.362  30.787  23.953  1.00  0.00           H
ATOM     48  HD2 ARG A   4      46.781  32.417  23.938  1.00  0.00           H
ATOM     49  NE  ARG A   4      45.366  31.041  23.259  1.00  0.00           N
ATOM     50  HE  ARG A   4      44.438  31.092  23.652  1.00  0.00           H
ATOM     51  CZ  ARG A   4      45.405  30.782  21.948  1.00  0.00           C
ATOM     52  NH1 ARG A   4      44.390  30.460  21.291  1.00  0.00           N
ATOM     53 1HH1 ARG A   4      43.429  30.534  21.612  1.00  0.00           H
ATOM     54 2HH1 ARG A   4      44.553  30.105  20.360  1.00  0.00           H
ATOM     55  NH2 ARG A   4      46.547  30.757  21.325  1.00  0.00           N
ATOM     56 1HH2 ARG A   4      47.443  30.607  21.767  1.00  0.00           H
ATOM     57 2HH2 ARG A   4      46.479  30.556  20.327  1.00  0.00           H
ATOM     58  C   ARG A   4      48.051  31.919  28.916  1.00  0.00           C
ATOM     59  O   ARG A   4      49.026  32.507  28.399  1.00  0.00           O
ATOM     60  N   CYS A   5      47.967  31.773  30.243  1.00  0.00           N
ATOM     61  H   CYS A   5      47.144  31.374  30.666  1.00  0.00           H
ATOM     62  CA  CYS A   5      48.951  32.215  31.194  1.00  0.00           C
ATOM     63  HA  CYS A   5      49.374  33.195  30.974  1.00  0.00           H
ATOM     64  CB  CYS A   5      48.311  32.440  32.605  1.00  0.00           C
ATOM     65  HB1 CYS A   5      47.583  33.231  32.413  1.00  0.00           H
ATOM     66  HB2 CYS A   5      48.856  32.872  33.443  1.00  0.00           H
ATOM     67  SG  CYS A   5      47.489  30.955  33.232  1.00  0.00           S
ATOM     68  HG  CYS A   5      47.739  31.367  34.476  1.00  0.00           H
ATOM     69  C   CYS A   5      50.133  31.292  31.353  1.00  0.00           C
ATOM     70  O   CYS A   5      50.041  30.136  30.986  1.00  0.00           O
ATOM     71  N   SER A   6      51.283  31.804  31.828  1.00  0.00           N
ATOM     72  H   SER A   6      51.302  32.782  32.098  1.00  0.00           H
ATOM     73  CA  SER A   6      52.380  30.937  32.336  1.00  0.00           C
ATOM     74  HA  SER A   6      52.127  29.898  32.121  1.00  0.00           H
ATOM     75  CB  SER A   6      53.774  31.193  31.663  1.00  0.00           C
ATOM     76  HB1 SER A   6      53.817  30.979  30.594  1.00  0.00           H
ATOM     77  HB2 SER A   6      54.452  30.419  32.023  1.00  0.00           H
ATOM     78  OG  SER A   6      54.336  32.457  32.048  1.00  0.00           O
ATOM     79  HG  SER A   6      55.267  32.285  32.166  1.00  0.00           H
ATOM     80  C   SER A   6      52.427  30.842  33.894  1.00  0.00           C
ATOM     81  O   SER A   6      52.948  29.861  34.354  1.00  0.00           O
ATOM     82  N   HIS A   7      51.714  31.698  34.636  1.00  0.00           N
ATOM     83  H   HIS A   7      51.086  32.322  34.136  1.00  0.00           H
ATOM     84  CA  HIS A   7      51.672  31.861  36.037  1.00  0.00           C
ATOM     85  HA  HIS A   7      52.074  30.953  36.463  1.00  0.00           H
ATOM     86  CB  HIS A   7      52.663  32.952  36.410  1.00  0.00           C
ATOM     87  HB1 HIS A   7      52.563  33.230  37.461  1.00  0.00           H
ATOM     88  HB2 HIS A   7      52.465  33.843  35.803  1.00  0.00           H
ATOM     89  CG  HIS A   7      54.124  32.550  36.179  1.00  0.00           C
ATOM     90  ND1 HIS A   7      54.792  31.596  36.900  1.00  0.00           N
ATOM     91  CE1 HIS A   7      56.058  31.693  36.381  1.00  0.00           C
ATOM     92  HE1 HIS A   7      56.886  31.046  36.658  1.00  0.00           H
ATOM     93  NE2 HIS A   7      56.177  32.622  35.451  1.00  0.00           N
ATOM     94  HE2 HIS A   7      56.933  32.902  34.837  1.00  0.00           H
ATOM     95  CD2 HIS A   7      54.991  33.155  35.289  1.00  0.00           C
ATOM     96  HD2 HIS A   7      54.772  33.929  34.577  1.00  0.00           H
ATOM     97  C   HIS A   7      50.288  32.131  36.614  1.00  0.00           C
ATOM     98  O   HIS A   7      49.477  32.869  36.056  1.00  0.00           O
ATOM     99  N   ALA A   8      50.094  31.412  37.756  1.00  0.00           N
ATOM    100  H   ALA A   8      50.730  30.702  38.082  1.00  0.00           H
ATOM    101  CA  ALA A   8      49.030  31.724  38.633  1.00  0.00           C
ATOM    102  HA  ALA A   8      48.345  32.455  38.191  1.00  0.00           H
ATOM    103  CB  ALA A   8      48.151  30.493  38.926  1.00  0.00           C
ATOM    104  HB1 ALA A   8      47.612  30.305  38.008  1.00  0.00           H
ATOM    105  HB2 ALA A   8      48.748  29.685  39.340  1.00  0.00           H
ATOM    106  HB3 ALA A   8      47.450  30.773  39.713  1.00  0.00           H
ATOM    107  C   ALA A   8      49.608  32.255  39.940  1.00  0.00           C
ATOM    108  O   ALA A   8      50.374  31.489  40.507  1.00  0.00           O
ATOM    109  N   LEU A   9      49.165  33.426  40.433  1.00  0.00           N
ATOM    110  H   LEU A   9      48.542  33.972  39.856  1.00  0.00           H
ATOM    111  CA  LEU A   9      49.704  34.008  41.703  1.00  0.00           C
ATOM    112  HA  LEU A   9      50.574  33.411  41.969  1.00  0.00           H
ATOM    113  CB  LEU A   9      50.133  35.538  41.576  1.00  0.00           C
ATOM    114  HB1 LEU A   9      50.485  35.728  42.594  1.00  0.00           H
ATOM    115  HB2 LEU A   9      49.219  36.079  41.337  1.00  0.00           H
ATOM    116  CG  LEU A   9      51.307  35.848  40.629  1.00  0.00           C
ATOM    117  HG  LEU A   9      52.091  35.172  40.945  1.00  0.00           H
ATOM    118  CD1 LEU A   9      50.937  35.775  39.134  1.00  0.00           C
ATOM    119 1HD1 LEU A   9      49.987  36.261  38.928  1.00  0.00           H
ATOM    120 2HD1 LEU A   9      51.744  36.261  38.564  1.00  0.00           H
ATOM    121 3HD1 LEU A   9      50.858  34.741  38.801  1.00  0.00           H
ATOM    122  CD2 LEU A   9      51.749  37.306  40.872  1.00  0.00           C
ATOM    123 1HD2 LEU A   9      52.597  37.524  40.217  1.00  0.00           H
ATOM    124 2HD2 LEU A   9      51.022  38.057  40.557  1.00  0.00           H
ATOM    125 3HD2 LEU A   9      52.040  37.569  41.892  1.00  0.00           H
ATOM    126  C   LEU A   9      48.653  33.885  42.829  1.00  0.00           C
ATOM    127  O   LEU A   9      47.525  34.196  42.493  1.00  0.00           O
ATOM    128  N   ILE A  10      49.068  33.616  44.069  1.00  0.00           N
ATOM    129  H   ILE A  10      49.970  33.198  44.247  1.00  0.00           H
ATOM    130  CA  ILE A  10      48.195  33.712  45.240  1.00  0.00           C
ATOM    131  HA  ILE A  10      47.593  34.609  45.089  1.00  0.00           H
ATOM    132  CB  ILE A  10      47.473  32.292  45.393  1.00  0.00           C
ATOM    133  HB  ILE A  10      46.848  32.132  44.515  1.00  0.00           H
ATOM    134  CG2 ILE A  10      48.449  31.147  45.322  1.00  0.00           C
ATOM    135 1HG2 ILE A  10      48.960  30.990  46.277  1.00  0.00           H
ATOM    136 2HG2 ILE A  10      47.889  30.211  45.215  1.00  0.00           H
ATOM    137 3HG2 ILE A  10      49.199  31.183  44.521  1.00  0.00           H
ATOM    138  CG1 ILE A  10      46.527  32.168  46.582  1.00  0.00           C
ATOM    139 1HG1 ILE A  10      45.778  32.959  46.431  1.00  0.00           H
ATOM    140 2HG1 ILE A  10      47.070  32.263  47.519  1.00  0.00           H
ATOM    141  CD  ILE A  10      45.825  30.819  46.783  1.00  0.00           C
ATOM    142  HD1 ILE A  10      46.469  30.163  47.377  1.00  0.00           H
ATOM    143  HD2 ILE A  10      44.963  30.950  47.435  1.00  0.00           H
ATOM    144  HD3 ILE A  10      45.522  30.370  45.843  1.00  0.00           H
ATOM    145  C   ILE A  10      49.009  34.005  46.553  1.00  0.00           C
ATOM    146  O   ILE A  10      50.200  33.571  46.714  1.00  0.00           O
ATOM    147  N   ARG A  11      48.430  34.712  47.557  1.00  0.00           N
ATOM    148  H   ARG A  11      47.472  34.956  47.354  1.00  0.00           H
ATOM    149  CA  ARG A  11      49.020  35.073  48.866  1.00  0.00           C
ATOM    150  HA  ARG A  11      50.041  34.698  48.928  1.00  0.00           H
ATOM    151  CB  ARG A  11      49.159  36.629  48.806  1.00  0.00           C
ATOM    152  HB1 ARG A  11      48.204  37.146  48.696  1.00  0.00           H
ATOM    153  HB2 ARG A  11      49.731  36.935  47.925  1.00  0.00           H
ATOM    154  CG  ARG A  11      49.843  37.205  50.074  1.00  0.00           C
ATOM    155  HG1 ARG A  11      50.668  36.572  50.383  1.00  0.00           H
ATOM    156  HG2 ARG A  11      49.108  37.224  50.882  1.00  0.00           H
ATOM    157  CD  ARG A  11      50.471  38.579  49.912  1.00  0.00           C
ATOM    158  HD1 ARG A  11      49.746  39.326  50.256  1.00  0.00           H
ATOM    159  HD2 ARG A  11      50.692  38.797  48.867  1.00  0.00           H
ATOM    160  NE  ARG A  11      51.666  38.630  50.726  1.00  0.00           N
ATOM    161  HE  ARG A  11      51.697  38.070  51.564  1.00  0.00           H
ATOM    162  CZ  ARG A  11      52.761  39.326  50.542  1.00  0.00           C
ATOM    163  NH1 ARG A  11      52.754  40.319  49.741  1.00  0.00           N
ATOM    164 1HH1 ARG A  11      51.935  40.922  49.709  1.00  0.00           H
ATOM    165 2HH1 ARG A  11      53.605  40.846  49.852  1.00  0.00           H
ATOM    166  NH2 ARG A  11      53.873  38.914  51.079  1.00  0.00           N
ATOM    167 1HH2 ARG A  11      53.967  38.007  51.530  1.00  0.00           H
ATOM    168 2HH2 ARG A  11      54.723  39.388  50.852  1.00  0.00           H
ATOM    169  C   ARG A  11      48.333  34.711  50.127  1.00  0.00           C
ATOM    170  O   ARG A  11      47.092  34.762  50.113  1.00  0.00           O
ATOM    171  N   GLY A  12      49.016  34.107  51.109  1.00  0.00           N
ATOM    172  H   GLY A  12      50.027  34.112  51.034  1.00  0.00           H
ATOM    173  CA  GLY A  12      48.489  33.742  52.381  1.00  0.00           C
ATOM    174  HA1 GLY A  12      49.357  33.475  52.979  1.00  0.00           H
ATOM    175  HA2 GLY A  12      47.782  32.907  52.315  1.00  0.00           H
ATOM    176  C   GLY A  12      47.755  34.779  53.225  1.00  0.00           C
ATOM    177  O   GLY A  12      48.207  35.907  53.349  1.00  0.00           O
ATOM    178  N   VAL A  13      46.760  34.209  53.904  1.00  0.00           N
ATOM    179  H   VAL A  13      46.585  33.249  53.633  1.00  0.00           H
ATOM    180  CA  VAL A  13      45.893  34.884  54.837  1.00  0.00           C
ATOM    181  HA  VAL A  13      45.778  35.832  54.312  1.00  0.00           H
ATOM    182  CB  VAL A  13      44.541  34.214  55.030  1.00  0.00           C
ATOM    183  HB  VAL A  13      44.635  33.227  55.474  1.00  0.00           H
ATOM    184  CG1 VAL A  13      43.612  34.958  55.982  1.00  0.00           C
ATOM    185 1HG1 VAL A  13      42.591  34.577  55.952  1.00  0.00           H
ATOM    186 2HG1 VAL A  13      44.186  34.897  56.914  1.00  0.00           H
ATOM    187 3HG1 VAL A  13      43.570  35.988  55.645  1.00  0.00           H
ATOM    188  CG2 VAL A  13      43.793  33.973  53.695  1.00  0.00           C
ATOM    189 1HG2 VAL A  13      44.341  33.282  53.056  1.00  0.00           H
ATOM    190 2HG2 VAL A  13      42.834  33.525  53.942  1.00  0.00           H
ATOM    191 3HG2 VAL A  13      43.582  34.916  53.177  1.00  0.00           H
ATOM    192  C   VAL A  13      46.676  35.202  56.137  1.00  0.00           C
ATOM    193  O   VAL A  13      47.111  34.236  56.764  1.00  0.00           O
ATOM    194  N   PRO A  14      46.932  36.442  56.565  1.00  0.00           N
ATOM    195  CD  PRO A  14      46.604  37.645  55.878  1.00  0.00           C
ATOM    196  HD1 PRO A  14      45.535  37.776  55.711  1.00  0.00           H
ATOM    197  HD2 PRO A  14      47.095  37.634  54.909  1.00  0.00           H
ATOM    198  CG  PRO A  14      47.238  38.750  56.728  1.00  0.00           C
ATOM    199  HG1 PRO A  14      46.432  39.117  57.366  1.00  0.00           H
ATOM    200  HG2 PRO A  14      47.624  39.599  56.174  1.00  0.00           H
ATOM    201  CB  PRO A  14      48.210  38.063  57.558  1.00  0.00           C
ATOM    202  HB1 PRO A  14      48.429  38.640  58.459  1.00  0.00           H
ATOM    203  HB2 PRO A  14      49.122  38.133  56.966  1.00  0.00           H
ATOM    204  CA  PRO A  14      47.667  36.677  57.744  1.00  0.00           C
ATOM    205  HA  PRO A  14      48.511  35.991  57.674  1.00  0.00           H
ATOM    206  C   PRO A  14      46.759  36.500  59.016  1.00  0.00           C
ATOM    207  O   PRO A  14      45.583  36.871  58.954  1.00  0.00           O
ATOM    208  N   GLU A  15      47.257  36.212  60.237  1.00  0.00           N
ATOM    209  H   GLU A  15      48.147  35.738  60.247  1.00  0.00           H
ATOM    210  CA  GLU A  15      46.503  36.281  61.471  1.00  0.00           C
ATOM    211  HA  GLU A  15      45.606  35.660  61.425  1.00  0.00           H
ATOM    212  CB  GLU A  15      47.397  35.839  62.652  1.00  0.00           C
ATOM    213  HB1 GLU A  15      47.719  34.847  62.350  1.00  0.00           H
ATOM    214  HB2 GLU A  15      46.905  35.738  63.619  1.00  0.00           H
ATOM    215  CG  GLU A  15      48.704  36.711  62.807  1.00  0.00           C
ATOM    216  HG1 GLU A  15      48.329  37.702  63.048  1.00  0.00           H
ATOM    217  HG2 GLU A  15      49.163  36.720  61.811  1.00  0.00           H
ATOM    218  CD  GLU A  15      49.624  36.210  63.916  1.00  0.00           C
ATOM    219  OE1 GLU A  15      50.309  35.197  63.710  1.00  0.00           O
ATOM    220  OE2 GLU A  15      49.617  36.799  64.995  1.00  0.00           O
ATOM    221  C   GLU A  15      45.924  37.708  61.693  1.00  0.00           C
ATOM    222  O   GLU A  15      44.906  37.943  62.334  1.00  0.00           O
ATOM    223  N   SER A  16      46.625  38.715  61.152  1.00  0.00           N
ATOM    224  H   SER A  16      47.232  38.520  60.375  1.00  0.00           H
ATOM    225  CA  SER A  16      46.183  40.105  61.371  1.00  0.00           C
ATOM    226  HA  SER A  16      46.038  40.247  62.442  1.00  0.00           H
ATOM    227  CB  SER A  16      47.320  41.033  60.969  1.00  0.00           C
ATOM    228  HB1 SER A  16      48.109  40.893  61.712  1.00  0.00           H
ATOM    229  HB2 SER A  16      46.848  42.015  60.967  1.00  0.00           H
ATOM    230  OG  SER A  16      47.827  40.708  59.713  1.00  0.00           O
ATOM    231  HG  SER A  16      48.667  41.119  59.489  1.00  0.00           H
ATOM    232  C   SER A  16      44.925  40.596  60.639  1.00  0.00           C
ATOM    233  O   SER A  16      44.302  41.584  60.929  1.00  0.00           O
ATOM    234  N   LEU A  17      44.539  39.735  59.701  1.00  0.00           N
ATOM    235  H   LEU A  17      45.100  38.949  59.402  1.00  0.00           H
ATOM    236  CA  LEU A  17      43.274  39.923  59.041  1.00  0.00           C
ATOM    237  HA  LEU A  17      43.003  40.976  58.962  1.00  0.00           H
ATOM    238  CB  LEU A  17      43.334  39.357  57.518  1.00  0.00           C
ATOM    239  HB1 LEU A  17      43.688  38.326  57.462  1.00  0.00           H
ATOM    240  HB2 LEU A  17      44.052  40.021  57.022  1.00  0.00           H
ATOM    241  CG  LEU A  17      41.995  39.478  56.703  1.00  0.00           C
ATOM    242  HG  LEU A  17      41.323  38.724  57.120  1.00  0.00           H
ATOM    243  CD1 LEU A  17      41.363  40.837  56.462  1.00  0.00           C
ATOM    244 1HD1 LEU A  17      40.691  41.088  57.280  1.00  0.00           H
ATOM    245 2HD1 LEU A  17      42.018  41.709  56.398  1.00  0.00           H
ATOM    246 3HD1 LEU A  17      40.732  40.819  55.576  1.00  0.00           H
ATOM    247  CD2 LEU A  17      42.355  38.985  55.249  1.00  0.00           C
ATOM    248 1HD2 LEU A  17      43.044  39.675  54.770  1.00  0.00           H
ATOM    249 2HD2 LEU A  17      42.845  38.013  55.260  1.00  0.00           H
ATOM    250 3HD2 LEU A  17      41.517  39.048  54.557  1.00  0.00           H
ATOM    251  C   LEU A  17      42.153  39.286  59.802  1.00  0.00           C
ATOM    252  O   LEU A  17      40.973  39.476  59.542  1.00  0.00           O
ATOM    253  N   ALA A  18      42.466  38.428  60.770  1.00  0.00           N
ATOM    254  H   ALA A  18      43.416  38.358  61.090  1.00  0.00           H
ATOM    255  CA  ALA A  18      41.577  37.655  61.483  1.00  0.00           C
ATOM    256  HA  ALA A  18      40.564  37.665  61.087  1.00  0.00           H
ATOM    257  CB  ALA A  18      41.914  36.195  61.351  1.00  0.00           C
ATOM    258  HB1 ALA A  18      42.980  35.999  61.498  1.00  0.00           H
ATOM    259  HB2 ALA A  18      41.358  35.689  62.139  1.00  0.00           H
ATOM    260  HB3 ALA A  18      41.525  35.861  60.394  1.00  0.00           H
ATOM    261  C   ALA A  18      41.449  37.994  63.034  1.00  0.00           C
ATOM    262  O   ALA A  18      40.494  37.732  63.728  1.00  0.00           O
ATOM    263  N   SER A  19      42.473  38.573  63.591  1.00  0.00           N
ATOM    264  H   SER A  19      43.231  38.804  62.966  1.00  0.00           H
ATOM    265  CA  SER A  19      42.447  39.082  65.002  1.00  0.00           C
ATOM    266  HA  SER A  19      42.188  38.234  65.638  1.00  0.00           H
ATOM    267  CB  SER A  19      43.872  39.635  65.188  1.00  0.00           C
ATOM    268  HB1 SER A  19      44.569  38.831  64.931  1.00  0.00           H
ATOM    269  HB2 SER A  19      43.973  39.955  66.227  1.00  0.00           H
ATOM    270  OG  SER A  19      44.002  40.736  64.304  1.00  0.00           O
ATOM    271  HG  SER A  19      44.797  41.236  64.502  1.00  0.00           H
ATOM    272  C   SER A  19      41.487  40.222  65.416  1.00  0.00           C
ATOM    273  O   SER A  19      41.400  40.483  66.595  1.00  0.00           O
ATOM    274  N   GLY A  20      40.864  40.884  64.451  1.00  0.00           N
ATOM    275  H   GLY A  20      40.990  40.584  63.496  1.00  0.00           H
ATOM    276  CA  GLY A  20      40.032  42.166  64.648  1.00  0.00           C
ATOM    277  HA1 GLY A  20      39.117  42.059  65.231  1.00  0.00           H
ATOM    278  HA2 GLY A  20      39.602  42.381  63.668  1.00  0.00           H
ATOM    279  C   GLY A  20      40.863  43.416  65.087  1.00  0.00           C
ATOM    280  O   GLY A  20      40.297  44.433  65.588  1.00  0.00           O
ATOM    281  N   GLU A  21      42.183  43.428  64.983  1.00  0.00           N
ATOM    282  H   GLU A  21      42.589  42.553  64.694  1.00  0.00           H
ATOM    283  CA  GLU A  21      43.101  44.429  65.469  1.00  0.00           C
ATOM    284  HA  GLU A  21      42.709  44.944  66.346  1.00  0.00           H
ATOM    285  CB  GLU A  21      44.440  43.736  65.824  1.00  0.00           C
ATOM    286  HB1 GLU A  21      44.234  42.777  66.282  1.00  0.00           H
ATOM    287  HB2 GLU A  21      44.983  44.334  66.552  1.00  0.00           H
ATOM    288  CG  GLU A  21      45.465  43.558  64.604  1.00  0.00           C
ATOM    289  HG1 GLU A  21      45.844  44.542  64.342  1.00  0.00           H
ATOM    290  HG2 GLU A  21      44.976  43.119  63.731  1.00  0.00           H
ATOM    291  CD  GLU A  21      46.714  42.754  64.984  1.00  0.00           C
ATOM    292  OE1 GLU A  21      47.830  43.352  64.926  1.00  0.00           O
ATOM    293  OE2 GLU A  21      46.602  41.561  65.289  1.00  0.00           O
ATOM    294  C   GLU A  21      43.329  45.522  64.468  1.00  0.00           C
ATOM    295  O   GLU A  21      43.794  46.539  64.870  1.00  0.00           O
ATOM    296  N   GLY A  22      42.976  45.324  63.217  1.00  0.00           N
ATOM    297  H   GLY A  22      42.584  44.431  62.918  1.00  0.00           H
ATOM    298  CA  GLY A  22      42.943  46.282  62.104  1.00  0.00           C
ATOM    299  HA1 GLY A  22      42.845  45.865  61.102  1.00  0.00           H
ATOM    300  HA2 GLY A  22      43.928  46.745  62.093  1.00  0.00           H
ATOM    301  C   GLY A  22      41.970  47.399  62.270  1.00  0.00           C
ATOM    302  O   GLY A  22      41.157  47.599  61.362  1.00  0.00           O
ATOM    303  N   ALA A  23      42.062  48.136  63.340  1.00  0.00           N
ATOM    304  H   ALA A  23      42.713  47.790  64.036  1.00  0.00           H
ATOM    305  CA  ALA A  23      41.187  49.209  63.754  1.00  0.00           C
ATOM    306  HA  ALA A  23      40.197  48.769  63.895  1.00  0.00           H
ATOM    307  CB  ALA A  23      41.699  49.651  65.180  1.00  0.00           C
ATOM    308  HB1 ALA A  23      41.103  50.490  65.532  1.00  0.00           H
ATOM    309  HB2 ALA A  23      41.704  48.844  65.918  1.00  0.00           H
ATOM    310  HB3 ALA A  23      42.670  50.145  65.182  1.00  0.00           H
ATOM    311  C   ALA A  23      40.964  50.396  62.800  1.00  0.00           C
ATOM    312  O   ALA A  23      39.906  51.008  62.774  1.00  0.00           O
ATOM    313  N   GLY A  24      41.978  50.728  61.965  1.00  0.00           N
ATOM    314  H   GLY A  24      42.828  50.185  62.000  1.00  0.00           H
ATOM    315  CA  GLY A  24      41.874  51.688  60.892  1.00  0.00           C
ATOM    316  HA1 GLY A  24      42.908  51.748  60.563  1.00  0.00           H
ATOM    317  HA2 GLY A  24      41.630  52.654  61.339  1.00  0.00           H
ATOM    318  C   GLY A  24      40.846  51.283  59.817  1.00  0.00           C
ATOM    319  O   GLY A  24      40.436  52.089  59.035  1.00  0.00           O
ATOM    320  N   ALA A  25      40.594  49.974  59.676  1.00  0.00           N
ATOM    321  H   ALA A  25      40.946  49.291  60.342  1.00  0.00           H
ATOM    322  CA  ALA A  25      39.797  49.471  58.646  1.00  0.00           C
ATOM    323  HA  ALA A  25      39.563  50.248  57.905  1.00  0.00           H
ATOM    324  CB  ALA A  25      40.674  48.373  58.013  1.00  0.00           C
ATOM    325  HB1 ALA A  25      40.080  47.774  57.330  1.00  0.00           H
ATOM    326  HB2 ALA A  25      41.488  48.783  57.396  1.00  0.00           H
ATOM    327  HB3 ALA A  25      41.157  47.732  58.753  1.00  0.00           H
ATOM    328  C   ALA A  25      38.423  48.935  59.089  1.00  0.00           C
ATOM    329  O   ALA A  25      37.666  48.361  58.365  1.00  0.00           O
ATOM    330  N   GLY A  26      38.122  49.091  60.443  1.00  0.00           N
ATOM    331  H   GLY A  26      38.600  49.670  61.111  1.00  0.00           H
ATOM    332  CA  GLY A  26      36.903  48.516  61.048  1.00  0.00           C
ATOM    333  HA1 GLY A  26      36.050  48.910  60.499  1.00  0.00           H
ATOM    334  HA2 GLY A  26      36.844  48.836  62.093  1.00  0.00           H
ATOM    335  C   GLY A  26      36.734  47.010  61.078  1.00  0.00           C
ATOM    336  O   GLY A  26      35.638  46.451  61.187  1.00  0.00           O
ATOM    337  N   LEU A  27      37.855  46.301  60.911  1.00  0.00           N
ATOM    338  H   LEU A  27      38.742  46.778  60.953  1.00  0.00           H
ATOM    339  CA  LEU A  27      37.888  44.915  60.715  1.00  0.00           C
ATOM    340  HA  LEU A  27      37.272  44.626  59.854  1.00  0.00           H
ATOM    341  CB  LEU A  27      39.281  44.411  60.357  1.00  0.00           C
ATOM    342  HB1 LEU A  27      39.343  43.326  60.362  1.00  0.00           H
ATOM    343  HB2 LEU A  27      39.969  44.812  61.104  1.00  0.00           H
ATOM    344  CG  LEU A  27      39.715  44.779  58.898  1.00  0.00           C
ATOM    345  HG  LEU A  27      39.416  45.802  58.651  1.00  0.00           H
ATOM    346  CD1 LEU A  27      41.239  44.868  58.760  1.00  0.00           C
ATOM    347 1HD1 LEU A  27      41.676  43.937  59.129  1.00  0.00           H
ATOM    348 2HD1 LEU A  27      41.517  45.026  57.715  1.00  0.00           H
ATOM    349 3HD1 LEU A  27      41.527  45.726  59.361  1.00  0.00           H
ATOM    350  CD2 LEU A  27      39.072  43.816  57.903  1.00  0.00           C
ATOM    351 1HD2 LEU A  27      39.336  42.796  58.192  1.00  0.00           H
ATOM    352 2HD2 LEU A  27      37.985  43.836  57.911  1.00  0.00           H
ATOM    353 3HD2 LEU A  27      39.568  44.193  57.013  1.00  0.00           H
ATOM    354  C   LEU A  27      37.422  44.154  61.986  1.00  0.00           C
ATOM    355  O   LEU A  27      38.090  44.371  63.027  1.00  0.00           O
ATOM    356  N   PRO A  28      36.228  43.416  61.902  1.00  0.00           N
ATOM    357  CD  PRO A  28      35.472  43.269  60.708  1.00  0.00           C
ATOM    358  HD1 PRO A  28      36.125  42.977  59.886  1.00  0.00           H
ATOM    359  HD2 PRO A  28      34.838  44.113  60.460  1.00  0.00           H
ATOM    360  CG  PRO A  28      34.526  42.135  61.056  1.00  0.00           C
ATOM    361  HG1 PRO A  28      34.911  41.160  60.754  1.00  0.00           H
ATOM    362  HG2 PRO A  28      33.564  42.311  60.582  1.00  0.00           H
ATOM    363  CB  PRO A  28      34.452  42.143  62.544  1.00  0.00           C
ATOM    364  HB1 PRO A  28      34.136  41.166  62.916  1.00  0.00           H
ATOM    365  HB2 PRO A  28      33.755  42.943  62.818  1.00  0.00           H
ATOM    366  CA  PRO A  28      35.772  42.625  63.054  1.00  0.00           C
ATOM    367  HA  PRO A  28      35.709  43.187  63.983  1.00  0.00           H
ATOM    368  C   PRO A  28      36.667  41.357  63.170  1.00  0.00           C
ATOM    369  O   PRO A  28      37.331  40.960  62.189  1.00  0.00           O
ATOM    370  N   ALA A  29      36.693  40.717  64.321  1.00  0.00           N
ATOM    371  H   ALA A  29      36.015  41.013  65.000  1.00  0.00           H
ATOM    372  CA  ALA A  29      37.498  39.540  64.492  1.00  0.00           C
ATOM    373  HA  ALA A  29      38.460  39.753  64.030  1.00  0.00           H
ATOM    374  CB  ALA A  29      37.920  39.301  65.940  1.00  0.00           C
ATOM    375  HB1 ALA A  29      37.009  39.343  66.534  1.00  0.00           H
ATOM    376  HB2 ALA A  29      38.332  38.286  65.986  1.00  0.00           H
ATOM    377  HB3 ALA A  29      38.677  40.034  66.191  1.00  0.00           H
ATOM    378  C   ALA A  29      36.857  38.348  63.723  1.00  0.00           C
ATOM    379  O   ALA A  29      35.595  38.191  63.676  1.00  0.00           O
ATOM    380  N   LEU A  30      37.703  37.449  63.200  1.00  0.00           N
ATOM    381  H   LEU A  30      38.702  37.617  63.186  1.00  0.00           H
ATOM    382  CA  LEU A  30      37.362  36.285  62.365  1.00  0.00           C
ATOM    383  HA  LEU A  30      36.272  36.189  62.387  1.00  0.00           H
ATOM    384  CB  LEU A  30      37.853  36.462  60.888  1.00  0.00           C
ATOM    385  HB1 LEU A  30      37.235  35.728  60.375  1.00  0.00           H
ATOM    386  HB2 LEU A  30      38.885  36.107  60.872  1.00  0.00           H
ATOM    387  CG  LEU A  30      37.634  37.829  60.101  1.00  0.00           C
ATOM    388  HG  LEU A  30      38.107  38.676  60.605  1.00  0.00           H
ATOM    389  CD1 LEU A  30      38.288  37.786  58.732  1.00  0.00           C
ATOM    390 1HD1 LEU A  30      38.489  38.798  58.370  1.00  0.00           H
ATOM    391 2HD1 LEU A  30      39.281  37.340  58.741  1.00  0.00           H
ATOM    392 3HD1 LEU A  30      37.689  37.169  58.057  1.00  0.00           H
ATOM    393  CD2 LEU A  30      36.201  38.237  59.966  1.00  0.00           C
ATOM    394 1HD2 LEU A  30      35.859  38.089  60.993  1.00  0.00           H
ATOM    395 2HD2 LEU A  30      36.176  39.294  59.731  1.00  0.00           H
ATOM    396 3HD2 LEU A  30      35.840  37.528  59.219  1.00  0.00           H
ATOM    397  C   LEU A  30      38.031  35.080  62.969  1.00  0.00           C
ATOM    398  O   LEU A  30      38.882  35.153  63.835  1.00  0.00           O
ATOM    399  N   ASP A  31      37.629  33.898  62.507  1.00  0.00           N
ATOM    400  H   ASP A  31      36.872  33.881  61.836  1.00  0.00           H
ATOM    401  CA  ASP A  31      38.150  32.655  62.901  1.00  0.00           C
ATOM    402  HA  ASP A  31      38.684  32.714  63.853  1.00  0.00           H
ATOM    403  CB  ASP A  31      36.962  31.691  63.132  1.00  0.00           C
ATOM    404  HB1 ASP A  31      36.377  31.603  62.213  1.00  0.00           H
ATOM    405  HB2 ASP A  31      36.332  32.127  63.911  1.00  0.00           H
ATOM    406  CG  ASP A  31      37.334  30.407  63.867  1.00  0.00           C
ATOM    407  OD1 ASP A  31      38.525  30.318  64.293  1.00  0.00           O
ATOM    408  OD2 ASP A  31      36.468  29.550  64.076  1.00  0.00           O
ATOM    409  C   ASP A  31      39.097  32.153  61.792  1.00  0.00           C
ATOM    410  O   ASP A  31      38.701  32.001  60.652  1.00  0.00           O
ATOM    411  N   LEU A  32      40.407  32.055  62.137  1.00  0.00           N
ATOM    412  H   LEU A  32      40.568  32.193  63.124  1.00  0.00           H
ATOM    413  CA  LEU A  32      41.515  31.916  61.142  1.00  0.00           C
ATOM    414  HA  LEU A  32      41.350  32.725  60.441  1.00  0.00           H
ATOM    415  CB  LEU A  32      42.922  32.173  61.757  1.00  0.00           C
ATOM    416  HB1 LEU A  32      43.158  31.382  62.465  1.00  0.00           H
ATOM    417  HB2 LEU A  32      42.859  32.993  62.473  1.00  0.00           H
ATOM    418  CG  LEU A  32      44.116  32.315  60.818  1.00  0.00           C
ATOM    419  HG  LEU A  32      44.274  31.394  60.266  1.00  0.00           H
ATOM    420  CD1 LEU A  32      43.952  33.554  59.867  1.00  0.00           C
ATOM    421 1HD1 LEU A  32      44.838  33.821  59.303  1.00  0.00           H
ATOM    422 2HD1 LEU A  32      43.156  33.318  59.155  1.00  0.00           H
ATOM    423 3HD1 LEU A  32      43.777  34.461  60.457  1.00  0.00           H
ATOM    424  CD2 LEU A  32      45.411  32.565  61.664  1.00  0.00           C
ATOM    425 1HD2 LEU A  32      45.703  31.673  62.221  1.00  0.00           H
ATOM    426 2HD2 LEU A  32      46.133  32.765  60.865  1.00  0.00           H
ATOM    427 3HD2 LEU A  32      45.360  33.320  62.449  1.00  0.00           H
ATOM    428  C   LEU A  32      41.554  30.546  60.481  1.00  0.00           C
ATOM    429  O   LEU A  32      41.645  30.548  59.239  1.00  0.00           O
ATOM    430  N   ALA A  33      41.404  29.465  61.214  1.00  0.00           N
ATOM    431  H   ALA A  33      41.419  29.582  62.221  1.00  0.00           H
ATOM    432  CA  ALA A  33      41.378  28.113  60.662  1.00  0.00           C
ATOM    433  HA  ALA A  33      42.351  27.739  60.325  1.00  0.00           H
ATOM    434  CB  ALA A  33      40.899  27.186  61.823  1.00  0.00           C
ATOM    435  HB1 ALA A  33      40.557  26.210  61.488  1.00  0.00           H
ATOM    436  HB2 ALA A  33      41.594  27.120  62.657  1.00  0.00           H
ATOM    437  HB3 ALA A  33      40.064  27.707  62.275  1.00  0.00           H
ATOM    438  C   ALA A  33      40.407  27.928  59.480  1.00  0.00           C
ATOM    439  O   ALA A  33      40.722  27.252  58.492  1.00  0.00           O
ATOM    440  N   LYS A  34      39.191  28.439  59.514  1.00  0.00           N
ATOM    441  H   LYS A  34      38.890  28.803  60.406  1.00  0.00           H
ATOM    442  CA  LYS A  34      38.179  28.067  58.448  1.00  0.00           C
ATOM    443  HA  LYS A  34      38.450  27.050  58.162  1.00  0.00           H
ATOM    444  CB  LYS A  34      36.685  28.103  58.931  1.00  0.00           C
ATOM    445  HB1 LYS A  34      36.650  27.386  59.753  1.00  0.00           H
ATOM    446  HB2 LYS A  34      36.037  27.664  58.171  1.00  0.00           H
ATOM    447  CG  LYS A  34      36.216  29.529  59.429  1.00  0.00           C
ATOM    448  HG1 LYS A  34      36.342  30.260  58.620  1.00  0.00           H
ATOM    449  HG2 LYS A  34      36.859  29.729  60.282  1.00  0.00           H
ATOM    450  CD  LYS A  34      34.814  29.289  59.922  1.00  0.00           C
ATOM    451  HD1 LYS A  34      34.560  30.117  60.568  1.00  0.00           H
ATOM    452  HD2 LYS A  34      34.704  28.394  60.540  1.00  0.00           H
ATOM    453  CE  LYS A  34      33.795  29.299  58.779  1.00  0.00           C
ATOM    454  HE1 LYS A  34      32.799  29.127  59.183  1.00  0.00           H
ATOM    455  HE2 LYS A  34      34.061  28.518  58.067  1.00  0.00           H
ATOM    456  NZ  LYS A  34      33.687  30.538  57.996  1.00  0.00           N
ATOM    457  HZ1 LYS A  34      32.860  30.467  57.415  1.00  0.00           H
ATOM    458  HZ2 LYS A  34      33.668  31.403  58.528  1.00  0.00           H
ATOM    459  HZ3 LYS A  34      34.483  30.561  57.377  1.00  0.00           H
ATOM    460  C   LYS A  34      38.479  28.813  57.144  1.00  0.00           C
ATOM    461  O   LYS A  34      38.238  28.255  56.062  1.00  0.00           O
ATOM    462  N   ALA A  35      38.981  30.147  57.312  1.00  0.00           N
ATOM    463  H   ALA A  35      39.160  30.464  58.258  1.00  0.00           H
ATOM    464  CA  ALA A  35      39.475  30.968  56.174  1.00  0.00           C
ATOM    465  HA  ALA A  35      38.790  30.936  55.324  1.00  0.00           H
ATOM    466  CB  ALA A  35      39.720  32.406  56.642  1.00  0.00           C
ATOM    467  HB1 ALA A  35      39.763  32.903  55.674  1.00  0.00           H
ATOM    468  HB2 ALA A  35      38.843  32.853  57.106  1.00  0.00           H
ATOM    469  HB3 ALA A  35      40.672  32.455  57.168  1.00  0.00           H
ATOM    470  C   ALA A  35      40.786  30.409  55.528  1.00  0.00           C
ATOM    471  O   ALA A  35      40.893  30.306  54.339  1.00  0.00           O
ATOM    472  N   GLN A  36      41.833  30.211  56.374  1.00  0.00           N
ATOM    473  H   GLN A  36      41.640  30.289  57.369  1.00  0.00           H
ATOM    474  CA  GLN A  36      43.049  29.649  55.794  1.00  0.00           C
ATOM    475  HA  GLN A  36      43.437  30.339  55.049  1.00  0.00           H
ATOM    476  CB  GLN A  36      44.086  29.549  56.894  1.00  0.00           C
ATOM    477  HB1 GLN A  36      44.929  28.999  56.482  1.00  0.00           H
ATOM    478  HB2 GLN A  36      43.558  29.114  57.734  1.00  0.00           H
ATOM    479  CG  GLN A  36      44.709  30.939  57.192  1.00  0.00           C
ATOM    480  HG1 GLN A  36      43.977  31.588  57.696  1.00  0.00           H
ATOM    481  HG2 GLN A  36      45.177  31.291  56.276  1.00  0.00           H
ATOM    482  CD  GLN A  36      45.870  30.869  58.202  1.00  0.00           C
ATOM    483  OE1 GLN A  36      45.908  29.963  59.019  1.00  0.00           O
ATOM    484  NE2 GLN A  36      46.750  31.802  58.237  1.00  0.00           N
ATOM    485 1HE2 GLN A  36      46.784  32.584  57.596  1.00  0.00           H
ATOM    486 2HE2 GLN A  36      47.502  31.751  58.905  1.00  0.00           H
ATOM    487  C   GLN A  36      42.756  28.272  55.096  1.00  0.00           C
ATOM    488  O   GLN A  36      43.514  27.867  54.204  1.00  0.00           O
ATOM    489  N   ARG A  37      41.764  27.468  55.591  1.00  0.00           N
ATOM    490  H   ARG A  37      41.269  27.770  56.426  1.00  0.00           H
ATOM    491  CA  ARG A  37      41.427  26.197  54.903  1.00  0.00           C
ATOM    492  HA  ARG A  37      42.371  25.735  54.657  1.00  0.00           H
ATOM    493  CB  ARG A  37      40.688  25.172  55.854  1.00  0.00           C
ATOM    494  HB1 ARG A  37      39.829  25.745  56.206  1.00  0.00           H
ATOM    495  HB2 ARG A  37      41.335  24.905  56.687  1.00  0.00           H
ATOM    496  CG  ARG A  37      40.248  23.902  55.133  1.00  0.00           C
ATOM    497  HG1 ARG A  37      41.141  23.488  54.678  1.00  0.00           H
ATOM    498  HG2 ARG A  37      39.659  24.171  54.261  1.00  0.00           H
ATOM    499  CD  ARG A  37      39.556  22.892  56.042  1.00  0.00           C
ATOM    500  HD1 ARG A  37      40.219  22.681  56.883  1.00  0.00           H
ATOM    501  HD2 ARG A  37      39.524  22.011  55.385  1.00  0.00           H
ATOM    502  NE  ARG A  37      38.243  23.317  56.580  1.00  0.00           N
ATOM    503  HE  ARG A  37      37.387  23.161  56.074  1.00  0.00           H
ATOM    504  CZ  ARG A  37      38.021  23.774  57.823  1.00  0.00           C
ATOM    505  NH1 ARG A  37      38.876  24.100  58.736  1.00  0.00           N
ATOM    506 1HH1 ARG A  37      39.874  24.035  58.591  1.00  0.00           H
ATOM    507 2HH1 ARG A  37      38.520  24.478  59.600  1.00  0.00           H
ATOM    508  NH2 ARG A  37      36.811  24.042  58.079  1.00  0.00           N
ATOM    509 1HH2 ARG A  37      36.105  23.641  57.480  1.00  0.00           H
ATOM    510 2HH2 ARG A  37      36.543  24.532  58.919  1.00  0.00           H
ATOM    511  C   ARG A  37      40.728  26.353  53.562  1.00  0.00           C
ATOM    512  O   ARG A  37      41.009  25.600  52.608  1.00  0.00           O
ATOM    513  N   GLU A  38      39.811  27.318  53.534  1.00  0.00           N
ATOM    514  H   GLU A  38      39.639  27.778  54.418  1.00  0.00           H
ATOM    515  CA  GLU A  38      39.165  27.820  52.281  1.00  0.00           C
ATOM    516  HA  GLU A  38      38.775  26.955  51.757  1.00  0.00           H
ATOM    517  CB  GLU A  38      38.096  28.818  52.795  1.00  0.00           C
ATOM    518  HB1 GLU A  38      38.534  29.771  53.080  1.00  0.00           H
ATOM    519  HB2 GLU A  38      37.621  28.361  53.668  1.00  0.00           H
ATOM    520  CG  GLU A  38      36.971  29.016  51.792  1.00  0.00           C
ATOM    521  HG1 GLU A  38      36.608  28.046  51.435  1.00  0.00           H
ATOM    522  HG2 GLU A  38      37.411  29.580  50.967  1.00  0.00           H
ATOM    523  CD  GLU A  38      35.779  29.745  52.388  1.00  0.00           C
ATOM    524  OE1 GLU A  38      35.896  30.705  53.232  1.00  0.00           O
ATOM    525  OE2 GLU A  38      34.691  29.455  51.973  1.00  0.00           O
ATOM    526  C   GLU A  38      40.143  28.544  51.292  1.00  0.00           C
ATOM    527  O   GLU A  38      39.931  28.561  50.085  1.00  0.00           O
ATOM    528  N   HIS A  39      41.324  28.950  51.803  1.00  0.00           N
ATOM    529  H   HIS A  39      41.496  29.022  52.799  1.00  0.00           H
ATOM    530  CA  HIS A  39      42.459  29.425  51.011  1.00  0.00           C
ATOM    531  HA  HIS A  39      42.051  29.950  50.146  1.00  0.00           H
ATOM    532  CB  HIS A  39      43.332  30.413  51.836  1.00  0.00           C
ATOM    533  HB1 HIS A  39      43.805  29.863  52.656  1.00  0.00           H
ATOM    534  HB2 HIS A  39      42.721  31.222  52.240  1.00  0.00           H
ATOM    535  CG  HIS A  39      44.534  31.017  51.154  1.00  0.00           C
ATOM    536  ND1 HIS A  39      45.655  30.293  50.848  1.00  0.00           N
ATOM    537  CE1 HIS A  39      46.492  31.115  50.191  1.00  0.00           C
ATOM    538  HE1 HIS A  39      47.486  30.955  49.792  1.00  0.00           H
ATOM    539  NE2 HIS A  39      45.907  32.314  50.052  1.00  0.00           N
ATOM    540  HE2 HIS A  39      46.344  33.122  49.645  1.00  0.00           H
ATOM    541  CD2 HIS A  39      44.692  32.306  50.736  1.00  0.00           C
ATOM    542  HD2 HIS A  39      44.002  33.127  50.825  1.00  0.00           H
ATOM    543  C   HIS A  39      43.247  28.164  50.598  1.00  0.00           C
ATOM    544  O   HIS A  39      43.617  28.000  49.428  1.00  0.00           O
ATOM    545  N   GLY A  40      43.367  27.105  51.394  1.00  0.00           N
ATOM    546  H   GLY A  40      43.150  27.311  52.359  1.00  0.00           H
ATOM    547  CA  GLY A  40      43.952  25.811  51.120  1.00  0.00           C
ATOM    548  HA1 GLY A  40      43.924  25.191  52.018  1.00  0.00           H
ATOM    549  HA2 GLY A  40      44.999  25.941  50.861  1.00  0.00           H
ATOM    550  C   GLY A  40      43.310  25.027  49.995  1.00  0.00           C
ATOM    551  O   GLY A  40      44.018  24.398  49.204  1.00  0.00           O
ATOM    552  N   VAL A  41      41.938  25.012  49.847  1.00  0.00           N
ATOM    553  H   VAL A  41      41.372  25.388  50.602  1.00  0.00           H
ATOM    554  CA  VAL A  41      41.190  24.520  48.632  1.00  0.00           C
ATOM    555  HA  VAL A  41      41.772  23.683  48.251  1.00  0.00           H
ATOM    556  CB  VAL A  41      39.906  23.838  48.997  1.00  0.00           C
ATOM    557  HB  VAL A  41      39.455  23.489  48.069  1.00  0.00           H
ATOM    558  CG1 VAL A  41      40.232  22.596  49.752  1.00  0.00           C
ATOM    559 1HG1 VAL A  41      39.294  22.067  49.951  1.00  0.00           H
ATOM    560 2HG1 VAL A  41      40.991  21.989  49.258  1.00  0.00           H
ATOM    561 3HG1 VAL A  41      40.702  22.849  50.699  1.00  0.00           H
ATOM    562  CG2 VAL A  41      38.950  24.666  49.737  1.00  0.00           C
ATOM    563 1HG2 VAL A  41      39.385  25.348  50.462  1.00  0.00           H
ATOM    564 2HG2 VAL A  41      38.427  25.293  49.015  1.00  0.00           H
ATOM    565 3HG2 VAL A  41      38.176  24.019  50.157  1.00  0.00           H
ATOM    566  C   VAL A  41      41.039  25.537  47.452  1.00  0.00           C
ATOM    567  O   VAL A  41      41.057  25.126  46.325  1.00  0.00           O
ATOM    568  N   LEU A  42      41.256  26.819  47.639  1.00  0.00           N
ATOM    569  H   LEU A  42      41.231  27.280  48.534  1.00  0.00           H
ATOM    570  CA  LEU A  42      41.534  27.756  46.562  1.00  0.00           C
ATOM    571  HA  LEU A  42      40.786  27.593  45.786  1.00  0.00           H
ATOM    572  CB  LEU A  42      41.481  29.223  47.074  1.00  0.00           C
ATOM    573  HB1 LEU A  42      42.130  29.339  47.943  1.00  0.00           H
ATOM    574  HB2 LEU A  42      40.500  29.487  47.462  1.00  0.00           H
ATOM    575  CG  LEU A  42      41.891  30.334  46.149  1.00  0.00           C
ATOM    576  HG  LEU A  42      42.922  30.223  45.810  1.00  0.00           H
ATOM    577  CD1 LEU A  42      40.989  30.399  44.969  1.00  0.00           C
ATOM    578 1HD1 LEU A  42      41.050  31.435  44.631  1.00  0.00           H
ATOM    579 2HD1 LEU A  42      41.324  29.722  44.177  1.00  0.00           H
ATOM    580 3HD1 LEU A  42      39.933  30.241  45.209  1.00  0.00           H
ATOM    581  CD2 LEU A  42      41.761  31.715  46.887  1.00  0.00           C
ATOM    582 1HD2 LEU A  42      40.705  31.765  47.169  1.00  0.00           H
ATOM    583 2HD2 LEU A  42      42.424  31.716  47.753  1.00  0.00           H
ATOM    584 3HD2 LEU A  42      41.934  32.548  46.215  1.00  0.00           H
ATOM    585  C   LEU A  42      42.894  27.509  45.919  1.00  0.00           C
ATOM    586  O   LEU A  42      43.004  27.312  44.721  1.00  0.00           O
ATOM    587  N   GLY A  43      43.913  27.395  46.789  1.00  0.00           N
ATOM    588  H   GLY A  43      43.720  27.638  47.752  1.00  0.00           H
ATOM    589  CA  GLY A  43      45.323  27.009  46.430  1.00  0.00           C
ATOM    590  HA1 GLY A  43      45.949  27.008  47.324  1.00  0.00           H
ATOM    591  HA2 GLY A  43      45.756  27.772  45.781  1.00  0.00           H
ATOM    592  C   GLY A  43      45.271  25.616  45.896  1.00  0.00           C
ATOM    593  O   GLY A  43      45.847  25.383  44.878  1.00  0.00           O
ATOM    594  N   GLY A  44      44.438  24.741  46.428  1.00  0.00           N
ATOM    595  H   GLY A  44      44.019  25.079  47.292  1.00  0.00           H
ATOM    596  CA  GLY A  44      43.940  23.420  46.002  1.00  0.00           C
ATOM    597  HA1 GLY A  44      43.054  23.257  46.602  1.00  0.00           H
ATOM    598  HA2 GLY A  44      44.681  22.690  46.345  1.00  0.00           H
ATOM    599  C   GLY A  44      43.488  23.392  44.508  1.00  0.00           C
ATOM    600  O   GLY A  44      43.939  22.483  43.821  1.00  0.00           O
ATOM    601  N   LYS A  45      42.659  24.351  44.043  1.00  0.00           N
ATOM    602  H   LYS A  45      42.182  25.013  44.631  1.00  0.00           H
ATOM    603  CA  LYS A  45      42.155  24.367  42.623  1.00  0.00           C
ATOM    604  HA  LYS A  45      42.178  23.334  42.277  1.00  0.00           H
ATOM    605  CB  LYS A  45      40.775  25.121  42.547  1.00  0.00           C
ATOM    606  HB1 LYS A  45      40.494  25.139  41.485  1.00  0.00           H
ATOM    607  HB2 LYS A  45      40.936  26.125  42.941  1.00  0.00           H
ATOM    608  CG  LYS A  45      39.661  24.299  43.271  1.00  0.00           C
ATOM    609  HG1 LYS A  45      38.731  24.813  43.037  1.00  0.00           H
ATOM    610  HG2 LYS A  45      39.679  24.500  44.344  1.00  0.00           H
ATOM    611  CD  LYS A  45      39.557  22.829  42.919  1.00  0.00           C
ATOM    612  HD1 LYS A  45      40.452  22.266  43.200  1.00  0.00           H
ATOM    613  HD2 LYS A  45      39.579  22.725  41.834  1.00  0.00           H
ATOM    614  CE  LYS A  45      38.296  22.210  43.501  1.00  0.00           C
ATOM    615  HE1 LYS A  45      37.343  22.624  43.148  1.00  0.00           H
ATOM    616  HE2 LYS A  45      38.408  22.321  44.581  1.00  0.00           H
ATOM    617  NZ  LYS A  45      38.303  20.749  43.108  1.00  0.00           N
ATOM    618  HZ1 LYS A  45      38.373  20.623  42.108  1.00  0.00           H
ATOM    619  HZ2 LYS A  45      39.167  20.384  43.469  1.00  0.00           H
ATOM    620  HZ3 LYS A  45      37.490  20.192  43.346  1.00  0.00           H
ATOM    621  C   LYS A  45      43.226  24.929  41.600  1.00  0.00           C
ATOM    622  O   LYS A  45      43.223  24.555  40.416  1.00  0.00           O
ATOM    623  N   LEU A  46      44.128  25.756  42.139  1.00  0.00           N
ATOM    624  H   LEU A  46      44.040  26.146  43.069  1.00  0.00           H
ATOM    625  CA  LEU A  46      45.266  26.221  41.327  1.00  0.00           C
ATOM    626  HA  LEU A  46      44.890  26.524  40.352  1.00  0.00           H
ATOM    627  CB  LEU A  46      45.840  27.587  41.909  1.00  0.00           C
ATOM    628  HB1 LEU A  46      46.653  27.864  41.244  1.00  0.00           H
ATOM    629  HB2 LEU A  46      46.174  27.341  42.914  1.00  0.00           H
ATOM    630  CG  LEU A  46      44.814  28.767  41.927  1.00  0.00           C
ATOM    631  HG  LEU A  46      43.871  28.489  42.404  1.00  0.00           H
ATOM    632  CD1 LEU A  46      45.341  30.038  42.574  1.00  0.00           C
ATOM    633 1HD1 LEU A  46      45.746  29.836  43.568  1.00  0.00           H
ATOM    634 2HD1 LEU A  46      46.166  30.482  42.019  1.00  0.00           H
ATOM    635 3HD1 LEU A  46      44.481  30.686  42.730  1.00  0.00           H
ATOM    636  CD2 LEU A  46      44.429  29.192  40.494  1.00  0.00           C
ATOM    637 1HD2 LEU A  46      43.705  30.000  40.531  1.00  0.00           H
ATOM    638 2HD2 LEU A  46      45.309  29.364  39.883  1.00  0.00           H
ATOM    639 3HD2 LEU A  46      43.964  28.385  39.928  1.00  0.00           H
ATOM    640  C   LEU A  46      46.257  25.050  41.257  1.00  0.00           C
ATOM    641  O   LEU A  46      46.985  25.028  40.222  1.00  0.00           O
ATOM    642  N   ARG A  47      46.177  24.072  42.224  1.00  0.00           N
ATOM    643  H   ARG A  47      45.539  24.206  42.998  1.00  0.00           H
ATOM    644  CA  ARG A  47      46.995  22.860  42.162  1.00  0.00           C
ATOM    645  HA  ARG A  47      47.958  23.298  41.865  1.00  0.00           H
ATOM    646  CB  ARG A  47      47.227  22.378  43.630  1.00  0.00           C
ATOM    647  HB1 ARG A  47      46.646  21.473  43.796  1.00  0.00           H
ATOM    648  HB2 ARG A  47      46.977  23.160  44.354  1.00  0.00           H
ATOM    649  CG  ARG A  47      48.671  21.935  44.035  1.00  0.00           C
ATOM    650  HG1 ARG A  47      49.329  22.756  43.769  1.00  0.00           H
ATOM    651  HG2 ARG A  47      48.968  21.131  43.366  1.00  0.00           H
ATOM    652  CD  ARG A  47      48.736  21.485  45.528  1.00  0.00           C
ATOM    653  HD1 ARG A  47      49.687  20.975  45.705  1.00  0.00           H
ATOM    654  HD2 ARG A  47      47.937  20.750  45.643  1.00  0.00           H
ATOM    655  NE  ARG A  47      48.565  22.675  46.368  1.00  0.00           N
ATOM    656  HE  ARG A  47      47.602  22.774  46.642  1.00  0.00           H
ATOM    657  CZ  ARG A  47      49.344  23.697  46.658  1.00  0.00           C
ATOM    658  NH1 ARG A  47      48.962  24.699  47.346  1.00  0.00           N
ATOM    659 1HH1 ARG A  47      47.996  24.704  47.633  1.00  0.00           H
ATOM    660 2HH1 ARG A  47      49.603  25.470  47.483  1.00  0.00           H
ATOM    661  NH2 ARG A  47      50.583  23.702  46.354  1.00  0.00           N
ATOM    662 1HH2 ARG A  47      50.859  22.888  45.836  1.00  0.00           H
ATOM    663 2HH2 ARG A  47      51.126  24.557  46.365  1.00  0.00           H
ATOM    664  C   ARG A  47      46.677  21.692  41.173  1.00  0.00           C
ATOM    665  O   ARG A  47      47.259  20.647  41.253  1.00  0.00           O
ATOM    666  N   GLN A  48      45.740  21.871  40.243  1.00  0.00           N
ATOM    667  H   GLN A  48      45.137  22.670  40.230  1.00  0.00           H
ATOM    668  CA  GLN A  48      45.516  21.010  39.062  1.00  0.00           C
ATOM    669  HA  GLN A  48      45.518  19.988  39.447  1.00  0.00           H
ATOM    670  CB  GLN A  48      44.067  21.245  38.478  1.00  0.00           C
ATOM    671  HB1 GLN A  48      43.958  20.756  37.512  1.00  0.00           H
ATOM    672  HB2 GLN A  48      43.704  22.243  38.264  1.00  0.00           H
ATOM    673  CG  GLN A  48      43.074  20.569  39.465  1.00  0.00           C
ATOM    674  HG1 GLN A  48      43.164  21.267  40.307  1.00  0.00           H
ATOM    675  HG2 GLN A  48      43.360  19.554  39.696  1.00  0.00           H
ATOM    676  CD  GLN A  48      41.589  20.627  39.022  1.00  0.00           C
ATOM    677  OE1 GLN A  48      41.008  19.628  38.537  1.00  0.00           O
ATOM    678  NE2 GLN A  48      40.933  21.729  39.136  1.00  0.00           N
ATOM    679 1HE2 GLN A  48      41.470  22.502  39.507  1.00  0.00           H
ATOM    680 2HE2 GLN A  48      40.030  21.851  38.705  1.00  0.00           H
ATOM    681  C   GLN A  48      46.649  21.054  37.986  1.00  0.00           C
ATOM    682  O   GLN A  48      47.412  22.006  37.862  1.00  0.00           O
ATOM    683  N   ARG A  49      46.614  20.048  37.110  1.00  0.00           N
ATOM    684  H   ARG A  49      45.763  19.482  37.144  1.00  0.00           H
ATOM    685  CA  ARG A  49      47.437  20.127  35.871  1.00  0.00           C
ATOM    686  HA  ARG A  49      48.501  20.300  36.045  1.00  0.00           H
ATOM    687  CB  ARG A  49      47.336  18.791  35.124  1.00  0.00           C
ATOM    688  HB1 ARG A  49      46.378  18.581  34.637  1.00  0.00           H
ATOM    689  HB2 ARG A  49      47.446  17.942  35.802  1.00  0.00           H
ATOM    690  CG  ARG A  49      48.269  18.726  33.956  1.00  0.00           C
ATOM    691  HG1 ARG A  49      49.289  18.907  34.308  1.00  0.00           H
ATOM    692  HG2 ARG A  49      47.952  19.415  33.168  1.00  0.00           H
ATOM    693  CD  ARG A  49      48.224  17.352  33.208  1.00  0.00           C
ATOM    694  HD1 ARG A  49      47.243  17.013  32.904  1.00  0.00           H
ATOM    695  HD2 ARG A  49      48.547  16.561  33.889  1.00  0.00           H
ATOM    696  NE  ARG A  49      49.085  17.379  31.976  1.00  0.00           N
ATOM    697  HE  ARG A  49      49.224  18.234  31.468  1.00  0.00           H
ATOM    698  CZ  ARG A  49      49.707  16.246  31.497  1.00  0.00           C
ATOM    699  NH1 ARG A  49      50.337  16.196  30.363  1.00  0.00           N
ATOM    700 1HH1 ARG A  49      50.344  17.075  29.856  1.00  0.00           H
ATOM    701 2HH1 ARG A  49      50.713  15.326  30.014  1.00  0.00           H
ATOM    702  NH2 ARG A  49      49.627  15.108  32.167  1.00  0.00           N
ATOM    703 1HH2 ARG A  49      49.131  15.026  33.043  1.00  0.00           H
ATOM    704 2HH2 ARG A  49      50.405  14.486  31.967  1.00  0.00           H
ATOM    705  C   ARG A  49      46.919  21.300  34.993  1.00  0.00           C
ATOM    706  O   ARG A  49      46.080  21.079  34.128  1.00  0.00           O
ATOM    707  N   LEU A  50      47.553  22.508  35.077  1.00  0.00           N
ATOM    708  H   LEU A  50      48.330  22.520  35.725  1.00  0.00           H
ATOM    709  CA  LEU A  50      47.249  23.764  34.451  1.00  0.00           C
ATOM    710  HA  LEU A  50      46.378  23.621  33.805  1.00  0.00           H
ATOM    711  CB  LEU A  50      46.746  24.711  35.543  1.00  0.00           C
ATOM    712  HB1 LEU A  50      46.513  25.649  35.053  1.00  0.00           H
ATOM    713  HB2 LEU A  50      47.550  24.893  36.267  1.00  0.00           H
ATOM    714  CG  LEU A  50      45.465  24.317  36.330  1.00  0.00           C
ATOM    715  HG  LEU A  50      45.558  23.349  36.820  1.00  0.00           H
ATOM    716  CD1 LEU A  50      45.084  25.334  37.425  1.00  0.00           C
ATOM    717 1HD1 LEU A  50      44.885  24.731  38.310  1.00  0.00           H
ATOM    718 2HD1 LEU A  50      45.933  26.012  37.525  1.00  0.00           H
ATOM    719 3HD1 LEU A  50      44.160  25.799  37.079  1.00  0.00           H
ATOM    720  CD2 LEU A  50      44.191  24.060  35.507  1.00  0.00           C
ATOM    721 1HD2 LEU A  50      44.305  23.235  34.809  1.00  0.00           H
ATOM    722 2HD2 LEU A  50      43.368  23.722  36.128  1.00  0.00           H
ATOM    723 3HD2 LEU A  50      43.765  24.938  35.020  1.00  0.00           H
ATOM    724  C   LEU A  50      48.313  24.352  33.434  1.00  0.00           C
ATOM    725  O   LEU A  50      48.122  25.540  33.086  1.00  0.00           O
ATOM    726  N   GLY A  51      49.362  23.610  33.091  1.00  0.00           N
ATOM    727  H   GLY A  51      49.449  22.703  33.536  1.00  0.00           H
ATOM    728  CA  GLY A  51      50.465  24.058  32.215  1.00  0.00           C
ATOM    729  HA1 GLY A  51      50.101  24.407  31.251  1.00  0.00           H
ATOM    730  HA2 GLY A  51      51.169  23.238  32.109  1.00  0.00           H
ATOM    731  C   GLY A  51      51.279  25.271  32.663  1.00  0.00           C
ATOM    732  O   GLY A  51      52.509  25.294  32.368  1.00  0.00           O
ATOM    733  N   LEU A  52      50.700  26.189  33.425  1.00  0.00           N
ATOM    734  H   LEU A  52      49.723  26.079  33.643  1.00  0.00           H
ATOM    735  CA  LEU A  52      51.352  27.200  34.247  1.00  0.00           C
ATOM    736  HA  LEU A  52      52.008  27.687  33.530  1.00  0.00           H
ATOM    737  CB  LEU A  52      50.255  28.159  34.704  1.00  0.00           C
ATOM    738  HB1 LEU A  52      49.737  28.370  33.767  1.00  0.00           H
ATOM    739  HB2 LEU A  52      50.628  29.070  35.166  1.00  0.00           H
ATOM    740  CG  LEU A  52      49.170  27.499  35.644  1.00  0.00           C
ATOM    741  HG  LEU A  52      49.016  26.458  35.355  1.00  0.00           H
ATOM    742  CD1 LEU A  52      49.450  27.510  37.175  1.00  0.00           C
ATOM    743 1HD1 LEU A  52      50.105  26.647  37.336  1.00  0.00           H
ATOM    744 2HD1 LEU A  52      49.948  28.455  37.371  1.00  0.00           H
ATOM    745 3HD1 LEU A  52      48.547  27.368  37.762  1.00  0.00           H
ATOM    746  CD2 LEU A  52      47.870  28.171  35.291  1.00  0.00           C
ATOM    747 1HD2 LEU A  52      47.539  27.756  34.334  1.00  0.00           H
ATOM    748 2HD2 LEU A  52      47.074  28.004  36.018  1.00  0.00           H
ATOM    749 3HD2 LEU A  52      47.903  29.248  35.139  1.00  0.00           H
ATOM    750  C   LEU A  52      52.161  26.613  35.373  1.00  0.00           C
ATOM    751  O   LEU A  52      52.088  25.425  35.741  1.00  0.00           O
ATOM    752  N   GLN A  53      53.027  27.446  35.907  1.00  0.00           N
ATOM    753  H   GLN A  53      53.108  28.393  35.555  1.00  0.00           H
ATOM    754  CA  GLN A  53      53.495  27.271  37.324  1.00  0.00           C
ATOM    755  HA  GLN A  53      53.282  26.244  37.641  1.00  0.00           H
ATOM    756  CB  GLN A  53      54.950  27.620  37.416  1.00  0.00           C
ATOM    757  HB1 GLN A  53      55.169  27.643  38.485  1.00  0.00           H
ATOM    758  HB2 GLN A  53      55.101  28.637  37.036  1.00  0.00           H
ATOM    759  CG  GLN A  53      55.851  26.588  36.716  1.00  0.00           C
ATOM    760  HG1 GLN A  53      55.596  26.487  35.652  1.00  0.00           H
ATOM    761  HG2 GLN A  53      55.550  25.656  37.176  1.00  0.00           H
ATOM    762  CD  GLN A  53      57.309  26.839  36.815  1.00  0.00           C
ATOM    763  OE1 GLN A  53      58.064  26.432  37.673  1.00  0.00           O
ATOM    764  NE2 GLN A  53      57.831  27.608  35.915  1.00  0.00           N
ATOM    765 1HE2 GLN A  53      57.317  27.927  35.105  1.00  0.00           H
ATOM    766 2HE2 GLN A  53      58.817  27.386  35.816  1.00  0.00           H
ATOM    767  C   GLN A  53      52.661  28.192  38.333  1.00  0.00           C
ATOM    768  O   GLN A  53      52.272  29.291  38.076  1.00  0.00           O
ATOM    769  N   LEU A  54      52.614  27.679  39.606  1.00  0.00           N
ATOM    770  H   LEU A  54      53.017  26.775  39.778  1.00  0.00           H
ATOM    771  CA  LEU A  54      51.858  28.312  40.722  1.00  0.00           C
ATOM    772  HA  LEU A  54      51.356  29.131  40.207  1.00  0.00           H
ATOM    773  CB  LEU A  54      50.822  27.290  41.230  1.00  0.00           C
ATOM    774  HB1 LEU A  54      51.251  26.281  41.272  1.00  0.00           H
ATOM    775  HB2 LEU A  54      50.128  27.307  40.385  1.00  0.00           H
ATOM    776  CG  LEU A  54      50.121  27.483  42.608  1.00  0.00           C
ATOM    777  HG  LEU A  54      50.863  27.651  43.392  1.00  0.00           H
ATOM    778  CD1 LEU A  54      49.369  28.802  42.674  1.00  0.00           C
ATOM    779 1HD1 LEU A  54      50.031  29.671  42.634  1.00  0.00           H
ATOM    780 2HD1 LEU A  54      48.650  28.908  41.867  1.00  0.00           H
ATOM    781 3HD1 LEU A  54      48.721  28.837  43.549  1.00  0.00           H
ATOM    782  CD2 LEU A  54      49.209  26.315  42.950  1.00  0.00           C
ATOM    783 1HD2 LEU A  54      48.447  26.152  42.191  1.00  0.00           H
ATOM    784 2HD2 LEU A  54      49.892  25.475  43.076  1.00  0.00           H
ATOM    785 3HD2 LEU A  54      48.649  26.562  43.854  1.00  0.00           H
ATOM    786  C   LEU A  54      52.788  29.029  41.789  1.00  0.00           C
ATOM    787  O   LEU A  54      53.570  28.257  42.432  1.00  0.00           O
ATOM    788  N   LEU A  55      52.696  30.349  41.873  1.00  0.00           N
ATOM    789  H   LEU A  55      52.092  30.858  41.246  1.00  0.00           H
ATOM    790  CA  LEU A  55      53.541  31.088  42.805  1.00  0.00           C
ATOM    791  HA  LEU A  55      54.471  30.559  42.976  1.00  0.00           H
ATOM    792  CB  LEU A  55      53.882  32.388  42.022  1.00  0.00           C
ATOM    793  HB1 LEU A  55      54.407  33.117  42.650  1.00  0.00           H
ATOM    794  HB2 LEU A  55      52.967  32.811  41.607  1.00  0.00           H
ATOM    795  CG  LEU A  55      54.807  32.192  40.830  1.00  0.00           C
ATOM    796  HG  LEU A  55      54.179  31.569  40.176  1.00  0.00           H
ATOM    797  CD1 LEU A  55      55.153  33.500  40.120  1.00  0.00           C
ATOM    798 1HD1 LEU A  55      55.546  33.294  39.131  1.00  0.00           H
ATOM    799 2HD1 LEU A  55      54.234  34.050  39.901  1.00  0.00           H
ATOM    800 3HD1 LEU A  55      55.786  34.087  40.772  1.00  0.00           H
ATOM    801  CD2 LEU A  55      56.310  31.596  41.119  1.00  0.00           C
ATOM    802 1HD2 LEU A  55      56.813  31.496  40.159  1.00  0.00           H
ATOM    803 2HD2 LEU A  55      56.842  32.181  41.861  1.00  0.00           H
ATOM    804 3HD2 LEU A  55      56.275  30.596  41.531  1.00  0.00           H
ATOM    805  C   LEU A  55      52.727  31.419  44.068  1.00  0.00           C
ATOM    806  O   LEU A  55      51.714  32.117  44.011  1.00  0.00           O
ATOM    807  N   GLU A  56      53.166  30.896  45.196  1.00  0.00           N
ATOM    808  H   GLU A  56      54.025  30.365  45.187  1.00  0.00           H
ATOM    809  CA  GLU A  56      52.480  31.016  46.516  1.00  0.00           C
ATOM    810  HA  GLU A  56      51.443  31.339  46.400  1.00  0.00           H
ATOM    811  CB  GLU A  56      52.340  29.560  47.133  1.00  0.00           C
ATOM    812  HB1 GLU A  56      51.785  29.713  48.057  1.00  0.00           H
ATOM    813  HB2 GLU A  56      53.323  29.118  47.279  1.00  0.00           H
ATOM    814  CG  GLU A  56      51.524  28.626  46.234  1.00  0.00           C
ATOM    815  HG1 GLU A  56      51.996  28.546  45.248  1.00  0.00           H
ATOM    816  HG2 GLU A  56      50.548  29.115  46.123  1.00  0.00           H
ATOM    817  CD  GLU A  56      51.295  27.245  46.842  1.00  0.00           C
ATOM    818  OE1 GLU A  56      50.664  27.136  47.915  1.00  0.00           O
ATOM    819  OE2 GLU A  56      51.842  26.267  46.314  1.00  0.00           O
ATOM    820  C   GLU A  56      53.405  31.977  47.390  1.00  0.00           C
ATOM    821  O   GLU A  56      54.472  31.595  47.838  1.00  0.00           O
ATOM    822  N   LEU A  57      52.802  33.183  47.602  1.00  0.00           N
ATOM    823  H   LEU A  57      51.865  33.306  47.229  1.00  0.00           H
ATOM    824  CA  LEU A  57      53.405  34.353  48.293  1.00  0.00           C
ATOM    825  HA  LEU A  57      54.473  34.280  48.095  1.00  0.00           H
ATOM    826  CB  LEU A  57      52.979  35.642  47.670  1.00  0.00           C
ATOM    827  HB1 LEU A  57      53.307  36.394  48.391  1.00  0.00           H
ATOM    828  HB2 LEU A  57      51.888  35.676  47.680  1.00  0.00           H
ATOM    829  CG  LEU A  57      53.451  36.164  46.337  1.00  0.00           C
ATOM    830  HG  LEU A  57      52.920  37.106  46.176  1.00  0.00           H
ATOM    831  CD1 LEU A  57      54.970  36.259  46.236  1.00  0.00           C
ATOM    832 1HD1 LEU A  57      55.398  36.572  47.196  1.00  0.00           H
ATOM    833 2HD1 LEU A  57      55.402  35.282  46.066  1.00  0.00           H
ATOM    834 3HD1 LEU A  57      55.164  36.867  45.358  1.00  0.00           H
ATOM    835  CD2 LEU A  57      52.967  35.259  45.208  1.00  0.00           C
ATOM    836 1HD2 LEU A  57      53.247  34.245  45.492  1.00  0.00           H
ATOM    837 2HD2 LEU A  57      51.916  35.505  45.085  1.00  0.00           H
ATOM    838 3HD2 LEU A  57      53.549  35.417  44.299  1.00  0.00           H
ATOM    839  C   LEU A  57      53.261  34.229  49.848  1.00  0.00           C
ATOM    840  O   LEU A  57      52.107  34.219  50.380  1.00  0.00           O
ATOM    841  N   PRO A  58      54.341  34.082  50.571  1.00  0.00           N
ATOM    842  CD  PRO A  58      55.776  34.036  50.161  1.00  0.00           C
ATOM    843  HD1 PRO A  58      56.092  35.033  49.864  1.00  0.00           H
ATOM    844  HD2 PRO A  58      55.980  33.307  49.376  1.00  0.00           H
ATOM    845  CG  PRO A  58      56.630  33.562  51.268  1.00  0.00           C
ATOM    846  HG1 PRO A  58      57.589  34.091  51.265  1.00  0.00           H
ATOM    847  HG2 PRO A  58      56.697  32.484  51.345  1.00  0.00           H
ATOM    848  CB  PRO A  58      55.821  34.128  52.455  1.00  0.00           C
ATOM    849  HB1 PRO A  58      56.086  35.148  52.738  1.00  0.00           H
ATOM    850  HB2 PRO A  58      55.983  33.555  53.372  1.00  0.00           H
ATOM    851  CA  PRO A  58      54.344  34.103  52.058  1.00  0.00           C
ATOM    852  HA  PRO A  58      53.896  33.181  52.427  1.00  0.00           H
ATOM    853  C   PRO A  58      53.538  35.364  52.619  1.00  0.00           C
ATOM    854  O   PRO A  58      53.368  36.416  51.962  1.00  0.00           O
ATOM    855  N   PRO A  59      53.085  35.270  53.869  1.00  0.00           N
ATOM    856  CD  PRO A  59      52.987  33.975  54.655  1.00  0.00           C
ATOM    857  HD1 PRO A  59      53.988  33.735  55.027  1.00  0.00           H
ATOM    858  HD2 PRO A  59      52.589  33.143  54.074  1.00  0.00           H
ATOM    859  CG  PRO A  59      51.914  34.314  55.698  1.00  0.00           C
ATOM    860  HG1 PRO A  59      52.159  33.778  56.620  1.00  0.00           H
ATOM    861  HG2 PRO A  59      50.989  34.123  55.169  1.00  0.00           H
ATOM    862  CB  PRO A  59      51.998  35.830  55.959  1.00  0.00           C
ATOM    863  HB1 PRO A  59      52.773  35.985  56.704  1.00  0.00           H
ATOM    864  HB2 PRO A  59      51.083  36.250  56.361  1.00  0.00           H
ATOM    865  CA  PRO A  59      52.462  36.377  54.602  1.00  0.00           C
ATOM    866  HA  PRO A  59      51.575  36.648  54.028  1.00  0.00           H
ATOM    867  C   PRO A  59      53.352  37.676  54.823  1.00  0.00           C
ATOM    868  O   PRO A  59      54.522  37.599  55.209  1.00  0.00           O
ATOM    869  N   GLU A  60      52.620  38.778  54.573  1.00  0.00           N
ATOM    870  H   GLU A  60      51.720  38.557  54.175  1.00  0.00           H
ATOM    871  CA  GLU A  60      52.969  40.117  55.004  1.00  0.00           C
ATOM    872  HA  GLU A  60      53.987  40.125  55.392  1.00  0.00           H
ATOM    873  CB  GLU A  60      52.936  41.085  53.781  1.00  0.00           C
ATOM    874  HB1 GLU A  60      51.954  40.917  53.350  1.00  0.00           H
ATOM    875  HB2 GLU A  60      53.687  40.766  53.063  1.00  0.00           H
ATOM    876  CG  GLU A  60      53.154  42.597  54.117  1.00  0.00           C
ATOM    877  HG1 GLU A  60      52.308  43.134  54.549  1.00  0.00           H
ATOM    878  HG2 GLU A  60      53.280  43.127  53.171  1.00  0.00           H
ATOM    879  CD  GLU A  60      54.435  42.837  54.824  1.00  0.00           C
ATOM    880  OE1 GLU A  60      54.354  42.956  56.041  1.00  0.00           O
ATOM    881  OE2 GLU A  60      55.541  42.869  54.206  1.00  0.00           O
ATOM    882  C   GLU A  60      52.028  40.584  56.141  1.00  0.00           C
ATOM    883  O   GLU A  60      50.850  40.939  55.878  1.00  0.00           O
ATOM    884  N   GLU A  61      52.472  40.362  57.404  1.00  0.00           N
ATOM    885  H   GLU A  61      53.431  40.146  57.619  1.00  0.00           H
ATOM    886  CA  GLU A  61      51.546  40.399  58.536  1.00  0.00           C
ATOM    887  HA  GLU A  61      50.625  39.833  58.418  1.00  0.00           H
ATOM    888  CB  GLU A  61      52.242  39.862  59.871  1.00  0.00           C
ATOM    889  HB1 GLU A  61      53.187  40.341  60.111  1.00  0.00           H
ATOM    890  HB2 GLU A  61      52.512  38.841  59.572  1.00  0.00           H
ATOM    891  CG  GLU A  61      51.371  39.533  61.068  1.00  0.00           C
ATOM    892  HG1 GLU A  61      50.531  39.056  60.577  1.00  0.00           H
ATOM    893  HG2 GLU A  61      51.079  40.449  61.579  1.00  0.00           H
ATOM    894  CD  GLU A  61      52.140  38.682  62.019  1.00  0.00           C
ATOM    895  OE1 GLU A  61      52.341  37.467  61.696  1.00  0.00           O
ATOM    896  OE2 GLU A  61      52.628  39.123  63.082  1.00  0.00           O
ATOM    897  C   GLU A  61      51.086  41.823  58.851  1.00  0.00           C
ATOM    898  O   GLU A  61      50.088  42.026  59.455  1.00  0.00           O
ATOM    899  N   SER A  62      51.793  42.829  58.286  1.00  0.00           N
ATOM    900  H   SER A  62      52.665  42.602  57.837  1.00  0.00           H
ATOM    901  CA  SER A  62      51.506  44.254  58.470  1.00  0.00           C
ATOM    902  HA  SER A  62      51.268  44.429  59.511  1.00  0.00           H
ATOM    903  CB  SER A  62      52.732  45.115  58.205  1.00  0.00           C
ATOM    904  HB1 SER A  62      53.609  44.808  58.764  1.00  0.00           H
ATOM    905  HB2 SER A  62      52.534  46.122  58.592  1.00  0.00           H
ATOM    906  OG  SER A  62      52.972  45.223  56.803  1.00  0.00           O
ATOM    907  HG  SER A  62      53.458  44.422  56.581  1.00  0.00           H
ATOM    908  C   SER A  62      50.266  44.779  57.777  1.00  0.00           C
ATOM    909  O   SER A  62      49.596  45.709  58.271  1.00  0.00           O
ATOM    910  N   LEU A  63      49.878  44.060  56.700  1.00  0.00           N
ATOM    911  H   LEU A  63      50.324  43.194  56.455  1.00  0.00           H
ATOM    912  CA  LEU A  63      48.835  44.491  55.826  1.00  0.00           C
ATOM    913  HA  LEU A  63      48.452  45.404  56.273  1.00  0.00           H
ATOM    914  CB  LEU A  63      49.351  44.748  54.421  1.00  0.00           C
ATOM    915  HB1 LEU A  63      48.442  45.019  53.888  1.00  0.00           H
ATOM    916  HB2 LEU A  63      49.786  43.798  54.103  1.00  0.00           H
ATOM    917  CG  LEU A  63      50.316  45.908  54.251  1.00  0.00           C
ATOM    918  HG  LEU A  63      51.071  45.617  54.988  1.00  0.00           H
ATOM    919  CD1 LEU A  63      50.989  45.805  52.804  1.00  0.00           C
ATOM    920 1HD1 LEU A  63      51.601  44.900  52.865  1.00  0.00           H
ATOM    921 2HD1 LEU A  63      50.164  45.756  52.093  1.00  0.00           H
ATOM    922 3HD1 LEU A  63      51.591  46.721  52.784  1.00  0.00           H
ATOM    923  CD2 LEU A  63      49.776  47.335  54.522  1.00  0.00           C
ATOM    924 1HD2 LEU A  63      49.406  47.435  55.540  1.00  0.00           H
ATOM    925 2HD2 LEU A  63      50.587  48.055  54.458  1.00  0.00           H
ATOM    926 3HD2 LEU A  63      48.934  47.569  53.864  1.00  0.00           H
ATOM    927  C   LEU A  63      47.684  43.576  55.850  1.00  0.00           C
ATOM    928  O   LEU A  63      47.517  42.676  55.012  1.00  0.00           O
ATOM    929  N   PRO A  64      46.759  43.749  56.776  1.00  0.00           N
ATOM    930  CD  PRO A  64      46.709  44.706  57.934  1.00  0.00           C
ATOM    931  HD1 PRO A  64      46.673  45.756  57.650  1.00  0.00           H
ATOM    932  HD2 PRO A  64      47.520  44.466  58.614  1.00  0.00           H
ATOM    933  CG  PRO A  64      45.523  44.253  58.801  1.00  0.00           C
ATOM    934  HG1 PRO A  64      44.966  45.000  59.381  1.00  0.00           H
ATOM    935  HG2 PRO A  64      45.991  43.657  59.586  1.00  0.00           H
ATOM    936  CB  PRO A  64      44.578  43.545  57.878  1.00  0.00           C
ATOM    937  HB1 PRO A  64      43.799  44.172  57.450  1.00  0.00           H
ATOM    938  HB2 PRO A  64      44.057  42.741  58.402  1.00  0.00           H
ATOM    939  CA  PRO A  64      45.465  42.932  56.759  1.00  0.00           C
ATOM    940  HA  PRO A  64      45.701  41.916  57.065  1.00  0.00           H
ATOM    941  C   PRO A  64      44.722  42.868  55.478  1.00  0.00           C
ATOM    942  O   PRO A  64      44.296  41.788  55.004  1.00  0.00           O
ATOM    943  N   LEU A  65      44.695  44.023  54.732  1.00  0.00           N
ATOM    944  H   LEU A  65      44.932  44.899  55.157  1.00  0.00           H
ATOM    945  CA  LEU A  65      44.129  44.051  53.353  1.00  0.00           C
ATOM    946  HA  LEU A  65      43.694  43.063  53.227  1.00  0.00           H
ATOM    947  CB  LEU A  65      43.015  45.076  53.321  1.00  0.00           C
ATOM    948  HB1 LEU A  65      42.634  45.127  52.298  1.00  0.00           H
ATOM    949  HB2 LEU A  65      43.360  46.069  53.588  1.00  0.00           H
ATOM    950  CG  LEU A  65      41.823  44.806  54.271  1.00  0.00           C
ATOM    951  HG  LEU A  65      42.140  44.703  55.314  1.00  0.00           H
ATOM    952  CD1 LEU A  65      40.849  45.945  54.435  1.00  0.00           C
ATOM    953 1HD1 LEU A  65      41.285  46.662  55.140  1.00  0.00           H
ATOM    954 2HD1 LEU A  65      40.664  46.361  53.452  1.00  0.00           H
ATOM    955 3HD1 LEU A  65      39.887  45.655  54.873  1.00  0.00           H
ATOM    956  CD2 LEU A  65      41.074  43.497  53.927  1.00  0.00           C
ATOM    957 1HD2 LEU A  65      40.193  43.375  54.549  1.00  0.00           H
ATOM    958 2HD2 LEU A  65      40.800  43.485  52.877  1.00  0.00           H
ATOM    959 3HD2 LEU A  65      41.687  42.606  54.128  1.00  0.00           H
ATOM    960  C   LEU A  65      45.069  43.959  52.180  1.00  0.00           C
ATOM    961  O   LEU A  65      44.713  44.145  51.018  1.00  0.00           O
ATOM    962  N   GLY A  66      46.344  43.767  52.465  1.00  0.00           N
ATOM    963  H   GLY A  66      46.562  43.608  53.445  1.00  0.00           H
ATOM    964  CA  GLY A  66      47.398  43.482  51.488  1.00  0.00           C
ATOM    965  HA1 GLY A  66      48.390  43.607  51.926  1.00  0.00           H
ATOM    966  HA2 GLY A  66      47.274  44.135  50.627  1.00  0.00           H
ATOM    967  C   GLY A  66      47.433  42.011  50.874  1.00  0.00           C
ATOM    968  O   GLY A  66      48.246  41.915  49.932  1.00  0.00           O
ATOM    969  N   PRO A  67      46.653  40.968  51.280  1.00  0.00           N
ATOM    970  CD  PRO A  67      45.828  40.781  52.500  1.00  0.00           C
ATOM    971  HD1 PRO A  67      44.796  41.079  52.271  1.00  0.00           H
ATOM    972  HD2 PRO A  67      46.230  41.217  53.416  1.00  0.00           H
ATOM    973  CG  PRO A  67      45.770  39.291  52.661  1.00  0.00           C
ATOM    974  HG1 PRO A  67      45.040  38.862  53.335  1.00  0.00           H
ATOM    975  HG2 PRO A  67      46.744  39.006  53.068  1.00  0.00           H
ATOM    976  CB  PRO A  67      45.698  38.741  51.279  1.00  0.00           C
ATOM    977  HB1 PRO A  67      44.678  38.855  50.913  1.00  0.00           H
ATOM    978  HB2 PRO A  67      46.103  37.735  51.208  1.00  0.00           H
ATOM    979  CA  PRO A  67      46.618  39.735  50.553  1.00  0.00           C
ATOM    980  HA  PRO A  67      47.611  39.296  50.498  1.00  0.00           H
ATOM    981  C   PRO A  67      45.976  39.919  49.155  1.00  0.00           C
ATOM    982  O   PRO A  67      46.264  39.103  48.293  1.00  0.00           O
ATOM    983  N   LEU A  68      45.126  40.908  48.933  1.00  0.00           N
ATOM    984  H   LEU A  68      44.959  41.500  49.735  1.00  0.00           H
ATOM    985  CA  LEU A  68      44.256  40.983  47.745  1.00  0.00           C
ATOM    986  HA  LEU A  68      43.809  40.004  47.632  1.00  0.00           H
ATOM    987  CB  LEU A  68      43.103  41.898  48.195  1.00  0.00           C
ATOM    988  HB1 LEU A  68      42.269  41.814  47.499  1.00  0.00           H
ATOM    989  HB2 LEU A  68      43.500  42.913  48.256  1.00  0.00           H
ATOM    990  CG  LEU A  68      42.479  41.594  49.579  1.00  0.00           C
ATOM    991  HG  LEU A  68      43.229  41.903  50.307  1.00  0.00           H
ATOM    992  CD1 LEU A  68      41.244  42.500  49.799  1.00  0.00           C
ATOM    993 1HD1 LEU A  68      41.507  43.498  49.441  1.00  0.00           H
ATOM    994 2HD1 LEU A  68      40.390  42.141  49.234  1.00  0.00           H
ATOM    995 3HD1 LEU A  68      41.088  42.624  50.872  1.00  0.00           H
ATOM    996  CD2 LEU A  68      41.998  40.163  49.804  1.00  0.00           C
ATOM    997 1HD2 LEU A  68      42.813  39.432  49.900  1.00  0.00           H
ATOM    998 2HD2 LEU A  68      41.401  40.112  50.720  1.00  0.00           H
ATOM    999 3HD2 LEU A  68      41.418  39.871  48.932  1.00  0.00           H
ATOM   1000  C   LEU A  68      45.009  41.428  46.458  1.00  0.00           C
ATOM   1001  O   LEU A  68      44.645  42.462  45.849  1.00  0.00           O
ATOM   1002  N   LEU A  69      45.839  40.523  45.909  1.00  0.00           N
ATOM   1003  H   LEU A  69      45.883  39.690  46.476  1.00  0.00           H
ATOM   1004  CA  LEU A  69      46.540  40.593  44.598  1.00  0.00           C
ATOM   1005  HA  LEU A  69      47.287  41.392  44.604  1.00  0.00           H
ATOM   1006  CB  LEU A  69      47.272  39.227  44.248  1.00  0.00           C
ATOM   1007  HB1 LEU A  69      47.873  39.422  43.360  1.00  0.00           H
ATOM   1008  HB2 LEU A  69      46.495  38.510  43.940  1.00  0.00           H
ATOM   1009  CG  LEU A  69      48.182  38.461  45.223  1.00  0.00           C
ATOM   1010  HG  LEU A  69      47.611  38.060  46.064  1.00  0.00           H
ATOM   1011  CD1 LEU A  69      48.844  37.312  44.493  1.00  0.00           C
ATOM   1012 1HD1 LEU A  69      49.726  36.867  44.967  1.00  0.00           H
ATOM   1013 2HD1 LEU A  69      48.069  36.595  44.216  1.00  0.00           H
ATOM   1014 3HD1 LEU A  69      49.270  37.729  43.574  1.00  0.00           H
ATOM   1015  CD2 LEU A  69      49.267  39.309  45.821  1.00  0.00           C
ATOM   1016 1HD2 LEU A  69      49.750  38.718  46.603  1.00  0.00           H
ATOM   1017 2HD2 LEU A  69      49.916  39.749  45.069  1.00  0.00           H
ATOM   1018 3HD2 LEU A  69      48.769  40.116  46.371  1.00  0.00           H
ATOM   1019  C   LEU A  69      45.645  40.980  43.393  1.00  0.00           C
ATOM   1020  O   LEU A  69      46.020  41.738  42.563  1.00  0.00           O
ATOM   1021  N   GLY A  70      44.391  40.621  43.484  1.00  0.00           N
ATOM   1022  H   GLY A  70      44.154  40.049  44.285  1.00  0.00           H
ATOM   1023  CA  GLY A  70      43.317  40.684  42.511  1.00  0.00           C
ATOM   1024  HA1 GLY A  70      42.598  39.928  42.813  1.00  0.00           H
ATOM   1025  HA2 GLY A  70      43.729  40.439  41.520  1.00  0.00           H
ATOM   1026  C   GLY A  70      42.606  42.028  42.478  1.00  0.00           C
ATOM   1027  O   GLY A  70      41.720  42.175  41.585  1.00  0.00           O
ATOM   1028  N   ASP A  71      43.010  42.960  43.356  1.00  0.00           N
ATOM   1029  H   ASP A  71      43.724  42.536  43.935  1.00  0.00           H
ATOM   1030  CA  ASP A  71      42.478  44.317  43.546  1.00  0.00           C
ATOM   1031  HA  ASP A  71      41.881  44.584  42.667  1.00  0.00           H
ATOM   1032  CB  ASP A  71      41.476  44.215  44.672  1.00  0.00           C
ATOM   1033  HB1 ASP A  71      41.973  44.031  45.632  1.00  0.00           H
ATOM   1034  HB2 ASP A  71      40.689  43.508  44.408  1.00  0.00           H
ATOM   1035  CG  ASP A  71      40.797  45.637  44.765  1.00  0.00           C
ATOM   1036  OD1 ASP A  71      39.937  45.951  43.965  1.00  0.00           O
ATOM   1037  OD2 ASP A  71      41.035  46.437  45.701  1.00  0.00           O
ATOM   1038  C   ASP A  71      43.594  45.403  43.720  1.00  0.00           C
ATOM   1039  O   ASP A  71      43.400  46.624  43.451  1.00  0.00           O
ATOM   1040  N   THR A  72      44.759  45.076  44.279  1.00  0.00           N
ATOM   1041  H   THR A  72      44.721  44.146  44.672  1.00  0.00           H
ATOM   1042  CA  THR A  72      45.925  45.917  44.433  1.00  0.00           C
ATOM   1043  HA  THR A  72      45.601  46.944  44.577  1.00  0.00           H
ATOM   1044  CB  THR A  72      46.636  45.515  45.753  1.00  0.00           C
ATOM   1045  HB  THR A  72      47.504  46.155  45.880  1.00  0.00           H
ATOM   1046  CG2 THR A  72      45.717  45.542  46.972  1.00  0.00           C
ATOM   1047 1HG2 THR A  72      45.170  46.479  47.081  1.00  0.00           H
ATOM   1048 2HG2 THR A  72      44.995  44.744  46.826  1.00  0.00           H
ATOM   1049 3HG2 THR A  72      46.182  45.297  47.928  1.00  0.00           H
ATOM   1050  OG1 THR A  72      47.031  44.180  45.664  1.00  0.00           O
ATOM   1051  HG1 THR A  72      46.192  43.769  45.889  1.00  0.00           H
ATOM   1052  C   THR A  72      46.813  46.048  43.173  1.00  0.00           C
ATOM   1053  O   THR A  72      47.632  46.966  43.001  1.00  0.00           O
ATOM   1054  N   ALA A  73      46.648  45.080  42.277  1.00  0.00           N
ATOM   1055  H   ALA A  73      45.878  44.450  42.423  1.00  0.00           H
ATOM   1056  CA  ALA A  73      47.339  44.971  41.013  1.00  0.00           C
ATOM   1057  HA  ALA A  73      47.533  45.986  40.658  1.00  0.00           H
ATOM   1058  CB  ALA A  73      48.617  44.130  41.190  1.00  0.00           C
ATOM   1059  HB1 ALA A  73      48.426  43.128  41.555  1.00  0.00           H
ATOM   1060  HB2 ALA A  73      49.168  44.123  40.241  1.00  0.00           H
ATOM   1061  HB3 ALA A  73      49.201  44.545  42.013  1.00  0.00           H
ATOM   1062  C   ALA A  73      46.471  44.404  39.919  1.00  0.00           C
ATOM   1063  O   ALA A  73      45.377  43.917  40.176  1.00  0.00           O
ATOM   1064  N   VAL A  74      46.965  44.567  38.676  1.00  0.00           N
ATOM   1065  H   VAL A  74      47.868  44.989  38.516  1.00  0.00           H
ATOM   1066  CA  VAL A  74      46.333  44.017  37.422  1.00  0.00           C
ATOM   1067  HA  VAL A  74      45.715  43.137  37.598  1.00  0.00           H
ATOM   1068  CB  VAL A  74      45.446  45.078  36.765  1.00  0.00           C
ATOM   1069  HB  VAL A  74      46.045  45.951  36.533  1.00  0.00           H
ATOM   1070  CG1 VAL A  74      44.732  44.638  35.457  1.00  0.00           C
ATOM   1071 1HG1 VAL A  74      45.536  44.541  34.716  1.00  0.00           H
ATOM   1072 2HG1 VAL A  74      44.218  43.686  35.578  1.00  0.00           H
ATOM   1073 3HG1 VAL A  74      44.095  45.408  35.032  1.00  0.00           H
ATOM   1074  CG2 VAL A  74      44.399  45.742  37.665  1.00  0.00           C
ATOM   1075 1HG2 VAL A  74      43.837  46.483  37.088  1.00  0.00           H
ATOM   1076 2HG2 VAL A  74      43.675  45.110  38.180  1.00  0.00           H
ATOM   1077 3HG2 VAL A  74      44.833  46.367  38.443  1.00  0.00           H
ATOM   1078  C   VAL A  74      47.507  43.694  36.428  1.00  0.00           C
ATOM   1079  O   VAL A  74      48.327  44.529  36.326  1.00  0.00           O
ATOM   1080  N   ILE A  75      47.627  42.525  35.870  1.00  0.00           N
ATOM   1081  H   ILE A  75      46.923  41.834  36.099  1.00  0.00           H
ATOM   1082  CA  ILE A  75      48.886  42.044  35.246  1.00  0.00           C
ATOM   1083  HA  ILE A  75      49.603  42.835  35.052  1.00  0.00           H
ATOM   1084  CB  ILE A  75      49.386  40.912  36.157  1.00  0.00           C
ATOM   1085  HB  ILE A  75      48.668  40.101  36.274  1.00  0.00           H
ATOM   1086  CG2 ILE A  75      50.636  40.439  35.386  1.00  0.00           C
ATOM   1087 1HG2 ILE A  75      51.380  41.216  35.255  1.00  0.00           H
ATOM   1088 2HG2 ILE A  75      51.166  39.621  35.867  1.00  0.00           H
ATOM   1089 3HG2 ILE A  75      50.456  40.045  34.386  1.00  0.00           H
ATOM   1090  CG1 ILE A  75      49.731  41.468  37.538  1.00  0.00           C
ATOM   1091 1HG1 ILE A  75      48.849  41.670  38.158  1.00  0.00           H
ATOM   1092 2HG1 ILE A  75      50.243  42.436  37.479  1.00  0.00           H
ATOM   1093  CD  ILE A  75      50.678  40.613  38.352  1.00  0.00           C
ATOM   1094  HD1 ILE A  75      50.402  39.567  38.211  1.00  0.00           H
ATOM   1095  HD2 ILE A  75      51.677  40.740  37.949  1.00  0.00           H
ATOM   1096  HD3 ILE A  75      50.691  40.875  39.410  1.00  0.00           H
ATOM   1097  C   ILE A  75      48.492  41.662  33.796  1.00  0.00           C
ATOM   1098  O   ILE A  75      47.473  41.019  33.568  1.00  0.00           O
ATOM   1099  N   GLN A  76      49.259  42.046  32.798  1.00  0.00           N
ATOM   1100  H   GLN A  76      49.993  42.700  33.006  1.00  0.00           H
ATOM   1101  CA  GLN A  76      49.060  41.593  31.434  1.00  0.00           C
ATOM   1102  HA  GLN A  76      48.398  40.737  31.347  1.00  0.00           H
ATOM   1103  CB  GLN A  76      48.337  42.777  30.693  1.00  0.00           C
ATOM   1104  HB1 GLN A  76      49.072  43.491  30.328  1.00  0.00           H
ATOM   1105  HB2 GLN A  76      47.613  43.283  31.342  1.00  0.00           H
ATOM   1106  CG  GLN A  76      47.535  42.514  29.488  1.00  0.00           C
ATOM   1107  HG1 GLN A  76      48.224  41.992  28.834  1.00  0.00           H
ATOM   1108  HG2 GLN A  76      47.259  43.479  29.062  1.00  0.00           H
ATOM   1109  CD  GLN A  76      46.158  41.774  29.735  1.00  0.00           C
ATOM   1110  OE1 GLN A  76      46.060  41.069  30.759  1.00  0.00           O
ATOM   1111  NE2 GLN A  76      45.209  41.878  28.859  1.00  0.00           N
ATOM   1112 1HE2 GLN A  76      45.329  42.480  28.054  1.00  0.00           H
ATOM   1113 2HE2 GLN A  76      44.270  41.539  29.007  1.00  0.00           H
ATOM   1114  C   GLN A  76      50.463  41.341  30.833  1.00  0.00           C
ATOM   1115  O   GLN A  76      51.121  42.169  30.266  1.00  0.00           O
ATOM   1116  N   GLY A  77      50.746  40.037  30.640  1.00  0.00           N
ATOM   1117  H   GLY A  77      50.267  39.306  31.153  1.00  0.00           H
ATOM   1118  CA  GLY A  77      52.133  39.625  30.232  1.00  0.00           C
ATOM   1119  HA1 GLY A  77      52.552  40.345  29.525  1.00  0.00           H
ATOM   1120  HA2 GLY A  77      52.139  38.653  29.728  1.00  0.00           H
ATOM   1121  C   GLY A  77      53.002  39.589  31.513  1.00  0.00           C
ATOM   1122  O   GLY A  77      52.504  39.008  32.504  1.00  0.00           O
ATOM   1123  N   ASP A  78      54.201  40.220  31.507  1.00  0.00           N
ATOM   1124  H   ASP A  78      54.422  40.764  30.681  1.00  0.00           H
ATOM   1125  CA  ASP A  78      55.004  40.544  32.673  1.00  0.00           C
ATOM   1126  HA  ASP A  78      54.519  40.026  33.502  1.00  0.00           H
ATOM   1127  CB  ASP A  78      56.485  40.054  32.458  1.00  0.00           C
ATOM   1128  HB1 ASP A  78      56.470  39.012  32.144  1.00  0.00           H
ATOM   1129  HB2 ASP A  78      57.033  40.113  33.393  1.00  0.00           H
ATOM   1130  CG  ASP A  78      57.197  40.681  31.313  1.00  0.00           C
ATOM   1131  OD1 ASP A  78      56.598  41.262  30.436  1.00  0.00           O
ATOM   1132  OD2 ASP A  78      58.504  40.634  31.325  1.00  0.00           O
ATOM   1133  C   ASP A  78      54.924  41.971  33.127  1.00  0.00           C
ATOM   1134  O   ASP A  78      55.574  42.397  34.121  1.00  0.00           O
ATOM   1135  N   THR A  79      54.244  42.881  32.424  1.00  0.00           N
ATOM   1136  H   THR A  79      53.598  42.547  31.730  1.00  0.00           H
ATOM   1137  CA  THR A  79      53.992  44.253  32.823  1.00  0.00           C
ATOM   1138  HA  THR A  79      54.873  44.751  33.232  1.00  0.00           H
ATOM   1139  CB  THR A  79      53.615  45.015  31.534  1.00  0.00           C
ATOM   1140  HB  THR A  79      52.747  44.630  31.004  1.00  0.00           H
ATOM   1141  CG2 THR A  79      53.334  46.469  31.898  1.00  0.00           C
ATOM   1142 1HG2 THR A  79      52.338  46.483  32.345  1.00  0.00           H
ATOM   1143 2HG2 THR A  79      54.086  46.959  32.525  1.00  0.00           H
ATOM   1144 3HG2 THR A  79      53.343  46.951  30.925  1.00  0.00           H
ATOM   1145  OG1 THR A  79      54.620  45.006  30.571  1.00  0.00           O
ATOM   1146  HG1 THR A  79      54.695  44.064  30.420  1.00  0.00           H
ATOM   1147  C   THR A  79      52.817  44.200  33.824  1.00  0.00           C
ATOM   1148  O   THR A  79      51.696  43.871  33.405  1.00  0.00           O
ATOM   1149  N   ALA A  80      53.038  44.537  35.032  1.00  0.00           N
ATOM   1150  H   ALA A  80      53.956  44.922  35.220  1.00  0.00           H
ATOM   1151  CA  ALA A  80      52.210  44.554  36.204  1.00  0.00           C
ATOM   1152  HA  ALA A  80      51.247  44.148  35.885  1.00  0.00           H
ATOM   1153  CB  ALA A  80      52.773  43.580  37.291  1.00  0.00           C
ATOM   1154  HB1 ALA A  80      52.235  43.744  38.223  1.00  0.00           H
ATOM   1155  HB2 ALA A  80      52.801  42.539  36.955  1.00  0.00           H
ATOM   1156  HB3 ALA A  80      53.781  43.944  37.513  1.00  0.00           H
ATOM   1157  C   ALA A  80      51.891  46.025  36.612  1.00  0.00           C
ATOM   1158  O   ALA A  80      52.769  46.813  36.963  1.00  0.00           O
ATOM   1159  N   LEU A  81      50.591  46.342  36.610  1.00  0.00           N
ATOM   1160  H   LEU A  81      49.905  45.658  36.331  1.00  0.00           H
ATOM   1161  CA  LEU A  81      50.021  47.590  37.045  1.00  0.00           C
ATOM   1162  HA  LEU A  81      50.779  48.362  36.914  1.00  0.00           H
ATOM   1163  CB  LEU A  81      48.714  47.811  36.119  1.00  0.00           C
ATOM   1164  HB1 LEU A  81      47.955  47.074  36.389  1.00  0.00           H
ATOM   1165  HB2 LEU A  81      49.056  47.879  35.085  1.00  0.00           H
ATOM   1166  CG  LEU A  81      47.959  49.091  36.490  1.00  0.00           C
ATOM   1167  HG  LEU A  81      47.629  49.064  37.522  1.00  0.00           H
ATOM   1168  CD1 LEU A  81      48.819  50.310  36.158  1.00  0.00           C
ATOM   1169 1HD1 LEU A  81      48.216  51.217  36.134  1.00  0.00           H
ATOM   1170 2HD1 LEU A  81      49.597  50.452  36.901  1.00  0.00           H
ATOM   1171 3HD1 LEU A  81      49.132  50.193  35.116  1.00  0.00           H
ATOM   1172  CD2 LEU A  81      46.695  49.118  35.579  1.00  0.00           C
ATOM   1173 1HD2 LEU A  81      47.013  49.261  34.550  1.00  0.00           H
ATOM   1174 2HD2 LEU A  81      46.141  48.187  35.621  1.00  0.00           H
ATOM   1175 3HD2 LEU A  81      46.039  49.971  35.766  1.00  0.00           H
ATOM   1176  C   LEU A  81      49.584  47.609  38.547  1.00  0.00           C
ATOM   1177  O   LEU A  81      48.616  46.982  38.947  1.00  0.00           O
ATOM   1178  N   ILE A  82      50.292  48.486  39.298  1.00  0.00           N
ATOM   1179  H   ILE A  82      51.024  48.939  38.759  1.00  0.00           H
ATOM   1180  CA  ILE A  82      50.052  48.785  40.658  1.00  0.00           C
ATOM   1181  HA  ILE A  82      49.673  47.885  41.147  1.00  0.00           H
ATOM   1182  CB  ILE A  82      51.446  49.063  41.366  1.00  0.00           C
ATOM   1183  HB  ILE A  82      51.759  49.943  40.787  1.00  0.00           H
ATOM   1184  CG2 ILE A  82      51.351  49.450  42.840  1.00  0.00           C
ATOM   1185 1HG2 ILE A  82      52.329  49.602  43.308  1.00  0.00           H
ATOM   1186 2HG2 ILE A  82      50.821  50.390  43.022  1.00  0.00           H
ATOM   1187 3HG2 ILE A  82      50.725  48.767  43.400  1.00  0.00           H
ATOM   1188  CG1 ILE A  82      52.398  47.812  41.240  1.00  0.00           C
ATOM   1189 1HG1 ILE A  82      53.398  48.139  41.553  1.00  0.00           H
ATOM   1190 2HG1 ILE A  82      52.516  47.544  40.197  1.00  0.00           H
ATOM   1191  CD  ILE A  82      51.921  46.509  41.904  1.00  0.00           C
ATOM   1192  HD1 ILE A  82      51.054  46.071  41.409  1.00  0.00           H
ATOM   1193  HD2 ILE A  82      52.732  45.788  41.783  1.00  0.00           H
ATOM   1194  HD3 ILE A  82      51.731  46.594  42.973  1.00  0.00           H
ATOM   1195  C   ILE A  82      49.047  49.868  40.803  1.00  0.00           C
ATOM   1196  O   ILE A  82      49.138  50.881  40.164  1.00  0.00           O
ATOM   1197  N   THR A  83      47.951  49.540  41.517  1.00  0.00           N
ATOM   1198  H   THR A  83      47.861  48.632  41.955  1.00  0.00           H
ATOM   1199  CA  THR A  83      46.805  50.435  41.631  1.00  0.00           C
ATOM   1200  HA  THR A  83      46.592  50.804  40.624  1.00  0.00           H
ATOM   1201  CB  THR A  83      45.445  49.699  41.874  1.00  0.00           C
ATOM   1202  HB  THR A  83      44.647  50.380  41.588  1.00  0.00           H
ATOM   1203  CG2 THR A  83      45.322  48.490  40.935  1.00  0.00           C
ATOM   1204 1HG2 THR A  83      44.284  48.197  40.759  1.00  0.00           H
ATOM   1205 2HG2 THR A  83      45.720  48.706  39.944  1.00  0.00           H
ATOM   1206 3HG2 THR A  83      45.882  47.589  41.185  1.00  0.00           H
ATOM   1207  OG1 THR A  83      45.242  49.413  43.217  1.00  0.00           O
ATOM   1208  HG1 THR A  83      46.095  49.350  43.654  1.00  0.00           H
ATOM   1209  C   THR A  83      47.073  51.797  42.331  1.00  0.00           C
ATOM   1210  O   THR A  83      48.191  52.075  42.869  1.00  0.00           O
ATOM   1211  N   ARG A  84      46.055  52.716  42.319  1.00  0.00           N
ATOM   1212  H   ARG A  84      45.299  52.455  41.703  1.00  0.00           H
ATOM   1213  CA  ARG A  84      46.133  54.010  42.925  1.00  0.00           C
ATOM   1214  HA  ARG A  84      47.026  54.073  43.553  1.00  0.00           H
ATOM   1215  CB  ARG A  84      46.364  55.077  41.782  1.00  0.00           C
ATOM   1216  HB1 ARG A  84      45.434  55.167  41.229  1.00  0.00           H
ATOM   1217  HB2 ARG A  84      47.219  54.807  41.168  1.00  0.00           H
ATOM   1218  CG  ARG A  84      46.667  56.472  42.372  1.00  0.00           C
ATOM   1219  HG1 ARG A  84      46.000  56.741  43.182  1.00  0.00           H
ATOM   1220  HG2 ARG A  84      46.597  57.184  41.551  1.00  0.00           H
ATOM   1221  CD  ARG A  84      48.172  56.538  42.857  1.00  0.00           C
ATOM   1222  HD1 ARG A  84      48.686  56.120  41.995  1.00  0.00           H
ATOM   1223  HD2 ARG A  84      48.217  55.816  43.663  1.00  0.00           H
ATOM   1224  NE  ARG A  84      48.612  57.812  43.217  1.00  0.00           N
ATOM   1225  HE  ARG A  84      48.022  58.601  42.999  1.00  0.00           H
ATOM   1226  CZ  ARG A  84      49.644  58.106  43.951  1.00  0.00           C
ATOM   1227  NH1 ARG A  84      50.538  57.287  44.338  1.00  0.00           N
ATOM   1228 1HH1 ARG A  84      50.491  56.312  44.086  1.00  0.00           H
ATOM   1229 2HH1 ARG A  84      51.409  57.618  44.713  1.00  0.00           H
ATOM   1230  NH2 ARG A  84      49.955  59.346  44.280  1.00  0.00           N
ATOM   1231 1HH2 ARG A  84      49.379  60.133  44.016  1.00  0.00           H
ATOM   1232 2HH2 ARG A  84      50.823  59.492  44.772  1.00  0.00           H
ATOM   1233  C   ARG A  84      44.980  54.337  43.861  1.00  0.00           C
ATOM   1234  O   ARG A  84      43.912  54.718  43.384  1.00  0.00           O
ATOM   1235  N   PRO A  85      45.247  54.299  45.161  1.00  0.00           N
ATOM   1236  CD  PRO A  85      46.392  53.570  45.786  1.00  0.00           C
ATOM   1237  HD1 PRO A  85      47.313  54.132  45.653  1.00  0.00           H
ATOM   1238  HD2 PRO A  85      46.437  52.575  45.330  1.00  0.00           H
ATOM   1239  CG  PRO A  85      46.081  53.515  47.268  1.00  0.00           C
ATOM   1240  HG1 PRO A  85      46.971  53.435  47.898  1.00  0.00           H
ATOM   1241  HG2 PRO A  85      45.488  52.615  47.465  1.00  0.00           H
ATOM   1242  CB  PRO A  85      45.220  54.763  47.551  1.00  0.00           C
ATOM   1243  HB1 PRO A  85      45.829  55.619  47.844  1.00  0.00           H
ATOM   1244  HB2 PRO A  85      44.573  54.614  48.413  1.00  0.00           H
ATOM   1245  CA  PRO A  85      44.455  54.919  46.196  1.00  0.00           C
ATOM   1246  HA  PRO A  85      43.535  54.340  46.236  1.00  0.00           H
ATOM   1247  C   PRO A  85      44.329  56.430  46.021  1.00  0.00           C
ATOM   1248  O   PRO A  85      45.133  57.119  45.481  1.00  0.00           O
ATOM   1249  N   TRP A  86      43.268  56.963  46.682  1.00  0.00           N
ATOM   1250  H   TRP A  86      42.669  56.328  47.189  1.00  0.00           H
ATOM   1251  CA  TRP A  86      43.027  58.381  46.986  1.00  0.00           C
ATOM   1252  HA  TRP A  86      43.569  59.014  46.281  1.00  0.00           H
ATOM   1253  CB  TRP A  86      41.551  58.653  46.634  1.00  0.00           C
ATOM   1254  HB1 TRP A  86      41.322  58.402  45.601  1.00  0.00           H
ATOM   1255  HB2 TRP A  86      41.277  59.701  46.779  1.00  0.00           H
ATOM   1256  CG  TRP A  86      40.613  57.923  47.498  1.00  0.00           C
ATOM   1257  CD1 TRP A  86      39.801  56.920  47.153  1.00  0.00           C
ATOM   1258  HD1 TRP A  86      39.579  56.669  46.126  1.00  0.00           H
ATOM   1259  NE1 TRP A  86      39.201  56.444  48.224  1.00  0.00           N
ATOM   1260  HE1 TRP A  86      38.679  55.581  48.206  1.00  0.00           H
ATOM   1261  CE2 TRP A  86      39.363  57.248  49.283  1.00  0.00           C
ATOM   1262  CZ2 TRP A  86      38.802  57.105  50.558  1.00  0.00           C
ATOM   1263  HZ2 TRP A  86      38.151  56.304  50.877  1.00  0.00           H
ATOM   1264  CH2 TRP A  86      39.049  58.129  51.505  1.00  0.00           C
ATOM   1265  HH2 TRP A  86      38.637  57.970  52.492  1.00  0.00           H
ATOM   1266  CZ3 TRP A  86      39.996  59.102  51.173  1.00  0.00           C
ATOM   1267  HZ3 TRP A  86      40.189  59.895  51.880  1.00  0.00           H
ATOM   1268  CE3 TRP A  86      40.649  59.122  49.926  1.00  0.00           C
ATOM   1269  HE3 TRP A  86      41.359  59.930  49.849  1.00  0.00           H
ATOM   1270  CD2 TRP A  86      40.277  58.214  48.912  1.00  0.00           C
ATOM   1271  C   TRP A  86      43.543  58.816  48.345  1.00  0.00           C
ATOM   1272  O   TRP A  86      43.813  60.018  48.587  1.00  0.00           O
ATOM   1273  N   SER A  87      43.720  57.868  49.282  1.00  0.00           N
ATOM   1274  H   SER A  87      43.390  56.913  49.166  1.00  0.00           H
ATOM   1275  CA  SER A  87      44.310  58.202  50.579  1.00  0.00           C
ATOM   1276  HA  SER A  87      44.007  59.213  50.856  1.00  0.00           H
ATOM   1277  CB  SER A  87      43.849  57.192  51.632  1.00  0.00           C
ATOM   1278  HB1 SER A  87      44.177  56.232  51.225  1.00  0.00           H
ATOM   1279  HB2 SER A  87      42.765  57.164  51.688  1.00  0.00           H
ATOM   1280  OG  SER A  87      44.434  57.376  52.888  1.00  0.00           O
ATOM   1281  HG  SER A  87      44.067  56.609  53.331  1.00  0.00           H
ATOM   1282  C   SER A  87      45.853  58.142  50.496  1.00  0.00           C
ATOM   1283  O   SER A  87      46.372  57.074  50.135  1.00  0.00           O
ATOM   1284  N   PRO A  88      46.557  59.153  50.845  1.00  0.00           N
ATOM   1285  CD  PRO A  88      46.070  60.476  51.142  1.00  0.00           C
ATOM   1286  HD1 PRO A  88      45.810  60.544  52.204  1.00  0.00           H
ATOM   1287  HD2 PRO A  88      45.292  60.863  50.486  1.00  0.00           H
ATOM   1288  CG  PRO A  88      47.279  61.285  50.792  1.00  0.00           C
ATOM   1289  HG1 PRO A  88      47.346  62.260  51.270  1.00  0.00           H
ATOM   1290  HG2 PRO A  88      47.380  61.284  49.710  1.00  0.00           H
ATOM   1291  CB  PRO A  88      48.486  60.487  51.427  1.00  0.00           C
ATOM   1292  HB1 PRO A  88      48.387  60.632  52.507  1.00  0.00           H
ATOM   1293  HB2 PRO A  88      49.444  60.786  51.009  1.00  0.00           H
ATOM   1294  CA  PRO A  88      48.010  59.047  51.128  1.00  0.00           C
ATOM   1295  HA  PRO A  88      48.513  58.668  50.245  1.00  0.00           H
ATOM   1296  C   PRO A  88      48.382  58.018  52.230  1.00  0.00           C
ATOM   1297  O   PRO A  88      49.314  57.247  51.907  1.00  0.00           O
ATOM   1298  N   ALA A  89      47.566  57.822  53.300  1.00  0.00           N
ATOM   1299  H   ALA A  89      46.801  58.476  53.371  1.00  0.00           H
ATOM   1300  CA  ALA A  89      47.772  56.861  54.330  1.00  0.00           C
ATOM   1301  HA  ALA A  89      48.833  56.937  54.563  1.00  0.00           H
ATOM   1302  CB  ALA A  89      47.038  57.295  55.596  1.00  0.00           C
ATOM   1303  HB1 ALA A  89      45.995  57.450  55.316  1.00  0.00           H
ATOM   1304  HB2 ALA A  89      47.221  56.594  56.407  1.00  0.00           H
ATOM   1305  HB3 ALA A  89      47.388  58.312  55.792  1.00  0.00           H
ATOM   1306  C   ALA A  89      47.620  55.382  53.927  1.00  0.00           C
ATOM   1307  O   ALA A  89      48.247  54.535  54.482  1.00  0.00           O
ATOM   1308  N   ARG A  90      46.844  55.148  52.860  1.00  0.00           N
ATOM   1309  H   ARG A  90      46.346  55.917  52.439  1.00  0.00           H
ATOM   1310  CA  ARG A  90      46.756  53.901  52.199  1.00  0.00           C
ATOM   1311  HA  ARG A  90      46.881  53.202  53.031  1.00  0.00           H
ATOM   1312  CB  ARG A  90      45.334  53.720  51.625  1.00  0.00           C
ATOM   1313  HB1 ARG A  90      45.287  54.387  50.764  1.00  0.00           H
ATOM   1314  HB2 ARG A  90      44.605  54.064  52.361  1.00  0.00           H
ATOM   1315  CG  ARG A  90      45.105  52.168  51.291  1.00  0.00           C
ATOM   1316  HG1 ARG A  90      44.835  51.500  52.111  1.00  0.00           H
ATOM   1317  HG2 ARG A  90      45.980  51.712  50.831  1.00  0.00           H
ATOM   1318  CD  ARG A  90      43.992  51.903  50.258  1.00  0.00           C
ATOM   1319  HD1 ARG A  90      44.061  52.590  49.412  1.00  0.00           H
ATOM   1320  HD2 ARG A  90      43.017  52.044  50.731  1.00  0.00           H
ATOM   1321  NE  ARG A  90      44.132  50.543  49.710  1.00  0.00           N
ATOM   1322  HE  ARG A  90      44.555  49.829  50.294  1.00  0.00           H
ATOM   1323  CZ  ARG A  90      43.767  50.054  48.503  1.00  0.00           C
ATOM   1324  NH1 ARG A  90      43.192  50.708  47.496  1.00  0.00           N
ATOM   1325 1HH1 ARG A  90      43.058  51.705  47.634  1.00  0.00           H
ATOM   1326 2HH1 ARG A  90      43.103  50.228  46.616  1.00  0.00           H
ATOM   1327  NH2 ARG A  90      44.007  48.806  48.310  1.00  0.00           N
ATOM   1328 1HH2 ARG A  90      44.393  48.340  49.118  1.00  0.00           H
ATOM   1329 2HH2 ARG A  90      43.632  48.322  47.508  1.00  0.00           H
ATOM   1330  C   ARG A  90      47.935  53.484  51.225  1.00  0.00           C
ATOM   1331  O   ARG A  90      48.003  52.304  51.059  1.00  0.00           O
ATOM   1332  N   ARG A  91      48.725  54.418  50.646  1.00  0.00           N
ATOM   1333  H   ARG A  91      48.744  55.327  51.095  1.00  0.00           H
ATOM   1334  CA  ARG A  91      49.760  54.122  49.630  1.00  0.00           C
ATOM   1335  HA  ARG A  91      49.284  53.763  48.716  1.00  0.00           H
ATOM   1336  CB  ARG A  91      50.586  55.380  49.288  1.00  0.00           C
ATOM   1337  HB1 ARG A  91      51.255  55.066  48.480  1.00  0.00           H
ATOM   1338  HB2 ARG A  91      51.155  55.738  50.151  1.00  0.00           H
ATOM   1339  CG  ARG A  91      49.606  56.412  48.716  1.00  0.00           C
ATOM   1340  HG1 ARG A  91      48.718  56.590  49.330  1.00  0.00           H
ATOM   1341  HG2 ARG A  91      49.285  56.148  47.699  1.00  0.00           H
ATOM   1342  CD  ARG A  91      50.241  57.708  48.506  1.00  0.00           C
ATOM   1343  HD1 ARG A  91      51.100  57.537  47.863  1.00  0.00           H
ATOM   1344  HD2 ARG A  91      50.703  58.045  49.438  1.00  0.00           H
ATOM   1345  NE  ARG A  91      49.429  58.711  47.969  1.00  0.00           N
ATOM   1346  HE  ARG A  91      48.481  58.602  47.648  1.00  0.00           H
ATOM   1347  CZ  ARG A  91      49.785  60.012  47.940  1.00  0.00           C
ATOM   1348  NH1 ARG A  91      50.806  60.433  48.627  1.00  0.00           N
ATOM   1349 1HH1 ARG A  91      51.462  59.762  49.004  1.00  0.00           H
ATOM   1350 2HH1 ARG A  91      51.062  61.410  48.721  1.00  0.00           H
ATOM   1351  NH2 ARG A  91      49.092  60.849  47.244  1.00  0.00           N
ATOM   1352 1HH2 ARG A  91      48.258  60.440  46.864  1.00  0.00           H
ATOM   1353 2HH2 ARG A  91      49.464  61.752  46.970  1.00  0.00           H
ATOM   1354  C   ARG A  91      50.719  52.925  50.008  1.00  0.00           C
ATOM   1355  O   ARG A  91      50.947  52.155  49.167  1.00  0.00           O
ATOM   1356  N   PRO A  92      51.210  52.796  51.283  1.00  0.00           N
ATOM   1357  CD  PRO A  92      51.174  53.874  52.316  1.00  0.00           C
ATOM   1358  HD1 PRO A  92      50.170  53.910  52.756  1.00  0.00           H
ATOM   1359  HD2 PRO A  92      51.507  54.875  52.062  1.00  0.00           H
ATOM   1360  CG  PRO A  92      52.149  53.412  53.418  1.00  0.00           C
ATOM   1361  HG1 PRO A  92      51.816  53.813  54.377  1.00  0.00           H
ATOM   1362  HG2 PRO A  92      53.105  53.729  53.016  1.00  0.00           H
ATOM   1363  CB  PRO A  92      52.238  51.871  53.311  1.00  0.00           C
ATOM   1364  HB1 PRO A  92      51.428  51.425  53.896  1.00  0.00           H
ATOM   1365  HB2 PRO A  92      53.258  51.556  53.542  1.00  0.00           H
ATOM   1366  CA  PRO A  92      52.060  51.673  51.770  1.00  0.00           C
ATOM   1367  HA  PRO A  92      53.049  51.820  51.330  1.00  0.00           H
ATOM   1368  C   PRO A  92      51.436  50.316  51.390  1.00  0.00           C
ATOM   1369  O   PRO A  92      52.142  49.323  51.220  1.00  0.00           O
ATOM   1370  N   GLU A  93      50.072  50.218  51.289  1.00  0.00           N
ATOM   1371  H   GLU A  93      49.495  51.053  51.350  1.00  0.00           H
ATOM   1372  CA  GLU A  93      49.412  48.948  51.148  1.00  0.00           C
ATOM   1373  HA  GLU A  93      49.805  48.173  51.806  1.00  0.00           H
ATOM   1374  CB  GLU A  93      47.932  49.133  51.487  1.00  0.00           C
ATOM   1375  HB1 GLU A  93      47.449  49.751  50.718  1.00  0.00           H
ATOM   1376  HB2 GLU A  93      47.810  49.551  52.488  1.00  0.00           H
ATOM   1377  CG  GLU A  93      47.101  47.849  51.366  1.00  0.00           C
ATOM   1378  HG1 GLU A  93      47.482  47.208  52.150  1.00  0.00           H
ATOM   1379  HG2 GLU A  93      47.173  47.548  50.320  1.00  0.00           H
ATOM   1380  CD  GLU A  93      45.629  47.955  51.736  1.00  0.00           C
ATOM   1381  OE1 GLU A  93      44.811  48.165  50.847  1.00  0.00           O
ATOM   1382  OE2 GLU A  93      45.279  48.054  52.950  1.00  0.00           O
ATOM   1383  C   GLU A  93      49.670  48.337  49.799  1.00  0.00           C
ATOM   1384  O   GLU A  93      50.188  47.218  49.664  1.00  0.00           O
ATOM   1385  N   VAL A  94      49.395  49.050  48.721  1.00  0.00           N
ATOM   1386  H   VAL A  94      49.340  50.032  48.954  1.00  0.00           H
ATOM   1387  CA  VAL A  94      49.655  48.643  47.301  1.00  0.00           C
ATOM   1388  HA  VAL A  94      49.366  47.597  47.208  1.00  0.00           H
ATOM   1389  CB  VAL A  94      48.888  49.587  46.307  1.00  0.00           C
ATOM   1390  HB  VAL A  94      49.040  49.281  45.274  1.00  0.00           H
ATOM   1391  CG1 VAL A  94      47.371  49.480  46.595  1.00  0.00           C
ATOM   1392 1HG1 VAL A  94      46.960  48.555  46.182  1.00  0.00           H
ATOM   1393 2HG1 VAL A  94      47.218  49.483  47.676  1.00  0.00           H
ATOM   1394 3HG1 VAL A  94      46.944  50.378  46.154  1.00  0.00           H
ATOM   1395  CG2 VAL A  94      49.282  51.046  46.388  1.00  0.00           C
ATOM   1396 1HG2 VAL A  94      50.312  51.226  46.052  1.00  0.00           H
ATOM   1397 2HG2 VAL A  94      48.693  51.642  45.687  1.00  0.00           H
ATOM   1398 3HG2 VAL A  94      49.071  51.458  47.372  1.00  0.00           H
ATOM   1399  C   VAL A  94      51.148  48.689  47.016  1.00  0.00           C
ATOM   1400  O   VAL A  94      51.607  47.781  46.335  1.00  0.00           O
ATOM   1401  N   ASP A  95      51.916  49.583  47.631  1.00  0.00           N
ATOM   1402  H   ASP A  95      51.605  50.408  48.126  1.00  0.00           H
ATOM   1403  CA  ASP A  95      53.379  49.493  47.585  1.00  0.00           C
ATOM   1404  HA  ASP A  95      53.757  49.532  46.558  1.00  0.00           H
ATOM   1405  CB  ASP A  95      53.985  50.752  48.280  1.00  0.00           C
ATOM   1406  HB1 ASP A  95      53.692  50.809  49.320  1.00  0.00           H
ATOM   1407  HB2 ASP A  95      53.386  51.555  47.852  1.00  0.00           H
ATOM   1408  CG  ASP A  95      55.406  51.029  47.885  1.00  0.00           C
ATOM   1409  OD1 ASP A  95      55.726  51.223  46.661  1.00  0.00           O
ATOM   1410  OD2 ASP A  95      56.228  51.045  48.808  1.00  0.00           O
ATOM   1411  C   ASP A  95      53.923  48.151  48.182  1.00  0.00           C
ATOM   1412  O   ASP A  95      55.050  47.715  47.902  1.00  0.00           O
ATOM   1413  N   GLY A  96      53.206  47.498  49.132  1.00  0.00           N
ATOM   1414  H   GLY A  96      52.374  47.927  49.528  1.00  0.00           H
ATOM   1415  CA  GLY A  96      53.636  46.225  49.717  1.00  0.00           C
ATOM   1416  HA1 GLY A  96      53.052  46.009  50.619  1.00  0.00           H
ATOM   1417  HA2 GLY A  96      54.689  46.159  49.977  1.00  0.00           H
ATOM   1418  C   GLY A  96      53.431  45.121  48.711  1.00  0.00           C
ATOM   1419  O   GLY A  96      54.228  44.195  48.519  1.00  0.00           O
ATOM   1420  N   VAL A  97      52.280  45.173  47.958  1.00  0.00           N
ATOM   1421  H   VAL A  97      51.526  45.765  48.259  1.00  0.00           H
ATOM   1422  CA  VAL A  97      52.096  44.207  46.897  1.00  0.00           C
ATOM   1423  HA  VAL A  97      52.372  43.198  47.218  1.00  0.00           H
ATOM   1424  CB  VAL A  97      50.620  44.237  46.524  1.00  0.00           C
ATOM   1425  HB  VAL A  97      50.239  45.208  46.209  1.00  0.00           H
ATOM   1426  CG1 VAL A  97      50.361  43.336  45.279  1.00  0.00           C
ATOM   1427 1HG1 VAL A  97      50.911  43.767  44.444  1.00  0.00           H
ATOM   1428 2HG1 VAL A  97      50.702  42.313  45.475  1.00  0.00           H
ATOM   1429 3HG1 VAL A  97      49.281  43.289  45.158  1.00  0.00           H
ATOM   1430  CG2 VAL A  97      49.755  43.715  47.718  1.00  0.00           C
ATOM   1431 1HG2 VAL A  97      49.895  44.502  48.458  1.00  0.00           H
ATOM   1432 2HG2 VAL A  97      48.701  43.585  47.496  1.00  0.00           H
ATOM   1433 3HG2 VAL A  97      50.121  42.739  48.068  1.00  0.00           H
ATOM   1434  C   VAL A  97      53.060  44.497  45.718  1.00  0.00           C
ATOM   1435  O   VAL A  97      53.498  43.546  45.002  1.00  0.00           O
ATOM   1436  N   ARG A  98      53.514  45.751  45.480  1.00  0.00           N
ATOM   1437  H   ARG A  98      53.117  46.527  45.990  1.00  0.00           H
ATOM   1438  CA  ARG A  98      54.524  46.164  44.515  1.00  0.00           C
ATOM   1439  HA  ARG A  98      54.347  45.778  43.511  1.00  0.00           H
ATOM   1440  CB  ARG A  98      54.777  47.649  44.543  1.00  0.00           C
ATOM   1441  HB1 ARG A  98      55.000  47.984  45.561  1.00  0.00           H
ATOM   1442  HB2 ARG A  98      53.889  48.094  44.093  1.00  0.00           H
ATOM   1443  CG  ARG A  98      55.970  48.256  43.731  1.00  0.00           C
ATOM   1444  HG1 ARG A  98      55.737  49.282  43.451  1.00  0.00           H
ATOM   1445  HG2 ARG A  98      56.008  47.714  42.782  1.00  0.00           H
ATOM   1446  CD  ARG A  98      57.371  48.226  44.320  1.00  0.00           C
ATOM   1447  HD1 ARG A  98      58.160  48.524  43.635  1.00  0.00           H
ATOM   1448  HD2 ARG A  98      57.637  47.211  44.622  1.00  0.00           H
ATOM   1449  NE  ARG A  98      57.478  49.172  45.446  1.00  0.00           N
ATOM   1450  HE  ARG A  98      56.654  49.740  45.566  1.00  0.00           H
ATOM   1451  CZ  ARG A  98      58.513  49.590  46.132  1.00  0.00           C
ATOM   1452  NH1 ARG A  98      58.404  50.575  47.027  1.00  0.00           N
ATOM   1453 1HH1 ARG A  98      57.525  51.005  47.292  1.00  0.00           H
ATOM   1454 2HH1 ARG A  98      59.193  51.059  47.423  1.00  0.00           H
ATOM   1455  NH2 ARG A  98      59.659  48.995  45.987  1.00  0.00           N
ATOM   1456 1HH2 ARG A  98      59.844  48.174  45.423  1.00  0.00           H
ATOM   1457 2HH2 ARG A  98      60.372  49.198  46.677  1.00  0.00           H
ATOM   1458  C   ARG A  98      55.806  45.398  44.899  1.00  0.00           C
ATOM   1459  O   ARG A  98      56.306  44.680  44.086  1.00  0.00           O
ATOM   1460  N   LYS A  99      56.209  45.347  46.147  1.00  0.00           N
ATOM   1461  H   LYS A  99      55.672  45.983  46.715  1.00  0.00           H
ATOM   1462  CA  LYS A  99      57.403  44.544  46.626  1.00  0.00           C
ATOM   1463  HA  LYS A  99      58.321  44.815  46.117  1.00  0.00           H
ATOM   1464  CB  LYS A  99      57.676  44.911  48.097  1.00  0.00           C
ATOM   1465  HB1 LYS A  99      58.485  44.313  48.533  1.00  0.00           H
ATOM   1466  HB2 LYS A  99      56.790  44.748  48.698  1.00  0.00           H
ATOM   1467  CG  LYS A  99      58.133  46.407  48.225  1.00  0.00           C
ATOM   1468  HG1 LYS A  99      57.606  47.140  47.623  1.00  0.00           H
ATOM   1469  HG2 LYS A  99      59.205  46.486  48.021  1.00  0.00           H
ATOM   1470  CD  LYS A  99      57.871  46.859  49.643  1.00  0.00           C
ATOM   1471  HD1 LYS A  99      58.629  46.404  50.282  1.00  0.00           H
ATOM   1472  HD2 LYS A  99      56.861  46.546  49.890  1.00  0.00           H
ATOM   1473  CE  LYS A  99      57.872  48.372  49.847  1.00  0.00           C
ATOM   1474  HE1 LYS A  99      57.247  48.743  49.039  1.00  0.00           H
ATOM   1475  HE2 LYS A  99      58.894  48.760  49.814  1.00  0.00           H
ATOM   1476  NZ  LYS A  99      57.388  48.688  51.202  1.00  0.00           N
ATOM   1477  HZ1 LYS A  99      57.989  48.294  51.915  1.00  0.00           H
ATOM   1478  HZ2 LYS A  99      57.305  49.683  51.342  1.00  0.00           H
ATOM   1479  HZ3 LYS A  99      56.466  48.283  51.335  1.00  0.00           H
ATOM   1480  C   LYS A  99      57.337  43.000  46.549  1.00  0.00           C
ATOM   1481  O   LYS A  99      58.348  42.386  46.223  1.00  0.00           O
ATOM   1482  N   ALA A 100      56.124  42.483  46.765  1.00  0.00           N
ATOM   1483  H   ALA A 100      55.373  43.054  47.126  1.00  0.00           H
ATOM   1484  CA  ALA A 100      55.924  41.115  46.439  1.00  0.00           C
ATOM   1485  HA  ALA A 100      56.612  40.516  47.037  1.00  0.00           H
ATOM   1486  CB  ALA A 100      54.509  40.822  46.985  1.00  0.00           C
ATOM   1487  HB1 ALA A 100      54.289  39.751  46.953  1.00  0.00           H
ATOM   1488  HB2 ALA A 100      54.471  41.223  47.996  1.00  0.00           H
ATOM   1489  HB3 ALA A 100      53.701  41.226  46.379  1.00  0.00           H
ATOM   1490  C   ALA A 100      56.057  40.734  44.950  1.00  0.00           C
ATOM   1491  O   ALA A 100      56.615  39.703  44.570  1.00  0.00           O
ATOM   1492  N   LEU A 101      55.574  41.580  44.032  1.00  0.00           N
ATOM   1493  H   LEU A 101      55.167  42.410  44.454  1.00  0.00           H
ATOM   1494  CA  LEU A 101      55.706  41.484  42.609  1.00  0.00           C
ATOM   1495  HA  LEU A 101      55.506  40.419  42.472  1.00  0.00           H
ATOM   1496  CB  LEU A 101      54.612  42.255  41.824  1.00  0.00           C
ATOM   1497  HB1 LEU A 101      54.768  42.079  40.756  1.00  0.00           H
ATOM   1498  HB2 LEU A 101      54.704  43.325  42.010  1.00  0.00           H
ATOM   1499  CG  LEU A 101      53.196  41.763  42.186  1.00  0.00           C
ATOM   1500  HG  LEU A 101      52.937  41.862  43.244  1.00  0.00           H
ATOM   1501  CD1 LEU A 101      52.158  42.625  41.465  1.00  0.00           C
ATOM   1502 1HD1 LEU A 101      52.397  43.660  41.715  1.00  0.00           H
ATOM   1503 2HD1 LEU A 101      52.186  42.463  40.379  1.00  0.00           H
ATOM   1504 3HD1 LEU A 101      51.147  42.429  41.828  1.00  0.00           H
ATOM   1505  CD2 LEU A 101      52.893  40.266  41.779  1.00  0.00           C
ATOM   1506 1HD2 LEU A 101      51.819  40.162  41.924  1.00  0.00           H
ATOM   1507 2HD2 LEU A 101      53.208  40.046  40.761  1.00  0.00           H
ATOM   1508 3HD2 LEU A 101      53.494  39.540  42.338  1.00  0.00           H
ATOM   1509  C   LEU A 101      57.143  41.725  42.088  1.00  0.00           C
ATOM   1510  O   LEU A 101      57.714  41.116  41.178  1.00  0.00           O
ATOM   1511  N   GLN A 102      57.858  42.693  42.712  1.00  0.00           N
ATOM   1512  H   GLN A 102      57.383  43.303  43.365  1.00  0.00           H
ATOM   1513  CA  GLN A 102      59.193  42.983  42.484  1.00  0.00           C
ATOM   1514  HA  GLN A 102      59.412  42.927  41.423  1.00  0.00           H
ATOM   1515  CB  GLN A 102      59.386  44.449  42.932  1.00  0.00           C
ATOM   1516  HB1 GLN A 102      59.177  44.568  43.991  1.00  0.00           H
ATOM   1517  HB2 GLN A 102      58.683  45.071  42.382  1.00  0.00           H
ATOM   1518  CG  GLN A 102      60.753  45.056  42.601  1.00  0.00           C
ATOM   1519  HG1 GLN A 102      60.829  45.040  41.520  1.00  0.00           H
ATOM   1520  HG2 GLN A 102      61.524  44.377  42.981  1.00  0.00           H
ATOM   1521  CD  GLN A 102      60.952  46.402  43.087  1.00  0.00           C
ATOM   1522  OE1 GLN A 102      60.259  46.972  43.960  1.00  0.00           O
ATOM   1523  NE2 GLN A 102      62.012  47.071  42.712  1.00  0.00           N
ATOM   1524 1HE2 GLN A 102      62.659  46.689  42.047  1.00  0.00           H
ATOM   1525 2HE2 GLN A 102      62.108  48.032  43.016  1.00  0.00           H
ATOM   1526  C   GLN A 102      60.168  41.980  43.122  1.00  0.00           C
ATOM   1527  O   GLN A 102      61.253  41.826  42.502  1.00  0.00           O
ATOM   1528  N   ASP A 103      59.911  41.157  44.084  1.00  0.00           N
ATOM   1529  H   ASP A 103      59.090  41.234  44.659  1.00  0.00           H
ATOM   1530  CA  ASP A 103      60.755  40.001  44.408  1.00  0.00           C
ATOM   1531  HA  ASP A 103      61.748  40.392  44.630  1.00  0.00           H
ATOM   1532  CB  ASP A 103      60.170  39.399  45.665  1.00  0.00           C
ATOM   1533  HB1 ASP A 103      59.142  39.055  45.560  1.00  0.00           H
ATOM   1534  HB2 ASP A 103      60.080  40.139  46.468  1.00  0.00           H
ATOM   1535  CG  ASP A 103      61.114  38.355  46.108  1.00  0.00           C
ATOM   1536  OD1 ASP A 103      62.065  38.756  46.805  1.00  0.00           O
ATOM   1537  OD2 ASP A 103      60.923  37.148  45.850  1.00  0.00           O
ATOM   1538  C   ASP A 103      60.823  38.974  43.252  1.00  0.00           C
ATOM   1539  O   ASP A 103      61.898  38.495  42.836  1.00  0.00           O
ATOM   1540  N   LEU A 104      59.752  38.616  42.555  1.00  0.00           N
ATOM   1541  H   LEU A 104      58.902  39.102  42.810  1.00  0.00           H
ATOM   1542  CA  LEU A 104      59.579  37.663  41.479  1.00  0.00           C
ATOM   1543  HA  LEU A 104      60.061  36.717  41.733  1.00  0.00           H
ATOM   1544  CB  LEU A 104      58.124  37.337  41.416  1.00  0.00           C
ATOM   1545  HB1 LEU A 104      57.923  36.634  40.599  1.00  0.00           H
ATOM   1546  HB2 LEU A 104      57.645  38.205  40.978  1.00  0.00           H
ATOM   1547  CG  LEU A 104      57.305  36.896  42.672  1.00  0.00           C
ATOM   1548  HG  LEU A 104      57.495  37.590  43.487  1.00  0.00           H
ATOM   1549  CD1 LEU A 104      55.850  37.000  42.330  1.00  0.00           C
ATOM   1550 1HD1 LEU A 104      55.548  36.180  41.677  1.00  0.00           H
ATOM   1551 2HD1 LEU A 104      55.419  36.800  43.312  1.00  0.00           H
ATOM   1552 3HD1 LEU A 104      55.514  37.998  42.052  1.00  0.00           H
ATOM   1553  CD2 LEU A 104      57.710  35.542  43.155  1.00  0.00           C
ATOM   1554 1HD2 LEU A 104      56.991  35.073  43.820  1.00  0.00           H
ATOM   1555 2HD2 LEU A 104      57.803  34.811  42.347  1.00  0.00           H
ATOM   1556 3HD2 LEU A 104      58.688  35.663  43.627  1.00  0.00           H
ATOM   1557  C   LEU A 104      60.033  38.252  40.162  1.00  0.00           C
ATOM   1558  O   LEU A 104      60.005  37.528  39.138  1.00  0.00           O
ATOM   1559  N   GLY A 105      60.413  39.515  40.060  1.00  0.00           N
ATOM   1560  H   GLY A 105      60.471  40.042  40.926  1.00  0.00           H
ATOM   1561  CA  GLY A 105      60.779  40.274  38.880  1.00  0.00           C
ATOM   1562  HA1 GLY A 105      61.348  39.724  38.137  1.00  0.00           H
ATOM   1563  HA2 GLY A 105      61.387  41.122  39.205  1.00  0.00           H
ATOM   1564  C   GLY A 105      59.646  40.864  37.956  1.00  0.00           C
ATOM   1565  O   GLY A 105      59.953  41.271  36.804  1.00  0.00           O
ATOM   1566  N   LEU A 106      58.353  40.764  38.319  1.00  0.00           N
ATOM   1567  H   LEU A 106      58.144  40.390  39.239  1.00  0.00           H
ATOM   1568  CA  LEU A 106      57.240  41.333  37.546  1.00  0.00           C
ATOM   1569  HA  LEU A 106      57.226  40.982  36.514  1.00  0.00           H
ATOM   1570  CB  LEU A 106      55.798  40.983  38.177  1.00  0.00           C
ATOM   1571  HB1 LEU A 106      54.955  41.627  37.935  1.00  0.00           H
ATOM   1572  HB2 LEU A 106      55.911  41.019  39.263  1.00  0.00           H
ATOM   1573  CG  LEU A 106      55.447  39.539  37.681  1.00  0.00           C
ATOM   1574  HG  LEU A 106      56.361  38.936  37.692  1.00  0.00           H
ATOM   1575  CD1 LEU A 106      54.464  38.880  38.607  1.00  0.00           C
ATOM   1576 1HD1 LEU A 106      54.533  37.794  38.588  1.00  0.00           H
ATOM   1577 2HD1 LEU A 106      54.712  39.145  39.632  1.00  0.00           H
ATOM   1578 3HD1 LEU A 106      53.469  39.260  38.387  1.00  0.00           H
ATOM   1579  CD2 LEU A 106      54.911  39.440  36.232  1.00  0.00           C
ATOM   1580 1HD2 LEU A 106      55.553  39.779  35.421  1.00  0.00           H
ATOM   1581 2HD2 LEU A 106      54.683  38.386  36.050  1.00  0.00           H
ATOM   1582 3HD2 LEU A 106      54.013  40.034  36.077  1.00  0.00           H
ATOM   1583  C   LEU A 106      57.336  42.802  37.357  1.00  0.00           C
ATOM   1584  O   LEU A 106      57.367  43.511  38.347  1.00  0.00           O
ATOM   1585  N   ARG A 107      57.338  43.330  36.169  1.00  0.00           N
ATOM   1586  H   ARG A 107      56.816  42.749  35.523  1.00  0.00           H
ATOM   1587  CA  ARG A 107      57.791  44.653  35.752  1.00  0.00           C
ATOM   1588  HA  ARG A 107      58.717  44.872  36.293  1.00  0.00           H
ATOM   1589  CB  ARG A 107      58.116  44.735  34.234  1.00  0.00           C
ATOM   1590  HB1 ARG A 107      58.560  45.707  34.038  1.00  0.00           H
ATOM   1591  HB2 ARG A 107      57.163  44.658  33.696  1.00  0.00           H
ATOM   1592  CG  ARG A 107      59.120  43.631  33.747  1.00  0.00           C
ATOM   1593  HG1 ARG A 107      58.661  42.650  33.727  1.00  0.00           H
ATOM   1594  HG2 ARG A 107      59.999  43.694  34.392  1.00  0.00           H
ATOM   1595  CD  ARG A 107      59.551  43.928  32.331  1.00  0.00           C
ATOM   1596  HD1 ARG A 107      60.417  43.313  32.070  1.00  0.00           H
ATOM   1597  HD2 ARG A 107      59.889  44.957  32.256  1.00  0.00           H
ATOM   1598  NE  ARG A 107      58.612  43.474  31.248  1.00  0.00           N
ATOM   1599  HE  ARG A 107      58.519  42.468  31.213  1.00  0.00           H
ATOM   1600  CZ  ARG A 107      58.265  44.088  30.127  1.00  0.00           C
ATOM   1601  NH1 ARG A 107      58.017  43.349  29.009  1.00  0.00           N
ATOM   1602 1HH1 ARG A 107      57.637  42.427  29.155  1.00  0.00           H
ATOM   1603 2HH1 ARG A 107      57.646  43.792  28.185  1.00  0.00           H
ATOM   1604  NH2 ARG A 107      58.333  45.379  29.896  1.00  0.00           N
ATOM   1605 1HH2 ARG A 107      58.617  46.021  30.619  1.00  0.00           H
ATOM   1606 2HH2 ARG A 107      58.135  45.816  29.006  1.00  0.00           H
ATOM   1607  C   ARG A 107      56.786  45.703  36.215  1.00  0.00           C
ATOM   1608  O   ARG A 107      55.642  45.611  35.814  1.00  0.00           O
ATOM   1609  N   ILE A 108      57.227  46.609  37.082  1.00  0.00           N
ATOM   1610  H   ILE A 108      58.181  46.476  37.388  1.00  0.00           H
ATOM   1611  CA  ILE A 108      56.365  47.535  37.872  1.00  0.00           C
ATOM   1612  HA  ILE A 108      55.448  47.023  38.152  1.00  0.00           H
ATOM   1613  CB  ILE A 108      57.178  47.828  39.185  1.00  0.00           C
ATOM   1614  HB  ILE A 108      58.174  48.123  38.862  1.00  0.00           H
ATOM   1615  CG2 ILE A 108      56.640  48.962  40.034  1.00  0.00           C
ATOM   1616 1HG2 ILE A 108      57.033  49.037  41.045  1.00  0.00           H
ATOM   1617 2HG2 ILE A 108      56.667  49.961  39.615  1.00  0.00           H
ATOM   1618 3HG2 ILE A 108      55.580  48.773  40.172  1.00  0.00           H
ATOM   1619  CG1 ILE A 108      57.149  46.615  40.052  1.00  0.00           C
ATOM   1620 1HG1 ILE A 108      57.740  46.863  40.932  1.00  0.00           H
ATOM   1621 2HG1 ILE A 108      57.741  45.855  39.541  1.00  0.00           H
ATOM   1622  CD  ILE A 108      55.888  45.901  40.487  1.00  0.00           C
ATOM   1623  HD1 ILE A 108      56.099  45.006  41.064  1.00  0.00           H
ATOM   1624  HD2 ILE A 108      55.127  46.469  41.019  1.00  0.00           H
ATOM   1625  HD3 ILE A 108      55.335  45.548  39.620  1.00  0.00           H
ATOM   1626  C   ILE A 108      56.038  48.762  36.977  1.00  0.00           C
ATOM   1627  O   ILE A 108      56.917  49.459  36.394  1.00  0.00           O
ATOM   1628  N   VAL A 109      54.742  48.988  36.918  1.00  0.00           N
ATOM   1629  H   VAL A 109      54.098  48.429  37.470  1.00  0.00           H
ATOM   1630  CA  VAL A 109      54.166  50.185  36.327  1.00  0.00           C
ATOM   1631  HA  VAL A 109      54.938  50.949  36.289  1.00  0.00           H
ATOM   1632  CB  VAL A 109      53.493  49.956  34.963  1.00  0.00           C
ATOM   1633  HB  VAL A 109      52.787  49.136  35.067  1.00  0.00           H
ATOM   1634  CG1 VAL A 109      52.761  51.239  34.505  1.00  0.00           C
ATOM   1635 1HG1 VAL A 109      51.719  51.286  34.817  1.00  0.00           H
ATOM   1636 2HG1 VAL A 109      53.390  52.054  34.872  1.00  0.00           H
ATOM   1637 3HG1 VAL A 109      52.702  51.189  33.418  1.00  0.00           H
ATOM   1638  CG2 VAL A 109      54.593  49.524  33.929  1.00  0.00           C
ATOM   1639 1HG2 VAL A 109      54.088  49.275  32.993  1.00  0.00           H
ATOM   1640 2HG2 VAL A 109      55.316  50.331  33.805  1.00  0.00           H
ATOM   1641 3HG2 VAL A 109      55.137  48.638  34.258  1.00  0.00           H
ATOM   1642  C   VAL A 109      53.198  50.724  37.379  1.00  0.00           C
ATOM   1643  O   VAL A 109      52.130  50.110  37.696  1.00  0.00           O
ATOM   1644  N   GLU A 110      53.558  51.875  37.926  1.00  0.00           N
ATOM   1645  H   GLU A 110      54.414  52.255  37.559  1.00  0.00           H
ATOM   1646  CA  GLU A 110      52.766  52.780  38.790  1.00  0.00           C
ATOM   1647  HA  GLU A 110      51.934  52.171  39.135  1.00  0.00           H
ATOM   1648  CB  GLU A 110      53.544  53.056  40.069  1.00  0.00           C
ATOM   1649  HB1 GLU A 110      52.998  53.786  40.670  1.00  0.00           H
ATOM   1650  HB2 GLU A 110      54.380  53.651  39.722  1.00  0.00           H
ATOM   1651  CG  GLU A 110      53.958  51.824  40.954  1.00  0.00           C
ATOM   1652  HG1 GLU A 110      54.212  50.939  40.360  1.00  0.00           H
ATOM   1653  HG2 GLU A 110      53.118  51.689  41.622  1.00  0.00           H
ATOM   1654  CD  GLU A 110      55.267  52.246  41.686  1.00  0.00           C
ATOM   1655  OE1 GLU A 110      56.383  52.250  41.170  1.00  0.00           O
ATOM   1656  OE2 GLU A 110      55.057  52.564  42.897  1.00  0.00           O
ATOM   1657  C   GLU A 110      52.216  54.059  38.066  1.00  0.00           C
ATOM   1658  O   GLU A 110      52.858  54.468  37.075  1.00  0.00           O
ATOM   1659  N   ILE A 111      51.024  54.453  38.554  1.00  0.00           N
ATOM   1660  H   ILE A 111      50.716  54.041  39.425  1.00  0.00           H
ATOM   1661  CA  ILE A 111      50.222  55.545  37.996  1.00  0.00           C
ATOM   1662  HA  ILE A 111      50.204  55.398  36.917  1.00  0.00           H
ATOM   1663  CB  ILE A 111      48.749  55.400  38.645  1.00  0.00           C
ATOM   1664  HB  ILE A 111      48.841  55.174  39.705  1.00  0.00           H
ATOM   1665  CG2 ILE A 111      47.839  56.590  38.254  1.00  0.00           C
ATOM   1666 1HG2 ILE A 111      48.223  57.395  38.871  1.00  0.00           H
ATOM   1667 2HG2 ILE A 111      47.962  56.802  37.187  1.00  0.00           H
ATOM   1668 3HG2 ILE A 111      46.841  56.313  38.593  1.00  0.00           H
ATOM   1669  CG1 ILE A 111      48.231  54.074  38.086  1.00  0.00           C
ATOM   1670 1HG1 ILE A 111      48.714  53.288  38.668  1.00  0.00           H
ATOM   1671 2HG1 ILE A 111      48.597  53.880  37.082  1.00  0.00           H
ATOM   1672  CD  ILE A 111      46.736  53.817  38.002  1.00  0.00           C
ATOM   1673  HD1 ILE A 111      46.282  54.437  37.229  1.00  0.00           H
ATOM   1674  HD2 ILE A 111      46.619  52.785  37.651  1.00  0.00           H
ATOM   1675  HD3 ILE A 111      46.246  53.887  38.980  1.00  0.00           H
ATOM   1676  C   ILE A 111      50.803  56.934  38.346  1.00  0.00           C
ATOM   1677  O   ILE A 111      50.599  57.445  39.436  1.00  0.00           O
ATOM   1678  N   GLY A 112      51.490  57.483  37.318  1.00  0.00           N
ATOM   1679  H   GLY A 112      51.322  57.013  36.437  1.00  0.00           H
ATOM   1680  CA  GLY A 112      52.065  58.868  37.281  1.00  0.00           C
ATOM   1681  HA1 GLY A 112      52.669  58.969  36.383  1.00  0.00           H
ATOM   1682  HA2 GLY A 112      52.698  59.055  38.148  1.00  0.00           H
ATOM   1683  C   GLY A 112      51.183  60.084  37.076  1.00  0.00           C
ATOM   1684  O   GLY A 112      51.509  61.078  36.406  1.00  0.00           O
ATOM   1685  N   ASP A 113      49.943  60.059  37.571  1.00  0.00           N
ATOM   1686  H   ASP A 113      49.765  59.268  38.182  1.00  0.00           H
ATOM   1687  CA  ASP A 113      48.969  61.138  37.568  1.00  0.00           C
ATOM   1688  HA  ASP A 113      49.511  62.047  37.306  1.00  0.00           H
ATOM   1689  CB  ASP A 113      47.930  60.935  36.487  1.00  0.00           C
ATOM   1690  HB1 ASP A 113      47.240  60.197  36.877  1.00  0.00           H
ATOM   1691  HB2 ASP A 113      48.349  60.549  35.564  1.00  0.00           H
ATOM   1692  CG  ASP A 113      47.010  62.111  36.110  1.00  0.00           C
ATOM   1693  OD1 ASP A 113      47.165  62.709  35.027  1.00  0.00           O
ATOM   1694  OD2 ASP A 113      46.134  62.422  36.917  1.00  0.00           O
ATOM   1695  C   ASP A 113      48.375  61.316  38.976  1.00  0.00           C
ATOM   1696  O   ASP A 113      48.129  60.336  39.783  1.00  0.00           O
ATOM   1697  N   GLU A 114      48.003  62.542  39.378  1.00  0.00           N
ATOM   1698  H   GLU A 114      48.049  63.264  38.682  1.00  0.00           H
ATOM   1699  CA  GLU A 114      47.402  63.035  40.604  1.00  0.00           C
ATOM   1700  HA  GLU A 114      47.705  62.299  41.351  1.00  0.00           H
ATOM   1701  CB  GLU A 114      48.122  64.397  40.977  1.00  0.00           C
ATOM   1702  HB1 GLU A 114      49.168  64.200  40.707  1.00  0.00           H
ATOM   1703  HB2 GLU A 114      48.171  64.545  42.051  1.00  0.00           H
ATOM   1704  CG  GLU A 114      47.609  65.696  40.347  1.00  0.00           C
ATOM   1705  HG1 GLU A 114      46.573  65.788  40.663  1.00  0.00           H
ATOM   1706  HG2 GLU A 114      47.553  65.654  39.256  1.00  0.00           H
ATOM   1707  CD  GLU A 114      48.450  66.844  40.816  1.00  0.00           C
ATOM   1708  OE1 GLU A 114      47.950  67.611  41.641  1.00  0.00           O
ATOM   1709  OE2 GLU A 114      49.636  67.048  40.290  1.00  0.00           O
ATOM   1710  C   GLU A 114      45.842  63.123  40.610  1.00  0.00           C
ATOM   1711  O   GLU A 114      45.305  63.328  41.694  1.00  0.00           O
ATOM   1712  N   ASN A 115      45.157  62.906  39.479  1.00  0.00           N
ATOM   1713  H   ASN A 115      45.626  62.887  38.584  1.00  0.00           H
ATOM   1714  CA  ASN A 115      43.678  62.816  39.405  1.00  0.00           C
ATOM   1715  HA  ASN A 115      43.267  62.900  40.412  1.00  0.00           H
ATOM   1716  CB  ASN A 115      43.131  63.977  38.611  1.00  0.00           C
ATOM   1717  HB1 ASN A 115      42.060  63.891  38.405  1.00  0.00           H
ATOM   1718  HB2 ASN A 115      43.704  64.021  37.693  1.00  0.00           H
ATOM   1719  CG  ASN A 115      43.184  65.338  39.256  1.00  0.00           C
ATOM   1720  OD1 ASN A 115      42.301  65.907  39.903  1.00  0.00           O
ATOM   1721  ND2 ASN A 115      44.335  65.926  39.251  1.00  0.00           N
ATOM   1722 1HD2 ASN A 115      45.109  65.707  38.652  1.00  0.00           H
ATOM   1723 2HD2 ASN A 115      44.207  66.919  39.382  1.00  0.00           H
ATOM   1724  C   ASN A 115      43.160  61.402  38.903  1.00  0.00           C
ATOM   1725  O   ASN A 115      42.058  61.059  39.312  1.00  0.00           O
ATOM   1726  N   ALA A 116      43.966  60.552  38.284  1.00  0.00           N
ATOM   1727  H   ALA A 116      44.851  60.945  37.992  1.00  0.00           H
ATOM   1728  CA  ALA A 116      43.776  59.120  38.157  1.00  0.00           C
ATOM   1729  HA  ALA A 116      42.759  58.948  37.802  1.00  0.00           H
ATOM   1730  CB  ALA A 116      44.853  58.569  37.196  1.00  0.00           C
ATOM   1731  HB1 ALA A 116      44.935  59.201  36.308  1.00  0.00           H
ATOM   1732  HB2 ALA A 116      45.779  58.600  37.770  1.00  0.00           H
ATOM   1733  HB3 ALA A 116      44.621  57.530  36.969  1.00  0.00           H
ATOM   1734  C   ALA A 116      43.876  58.314  39.409  1.00  0.00           C
ATOM   1735  O   ALA A 116      44.724  58.570  40.228  1.00  0.00           O
ATOM   1736  N   THR A 117      42.888  57.448  39.545  1.00  0.00           N
ATOM   1737  H   THR A 117      42.105  57.467  38.917  1.00  0.00           H
ATOM   1738  CA  THR A 117      42.696  56.479  40.600  1.00  0.00           C
ATOM   1739  HA  THR A 117      43.537  56.217  41.246  1.00  0.00           H
ATOM   1740  CB  THR A 117      41.668  56.993  41.555  1.00  0.00           C
ATOM   1741  HB  THR A 117      41.322  56.320  42.340  1.00  0.00           H
ATOM   1742  CG2 THR A 117      42.223  58.231  42.218  1.00  0.00           C
ATOM   1743 1HG2 THR A 117      43.187  58.060  42.706  1.00  0.00           H
ATOM   1744 2HG2 THR A 117      42.315  59.138  41.620  1.00  0.00           H
ATOM   1745 3HG2 THR A 117      41.552  58.513  43.031  1.00  0.00           H
ATOM   1746  OG1 THR A 117      40.525  57.383  40.946  1.00  0.00           O
ATOM   1747  HG1 THR A 117      39.802  56.946  41.393  1.00  0.00           H
ATOM   1748  C   THR A 117      42.160  55.166  40.062  1.00  0.00           C
ATOM   1749  O   THR A 117      41.472  55.137  39.058  1.00  0.00           O
ATOM   1750  N   LEU A 118      42.602  54.065  40.664  1.00  0.00           N
ATOM   1751  H   LEU A 118      43.205  54.154  41.465  1.00  0.00           H
ATOM   1752  CA  LEU A 118      42.042  52.786  40.245  1.00  0.00           C
ATOM   1753  HA  LEU A 118      41.015  52.901  39.903  1.00  0.00           H
ATOM   1754  CB  LEU A 118      43.085  52.340  39.141  1.00  0.00           C
ATOM   1755  HB1 LEU A 118      44.084  52.307  39.555  1.00  0.00           H
ATOM   1756  HB2 LEU A 118      42.902  53.044  38.314  1.00  0.00           H
ATOM   1757  CG  LEU A 118      42.836  50.899  38.583  1.00  0.00           C
ATOM   1758  HG  LEU A 118      42.904  50.104  39.338  1.00  0.00           H
ATOM   1759  CD1 LEU A 118      41.553  50.805  37.691  1.00  0.00           C
ATOM   1760 1HD1 LEU A 118      40.641  50.922  38.278  1.00  0.00           H
ATOM   1761 2HD1 LEU A 118      41.531  51.625  36.973  1.00  0.00           H
ATOM   1762 3HD1 LEU A 118      41.483  49.780  37.331  1.00  0.00           H
ATOM   1763  CD2 LEU A 118      44.060  50.697  37.643  1.00  0.00           C
ATOM   1764 1HD2 LEU A 118      44.043  51.439  36.848  1.00  0.00           H
ATOM   1765 2HD2 LEU A 118      45.010  50.932  38.105  1.00  0.00           H
ATOM   1766 3HD2 LEU A 118      44.130  49.679  37.254  1.00  0.00           H
ATOM   1767  C   LEU A 118      42.001  51.818  41.448  1.00  0.00           C
ATOM   1768  O   LEU A 118      42.822  51.860  42.353  1.00  0.00           O
ATOM   1769  N   ASP A 119      41.048  50.862  41.393  1.00  0.00           N
ATOM   1770  H   ASP A 119      40.370  50.950  40.648  1.00  0.00           H
ATOM   1771  CA  ASP A 119      40.968  49.567  42.032  1.00  0.00           C
ATOM   1772  HA  ASP A 119      41.870  49.450  42.636  1.00  0.00           H
ATOM   1773  CB  ASP A 119      39.791  49.501  43.054  1.00  0.00           C
ATOM   1774  HB1 ASP A 119      39.823  48.525  43.539  1.00  0.00           H
ATOM   1775  HB2 ASP A 119      38.876  49.514  42.460  1.00  0.00           H
ATOM   1776  CG  ASP A 119      39.570  50.486  44.147  1.00  0.00           C
ATOM   1777  OD1 ASP A 119      38.743  50.262  45.091  1.00  0.00           O
ATOM   1778  OD2 ASP A 119      40.307  51.485  44.222  1.00  0.00           O
ATOM   1779  C   ASP A 119      40.928  48.452  41.000  1.00  0.00           C
ATOM   1780  O   ASP A 119      40.409  48.542  39.905  1.00  0.00           O
ATOM   1781  N   GLY A 120      41.534  47.337  41.326  1.00  0.00           N
ATOM   1782  H   GLY A 120      42.104  47.327  42.162  1.00  0.00           H
ATOM   1783  CA  GLY A 120      41.603  46.183  40.401  1.00  0.00           C
ATOM   1784  HA1 GLY A 120      42.353  45.438  40.688  1.00  0.00           H
ATOM   1785  HA2 GLY A 120      42.010  46.636  39.501  1.00  0.00           H
ATOM   1786  C   GLY A 120      40.307  45.439  40.158  1.00  0.00           C
ATOM   1787  O   GLY A 120      40.216  44.696  39.181  1.00  0.00           O
ATOM   1788  N   THR A 121      39.304  45.731  41.026  1.00  0.00           N
ATOM   1789  H   THR A 121      39.519  46.187  41.899  1.00  0.00           H
ATOM   1790  CA  THR A 121      37.919  45.264  40.909  1.00  0.00           C
ATOM   1791  HA  THR A 121      37.890  44.225  40.595  1.00  0.00           H
ATOM   1792  CB  THR A 121      37.240  45.193  42.256  1.00  0.00           C
ATOM   1793  HB  THR A 121      36.164  45.163  42.098  1.00  0.00           H
ATOM   1794  CG2 THR A 121      37.557  43.865  42.985  1.00  0.00           C
ATOM   1795 1HG2 THR A 121      37.462  44.027  44.057  1.00  0.00           H
ATOM   1796 2HG2 THR A 121      36.872  43.122  42.568  1.00  0.00           H
ATOM   1797 3HG2 THR A 121      38.558  43.500  42.740  1.00  0.00           H
ATOM   1798  OG1 THR A 121      37.567  46.333  43.049  1.00  0.00           O
ATOM   1799  HG1 THR A 121      38.501  46.218  43.252  1.00  0.00           H
ATOM   1800  C   THR A 121      36.984  46.094  39.989  1.00  0.00           C
ATOM   1801  O   THR A 121      35.973  45.663  39.526  1.00  0.00           O
ATOM   1802  N   ASP A 122      37.480  47.277  39.582  1.00  0.00           N
ATOM   1803  H   ASP A 122      38.444  47.506  39.824  1.00  0.00           H
ATOM   1804  CA  ASP A 122      36.776  48.130  38.569  1.00  0.00           C
ATOM   1805  HA  ASP A 122      35.687  48.119  38.581  1.00  0.00           H
ATOM   1806  CB  ASP A 122      37.089  49.616  38.902  1.00  0.00           C
ATOM   1807  HB1 ASP A 122      36.994  50.243  38.025  1.00  0.00           H
ATOM   1808  HB2 ASP A 122      38.094  49.629  39.321  1.00  0.00           H
ATOM   1809  CG  ASP A 122      36.167  50.178  40.038  1.00  0.00           C
ATOM   1810  OD1 ASP A 122      34.935  49.938  40.027  1.00  0.00           O
ATOM   1811  OD2 ASP A 122      36.698  50.966  40.840  1.00  0.00           O
ATOM   1812  C   ASP A 122      37.222  47.757  37.188  1.00  0.00           C
ATOM   1813  O   ASP A 122      37.172  48.605  36.280  1.00  0.00           O
ATOM   1814  N   VAL A 123      37.486  46.555  36.882  1.00  0.00           N
ATOM   1815  H   VAL A 123      37.427  45.865  37.621  1.00  0.00           H
ATOM   1816  CA  VAL A 123      38.263  46.086  35.692  1.00  0.00           C
ATOM   1817  HA  VAL A 123      38.049  46.753  34.860  1.00  0.00           H
ATOM   1818  CB  VAL A 123      39.790  46.175  35.927  1.00  0.00           C
ATOM   1819  HB  VAL A 123      40.084  45.480  36.713  1.00  0.00           H
ATOM   1820  CG1 VAL A 123      40.560  45.706  34.731  1.00  0.00           C
ATOM   1821 1HG1 VAL A 123      40.524  44.620  34.619  1.00  0.00           H
ATOM   1822 2HG1 VAL A 123      40.179  46.099  33.782  1.00  0.00           H
ATOM   1823 3HG1 VAL A 123      41.585  46.050  34.729  1.00  0.00           H
ATOM   1824  CG2 VAL A 123      40.363  47.564  36.271  1.00  0.00           C
ATOM   1825 1HG2 VAL A 123      41.444  47.458  36.374  1.00  0.00           H
ATOM   1826 2HG2 VAL A 123      40.167  48.245  35.432  1.00  0.00           H
ATOM   1827 3HG2 VAL A 123      39.983  47.899  37.231  1.00  0.00           H
ATOM   1828  C   VAL A 123      37.823  44.663  35.190  1.00  0.00           C
ATOM   1829  O   VAL A 123      38.006  43.681  35.888  1.00  0.00           O
ATOM   1830  N   LEU A 124      37.505  44.566  33.934  1.00  0.00           N
ATOM   1831  H   LEU A 124      37.412  45.473  33.514  1.00  0.00           H
ATOM   1832  CA  LEU A 124      37.205  43.361  33.163  1.00  0.00           C
ATOM   1833  HA  LEU A 124      37.484  42.473  33.720  1.00  0.00           H
ATOM   1834  CB  LEU A 124      35.734  43.265  32.892  1.00  0.00           C
ATOM   1835  HB1 LEU A 124      35.551  42.514  32.106  1.00  0.00           H
ATOM   1836  HB2 LEU A 124      35.361  44.197  32.461  1.00  0.00           H
ATOM   1837  CG  LEU A 124      34.892  42.907  34.119  1.00  0.00           C
ATOM   1838  HG  LEU A 124      35.152  43.673  34.858  1.00  0.00           H
ATOM   1839  CD1 LEU A 124      33.401  42.844  33.837  1.00  0.00           C
ATOM   1840 1HD1 LEU A 124      33.046  42.192  33.044  1.00  0.00           H
ATOM   1841 2HD1 LEU A 124      32.843  42.513  34.719  1.00  0.00           H
ATOM   1842 3HD1 LEU A 124      33.168  43.891  33.633  1.00  0.00           H
ATOM   1843  CD2 LEU A 124      35.369  41.470  34.555  1.00  0.00           C
ATOM   1844 1HD2 LEU A 124      35.530  40.803  33.706  1.00  0.00           H
ATOM   1845 2HD2 LEU A 124      36.316  41.634  35.060  1.00  0.00           H
ATOM   1846 3HD2 LEU A 124      34.708  41.015  35.291  1.00  0.00           H
ATOM   1847  C   LEU A 124      37.916  43.359  31.847  1.00  0.00           C
ATOM   1848  O   LEU A 124      38.309  44.423  31.279  1.00  0.00           O
ATOM   1849  N   PHE A 125      38.187  42.184  31.264  1.00  0.00           N
ATOM   1850  H   PHE A 125      37.855  41.353  31.734  1.00  0.00           H
ATOM   1851  CA  PHE A 125      38.951  41.990  30.030  1.00  0.00           C
ATOM   1852  HA  PHE A 125      38.655  42.802  29.360  1.00  0.00           H
ATOM   1853  CB  PHE A 125      40.462  41.958  30.391  1.00  0.00           C
ATOM   1854  HB1 PHE A 125      40.756  41.290  31.189  1.00  0.00           H
ATOM   1855  HB2 PHE A 125      40.707  42.941  30.813  1.00  0.00           H
ATOM   1856  CG  PHE A 125      41.341  41.642  29.205  1.00  0.00           C
ATOM   1857  CD1 PHE A 125      41.410  42.568  28.129  1.00  0.00           C
ATOM   1858  HD1 PHE A 125      40.891  43.498  28.268  1.00  0.00           H
ATOM   1859  CE1 PHE A 125      42.096  42.300  26.935  1.00  0.00           C
ATOM   1860  HE1 PHE A 125      42.157  43.079  26.199  1.00  0.00           H
ATOM   1861  CZ  PHE A 125      42.746  41.096  26.838  1.00  0.00           C
ATOM   1862  HZ  PHE A 125      43.190  40.858  25.886  1.00  0.00           H
ATOM   1863  CE2 PHE A 125      42.742  40.169  27.898  1.00  0.00           C
ATOM   1864  HE2 PHE A 125      43.107  39.156  27.812  1.00  0.00           H
ATOM   1865  CD2 PHE A 125      42.105  40.477  29.139  1.00  0.00           C
ATOM   1866  HD2 PHE A 125      42.024  39.752  29.940  1.00  0.00           H
ATOM   1867  C   PHE A 125      38.486  40.755  29.162  1.00  0.00           C
ATOM   1868  O   PHE A 125      38.470  39.585  29.554  1.00  0.00           O
ATOM   1869  N   THR A 126      38.166  41.075  27.944  1.00  0.00           N
ATOM   1870  H   THR A 126      38.215  42.015  27.584  1.00  0.00           H
ATOM   1871  CA  THR A 126      37.558  40.079  26.973  1.00  0.00           C
ATOM   1872  HA  THR A 126      36.824  39.558  27.584  1.00  0.00           H
ATOM   1873  CB  THR A 126      36.812  40.788  25.883  1.00  0.00           C
ATOM   1874  HB  THR A 126      36.282  40.064  25.263  1.00  0.00           H
ATOM   1875  CG2 THR A 126      35.747  41.814  26.279  1.00  0.00           C
ATOM   1876 1HG2 THR A 126      36.121  42.767  26.657  1.00  0.00           H
ATOM   1877 2HG2 THR A 126      35.009  41.955  25.491  1.00  0.00           H
ATOM   1878 3HG2 THR A 126      35.062  41.457  27.050  1.00  0.00           H
ATOM   1879  OG1 THR A 126      37.676  41.520  25.189  1.00  0.00           O
ATOM   1880  HG1 THR A 126      37.181  41.980  24.513  1.00  0.00           H
ATOM   1881  C   THR A 126      38.448  39.087  26.282  1.00  0.00           C
ATOM   1882  O   THR A 126      38.007  38.278  25.514  1.00  0.00           O
ATOM   1883  N   GLY A 127      39.759  39.234  26.334  1.00  0.00           N
ATOM   1884  H   GLY A 127      40.015  39.652  27.223  1.00  0.00           H
ATOM   1885  CA  GLY A 127      40.788  38.805  25.369  1.00  0.00           C
ATOM   1886  HA1 GLY A 127      40.515  37.855  24.901  1.00  0.00           H
ATOM   1887  HA2 GLY A 127      41.627  38.566  26.014  1.00  0.00           H
ATOM   1888  C   GLY A 127      41.267  39.857  24.320  1.00  0.00           C
ATOM   1889  O   GLY A 127      42.384  39.681  23.774  1.00  0.00           O
ATOM   1890  N   ARG A 128      40.473  40.894  24.088  1.00  0.00           N
ATOM   1891  H   ARG A 128      39.564  40.850  24.532  1.00  0.00           H
ATOM   1892  CA  ARG A 128      40.639  41.925  23.059  1.00  0.00           C
ATOM   1893  HA  ARG A 128      41.647  41.846  22.650  1.00  0.00           H
ATOM   1894  CB  ARG A 128      39.566  41.766  21.904  1.00  0.00           C
ATOM   1895  HB1 ARG A 128      38.630  42.227  22.232  1.00  0.00           H
ATOM   1896  HB2 ARG A 128      39.415  40.690  21.773  1.00  0.00           H
ATOM   1897  CG  ARG A 128      39.987  42.396  20.559  1.00  0.00           C
ATOM   1898  HG1 ARG A 128      40.892  41.842  20.308  1.00  0.00           H
ATOM   1899  HG2 ARG A 128      40.364  43.409  20.707  1.00  0.00           H
ATOM   1900  CD  ARG A 128      38.957  42.252  19.492  1.00  0.00           C
ATOM   1901  HD1 ARG A 128      38.603  41.234  19.396  1.00  0.00           H
ATOM   1902  HD2 ARG A 128      39.291  42.604  18.518  1.00  0.00           H
ATOM   1903  NE  ARG A 128      37.758  43.112  19.862  1.00  0.00           N
ATOM   1904  HE  ARG A 128      37.749  43.494  20.793  1.00  0.00           H
ATOM   1905  CZ  ARG A 128      36.769  43.440  19.043  1.00  0.00           C
ATOM   1906  NH1 ARG A 128      35.752  44.011  19.555  1.00  0.00           N
ATOM   1907 1HH1 ARG A 128      35.833  44.486  20.445  1.00  0.00           H
ATOM   1908 2HH1 ARG A 128      34.900  44.034  19.025  1.00  0.00           H
ATOM   1909  NH2 ARG A 128      36.777  43.175  17.724  1.00  0.00           N
ATOM   1910 1HH2 ARG A 128      37.459  42.574  17.277  1.00  0.00           H
ATOM   1911 2HH2 ARG A 128      36.048  43.493  17.096  1.00  0.00           H
ATOM   1912  C   ARG A 128      40.705  43.312  23.669  1.00  0.00           C
ATOM   1913  O   ARG A 128      41.655  44.074  23.417  1.00  0.00           O
ATOM   1914  N   GLU A 129      39.671  43.659  24.459  1.00  0.00           N
ATOM   1915  H   GLU A 129      38.947  42.980  24.649  1.00  0.00           H
ATOM   1916  CA  GLU A 129      39.487  45.015  25.077  1.00  0.00           C
ATOM   1917  HA  GLU A 129      40.458  45.511  25.031  1.00  0.00           H
ATOM   1918  CB  GLU A 129      38.423  45.788  24.287  1.00  0.00           C
ATOM   1919  HB1 GLU A 129      38.785  45.822  23.264  1.00  0.00           H
ATOM   1920  HB2 GLU A 129      38.578  46.797  24.688  1.00  0.00           H
ATOM   1921  CG  GLU A 129      36.925  45.327  24.274  1.00  0.00           C
ATOM   1922  HG1 GLU A 129      36.352  46.250  24.148  1.00  0.00           H
ATOM   1923  HG2 GLU A 129      36.604  44.840  25.199  1.00  0.00           H
ATOM   1924  CD  GLU A 129      36.659  44.313  23.127  1.00  0.00           C
ATOM   1925  OE1 GLU A 129      36.658  43.076  23.397  1.00  0.00           O
ATOM   1926  OE2 GLU A 129      36.610  44.707  21.936  1.00  0.00           O
ATOM   1927  C   GLU A 129      39.186  44.967  26.609  1.00  0.00           C
ATOM   1928  O   GLU A 129      38.480  44.009  26.995  1.00  0.00           O
ATOM   1929  N   PHE A 130      39.614  45.938  27.408  1.00  0.00           N
ATOM   1930  H   PHE A 130      40.170  46.718  27.064  1.00  0.00           H
ATOM   1931  CA  PHE A 130      39.181  46.093  28.810  1.00  0.00           C
ATOM   1932  HA  PHE A 130      39.163  45.118  29.294  1.00  0.00           H
ATOM   1933  CB  PHE A 130      40.209  46.933  29.541  1.00  0.00           C
ATOM   1934  HB1 PHE A 130      39.726  47.217  30.473  1.00  0.00           H
ATOM   1935  HB2 PHE A 130      40.336  47.857  28.978  1.00  0.00           H
ATOM   1936  CG  PHE A 130      41.558  46.287  29.801  1.00  0.00           C
ATOM   1937  CD1 PHE A 130      42.548  46.123  28.778  1.00  0.00           C
ATOM   1938  HD1 PHE A 130      42.351  46.417  27.760  1.00  0.00           H
ATOM   1939  CE1 PHE A 130      43.793  45.526  29.064  1.00  0.00           C
ATOM   1940  HE1 PHE A 130      44.511  45.471  28.264  1.00  0.00           H
ATOM   1941  CZ  PHE A 130      44.048  45.143  30.383  1.00  0.00           C
ATOM   1942  HZ  PHE A 130      44.945  44.636  30.719  1.00  0.00           H
ATOM   1943  CE2 PHE A 130      43.115  45.356  31.426  1.00  0.00           C
ATOM   1944  HE2 PHE A 130      43.364  44.988  32.405  1.00  0.00           H
ATOM   1945  CD2 PHE A 130      41.840  45.873  31.091  1.00  0.00           C
ATOM   1946  HD2 PHE A 130      41.204  45.980  31.959  1.00  0.00           H
ATOM   1947  C   PHE A 130      37.820  46.847  28.854  1.00  0.00           C
ATOM   1948  O   PHE A 130      37.538  47.698  28.021  1.00  0.00           O
ATOM   1949  N   PHE A 131      37.125  46.640  29.919  1.00  0.00           N
ATOM   1950  H   PHE A 131      37.458  45.941  30.564  1.00  0.00           H
ATOM   1951  CA  PHE A 131      36.052  47.496  30.359  1.00  0.00           C
ATOM   1952  HA  PHE A 131      36.108  48.449  29.847  1.00  0.00           H
ATOM   1953  CB  PHE A 131      34.652  46.891  30.037  1.00  0.00           C
ATOM   1954  HB1 PHE A 131      33.923  47.557  30.504  1.00  0.00           H
ATOM   1955  HB2 PHE A 131      34.596  45.914  30.520  1.00  0.00           H
ATOM   1956  CG  PHE A 131      34.327  46.735  28.560  1.00  0.00           C
ATOM   1957  CD1 PHE A 131      34.212  45.396  28.113  1.00  0.00           C
ATOM   1958  HD1 PHE A 131      34.247  44.594  28.830  1.00  0.00           H
ATOM   1959  CE1 PHE A 131      33.961  45.154  26.743  1.00  0.00           C
ATOM   1960  HE1 PHE A 131      33.836  44.181  26.287  1.00  0.00           H
ATOM   1961  CZ  PHE A 131      33.806  46.277  25.919  1.00  0.00           C
ATOM   1962  HZ  PHE A 131      33.693  46.055  24.867  1.00  0.00           H
ATOM   1963  CE2 PHE A 131      33.853  47.579  26.420  1.00  0.00           C
ATOM   1964  HE2 PHE A 131      33.771  48.370  25.699  1.00  0.00           H
ATOM   1965  CD2 PHE A 131      34.110  47.847  27.749  1.00  0.00           C
ATOM   1966  HD2 PHE A 131      33.980  48.861  28.116  1.00  0.00           H
ATOM   1967  C   PHE A 131      36.371  47.846  31.792  1.00  0.00           C
ATOM   1968  O   PHE A 131      36.714  46.957  32.600  1.00  0.00           O
ATOM   1969  N   VAL A 132      36.230  49.149  32.096  1.00  0.00           N
ATOM   1970  H   VAL A 132      35.971  49.707  31.297  1.00  0.00           H
ATOM   1971  CA  VAL A 132      36.730  49.817  33.230  1.00  0.00           C
ATOM   1972  HA  VAL A 132      36.966  49.003  33.909  1.00  0.00           H
ATOM   1973  CB  VAL A 132      37.981  50.669  32.904  1.00  0.00           C
ATOM   1974  HB  VAL A 132      37.713  51.548  32.304  1.00  0.00           H
ATOM   1975  CG1 VAL A 132      38.700  51.067  34.274  1.00  0.00           C
ATOM   1976 1HG1 VAL A 132      38.009  51.646  34.876  1.00  0.00           H
ATOM   1977 2HG1 VAL A 132      38.905  50.152  34.828  1.00  0.00           H
ATOM   1978 3HG1 VAL A 132      39.534  51.762  34.217  1.00  0.00           H
ATOM   1979  CG2 VAL A 132      39.076  49.988  32.044  1.00  0.00           C
ATOM   1980 1HG2 VAL A 132      38.732  49.607  31.083  1.00  0.00           H
ATOM   1981 2HG2 VAL A 132      39.986  50.547  31.845  1.00  0.00           H
ATOM   1982 3HG2 VAL A 132      39.461  49.161  32.654  1.00  0.00           H
ATOM   1983  C   VAL A 132      35.645  50.717  33.899  1.00  0.00           C
ATOM   1984  O   VAL A 132      34.996  51.471  33.191  1.00  0.00           O
ATOM   1985  N   GLY A 133      35.370  50.649  35.214  1.00  0.00           N
ATOM   1986  H   GLY A 133      35.852  49.994  35.814  1.00  0.00           H
ATOM   1987  CA  GLY A 133      34.273  51.402  35.818  1.00  0.00           C
ATOM   1988  HA1 GLY A 133      33.912  50.930  36.727  1.00  0.00           H
ATOM   1989  HA2 GLY A 133      33.408  51.255  35.166  1.00  0.00           H
ATOM   1990  C   GLY A 133      34.431  52.921  36.053  1.00  0.00           C
ATOM   1991  O   GLY A 133      35.317  53.296  36.783  1.00  0.00           O
ATOM   1992  N   LEU A 134      33.486  53.702  35.542  1.00  0.00           N
ATOM   1993  H   LEU A 134      32.808  53.327  34.891  1.00  0.00           H
ATOM   1994  CA  LEU A 134      33.162  55.044  35.985  1.00  0.00           C
ATOM   1995  HA  LEU A 134      34.056  55.645  36.115  1.00  0.00           H
ATOM   1996  CB  LEU A 134      32.290  55.688  34.929  1.00  0.00           C
ATOM   1997  HB1 LEU A 134      32.026  56.706  35.222  1.00  0.00           H
ATOM   1998  HB2 LEU A 134      31.363  55.163  34.720  1.00  0.00           H
ATOM   1999  CG  LEU A 134      33.051  55.876  33.565  1.00  0.00           C
ATOM   2000  HG  LEU A 134      33.270  54.933  33.051  1.00  0.00           H
ATOM   2001  CD1 LEU A 134      32.027  56.573  32.593  1.00  0.00           C
ATOM   2002 1HD1 LEU A 134      31.988  57.644  32.781  1.00  0.00           H
ATOM   2003 2HD1 LEU A 134      32.352  56.309  31.582  1.00  0.00           H
ATOM   2004 3HD1 LEU A 134      31.015  56.209  32.768  1.00  0.00           H
ATOM   2005  CD2 LEU A 134      34.343  56.640  33.747  1.00  0.00           C
ATOM   2006 1HD2 LEU A 134      34.141  57.562  34.275  1.00  0.00           H
ATOM   2007 2HD2 LEU A 134      35.050  55.981  34.266  1.00  0.00           H
ATOM   2008 3HD2 LEU A 134      34.868  56.856  32.808  1.00  0.00           H
ATOM   2009  C   LEU A 134      32.436  54.961  37.327  1.00  0.00           C
ATOM   2010  O   LEU A 134      31.279  55.277  37.466  1.00  0.00           O
ATOM   2011  N   SER A 135      33.263  54.529  38.384  1.00  0.00           N
ATOM   2012  H   SER A 135      34.180  54.237  38.076  1.00  0.00           H
ATOM   2013  CA  SER A 135      32.794  54.020  39.696  1.00  0.00           C
ATOM   2014  HA  SER A 135      31.781  53.624  39.609  1.00  0.00           H
ATOM   2015  CB  SER A 135      33.600  52.783  39.965  1.00  0.00           C
ATOM   2016  HB1 SER A 135      33.184  52.376  40.887  1.00  0.00           H
ATOM   2017  HB2 SER A 135      34.657  53.048  40.058  1.00  0.00           H
ATOM   2018  OG  SER A 135      33.436  51.883  38.966  1.00  0.00           O
ATOM   2019  HG  SER A 135      33.988  51.139  39.240  1.00  0.00           H
ATOM   2020  C   SER A 135      32.900  55.013  40.879  1.00  0.00           C
ATOM   2021  O   SER A 135      33.094  56.223  40.693  1.00  0.00           O
ATOM   2022  N   LYS A 136      32.762  54.519  42.088  1.00  0.00           N
ATOM   2023  H   LYS A 136      32.504  53.546  42.108  1.00  0.00           H
ATOM   2024  CA  LYS A 136      32.844  55.280  43.342  1.00  0.00           C
ATOM   2025  HA  LYS A 136      32.174  56.140  43.245  1.00  0.00           H
ATOM   2026  CB  LYS A 136      32.460  54.423  44.570  1.00  0.00           C
ATOM   2027  HB1 LYS A 136      33.235  53.695  44.808  1.00  0.00           H
ATOM   2028  HB2 LYS A 136      31.558  53.858  44.335  1.00  0.00           H
ATOM   2029  CG  LYS A 136      32.236  55.362  45.735  1.00  0.00           C
ATOM   2030  HG1 LYS A 136      31.453  56.089  45.491  1.00  0.00           H
ATOM   2031  HG2 LYS A 136      33.121  55.985  45.859  1.00  0.00           H
ATOM   2032  CD  LYS A 136      32.048  54.598  47.016  1.00  0.00           C
ATOM   2033  HD1 LYS A 136      32.271  55.276  47.840  1.00  0.00           H
ATOM   2034  HD2 LYS A 136      32.829  53.833  47.062  1.00  0.00           H
ATOM   2035  CE  LYS A 136      30.662  53.943  47.140  1.00  0.00           C
ATOM   2036  HE1 LYS A 136      30.518  53.173  46.386  1.00  0.00           H
ATOM   2037  HE2 LYS A 136      29.949  54.754  47.006  1.00  0.00           H
ATOM   2038  NZ  LYS A 136      30.413  53.357  48.459  1.00  0.00           N
ATOM   2039  HZ1 LYS A 136      31.039  52.559  48.492  1.00  0.00           H
ATOM   2040  HZ2 LYS A 136      30.598  53.894  49.297  1.00  0.00           H
ATOM   2041  HZ3 LYS A 136      29.569  52.807  48.562  1.00  0.00           H
ATOM   2042  C   LYS A 136      34.226  55.922  43.476  1.00  0.00           C
ATOM   2043  O   LYS A 136      34.307  57.135  43.678  1.00  0.00           O
ATOM   2044  N   TRP A 137      35.296  55.140  43.237  1.00  0.00           N
ATOM   2045  H   TRP A 137      35.147  54.151  43.126  1.00  0.00           H
ATOM   2046  CA  TRP A 137      36.652  55.633  43.371  1.00  0.00           C
ATOM   2047  HA  TRP A 137      36.632  56.642  43.795  1.00  0.00           H
ATOM   2048  CB  TRP A 137      37.406  54.825  44.414  1.00  0.00           C
ATOM   2049  HB1 TRP A 137      38.408  55.244  44.417  1.00  0.00           H
ATOM   2050  HB2 TRP A 137      37.533  53.798  44.067  1.00  0.00           H
ATOM   2051  CG  TRP A 137      36.795  54.997  45.826  1.00  0.00           C
ATOM   2052  CD1 TRP A 137      36.624  56.184  46.446  1.00  0.00           C
ATOM   2053  HD1 TRP A 137      36.873  57.181  46.106  1.00  0.00           H
ATOM   2054  NE1 TRP A 137      36.122  55.986  47.734  1.00  0.00           N
ATOM   2055  HE1 TRP A 137      36.001  56.707  48.420  1.00  0.00           H
ATOM   2056  CE2 TRP A 137      35.854  54.642  47.928  1.00  0.00           C
ATOM   2057  CZ2 TRP A 137      35.233  53.980  48.968  1.00  0.00           C
ATOM   2058  HZ2 TRP A 137      35.027  54.472  49.905  1.00  0.00           H
ATOM   2059  CH2 TRP A 137      34.881  52.659  48.790  1.00  0.00           C
ATOM   2060  HH2 TRP A 137      34.392  52.131  49.593  1.00  0.00           H
ATOM   2061  CZ3 TRP A 137      35.064  52.060  47.530  1.00  0.00           C
ATOM   2062  HZ3 TRP A 137      34.662  51.064  47.379  1.00  0.00           H
ATOM   2063  CE3 TRP A 137      35.690  52.744  46.466  1.00  0.00           C
ATOM   2064  HE3 TRP A 137      35.632  52.338  45.462  1.00  0.00           H
ATOM   2065  CD2 TRP A 137      36.154  54.037  46.701  1.00  0.00           C
ATOM   2066  C   TRP A 137      37.448  55.649  42.045  1.00  0.00           C
ATOM   2067  O   TRP A 137      38.297  56.569  41.868  1.00  0.00           O
ATOM   2068  N   THR A 138      37.257  54.662  41.168  1.00  0.00           N
ATOM   2069  H   THR A 138      36.650  53.873  41.354  1.00  0.00           H
ATOM   2070  CA  THR A 138      37.919  54.717  39.906  1.00  0.00           C
ATOM   2071  HA  THR A 138      38.908  55.172  39.905  1.00  0.00           H
ATOM   2072  CB  THR A 138      38.107  53.326  39.286  1.00  0.00           C
ATOM   2073  HB  THR A 138      37.136  52.882  39.059  1.00  0.00           H
ATOM   2074  CG2 THR A 138      38.902  53.225  37.975  1.00  0.00           C
ATOM   2075 1HG2 THR A 138      38.941  52.158  37.769  1.00  0.00           H
ATOM   2076 2HG2 THR A 138      38.344  53.758  37.195  1.00  0.00           H
ATOM   2077 3HG2 THR A 138      39.925  53.581  38.053  1.00  0.00           H
ATOM   2078  OG1 THR A 138      38.691  52.445  40.211  1.00  0.00           O
ATOM   2079  HG1 THR A 138      37.972  51.901  40.539  1.00  0.00           H
ATOM   2080  C   THR A 138      37.175  55.610  38.936  1.00  0.00           C
ATOM   2081  O   THR A 138      35.927  55.637  38.885  1.00  0.00           O
ATOM   2082  N   ASN A 139      37.930  56.338  38.059  1.00  0.00           N
ATOM   2083  H   ASN A 139      38.922  56.177  38.134  1.00  0.00           H
ATOM   2084  CA  ASN A 139      37.504  57.343  37.103  1.00  0.00           C
ATOM   2085  HA  ASN A 139      36.442  57.262  36.886  1.00  0.00           H
ATOM   2086  CB  ASN A 139      37.777  58.707  37.733  1.00  0.00           C
ATOM   2087  HB1 ASN A 139      37.292  58.902  38.692  1.00  0.00           H
ATOM   2088  HB2 ASN A 139      37.315  59.419  37.039  1.00  0.00           H
ATOM   2089  CG  ASN A 139      39.251  58.984  37.903  1.00  0.00           C
ATOM   2090  OD1 ASN A 139      40.143  58.249  37.640  1.00  0.00           O
ATOM   2091  ND2 ASN A 139      39.490  60.180  38.404  1.00  0.00           N
ATOM   2092 1HD2 ASN A 139      38.727  60.767  38.715  1.00  0.00           H
ATOM   2093 2HD2 ASN A 139      40.388  60.480  38.749  1.00  0.00           H
ATOM   2094  C   ASN A 139      38.193  57.163  35.722  1.00  0.00           C
ATOM   2095  O   ASN A 139      39.145  56.398  35.530  1.00  0.00           O
ATOM   2096  N   HIS A 140      37.724  58.005  34.803  1.00  0.00           N
ATOM   2097  H   HIS A 140      37.040  58.694  35.087  1.00  0.00           H
ATOM   2098  CA  HIS A 140      38.084  58.147  33.426  1.00  0.00           C
ATOM   2099  HA  HIS A 140      38.119  57.139  33.015  1.00  0.00           H
ATOM   2100  CB  HIS A 140      37.138  58.956  32.584  1.00  0.00           C
ATOM   2101  HB1 HIS A 140      37.128  59.948  33.028  1.00  0.00           H
ATOM   2102  HB2 HIS A 140      36.177  58.463  32.695  1.00  0.00           H
ATOM   2103  CG  HIS A 140      37.544  59.085  31.151  1.00  0.00           C
ATOM   2104  ND1 HIS A 140      38.248  60.202  30.689  1.00  0.00           N
ATOM   2105  CE1 HIS A 140      38.397  59.887  29.393  1.00  0.00           C
ATOM   2106  HE1 HIS A 140      38.938  60.465  28.664  1.00  0.00           H
ATOM   2107  NE2 HIS A 140      37.861  58.682  29.112  1.00  0.00           N
ATOM   2108  HE2 HIS A 140      37.774  58.352  28.166  1.00  0.00           H
ATOM   2109  CD2 HIS A 140      37.339  58.189  30.218  1.00  0.00           C
ATOM   2110  HD2 HIS A 140      36.753  57.279  30.234  1.00  0.00           H
ATOM   2111  C   HIS A 140      39.554  58.507  33.183  1.00  0.00           C
ATOM   2112  O   HIS A 140      40.195  57.697  32.555  1.00  0.00           O
ATOM   2113  N   ARG A 141      40.147  59.536  33.823  1.00  0.00           N
ATOM   2114  H   ARG A 141      39.519  60.264  34.130  1.00  0.00           H
ATOM   2115  CA  ARG A 141      41.639  59.598  33.868  1.00  0.00           C
ATOM   2116  HA  ARG A 141      41.908  59.747  32.821  1.00  0.00           H
ATOM   2117  CB  ARG A 141      42.005  60.826  34.683  1.00  0.00           C
ATOM   2118  HB1 ARG A 141      41.909  60.580  35.737  1.00  0.00           H
ATOM   2119  HB2 ARG A 141      41.309  61.610  34.359  1.00  0.00           H
ATOM   2120  CG  ARG A 141      43.408  61.410  34.531  1.00  0.00           C
ATOM   2121  HG1 ARG A 141      44.201  60.676  34.685  1.00  0.00           H
ATOM   2122  HG2 ARG A 141      43.463  62.119  35.350  1.00  0.00           H
ATOM   2123  CD  ARG A 141      43.610  62.019  33.155  1.00  0.00           C
ATOM   2124  HD1 ARG A 141      42.853  62.795  33.125  1.00  0.00           H
ATOM   2125  HD2 ARG A 141      43.518  61.191  32.455  1.00  0.00           H
ATOM   2126  NE  ARG A 141      44.938  62.563  33.128  1.00  0.00           N
ATOM   2127  HE  ARG A 141      45.426  62.701  34.002  1.00  0.00           H
ATOM   2128  CZ  ARG A 141      45.796  62.664  32.097  1.00  0.00           C
ATOM   2129  NH1 ARG A 141      45.473  62.441  30.859  1.00  0.00           N
ATOM   2130 1HH1 ARG A 141      44.529  62.205  30.610  1.00  0.00           H
ATOM   2131 2HH1 ARG A 141      46.178  62.622  30.161  1.00  0.00           H
ATOM   2132  NH2 ARG A 141      47.009  62.963  32.424  1.00  0.00           N
ATOM   2133 1HH2 ARG A 141      47.208  63.192  33.386  1.00  0.00           H
ATOM   2134 2HH2 ARG A 141      47.732  62.970  31.722  1.00  0.00           H
ATOM   2135  C   ARG A 141      42.412  58.431  34.359  1.00  0.00           C
ATOM   2136  O   ARG A 141      43.551  58.293  33.971  1.00  0.00           O
ATOM   2137  N   GLY A 142      41.819  57.622  35.253  1.00  0.00           N
ATOM   2138  H   GLY A 142      40.888  57.860  35.583  1.00  0.00           H
ATOM   2139  CA  GLY A 142      42.195  56.280  35.613  1.00  0.00           C
ATOM   2140  HA1 GLY A 142      41.502  55.896  36.364  1.00  0.00           H
ATOM   2141  HA2 GLY A 142      43.199  56.234  36.024  1.00  0.00           H
ATOM   2142  C   GLY A 142      42.305  55.215  34.473  1.00  0.00           C
ATOM   2143  O   GLY A 142      43.405  54.785  34.241  1.00  0.00           O
ATOM   2144  N   ALA A 143      41.240  55.027  33.626  1.00  0.00           N
ATOM   2145  H   ALA A 143      40.341  55.386  33.921  1.00  0.00           H
ATOM   2146  CA  ALA A 143      41.364  54.158  32.402  1.00  0.00           C
ATOM   2147  HA  ALA A 143      41.699  53.179  32.726  1.00  0.00           H
ATOM   2148  CB  ALA A 143      39.893  54.004  31.916  1.00  0.00           C
ATOM   2149  HB1 ALA A 143      40.001  53.590  30.916  1.00  0.00           H
ATOM   2150  HB2 ALA A 143      39.395  53.202  32.459  1.00  0.00           H
ATOM   2151  HB3 ALA A 143      39.297  54.912  31.898  1.00  0.00           H
ATOM   2152  C   ALA A 143      42.343  54.735  31.332  1.00  0.00           C
ATOM   2153  O   ALA A 143      42.888  53.964  30.579  1.00  0.00           O
ATOM   2154  N   GLU A 144      42.576  56.103  31.255  1.00  0.00           N
ATOM   2155  H   GLU A 144      41.978  56.703  31.806  1.00  0.00           H
ATOM   2156  CA  GLU A 144      43.815  56.584  30.463  1.00  0.00           C
ATOM   2157  HA  GLU A 144      43.704  56.450  29.384  1.00  0.00           H
ATOM   2158  CB  GLU A 144      43.905  58.182  30.630  1.00  0.00           C
ATOM   2159  HB1 GLU A 144      44.747  58.558  30.060  1.00  0.00           H
ATOM   2160  HB2 GLU A 144      43.975  58.491  31.677  1.00  0.00           H
ATOM   2161  CG  GLU A 144      42.603  58.811  30.095  1.00  0.00           C
ATOM   2162  HG1 GLU A 144      41.859  58.852  30.896  1.00  0.00           H
ATOM   2163  HG2 GLU A 144      42.069  58.161  29.409  1.00  0.00           H
ATOM   2164  CD  GLU A 144      42.785  60.094  29.303  1.00  0.00           C
ATOM   2165  OE1 GLU A 144      42.705  60.086  28.064  1.00  0.00           O
ATOM   2166  OE2 GLU A 144      42.879  61.148  29.961  1.00  0.00           O
ATOM   2167  C   GLU A 144      45.085  55.803  30.831  1.00  0.00           C
ATOM   2168  O   GLU A 144      45.913  55.517  29.922  1.00  0.00           O
ATOM   2169  N   ILE A 145      45.277  55.437  32.099  1.00  0.00           N
ATOM   2170  H   ILE A 145      44.538  55.727  32.727  1.00  0.00           H
ATOM   2171  CA  ILE A 145      46.595  54.762  32.588  1.00  0.00           C
ATOM   2172  HA  ILE A 145      47.449  55.153  32.034  1.00  0.00           H
ATOM   2173  CB  ILE A 145      46.856  54.973  34.106  1.00  0.00           C
ATOM   2174  HB  ILE A 145      46.254  54.293  34.715  1.00  0.00           H
ATOM   2175  CG2 ILE A 145      48.313  54.690  34.449  1.00  0.00           C
ATOM   2176 1HG2 ILE A 145      48.406  53.620  34.588  1.00  0.00           H
ATOM   2177 2HG2 ILE A 145      48.990  54.942  33.636  1.00  0.00           H
ATOM   2178 3HG2 ILE A 145      48.673  55.159  35.365  1.00  0.00           H
ATOM   2179  CG1 ILE A 145      46.424  56.373  34.594  1.00  0.00           C
ATOM   2180 1HG1 ILE A 145      46.571  56.428  35.668  1.00  0.00           H
ATOM   2181 2HG1 ILE A 145      45.434  56.651  34.238  1.00  0.00           H
ATOM   2182  CD  ILE A 145      47.259  57.549  34.061  1.00  0.00           C
ATOM   2183  HD1 ILE A 145      48.232  57.463  34.545  1.00  0.00           H
ATOM   2184  HD2 ILE A 145      47.203  57.588  32.977  1.00  0.00           H
ATOM   2185  HD3 ILE A 145      46.868  58.457  34.520  1.00  0.00           H
ATOM   2186  C   ILE A 145      46.643  53.256  32.275  1.00  0.00           C
ATOM   2187  O   ILE A 145      47.638  52.557  32.214  1.00  0.00           O
ATOM   2188  N   VAL A 146      45.385  52.689  32.157  1.00  0.00           N
ATOM   2189  H   VAL A 146      44.608  53.335  32.149  1.00  0.00           H
ATOM   2190  CA  VAL A 146      45.095  51.225  31.652  1.00  0.00           C
ATOM   2191  HA  VAL A 146      45.703  50.432  32.083  1.00  0.00           H
ATOM   2192  CB  VAL A 146      43.652  50.784  31.854  1.00  0.00           C
ATOM   2193  HB  VAL A 146      42.937  51.411  31.333  1.00  0.00           H
ATOM   2194  CG1 VAL A 146      43.457  49.297  31.566  1.00  0.00           C
ATOM   2195 1HG1 VAL A 146      44.109  48.623  32.120  1.00  0.00           H
ATOM   2196 2HG1 VAL A 146      42.463  49.007  31.902  1.00  0.00           H
ATOM   2197 3HG1 VAL A 146      43.570  49.203  30.480  1.00  0.00           H
ATOM   2198  CG2 VAL A 146      43.271  50.931  33.321  1.00  0.00           C
ATOM   2199 1HG2 VAL A 146      43.946  50.433  34.019  1.00  0.00           H
ATOM   2200 2HG2 VAL A 146      43.201  51.993  33.548  1.00  0.00           H
ATOM   2201 3HG2 VAL A 146      42.305  50.466  33.499  1.00  0.00           H
ATOM   2202  C   VAL A 146      45.461  51.209  30.220  1.00  0.00           C
ATOM   2203  O   VAL A 146      46.417  50.469  29.958  1.00  0.00           O
ATOM   2204  N   ALA A 147      44.850  52.013  29.336  1.00  0.00           N
ATOM   2205  H   ALA A 147      44.180  52.661  29.717  1.00  0.00           H
ATOM   2206  CA  ALA A 147      45.336  52.242  27.953  1.00  0.00           C
ATOM   2207  HA  ALA A 147      45.082  51.377  27.328  1.00  0.00           H
ATOM   2208  CB  ALA A 147      44.511  53.480  27.488  1.00  0.00           C
ATOM   2209  HB1 ALA A 147      43.491  53.548  27.864  1.00  0.00           H
ATOM   2210  HB2 ALA A 147      44.996  54.388  27.829  1.00  0.00           H
ATOM   2211  HB3 ALA A 147      44.537  53.497  26.401  1.00  0.00           H
ATOM   2212  C   ALA A 147      46.831  52.468  27.775  1.00  0.00           C
ATOM   2213  O   ALA A 147      47.455  51.893  26.875  1.00  0.00           O
ATOM   2214  N   ASP A 148      47.474  53.293  28.547  1.00  0.00           N
ATOM   2215  H   ASP A 148      46.870  53.779  29.196  1.00  0.00           H
ATOM   2216  CA  ASP A 148      48.883  53.635  28.381  1.00  0.00           C
ATOM   2217  HA  ASP A 148      49.018  53.833  27.317  1.00  0.00           H
ATOM   2218  CB  ASP A 148      49.130  54.930  29.255  1.00  0.00           C
ATOM   2219  HB1 ASP A 148      48.979  54.572  30.275  1.00  0.00           H
ATOM   2220  HB2 ASP A 148      48.362  55.682  29.052  1.00  0.00           H
ATOM   2221  CG  ASP A 148      50.554  55.407  29.103  1.00  0.00           C
ATOM   2222  OD1 ASP A 148      51.262  55.213  30.091  1.00  0.00           O
ATOM   2223  OD2 ASP A 148      50.978  56.064  28.114  1.00  0.00           O
ATOM   2224  C   ASP A 148      49.756  52.520  28.823  1.00  0.00           C
ATOM   2225  O   ASP A 148      50.953  52.376  28.430  1.00  0.00           O
ATOM   2226  N   THR A 149      49.293  51.624  29.696  1.00  0.00           N
ATOM   2227  H   THR A 149      48.312  51.746  29.878  1.00  0.00           H
ATOM   2228  CA  THR A 149      50.022  50.476  30.285  1.00  0.00           C
ATOM   2229  HA  THR A 149      51.057  50.802  30.273  1.00  0.00           H
ATOM   2230  CB  THR A 149      49.659  50.224  31.850  1.00  0.00           C
ATOM   2231  HB  THR A 149      48.606  49.974  32.033  1.00  0.00           H
ATOM   2232  CG2 THR A 149      50.540  49.090  32.490  1.00  0.00           C
ATOM   2233 1HG2 THR A 149      51.554  49.342  32.182  1.00  0.00           H
ATOM   2234 2HG2 THR A 149      50.406  49.053  33.568  1.00  0.00           H
ATOM   2235 3HG2 THR A 149      50.333  48.109  32.070  1.00  0.00           H
ATOM   2236  OG1 THR A 149      49.817  51.390  32.655  1.00  0.00           O
ATOM   2237  HG1 THR A 149      48.995  51.876  32.608  1.00  0.00           H
ATOM   2238  C   THR A 149      49.839  49.195  29.458  1.00  0.00           C
ATOM   2239  O   THR A 149      50.757  48.354  29.331  1.00  0.00           O
ATOM   2240  N   PHE A 150      48.615  49.070  28.875  1.00  0.00           N
ATOM   2241  H   PHE A 150      47.990  49.808  29.179  1.00  0.00           H
ATOM   2242  CA  PHE A 150      48.290  47.854  28.088  1.00  0.00           C
ATOM   2243  HA  PHE A 150      49.177  47.253  27.927  1.00  0.00           H
ATOM   2244  CB  PHE A 150      47.175  47.133  28.835  1.00  0.00           C
ATOM   2245  HB1 PHE A 150      46.981  46.181  28.334  1.00  0.00           H
ATOM   2246  HB2 PHE A 150      46.295  47.778  28.841  1.00  0.00           H
ATOM   2247  CG  PHE A 150      47.411  46.854  30.339  1.00  0.00           C
ATOM   2248  CD1 PHE A 150      46.419  47.066  31.343  1.00  0.00           C
ATOM   2249  HD1 PHE A 150      45.486  47.496  31.012  1.00  0.00           H
ATOM   2250  CE1 PHE A 150      46.616  46.632  32.690  1.00  0.00           C
ATOM   2251  HE1 PHE A 150      45.861  46.769  33.448  1.00  0.00           H
ATOM   2252  CZ  PHE A 150      47.854  46.074  33.092  1.00  0.00           C
ATOM   2253  HZ  PHE A 150      47.987  45.841  34.133  1.00  0.00           H
ATOM   2254  CE2 PHE A 150      48.791  45.819  32.111  1.00  0.00           C
ATOM   2255  HE2 PHE A 150      49.731  45.346  32.343  1.00  0.00           H
ATOM   2256  CD2 PHE A 150      48.584  46.167  30.737  1.00  0.00           C
ATOM   2257  HD2 PHE A 150      49.398  45.915  30.061  1.00  0.00           H
ATOM   2258  C   PHE A 150      47.919  48.227  26.643  1.00  0.00           C
ATOM   2259  O   PHE A 150      46.794  48.049  26.182  1.00  0.00           O
ATOM   2260  N   ARG A 151      48.898  48.891  26.020  1.00  0.00           N
ATOM   2261  H   ARG A 151      49.804  48.886  26.467  1.00  0.00           H
ATOM   2262  CA  ARG A 151      48.799  49.443  24.668  1.00  0.00           C
ATOM   2263  HA  ARG A 151      47.938  50.089  24.527  1.00  0.00           H
ATOM   2264  CB  ARG A 151      50.099  50.282  24.394  1.00  0.00           C
ATOM   2265  HB1 ARG A 151      50.234  50.480  23.330  1.00  0.00           H
ATOM   2266  HB2 ARG A 151      50.947  49.657  24.659  1.00  0.00           H
ATOM   2267  CG  ARG A 151      50.119  51.655  25.047  1.00  0.00           C
ATOM   2268  HG1 ARG A 151      50.157  51.552  26.127  1.00  0.00           H
ATOM   2269  HG2 ARG A 151      49.176  52.102  24.725  1.00  0.00           H
ATOM   2270  CD  ARG A 151      51.289  52.564  24.701  1.00  0.00           C
ATOM   2271  HD1 ARG A 151      51.042  53.119  23.795  1.00  0.00           H
ATOM   2272  HD2 ARG A 151      52.165  51.992  24.362  1.00  0.00           H
ATOM   2273  NE  ARG A 151      51.737  53.417  25.817  1.00  0.00           N
ATOM   2274  HE  ARG A 151      51.313  53.354  26.730  1.00  0.00           H
ATOM   2275  CZ  ARG A 151      52.682  54.289  25.639  1.00  0.00           C
ATOM   2276  NH1 ARG A 151      53.071  55.045  26.647  1.00  0.00           N
ATOM   2277 1HH1 ARG A 151      52.523  55.183  27.484  1.00  0.00           H
ATOM   2278 2HH1 ARG A 151      53.968  55.511  26.616  1.00  0.00           H
ATOM   2279  NH2 ARG A 151      53.444  54.393  24.581  1.00  0.00           N
ATOM   2280 1HH2 ARG A 151      53.036  54.004  23.747  1.00  0.00           H
ATOM   2281 2HH2 ARG A 151      54.183  55.080  24.608  1.00  0.00           H
ATOM   2282  C   ARG A 151      48.626  48.444  23.534  1.00  0.00           C
ATOM   2283  O   ARG A 151      48.033  48.738  22.537  1.00  0.00           O
ATOM   2284  N   ASP A 152      49.091  47.230  23.725  1.00  0.00           N
ATOM   2285  H   ASP A 152      49.495  47.061  24.637  1.00  0.00           H
ATOM   2286  CA  ASP A 152      48.722  46.080  22.827  1.00  0.00           C
ATOM   2287  HA  ASP A 152      48.948  46.235  21.768  1.00  0.00           H
ATOM   2288  CB  ASP A 152      49.514  44.807  23.212  1.00  0.00           C
ATOM   2289  HB1 ASP A 152      49.130  43.941  22.665  1.00  0.00           H
ATOM   2290  HB2 ASP A 152      49.469  44.618  24.276  1.00  0.00           H
ATOM   2291  CG  ASP A 152      51.036  44.986  22.941  1.00  0.00           C
ATOM   2292  OD1 ASP A 152      51.426  45.162  21.744  1.00  0.00           O
ATOM   2293  OD2 ASP A 152      51.828  45.073  23.909  1.00  0.00           O
ATOM   2294  C   ASP A 152      47.291  45.764  22.750  1.00  0.00           C
ATOM   2295  O   ASP A 152      46.864  45.045  21.832  1.00  0.00           O
ATOM   2296  N   PHE A 153      46.473  46.301  23.652  1.00  0.00           N
ATOM   2297  H   PHE A 153      46.873  46.799  24.423  1.00  0.00           H
ATOM   2298  CA  PHE A 153      45.093  45.934  23.802  1.00  0.00           C
ATOM   2299  HA  PHE A 153      44.765  45.087  23.201  1.00  0.00           H
ATOM   2300  CB  PHE A 153      44.923  45.328  25.203  1.00  0.00           C
ATOM   2301  HB1 PHE A 153      43.912  44.928  25.239  1.00  0.00           H
ATOM   2302  HB2 PHE A 153      44.990  46.116  25.952  1.00  0.00           H
ATOM   2303  CG  PHE A 153      45.757  44.169  25.461  1.00  0.00           C
ATOM   2304  CD1 PHE A 153      46.998  44.186  26.145  1.00  0.00           C
ATOM   2305  HD1 PHE A 153      47.425  45.126  26.444  1.00  0.00           H
ATOM   2306  CE1 PHE A 153      47.757  43.030  26.336  1.00  0.00           C
ATOM   2307  HE1 PHE A 153      48.691  43.065  26.870  1.00  0.00           H
ATOM   2308  CZ  PHE A 153      47.268  41.798  25.860  1.00  0.00           C
ATOM   2309  HZ  PHE A 153      47.863  40.945  26.139  1.00  0.00           H
ATOM   2310  CE2 PHE A 153      46.054  41.724  25.164  1.00  0.00           C
ATOM   2311  HE2 PHE A 153      45.694  40.834  24.653  1.00  0.00           H
ATOM   2312  CD2 PHE A 153      45.298  42.897  24.935  1.00  0.00           C
ATOM   2313  HD2 PHE A 153      44.371  42.915  24.372  1.00  0.00           H
ATOM   2314  C   PHE A 153      44.150  47.223  23.599  1.00  0.00           C
ATOM   2315  O   PHE A 153      44.711  48.327  23.657  1.00  0.00           O
ATOM   2316  N   ALA A 154      42.858  47.154  23.454  1.00  0.00           N
ATOM   2317  H   ALA A 154      42.446  46.246  23.637  1.00  0.00           H
ATOM   2318  CA  ALA A 154      41.990  48.388  23.591  1.00  0.00           C
ATOM   2319  HA  ALA A 154      42.481  49.359  23.526  1.00  0.00           H
ATOM   2320  CB  ALA A 154      40.940  48.329  22.555  1.00  0.00           C
ATOM   2321  HB1 ALA A 154      40.130  47.715  22.952  1.00  0.00           H
ATOM   2322  HB2 ALA A 154      40.537  49.299  22.250  1.00  0.00           H
ATOM   2323  HB3 ALA A 154      41.337  48.056  21.568  1.00  0.00           H
ATOM   2324  C   ALA A 154      41.431  48.532  25.022  1.00  0.00           C
ATOM   2325  O   ALA A 154      41.554  47.617  25.816  1.00  0.00           O
ATOM   2326  N   VAL A 155      40.867  49.651  25.369  1.00  0.00           N
ATOM   2327  H   VAL A 155      40.661  50.290  24.608  1.00  0.00           H
ATOM   2328  CA  VAL A 155      40.178  50.118  26.609  1.00  0.00           C
ATOM   2329  HA  VAL A 155      39.870  49.186  27.093  1.00  0.00           H
ATOM   2330  CB  VAL A 155      41.169  50.887  27.518  1.00  0.00           C
ATOM   2331  HB  VAL A 155      41.443  51.851  27.087  1.00  0.00           H
ATOM   2332  CG1 VAL A 155      40.567  50.987  28.895  1.00  0.00           C
ATOM   2333 1HG1 VAL A 155      41.021  51.845  29.390  1.00  0.00           H
ATOM   2334 2HG1 VAL A 155      39.474  51.058  28.968  1.00  0.00           H
ATOM   2335 3HG1 VAL A 155      40.923  50.116  29.435  1.00  0.00           H
ATOM   2336  CG2 VAL A 155      42.513  50.233  27.675  1.00  0.00           C
ATOM   2337 1HG2 VAL A 155      43.007  50.610  28.563  1.00  0.00           H
ATOM   2338 2HG2 VAL A 155      42.434  49.143  27.662  1.00  0.00           H
ATOM   2339 3HG2 VAL A 155      43.138  50.411  26.790  1.00  0.00           H
ATOM   2340  C   VAL A 155      38.946  50.949  26.331  1.00  0.00           C
ATOM   2341  O   VAL A 155      39.133  51.947  25.609  1.00  0.00           O
ATOM   2342  N   SER A 156      37.853  50.585  27.014  1.00  0.00           N
ATOM   2343  H   SER A 156      37.864  49.736  27.576  1.00  0.00           H
ATOM   2344  CA  SER A 156      36.715  51.457  27.105  1.00  0.00           C
ATOM   2345  HA  SER A 156      37.000  52.431  26.707  1.00  0.00           H
ATOM   2346  CB  SER A 156      35.580  50.960  26.248  1.00  0.00           C
ATOM   2347  HB1 SER A 156      34.763  51.615  26.555  1.00  0.00           H
ATOM   2348  HB2 SER A 156      35.371  49.906  26.452  1.00  0.00           H
ATOM   2349  OG  SER A 156      35.850  51.042  24.860  1.00  0.00           O
ATOM   2350  HG  SER A 156      35.702  50.128  24.582  1.00  0.00           H
ATOM   2351  C   SER A 156      36.176  51.589  28.546  1.00  0.00           C
ATOM   2352  O   SER A 156      36.178  50.564  29.215  1.00  0.00           O
ATOM   2353  N   THR A 157      35.676  52.770  29.028  1.00  0.00           N
ATOM   2354  H   THR A 157      35.764  53.555  28.401  1.00  0.00           H
ATOM   2355  CA  THR A 157      34.984  52.918  30.384  1.00  0.00           C
ATOM   2356  HA  THR A 157      35.256  52.124  31.081  1.00  0.00           H
ATOM   2357  CB  THR A 157      35.184  54.336  30.988  1.00  0.00           C
ATOM   2358  HB  THR A 157      34.749  54.279  31.991  1.00  0.00           H
ATOM   2359  CG2 THR A 157      36.721  54.606  31.129  1.00  0.00           C
ATOM   2360 1HG2 THR A 157      37.218  54.618  30.165  1.00  0.00           H
ATOM   2361 2HG2 THR A 157      36.767  55.517  31.735  1.00  0.00           H
ATOM   2362 3HG2 THR A 157      37.092  53.807  31.769  1.00  0.00           H
ATOM   2363  OG1 THR A 157      34.632  55.317  30.218  1.00  0.00           O
ATOM   2364  HG1 THR A 157      35.151  55.314  29.417  1.00  0.00           H
ATOM   2365  C   THR A 157      33.496  52.688  30.289  1.00  0.00           C
ATOM   2366  O   THR A 157      32.877  52.843  29.181  1.00  0.00           O
ATOM   2367  N   VAL A 158      32.908  52.203  31.317  1.00  0.00           N
ATOM   2368  H   VAL A 158      33.537  52.014  32.085  1.00  0.00           H
ATOM   2369  CA  VAL A 158      31.513  51.626  31.411  1.00  0.00           C
ATOM   2370  HA  VAL A 158      31.010  51.865  30.470  1.00  0.00           H
ATOM   2371  CB  VAL A 158      31.573  50.014  31.489  1.00  0.00           C
ATOM   2372  HB  VAL A 158      32.588  49.859  31.834  1.00  0.00           H
ATOM   2373  CG1 VAL A 158      30.438  49.237  32.359  1.00  0.00           C
ATOM   2374 1HG1 VAL A 158      30.549  49.536  33.405  1.00  0.00           H
ATOM   2375 2HG1 VAL A 158      29.408  49.392  32.032  1.00  0.00           H
ATOM   2376 3HG1 VAL A 158      30.707  48.182  32.378  1.00  0.00           H
ATOM   2377  CG2 VAL A 158      31.592  49.424  30.095  1.00  0.00           C
ATOM   2378 1HG2 VAL A 158      32.326  49.991  29.512  1.00  0.00           H
ATOM   2379 2HG2 VAL A 158      31.900  48.393  30.222  1.00  0.00           H
ATOM   2380 3HG2 VAL A 158      30.613  49.510  29.635  1.00  0.00           H
ATOM   2381  C   VAL A 158      30.859  52.052  32.709  1.00  0.00           C
ATOM   2382  O   VAL A 158      31.640  52.294  33.642  1.00  0.00           O
ATOM   2383  N   PRO A 159      29.524  52.201  32.814  1.00  0.00           N
ATOM   2384  CD  PRO A 159      28.504  52.281  31.758  1.00  0.00           C
ATOM   2385  HD1 PRO A 159      28.478  51.329  31.227  1.00  0.00           H
ATOM   2386  HD2 PRO A 159      28.847  53.065  31.075  1.00  0.00           H
ATOM   2387  CG  PRO A 159      27.184  52.740  32.506  1.00  0.00           C
ATOM   2388  HG1 PRO A 159      26.707  51.800  32.786  1.00  0.00           H
ATOM   2389  HG2 PRO A 159      26.627  53.398  31.838  1.00  0.00           H
ATOM   2390  CB  PRO A 159      27.694  53.401  33.787  1.00  0.00           C
ATOM   2391  HB1 PRO A 159      27.031  53.200  34.624  1.00  0.00           H
ATOM   2392  HB2 PRO A 159      27.832  54.464  33.588  1.00  0.00           H
ATOM   2393  CA  PRO A 159      29.072  52.807  34.084  1.00  0.00           C
ATOM   2394  HA  PRO A 159      29.735  53.620  34.362  1.00  0.00           H
ATOM   2395  C   PRO A 159      28.886  51.800  35.183  1.00  0.00           C
ATOM   2396  O   PRO A 159      28.674  50.653  34.897  1.00  0.00           O
ATOM   2397  N   VAL A 160      28.835  52.125  36.485  1.00  0.00           N
ATOM   2398  H   VAL A 160      28.969  53.104  36.694  1.00  0.00           H
ATOM   2399  CA  VAL A 160      28.738  51.222  37.701  1.00  0.00           C
ATOM   2400  HA  VAL A 160      28.269  50.288  37.389  1.00  0.00           H
ATOM   2401  CB  VAL A 160      30.138  50.729  38.277  1.00  0.00           C
ATOM   2402  HB  VAL A 160      30.746  51.631  38.360  1.00  0.00           H
ATOM   2403  CG1 VAL A 160      30.012  50.076  39.674  1.00  0.00           C
ATOM   2404 1HG1 VAL A 160      29.461  50.814  40.265  1.00  0.00           H
ATOM   2405 2HG1 VAL A 160      29.523  49.100  39.596  1.00  0.00           H
ATOM   2406 3HG1 VAL A 160      30.971  49.913  40.152  1.00  0.00           H
ATOM   2407  CG2 VAL A 160      30.895  49.788  37.332  1.00  0.00           C
ATOM   2408 1HG2 VAL A 160      30.280  48.893  37.208  1.00  0.00           H
ATOM   2409 2HG2 VAL A 160      31.023  50.271  36.358  1.00  0.00           H
ATOM   2410 3HG2 VAL A 160      31.822  49.507  37.828  1.00  0.00           H
ATOM   2411  C   VAL A 160      27.953  51.975  38.714  1.00  0.00           C
ATOM   2412  O   VAL A 160      28.229  53.156  38.856  1.00  0.00           O
ATOM   2413  N   SER A 161      26.980  51.403  39.400  1.00  0.00           N
ATOM   2414  H   SER A 161      26.758  50.425  39.217  1.00  0.00           H
ATOM   2415  CA  SER A 161      26.303  51.978  40.535  1.00  0.00           C
ATOM   2416  HA  SER A 161      26.900  52.711  41.059  1.00  0.00           H
ATOM   2417  CB  SER A 161      24.995  52.558  39.983  1.00  0.00           C
ATOM   2418  HB1 SER A 161      24.440  52.938  40.834  1.00  0.00           H
ATOM   2419  HB2 SER A 161      24.425  51.723  39.578  1.00  0.00           H
ATOM   2420  OG  SER A 161      25.191  53.635  39.084  1.00  0.00           O
ATOM   2421  HG  SER A 161      24.782  53.346  38.272  1.00  0.00           H
ATOM   2422  C   SER A 161      25.852  50.916  41.630  1.00  0.00           C
ATOM   2423  O   SER A 161      25.767  49.715  41.401  1.00  0.00           O
ATOM   2424  N   GLY A 162      25.357  51.376  42.763  1.00  0.00           N
ATOM   2425  H   GLY A 162      25.390  52.378  42.778  1.00  0.00           H
ATOM   2426  CA  GLY A 162      24.957  50.756  43.987  1.00  0.00           C
ATOM   2427  HA1 GLY A 162      24.308  49.913  43.726  1.00  0.00           H
ATOM   2428  HA2 GLY A 162      24.403  51.425  44.650  1.00  0.00           H
ATOM   2429  C   GLY A 162      26.159  50.269  44.800  1.00  0.00           C
ATOM   2430  O   GLY A 162      26.833  51.117  45.408  1.00  0.00           O
ATOM   2431  N   PRO A 163      26.548  48.935  44.735  1.00  0.00           N
ATOM   2432  CD  PRO A 163      25.753  47.757  44.355  1.00  0.00           C
ATOM   2433  HD1 PRO A 163      25.649  47.784  43.267  1.00  0.00           H
ATOM   2434  HD2 PRO A 163      24.798  47.673  44.889  1.00  0.00           H
ATOM   2435  CG  PRO A 163      26.603  46.573  44.644  1.00  0.00           C
ATOM   2436  HG1 PRO A 163      26.465  45.799  43.884  1.00  0.00           H
ATOM   2437  HG2 PRO A 163      26.290  46.191  45.612  1.00  0.00           H
ATOM   2438  CB  PRO A 163      28.089  47.019  44.642  1.00  0.00           C
ATOM   2439  HB1 PRO A 163      28.598  46.915  43.675  1.00  0.00           H
ATOM   2440  HB2 PRO A 163      28.671  46.473  45.378  1.00  0.00           H
ATOM   2441  CA  PRO A 163      27.902  48.496  45.014  1.00  0.00           C
ATOM   2442  HA  PRO A 163      28.086  48.576  46.089  1.00  0.00           H
ATOM   2443  C   PRO A 163      28.944  49.359  44.185  1.00  0.00           C
ATOM   2444  O   PRO A 163      28.695  50.151  43.257  1.00  0.00           O
ATOM   2445  N   SER A 164      30.155  49.254  44.743  1.00  0.00           N
ATOM   2446  H   SER A 164      30.312  48.673  45.557  1.00  0.00           H
ATOM   2447  CA  SER A 164      31.182  50.298  44.495  1.00  0.00           C
ATOM   2448  HA  SER A 164      30.768  51.234  44.129  1.00  0.00           H
ATOM   2449  CB  SER A 164      32.025  50.549  45.699  1.00  0.00           C
ATOM   2450  HB1 SER A 164      32.801  51.305  45.595  1.00  0.00           H
ATOM   2451  HB2 SER A 164      32.636  49.653  45.886  1.00  0.00           H
ATOM   2452  OG  SER A 164      31.269  50.914  46.842  1.00  0.00           O
ATOM   2453  HG  SER A 164      31.540  50.432  47.618  1.00  0.00           H
ATOM   2454  C   SER A 164      32.175  49.965  43.392  1.00  0.00           C
ATOM   2455  O   SER A 164      33.132  50.703  43.118  1.00  0.00           O
ATOM   2456  N   HIS A 165      32.026  48.754  42.832  1.00  0.00           N
ATOM   2457  H   HIS A 165      31.278  48.158  43.153  1.00  0.00           H
ATOM   2458  CA  HIS A 165      33.008  48.148  41.896  1.00  0.00           C
ATOM   2459  HA  HIS A 165      33.650  48.927  41.495  1.00  0.00           H
ATOM   2460  CB  HIS A 165      33.922  47.184  42.588  1.00  0.00           C
ATOM   2461  HB1 HIS A 165      34.584  46.672  41.888  1.00  0.00           H
ATOM   2462  HB2 HIS A 165      33.283  46.391  42.986  1.00  0.00           H
ATOM   2463  CG  HIS A 165      34.697  47.978  43.661  1.00  0.00           C
ATOM   2464  ND1 HIS A 165      34.435  47.927  45.051  1.00  0.00           N
ATOM   2465  CE1 HIS A 165      35.318  48.819  45.575  1.00  0.00           C
ATOM   2466  HE1 HIS A 165      35.289  49.145  46.599  1.00  0.00           H
ATOM   2467  NE2 HIS A 165      36.165  49.351  44.685  1.00  0.00           N
ATOM   2468  HE2 HIS A 165      36.963  49.911  44.951  1.00  0.00           H
ATOM   2469  CD2 HIS A 165      35.729  48.848  43.456  1.00  0.00           C
ATOM   2470  HD2 HIS A 165      36.045  49.113  42.449  1.00  0.00           H
ATOM   2471  C   HIS A 165      32.339  47.372  40.772  1.00  0.00           C
ATOM   2472  O   HIS A 165      31.302  46.755  40.941  1.00  0.00           O
ATOM   2473  N   LEU A 166      32.930  47.503  39.620  1.00  0.00           N
ATOM   2474  H   LEU A 166      33.739  48.111  39.553  1.00  0.00           H
ATOM   2475  CA  LEU A 166      32.451  46.789  38.416  1.00  0.00           C
ATOM   2476  HA  LEU A 166      31.450  47.146  38.190  1.00  0.00           H
ATOM   2477  CB  LEU A 166      33.432  47.035  37.221  1.00  0.00           C
ATOM   2478  HB1 LEU A 166      34.430  46.762  37.568  1.00  0.00           H
ATOM   2479  HB2 LEU A 166      33.495  48.096  36.972  1.00  0.00           H
ATOM   2480  CG  LEU A 166      33.044  46.256  35.947  1.00  0.00           C
ATOM   2481  HG  LEU A 166      32.972  45.193  36.189  1.00  0.00           H
ATOM   2482  CD1 LEU A 166      31.744  46.750  35.250  1.00  0.00           C
ATOM   2483 1HD1 LEU A 166      30.959  46.943  35.990  1.00  0.00           H
ATOM   2484 2HD1 LEU A 166      31.902  47.677  34.712  1.00  0.00           H
ATOM   2485 3HD1 LEU A 166      31.563  45.948  34.529  1.00  0.00           H
ATOM   2486  CD2 LEU A 166      34.110  46.554  34.957  1.00  0.00           C
ATOM   2487 1HD2 LEU A 166      34.325  47.617  34.886  1.00  0.00           H
ATOM   2488 2HD2 LEU A 166      34.982  45.938  35.177  1.00  0.00           H
ATOM   2489 3HD2 LEU A 166      33.784  46.214  33.971  1.00  0.00           H
ATOM   2490  C   LEU A 166      32.354  45.289  38.609  1.00  0.00           C
ATOM   2491  O   LEU A 166      31.349  44.709  38.248  1.00  0.00           O
ATOM   2492  N   ARG A 167      33.331  44.499  39.066  1.00  0.00           N
ATOM   2493  H   ARG A 167      34.174  44.978  39.350  1.00  0.00           H
ATOM   2494  CA  ARG A 167      33.281  43.077  39.368  1.00  0.00           C
ATOM   2495  HA  ARG A 167      32.811  42.398  38.653  1.00  0.00           H
ATOM   2496  CB  ARG A 167      34.649  42.558  39.622  1.00  0.00           C
ATOM   2497  HB1 ARG A 167      34.525  41.644  40.212  1.00  0.00           H
ATOM   2498  HB2 ARG A 167      35.228  43.244  40.235  1.00  0.00           H
ATOM   2499  CG  ARG A 167      35.366  42.202  38.320  1.00  0.00           C
ATOM   2500  HG1 ARG A 167      35.310  43.007  37.597  1.00  0.00           H
ATOM   2501  HG2 ARG A 167      34.884  41.347  37.842  1.00  0.00           H
ATOM   2502  CD  ARG A 167      36.876  41.899  38.380  1.00  0.00           C
ATOM   2503  HD1 ARG A 167      37.372  42.824  38.661  1.00  0.00           H
ATOM   2504  HD2 ARG A 167      37.235  41.593  37.397  1.00  0.00           H
ATOM   2505  NE  ARG A 167      37.239  40.847  39.371  1.00  0.00           N
ATOM   2506  HE  ARG A 167      36.592  40.117  39.646  1.00  0.00           H
ATOM   2507  CZ  ARG A 167      38.344  40.609  40.025  1.00  0.00           C
ATOM   2508  NH1 ARG A 167      38.487  39.558  40.747  1.00  0.00           N
ATOM   2509 1HH1 ARG A 167      37.626  39.050  40.912  1.00  0.00           H
ATOM   2510 2HH1 ARG A 167      39.390  39.258  41.101  1.00  0.00           H
ATOM   2511  NH2 ARG A 167      39.372  41.352  39.885  1.00  0.00           N
ATOM   2512 1HH2 ARG A 167      39.414  42.013  39.121  1.00  0.00           H
ATOM   2513 2HH2 ARG A 167      40.189  41.329  40.473  1.00  0.00           H
ATOM   2514  C   ARG A 167      32.305  42.822  40.542  1.00  0.00           C
ATOM   2515  O   ARG A 167      31.931  41.621  40.772  1.00  0.00           O
ATOM   2516  N   GLY A 168      31.815  43.858  41.217  1.00  0.00           N
ATOM   2517  H   GLY A 168      32.257  44.761  41.093  1.00  0.00           H
ATOM   2518  CA  GLY A 168      30.732  43.711  42.211  1.00  0.00           C
ATOM   2519  HA1 GLY A 168      30.685  44.668  42.735  1.00  0.00           H
ATOM   2520  HA2 GLY A 168      30.912  42.978  42.996  1.00  0.00           H
ATOM   2521  C   GLY A 168      29.353  43.569  41.518  1.00  0.00           C
ATOM   2522  O   GLY A 168      28.402  43.143  42.114  1.00  0.00           O
ATOM   2523  N   LEU A 169      29.228  43.884  40.222  1.00  0.00           N
ATOM   2524  H   LEU A 169      30.051  44.283  39.799  1.00  0.00           H
ATOM   2525  CA  LEU A 169      28.055  43.734  39.344  1.00  0.00           C
ATOM   2526  HA  LEU A 169      27.178  43.577  39.964  1.00  0.00           H
ATOM   2527  CB  LEU A 169      27.930  45.058  38.699  1.00  0.00           C
ATOM   2528  HB1 LEU A 169      27.194  44.971  37.899  1.00  0.00           H
ATOM   2529  HB2 LEU A 169      28.860  45.294  38.194  1.00  0.00           H
ATOM   2530  CG  LEU A 169      27.557  46.277  39.669  1.00  0.00           C
ATOM   2531  HG  LEU A 169      28.470  46.419  40.233  1.00  0.00           H
ATOM   2532  CD1 LEU A 169      27.236  47.500  38.768  1.00  0.00           C
ATOM   2533 1HD1 LEU A 169      28.112  47.835  38.225  1.00  0.00           H
ATOM   2534 2HD1 LEU A 169      26.461  47.234  38.049  1.00  0.00           H
ATOM   2535 3HD1 LEU A 169      26.845  48.255  39.445  1.00  0.00           H
ATOM   2536  CD2 LEU A 169      26.363  46.050  40.617  1.00  0.00           C
ATOM   2537 1HD2 LEU A 169      25.429  45.881  40.082  1.00  0.00           H
ATOM   2538 2HD2 LEU A 169      26.536  45.149  41.209  1.00  0.00           H
ATOM   2539 3HD2 LEU A 169      26.326  46.987  41.178  1.00  0.00           H
ATOM   2540  C   LEU A 169      28.226  42.607  38.389  1.00  0.00           C
ATOM   2541  O   LEU A 169      27.343  41.758  38.207  1.00  0.00           O
ATOM   2542  N   CYS A 170      29.402  42.571  37.788  1.00  0.00           N
ATOM   2543  H   CYS A 170      30.080  43.282  38.043  1.00  0.00           H
ATOM   2544  CA  CYS A 170      29.595  41.959  36.501  1.00  0.00           C
ATOM   2545  HA  CYS A 170      28.689  41.407  36.269  1.00  0.00           H
ATOM   2546  CB  CYS A 170      29.956  43.056  35.512  1.00  0.00           C
ATOM   2547  HB1 CYS A 170      30.155  42.567  34.552  1.00  0.00           H
ATOM   2548  HB2 CYS A 170      30.898  43.522  35.803  1.00  0.00           H
ATOM   2549  SG  CYS A 170      28.619  44.257  35.228  1.00  0.00           S
ATOM   2550  HG  CYS A 170      27.967  43.430  34.419  1.00  0.00           H
ATOM   2551  C   CYS A 170      30.722  40.879  36.492  1.00  0.00           C
ATOM   2552  O   CYS A 170      31.544  40.905  37.335  1.00  0.00           O
ATOM   2553  N   GLY A 171      30.797  40.053  35.449  1.00  0.00           N
ATOM   2554  H   GLY A 171      29.938  39.968  34.924  1.00  0.00           H
ATOM   2555  CA  GLY A 171      31.942  39.209  35.110  1.00  0.00           C
ATOM   2556  HA1 GLY A 171      31.801  38.217  35.556  1.00  0.00           H
ATOM   2557  HA2 GLY A 171      32.827  39.550  35.624  1.00  0.00           H
ATOM   2558  C   GLY A 171      32.194  39.022  33.598  1.00  0.00           C
ATOM   2559  O   GLY A 171      31.350  39.291  32.782  1.00  0.00           O
ATOM   2560  N   MET A 172      33.292  38.350  33.268  1.00  0.00           N
ATOM   2561  H   MET A 172      33.921  38.057  33.999  1.00  0.00           H
ATOM   2562  CA  MET A 172      33.578  37.790  31.926  1.00  0.00           C
ATOM   2563  HA  MET A 172      32.834  38.145  31.217  1.00  0.00           H
ATOM   2564  CB  MET A 172      35.022  38.259  31.500  1.00  0.00           C
ATOM   2565  HB1 MET A 172      35.260  37.606  30.651  1.00  0.00           H
ATOM   2566  HB2 MET A 172      35.741  37.995  32.277  1.00  0.00           H
ATOM   2567  CG  MET A 172      35.074  39.712  31.193  1.00  0.00           C
ATOM   2568  HG1 MET A 172      36.099  40.076  31.238  1.00  0.00           H
ATOM   2569  HG2 MET A 172      34.465  40.285  31.886  1.00  0.00           H
ATOM   2570  SD  MET A 172      34.353  40.185  29.611  1.00  0.00           S
ATOM   2571  CE  MET A 172      34.142  41.915  29.798  1.00  0.00           C
ATOM   2572  HE1 MET A 172      33.793  42.119  30.812  1.00  0.00           H
ATOM   2573  HE2 MET A 172      35.098  42.430  29.816  1.00  0.00           H
ATOM   2574  HE3 MET A 172      33.354  42.291  29.140  1.00  0.00           H
ATOM   2575  C   MET A 172      33.529  36.272  31.921  1.00  0.00           C
ATOM   2576  O   MET A 172      34.270  35.589  32.589  1.00  0.00           O
ATOM   2577  N   GLY A 173      32.712  35.626  31.042  1.00  0.00           N
ATOM   2578  H   GLY A 173      32.201  36.160  30.347  1.00  0.00           H
ATOM   2579  CA  GLY A 173      32.400  34.219  31.029  1.00  0.00           C
ATOM   2580  HA1 GLY A 173      31.349  34.079  30.757  1.00  0.00           H
ATOM   2581  HA2 GLY A 173      32.486  33.815  32.036  1.00  0.00           H
ATOM   2582  C   GLY A 173      33.356  33.461  30.140  1.00  0.00           C
ATOM   2583  O   GLY A 173      32.938  32.603  29.350  1.00  0.00           O
ATOM   2584  N   GLY A 174      34.658  33.882  30.095  1.00  0.00           N
ATOM   2585  H   GLY A 174      34.905  34.704  30.639  1.00  0.00           H
ATOM   2586  CA  GLY A 174      35.639  33.642  28.965  1.00  0.00           C
ATOM   2587  HA1 GLY A 174      35.525  32.619  28.610  1.00  0.00           H
ATOM   2588  HA2 GLY A 174      36.682  33.725  29.283  1.00  0.00           H
ATOM   2589  C   GLY A 174      35.352  34.612  27.828  1.00  0.00           C
ATOM   2590  O   GLY A 174      34.693  35.617  28.003  1.00  0.00           O
ATOM   2591  N   PRO A 175      36.021  34.305  26.689  1.00  0.00           N
ATOM   2592  CD  PRO A 175      36.907  33.142  26.492  1.00  0.00           C
ATOM   2593  HD1 PRO A 175      36.388  32.191  26.400  1.00  0.00           H
ATOM   2594  HD2 PRO A 175      37.683  33.033  27.248  1.00  0.00           H
ATOM   2595  CG  PRO A 175      37.594  33.378  25.119  1.00  0.00           C
ATOM   2596  HG1 PRO A 175      37.274  32.571  24.457  1.00  0.00           H
ATOM   2597  HG2 PRO A 175      38.677  33.261  25.142  1.00  0.00           H
ATOM   2598  CB  PRO A 175      37.280  34.797  24.660  1.00  0.00           C
ATOM   2599  HB1 PRO A 175      36.840  34.683  23.663  1.00  0.00           H
ATOM   2600  HB2 PRO A 175      38.179  35.409  24.580  1.00  0.00           H
ATOM   2601  CA  PRO A 175      36.168  35.277  25.563  1.00  0.00           C
ATOM   2602  HA  PRO A 175      36.487  36.245  25.942  1.00  0.00           H
ATOM   2603  C   PRO A 175      34.853  35.501  24.850  1.00  0.00           C
ATOM   2604  O   PRO A 175      34.070  34.503  24.720  1.00  0.00           O
ATOM   2605  N   ARG A 176      34.549  36.721  24.322  1.00  0.00           N
ATOM   2606  H   ARG A 176      35.184  37.504  24.432  1.00  0.00           H
ATOM   2607  CA  ARG A 176      33.334  37.094  23.630  1.00  0.00           C
ATOM   2608  HA  ARG A 176      33.309  38.169  23.517  1.00  0.00           H
ATOM   2609  CB  ARG A 176      33.334  36.435  22.219  1.00  0.00           C
ATOM   2610  HB1 ARG A 176      32.394  36.793  21.794  1.00  0.00           H
ATOM   2611  HB2 ARG A 176      33.317  35.351  22.256  1.00  0.00           H
ATOM   2612  CG  ARG A 176      34.422  36.909  21.342  1.00  0.00           C
ATOM   2613  HG1 ARG A 176      35.363  36.702  21.861  1.00  0.00           H
ATOM   2614  HG2 ARG A 176      34.399  37.975  21.103  1.00  0.00           H
ATOM   2615  CD  ARG A 176      34.348  36.132  20.002  1.00  0.00           C
ATOM   2616  HD1 ARG A 176      33.380  36.231  19.527  1.00  0.00           H
ATOM   2617  HD2 ARG A 176      34.450  35.061  20.225  1.00  0.00           H
ATOM   2618  NE  ARG A 176      35.462  36.563  19.146  1.00  0.00           N
ATOM   2619  HE  ARG A 176      35.906  37.445  19.320  1.00  0.00           H
ATOM   2620  CZ  ARG A 176      36.058  35.806  18.220  1.00  0.00           C
ATOM   2621  NH1 ARG A 176      36.970  36.316  17.505  1.00  0.00           N
ATOM   2622 1HH1 ARG A 176      37.189  37.292  17.628  1.00  0.00           H
ATOM   2623 2HH1 ARG A 176      37.425  35.778  16.774  1.00  0.00           H
ATOM   2624  NH2 ARG A 176      35.690  34.587  18.036  1.00  0.00           N
ATOM   2625 1HH2 ARG A 176      34.930  34.196  18.570  1.00  0.00           H
ATOM   2626 2HH2 ARG A 176      36.126  34.175  17.220  1.00  0.00           H
ATOM   2627  C   ARG A 176      32.047  36.625  24.447  1.00  0.00           C
ATOM   2628  O   ARG A 176      31.086  36.286  23.835  1.00  0.00           O
ATOM   2629  N   THR A 177      31.996  36.732  25.787  1.00  0.00           N
ATOM   2630  H   THR A 177      32.827  37.099  26.222  1.00  0.00           H
ATOM   2631  CA  THR A 177      30.987  36.274  26.723  1.00  0.00           C
ATOM   2632  HA  THR A 177      30.024  36.314  26.218  1.00  0.00           H
ATOM   2633  CB  THR A 177      31.308  34.815  27.036  1.00  0.00           C
ATOM   2634  HB  THR A 177      32.172  34.931  27.693  1.00  0.00           H
ATOM   2635  CG2 THR A 177      30.198  34.159  27.864  1.00  0.00           C
ATOM   2636 1HG2 THR A 177      29.315  34.159  27.233  1.00  0.00           H
ATOM   2637 2HG2 THR A 177      30.558  33.171  28.127  1.00  0.00           H
ATOM   2638 3HG2 THR A 177      30.077  34.723  28.785  1.00  0.00           H
ATOM   2639  OG1 THR A 177      31.700  34.027  25.936  1.00  0.00           O
ATOM   2640  HG1 THR A 177      32.608  34.050  25.653  1.00  0.00           H
ATOM   2641  C   THR A 177      31.043  37.121  28.032  1.00  0.00           C
ATOM   2642  O   THR A 177      32.068  37.207  28.717  1.00  0.00           O
ATOM   2643  N   VAL A 178      29.842  37.735  28.398  1.00  0.00           N
ATOM   2644  H   VAL A 178      29.033  37.517  27.826  1.00  0.00           H
ATOM   2645  CA  VAL A 178      29.679  38.372  29.709  1.00  0.00           C
ATOM   2646  HA  VAL A 178      30.639  38.292  30.223  1.00  0.00           H
ATOM   2647  CB  VAL A 178      29.364  39.867  29.512  1.00  0.00           C
ATOM   2648  HB  VAL A 178      29.193  40.238  30.529  1.00  0.00           H
ATOM   2649  CG1 VAL A 178      30.559  40.598  28.888  1.00  0.00           C
ATOM   2650 1HG1 VAL A 178      30.256  41.607  28.632  1.00  0.00           H
ATOM   2651 2HG1 VAL A 178      31.385  40.543  29.593  1.00  0.00           H
ATOM   2652 3HG1 VAL A 178      30.859  40.155  27.942  1.00  0.00           H
ATOM   2653  CG2 VAL A 178      28.094  40.060  28.621  1.00  0.00           C
ATOM   2654 1HG2 VAL A 178      28.241  39.794  27.574  1.00  0.00           H
ATOM   2655 2HG2 VAL A 178      27.274  39.439  28.969  1.00  0.00           H
ATOM   2656 3HG2 VAL A 178      27.740  41.095  28.660  1.00  0.00           H
ATOM   2657  C   VAL A 178      28.690  37.796  30.696  1.00  0.00           C
ATOM   2658  O   VAL A 178      27.856  36.936  30.252  1.00  0.00           O
ATOM   2659  N   VAL A 179      28.747  38.140  31.976  1.00  0.00           N
ATOM   2660  H   VAL A 179      29.423  38.841  32.235  1.00  0.00           H
ATOM   2661  CA  VAL A 179      27.993  37.634  33.065  1.00  0.00           C
ATOM   2662  HA  VAL A 179      27.145  37.096  32.637  1.00  0.00           H
ATOM   2663  CB  VAL A 179      28.756  36.659  33.957  1.00  0.00           C
ATOM   2664  HB  VAL A 179      29.394  37.355  34.498  1.00  0.00           H
ATOM   2665  CG1 VAL A 179      27.817  35.892  34.919  1.00  0.00           C
ATOM   2666 1HG1 VAL A 179      27.096  35.329  34.323  1.00  0.00           H
ATOM   2667 2HG1 VAL A 179      28.411  35.212  35.530  1.00  0.00           H
ATOM   2668 3HG1 VAL A 179      27.276  36.553  35.599  1.00  0.00           H
ATOM   2669  CG2 VAL A 179      29.621  35.579  33.227  1.00  0.00           C
ATOM   2670 1HG2 VAL A 179      28.962  34.948  32.641  1.00  0.00           H
ATOM   2671 2HG2 VAL A 179      30.542  35.937  32.768  1.00  0.00           H
ATOM   2672 3HG2 VAL A 179      30.055  34.820  33.896  1.00  0.00           H
ATOM   2673  C   VAL A 179      27.471  38.834  33.871  1.00  0.00           C
ATOM   2674  O   VAL A 179      28.250  39.748  34.141  1.00  0.00           O
ATOM   2675  N   ALA A 180      26.233  38.874  34.311  1.00  0.00           N
ATOM   2676  H   ALA A 180      25.673  38.089  34.031  1.00  0.00           H
ATOM   2677  CA  ALA A 180      25.545  40.016  34.978  1.00  0.00           C
ATOM   2678  HA  ALA A 180      26.335  40.639  35.389  1.00  0.00           H
ATOM   2679  CB  ALA A 180      24.794  40.786  33.873  1.00  0.00           C
ATOM   2680  HB1 ALA A 180      24.424  41.763  34.188  1.00  0.00           H
ATOM   2681  HB2 ALA A 180      25.482  41.052  33.076  1.00  0.00           H
ATOM   2682  HB3 ALA A 180      23.954  40.227  33.452  1.00  0.00           H
ATOM   2683  C   ALA A 180      24.599  39.736  36.166  1.00  0.00           C
ATOM   2684  O   ALA A 180      23.709  38.937  36.020  1.00  0.00           O
ATOM   2685  N   GLY A 181      24.863  40.396  37.320  1.00  0.00           N
ATOM   2686  H   GLY A 181      25.675  40.956  37.539  1.00  0.00           H
ATOM   2687  CA  GLY A 181      23.871  40.438  38.421  1.00  0.00           C
ATOM   2688  HA1 GLY A 181      24.169  41.214  39.128  1.00  0.00           H
ATOM   2689  HA2 GLY A 181      23.883  39.489  38.960  1.00  0.00           H
ATOM   2690  C   GLY A 181      22.448  40.727  37.957  1.00  0.00           C
ATOM   2691  O   GLY A 181      22.216  41.444  37.048  1.00  0.00           O
ATOM   2692  N   SER A 182      21.448  40.159  38.690  1.00  0.00           N
ATOM   2693  H   SER A 182      21.526  39.683  39.573  1.00  0.00           H
ATOM   2694  CA  SER A 182      20.030  40.504  38.387  1.00  0.00           C
ATOM   2695  HA  SER A 182      19.904  40.200  37.345  1.00  0.00           H
ATOM   2696  CB  SER A 182      19.132  39.671  39.324  1.00  0.00           C
ATOM   2697  HB1 SER A 182      18.956  38.662  38.964  1.00  0.00           H
ATOM   2698  HB2 SER A 182      18.130  40.112  39.325  1.00  0.00           H
ATOM   2699  OG  SER A 182      19.590  39.651  40.706  1.00  0.00           O
ATOM   2700  HG  SER A 182      18.814  39.392  41.199  1.00  0.00           H
ATOM   2701  C   SER A 182      19.539  41.940  38.473  1.00  0.00           C
ATOM   2702  O   SER A 182      18.477  42.139  37.911  1.00  0.00           O
ATOM   2703  N   SER A 183      20.218  42.817  39.259  1.00  0.00           N
ATOM   2704  H   SER A 183      21.065  42.393  39.600  1.00  0.00           H
ATOM   2705  CA  SER A 183      19.872  44.175  39.538  1.00  0.00           C
ATOM   2706  HA  SER A 183      18.832  44.149  39.839  1.00  0.00           H
ATOM   2707  CB  SER A 183      20.700  44.644  40.721  1.00  0.00           C
ATOM   2708  HB1 SER A 183      20.382  44.138  41.630  1.00  0.00           H
ATOM   2709  HB2 SER A 183      20.394  45.677  40.891  1.00  0.00           H
ATOM   2710  OG  SER A 183      22.117  44.644  40.517  1.00  0.00           O
ATOM   2711  HG  SER A 183      22.450  44.806  41.403  1.00  0.00           H
ATOM   2712  C   SER A 183      20.065  45.155  38.433  1.00  0.00           C
ATOM   2713  O   SER A 183      21.043  44.996  37.707  1.00  0.00           O
ATOM   2714  N   ASP A 184      19.238  46.132  38.358  1.00  0.00           N
ATOM   2715  H   ASP A 184      18.476  46.176  39.023  1.00  0.00           H
ATOM   2716  CA  ASP A 184      19.408  47.282  37.374  1.00  0.00           C
ATOM   2717  HA  ASP A 184      19.051  46.905  36.413  1.00  0.00           H
ATOM   2718  CB  ASP A 184      18.566  48.497  37.858  1.00  0.00           C
ATOM   2719  HB1 ASP A 184      18.545  49.202  37.024  1.00  0.00           H
ATOM   2720  HB2 ASP A 184      19.101  48.973  38.688  1.00  0.00           H
ATOM   2721  CG  ASP A 184      17.132  48.156  38.195  1.00  0.00           C
ATOM   2722  OD1 ASP A 184      16.176  48.122  37.358  1.00  0.00           O
ATOM   2723  OD2 ASP A 184      16.885  47.826  39.409  1.00  0.00           O
ATOM   2724  C   ASP A 184      20.877  47.758  36.980  1.00  0.00           C
ATOM   2725  O   ASP A 184      21.180  47.701  35.785  1.00  0.00           O
ATOM   2726  N   ALA A 185      21.780  48.043  37.903  1.00  0.00           N
ATOM   2727  H   ALA A 185      21.493  47.917  38.860  1.00  0.00           H
ATOM   2728  CA  ALA A 185      23.107  48.534  37.537  1.00  0.00           C
ATOM   2729  HA  ALA A 185      22.904  49.388  36.892  1.00  0.00           H
ATOM   2730  CB  ALA A 185      23.827  49.007  38.741  1.00  0.00           C
ATOM   2731  HB1 ALA A 185      24.083  48.137  39.354  1.00  0.00           H
ATOM   2732  HB2 ALA A 185      24.757  49.464  38.418  1.00  0.00           H
ATOM   2733  HB3 ALA A 185      23.136  49.736  39.170  1.00  0.00           H
ATOM   2734  C   ALA A 185      23.917  47.499  36.774  1.00  0.00           C
ATOM   2735  O   ALA A 185      24.669  47.769  35.837  1.00  0.00           O
ATOM   2736  N   ALA A 186      23.912  46.252  37.255  1.00  0.00           N
ATOM   2737  H   ALA A 186      23.321  46.050  38.052  1.00  0.00           H
ATOM   2738  CA  ALA A 186      24.488  45.051  36.587  1.00  0.00           C
ATOM   2739  HA  ALA A 186      25.514  45.334  36.387  1.00  0.00           H
ATOM   2740  CB  ALA A 186      24.326  43.875  37.565  1.00  0.00           C
ATOM   2741  HB1 ALA A 186      24.833  44.133  38.497  1.00  0.00           H
ATOM   2742  HB2 ALA A 186      23.312  43.832  37.945  1.00  0.00           H
ATOM   2743  HB3 ALA A 186      24.801  42.970  37.193  1.00  0.00           H
ATOM   2744  C   ALA A 186      23.959  44.784  35.195  1.00  0.00           C
ATOM   2745  O   ALA A 186      24.758  44.524  34.303  1.00  0.00           O
ATOM   2746  N   GLN A 187      22.632  45.001  34.936  1.00  0.00           N
ATOM   2747  H   GLN A 187      22.134  45.076  35.814  1.00  0.00           H
ATOM   2748  CA  GLN A 187      22.007  44.908  33.658  1.00  0.00           C
ATOM   2749  HA  GLN A 187      22.276  43.953  33.227  1.00  0.00           H
ATOM   2750  CB  GLN A 187      20.489  44.902  34.000  1.00  0.00           C
ATOM   2751  HB1 GLN A 187      19.943  44.905  33.056  1.00  0.00           H
ATOM   2752  HB2 GLN A 187      20.278  45.819  34.538  1.00  0.00           H
ATOM   2753  CG  GLN A 187      19.992  43.742  34.940  1.00  0.00           C
ATOM   2754  HG1 GLN A 187      18.995  43.973  35.320  1.00  0.00           H
ATOM   2755  HG2 GLN A 187      20.707  43.699  35.762  1.00  0.00           H
ATOM   2756  CD  GLN A 187      20.016  42.431  34.197  1.00  0.00           C
ATOM   2757  OE1 GLN A 187      19.049  42.068  33.579  1.00  0.00           O
ATOM   2758  NE2 GLN A 187      21.026  41.592  34.477  1.00  0.00           N
ATOM   2759 1HE2 GLN A 187      21.725  41.852  35.162  1.00  0.00           H
ATOM   2760 2HE2 GLN A 187      21.061  40.694  34.008  1.00  0.00           H
ATOM   2761  C   GLN A 187      22.383  46.140  32.684  1.00  0.00           C
ATOM   2762  O   GLN A 187      22.705  45.961  31.526  1.00  0.00           O
ATOM   2763  N   LYS A 188      22.556  47.327  33.280  1.00  0.00           N
ATOM   2764  H   LYS A 188      22.391  47.375  34.276  1.00  0.00           H
ATOM   2765  CA  LYS A 188      23.020  48.584  32.605  1.00  0.00           C
ATOM   2766  HA  LYS A 188      22.367  48.670  31.735  1.00  0.00           H
ATOM   2767  CB  LYS A 188      22.654  49.678  33.706  1.00  0.00           C
ATOM   2768  HB1 LYS A 188      23.074  49.454  34.683  1.00  0.00           H
ATOM   2769  HB2 LYS A 188      21.565  49.768  33.771  1.00  0.00           H
ATOM   2770  CG  LYS A 188      23.221  51.051  33.210  1.00  0.00           C
ATOM   2771  HG1 LYS A 188      24.265  51.013  32.894  1.00  0.00           H
ATOM   2772  HG2 LYS A 188      23.117  51.799  33.997  1.00  0.00           H
ATOM   2773  CD  LYS A 188      22.508  51.757  32.002  1.00  0.00           C
ATOM   2774  HD1 LYS A 188      21.471  51.849  32.318  1.00  0.00           H
ATOM   2775  HD2 LYS A 188      22.570  51.194  31.073  1.00  0.00           H
ATOM   2776  CE  LYS A 188      23.104  53.154  31.767  1.00  0.00           C
ATOM   2777  HE1 LYS A 188      24.194  53.086  31.808  1.00  0.00           H
ATOM   2778  HE2 LYS A 188      22.803  53.793  32.599  1.00  0.00           H
ATOM   2779  NZ  LYS A 188      22.583  53.735  30.513  1.00  0.00           N
ATOM   2780  HZ1 LYS A 188      21.715  54.180  30.793  1.00  0.00           H
ATOM   2781  HZ2 LYS A 188      23.208  54.424  30.127  1.00  0.00           H
ATOM   2782  HZ3 LYS A 188      22.538  53.086  29.738  1.00  0.00           H
ATOM   2783  C   LYS A 188      24.440  48.405  32.134  1.00  0.00           C
ATOM   2784  O   LYS A 188      24.701  48.705  30.938  1.00  0.00           O
ATOM   2785  N   ALA A 189      25.376  47.886  32.942  1.00  0.00           N
ATOM   2786  H   ALA A 189      25.139  47.804  33.929  1.00  0.00           H
ATOM   2787  CA  ALA A 189      26.777  47.897  32.568  1.00  0.00           C
ATOM   2788  HA  ALA A 189      27.096  48.922  32.391  1.00  0.00           H
ATOM   2789  CB  ALA A 189      27.525  47.348  33.749  1.00  0.00           C
ATOM   2790  HB1 ALA A 189      27.538  48.033  34.590  1.00  0.00           H
ATOM   2791  HB2 ALA A 189      27.168  46.342  34.000  1.00  0.00           H
ATOM   2792  HB3 ALA A 189      28.578  47.145  33.549  1.00  0.00           H
ATOM   2793  C   ALA A 189      27.062  47.104  31.362  1.00  0.00           C
ATOM   2794  O   ALA A 189      27.833  47.574  30.491  1.00  0.00           O
ATOM   2795  N   VAL A 190      26.526  45.879  31.271  1.00  0.00           N
ATOM   2796  H   VAL A 190      25.925  45.539  32.001  1.00  0.00           H
ATOM   2797  CA  VAL A 190      26.736  44.970  30.089  1.00  0.00           C
ATOM   2798  HA  VAL A 190      27.793  45.106  29.850  1.00  0.00           H
ATOM   2799  CB  VAL A 190      26.524  43.525  30.367  1.00  0.00           C
ATOM   2800  HB  VAL A 190      26.798  43.011  29.445  1.00  0.00           H
ATOM   2801  CG1 VAL A 190      27.491  42.951  31.490  1.00  0.00           C
ATOM   2802 1HG1 VAL A 190      27.514  41.872  31.353  1.00  0.00           H
ATOM   2803 2HG1 VAL A 190      28.483  43.395  31.440  1.00  0.00           H
ATOM   2804 3HG1 VAL A 190      27.133  43.123  32.502  1.00  0.00           H
ATOM   2805  CG2 VAL A 190      25.007  43.161  30.572  1.00  0.00           C
ATOM   2806 1HG2 VAL A 190      24.885  42.083  30.453  1.00  0.00           H
ATOM   2807 2HG2 VAL A 190      24.636  43.474  31.539  1.00  0.00           H
ATOM   2808 3HG2 VAL A 190      24.362  43.485  29.747  1.00  0.00           H
ATOM   2809  C   VAL A 190      26.092  45.427  28.807  1.00  0.00           C
ATOM   2810  O   VAL A 190      26.723  45.322  27.756  1.00  0.00           O
ATOM   2811  N   ARG A 191      25.089  46.273  28.974  1.00  0.00           N
ATOM   2812  H   ARG A 191      24.719  46.464  29.889  1.00  0.00           H
ATOM   2813  CA  ARG A 191      24.447  46.991  27.837  1.00  0.00           C
ATOM   2814  HA  ARG A 191      24.386  46.290  27.007  1.00  0.00           H
ATOM   2815  CB  ARG A 191      23.009  47.383  28.167  1.00  0.00           C
ATOM   2816  HB1 ARG A 191      22.658  48.057  27.374  1.00  0.00           H
ATOM   2817  HB2 ARG A 191      23.057  47.921  29.107  1.00  0.00           H
ATOM   2818  CG  ARG A 191      22.160  46.087  28.351  1.00  0.00           C
ATOM   2819  HG1 ARG A 191      22.492  45.472  29.193  1.00  0.00           H
ATOM   2820  HG2 ARG A 191      22.113  45.527  27.412  1.00  0.00           H
ATOM   2821  CD  ARG A 191      20.683  46.483  28.556  1.00  0.00           C
ATOM   2822  HD1 ARG A 191      20.379  47.141  27.755  1.00  0.00           H
ATOM   2823  HD2 ARG A 191      20.532  46.961  29.522  1.00  0.00           H
ATOM   2824  NE  ARG A 191      19.840  45.306  28.548  1.00  0.00           N
ATOM   2825  HE  ARG A 191      19.081  45.226  27.886  1.00  0.00           H
ATOM   2826  CZ  ARG A 191      19.794  44.356  29.393  1.00  0.00           C
ATOM   2827  NH1 ARG A 191      18.912  43.461  29.183  1.00  0.00           N
ATOM   2828 1HH1 ARG A 191      18.136  43.711  28.603  1.00  0.00           H
ATOM   2829 2HH1 ARG A 191      18.911  42.644  29.788  1.00  0.00           H
ATOM   2830  NH2 ARG A 191      20.644  44.143  30.401  1.00  0.00           N
ATOM   2831 1HH2 ARG A 191      21.399  44.803  30.504  1.00  0.00           H
ATOM   2832 2HH2 ARG A 191      20.811  43.195  30.720  1.00  0.00           H
ATOM   2833  C   ARG A 191      25.306  48.048  27.224  1.00  0.00           C
ATOM   2834  O   ARG A 191      25.265  48.316  26.004  1.00  0.00           O
ATOM   2835  N   ALA A 192      26.127  48.717  28.002  1.00  0.00           N
ATOM   2836  H   ALA A 192      26.030  48.693  29.002  1.00  0.00           H
ATOM   2837  CA  ALA A 192      27.211  49.594  27.498  1.00  0.00           C
ATOM   2838  HA  ALA A 192      26.762  50.329  26.817  1.00  0.00           H
ATOM   2839  CB  ALA A 192      27.825  50.432  28.682  1.00  0.00           C
ATOM   2840  HB1 ALA A 192      26.962  50.963  29.089  1.00  0.00           H
ATOM   2841  HB2 ALA A 192      28.210  49.828  29.504  1.00  0.00           H
ATOM   2842  HB3 ALA A 192      28.519  51.227  28.406  1.00  0.00           H
ATOM   2843  C   ALA A 192      28.392  48.800  26.875  1.00  0.00           C
ATOM   2844  O   ALA A 192      28.944  49.156  25.810  1.00  0.00           O
ATOM   2845  N   MET A 193      28.686  47.625  27.395  1.00  0.00           N
ATOM   2846  H   MET A 193      28.178  47.320  28.214  1.00  0.00           H
ATOM   2847  CA  MET A 193      29.678  46.757  26.773  1.00  0.00           C
ATOM   2848  HA  MET A 193      30.637  47.273  26.660  1.00  0.00           H
ATOM   2849  CB  MET A 193      30.091  45.488  27.488  1.00  0.00           C
ATOM   2850  HB1 MET A 193      30.764  44.873  26.895  1.00  0.00           H
ATOM   2851  HB2 MET A 193      29.254  44.787  27.503  1.00  0.00           H
ATOM   2852  CG  MET A 193      30.718  45.657  28.867  1.00  0.00           C
ATOM   2853  HG1 MET A 193      30.033  46.227  29.479  1.00  0.00           H
ATOM   2854  HG2 MET A 193      31.658  46.201  28.838  1.00  0.00           H
ATOM   2855  SD  MET A 193      31.017  44.191  29.788  1.00  0.00           S
ATOM   2856  CE  MET A 193      31.426  45.047  31.313  1.00  0.00           C
ATOM   2857  HE1 MET A 193      30.552  45.447  31.825  1.00  0.00           H
ATOM   2858  HE2 MET A 193      31.908  44.332  31.982  1.00  0.00           H
ATOM   2859  HE3 MET A 193      32.120  45.880  31.206  1.00  0.00           H
ATOM   2860  C   MET A 193      29.307  46.381  25.325  1.00  0.00           C
ATOM   2861  O   MET A 193      30.172  46.309  24.444  1.00  0.00           O
ATOM   2862  N   ALA A 194      28.002  46.272  25.075  1.00  0.00           N
ATOM   2863  H   ALA A 194      27.397  46.177  25.879  1.00  0.00           H
ATOM   2864  CA  ALA A 194      27.411  45.648  23.936  1.00  0.00           C
ATOM   2865  HA  ALA A 194      28.134  44.956  23.510  1.00  0.00           H
ATOM   2866  CB  ALA A 194      26.271  44.815  24.377  1.00  0.00           C
ATOM   2867  HB1 ALA A 194      25.575  45.342  25.038  1.00  0.00           H
ATOM   2868  HB2 ALA A 194      25.743  44.450  23.496  1.00  0.00           H
ATOM   2869  HB3 ALA A 194      26.680  43.975  24.944  1.00  0.00           H
ATOM   2870  C   ALA A 194      27.101  46.744  22.845  1.00  0.00           C
ATOM   2871  O   ALA A 194      26.885  46.392  21.711  1.00  0.00           O
ATOM   2872  N   VAL A 195      27.217  48.054  23.089  1.00  0.00           N
ATOM   2873  H   VAL A 195      27.364  48.361  24.043  1.00  0.00           H
ATOM   2874  CA  VAL A 195      27.296  49.143  22.064  1.00  0.00           C
ATOM   2875  HA  VAL A 195      26.934  48.691  21.133  1.00  0.00           H
ATOM   2876  CB  VAL A 195      26.306  50.344  22.367  1.00  0.00           C
ATOM   2877  HB  VAL A 195      25.305  49.940  22.534  1.00  0.00           H
ATOM   2878  CG1 VAL A 195      26.774  51.042  23.632  1.00  0.00           C
ATOM   2879 1HG1 VAL A 195      25.991  51.743  23.909  1.00  0.00           H
ATOM   2880 2HG1 VAL A 195      26.883  50.315  24.439  1.00  0.00           H
ATOM   2881 3HG1 VAL A 195      27.735  51.519  23.427  1.00  0.00           H
ATOM   2882  CG2 VAL A 195      26.224  51.367  21.244  1.00  0.00           C
ATOM   2883 1HG2 VAL A 195      27.144  51.949  21.157  1.00  0.00           H
ATOM   2884 2HG2 VAL A 195      26.049  50.849  20.298  1.00  0.00           H
ATOM   2885 3HG2 VAL A 195      25.434  52.074  21.451  1.00  0.00           H
ATOM   2886  C   VAL A 195      28.762  49.539  21.823  1.00  0.00           C
ATOM   2887  O   VAL A 195      29.039  50.247  20.865  1.00  0.00           O
ATOM   2888  N   LEU A 196      29.718  49.092  22.631  1.00  0.00           N
ATOM   2889  H   LEU A 196      29.496  48.571  23.457  1.00  0.00           H
ATOM   2890  CA  LEU A 196      31.197  49.411  22.587  1.00  0.00           C
ATOM   2891  HA  LEU A 196      31.351  50.303  21.964  1.00  0.00           H
ATOM   2892  CB  LEU A 196      31.855  49.606  24.020  1.00  0.00           C
ATOM   2893  HB1 LEU A 196      32.952  49.572  23.986  1.00  0.00           H
ATOM   2894  HB2 LEU A 196      31.590  48.667  24.516  1.00  0.00           H
ATOM   2895  CG  LEU A 196      31.397  50.864  24.711  1.00  0.00           C
ATOM   2896  HG  LEU A 196      30.330  51.001  24.557  1.00  0.00           H
ATOM   2897  CD1 LEU A 196      31.769  51.000  26.198  1.00  0.00           C
ATOM   2898 1HD1 LEU A 196      31.776  52.034  26.539  1.00  0.00           H
ATOM   2899 2HD1 LEU A 196      31.182  50.345  26.849  1.00  0.00           H
ATOM   2900 3HD1 LEU A 196      32.745  50.511  26.279  1.00  0.00           H
ATOM   2901  CD2 LEU A 196      31.977  52.141  24.021  1.00  0.00           C
ATOM   2902 1HD2 LEU A 196      31.339  53.014  24.136  1.00  0.00           H
ATOM   2903 2HD2 LEU A 196      33.009  52.313  24.359  1.00  0.00           H
ATOM   2904 3HD2 LEU A 196      32.061  52.022  22.941  1.00  0.00           H
ATOM   2905  C   LEU A 196      31.949  48.266  21.843  1.00  0.00           C
ATOM   2906  O   LEU A 196      33.206  48.275  21.879  1.00  0.00           O
ATOM   2907  N   THR A 197      31.263  47.394  21.064  1.00  0.00           N
ATOM   2908  H   THR A 197      30.294  47.620  20.892  1.00  0.00           H
ATOM   2909  CA  THR A 197      31.854  46.304  20.351  1.00  0.00           C
ATOM   2910  HA  THR A 197      32.925  46.467  20.345  1.00  0.00           H
ATOM   2911  CB  THR A 197      31.682  45.004  21.134  1.00  0.00           C
ATOM   2912  HB  THR A 197      32.080  45.097  22.137  1.00  0.00           H
ATOM   2913  CG2 THR A 197      30.215  44.557  21.333  1.00  0.00           C
ATOM   2914 1HG2 THR A 197      29.698  44.396  20.387  1.00  0.00           H
ATOM   2915 2HG2 THR A 197      30.174  43.624  21.904  1.00  0.00           H
ATOM   2916 3HG2 THR A 197      29.674  45.339  21.875  1.00  0.00           H
ATOM   2917  OG1 THR A 197      32.342  43.920  20.478  1.00  0.00           O
ATOM   2918  HG1 THR A 197      31.990  43.244  21.068  1.00  0.00           H
ATOM   2919  C   THR A 197      31.288  46.150  18.913  1.00  0.00           C
ATOM   2920  O   THR A 197      30.199  46.584  18.708  1.00  0.00           O
ATOM   2921  N   ASP A 198      31.922  45.395  17.989  1.00  0.00           N
ATOM   2922  H   ASP A 198      32.728  44.902  18.354  1.00  0.00           H
ATOM   2923  CA  ASP A 198      31.566  45.151  16.573  1.00  0.00           C
ATOM   2924  HA  ASP A 198      30.828  45.820  16.139  1.00  0.00           H
ATOM   2925  CB  ASP A 198      32.859  45.082  15.755  1.00  0.00           C
ATOM   2926  HB1 ASP A 198      33.065  46.126  15.525  1.00  0.00           H
ATOM   2927  HB2 ASP A 198      32.660  44.554  14.825  1.00  0.00           H
ATOM   2928  CG  ASP A 198      34.051  44.333  16.389  1.00  0.00           C
ATOM   2929  OD1 ASP A 198      35.123  44.403  15.762  1.00  0.00           O
ATOM   2930  OD2 ASP A 198      33.959  43.649  17.466  1.00  0.00           O
ATOM   2931  C   ASP A 198      30.852  43.791  16.397  1.00  0.00           C
ATOM   2932  O   ASP A 198      30.276  43.589  15.368  1.00  0.00           O
ATOM   2933  N   HIS A 199      30.732  42.953  17.461  1.00  0.00           N
ATOM   2934  H   HIS A 199      31.446  42.969  18.185  1.00  0.00           H
ATOM   2935  CA  HIS A 199      29.638  42.019  17.638  1.00  0.00           C
ATOM   2936  HA  HIS A 199      28.788  42.571  17.225  1.00  0.00           H
ATOM   2937  CB  HIS A 199      30.003  40.712  16.985  1.00  0.00           C
ATOM   2938  HB1 HIS A 199      30.676  40.182  17.657  1.00  0.00           H
ATOM   2939  HB2 HIS A 199      30.363  40.872  15.967  1.00  0.00           H
ATOM   2940  CG  HIS A 199      28.885  39.698  16.821  1.00  0.00           C
ATOM   2941  ND1 HIS A 199      28.593  38.677  17.688  1.00  0.00           N
ATOM   2942  CE1 HIS A 199      27.304  38.265  17.309  1.00  0.00           C
ATOM   2943  HE1 HIS A 199      26.855  37.386  17.752  1.00  0.00           H
ATOM   2944  NE2 HIS A 199      26.810  39.077  16.359  1.00  0.00           N
ATOM   2945  HE2 HIS A 199      25.860  39.017  16.020  1.00  0.00           H
ATOM   2946  CD2 HIS A 199      27.833  39.926  16.042  1.00  0.00           C
ATOM   2947  HD2 HIS A 199      27.636  40.841  15.494  1.00  0.00           H
ATOM   2948  C   HIS A 199      29.277  41.782  19.106  1.00  0.00           C
ATOM   2949  O   HIS A 199      30.214  41.623  19.844  1.00  0.00           O
ATOM   2950  N   PRO A 200      27.912  41.822  19.493  1.00  0.00           N
ATOM   2951  CD  PRO A 200      26.729  42.186  18.716  1.00  0.00           C
ATOM   2952  HD1 PRO A 200      26.608  41.508  17.878  1.00  0.00           H
ATOM   2953  HD2 PRO A 200      26.820  43.200  18.345  1.00  0.00           H
ATOM   2954  CG  PRO A 200      25.514  41.994  19.654  1.00  0.00           C
ATOM   2955  HG1 PRO A 200      25.218  40.947  19.554  1.00  0.00           H
ATOM   2956  HG2 PRO A 200      24.664  42.653  19.498  1.00  0.00           H
ATOM   2957  CB  PRO A 200      26.167  42.392  21.010  1.00  0.00           C
ATOM   2958  HB1 PRO A 200      25.619  41.914  21.816  1.00  0.00           H
ATOM   2959  HB2 PRO A 200      26.209  43.476  21.068  1.00  0.00           H
ATOM   2960  CA  PRO A 200      27.622  41.818  20.976  1.00  0.00           C
ATOM   2961  HA  PRO A 200      28.333  42.552  21.362  1.00  0.00           H
ATOM   2962  C   PRO A 200      27.818  40.508  21.645  1.00  0.00           C
ATOM   2963  O   PRO A 200      27.373  39.409  21.196  1.00  0.00           O
ATOM   2964  N   TYR A 201      28.469  40.514  22.839  1.00  0.00           N
ATOM   2965  H   TYR A 201      28.717  41.411  23.216  1.00  0.00           H
ATOM   2966  CA  TYR A 201      28.854  39.325  23.596  1.00  0.00           C
ATOM   2967  HA  TYR A 201      29.554  38.756  22.997  1.00  0.00           H
ATOM   2968  CB  TYR A 201      29.676  39.852  24.780  1.00  0.00           C
ATOM   2969  HB1 TYR A 201      29.996  39.051  25.436  1.00  0.00           H
ATOM   2970  HB2 TYR A 201      28.943  40.266  25.467  1.00  0.00           H
ATOM   2971  CG  TYR A 201      30.745  40.853  24.375  1.00  0.00           C
ATOM   2972  CD1 TYR A 201      30.751  42.114  25.072  1.00  0.00           C
ATOM   2973  HD1 TYR A 201      30.064  42.257  25.888  1.00  0.00           H
ATOM   2974  CE1 TYR A 201      31.759  43.063  24.825  1.00  0.00           C
ATOM   2975  HE1 TYR A 201      31.709  43.913  25.490  1.00  0.00           H
ATOM   2976  CZ  TYR A 201      32.734  42.764  23.818  1.00  0.00           C
ATOM   2977  OH  TYR A 201      33.724  43.648  23.537  1.00  0.00           O
ATOM   2978  HH  TYR A 201      34.266  43.317  22.821  1.00  0.00           H
ATOM   2979  CE2 TYR A 201      32.690  41.552  23.084  1.00  0.00           C
ATOM   2980  HE2 TYR A 201      33.367  41.458  22.244  1.00  0.00           H
ATOM   2981  CD2 TYR A 201      31.636  40.596  23.310  1.00  0.00           C
ATOM   2982  HD2 TYR A 201      31.524  39.712  22.703  1.00  0.00           H
ATOM   2983  C   TYR A 201      27.625  38.474  23.911  1.00  0.00           C
ATOM   2984  O   TYR A 201      26.493  38.945  24.194  1.00  0.00           O
ATOM   2985  N   ALA A 202      27.877  37.151  24.105  1.00  0.00           N
ATOM   2986  H   ALA A 202      28.844  36.919  24.264  1.00  0.00           H
ATOM   2987  CA  ALA A 202      26.831  36.328  24.683  1.00  0.00           C
ATOM   2988  HA  ALA A 202      25.916  36.549  24.132  1.00  0.00           H
ATOM   2989  CB  ALA A 202      27.173  34.865  24.467  1.00  0.00           C
ATOM   2990  HB1 ALA A 202      27.063  34.678  23.393  1.00  0.00           H
ATOM   2991  HB2 ALA A 202      28.138  34.598  24.884  1.00  0.00           H
ATOM   2992  HB3 ALA A 202      26.514  34.151  24.959  1.00  0.00           H
ATOM   2993  C   ALA A 202      26.669  36.658  26.165  1.00  0.00           C
ATOM   2994  O   ALA A 202      27.677  36.815  26.849  1.00  0.00           O
ATOM   2995  N   SER A 203      25.407  36.924  26.674  1.00  0.00           N
ATOM   2996  H   SER A 203      24.624  36.614  26.111  1.00  0.00           H
ATOM   2997  CA  SER A 203      25.109  37.553  27.960  1.00  0.00           C
ATOM   2998  HA  SER A 203      26.032  37.766  28.488  1.00  0.00           H
ATOM   2999  CB  SER A 203      24.397  38.886  27.741  1.00  0.00           C
ATOM   3000  HB1 SER A 203      23.396  38.810  27.307  1.00  0.00           H
ATOM   3001  HB2 SER A 203      24.871  39.490  26.979  1.00  0.00           H
ATOM   3002  OG  SER A 203      24.195  39.580  28.951  1.00  0.00           O
ATOM   3003  HG  SER A 203      23.301  39.547  29.296  1.00  0.00           H
ATOM   3004  C   SER A 203      24.352  36.614  28.972  1.00  0.00           C
ATOM   3005  O   SER A 203      23.340  36.061  28.617  1.00  0.00           O
ATOM   3006  N   LEU A 204      24.873  36.413  30.201  1.00  0.00           N
ATOM   3007  H   LEU A 204      25.845  36.658  30.276  1.00  0.00           H
ATOM   3008  CA  LEU A 204      24.255  35.623  31.282  1.00  0.00           C
ATOM   3009  HA  LEU A 204      23.367  35.099  30.915  1.00  0.00           H
ATOM   3010  CB  LEU A 204      25.204  34.495  31.712  1.00  0.00           C
ATOM   3011  HB1 LEU A 204      26.103  35.077  31.934  1.00  0.00           H
ATOM   3012  HB2 LEU A 204      25.369  33.755  30.929  1.00  0.00           H
ATOM   3013  CG  LEU A 204      24.805  33.734  33.028  1.00  0.00           C
ATOM   3014  HG  LEU A 204      24.746  34.393  33.897  1.00  0.00           H
ATOM   3015  CD1 LEU A 204      23.487  33.002  32.905  1.00  0.00           C
ATOM   3016 1HD1 LEU A 204      23.511  32.116  33.548  1.00  0.00           H
ATOM   3017 2HD1 LEU A 204      22.619  33.612  33.152  1.00  0.00           H
ATOM   3018 3HD1 LEU A 204      23.431  32.605  31.897  1.00  0.00           H
ATOM   3019  CD2 LEU A 204      26.018  32.783  33.248  1.00  0.00           C
ATOM   3020 1HD2 LEU A 204      27.031  33.172  33.131  1.00  0.00           H
ATOM   3021 2HD2 LEU A 204      25.986  32.378  34.255  1.00  0.00           H
ATOM   3022 3HD2 LEU A 204      26.017  31.909  32.599  1.00  0.00           H
ATOM   3023  C   LEU A 204      23.762  36.492  32.434  1.00  0.00           C
ATOM   3024  O   LEU A 204      24.529  36.822  33.327  1.00  0.00           O
ATOM   3025  N   THR A 205      22.434  36.843  32.414  1.00  0.00           N
ATOM   3026  H   THR A 205      21.840  36.625  31.630  1.00  0.00           H
ATOM   3027  CA  THR A 205      21.781  37.303  33.660  1.00  0.00           C
ATOM   3028  HA  THR A 205      22.415  38.075  34.088  1.00  0.00           H
ATOM   3029  CB  THR A 205      20.408  37.929  33.525  1.00  0.00           C
ATOM   3030  HB  THR A 205      19.770  37.199  33.036  1.00  0.00           H
ATOM   3031  CG2 THR A 205      19.642  38.345  34.834  1.00  0.00           C
ATOM   3032 1HG2 THR A 205      19.627  37.498  35.521  1.00  0.00           H
ATOM   3033 2HG2 THR A 205      20.242  39.062  35.402  1.00  0.00           H
ATOM   3034 3HG2 THR A 205      18.610  38.666  34.664  1.00  0.00           H
ATOM   3035  OG1 THR A 205      20.477  39.069  32.696  1.00  0.00           O
ATOM   3036  HG1 THR A 205      19.559  39.147  32.414  1.00  0.00           H
ATOM   3037  C   THR A 205      21.597  36.204  34.703  1.00  0.00           C
ATOM   3038  O   THR A 205      20.950  35.148  34.493  1.00  0.00           O
ATOM   3039  N   LEU A 206      22.250  36.438  35.854  1.00  0.00           N
ATOM   3040  H   LEU A 206      22.921  37.195  35.924  1.00  0.00           H
ATOM   3041  CA  LEU A 206      22.105  35.571  37.047  1.00  0.00           C
ATOM   3042  HA  LEU A 206      21.974  34.572  36.632  1.00  0.00           H
ATOM   3043  CB  LEU A 206      23.414  35.748  37.836  1.00  0.00           C
ATOM   3044  HB1 LEU A 206      23.387  35.229  38.787  1.00  0.00           H
ATOM   3045  HB2 LEU A 206      23.559  36.780  38.152  1.00  0.00           H
ATOM   3046  CG  LEU A 206      24.700  35.323  37.095  1.00  0.00           C
ATOM   3047  HG  LEU A 206      24.863  35.952  36.221  1.00  0.00           H
ATOM   3048  CD1 LEU A 206      25.788  35.500  38.089  1.00  0.00           C
ATOM   3049 1HD1 LEU A 206      26.691  35.152  37.583  1.00  0.00           H
ATOM   3050 2HD1 LEU A 206      25.979  36.550  38.316  1.00  0.00           H
ATOM   3051 3HD1 LEU A 206      25.625  34.968  39.033  1.00  0.00           H
ATOM   3052  CD2 LEU A 206      24.587  33.888  36.609  1.00  0.00           C
ATOM   3053 1HD2 LEU A 206      25.579  33.548  36.310  1.00  0.00           H
ATOM   3054 2HD2 LEU A 206      24.279  33.241  37.426  1.00  0.00           H
ATOM   3055 3HD2 LEU A 206      23.936  33.901  35.728  1.00  0.00           H
ATOM   3056  C   LEU A 206      20.785  36.004  37.812  1.00  0.00           C
ATOM   3057  O   LEU A 206      20.477  37.190  38.000  1.00  0.00           O
ATOM   3058  N   PRO A 207      20.104  35.010  38.423  1.00  0.00           N
ATOM   3059  CD  PRO A 207      20.335  33.565  38.261  1.00  0.00           C
ATOM   3060  HD1 PRO A 207      21.376  33.424  38.574  1.00  0.00           H
ATOM   3061  HD2 PRO A 207      20.181  33.185  37.259  1.00  0.00           H
ATOM   3062  CG  PRO A 207      19.402  32.866  39.257  1.00  0.00           C
ATOM   3063  HG1 PRO A 207      19.886  32.586  40.194  1.00  0.00           H
ATOM   3064  HG2 PRO A 207      19.034  31.976  38.740  1.00  0.00           H
ATOM   3065  CB  PRO A 207      18.307  33.921  39.623  1.00  0.00           C
ATOM   3066  HB1 PRO A 207      17.987  33.719  40.644  1.00  0.00           H
ATOM   3067  HB2 PRO A 207      17.489  33.926  38.913  1.00  0.00           H
ATOM   3068  CA  PRO A 207      19.023  35.275  39.388  1.00  0.00           C
ATOM   3069  HA  PRO A 207      18.244  35.855  38.902  1.00  0.00           H
ATOM   3070  C   PRO A 207      19.448  35.972  40.705  1.00  0.00           C
ATOM   3071  O   PRO A 207      18.648  36.039  41.587  1.00  0.00           O
ATOM   3072  N   ASP A 208      20.724  36.412  40.847  1.00  0.00           N
ATOM   3073  H   ASP A 208      21.361  36.460  40.057  1.00  0.00           H
ATOM   3074  CA  ASP A 208      21.214  37.030  42.094  1.00  0.00           C
ATOM   3075  HA  ASP A 208      20.430  37.451  42.715  1.00  0.00           H
ATOM   3076  CB  ASP A 208      22.048  36.091  43.115  1.00  0.00           C
ATOM   3077  HB1 ASP A 208      22.177  36.742  43.977  1.00  0.00           H
ATOM   3078  HB2 ASP A 208      22.987  35.756  42.692  1.00  0.00           H
ATOM   3079  CG  ASP A 208      21.207  34.852  43.521  1.00  0.00           C
ATOM   3080  OD1 ASP A 208      20.294  35.016  44.404  1.00  0.00           O
ATOM   3081  OD2 ASP A 208      21.560  33.715  43.132  1.00  0.00           O
ATOM   3082  C   ASP A 208      22.144  38.166  41.686  1.00  0.00           C
ATOM   3083  O   ASP A 208      22.662  38.265  40.624  1.00  0.00           O
ATOM   3084  N   ASP A 209      22.289  39.168  42.571  1.00  0.00           N
ATOM   3085  H   ASP A 209      21.829  39.138  43.461  1.00  0.00           H
ATOM   3086  CA  ASP A 209      23.185  40.325  42.297  1.00  0.00           C
ATOM   3087  HA  ASP A 209      23.122  40.525  41.220  1.00  0.00           H
ATOM   3088  CB  ASP A 209      22.766  41.530  43.072  1.00  0.00           C
ATOM   3089  HB1 ASP A 209      21.740  41.776  42.778  1.00  0.00           H
ATOM   3090  HB2 ASP A 209      23.405  42.299  42.645  1.00  0.00           H
ATOM   3091  CG  ASP A 209      22.695  41.437  44.614  1.00  0.00           C
ATOM   3092  OD1 ASP A 209      22.652  42.551  45.275  1.00  0.00           O
ATOM   3093  OD2 ASP A 209      22.604  40.376  45.194  1.00  0.00           O
ATOM   3094  C   ASP A 209      24.674  40.062  42.520  1.00  0.00           C
ATOM   3095  O   ASP A 209      25.516  40.711  41.907  1.00  0.00           O
ATOM   3096  N   ALA A 210      25.089  39.037  43.287  1.00  0.00           N
ATOM   3097  H   ALA A 210      24.389  38.541  43.823  1.00  0.00           H
ATOM   3098  CA  ALA A 210      26.437  38.998  43.878  1.00  0.00           C
ATOM   3099  HA  ALA A 210      27.018  39.867  43.574  1.00  0.00           H
ATOM   3100  CB  ALA A 210      26.246  39.082  45.421  1.00  0.00           C
ATOM   3101  HB1 ALA A 210      25.738  40.013  45.673  1.00  0.00           H
ATOM   3102  HB2 ALA A 210      25.753  38.204  45.840  1.00  0.00           H
ATOM   3103  HB3 ALA A 210      27.207  39.247  45.910  1.00  0.00           H
ATOM   3104  C   ALA A 210      27.330  37.791  43.553  1.00  0.00           C
ATOM   3105  O   ALA A 210      28.183  37.397  44.369  1.00  0.00           O
ATOM   3106  N   ALA A 211      27.247  37.254  42.434  1.00  0.00           N
ATOM   3107  H   ALA A 211      26.619  37.656  41.752  1.00  0.00           H
ATOM   3108  CA  ALA A 211      28.019  36.021  41.973  1.00  0.00           C
ATOM   3109  HA  ALA A 211      28.702  35.679  42.755  1.00  0.00           H
ATOM   3110  CB  ALA A 211      27.020  34.846  41.872  1.00  0.00           C
ATOM   3111  HB1 ALA A 211      26.136  35.305  41.431  1.00  0.00           H
ATOM   3112  HB2 ALA A 211      27.390  34.038  41.240  1.00  0.00           H
ATOM   3113  HB3 ALA A 211      26.753  34.521  42.872  1.00  0.00           H
ATOM   3114  C   ALA A 211      28.747  36.217  40.633  1.00  0.00           C
ATOM   3115  O   ALA A 211      29.311  35.218  40.148  1.00  0.00           O
ATOM   3116  N   ALA A 212      28.586  37.339  39.910  1.00  0.00           N
ATOM   3117  H   ALA A 212      28.202  38.200  40.286  1.00  0.00           H
ATOM   3118  CA  ALA A 212      28.869  37.316  38.438  1.00  0.00           C
ATOM   3119  HA  ALA A 212      28.490  36.371  38.050  1.00  0.00           H
ATOM   3120  CB  ALA A 212      28.166  38.432  37.759  1.00  0.00           C
ATOM   3121  HB1 ALA A 212      27.111  38.174  37.708  1.00  0.00           H
ATOM   3122  HB2 ALA A 212      28.310  39.360  38.306  1.00  0.00           H
ATOM   3123  HB3 ALA A 212      28.546  38.637  36.759  1.00  0.00           H
ATOM   3124  C   ALA A 212      30.370  37.319  38.054  1.00  0.00           C
ATOM   3125  O   ALA A 212      30.687  36.906  36.896  1.00  0.00           O
ATOM   3126  N   ASP A 213      31.236  37.706  39.011  1.00  0.00           N
ATOM   3127  H   ASP A 213      30.886  37.996  39.908  1.00  0.00           H
ATOM   3128  CA  ASP A 213      32.664  37.710  38.636  1.00  0.00           C
ATOM   3129  HA  ASP A 213      32.837  38.376  37.777  1.00  0.00           H
ATOM   3130  CB  ASP A 213      33.457  38.461  39.723  1.00  0.00           C
ATOM   3131  HB1 ASP A 213      33.307  38.026  40.720  1.00  0.00           H
ATOM   3132  HB2 ASP A 213      33.102  39.494  39.732  1.00  0.00           H
ATOM   3133  CG  ASP A 213      34.978  38.554  39.432  1.00  0.00           C
ATOM   3134  OD1 ASP A 213      35.775  38.525  40.421  1.00  0.00           O
ATOM   3135  OD2 ASP A 213      35.448  38.542  38.236  1.00  0.00           O
ATOM   3136  C   ASP A 213      33.357  36.356  38.394  1.00  0.00           C
ATOM   3137  O   ASP A 213      33.532  35.560  39.318  1.00  0.00           O
ATOM   3138  N   CYS A 214      33.745  36.000  37.097  1.00  0.00           N
ATOM   3139  H   CYS A 214      33.618  36.657  36.350  1.00  0.00           H
ATOM   3140  CA  CYS A 214      34.415  34.755  36.808  1.00  0.00           C
ATOM   3141  HA  CYS A 214      34.573  34.268  37.768  1.00  0.00           H
ATOM   3142  CB  CYS A 214      33.631  33.885  35.895  1.00  0.00           C
ATOM   3143  HB1 CYS A 214      34.144  32.925  35.815  1.00  0.00           H
ATOM   3144  HB2 CYS A 214      33.661  34.359  34.915  1.00  0.00           H
ATOM   3145  SG  CYS A 214      31.966  33.668  36.437  1.00  0.00           S
ATOM   3146  HG  CYS A 214      31.612  34.951  36.403  1.00  0.00           H
ATOM   3147  C   CYS A 214      35.866  34.938  36.262  1.00  0.00           C
ATOM   3148  O   CYS A 214      36.224  35.972  35.786  1.00  0.00           O
ATOM   3149  N   LEU A 215      36.685  33.876  36.370  1.00  0.00           N
ATOM   3150  H   LEU A 215      36.343  33.034  36.809  1.00  0.00           H
ATOM   3151  CA  LEU A 215      38.127  33.896  36.041  1.00  0.00           C
ATOM   3152  HA  LEU A 215      38.388  34.777  35.461  1.00  0.00           H
ATOM   3153  CB  LEU A 215      38.909  33.934  37.419  1.00  0.00           C
ATOM   3154  HB1 LEU A 215      38.501  33.111  37.996  1.00  0.00           H
ATOM   3155  HB2 LEU A 215      38.732  34.870  37.945  1.00  0.00           H
ATOM   3156  CG  LEU A 215      40.459  33.817  37.364  1.00  0.00           C
ATOM   3157  HG  LEU A 215      40.822  32.915  36.877  1.00  0.00           H
ATOM   3158  CD1 LEU A 215      41.138  34.973  36.661  1.00  0.00           C
ATOM   3159 1HD1 LEU A 215      40.824  35.896  37.149  1.00  0.00           H
ATOM   3160 2HD1 LEU A 215      42.199  34.768  36.782  1.00  0.00           H
ATOM   3161 3HD1 LEU A 215      40.837  34.946  35.612  1.00  0.00           H
ATOM   3162  CD2 LEU A 215      41.127  33.706  38.739  1.00  0.00           C
ATOM   3163 1HD2 LEU A 215      40.613  32.949  39.327  1.00  0.00           H
ATOM   3164 2HD2 LEU A 215      42.162  33.374  38.621  1.00  0.00           H
ATOM   3165 3HD2 LEU A 215      41.078  34.620  39.317  1.00  0.00           H
ATOM   3166  C   LEU A 215      38.570  32.684  35.158  1.00  0.00           C
ATOM   3167  O   LEU A 215      38.561  31.510  35.573  1.00  0.00           O
ATOM   3168  N   PHE A 216      38.905  32.967  33.890  1.00  0.00           N
ATOM   3169  H   PHE A 216      38.827  33.919  33.557  1.00  0.00           H
ATOM   3170  CA  PHE A 216      39.158  31.986  32.852  1.00  0.00           C
ATOM   3171  HA  PHE A 216      38.483  31.138  33.016  1.00  0.00           H
ATOM   3172  CB  PHE A 216      38.843  32.683  31.526  1.00  0.00           C
ATOM   3173  HB1 PHE A 216      39.519  33.525  31.456  1.00  0.00           H
ATOM   3174  HB2 PHE A 216      37.784  32.925  31.681  1.00  0.00           H
ATOM   3175  CG  PHE A 216      38.870  31.838  30.275  1.00  0.00           C
ATOM   3176  CD1 PHE A 216      39.975  32.076  29.403  1.00  0.00           C
ATOM   3177  HD1 PHE A 216      40.790  32.716  29.735  1.00  0.00           H
ATOM   3178  CE1 PHE A 216      40.044  31.490  28.184  1.00  0.00           C
ATOM   3179  HE1 PHE A 216      40.797  31.559  27.408  1.00  0.00           H
ATOM   3180  CZ  PHE A 216      38.920  30.799  27.775  1.00  0.00           C
ATOM   3181  HZ  PHE A 216      38.941  30.331  26.807  1.00  0.00           H
ATOM   3182  CE2 PHE A 216      37.904  30.455  28.661  1.00  0.00           C
ATOM   3183  HE2 PHE A 216      37.155  29.794  28.267  1.00  0.00           H
ATOM   3184  CD2 PHE A 216      37.852  30.963  29.946  1.00  0.00           C
ATOM   3185  HD2 PHE A 216      36.983  30.807  30.572  1.00  0.00           H
ATOM   3186  C   PHE A 216      40.615  31.463  32.890  1.00  0.00           C
ATOM   3187  O   PHE A 216      41.559  32.234  33.162  1.00  0.00           O
ATOM   3188  N   LEU A 217      40.730  30.139  32.651  1.00  0.00           N
ATOM   3189  H   LEU A 217      39.868  29.629  32.519  1.00  0.00           H
ATOM   3190  CA  LEU A 217      41.979  29.412  32.788  1.00  0.00           C
ATOM   3191  HA  LEU A 217      42.694  30.156  32.429  1.00  0.00           H
ATOM   3192  CB  LEU A 217      42.217  29.076  34.343  1.00  0.00           C
ATOM   3193  HB1 LEU A 217      41.698  28.146  34.595  1.00  0.00           H
ATOM   3194  HB2 LEU A 217      41.766  29.831  34.983  1.00  0.00           H
ATOM   3195  CG  LEU A 217      43.671  28.844  34.858  1.00  0.00           C
ATOM   3196  HG  LEU A 217      44.177  27.942  34.512  1.00  0.00           H
ATOM   3197  CD1 LEU A 217      44.525  30.048  34.457  1.00  0.00           C
ATOM   3198 1HD1 LEU A 217      45.372  29.836  35.120  1.00  0.00           H
ATOM   3199 2HD1 LEU A 217      44.831  29.988  33.416  1.00  0.00           H
ATOM   3200 3HD1 LEU A 217      43.988  30.998  34.552  1.00  0.00           H
ATOM   3201  CD2 LEU A 217      43.589  28.683  36.389  1.00  0.00           C
ATOM   3202 1HD2 LEU A 217      43.310  29.629  36.848  1.00  0.00           H
ATOM   3203 2HD2 LEU A 217      42.966  27.849  36.724  1.00  0.00           H
ATOM   3204 3HD2 LEU A 217      44.546  28.287  36.735  1.00  0.00           H
ATOM   3205  C   LEU A 217      42.322  28.292  31.875  1.00  0.00           C
ATOM   3206  O   LEU A 217      41.448  27.508  31.614  1.00  0.00           O
ATOM   3207  N   ARG A 218      43.616  28.241  31.417  1.00  0.00           N
ATOM   3208  H   ARG A 218      44.107  29.114  31.520  1.00  0.00           H
ATOM   3209  CA  ARG A 218      44.064  27.181  30.529  1.00  0.00           C
ATOM   3210  HA  ARG A 218      43.474  27.313  29.625  1.00  0.00           H
ATOM   3211  CB  ARG A 218      45.480  27.500  30.073  1.00  0.00           C
ATOM   3212  HB1 ARG A 218      45.494  28.436  29.520  1.00  0.00           H
ATOM   3213  HB2 ARG A 218      45.928  26.796  29.367  1.00  0.00           H
ATOM   3214  CG  ARG A 218      46.448  27.534  31.290  1.00  0.00           C
ATOM   3215  HG1 ARG A 218      46.250  26.667  31.917  1.00  0.00           H
ATOM   3216  HG2 ARG A 218      46.219  28.404  31.917  1.00  0.00           H
ATOM   3217  CD  ARG A 218      47.888  27.707  30.741  1.00  0.00           C
ATOM   3218  HD1 ARG A 218      48.528  27.895  31.615  1.00  0.00           H
ATOM   3219  HD2 ARG A 218      47.829  28.648  30.181  1.00  0.00           H
ATOM   3220  NE  ARG A 218      48.455  26.642  29.992  1.00  0.00           N
ATOM   3221  HE  ARG A 218      47.892  25.844  29.732  1.00  0.00           H
ATOM   3222  CZ  ARG A 218      49.739  26.641  29.462  1.00  0.00           C
ATOM   3223  NH1 ARG A 218      50.253  25.608  28.837  1.00  0.00           N
ATOM   3224 1HH1 ARG A 218      49.637  24.820  28.703  1.00  0.00           H
ATOM   3225 2HH1 ARG A 218      51.244  25.658  28.671  1.00  0.00           H
ATOM   3226  NH2 ARG A 218      50.468  27.793  29.579  1.00  0.00           N
ATOM   3227 1HH2 ARG A 218      50.173  28.589  30.121  1.00  0.00           H
ATOM   3228 2HH2 ARG A 218      51.434  27.680  29.302  1.00  0.00           H
ATOM   3229  C   ARG A 218      43.855  25.726  31.025  1.00  0.00           C
ATOM   3230  O   ARG A 218      44.088  25.463  32.218  1.00  0.00           O
ATOM   3231  N   PRO A 219      43.437  24.763  30.199  1.00  0.00           N
ATOM   3232  CD  PRO A 219      43.294  24.974  28.778  1.00  0.00           C
ATOM   3233  HD1 PRO A 219      44.163  25.437  28.323  1.00  0.00           H
ATOM   3234  HD2 PRO A 219      42.367  25.541  28.645  1.00  0.00           H
ATOM   3235  CG  PRO A 219      43.212  23.555  28.189  1.00  0.00           C
ATOM   3236  HG1 PRO A 219      44.216  23.124  28.214  1.00  0.00           H
ATOM   3237  HG2 PRO A 219      42.736  23.441  27.220  1.00  0.00           H
ATOM   3238  CB  PRO A 219      42.394  22.871  29.264  1.00  0.00           C
ATOM   3239  HB1 PRO A 219      42.522  21.788  29.236  1.00  0.00           H
ATOM   3240  HB2 PRO A 219      41.341  23.061  29.087  1.00  0.00           H
ATOM   3241  CA  PRO A 219      42.942  23.426  30.558  1.00  0.00           C
ATOM   3242  HA  PRO A 219      42.171  23.535  31.321  1.00  0.00           H
ATOM   3243  C   PRO A 219      44.022  22.474  31.063  1.00  0.00           C
ATOM   3244  O   PRO A 219      43.684  21.408  31.503  1.00  0.00           O
ATOM   3245  N   GLY A 220      45.307  22.777  30.753  1.00  0.00           N
ATOM   3246  H   GLY A 220      45.577  23.556  30.173  1.00  0.00           H
ATOM   3247  CA  GLY A 220      46.524  21.911  31.099  1.00  0.00           C
ATOM   3248  HA1 GLY A 220      46.665  21.755  32.171  1.00  0.00           H
ATOM   3249  HA2 GLY A 220      47.398  22.526  30.876  1.00  0.00           H
ATOM   3250  C   GLY A 220      46.663  20.566  30.346  1.00  0.00           C
ATOM   3251  O   GLY A 220      47.794  20.078  30.208  1.00  0.00           O
ATOM   3252  N   LEU A 221      45.578  19.969  29.896  1.00  0.00           N
ATOM   3253  H   LEU A 221      44.727  20.495  30.005  1.00  0.00           H
ATOM   3254  CA  LEU A 221      45.461  18.658  29.355  1.00  0.00           C
ATOM   3255  HA  LEU A 221      46.487  18.324  29.202  1.00  0.00           H
ATOM   3256  CB  LEU A 221      44.776  17.869  30.452  1.00  0.00           C
ATOM   3257  HB1 LEU A 221      43.853  18.416  30.647  1.00  0.00           H
ATOM   3258  HB2 LEU A 221      45.426  17.716  31.317  1.00  0.00           H
ATOM   3259  CG  LEU A 221      44.514  16.391  30.010  1.00  0.00           C
ATOM   3260  HG  LEU A 221      44.218  16.382  28.953  1.00  0.00           H
ATOM   3261  CD1 LEU A 221      45.963  15.785  30.081  1.00  0.00           C
ATOM   3262 1HD1 LEU A 221      45.948  14.850  29.519  1.00  0.00           H
ATOM   3263 2HD1 LEU A 221      46.826  16.369  29.779  1.00  0.00           H
ATOM   3264 3HD1 LEU A 221      46.134  15.580  31.137  1.00  0.00           H
ATOM   3265  CD2 LEU A 221      43.580  15.616  30.982  1.00  0.00           C
ATOM   3266 1HD2 LEU A 221      42.633  16.143  31.035  1.00  0.00           H
ATOM   3267 2HD2 LEU A 221      43.292  14.661  30.548  1.00  0.00           H
ATOM   3268 3HD2 LEU A 221      43.923  15.451  32.000  1.00  0.00           H
ATOM   3269  C   LEU A 221      44.799  18.688  27.950  1.00  0.00           C
ATOM   3270  O   LEU A 221      43.792  19.392  27.775  1.00  0.00           O
ATOM   3271  N   PRO A 222      45.174  17.998  26.860  1.00  0.00           N
ATOM   3272  CD  PRO A 222      46.335  17.253  26.634  1.00  0.00           C
ATOM   3273  HD1 PRO A 222      46.504  16.552  27.461  1.00  0.00           H
ATOM   3274  HD2 PRO A 222      47.187  17.918  26.730  1.00  0.00           H
ATOM   3275  CG  PRO A 222      46.186  16.521  25.301  1.00  0.00           C
ATOM   3276  HG1 PRO A 222      45.494  15.680  25.312  1.00  0.00           H
ATOM   3277  HG2 PRO A 222      47.145  16.267  24.844  1.00  0.00           H
ATOM   3278  CB  PRO A 222      45.499  17.625  24.525  1.00  0.00           C
ATOM   3279  HB1 PRO A 222      44.990  17.194  23.659  1.00  0.00           H
ATOM   3280  HB2 PRO A 222      46.188  18.405  24.210  1.00  0.00           H
ATOM   3281  CA  PRO A 222      44.536  18.215  25.518  1.00  0.00           C
ATOM   3282  HA  PRO A 222      44.396  19.276  25.327  1.00  0.00           H
ATOM   3283  C   PRO A 222      43.104  17.599  25.441  1.00  0.00           C
ATOM   3284  O   PRO A 222      42.810  16.734  26.279  1.00  0.00           O
ATOM   3285  N   GLY A 223      42.257  18.158  24.568  1.00  0.00           N
ATOM   3286  H   GLY A 223      42.569  18.804  23.858  1.00  0.00           H
ATOM   3287  CA  GLY A 223      40.916  17.679  24.557  1.00  0.00           C
ATOM   3288  HA1 GLY A 223      40.817  16.660  24.939  1.00  0.00           H
ATOM   3289  HA2 GLY A 223      40.445  17.878  23.596  1.00  0.00           H
ATOM   3290  C   GLY A 223      40.057  18.485  25.544  1.00  0.00           C
ATOM   3291  O   GLY A 223      39.160  19.224  25.043  1.00  0.00           O
ATOM   3292  N   VAL A 224      40.279  18.441  26.852  1.00  0.00           N
ATOM   3293  H   VAL A 224      41.008  17.830  27.181  1.00  0.00           H
ATOM   3294  CA  VAL A 224      39.394  18.935  27.902  1.00  0.00           C
ATOM   3295  HA  VAL A 224      38.389  18.553  27.694  1.00  0.00           H
ATOM   3296  CB  VAL A 224      39.774  18.306  29.300  1.00  0.00           C
ATOM   3297  HB  VAL A 224      39.185  18.837  30.037  1.00  0.00           H
ATOM   3298  CG1 VAL A 224      39.435  16.816  29.392  1.00  0.00           C
ATOM   3299 1HG1 VAL A 224      38.352  16.645  29.319  1.00  0.00           H
ATOM   3300 2HG1 VAL A 224      39.905  16.197  28.636  1.00  0.00           H
ATOM   3301 3HG1 VAL A 224      39.911  16.503  30.327  1.00  0.00           H
ATOM   3302  CG2 VAL A 224      41.303  18.531  29.567  1.00  0.00           C
ATOM   3303 1HG2 VAL A 224      41.394  18.354  30.639  1.00  0.00           H
ATOM   3304 2HG2 VAL A 224      41.862  17.759  29.034  1.00  0.00           H
ATOM   3305 3HG2 VAL A 224      41.623  19.559  29.373  1.00  0.00           H
ATOM   3306  C   VAL A 224      39.241  20.548  27.875  1.00  0.00           C
ATOM   3307  O   VAL A 224      40.174  21.239  27.446  1.00  0.00           O
ATOM   3308  N   PRO A 225      38.049  21.059  28.241  1.00  0.00           N
ATOM   3309  CD  PRO A 225      36.817  20.302  28.567  1.00  0.00           C
ATOM   3310  HD1 PRO A 225      36.996  19.944  29.581  1.00  0.00           H
ATOM   3311  HD2 PRO A 225      36.499  19.503  27.901  1.00  0.00           H
ATOM   3312  CG  PRO A 225      35.727  21.252  28.529  1.00  0.00           C
ATOM   3313  HG1 PRO A 225      35.019  20.998  29.317  1.00  0.00           H
ATOM   3314  HG2 PRO A 225      35.288  21.117  27.533  1.00  0.00           H
ATOM   3315  CB  PRO A 225      36.329  22.603  28.746  1.00  0.00           C
ATOM   3316  HB1 PRO A 225      36.331  22.824  29.806  1.00  0.00           H
ATOM   3317  HB2 PRO A 225      35.784  23.349  28.165  1.00  0.00           H
ATOM   3318  CA  PRO A 225      37.758  22.489  28.226  1.00  0.00           C
ATOM   3319  HA  PRO A 225      37.806  22.796  27.178  1.00  0.00           H
ATOM   3320  C   PRO A 225      38.738  23.200  29.043  1.00  0.00           C
ATOM   3321  O   PRO A 225      39.121  22.644  30.084  1.00  0.00           O
ATOM   3322  N   PRO A 226      38.995  24.535  28.847  1.00  0.00           N
ATOM   3323  CD  PRO A 226      38.443  25.358  27.779  1.00  0.00           C
ATOM   3324  HD1 PRO A 226      37.360  25.523  27.814  1.00  0.00           H
ATOM   3325  HD2 PRO A 226      38.591  24.928  26.795  1.00  0.00           H
ATOM   3326  CG  PRO A 226      39.182  26.710  27.847  1.00  0.00           C
ATOM   3327  HG1 PRO A 226      38.643  27.592  27.511  1.00  0.00           H
ATOM   3328  HG2 PRO A 226      40.201  26.749  27.460  1.00  0.00           H
ATOM   3329  CB  PRO A 226      39.523  26.820  29.279  1.00  0.00           C
ATOM   3330  HB1 PRO A 226      38.793  27.452  29.797  1.00  0.00           H
ATOM   3331  HB2 PRO A 226      40.494  27.311  29.327  1.00  0.00           H
ATOM   3332  CA  PRO A 226      39.476  25.409  29.874  1.00  0.00           C
ATOM   3333  HA  PRO A 226      40.503  25.120  30.093  1.00  0.00           H
ATOM   3334  C   PRO A 226      38.535  25.413  31.105  1.00  0.00           C
ATOM   3335  O   PRO A 226      37.391  24.989  31.054  1.00  0.00           O
ATOM   3336  N   PHE A 227      39.073  25.956  32.176  1.00  0.00           N
ATOM   3337  H   PHE A 227      39.934  26.464  32.011  1.00  0.00           H
ATOM   3338  CA  PHE A 227      38.447  26.140  33.448  1.00  0.00           C
ATOM   3339  HA  PHE A 227      37.591  25.471  33.498  1.00  0.00           H
ATOM   3340  CB  PHE A 227      39.388  25.656  34.608  1.00  0.00           C
ATOM   3341  HB1 PHE A 227      38.723  25.819  35.459  1.00  0.00           H
ATOM   3342  HB2 PHE A 227      40.212  26.344  34.768  1.00  0.00           H
ATOM   3343  CG  PHE A 227      39.832  24.199  34.552  1.00  0.00           C
ATOM   3344  CD1 PHE A 227      41.102  23.907  34.038  1.00  0.00           C
ATOM   3345  HD1 PHE A 227      41.734  24.681  33.618  1.00  0.00           H
ATOM   3346  CE1 PHE A 227      41.612  22.583  34.045  1.00  0.00           C
ATOM   3347  HE1 PHE A 227      42.609  22.379  33.677  1.00  0.00           H
ATOM   3348  CZ  PHE A 227      40.764  21.475  34.492  1.00  0.00           C
ATOM   3349  HZ  PHE A 227      41.202  20.481  34.442  1.00  0.00           H
ATOM   3350  CE2 PHE A 227      39.482  21.755  34.944  1.00  0.00           C
ATOM   3351  HE2 PHE A 227      38.780  21.006  35.272  1.00  0.00           H
ATOM   3352  CD2 PHE A 227      39.042  23.117  34.990  1.00  0.00           C
ATOM   3353  HD2 PHE A 227      38.075  23.347  35.412  1.00  0.00           H
ATOM   3354  C   PHE A 227      37.829  27.536  33.596  1.00  0.00           C
ATOM   3355  O   PHE A 227      38.241  28.518  32.950  1.00  0.00           O
ATOM   3356  N   LEU A 228      36.877  27.697  34.447  1.00  0.00           N
ATOM   3357  H   LEU A 228      36.659  26.870  35.000  1.00  0.00           H
ATOM   3358  CA  LEU A 228      36.262  28.982  34.760  1.00  0.00           C
ATOM   3359  HA  LEU A 228      36.994  29.753  34.503  1.00  0.00           H
ATOM   3360  CB  LEU A 228      35.126  29.216  33.783  1.00  0.00           C
ATOM   3361  HB1 LEU A 228      34.291  28.550  34.043  1.00  0.00           H
ATOM   3362  HB2 LEU A 228      35.503  29.062  32.776  1.00  0.00           H
ATOM   3363  CG  LEU A 228      34.405  30.574  33.806  1.00  0.00           C
ATOM   3364  HG  LEU A 228      33.991  30.618  34.822  1.00  0.00           H
ATOM   3365  CD1 LEU A 228      35.348  31.766  33.566  1.00  0.00           C
ATOM   3366 1HD1 LEU A 228      35.753  31.686  32.565  1.00  0.00           H
ATOM   3367 2HD1 LEU A 228      34.835  32.722  33.663  1.00  0.00           H
ATOM   3368 3HD1 LEU A 228      36.184  31.721  34.273  1.00  0.00           H
ATOM   3369  CD2 LEU A 228      33.303  30.646  32.757  1.00  0.00           C
ATOM   3370 1HD2 LEU A 228      33.700  30.723  31.751  1.00  0.00           H
ATOM   3371 2HD2 LEU A 228      32.777  29.699  32.909  1.00  0.00           H
ATOM   3372 3HD2 LEU A 228      32.666  31.473  33.081  1.00  0.00           H
ATOM   3373  C   LEU A 228      35.941  29.103  36.283  1.00  0.00           C
ATOM   3374  O   LEU A 228      34.904  28.536  36.731  1.00  0.00           O
ATOM   3375  N   LEU A 229      36.879  29.831  37.008  1.00  0.00           N
ATOM   3376  H   LEU A 229      37.559  30.380  36.508  1.00  0.00           H
ATOM   3377  CA  LEU A 229      36.827  29.839  38.485  1.00  0.00           C
ATOM   3378  HA  LEU A 229      36.379  28.893  38.794  1.00  0.00           H
ATOM   3379  CB  LEU A 229      38.199  30.130  39.076  1.00  0.00           C
ATOM   3380  HB1 LEU A 229      38.079  30.667  40.016  1.00  0.00           H
ATOM   3381  HB2 LEU A 229      38.730  30.724  38.326  1.00  0.00           H
ATOM   3382  CG  LEU A 229      38.918  28.810  39.412  1.00  0.00           C
ATOM   3383  HG  LEU A 229      38.359  28.245  40.162  1.00  0.00           H
ATOM   3384  CD1 LEU A 229      39.084  27.937  38.153  1.00  0.00           C
ATOM   3385 1HD1 LEU A 229      38.145  27.688  37.664  1.00  0.00           H
ATOM   3386 2HD1 LEU A 229      39.711  28.550  37.506  1.00  0.00           H
ATOM   3387 3HD1 LEU A 229      39.694  27.080  38.433  1.00  0.00           H
ATOM   3388  CD2 LEU A 229      40.306  29.025  39.992  1.00  0.00           C
ATOM   3389 1HD2 LEU A 229      40.789  28.067  40.167  1.00  0.00           H
ATOM   3390 2HD2 LEU A 229      40.906  29.649  39.329  1.00  0.00           H
ATOM   3391 3HD2 LEU A 229      40.147  29.612  40.894  1.00  0.00           H
ATOM   3392  C   LEU A 229      35.809  30.889  38.995  1.00  0.00           C
ATOM   3393  O   LEU A 229      35.864  32.090  38.648  1.00  0.00           O
ATOM   3394  N   HIS A 230      34.764  30.430  39.693  1.00  0.00           N
ATOM   3395  H   HIS A 230      34.721  29.445  39.925  1.00  0.00           H
ATOM   3396  CA  HIS A 230      33.607  31.230  40.081  1.00  0.00           C
ATOM   3397  HA  HIS A 230      33.820  32.289  39.920  1.00  0.00           H
ATOM   3398  CB  HIS A 230      32.415  30.799  39.161  1.00  0.00           C
ATOM   3399  HB1 HIS A 230      32.652  30.860  38.098  1.00  0.00           H
ATOM   3400  HB2 HIS A 230      31.681  31.584  39.323  1.00  0.00           H
ATOM   3401  CG  HIS A 230      31.848  29.443  39.483  1.00  0.00           C
ATOM   3402  ND1 HIS A 230      30.851  29.117  40.344  1.00  0.00           N
ATOM   3403  HD1 HIS A 230      30.301  29.726  40.947  1.00  0.00           H
ATOM   3404  CE1 HIS A 230      30.491  27.815  40.206  1.00  0.00           C
ATOM   3405  HE1 HIS A 230      29.579  27.346  40.539  1.00  0.00           H
ATOM   3406  NE2 HIS A 230      31.293  27.246  39.326  1.00  0.00           N
ATOM   3407  CD2 HIS A 230      32.089  28.303  38.806  1.00  0.00           C
ATOM   3408  HD2 HIS A 230      32.666  28.281  37.890  1.00  0.00           H
ATOM   3409  C   HIS A 230      33.151  30.969  41.540  1.00  0.00           C
ATOM   3410  O   HIS A 230      33.602  30.055  42.221  1.00  0.00           O
ATOM   3411  N   ARG A 231      32.145  31.756  41.936  1.00  0.00           N
ATOM   3412  H   ARG A 231      31.872  32.531  41.353  1.00  0.00           H
ATOM   3413  CA  ARG A 231      31.487  31.684  43.242  1.00  0.00           C
ATOM   3414  HA  ARG A 231      32.196  31.699  44.066  1.00  0.00           H
ATOM   3415  CB  ARG A 231      30.620  32.893  43.427  1.00  0.00           C
ATOM   3416  HB1 ARG A 231      29.859  32.868  42.652  1.00  0.00           H
ATOM   3417  HB2 ARG A 231      31.224  33.797  43.327  1.00  0.00           H
ATOM   3418  CG  ARG A 231      29.971  33.000  44.846  1.00  0.00           C
ATOM   3419  HG1 ARG A 231      30.791  32.820  45.539  1.00  0.00           H
ATOM   3420  HG2 ARG A 231      29.262  32.191  45.000  1.00  0.00           H
ATOM   3421  CD  ARG A 231      29.410  34.352  45.164  1.00  0.00           C
ATOM   3422  HD1 ARG A 231      28.581  34.605  44.505  1.00  0.00           H
ATOM   3423  HD2 ARG A 231      30.123  35.169  45.083  1.00  0.00           H
ATOM   3424  NE  ARG A 231      28.869  34.349  46.573  1.00  0.00           N
ATOM   3425  HE  ARG A 231      28.547  33.479  46.959  1.00  0.00           H
ATOM   3426  CZ  ARG A 231      28.856  35.307  47.466  1.00  0.00           C
ATOM   3427  NH1 ARG A 231      28.945  36.574  47.165  1.00  0.00           N
ATOM   3428 1HH1 ARG A 231      28.865  36.836  46.197  1.00  0.00           H
ATOM   3429 2HH1 ARG A 231      29.010  37.276  47.894  1.00  0.00           H
ATOM   3430  NH2 ARG A 231      28.940  35.083  48.740  1.00  0.00           N
ATOM   3431 1HH2 ARG A 231      28.957  34.123  49.069  1.00  0.00           H
ATOM   3432 2HH2 ARG A 231      28.963  35.885  49.336  1.00  0.00           H
ATOM   3433  C   ARG A 231      30.638  30.424  43.298  1.00  0.00           C
ATOM   3434  O   ARG A 231      29.618  30.360  42.588  1.00  0.00           O
ATOM   3435  N   GLY A 232      30.904  29.562  44.228  1.00  0.00           N
ATOM   3436  H   GLY A 232      31.824  29.748  44.607  1.00  0.00           H
ATOM   3437  CA  GLY A 232      30.182  28.310  44.569  1.00  0.00           C
ATOM   3438  HA1 GLY A 232      30.803  27.723  45.232  1.00  0.00           H
ATOM   3439  HA2 GLY A 232      29.991  27.787  43.628  1.00  0.00           H
ATOM   3440  C   GLY A 232      28.779  28.528  45.222  1.00  0.00           C
ATOM   3441  O   GLY A 232      28.380  29.644  45.479  1.00  0.00           O
ATOM   3442  N   GLY A 233      28.106  27.390  45.413  1.00  0.00           N
ATOM   3443  H   GLY A 233      28.577  26.538  45.167  1.00  0.00           H
ATOM   3444  CA  GLY A 233      26.687  27.310  45.800  1.00  0.00           C
ATOM   3445  HA1 GLY A 233      26.392  26.283  45.586  1.00  0.00           H
ATOM   3446  HA2 GLY A 233      26.025  27.975  45.243  1.00  0.00           H
ATOM   3447  C   GLY A 233      26.422  27.585  47.272  1.00  0.00           C
ATOM   3448  O   GLY A 233      25.262  27.576  47.590  1.00  0.00           O
ATOM   3449  N   GLY A 234      27.388  27.739  48.084  1.00  0.00           N
ATOM   3450  H   GLY A 234      28.334  27.664  47.751  1.00  0.00           H
ATOM   3451  CA  GLY A 234      27.220  27.835  49.536  1.00  0.00           C
ATOM   3452  HA1 GLY A 234      28.214  27.937  49.975  1.00  0.00           H
ATOM   3453  HA2 GLY A 234      26.918  26.854  49.908  1.00  0.00           H
ATOM   3454  C   GLY A 234      26.373  28.908  50.182  1.00  0.00           C
ATOM   3455  O   GLY A 234      26.005  28.835  51.374  1.00  0.00           O
ATOM   3456  N   ASP A 235      26.057  29.928  49.358  1.00  0.00           N
ATOM   3457  H   ASP A 235      26.459  29.882  48.437  1.00  0.00           H
ATOM   3458  CA  ASP A 235      25.270  31.089  49.719  1.00  0.00           C
ATOM   3459  HA  ASP A 235      24.593  30.838  50.532  1.00  0.00           H
ATOM   3460  CB  ASP A 235      26.192  32.187  50.174  1.00  0.00           C
ATOM   3461  HB1 ASP A 235      26.571  31.893  51.145  1.00  0.00           H
ATOM   3462  HB2 ASP A 235      25.653  33.122  50.336  1.00  0.00           H
ATOM   3463  CG  ASP A 235      27.416  32.506  49.384  1.00  0.00           C
ATOM   3464  OD1 ASP A 235      27.417  32.421  48.119  1.00  0.00           O
ATOM   3465  OD2 ASP A 235      28.528  32.645  50.038  1.00  0.00           O
ATOM   3466  C   ASP A 235      24.282  31.515  48.495  1.00  0.00           C
ATOM   3467  O   ASP A 235      23.198  31.948  48.771  1.00  0.00           O
ATOM   3468  N   LEU A 236      24.752  31.346  47.269  1.00  0.00           N
ATOM   3469  H   LEU A 236      25.721  31.061  47.196  1.00  0.00           H
ATOM   3470  CA  LEU A 236      24.055  31.788  46.054  1.00  0.00           C
ATOM   3471  HA  LEU A 236      23.049  32.108  46.294  1.00  0.00           H
ATOM   3472  CB  LEU A 236      24.708  33.031  45.435  1.00  0.00           C
ATOM   3473  HB1 LEU A 236      24.222  33.253  44.491  1.00  0.00           H
ATOM   3474  HB2 LEU A 236      25.761  32.763  45.322  1.00  0.00           H
ATOM   3475  CG  LEU A 236      24.771  34.295  46.360  1.00  0.00           C
ATOM   3476  HG  LEU A 236      25.262  34.087  47.314  1.00  0.00           H
ATOM   3477  CD1 LEU A 236      25.552  35.446  45.707  1.00  0.00           C
ATOM   3478 1HD1 LEU A 236      25.169  35.753  44.739  1.00  0.00           H
ATOM   3479 2HD1 LEU A 236      25.595  36.280  46.419  1.00  0.00           H
ATOM   3480 3HD1 LEU A 236      26.578  35.145  45.472  1.00  0.00           H
ATOM   3481  CD2 LEU A 236      23.374  34.851  46.546  1.00  0.00           C
ATOM   3482 1HD2 LEU A 236      22.920  35.192  45.613  1.00  0.00           H
ATOM   3483 2HD2 LEU A 236      22.786  34.006  46.904  1.00  0.00           H
ATOM   3484 3HD2 LEU A 236      23.297  35.708  47.211  1.00  0.00           H
ATOM   3485  C   LEU A 236      23.840  30.622  45.081  1.00  0.00           C
ATOM   3486  O   LEU A 236      24.163  30.745  43.875  1.00  0.00           O
ATOM   3487  N   PRO A 237      23.293  29.460  45.532  1.00  0.00           N
ATOM   3488  CD  PRO A 237      22.542  29.269  46.789  1.00  0.00           C
ATOM   3489  HD1 PRO A 237      21.894  30.116  47.046  1.00  0.00           H
ATOM   3490  HD2 PRO A 237      23.131  29.078  47.685  1.00  0.00           H
ATOM   3491  CG  PRO A 237      21.593  28.134  46.497  1.00  0.00           C
ATOM   3492  HG1 PRO A 237      20.622  28.406  46.086  1.00  0.00           H
ATOM   3493  HG2 PRO A 237      21.396  27.564  47.407  1.00  0.00           H
ATOM   3494  CB  PRO A 237      22.321  27.252  45.488  1.00  0.00           C
ATOM   3495  HB1 PRO A 237      21.608  26.633  44.950  1.00  0.00           H
ATOM   3496  HB2 PRO A 237      23.003  26.560  45.992  1.00  0.00           H
ATOM   3497  CA  PRO A 237      23.148  28.215  44.656  1.00  0.00           C
ATOM   3498  HA  PRO A 237      24.117  27.749  44.523  1.00  0.00           H
ATOM   3499  C   PRO A 237      22.405  28.423  43.331  1.00  0.00           C
ATOM   3500  O   PRO A 237      22.832  27.914  42.332  1.00  0.00           O
ATOM   3501  N   ASN A 238      21.287  29.236  43.373  1.00  0.00           N
ATOM   3502  H   ASN A 238      21.074  29.738  44.224  1.00  0.00           H
ATOM   3503  CA  ASN A 238      20.478  29.588  42.192  1.00  0.00           C
ATOM   3504  HA  ASN A 238      20.264  28.640  41.715  1.00  0.00           H
ATOM   3505  CB  ASN A 238      19.250  30.387  42.666  1.00  0.00           C
ATOM   3506  HB1 ASN A 238      19.414  31.465  42.704  1.00  0.00           H
ATOM   3507  HB2 ASN A 238      18.987  29.945  43.628  1.00  0.00           H
ATOM   3508  CG  ASN A 238      18.031  30.095  41.766  1.00  0.00           C
ATOM   3509  OD1 ASN A 238      18.077  29.517  40.684  1.00  0.00           O
ATOM   3510  ND2 ASN A 238      16.868  30.433  42.271  1.00  0.00           N
ATOM   3511 1HD2 ASN A 238      16.851  31.008  43.098  1.00  0.00           H
ATOM   3512 2HD2 ASN A 238      16.006  30.224  41.794  1.00  0.00           H
ATOM   3513  C   ASN A 238      21.302  30.296  41.123  1.00  0.00           C
ATOM   3514  O   ASN A 238      21.288  29.986  39.977  1.00  0.00           O
ATOM   3515  N   SER A 239      22.229  31.235  41.494  1.00  0.00           N
ATOM   3516  H   SER A 239      22.294  31.510  42.456  1.00  0.00           H
ATOM   3517  CA  SER A 239      23.226  31.755  40.565  1.00  0.00           C
ATOM   3518  HA  SER A 239      22.657  31.992  39.657  1.00  0.00           H
ATOM   3519  CB  SER A 239      24.094  32.916  41.110  1.00  0.00           C
ATOM   3520  HB1 SER A 239      25.028  33.035  40.566  1.00  0.00           H
ATOM   3521  HB2 SER A 239      24.311  32.769  42.169  1.00  0.00           H
ATOM   3522  OG  SER A 239      23.340  34.081  41.022  1.00  0.00           O
ATOM   3523  HG  SER A 239      22.534  33.928  41.509  1.00  0.00           H
ATOM   3524  C   SER A 239      24.224  30.686  40.050  1.00  0.00           C
ATOM   3525  O   SER A 239      24.547  30.594  38.836  1.00  0.00           O
ATOM   3526  N   GLN A 240      24.616  29.778  40.897  1.00  0.00           N
ATOM   3527  H   GLN A 240      24.318  29.827  41.864  1.00  0.00           H
ATOM   3528  CA  GLN A 240      25.410  28.591  40.530  1.00  0.00           C
ATOM   3529  HA  GLN A 240      26.236  28.989  39.947  1.00  0.00           H
ATOM   3530  CB  GLN A 240      26.067  27.949  41.751  1.00  0.00           C
ATOM   3531  HB1 GLN A 240      25.212  27.731  42.399  1.00  0.00           H
ATOM   3532  HB2 GLN A 240      26.669  28.670  42.302  1.00  0.00           H
ATOM   3533  CG  GLN A 240      26.848  26.654  41.413  1.00  0.00           C
ATOM   3534  HG1 GLN A 240      27.562  26.958  40.643  1.00  0.00           H
ATOM   3535  HG2 GLN A 240      26.221  25.950  40.858  1.00  0.00           H
ATOM   3536  CD  GLN A 240      27.440  25.933  42.642  1.00  0.00           C
ATOM   3537  OE1 GLN A 240      28.652  25.989  42.948  1.00  0.00           O
ATOM   3538  NE2 GLN A 240      26.548  25.231  43.336  1.00  0.00           N
ATOM   3539 1HE2 GLN A 240      25.564  25.195  43.115  1.00  0.00           H
ATOM   3540 2HE2 GLN A 240      26.922  24.719  44.132  1.00  0.00           H
ATOM   3541  C   GLN A 240      24.693  27.621  39.579  1.00  0.00           C
ATOM   3542  O   GLN A 240      25.348  27.163  38.630  1.00  0.00           O
ATOM   3543  N   GLU A 241      23.320  27.428  39.592  1.00  0.00           N
ATOM   3544  H   GLU A 241      22.787  27.842  40.351  1.00  0.00           H
ATOM   3545  CA  GLU A 241      22.715  26.750  38.475  1.00  0.00           C
ATOM   3546  HA  GLU A 241      23.359  25.878  38.289  1.00  0.00           H
ATOM   3547  CB  GLU A 241      21.381  26.201  38.886  1.00  0.00           C
ATOM   3548  HB1 GLU A 241      20.943  25.563  38.129  1.00  0.00           H
ATOM   3549  HB2 GLU A 241      20.849  27.150  38.928  1.00  0.00           H
ATOM   3550  CG  GLU A 241      21.298  25.398  40.138  1.00  0.00           C
ATOM   3551  HG1 GLU A 241      20.269  25.249  40.470  1.00  0.00           H
ATOM   3552  HG2 GLU A 241      21.616  25.878  41.056  1.00  0.00           H
ATOM   3553  CD  GLU A 241      21.994  23.978  40.088  1.00  0.00           C
ATOM   3554  OE1 GLU A 241      23.158  23.777  40.415  1.00  0.00           O
ATOM   3555  OE2 GLU A 241      21.276  23.066  39.618  1.00  0.00           O
ATOM   3556  C   GLU A 241      22.671  27.553  37.171  1.00  0.00           C
ATOM   3557  O   GLU A 241      22.733  27.010  36.021  1.00  0.00           O
ATOM   3558  N   ALA A 242      22.685  28.906  37.267  1.00  0.00           N
ATOM   3559  H   ALA A 242      22.724  29.361  38.163  1.00  0.00           H
ATOM   3560  CA  ALA A 242      22.565  29.747  36.005  1.00  0.00           C
ATOM   3561  HA  ALA A 242      21.851  29.328  35.307  1.00  0.00           H
ATOM   3562  CB  ALA A 242      21.982  31.138  36.456  1.00  0.00           C
ATOM   3563  HB1 ALA A 242      21.692  31.745  35.597  1.00  0.00           H
ATOM   3564  HB2 ALA A 242      21.164  30.841  37.099  1.00  0.00           H
ATOM   3565  HB3 ALA A 242      22.808  31.606  36.998  1.00  0.00           H
ATOM   3566  C   ALA A 242      23.928  29.763  35.299  1.00  0.00           C
ATOM   3567  O   ALA A 242      23.982  29.678  34.095  1.00  0.00           O
ATOM   3568  N   LEU A 243      25.058  29.740  36.058  1.00  0.00           N
ATOM   3569  H   LEU A 243      24.992  30.017  37.021  1.00  0.00           H
ATOM   3570  CA  LEU A 243      26.466  29.548  35.601  1.00  0.00           C
ATOM   3571  HA  LEU A 243      26.847  30.358  34.979  1.00  0.00           H
ATOM   3572  CB  LEU A 243      27.291  29.399  36.931  1.00  0.00           C
ATOM   3573  HB1 LEU A 243      28.232  28.849  36.872  1.00  0.00           H
ATOM   3574  HB2 LEU A 243      26.715  28.827  37.655  1.00  0.00           H
ATOM   3575  CG  LEU A 243      27.655  30.803  37.525  1.00  0.00           C
ATOM   3576  HG  LEU A 243      26.831  31.514  37.537  1.00  0.00           H
ATOM   3577  CD1 LEU A 243      28.104  30.629  39.014  1.00  0.00           C
ATOM   3578 1HD1 LEU A 243      28.665  29.700  39.090  1.00  0.00           H
ATOM   3579 2HD1 LEU A 243      28.766  31.438  39.309  1.00  0.00           H
ATOM   3580 3HD1 LEU A 243      27.203  30.787  39.599  1.00  0.00           H
ATOM   3581  CD2 LEU A 243      28.768  31.414  36.699  1.00  0.00           C
ATOM   3582 1HD2 LEU A 243      29.216  32.281  37.184  1.00  0.00           H
ATOM   3583 2HD2 LEU A 243      29.601  30.704  36.724  1.00  0.00           H
ATOM   3584 3HD2 LEU A 243      28.350  31.752  35.754  1.00  0.00           H
ATOM   3585  C   LEU A 243      26.653  28.369  34.663  1.00  0.00           C
ATOM   3586  O   LEU A 243      27.593  28.348  33.844  1.00  0.00           O
ATOM   3587  N   GLN A 244      25.842  27.296  34.764  1.00  0.00           N
ATOM   3588  H   GLN A 244      25.067  27.458  35.385  1.00  0.00           H
ATOM   3589  CA  GLN A 244      25.958  26.090  33.930  1.00  0.00           C
ATOM   3590  HA  GLN A 244      27.005  25.797  33.858  1.00  0.00           H
ATOM   3591  CB  GLN A 244      25.095  24.965  34.539  1.00  0.00           C
ATOM   3592  HB1 GLN A 244      24.076  24.926  34.155  1.00  0.00           H
ATOM   3593  HB2 GLN A 244      24.914  25.082  35.610  1.00  0.00           H
ATOM   3594  CG  GLN A 244      25.615  23.542  34.292  1.00  0.00           C
ATOM   3595  HG1 GLN A 244      25.578  23.217  33.254  1.00  0.00           H
ATOM   3596  HG2 GLN A 244      24.941  22.850  34.801  1.00  0.00           H
ATOM   3597  CD  GLN A 244      27.013  23.213  34.805  1.00  0.00           C
ATOM   3598  OE1 GLN A 244      27.703  24.005  35.447  1.00  0.00           O
ATOM   3599  NE2 GLN A 244      27.546  22.057  34.484  1.00  0.00           N
ATOM   3600 1HE2 GLN A 244      26.913  21.363  34.110  1.00  0.00           H
ATOM   3601 2HE2 GLN A 244      28.524  21.936  34.699  1.00  0.00           H
ATOM   3602  C   GLN A 244      25.492  26.381  32.498  1.00  0.00           C
ATOM   3603  O   GLN A 244      25.780  25.595  31.602  1.00  0.00           O
ATOM   3604  N   LYS A 245      24.945  27.583  32.124  1.00  0.00           N
ATOM   3605  H   LYS A 245      24.945  28.199  32.925  1.00  0.00           H
ATOM   3606  CA  LYS A 245      24.482  28.012  30.783  1.00  0.00           C
ATOM   3607  HA  LYS A 245      23.933  27.173  30.355  1.00  0.00           H
ATOM   3608  CB  LYS A 245      23.510  29.244  30.904  1.00  0.00           C
ATOM   3609  HB1 LYS A 245      23.411  29.706  29.923  1.00  0.00           H
ATOM   3610  HB2 LYS A 245      23.947  29.935  31.626  1.00  0.00           H
ATOM   3611  CG  LYS A 245      22.172  28.705  31.336  1.00  0.00           C
ATOM   3612  HG1 LYS A 245      22.198  28.348  32.363  1.00  0.00           H
ATOM   3613  HG2 LYS A 245      21.785  27.860  30.758  1.00  0.00           H
ATOM   3614  CD  LYS A 245      21.280  29.983  31.245  1.00  0.00           C
ATOM   3615  HD1 LYS A 245      21.071  30.212  30.200  1.00  0.00           H
ATOM   3616  HD2 LYS A 245      21.711  30.836  31.768  1.00  0.00           H
ATOM   3617  CE  LYS A 245      19.948  29.706  31.987  1.00  0.00           C
ATOM   3618  HE1 LYS A 245      19.282  30.549  32.171  1.00  0.00           H
ATOM   3619  HE2 LYS A 245      20.156  29.140  32.895  1.00  0.00           H
ATOM   3620  NZ  LYS A 245      19.032  28.797  31.191  1.00  0.00           N
ATOM   3621  HZ1 LYS A 245      19.514  27.915  31.092  1.00  0.00           H
ATOM   3622  HZ2 LYS A 245      18.164  28.658  31.673  1.00  0.00           H
ATOM   3623  HZ3 LYS A 245      18.888  29.169  30.258  1.00  0.00           H
ATOM   3624  C   LYS A 245      25.654  28.240  29.799  1.00  0.00           C
ATOM   3625  O   LYS A 245      25.442  28.627  28.648  1.00  0.00           O
ATOM   3626  N   LEU A 246      26.904  28.020  30.214  1.00  0.00           N
ATOM   3627  H   LEU A 246      27.011  27.647  31.145  1.00  0.00           H
ATOM   3628  CA  LEU A 246      28.078  28.211  29.434  1.00  0.00           C
ATOM   3629  HA  LEU A 246      27.877  28.874  28.603  1.00  0.00           H
ATOM   3630  CB  LEU A 246      29.207  28.820  30.287  1.00  0.00           C
ATOM   3631  HB1 LEU A 246      29.985  29.158  29.610  1.00  0.00           H
ATOM   3632  HB2 LEU A 246      29.473  28.104  31.061  1.00  0.00           H
ATOM   3633  CG  LEU A 246      28.712  30.069  31.040  1.00  0.00           C
ATOM   3634  HG  LEU A 246      28.074  29.771  31.873  1.00  0.00           H
ATOM   3635  CD1 LEU A 246      29.963  30.797  31.670  1.00  0.00           C
ATOM   3636 1HD1 LEU A 246      29.735  31.805  32.015  1.00  0.00           H
ATOM   3637 2HD1 LEU A 246      30.194  30.237  32.580  1.00  0.00           H
ATOM   3638 3HD1 LEU A 246      30.727  30.881  30.910  1.00  0.00           H
ATOM   3639  CD2 LEU A 246      28.056  31.165  30.133  1.00  0.00           C
ATOM   3640 1HD2 LEU A 246      27.743  31.995  30.771  1.00  0.00           H
ATOM   3641 2HD2 LEU A 246      28.763  31.624  29.435  1.00  0.00           H
ATOM   3642 3HD2 LEU A 246      27.152  30.776  29.678  1.00  0.00           H
ATOM   3643  C   LEU A 246      28.432  26.769  28.904  1.00  0.00           C
ATOM   3644  O   LEU A 246      28.457  25.813  29.726  1.00  0.00           O
ATOM   3645  N   SER A 247      28.766  26.591  27.653  1.00  0.00           N
ATOM   3646  H   SER A 247      28.753  27.455  27.124  1.00  0.00           H
ATOM   3647  CA  SER A 247      29.138  25.254  27.011  1.00  0.00           C
ATOM   3648  HA  SER A 247      28.856  24.451  27.686  1.00  0.00           H
ATOM   3649  CB  SER A 247      28.231  25.143  25.808  1.00  0.00           C
ATOM   3650  HB1 SER A 247      28.613  24.263  25.279  1.00  0.00           H
ATOM   3651  HB2 SER A 247      28.361  26.006  25.153  1.00  0.00           H
ATOM   3652  OG  SER A 247      26.827  25.014  26.166  1.00  0.00           O
ATOM   3653  HG  SER A 247      26.718  24.068  26.316  1.00  0.00           H
ATOM   3654  C   SER A 247      30.649  24.995  26.673  1.00  0.00           C
ATOM   3655  O   SER A 247      31.137  23.901  26.258  1.00  0.00           O
ATOM   3656  N   ASP A 248      31.488  26.061  26.838  1.00  0.00           N
ATOM   3657  H   ASP A 248      31.045  26.866  27.259  1.00  0.00           H
ATOM   3658  CA  ASP A 248      32.827  26.110  26.252  1.00  0.00           C
ATOM   3659  HA  ASP A 248      32.971  25.347  25.480  1.00  0.00           H
ATOM   3660  CB  ASP A 248      33.104  27.503  25.648  1.00  0.00           C
ATOM   3661  HB1 ASP A 248      34.052  27.457  25.120  1.00  0.00           H
ATOM   3662  HB2 ASP A 248      33.386  28.240  26.411  1.00  0.00           H
ATOM   3663  CG  ASP A 248      31.961  27.946  24.767  1.00  0.00           C
ATOM   3664  OD1 ASP A 248      31.068  28.689  25.157  1.00  0.00           O
ATOM   3665  OD2 ASP A 248      31.969  27.425  23.585  1.00  0.00           O
ATOM   3666  C   ASP A 248      33.942  25.812  27.325  1.00  0.00           C
ATOM   3667  O   ASP A 248      35.117  25.721  26.967  1.00  0.00           O
ATOM   3668  N   VAL A 249      33.545  25.520  28.590  1.00  0.00           N
ATOM   3669  H   VAL A 249      32.558  25.593  28.785  1.00  0.00           H
ATOM   3670  CA  VAL A 249      34.539  25.479  29.672  1.00  0.00           C
ATOM   3671  HA  VAL A 249      35.467  25.022  29.320  1.00  0.00           H
ATOM   3672  CB  VAL A 249      34.711  26.840  30.362  1.00  0.00           C
ATOM   3673  HB  VAL A 249      35.150  26.580  31.320  1.00  0.00           H
ATOM   3674  CG1 VAL A 249      35.607  27.832  29.617  1.00  0.00           C
ATOM   3675 1HG1 VAL A 249      35.189  28.170  28.672  1.00  0.00           H
ATOM   3676 2HG1 VAL A 249      35.764  28.718  30.232  1.00  0.00           H
ATOM   3677 3HG1 VAL A 249      36.606  27.388  29.555  1.00  0.00           H
ATOM   3678  CG2 VAL A 249      33.326  27.516  30.630  1.00  0.00           C
ATOM   3679 1HG2 VAL A 249      33.268  28.240  31.443  1.00  0.00           H
ATOM   3680 2HG2 VAL A 249      32.883  27.971  29.735  1.00  0.00           H
ATOM   3681 3HG2 VAL A 249      32.526  26.861  30.988  1.00  0.00           H
ATOM   3682  C   VAL A 249      33.983  24.545  30.739  1.00  0.00           C
ATOM   3683  O   VAL A 249      32.780  24.249  30.746  1.00  0.00           O
ATOM   3684  N   THR A 250      34.835  24.109  31.641  1.00  0.00           N
ATOM   3685  H   THR A 250      35.778  24.455  31.566  1.00  0.00           H
ATOM   3686  CA  THR A 250      34.523  23.382  32.878  1.00  0.00           C
ATOM   3687  HA  THR A 250      33.556  22.882  32.810  1.00  0.00           H
ATOM   3688  CB  THR A 250      35.634  22.347  33.152  1.00  0.00           C
ATOM   3689  HB  THR A 250      36.540  22.839  33.483  1.00  0.00           H
ATOM   3690  CG2 THR A 250      35.347  21.354  34.198  1.00  0.00           C
ATOM   3691 1HG2 THR A 250      34.405  20.855  33.988  1.00  0.00           H
ATOM   3692 2HG2 THR A 250      36.135  20.608  34.266  1.00  0.00           H
ATOM   3693 3HG2 THR A 250      35.241  21.862  35.154  1.00  0.00           H
ATOM   3694  OG1 THR A 250      36.046  21.663  32.047  1.00  0.00           O
ATOM   3695  HG1 THR A 250      36.959  21.489  32.282  1.00  0.00           H
ATOM   3696  C   THR A 250      34.488  24.340  34.049  1.00  0.00           C
ATOM   3697  O   THR A 250      35.530  24.737  34.636  1.00  0.00           O
ATOM   3698  N   LEU A 251      33.296  24.848  34.462  1.00  0.00           N
ATOM   3699  H   LEU A 251      32.487  24.429  34.021  1.00  0.00           H
ATOM   3700  CA  LEU A 251      33.082  25.779  35.537  1.00  0.00           C
ATOM   3701  HA  LEU A 251      33.535  26.756  35.330  1.00  0.00           H
ATOM   3702  CB  LEU A 251      31.555  26.026  35.676  1.00  0.00           C
ATOM   3703  HB1 LEU A 251      31.388  26.246  36.736  1.00  0.00           H
ATOM   3704  HB2 LEU A 251      31.028  25.081  35.515  1.00  0.00           H
ATOM   3705  CG  LEU A 251      30.895  27.152  34.865  1.00  0.00           C
ATOM   3706  HG  LEU A 251      29.809  27.097  34.878  1.00  0.00           H
ATOM   3707  CD1 LEU A 251      31.225  28.554  35.327  1.00  0.00           C
ATOM   3708 1HD1 LEU A 251      30.493  29.247  34.899  1.00  0.00           H
ATOM   3709 2HD1 LEU A 251      30.965  28.622  36.390  1.00  0.00           H
ATOM   3710 3HD1 LEU A 251      32.237  28.797  35.023  1.00  0.00           H
ATOM   3711  CD2 LEU A 251      31.287  27.154  33.384  1.00  0.00           C
ATOM   3712 1HD2 LEU A 251      32.373  27.217  33.338  1.00  0.00           H
ATOM   3713 2HD2 LEU A 251      31.008  26.138  33.102  1.00  0.00           H
ATOM   3714 3HD2 LEU A 251      30.834  27.871  32.711  1.00  0.00           H
ATOM   3715  C   LEU A 251      33.694  25.252  36.896  1.00  0.00           C
ATOM   3716  O   LEU A 251      33.594  24.081  37.154  1.00  0.00           O
ATOM   3717  N   VAL A 252      34.261  26.111  37.757  1.00  0.00           N
ATOM   3718  H   VAL A 252      34.147  27.104  37.604  1.00  0.00           H
ATOM   3719  CA  VAL A 252      34.828  25.530  39.065  1.00  0.00           C
ATOM   3720  HA  VAL A 252      34.411  24.534  39.169  1.00  0.00           H
ATOM   3721  CB  VAL A 252      36.390  25.501  39.067  1.00  0.00           C
ATOM   3722  HB  VAL A 252      36.769  26.519  38.992  1.00  0.00           H
ATOM   3723  CG1 VAL A 252      37.029  24.842  40.343  1.00  0.00           C
ATOM   3724 1HG1 VAL A 252      38.119  24.989  40.363  1.00  0.00           H
ATOM   3725 2HG1 VAL A 252      36.537  25.315  41.188  1.00  0.00           H
ATOM   3726 3HG1 VAL A 252      36.852  23.766  40.353  1.00  0.00           H
ATOM   3727  CG2 VAL A 252      36.924  24.934  37.756  1.00  0.00           C
ATOM   3728 1HG2 VAL A 252      36.569  25.566  36.942  1.00  0.00           H
ATOM   3729 2HG2 VAL A 252      38.002  24.821  37.817  1.00  0.00           H
ATOM   3730 3HG2 VAL A 252      36.503  23.953  37.549  1.00  0.00           H
ATOM   3731  C   VAL A 252      34.349  26.412  40.309  1.00  0.00           C
ATOM   3732  O   VAL A 252      34.732  27.565  40.372  1.00  0.00           O
ATOM   3733  N   PRO A 253      33.596  25.898  41.272  1.00  0.00           N
ATOM   3734  CD  PRO A 253      33.179  24.463  41.421  1.00  0.00           C
ATOM   3735  HD1 PRO A 253      34.016  23.868  41.775  1.00  0.00           H
ATOM   3736  HD2 PRO A 253      32.806  24.055  40.482  1.00  0.00           H
ATOM   3737  CG  PRO A 253      32.176  24.491  42.536  1.00  0.00           C
ATOM   3738  HG1 PRO A 253      32.622  23.972  43.387  1.00  0.00           H
ATOM   3739  HG2 PRO A 253      31.248  23.999  42.246  1.00  0.00           H
ATOM   3740  CB  PRO A 253      31.872  25.970  42.893  1.00  0.00           C
ATOM   3741  HB1 PRO A 253      31.867  26.004  43.980  1.00  0.00           H
ATOM   3742  HB2 PRO A 253      30.916  26.297  42.490  1.00  0.00           H
ATOM   3743  CA  PRO A 253      33.082  26.693  42.393  1.00  0.00           C
ATOM   3744  HA  PRO A 253      32.738  27.665  42.049  1.00  0.00           H
ATOM   3745  C   PRO A 253      34.209  26.812  43.487  1.00  0.00           C
ATOM   3746  O   PRO A 253      34.758  25.847  43.977  1.00  0.00           O
ATOM   3747  N   VAL A 254      34.536  28.019  43.911  1.00  0.00           N
ATOM   3748  H   VAL A 254      34.045  28.764  43.438  1.00  0.00           H
ATOM   3749  CA  VAL A 254      35.320  28.385  45.032  1.00  0.00           C
ATOM   3750  HA  VAL A 254      35.367  27.500  45.664  1.00  0.00           H
ATOM   3751  CB  VAL A 254      36.760  28.757  44.637  1.00  0.00           C
ATOM   3752  HB  VAL A 254      37.089  29.167  45.580  1.00  0.00           H
ATOM   3753  CG1 VAL A 254      37.757  27.609  44.304  1.00  0.00           C
ATOM   3754 1HG1 VAL A 254      38.021  26.935  45.124  1.00  0.00           H
ATOM   3755 2HG1 VAL A 254      37.393  26.977  43.504  1.00  0.00           H
ATOM   3756 3HG1 VAL A 254      38.656  28.019  43.851  1.00  0.00           H
ATOM   3757  CG2 VAL A 254      36.772  29.744  43.514  1.00  0.00           C
ATOM   3758 1HG2 VAL A 254      36.189  30.610  43.831  1.00  0.00           H
ATOM   3759 2HG2 VAL A 254      37.806  30.060  43.317  1.00  0.00           H
ATOM   3760 3HG2 VAL A 254      36.348  29.220  42.666  1.00  0.00           H
ATOM   3761  C   VAL A 254      34.560  29.408  45.877  1.00  0.00           C
ATOM   3762  O   VAL A 254      33.538  29.872  45.415  1.00  0.00           O
ATOM   3763  N   SER A 255      35.047  29.754  47.061  1.00  0.00           N
ATOM   3764  H   SER A 255      35.934  29.422  47.407  1.00  0.00           H
ATOM   3765  CA  SER A 255      34.345  30.688  47.971  1.00  0.00           C
ATOM   3766  HA  SER A 255      33.790  31.351  47.316  1.00  0.00           H
ATOM   3767  CB  SER A 255      33.364  29.907  48.845  1.00  0.00           C
ATOM   3768  HB1 SER A 255      32.461  29.609  48.316  1.00  0.00           H
ATOM   3769  HB2 SER A 255      33.091  30.627  49.620  1.00  0.00           H
ATOM   3770  OG  SER A 255      33.950  28.749  49.403  1.00  0.00           O
ATOM   3771  HG  SER A 255      34.022  28.974  50.330  1.00  0.00           H
ATOM   3772  C   SER A 255      35.191  31.543  48.888  1.00  0.00           C
ATOM   3773  O   SER A 255      36.374  31.319  49.039  1.00  0.00           O
ATOM   3774  N   CYS A 256      34.570  32.554  49.552  1.00  0.00           N
ATOM   3775  H   CYS A 256      33.557  32.632  49.557  1.00  0.00           H
ATOM   3776  CA  CYS A 256      35.216  33.520  50.369  1.00  0.00           C
ATOM   3777  HA  CYS A 256      36.136  33.064  50.735  1.00  0.00           H
ATOM   3778  CB  CYS A 256      35.677  34.679  49.457  1.00  0.00           C
ATOM   3779  HB1 CYS A 256      36.384  34.197  48.777  1.00  0.00           H
ATOM   3780  HB2 CYS A 256      36.354  35.392  49.932  1.00  0.00           H
ATOM   3781  SG  CYS A 256      34.388  35.606  48.577  1.00  0.00           S
ATOM   3782  HG  CYS A 256      34.114  36.551  49.487  1.00  0.00           H
ATOM   3783  C   CYS A 256      34.363  33.812  51.622  1.00  0.00           C
ATOM   3784  O   CYS A 256      34.153  34.958  52.042  1.00  0.00           O
ATOM   3785  N   SER A 257      33.652  32.769  52.149  1.00  0.00           N
ATOM   3786  H   SER A 257      33.766  31.867  51.694  1.00  0.00           H
ATOM   3787  CA  SER A 257      32.611  32.878  53.222  1.00  0.00           C
ATOM   3788  HA  SER A 257      31.784  33.435  52.782  1.00  0.00           H
ATOM   3789  CB  SER A 257      32.125  31.468  53.547  1.00  0.00           C
ATOM   3790  HB1 SER A 257      31.761  31.039  52.616  1.00  0.00           H
ATOM   3791  HB2 SER A 257      31.258  31.640  54.185  1.00  0.00           H
ATOM   3792  OG  SER A 257      33.103  30.566  54.108  1.00  0.00           O
ATOM   3793  HG  SER A 257      33.841  30.617  53.494  1.00  0.00           H
ATOM   3794  C   SER A 257      33.013  33.577  54.473  1.00  0.00           C
ATOM   3795  O   SER A 257      32.131  34.005  55.181  1.00  0.00           O
ATOM   3796  N   GLU A 258      34.319  33.618  54.856  1.00  0.00           N
ATOM   3797  H   GLU A 258      34.984  33.221  54.218  1.00  0.00           H
ATOM   3798  CA  GLU A 258      34.675  34.364  56.110  1.00  0.00           C
ATOM   3799  HA  GLU A 258      33.831  34.537  56.766  1.00  0.00           H
ATOM   3800  CB  GLU A 258      35.752  33.508  56.845  1.00  0.00           C
ATOM   3801  HB1 GLU A 258      36.627  33.530  56.194  1.00  0.00           H
ATOM   3802  HB2 GLU A 258      35.498  32.442  56.884  1.00  0.00           H
ATOM   3803  CG  GLU A 258      36.214  34.063  58.242  1.00  0.00           C
ATOM   3804  HG1 GLU A 258      36.439  35.115  58.098  1.00  0.00           H
ATOM   3805  HG2 GLU A 258      37.155  33.592  58.504  1.00  0.00           H
ATOM   3806  CD  GLU A 258      35.267  33.678  59.364  1.00  0.00           C
ATOM   3807  OE1 GLU A 258      35.386  34.270  60.479  1.00  0.00           O
ATOM   3808  OE2 GLU A 258      34.312  32.944  59.147  1.00  0.00           O
ATOM   3809  C   GLU A 258      35.380  35.794  55.786  1.00  0.00           C
ATOM   3810  O   GLU A 258      35.103  36.796  56.537  1.00  0.00           O
ATOM   3811  N   LEU A 259      36.107  35.912  54.659  1.00  0.00           N
ATOM   3812  H   LEU A 259      36.441  35.093  54.166  1.00  0.00           H
ATOM   3813  CA  LEU A 259      36.628  37.197  54.164  1.00  0.00           C
ATOM   3814  HA  LEU A 259      36.996  37.728  55.048  1.00  0.00           H
ATOM   3815  CB  LEU A 259      37.874  36.959  53.311  1.00  0.00           C
ATOM   3816  HB1 LEU A 259      38.234  37.951  53.057  1.00  0.00           H
ATOM   3817  HB2 LEU A 259      37.416  36.499  52.434  1.00  0.00           H
ATOM   3818  CG  LEU A 259      39.030  36.088  53.874  1.00  0.00           C
ATOM   3819  HG  LEU A 259      38.700  35.057  54.002  1.00  0.00           H
ATOM   3820  CD1 LEU A 259      40.144  36.036  52.769  1.00  0.00           C
ATOM   3821 1HD1 LEU A 259      40.963  35.339  52.951  1.00  0.00           H
ATOM   3822 2HD1 LEU A 259      39.852  35.600  51.815  1.00  0.00           H
ATOM   3823 3HD1 LEU A 259      40.642  37.003  52.727  1.00  0.00           H
ATOM   3824  CD2 LEU A 259      39.523  36.766  55.158  1.00  0.00           C
ATOM   3825 1HD2 LEU A 259      38.826  36.472  55.937  1.00  0.00           H
ATOM   3826 2HD2 LEU A 259      40.547  36.515  55.439  1.00  0.00           H
ATOM   3827 3HD2 LEU A 259      39.515  37.833  54.932  1.00  0.00           H
ATOM   3828  C   LEU A 259      35.592  38.125  53.655  1.00  0.00           C
ATOM   3829  O   LEU A 259      35.599  39.317  54.027  1.00  0.00           O
ATOM   3830  N   GLU A 260      34.569  37.560  53.000  1.00  0.00           N
ATOM   3831  H   GLU A 260      34.606  36.554  52.886  1.00  0.00           H
ATOM   3832  CA  GLU A 260      33.334  38.342  52.841  1.00  0.00           C
ATOM   3833  HA  GLU A 260      33.658  39.186  52.236  1.00  0.00           H
ATOM   3834  CB  GLU A 260      32.308  37.517  52.043  1.00  0.00           C
ATOM   3835  HB1 GLU A 260      32.017  36.614  52.582  1.00  0.00           H
ATOM   3836  HB2 GLU A 260      32.746  37.119  51.130  1.00  0.00           H
ATOM   3837  CG  GLU A 260      31.225  38.413  51.483  1.00  0.00           C
ATOM   3838  HG1 GLU A 260      31.802  39.133  50.900  1.00  0.00           H
ATOM   3839  HG2 GLU A 260      30.593  38.867  52.248  1.00  0.00           H
ATOM   3840  CD  GLU A 260      30.225  37.699  50.486  1.00  0.00           C
ATOM   3841  OE1 GLU A 260      30.064  38.166  49.343  1.00  0.00           O
ATOM   3842  OE2 GLU A 260      29.644  36.670  50.807  1.00  0.00           O
ATOM   3843  C   GLU A 260      32.652  38.912  54.094  1.00  0.00           C
ATOM   3844  O   GLU A 260      32.200  40.108  54.030  1.00  0.00           O
ATOM   3845  N   LYS A 261      32.771  38.293  55.271  1.00  0.00           N
ATOM   3846  H   LYS A 261      33.307  37.432  55.309  1.00  0.00           H
ATOM   3847  CA  LYS A 261      32.424  38.952  56.598  1.00  0.00           C
ATOM   3848  HA  LYS A 261      31.541  39.553  56.362  1.00  0.00           H
ATOM   3849  CB  LYS A 261      32.219  37.927  57.722  1.00  0.00           C
ATOM   3850  HB1 LYS A 261      31.869  38.406  58.646  1.00  0.00           H
ATOM   3851  HB2 LYS A 261      33.199  37.495  57.918  1.00  0.00           H
ATOM   3852  CG  LYS A 261      31.259  36.778  57.444  1.00  0.00           C
ATOM   3853  HG1 LYS A 261      31.429  36.407  56.427  1.00  0.00           H
ATOM   3854  HG2 LYS A 261      30.248  37.147  57.292  1.00  0.00           H
ATOM   3855  CD  LYS A 261      31.260  35.736  58.525  1.00  0.00           C
ATOM   3856  HD1 LYS A 261      32.206  35.202  58.505  1.00  0.00           H
ATOM   3857  HD2 LYS A 261      30.576  34.993  58.108  1.00  0.00           H
ATOM   3858  CE  LYS A 261      30.870  36.230  59.936  1.00  0.00           C
ATOM   3859  HE1 LYS A 261      29.885  36.691  59.806  1.00  0.00           H
ATOM   3860  HE2 LYS A 261      31.559  36.998  60.282  1.00  0.00           H
ATOM   3861  NZ  LYS A 261      30.604  35.231  61.005  1.00  0.00           N
ATOM   3862  HZ1 LYS A 261      30.057  35.621  61.752  1.00  0.00           H
ATOM   3863  HZ2 LYS A 261      30.178  34.376  60.696  1.00  0.00           H
ATOM   3864  HZ3 LYS A 261      31.462  34.895  61.432  1.00  0.00           H
ATOM   3865  C   LYS A 261      33.361  40.075  57.095  1.00  0.00           C
ATOM   3866  O   LYS A 261      32.884  41.036  57.651  1.00  0.00           O
ATOM   3867  N   ALA A 262      34.663  40.012  56.801  1.00  0.00           N
ATOM   3868  H   ALA A 262      35.071  39.153  56.443  1.00  0.00           H
ATOM   3869  CA  ALA A 262      35.552  41.142  56.805  1.00  0.00           C
ATOM   3870  HA  ALA A 262      35.366  41.767  57.673  1.00  0.00           H
ATOM   3871  CB  ALA A 262      37.038  40.698  56.862  1.00  0.00           C
ATOM   3872  HB1 ALA A 262      37.233  39.746  56.363  1.00  0.00           H
ATOM   3873  HB2 ALA A 262      37.741  41.456  56.500  1.00  0.00           H
ATOM   3874  HB3 ALA A 262      37.238  40.649  57.931  1.00  0.00           H
ATOM   3875  C   ALA A 262      35.410  42.130  55.695  1.00  0.00           C
ATOM   3876  O   ALA A 262      36.160  43.127  55.693  1.00  0.00           O
ATOM   3877  N   GLY A 263      34.427  41.946  54.828  1.00  0.00           N
ATOM   3878  H   GLY A 263      33.750  41.205  54.952  1.00  0.00           H
ATOM   3879  CA  GLY A 263      34.044  43.053  53.903  1.00  0.00           C
ATOM   3880  HA1 GLY A 263      34.368  44.046  54.211  1.00  0.00           H
ATOM   3881  HA2 GLY A 263      32.954  43.097  53.833  1.00  0.00           H
ATOM   3882  C   GLY A 263      34.661  42.904  52.497  1.00  0.00           C
ATOM   3883  O   GLY A 263      34.300  43.739  51.605  1.00  0.00           O
ATOM   3884  N   ALA A 264      35.572  41.963  52.341  1.00  0.00           N
ATOM   3885  H   ALA A 264      35.663  41.258  53.058  1.00  0.00           H
ATOM   3886  CA  ALA A 264      36.479  41.880  51.221  1.00  0.00           C
ATOM   3887  HA  ALA A 264      36.380  42.853  50.738  1.00  0.00           H
ATOM   3888  CB  ALA A 264      37.949  41.575  51.677  1.00  0.00           C
ATOM   3889  HB1 ALA A 264      37.937  40.621  52.214  1.00  0.00           H
ATOM   3890  HB2 ALA A 264      38.612  41.435  50.826  1.00  0.00           H
ATOM   3891  HB3 ALA A 264      38.413  42.383  52.244  1.00  0.00           H
ATOM   3892  C   ALA A 264      36.015  40.860  50.095  1.00  0.00           C
ATOM   3893  O   ALA A 264      36.932  40.166  49.545  1.00  0.00           O
ATOM   3894  N   GLY A 265      34.749  40.853  49.739  1.00  0.00           N
ATOM   3895  H   GLY A 265      34.080  41.442  50.220  1.00  0.00           H
ATOM   3896  CA  GLY A 265      34.278  40.079  48.611  1.00  0.00           C
ATOM   3897  HA1 GLY A 265      33.258  39.713  48.750  1.00  0.00           H
ATOM   3898  HA2 GLY A 265      34.964  39.251  48.449  1.00  0.00           H
ATOM   3899  C   GLY A 265      34.149  40.978  47.244  1.00  0.00           C
ATOM   3900  O   GLY A 265      34.761  41.997  47.076  1.00  0.00           O
ATOM   3901  N   LEU A 266      33.282  40.614  46.286  1.00  0.00           N
ATOM   3902  H   LEU A 266      33.503  41.002  45.382  1.00  0.00           H
ATOM   3903  CA  LEU A 266      32.179  39.506  46.255  1.00  0.00           C
ATOM   3904  HA  LEU A 266      31.840  39.344  47.279  1.00  0.00           H
ATOM   3905  CB  LEU A 266      30.955  39.999  45.389  1.00  0.00           C
ATOM   3906  HB1 LEU A 266      30.129  39.296  45.563  1.00  0.00           H
ATOM   3907  HB2 LEU A 266      31.223  39.932  44.333  1.00  0.00           H
ATOM   3908  CG  LEU A 266      30.322  41.321  45.751  1.00  0.00           C
ATOM   3909  HG  LEU A 266      31.006  42.110  45.425  1.00  0.00           H
ATOM   3910  CD1 LEU A 266      29.029  41.553  44.963  1.00  0.00           C
ATOM   3911 1HD1 LEU A 266      29.046  41.155  43.946  1.00  0.00           H
ATOM   3912 2HD1 LEU A 266      28.189  41.034  45.435  1.00  0.00           H
ATOM   3913 3HD1 LEU A 266      28.833  42.631  44.964  1.00  0.00           H
ATOM   3914  CD2 LEU A 266      29.959  41.478  47.227  1.00  0.00           C
ATOM   3915 1HD2 LEU A 266      29.145  40.766  47.388  1.00  0.00           H
ATOM   3916 2HD2 LEU A 266      30.807  41.401  47.892  1.00  0.00           H
ATOM   3917 3HD2 LEU A 266      29.584  42.469  47.468  1.00  0.00           H
ATOM   3918  C   LEU A 266      32.694  38.175  45.691  1.00  0.00           C
ATOM   3919  O   LEU A 266      31.960  37.161  45.660  1.00  0.00           O
ATOM   3920  N   SER A 267      33.955  38.251  45.197  1.00  0.00           N
ATOM   3921  H   SER A 267      34.445  39.114  45.380  1.00  0.00           H
ATOM   3922  CA  SER A 267      34.684  37.115  44.621  1.00  0.00           C
ATOM   3923  HA  SER A 267      34.108  36.200  44.500  1.00  0.00           H
ATOM   3924  CB  SER A 267      35.003  37.621  43.208  1.00  0.00           C
ATOM   3925  HB1 SER A 267      34.058  37.518  42.663  1.00  0.00           H
ATOM   3926  HB2 SER A 267      35.597  36.870  42.692  1.00  0.00           H
ATOM   3927  OG  SER A 267      35.666  38.907  43.044  1.00  0.00           O
ATOM   3928  HG  SER A 267      35.843  38.978  42.100  1.00  0.00           H
ATOM   3929  C   SER A 267      35.950  36.831  45.478  1.00  0.00           C
ATOM   3930  O   SER A 267      36.261  37.687  46.382  1.00  0.00           O
ATOM   3931  N   SER A 268      36.716  35.801  45.177  1.00  0.00           N
ATOM   3932  H   SER A 268      36.507  35.254  44.354  1.00  0.00           H
ATOM   3933  CA  SER A 268      38.033  35.656  45.706  1.00  0.00           C
ATOM   3934  HA  SER A 268      37.927  35.831  46.775  1.00  0.00           H
ATOM   3935  CB  SER A 268      38.459  34.183  45.468  1.00  0.00           C
ATOM   3936  HB1 SER A 268      39.531  34.118  45.610  1.00  0.00           H
ATOM   3937  HB2 SER A 268      38.185  33.762  44.506  1.00  0.00           H
ATOM   3938  OG  SER A 268      37.721  33.446  46.468  1.00  0.00           O
ATOM   3939  HG  SER A 268      36.809  33.335  46.166  1.00  0.00           H
ATOM   3940  C   SER A 268      38.963  36.677  45.105  1.00  0.00           C
ATOM   3941  O   SER A 268      39.021  36.876  43.914  1.00  0.00           O
ATOM   3942  N   LEU A 269      39.711  37.458  45.866  1.00  0.00           N
ATOM   3943  H   LEU A 269      39.692  37.340  46.876  1.00  0.00           H
ATOM   3944  CA  LEU A 269      40.667  38.494  45.500  1.00  0.00           C
ATOM   3945  HA  LEU A 269      40.652  38.684  44.429  1.00  0.00           H
ATOM   3946  CB  LEU A 269      40.233  39.846  46.137  1.00  0.00           C
ATOM   3947  HB1 LEU A 269      41.029  40.550  45.921  1.00  0.00           H
ATOM   3948  HB2 LEU A 269      40.111  39.823  47.231  1.00  0.00           H
ATOM   3949  CG  LEU A 269      38.899  40.407  45.633  1.00  0.00           C
ATOM   3950  HG  LEU A 269      38.018  39.799  45.786  1.00  0.00           H
ATOM   3951  CD1 LEU A 269      38.622  41.691  46.260  1.00  0.00           C
ATOM   3952 1HD1 LEU A 269      38.362  41.467  47.290  1.00  0.00           H
ATOM   3953 2HD1 LEU A 269      39.446  42.406  46.165  1.00  0.00           H
ATOM   3954 3HD1 LEU A 269      37.684  42.129  45.919  1.00  0.00           H
ATOM   3955  CD2 LEU A 269      38.918  40.684  44.150  1.00  0.00           C
ATOM   3956 1HD2 LEU A 269      39.699  41.410  43.950  1.00  0.00           H
ATOM   3957 2HD2 LEU A 269      39.136  39.733  43.670  1.00  0.00           H
ATOM   3958 3HD2 LEU A 269      38.032  41.228  43.829  1.00  0.00           H
ATOM   3959  C   LEU A 269      42.127  38.170  45.828  1.00  0.00           C
ATOM   3960  O   LEU A 269      42.989  38.874  45.358  1.00  0.00           O
ATOM   3961  N   CYS A 270      42.513  37.113  46.634  1.00  0.00           N
ATOM   3962  H   CYS A 270      41.834  36.470  47.017  1.00  0.00           H
ATOM   3963  CA  CYS A 270      43.893  36.992  47.100  1.00  0.00           C
ATOM   3964  HA  CYS A 270      44.282  37.982  47.362  1.00  0.00           H
ATOM   3965  CB  CYS A 270      43.870  36.108  48.382  1.00  0.00           C
ATOM   3966  HB1 CYS A 270      44.810  35.923  48.901  1.00  0.00           H
ATOM   3967  HB2 CYS A 270      43.540  35.120  48.081  1.00  0.00           H
ATOM   3968  SG  CYS A 270      42.753  36.664  49.675  1.00  0.00           S
ATOM   3969  HG  CYS A 270      41.650  36.729  48.927  1.00  0.00           H
ATOM   3970  C   CYS A 270      44.931  36.467  46.072  1.00  0.00           C
ATOM   3971  O   CYS A 270      45.885  35.866  46.459  1.00  0.00           O
ATOM   3972  N   LEU A 271      44.621  36.669  44.791  1.00  0.00           N
ATOM   3973  H   LEU A 271      43.794  37.207  44.572  1.00  0.00           H
ATOM   3974  CA  LEU A 271      45.070  35.942  43.553  1.00  0.00           C
ATOM   3975  HA  LEU A 271      46.086  35.636  43.803  1.00  0.00           H
ATOM   3976  CB  LEU A 271      44.368  34.571  43.410  1.00  0.00           C
ATOM   3977  HB1 LEU A 271      44.477  34.019  44.341  1.00  0.00           H
ATOM   3978  HB2 LEU A 271      44.929  33.959  42.701  1.00  0.00           H
ATOM   3979  CG  LEU A 271      42.877  34.493  43.036  1.00  0.00           C
ATOM   3980  HG  LEU A 271      42.787  35.235  42.250  1.00  0.00           H
ATOM   3981  CD1 LEU A 271      42.501  33.118  42.530  1.00  0.00           C
ATOM   3982 1HD1 LEU A 271      42.737  32.280  43.180  1.00  0.00           H
ATOM   3983 2HD1 LEU A 271      41.426  33.150  42.333  1.00  0.00           H
ATOM   3984 3HD1 LEU A 271      43.025  32.873  41.608  1.00  0.00           H
ATOM   3985  CD2 LEU A 271      41.920  34.957  44.129  1.00  0.00           C
ATOM   3986 1HD2 LEU A 271      42.131  34.506  45.100  1.00  0.00           H
ATOM   3987 2HD2 LEU A 271      42.001  36.036  44.093  1.00  0.00           H
ATOM   3988 3HD2 LEU A 271      40.864  34.788  43.946  1.00  0.00           H
ATOM   3989  C   LEU A 271      44.993  36.760  42.210  1.00  0.00           C
ATOM   3990  O   LEU A 271      44.188  37.702  41.985  1.00  0.00           O
ATOM   3991  N   VAL A 272      45.858  36.476  41.303  1.00  0.00           N
ATOM   3992  H   VAL A 272      46.533  35.719  41.382  1.00  0.00           H
ATOM   3993  CA  VAL A 272      45.985  37.208  39.989  1.00  0.00           C
ATOM   3994  HA  VAL A 272      44.991  37.448  39.594  1.00  0.00           H
ATOM   3995  CB  VAL A 272      46.634  38.569  40.181  1.00  0.00           C
ATOM   3996  HB  VAL A 272      46.086  39.086  40.963  1.00  0.00           H
ATOM   3997  CG1 VAL A 272      48.138  38.506  40.570  1.00  0.00           C
ATOM   3998 1HG1 VAL A 272      48.258  38.090  41.569  1.00  0.00           H
ATOM   3999 2HG1 VAL A 272      48.562  37.883  39.776  1.00  0.00           H
ATOM   4000 3HG1 VAL A 272      48.643  39.469  40.522  1.00  0.00           H
ATOM   4001  CG2 VAL A 272      46.507  39.413  38.896  1.00  0.00           C
ATOM   4002 1HG2 VAL A 272      47.089  40.330  38.946  1.00  0.00           H
ATOM   4003 2HG2 VAL A 272      46.818  38.874  37.993  1.00  0.00           H
ATOM   4004 3HG2 VAL A 272      45.520  39.845  38.723  1.00  0.00           H
ATOM   4005  C   VAL A 272      46.650  36.209  38.926  1.00  0.00           C
ATOM   4006  O   VAL A 272      47.332  35.284  39.329  1.00  0.00           O
ATOM   4007  N   LEU A 273      46.421  36.284  37.607  1.00  0.00           N
ATOM   4008  H   LEU A 273      45.877  37.086  37.317  1.00  0.00           H
ATOM   4009  CA  LEU A 273      47.180  35.546  36.561  1.00  0.00           C
ATOM   4010  HA  LEU A 273      47.537  34.632  37.025  1.00  0.00           H
ATOM   4011  CB  LEU A 273      46.264  35.043  35.456  1.00  0.00           C
ATOM   4012  HB1 LEU A 273      46.776  34.414  34.729  1.00  0.00           H
ATOM   4013  HB2 LEU A 273      45.906  35.909  34.903  1.00  0.00           H
ATOM   4014  CG  LEU A 273      45.063  34.192  35.974  1.00  0.00           C
ATOM   4015  HG  LEU A 273      44.390  34.777  36.602  1.00  0.00           H
ATOM   4016  CD1 LEU A 273      44.123  33.825  34.805  1.00  0.00           C
ATOM   4017 1HD1 LEU A 273      43.688  34.603  34.182  1.00  0.00           H
ATOM   4018 2HD1 LEU A 273      44.676  33.212  34.089  1.00  0.00           H
ATOM   4019 3HD1 LEU A 273      43.340  33.195  35.235  1.00  0.00           H
ATOM   4020  CD2 LEU A 273      45.553  32.861  36.619  1.00  0.00           C
ATOM   4021 1HD2 LEU A 273      46.352  32.353  36.067  1.00  0.00           H
ATOM   4022 2HD2 LEU A 273      45.772  32.992  37.678  1.00  0.00           H
ATOM   4023 3HD2 LEU A 273      44.721  32.149  36.661  1.00  0.00           H
ATOM   4024  C   LEU A 273      48.461  36.288  36.021  1.00  0.00           C
ATOM   4025  O   LEU A 273      48.594  37.460  36.369  1.00  0.00           O
ATOM   4026  N   SER A 274      49.455  35.671  35.355  1.00  0.00           N
ATOM   4027  H   SER A 274      49.363  34.686  35.158  1.00  0.00           H
ATOM   4028  CA  SER A 274      50.640  36.396  34.712  1.00  0.00           C
ATOM   4029  HA  SER A 274      50.401  37.386  34.317  1.00  0.00           H
ATOM   4030  CB  SER A 274      51.628  36.682  35.799  1.00  0.00           C
ATOM   4031  HB1 SER A 274      51.859  35.825  36.426  1.00  0.00           H
ATOM   4032  HB2 SER A 274      51.230  37.432  36.487  1.00  0.00           H
ATOM   4033  OG  SER A 274      52.793  37.162  35.223  1.00  0.00           O
ATOM   4034  HG  SER A 274      53.505  36.767  35.738  1.00  0.00           H
ATOM   4035  C   SER A 274      51.328  35.563  33.636  1.00  0.00           C
ATOM   4036  O   SER A 274      51.139  34.367  33.594  1.00  0.00           O
ATOM   4037  N   THR A 275      52.089  36.109  32.675  1.00  0.00           N
ATOM   4038  H   THR A 275      52.323  37.092  32.716  1.00  0.00           H
ATOM   4039  CA  THR A 275      52.832  35.366  31.633  1.00  0.00           C
ATOM   4040  HA  THR A 275      52.916  34.329  31.952  1.00  0.00           H
ATOM   4041  CB  THR A 275      52.109  35.461  30.265  1.00  0.00           C
ATOM   4042  HB  THR A 275      52.029  36.493  29.909  1.00  0.00           H
ATOM   4043  CG2 THR A 275      52.867  34.749  29.201  1.00  0.00           C
ATOM   4044 1HG2 THR A 275      52.464  35.037  28.228  1.00  0.00           H
ATOM   4045 2HG2 THR A 275      53.892  35.119  29.182  1.00  0.00           H
ATOM   4046 3HG2 THR A 275      52.855  33.686  29.452  1.00  0.00           H
ATOM   4047  OG1 THR A 275      50.918  34.887  30.255  1.00  0.00           O
ATOM   4048  HG1 THR A 275      50.290  35.606  30.405  1.00  0.00           H
ATOM   4049  C   THR A 275      54.200  36.024  31.610  1.00  0.00           C
ATOM   4050  O   THR A 275      54.369  37.059  30.938  1.00  0.00           O
ATOM   4051  N   ARG A 276      55.097  35.299  32.251  1.00  0.00           N
ATOM   4052  H   ARG A 276      54.798  34.389  32.580  1.00  0.00           H
ATOM   4053  CA  ARG A 276      56.498  35.650  32.235  1.00  0.00           C
ATOM   4054  HA  ARG A 276      56.683  36.354  31.420  1.00  0.00           H
ATOM   4055  CB  ARG A 276      56.816  36.272  33.595  1.00  0.00           C
ATOM   4056  HB1 ARG A 276      56.797  35.533  34.401  1.00  0.00           H
ATOM   4057  HB2 ARG A 276      56.187  37.143  33.763  1.00  0.00           H
ATOM   4058  CG  ARG A 276      58.178  36.932  33.625  1.00  0.00           C
ATOM   4059  HG1 ARG A 276      58.283  37.760  32.926  1.00  0.00           H
ATOM   4060  HG2 ARG A 276      58.979  36.204  33.455  1.00  0.00           H
ATOM   4061  CD  ARG A 276      58.476  37.474  35.049  1.00  0.00           C
ATOM   4062  HD1 ARG A 276      58.475  36.647  35.764  1.00  0.00           H
ATOM   4063  HD2 ARG A 276      57.663  38.083  35.434  1.00  0.00           H
ATOM   4064  NE  ARG A 276      59.758  38.198  34.997  1.00  0.00           N
ATOM   4065  HE  ARG A 276      59.838  39.006  34.393  1.00  0.00           H
ATOM   4066  CZ  ARG A 276      60.905  38.040  35.577  1.00  0.00           C
ATOM   4067  NH1 ARG A 276      61.769  38.986  35.472  1.00  0.00           N
ATOM   4068 1HH1 ARG A 276      61.422  39.869  35.125  1.00  0.00           H
ATOM   4069 2HH1 ARG A 276      62.701  38.921  35.846  1.00  0.00           H
ATOM   4070  NH2 ARG A 276      61.293  37.026  36.327  1.00  0.00           N
ATOM   4071 1HH2 ARG A 276      60.749  36.183  36.396  1.00  0.00           H
ATOM   4072 2HH2 ARG A 276      62.221  37.110  36.706  1.00  0.00           H
ATOM   4073  C   ARG A 276      57.287  34.353  31.949  1.00  0.00           C
ATOM   4074  OC1 ARG A 276      57.480  33.569  32.912  1.00  0.00           O
ATOM   4075  OC2 ARG A 276      57.658  34.167  30.780  1.00  0.00           O
ATOM   4076  H01 UNK B 277      39.794  51.234  47.478  1.00  0.00            
ATOM   4077  H06 UNK B 277      39.422  47.162  45.705  1.00  0.00            
ATOM   4078  H04 UNK B 277      38.045  47.165  44.933  1.00  0.00            
ATOM   4079  H03 UNK B 277      38.731  49.918  47.798  1.00  0.00            
ATOM   4080  H05 UNK B 277      38.569  48.635  45.626  1.00  0.00            
ATOM   4081  H02 UNK B 277      40.077  50.193  48.658  1.00  0.00            
ATOM   4082  O   UNK B 277      40.500  52.350  50.047  1.00  0.00            
ATOM   4083  O1  UNK B 277      38.666  53.461  50.406  1.00  0.00            
ATOM   4084  N   UNK B 277      39.303  50.681  48.192  1.00  0.00            
ATOM   4085  N1  UNK B 277      37.886  48.255  47.749  1.00  0.00            
ATOM   4086  N2  UNK B 277      37.535  45.984  47.196  1.00  0.00            
ATOM   4087  N3  UNK B 277      38.491  47.613  45.747  1.00  0.00            
ATOM   4088  C   UNK B 277      37.623  50.622  50.087  1.00  0.00            
ATOM   4089  C1  UNK B 277      36.695  49.521  49.436  1.00  0.00            
ATOM   4090  C2  UNK B 277      38.443  51.518  49.145  1.00  0.00            
ATOM   4091  C3  UNK B 277      37.290  48.166  49.106  1.00  0.00            
ATOM   4092  C4  UNK B 277      39.284  52.555  49.909  1.00  0.00            
ATOM   4093  C5  UNK B 277      37.780  47.283  46.908  1.00  0.00            
ATOM   4094  C6  UNK B 277      38.527  45.088  47.913  1.00  0.00            
ATOM   4095  C7  UNK B 277      36.476  45.251  46.649  1.00  0.00            
ATOM   4096  H   UNK B 277      38.291  50.197  50.849  1.00  0.00            
ATOM   4097  H1  UNK B 277      36.967  51.217  50.724  1.00  0.00            
ATOM   4098  H2  UNK B 277      35.930  49.275  50.182  1.00  0.00            
ATOM   4099  H3  UNK B 277      36.239  49.929  48.530  1.00  0.00            
ATOM   4100  H4  UNK B 277      37.740  52.163  48.623  1.00  0.00            
ATOM   4101  H5  UNK B 277      38.051  47.872  49.836  1.00  0.00            
ATOM   4102  H6  UNK B 277      36.551  47.361  49.171  1.00  0.00            
ATOM   4103  H7  UNK B 277      38.560  45.426  48.954  1.00  0.00            
ATOM   4104  H8  UNK B 277      39.475  45.099  47.362  1.00  0.00            
ATOM   4105  H9  UNK B 277      38.161  44.045  47.912  1.00  0.00            
ATOM   4106  H10 UNK B 277      36.758  44.215  46.430  1.00  0.00            
ATOM   4107  H11 UNK B 277      35.979  45.722  45.786  1.00  0.00            
ATOM   4108  H12 UNK B 277      35.665  45.294  47.389  1.00  0.00            
END
