# Supplementary material for: A multicentric consortium study demonstrates that dimethylarginine dimethylaminohydrolase 2 is not a dimethylarginine dimethylaminohydrolase
Source: Nat Commun. 2023 Jun 9;14:3392. doi: 10.1038/s41467-023-38467-9 (PMC10256801; doi:10.1038/s41467-023-38467-9)
Supplement: Supplementary file 9 — Source Data [file 41467_2023_38467_MOESM9_ESM.zip › Source Data/File 17.4_DDAH2-ModelA-MDS-poseB-final-2.pdb]

CRYST1   80.206   80.206   80.206  90.00  90.00  90.00 P 1           1
ATOM      1  N   GLY A   1      44.917  30.317  19.064  1.00  0.00           N
ATOM      2  H1  GLY A   1      44.549  29.495  18.609  1.00  0.00           H
ATOM      3  H2  GLY A   1      44.937  31.050  18.373  1.00  0.00           H
ATOM      4  H3  GLY A   1      45.878  30.187  19.334  1.00  0.00           H
ATOM      5  CA  GLY A   1      44.145  30.739  20.247  1.00  0.00           C
ATOM      6  HA1 GLY A   1      43.700  29.855  20.720  1.00  0.00           H
ATOM      7  HA2 GLY A   1      43.316  31.388  19.961  1.00  0.00           H
ATOM      8  C   GLY A   1      45.032  31.485  21.209  1.00  0.00           C
ATOM      9  O   GLY A   1      45.339  32.679  21.016  1.00  0.00           O
ATOM     10  N   LEU A   2      45.582  30.832  22.261  1.00  0.00           N
ATOM     11  H   LEU A   2      45.606  29.825  22.343  1.00  0.00           H
ATOM     12  CA  LEU A   2      46.306  31.457  23.332  1.00  0.00           C
ATOM     13  HA  LEU A   2      46.842  32.304  22.901  1.00  0.00           H
ATOM     14  CB  LEU A   2      45.338  32.050  24.367  1.00  0.00           C
ATOM     15  HB1 LEU A   2      44.473  32.429  23.827  1.00  0.00           H
ATOM     16  HB2 LEU A   2      45.841  32.839  24.932  1.00  0.00           H
ATOM     17  CG  LEU A   2      44.859  31.027  25.484  1.00  0.00           C
ATOM     18  HG  LEU A   2      45.713  30.703  26.063  1.00  0.00           H
ATOM     19  CD1 LEU A   2      43.900  31.863  26.401  1.00  0.00           C
ATOM     20 1HD1 LEU A   2      44.482  32.552  27.025  1.00  0.00           H
ATOM     21 2HD1 LEU A   2      43.098  32.297  25.805  1.00  0.00           H
ATOM     22 3HD1 LEU A   2      43.483  31.094  27.065  1.00  0.00           H
ATOM     23  CD2 LEU A   2      44.065  29.866  24.891  1.00  0.00           C
ATOM     24 1HD2 LEU A   2      44.673  29.264  24.214  1.00  0.00           H
ATOM     25 2HD2 LEU A   2      43.826  29.158  25.685  1.00  0.00           H
ATOM     26 3HD2 LEU A   2      43.202  30.212  24.334  1.00  0.00           H
ATOM     27  C   LEU A   2      47.340  30.457  23.926  1.00  0.00           C
ATOM     28  O   LEU A   2      47.202  29.227  24.019  1.00  0.00           O
ATOM     29  N   GLY A   3      48.358  31.021  24.587  1.00  0.00           N
ATOM     30  H   GLY A   3      48.369  32.031  24.558  1.00  0.00           H
ATOM     31  CA  GLY A   3      49.411  30.293  25.383  1.00  0.00           C
ATOM     32  HA1 GLY A   3      50.284  30.935  25.372  1.00  0.00           H
ATOM     33  HA2 GLY A   3      49.554  29.321  24.929  1.00  0.00           H
ATOM     34  C   GLY A   3      48.961  29.854  26.791  1.00  0.00           C
ATOM     35  O   GLY A   3      48.125  30.491  27.427  1.00  0.00           O
ATOM     36  N   ARG A   4      49.644  28.895  27.388  1.00  0.00           N
ATOM     37  H   ARG A   4      50.374  28.509  26.807  1.00  0.00           H
ATOM     38  CA  ARG A   4      49.385  28.368  28.741  1.00  0.00           C
ATOM     39  HA  ARG A   4      48.468  28.811  29.130  1.00  0.00           H
ATOM     40  CB  ARG A   4      49.080  26.908  28.710  1.00  0.00           C
ATOM     41  HB1 ARG A   4      48.359  26.820  27.901  1.00  0.00           H
ATOM     42  HB2 ARG A   4      48.658  26.595  29.662  1.00  0.00           H
ATOM     43  CG  ARG A   4      50.330  25.978  28.328  1.00  0.00           C
ATOM     44  HG1 ARG A   4      51.022  26.656  27.816  1.00  0.00           H
ATOM     45  HG2 ARG A   4      50.105  25.240  27.559  1.00  0.00           H
ATOM     46  CD  ARG A   4      50.920  25.217  29.525  1.00  0.00           C
ATOM     47  HD1 ARG A   4      50.112  24.545  29.809  1.00  0.00           H
ATOM     48  HD2 ARG A   4      51.254  25.905  30.302  1.00  0.00           H
ATOM     49  NE  ARG A   4      52.051  24.399  29.228  1.00  0.00           N
ATOM     50  HE  ARG A   4      52.219  24.187  28.254  1.00  0.00           H
ATOM     51  CZ  ARG A   4      52.846  23.710  29.961  1.00  0.00           C
ATOM     52  NH1 ARG A   4      53.651  22.813  29.401  1.00  0.00           N
ATOM     53 1HH1 ARG A   4      53.715  22.938  28.404  1.00  0.00           H
ATOM     54 2HH1 ARG A   4      54.376  22.343  29.927  1.00  0.00           H
ATOM     55  NH2 ARG A   4      52.847  23.790  31.229  1.00  0.00           N
ATOM     56 1HH2 ARG A   4      52.111  24.368  31.587  1.00  0.00           H
ATOM     57 2HH2 ARG A   4      53.208  23.104  31.870  1.00  0.00           H
ATOM     58  C   ARG A   4      50.521  28.600  29.782  1.00  0.00           C
ATOM     59  O   ARG A   4      51.751  28.646  29.471  1.00  0.00           O
ATOM     60  N   CYS A   5      50.188  28.431  31.074  1.00  0.00           N
ATOM     61  H   CYS A   5      49.273  28.097  31.357  1.00  0.00           H
ATOM     62  CA  CYS A   5      51.089  28.595  32.248  1.00  0.00           C
ATOM     63  HA  CYS A   5      51.978  29.170  31.987  1.00  0.00           H
ATOM     64  CB  CYS A   5      50.318  29.432  33.271  1.00  0.00           C
ATOM     65  HB1 CYS A   5      50.878  29.938  34.059  1.00  0.00           H
ATOM     66  HB2 CYS A   5      49.611  28.724  33.714  1.00  0.00           H
ATOM     67  SG  CYS A   5      49.443  30.801  32.466  1.00  0.00           S
ATOM     68  HG  CYS A   5      50.444  31.665  32.687  1.00  0.00           H
ATOM     69  C   CYS A   5      51.734  27.291  32.834  1.00  0.00           C
ATOM     70  O   CYS A   5      51.131  26.241  32.706  1.00  0.00           O
ATOM     71  N   SER A   6      52.894  27.420  33.451  1.00  0.00           N
ATOM     72  H   SER A   6      53.330  28.323  33.311  1.00  0.00           H
ATOM     73  CA  SER A   6      53.549  26.345  34.167  1.00  0.00           C
ATOM     74  HA  SER A   6      53.009  25.431  33.919  1.00  0.00           H
ATOM     75  CB  SER A   6      55.010  26.184  33.676  1.00  0.00           C
ATOM     76  HB1 SER A   6      55.653  25.600  34.328  1.00  0.00           H
ATOM     77  HB2 SER A   6      55.531  27.125  33.814  1.00  0.00           H
ATOM     78  OG  SER A   6      54.999  25.748  32.365  1.00  0.00           O
ATOM     79  HG  SER A   6      54.591  26.419  31.822  1.00  0.00           H
ATOM     80  C   SER A   6      53.500  26.602  35.689  1.00  0.00           C
ATOM     81  O   SER A   6      53.792  25.676  36.397  1.00  0.00           O
ATOM     82  N   HIS A   7      53.286  27.837  36.121  1.00  0.00           N
ATOM     83  H   HIS A   7      53.265  28.620  35.474  1.00  0.00           H
ATOM     84  CA  HIS A   7      53.663  28.053  37.522  1.00  0.00           C
ATOM     85  HA  HIS A   7      53.450  27.187  38.148  1.00  0.00           H
ATOM     86  CB  HIS A   7      55.167  28.410  37.679  1.00  0.00           C
ATOM     87  HB1 HIS A   7      55.419  28.174  38.710  1.00  0.00           H
ATOM     88  HB2 HIS A   7      55.356  29.462  37.434  1.00  0.00           H
ATOM     89  CG  HIS A   7      56.205  27.590  36.877  1.00  0.00           C
ATOM     90  ND1 HIS A   7      56.974  28.077  35.804  1.00  0.00           N
ATOM     91  CE1 HIS A   7      57.994  27.243  35.612  1.00  0.00           C
ATOM     92  HE1 HIS A   7      58.687  27.355  34.786  1.00  0.00           H
ATOM     93  NE2 HIS A   7      57.957  26.322  36.542  1.00  0.00           N
ATOM     94  HE2 HIS A   7      58.722  25.685  36.691  1.00  0.00           H
ATOM     95  CD2 HIS A   7      56.761  26.434  37.264  1.00  0.00           C
ATOM     96  HD2 HIS A   7      56.569  25.905  38.188  1.00  0.00           H
ATOM     97  C   HIS A   7      52.760  29.117  38.214  1.00  0.00           C
ATOM     98  O   HIS A   7      52.271  30.103  37.597  1.00  0.00           O
ATOM     99  N   ALA A   8      52.502  28.940  39.519  1.00  0.00           N
ATOM    100  H   ALA A   8      52.881  28.120  39.979  1.00  0.00           H
ATOM    101  CA  ALA A   8      51.648  29.870  40.245  1.00  0.00           C
ATOM    102  HA  ALA A   8      51.711  30.872  39.844  1.00  0.00           H
ATOM    103  CB  ALA A   8      50.184  29.410  40.115  1.00  0.00           C
ATOM    104  HB1 ALA A   8      50.042  28.417  40.548  1.00  0.00           H
ATOM    105  HB2 ALA A   8      49.586  30.259  40.455  1.00  0.00           H
ATOM    106  HB3 ALA A   8      49.910  29.217  39.085  1.00  0.00           H
ATOM    107  C   ALA A   8      52.064  29.945  41.795  1.00  0.00           C
ATOM    108  O   ALA A   8      52.890  29.173  42.176  1.00  0.00           O
ATOM    109  N   LEU A   9      51.549  30.927  42.560  1.00  0.00           N
ATOM    110  H   LEU A   9      50.928  31.577  42.098  1.00  0.00           H
ATOM    111  CA  LEU A   9      51.832  31.166  43.983  1.00  0.00           C
ATOM    112  HA  LEU A   9      52.295  30.304  44.475  1.00  0.00           H
ATOM    113  CB  LEU A   9      52.807  32.408  44.113  1.00  0.00           C
ATOM    114  HB1 LEU A   9      52.691  32.626  45.178  1.00  0.00           H
ATOM    115  HB2 LEU A   9      52.405  33.259  43.574  1.00  0.00           H
ATOM    116  CG  LEU A   9      54.264  32.062  43.816  1.00  0.00           C
ATOM    117  HG  LEU A   9      54.385  31.748  42.788  1.00  0.00           H
ATOM    118  CD1 LEU A   9      55.053  33.316  44.075  1.00  0.00           C
ATOM    119 1HD1 LEU A   9      54.448  34.149  43.721  1.00  0.00           H
ATOM    120 2HD1 LEU A   9      55.186  33.509  45.149  1.00  0.00           H
ATOM    121 3HD1 LEU A   9      56.037  33.257  43.604  1.00  0.00           H
ATOM    122  CD2 LEU A   9      54.864  30.979  44.774  1.00  0.00           C
ATOM    123 1HD2 LEU A   9      55.900  30.682  44.629  1.00  0.00           H
ATOM    124 2HD2 LEU A   9      54.732  31.331  45.791  1.00  0.00           H
ATOM    125 3HD2 LEU A   9      54.322  30.036  44.746  1.00  0.00           H
ATOM    126  C   LEU A   9      50.603  31.635  44.748  1.00  0.00           C
ATOM    127  O   LEU A   9      49.833  32.455  44.301  1.00  0.00           O
ATOM    128  N   ILE A  10      50.373  30.978  45.921  1.00  0.00           N
ATOM    129  H   ILE A  10      51.083  30.310  46.185  1.00  0.00           H
ATOM    130  CA  ILE A  10      49.269  31.308  46.822  1.00  0.00           C
ATOM    131  HA  ILE A  10      48.775  32.198  46.435  1.00  0.00           H
ATOM    132  CB  ILE A  10      48.153  30.235  46.721  1.00  0.00           C
ATOM    133  HB  ILE A  10      47.910  30.084  45.666  1.00  0.00           H
ATOM    134  CG2 ILE A  10      48.710  28.844  47.213  1.00  0.00           C
ATOM    135 1HG2 ILE A  10      49.683  28.687  46.741  1.00  0.00           H
ATOM    136 2HG2 ILE A  10      48.982  28.803  48.267  1.00  0.00           H
ATOM    137 3HG2 ILE A  10      48.048  28.043  46.888  1.00  0.00           H
ATOM    138  CG1 ILE A  10      46.808  30.640  47.488  1.00  0.00           C
ATOM    139 1HG1 ILE A  10      46.448  31.584  47.074  1.00  0.00           H
ATOM    140 2HG1 ILE A  10      47.138  30.760  48.511  1.00  0.00           H
ATOM    141  CD  ILE A  10      45.771  29.459  47.265  1.00  0.00           C
ATOM    142  HD1 ILE A  10      45.562  29.300  46.201  1.00  0.00           H
ATOM    143  HD2 ILE A  10      45.968  28.619  47.917  1.00  0.00           H
ATOM    144  HD3 ILE A  10      44.853  29.898  47.668  1.00  0.00           H
ATOM    145  C   ILE A  10      49.767  31.695  48.262  1.00  0.00           C
ATOM    146  O   ILE A  10      50.419  30.957  48.993  1.00  0.00           O
ATOM    147  N   ARG A  11      49.506  32.911  48.702  1.00  0.00           N
ATOM    148  H   ARG A  11      49.130  33.559  48.018  1.00  0.00           H
ATOM    149  CA  ARG A  11      49.810  33.502  49.966  1.00  0.00           C
ATOM    150  HA  ARG A  11      50.751  33.180  50.406  1.00  0.00           H
ATOM    151  CB  ARG A  11      50.055  34.996  49.666  1.00  0.00           C
ATOM    152  HB1 ARG A  11      50.144  35.668  50.525  1.00  0.00           H
ATOM    153  HB2 ARG A  11      49.332  35.360  48.930  1.00  0.00           H
ATOM    154  CG  ARG A  11      51.521  35.209  49.209  1.00  0.00           C
ATOM    155  HG1 ARG A  11      51.735  34.707  48.264  1.00  0.00           H
ATOM    156  HG2 ARG A  11      52.199  34.813  49.972  1.00  0.00           H
ATOM    157  CD  ARG A  11      51.965  36.625  48.953  1.00  0.00           C
ATOM    158  HD1 ARG A  11      52.021  37.301  49.813  1.00  0.00           H
ATOM    159  HD2 ARG A  11      51.312  36.985  48.157  1.00  0.00           H
ATOM    160  NE  ARG A  11      53.358  36.757  48.425  1.00  0.00           N
ATOM    161  HE  ARG A  11      54.009  37.104  49.121  1.00  0.00           H
ATOM    162  CZ  ARG A  11      53.880  36.541  47.200  1.00  0.00           C
ATOM    163  NH1 ARG A  11      53.192  35.989  46.264  1.00  0.00           N
ATOM    164 1HH1 ARG A  11      52.243  35.677  46.413  1.00  0.00           H
ATOM    165 2HH1 ARG A  11      53.480  36.314  45.352  1.00  0.00           H
ATOM    166  NH2 ARG A  11      55.094  36.897  47.007  1.00  0.00           N
ATOM    167 1HH2 ARG A  11      55.427  37.603  47.649  1.00  0.00           H
ATOM    168 2HH2 ARG A  11      55.579  36.606  46.166  1.00  0.00           H
ATOM    169  C   ARG A  11      48.741  33.453  51.077  1.00  0.00           C
ATOM    170  O   ARG A  11      47.578  33.628  50.790  1.00  0.00           O
ATOM    171  N   GLY A  12      49.065  33.175  52.354  1.00  0.00           N
ATOM    172  H   GLY A  12      50.064  33.139  52.483  1.00  0.00           H
ATOM    173  CA  GLY A  12      48.214  33.433  53.472  1.00  0.00           C
ATOM    174  HA1 GLY A  12      48.619  32.933  54.342  1.00  0.00           H
ATOM    175  HA2 GLY A  12      47.261  32.925  53.339  1.00  0.00           H
ATOM    176  C   GLY A  12      47.891  34.932  53.858  1.00  0.00           C
ATOM    177  O   GLY A  12      48.755  35.794  53.678  1.00  0.00           O
ATOM    178  N   VAL A  13      46.724  35.058  54.467  1.00  0.00           N
ATOM    179  H   VAL A  13      46.100  34.263  54.573  1.00  0.00           H
ATOM    180  CA  VAL A  13      46.137  36.250  55.075  1.00  0.00           C
ATOM    181  HA  VAL A  13      46.597  37.144  54.635  1.00  0.00           H
ATOM    182  CB  VAL A  13      44.616  36.343  54.724  1.00  0.00           C
ATOM    183  HB  VAL A  13      44.098  37.034  55.392  1.00  0.00           H
ATOM    184  CG1 VAL A  13      44.551  37.045  53.326  1.00  0.00           C
ATOM    185 1HG1 VAL A  13      43.568  36.940  52.858  1.00  0.00           H
ATOM    186 2HG1 VAL A  13      44.702  38.121  53.267  1.00  0.00           H
ATOM    187 3HG1 VAL A  13      45.177  36.539  52.582  1.00  0.00           H
ATOM    188  CG2 VAL A  13      43.764  35.121  54.467  1.00  0.00           C
ATOM    189 1HG2 VAL A  13      43.734  34.573  55.408  1.00  0.00           H
ATOM    190 2HG2 VAL A  13      42.715  35.364  54.291  1.00  0.00           H
ATOM    191 3HG2 VAL A  13      44.174  34.609  53.601  1.00  0.00           H
ATOM    192  C   VAL A  13      46.370  36.239  56.619  1.00  0.00           C
ATOM    193  O   VAL A  13      45.705  35.426  57.275  1.00  0.00           O
ATOM    194  N   PRO A  14      47.283  37.063  57.205  1.00  0.00           N
ATOM    195  CD  PRO A  14      48.241  37.912  56.459  1.00  0.00           C
ATOM    196  HD1 PRO A  14      47.798  38.506  55.670  1.00  0.00           H
ATOM    197  HD2 PRO A  14      49.027  37.255  56.062  1.00  0.00           H
ATOM    198  CG  PRO A  14      48.791  38.787  57.635  1.00  0.00           C
ATOM    199  HG1 PRO A  14      48.136  39.627  57.839  1.00  0.00           H
ATOM    200  HG2 PRO A  14      49.768  39.200  57.421  1.00  0.00           H
ATOM    201  CB  PRO A  14      48.728  37.880  58.872  1.00  0.00           C
ATOM    202  HB1 PRO A  14      48.723  38.459  59.798  1.00  0.00           H
ATOM    203  HB2 PRO A  14      49.565  37.207  58.737  1.00  0.00           H
ATOM    204  CA  PRO A  14      47.355  37.154  58.669  1.00  0.00           C
ATOM    205  HA  PRO A  14      47.492  36.133  59.028  1.00  0.00           H
ATOM    206  C   PRO A  14      46.135  37.795  59.340  1.00  0.00           C
ATOM    207  O   PRO A  14      45.453  38.597  58.695  1.00  0.00           O
ATOM    208  N   GLU A  15      45.896  37.561  60.620  1.00  0.00           N
ATOM    209  H   GLU A  15      46.532  36.930  61.088  1.00  0.00           H
ATOM    210  CA  GLU A  15      44.860  38.320  61.395  1.00  0.00           C
ATOM    211  HA  GLU A  15      43.918  38.137  60.874  1.00  0.00           H
ATOM    212  CB  GLU A  15      44.726  37.626  62.771  1.00  0.00           C
ATOM    213  HB1 GLU A  15      44.779  38.314  63.613  1.00  0.00           H
ATOM    214  HB2 GLU A  15      45.558  36.956  62.977  1.00  0.00           H
ATOM    215  CG  GLU A  15      43.348  36.911  62.882  1.00  0.00           C
ATOM    216  HG1 GLU A  15      43.494  36.175  62.094  1.00  0.00           H
ATOM    217  HG2 GLU A  15      42.553  37.574  62.541  1.00  0.00           H
ATOM    218  CD  GLU A  15      43.038  36.374  64.261  1.00  0.00           C
ATOM    219  OE1 GLU A  15      42.065  35.612  64.375  1.00  0.00           O
ATOM    220  OE2 GLU A  15      43.905  36.498  65.171  1.00  0.00           O
ATOM    221  C   GLU A  15      45.053  39.789  61.472  1.00  0.00           C
ATOM    222  O   GLU A  15      44.059  40.435  61.672  1.00  0.00           O
ATOM    223  N   SER A  16      46.225  40.283  61.166  1.00  0.00           N
ATOM    224  H   SER A  16      46.973  39.603  61.102  1.00  0.00           H
ATOM    225  CA  SER A  16      46.507  41.733  61.149  1.00  0.00           C
ATOM    226  HA  SER A  16      46.308  42.175  62.128  1.00  0.00           H
ATOM    227  CB  SER A  16      48.002  41.892  60.978  1.00  0.00           C
ATOM    228  HB1 SER A  16      48.536  41.373  61.776  1.00  0.00           H
ATOM    229  HB2 SER A  16      48.165  42.966  61.014  1.00  0.00           H
ATOM    230  OG  SER A  16      48.340  41.328  59.741  1.00  0.00           O
ATOM    231  HG  SER A  16      48.797  41.989  59.222  1.00  0.00           H
ATOM    232  C   SER A  16      45.755  42.444  60.039  1.00  0.00           C
ATOM    233  O   SER A  16      45.641  43.665  60.067  1.00  0.00           O
ATOM    234  N   LEU A  17      45.242  41.761  59.040  1.00  0.00           N
ATOM    235  H   LEU A  17      45.325  40.760  59.043  1.00  0.00           H
ATOM    236  CA  LEU A  17      44.312  42.290  58.065  1.00  0.00           C
ATOM    237  HA  LEU A  17      44.750  43.222  57.705  1.00  0.00           H
ATOM    238  CB  LEU A  17      44.211  41.395  56.878  1.00  0.00           C
ATOM    239  HB1 LEU A  17      43.397  41.662  56.201  1.00  0.00           H
ATOM    240  HB2 LEU A  17      44.033  40.378  57.222  1.00  0.00           H
ATOM    241  CG  LEU A  17      45.499  41.269  56.026  1.00  0.00           C
ATOM    242  HG  LEU A  17      46.420  41.014  56.553  1.00  0.00           H
ATOM    243  CD1 LEU A  17      45.260  40.196  54.984  1.00  0.00           C
ATOM    244 1HD1 LEU A  17      46.110  39.989  54.333  1.00  0.00           H
ATOM    245 2HD1 LEU A  17      45.024  39.268  55.510  1.00  0.00           H
ATOM    246 3HD1 LEU A  17      44.408  40.464  54.365  1.00  0.00           H
ATOM    247  CD2 LEU A  17      45.667  42.597  55.238  1.00  0.00           C
ATOM    248 1HD2 LEU A  17      45.788  43.472  55.879  1.00  0.00           H
ATOM    249 2HD2 LEU A  17      46.601  42.486  54.700  1.00  0.00           H
ATOM    250 3HD2 LEU A  17      44.862  42.777  54.527  1.00  0.00           H
ATOM    251  C   LEU A  17      42.868  42.588  58.584  1.00  0.00           C
ATOM    252  O   LEU A  17      42.143  43.235  57.914  1.00  0.00           O
ATOM    253  N   ALA A  18      42.512  42.135  59.737  1.00  0.00           N
ATOM    254  H   ALA A  18      43.129  41.538  60.275  1.00  0.00           H
ATOM    255  CA  ALA A  18      41.255  42.245  60.444  1.00  0.00           C
ATOM    256  HA  ALA A  18      40.649  42.825  59.746  1.00  0.00           H
ATOM    257  CB  ALA A  18      40.597  40.960  60.739  1.00  0.00           C
ATOM    258  HB1 ALA A  18      41.149  40.374  61.472  1.00  0.00           H
ATOM    259  HB2 ALA A  18      39.588  41.089  61.135  1.00  0.00           H
ATOM    260  HB3 ALA A  18      40.526  40.349  59.832  1.00  0.00           H
ATOM    261  C   ALA A  18      41.410  43.150  61.686  1.00  0.00           C
ATOM    262  O   ALA A  18      42.263  42.910  62.520  1.00  0.00           O
ATOM    263  N   SER A  19      40.447  44.050  62.032  1.00  0.00           N
ATOM    264  H   SER A  19      39.657  44.121  61.412  1.00  0.00           H
ATOM    265  CA  SER A  19      40.598  44.981  63.133  1.00  0.00           C
ATOM    266  HA  SER A  19      40.932  44.464  64.027  1.00  0.00           H
ATOM    267  CB  SER A  19      41.694  46.013  62.734  1.00  0.00           C
ATOM    268  HB1 SER A  19      41.317  46.719  61.987  1.00  0.00           H
ATOM    269  HB2 SER A  19      42.536  45.440  62.355  1.00  0.00           H
ATOM    270  OG  SER A  19      42.147  46.736  63.892  1.00  0.00           O
ATOM    271  HG  SER A  19      42.239  46.186  64.670  1.00  0.00           H
ATOM    272  C   SER A  19      39.357  45.852  63.409  1.00  0.00           C
ATOM    273  O   SER A  19      38.474  45.923  62.559  1.00  0.00           O
ATOM    274  N   GLY A  20      39.181  46.492  64.582  1.00  0.00           N
ATOM    275  H   GLY A  20      39.949  46.616  65.225  1.00  0.00           H
ATOM    276  CA  GLY A  20      37.980  47.256  64.899  1.00  0.00           C
ATOM    277  HA1 GLY A  20      37.873  47.341  65.975  1.00  0.00           H
ATOM    278  HA2 GLY A  20      37.071  46.727  64.604  1.00  0.00           H
ATOM    279  C   GLY A  20      37.965  48.711  64.378  1.00  0.00           C
ATOM    280  O   GLY A  20      36.984  49.413  64.485  1.00  0.00           O
ATOM    281  N   GLU A  21      39.131  49.153  63.774  1.00  0.00           N
ATOM    282  H   GLU A  21      39.990  48.629  63.685  1.00  0.00           H
ATOM    283  CA  GLU A  21      39.254  50.429  63.081  1.00  0.00           C
ATOM    284  HA  GLU A  21      38.291  50.944  63.078  1.00  0.00           H
ATOM    285  CB  GLU A  21      40.076  51.359  64.002  1.00  0.00           C
ATOM    286  HB1 GLU A  21      39.686  51.326  65.018  1.00  0.00           H
ATOM    287  HB2 GLU A  21      39.946  52.351  63.567  1.00  0.00           H
ATOM    288  CG  GLU A  21      41.572  51.077  64.051  1.00  0.00           C
ATOM    289  HG1 GLU A  21      42.045  50.788  63.114  1.00  0.00           H
ATOM    290  HG2 GLU A  21      41.605  50.129  64.587  1.00  0.00           H
ATOM    291  CD  GLU A  21      42.210  52.211  64.811  1.00  0.00           C
ATOM    292  OE1 GLU A  21      42.622  51.812  65.919  1.00  0.00           O
ATOM    293  OE2 GLU A  21      42.405  53.317  64.244  1.00  0.00           O
ATOM    294  C   GLU A  21      39.683  50.316  61.621  1.00  0.00           C
ATOM    295  O   GLU A  21      39.704  51.319  61.013  1.00  0.00           O
ATOM    296  N   GLY A  22      39.828  49.073  61.061  1.00  0.00           N
ATOM    297  H   GLY A  22      39.688  48.235  61.601  1.00  0.00           H
ATOM    298  CA  GLY A  22      40.576  48.876  59.828  1.00  0.00           C
ATOM    299  HA1 GLY A  22      41.642  49.104  59.935  1.00  0.00           H
ATOM    300  HA2 GLY A  22      40.185  49.587  59.098  1.00  0.00           H
ATOM    301  C   GLY A  22      40.325  47.519  59.164  1.00  0.00           C
ATOM    302  O   GLY A  22      39.951  46.504  59.766  1.00  0.00           O
ATOM    303  N   ALA A  23      40.592  47.437  57.853  1.00  0.00           N
ATOM    304  H   ALA A  23      40.640  48.293  57.325  1.00  0.00           H
ATOM    305  CA  ALA A  23      40.676  46.206  57.133  1.00  0.00           C
ATOM    306  HA  ALA A  23      41.036  45.466  57.847  1.00  0.00           H
ATOM    307  CB  ALA A  23      39.369  45.824  56.467  1.00  0.00           C
ATOM    308  HB1 ALA A  23      39.384  44.796  56.098  1.00  0.00           H
ATOM    309  HB2 ALA A  23      38.630  45.972  57.255  1.00  0.00           H
ATOM    310  HB3 ALA A  23      39.133  46.505  55.654  1.00  0.00           H
ATOM    311  C   ALA A  23      41.796  46.421  56.045  1.00  0.00           C
ATOM    312  O   ALA A  23      42.075  47.525  55.684  1.00  0.00           O
ATOM    313  N   GLY A  24      42.414  45.385  55.574  1.00  0.00           N
ATOM    314  H   GLY A  24      42.133  44.451  55.839  1.00  0.00           H
ATOM    315  CA  GLY A  24      43.271  45.550  54.432  1.00  0.00           C
ATOM    316  HA1 GLY A  24      43.894  44.667  54.356  1.00  0.00           H
ATOM    317  HA2 GLY A  24      43.969  46.376  54.535  1.00  0.00           H
ATOM    318  C   GLY A  24      42.404  45.682  53.142  1.00  0.00           C
ATOM    319  O   GLY A  24      42.359  46.739  52.491  1.00  0.00           O
ATOM    320  N   ALA A  25      41.925  44.528  52.628  1.00  0.00           N
ATOM    321  H   ALA A  25      42.185  43.637  53.035  1.00  0.00           H
ATOM    322  CA  ALA A  25      40.970  44.498  51.569  1.00  0.00           C
ATOM    323  HA  ALA A  25      41.068  45.345  50.898  1.00  0.00           H
ATOM    324  CB  ALA A  25      41.370  43.370  50.639  1.00  0.00           C
ATOM    325  HB1 ALA A  25      42.446  43.430  50.443  1.00  0.00           H
ATOM    326  HB2 ALA A  25      41.131  42.426  51.138  1.00  0.00           H
ATOM    327  HB3 ALA A  25      40.900  43.443  49.667  1.00  0.00           H
ATOM    328  C   ALA A  25      39.513  44.481  52.058  1.00  0.00           C
ATOM    329  O   ALA A  25      38.686  45.308  51.626  1.00  0.00           O
ATOM    330  N   GLY A  26      39.261  43.704  53.089  1.00  0.00           N
ATOM    331  H   GLY A  26      40.001  43.114  53.437  1.00  0.00           H
ATOM    332  CA  GLY A  26      37.855  43.430  53.558  1.00  0.00           C
ATOM    333  HA1 GLY A  26      38.068  42.556  54.163  1.00  0.00           H
ATOM    334  HA2 GLY A  26      37.246  43.136  52.708  1.00  0.00           H
ATOM    335  C   GLY A  26      37.048  44.550  54.179  1.00  0.00           C
ATOM    336  O   GLY A  26      37.247  45.748  54.002  1.00  0.00           O
ATOM    337  N   LEU A  27      35.992  44.225  54.982  1.00  0.00           N
ATOM    338  H   LEU A  27      35.835  43.228  55.059  1.00  0.00           H
ATOM    339  CA  LEU A  27      35.175  45.094  55.852  1.00  0.00           C
ATOM    340  HA  LEU A  27      35.153  46.101  55.437  1.00  0.00           H
ATOM    341  CB  LEU A  27      33.758  44.610  55.849  1.00  0.00           C
ATOM    342  HB1 LEU A  27      33.080  45.358  56.253  1.00  0.00           H
ATOM    343  HB2 LEU A  27      33.684  43.683  56.428  1.00  0.00           H
ATOM    344  CG  LEU A  27      33.164  44.378  54.456  1.00  0.00           C
ATOM    345  HG  LEU A  27      33.804  43.627  54.022  1.00  0.00           H
ATOM    346  CD1 LEU A  27      31.751  43.656  54.424  1.00  0.00           C
ATOM    347 1HD1 LEU A  27      30.973  44.333  54.791  1.00  0.00           H
ATOM    348 2HD1 LEU A  27      31.458  43.268  53.452  1.00  0.00           H
ATOM    349 3HD1 LEU A  27      31.825  42.875  55.176  1.00  0.00           H
ATOM    350  CD2 LEU A  27      33.210  45.602  53.539  1.00  0.00           C
ATOM    351 1HD2 LEU A  27      32.629  45.293  52.670  1.00  0.00           H
ATOM    352 2HD2 LEU A  27      32.624  46.347  54.083  1.00  0.00           H
ATOM    353 3HD2 LEU A  27      34.169  45.928  53.157  1.00  0.00           H
ATOM    354  C   LEU A  27      35.767  45.223  57.272  1.00  0.00           C
ATOM    355  O   LEU A  27      36.390  44.251  57.768  1.00  0.00           O
ATOM    356  N   PRO A  28      35.641  46.376  58.019  1.00  0.00           N
ATOM    357  CD  PRO A  28      35.010  47.587  57.574  1.00  0.00           C
ATOM    358  HD1 PRO A  28      33.975  47.430  57.268  1.00  0.00           H
ATOM    359  HD2 PRO A  28      35.611  47.989  56.762  1.00  0.00           H
ATOM    360  CG  PRO A  28      34.841  48.426  58.890  1.00  0.00           C
ATOM    361  HG1 PRO A  28      33.916  48.064  59.357  1.00  0.00           H
ATOM    362  HG2 PRO A  28      34.827  49.502  58.696  1.00  0.00           H
ATOM    363  CB  PRO A  28      35.940  48.018  59.793  1.00  0.00           C
ATOM    364  HB1 PRO A  28      35.632  48.262  60.806  1.00  0.00           H
ATOM    365  HB2 PRO A  28      36.865  48.519  59.509  1.00  0.00           H
ATOM    366  CA  PRO A  28      36.071  46.549  59.444  1.00  0.00           C
ATOM    367  HA  PRO A  28      37.145  46.378  59.465  1.00  0.00           H
ATOM    368  C   PRO A  28      35.241  45.634  60.370  1.00  0.00           C
ATOM    369  O   PRO A  28      34.065  45.297  60.140  1.00  0.00           O
ATOM    370  N   ALA A  29      35.820  45.347  61.455  1.00  0.00           N
ATOM    371  H   ALA A  29      36.794  45.615  61.506  1.00  0.00           H
ATOM    372  CA  ALA A  29      35.260  44.819  62.672  1.00  0.00           C
ATOM    373  HA  ALA A  29      36.162  44.669  63.268  1.00  0.00           H
ATOM    374  CB  ALA A  29      34.433  45.886  63.440  1.00  0.00           C
ATOM    375  HB1 ALA A  29      33.578  46.158  62.830  1.00  0.00           H
ATOM    376  HB2 ALA A  29      34.115  45.594  64.443  1.00  0.00           H
ATOM    377  HB3 ALA A  29      35.089  46.759  63.498  1.00  0.00           H
ATOM    378  C   ALA A  29      34.622  43.456  62.610  1.00  0.00           C
ATOM    379  O   ALA A  29      33.707  43.144  63.329  1.00  0.00           O
ATOM    380  N   LEU A  30      35.103  42.631  61.700  1.00  0.00           N
ATOM    381  H   LEU A  30      35.933  42.902  61.197  1.00  0.00           H
ATOM    382  CA  LEU A  30      34.629  41.237  61.467  1.00  0.00           C
ATOM    383  HA  LEU A  30      33.914  40.856  62.203  1.00  0.00           H
ATOM    384  CB  LEU A  30      34.121  41.077  60.038  1.00  0.00           C
ATOM    385  HB1 LEU A  30      33.928  40.016  59.850  1.00  0.00           H
ATOM    386  HB2 LEU A  30      34.892  41.287  59.286  1.00  0.00           H
ATOM    387  CG  LEU A  30      32.865  41.876  59.566  1.00  0.00           C
ATOM    388  HG  LEU A  30      33.016  42.955  59.700  1.00  0.00           H
ATOM    389  CD1 LEU A  30      32.749  41.626  58.089  1.00  0.00           C
ATOM    390 1HD1 LEU A  30      32.474  40.595  57.888  1.00  0.00           H
ATOM    391 2HD1 LEU A  30      31.973  42.164  57.540  1.00  0.00           H
ATOM    392 3HD1 LEU A  30      33.669  41.887  57.569  1.00  0.00           H
ATOM    393  CD2 LEU A  30      31.576  41.375  60.202  1.00  0.00           C
ATOM    394 1HD2 LEU A  30      31.380  41.808  61.185  1.00  0.00           H
ATOM    395 2HD2 LEU A  30      30.775  41.698  59.534  1.00  0.00           H
ATOM    396 3HD2 LEU A  30      31.505  40.289  60.229  1.00  0.00           H
ATOM    397  C   LEU A  30      35.767  40.157  61.703  1.00  0.00           C
ATOM    398  O   LEU A  30      36.871  40.293  61.316  1.00  0.00           O
ATOM    399  N   ASP A  31      35.395  39.022  62.342  1.00  0.00           N
ATOM    400  H   ASP A  31      34.477  38.889  62.754  1.00  0.00           H
ATOM    401  CA  ASP A  31      36.249  37.881  62.455  1.00  0.00           C
ATOM    402  HA  ASP A  31      37.055  38.137  63.146  1.00  0.00           H
ATOM    403  CB  ASP A  31      35.315  36.742  63.030  1.00  0.00           C
ATOM    404  HB1 ASP A  31      34.596  36.505  62.249  1.00  0.00           H
ATOM    405  HB2 ASP A  31      34.737  37.052  63.906  1.00  0.00           H
ATOM    406  CG  ASP A  31      36.026  35.404  63.295  1.00  0.00           C
ATOM    407  OD1 ASP A  31      35.372  34.317  63.252  1.00  0.00           O
ATOM    408  OD2 ASP A  31      37.234  35.471  63.531  1.00  0.00           O
ATOM    409  C   ASP A  31      36.880  37.366  61.087  1.00  0.00           C
ATOM    410  O   ASP A  31      36.126  37.299  60.121  1.00  0.00           O
ATOM    411  N   LEU A  32      38.155  37.007  61.058  1.00  0.00           N
ATOM    412  H   LEU A  32      38.730  37.116  61.887  1.00  0.00           H
ATOM    413  CA  LEU A  32      38.838  36.509  59.947  1.00  0.00           C
ATOM    414  HA  LEU A  32      38.198  36.778  59.108  1.00  0.00           H
ATOM    415  CB  LEU A  32      40.075  37.265  59.848  1.00  0.00           C
ATOM    416  HB1 LEU A  32      40.801  36.704  60.442  1.00  0.00           H
ATOM    417  HB2 LEU A  32      39.979  38.265  60.266  1.00  0.00           H
ATOM    418  CG  LEU A  32      40.690  37.377  58.450  1.00  0.00           C
ATOM    419  HG  LEU A  32      40.574  36.402  57.964  1.00  0.00           H
ATOM    420  CD1 LEU A  32      39.947  38.389  57.559  1.00  0.00           C
ATOM    421 1HD1 LEU A  32      40.430  38.382  56.576  1.00  0.00           H
ATOM    422 2HD1 LEU A  32      38.899  38.084  57.518  1.00  0.00           H
ATOM    423 3HD1 LEU A  32      39.894  39.379  58.005  1.00  0.00           H
ATOM    424  CD2 LEU A  32      42.110  37.852  58.355  1.00  0.00           C
ATOM    425 1HD2 LEU A  32      42.682  37.120  58.924  1.00  0.00           H
ATOM    426 2HD2 LEU A  32      42.481  38.011  57.340  1.00  0.00           H
ATOM    427 3HD2 LEU A  32      42.240  38.821  58.825  1.00  0.00           H
ATOM    428  C   LEU A  32      38.842  34.967  59.923  1.00  0.00           C
ATOM    429  O   LEU A  32      39.184  34.377  58.929  1.00  0.00           O
ATOM    430  N   ALA A  33      38.450  34.371  61.046  1.00  0.00           N
ATOM    431  H   ALA A  33      38.040  34.933  61.772  1.00  0.00           H
ATOM    432  CA  ALA A  33      38.956  33.031  61.361  1.00  0.00           C
ATOM    433  HA  ALA A  33      40.016  32.991  61.119  1.00  0.00           H
ATOM    434  CB  ALA A  33      38.777  32.688  62.816  1.00  0.00           C
ATOM    435  HB1 ALA A  33      37.714  32.848  63.021  1.00  0.00           H
ATOM    436  HB2 ALA A  33      39.053  31.679  63.113  1.00  0.00           H
ATOM    437  HB3 ALA A  33      39.375  33.367  63.414  1.00  0.00           H
ATOM    438  C   ALA A  33      38.390  31.869  60.393  1.00  0.00           C
ATOM    439  O   ALA A  33      39.194  31.013  59.926  1.00  0.00           O
ATOM    440  N   LYS A  34      37.092  32.027  60.033  1.00  0.00           N
ATOM    441  H   LYS A  34      36.551  32.779  60.425  1.00  0.00           H
ATOM    442  CA  LYS A  34      36.558  31.145  59.025  1.00  0.00           C
ATOM    443  HA  LYS A  34      36.934  30.147  59.252  1.00  0.00           H
ATOM    444  CB  LYS A  34      35.044  30.990  58.960  1.00  0.00           C
ATOM    445  HB1 LYS A  34      34.813  30.046  58.475  1.00  0.00           H
ATOM    446  HB2 LYS A  34      34.584  31.799  58.393  1.00  0.00           H
ATOM    447  CG  LYS A  34      34.357  30.949  60.327  1.00  0.00           C
ATOM    448  HG1 LYS A  34      34.410  31.935  60.779  1.00  0.00           H
ATOM    449  HG2 LYS A  34      34.877  30.227  60.959  1.00  0.00           H
ATOM    450  CD  LYS A  34      32.883  30.551  60.209  1.00  0.00           C
ATOM    451  HD1 LYS A  34      32.845  29.496  59.921  1.00  0.00           H
ATOM    452  HD2 LYS A  34      32.445  31.292  59.532  1.00  0.00           H
ATOM    453  CE  LYS A  34      32.250  30.737  61.580  1.00  0.00           C
ATOM    454  HE1 LYS A  34      32.619  31.654  62.035  1.00  0.00           H
ATOM    455  HE2 LYS A  34      32.498  29.879  62.197  1.00  0.00           H
ATOM    456  NZ  LYS A  34      30.781  30.873  61.405  1.00  0.00           N
ATOM    457  HZ1 LYS A  34      30.525  30.113  60.799  1.00  0.00           H
ATOM    458  HZ2 LYS A  34      30.146  30.853  62.201  1.00  0.00           H
ATOM    459  HZ3 LYS A  34      30.577  31.722  60.896  1.00  0.00           H
ATOM    460  C   LYS A  34      37.108  31.363  57.638  1.00  0.00           C
ATOM    461  O   LYS A  34      37.258  30.392  56.910  1.00  0.00           O
ATOM    462  N   ALA A  35      37.370  32.572  57.221  1.00  0.00           N
ATOM    463  H   ALA A  35      37.176  33.356  57.824  1.00  0.00           H
ATOM    464  CA  ALA A  35      37.966  32.871  55.852  1.00  0.00           C
ATOM    465  HA  ALA A  35      37.359  32.453  55.053  1.00  0.00           H
ATOM    466  CB  ALA A  35      37.959  34.393  55.759  1.00  0.00           C
ATOM    467  HB1 ALA A  35      38.241  34.698  54.752  1.00  0.00           H
ATOM    468  HB2 ALA A  35      36.980  34.811  56.007  1.00  0.00           H
ATOM    469  HB3 ALA A  35      38.689  34.789  56.463  1.00  0.00           H
ATOM    470  C   ALA A  35      39.381  32.290  55.763  1.00  0.00           C
ATOM    471  O   ALA A  35      39.723  31.618  54.811  1.00  0.00           O
ATOM    472  N   GLN A  36      40.192  32.334  56.847  1.00  0.00           N
ATOM    473  H   GLN A  36      39.851  32.731  57.708  1.00  0.00           H
ATOM    474  CA  GLN A  36      41.505  31.744  56.955  1.00  0.00           C
ATOM    475  HA  GLN A  36      42.083  31.976  56.061  1.00  0.00           H
ATOM    476  CB  GLN A  36      42.269  32.351  58.102  1.00  0.00           C
ATOM    477  HB1 GLN A  36      43.264  31.890  58.040  1.00  0.00           H
ATOM    478  HB2 GLN A  36      41.777  32.010  59.015  1.00  0.00           H
ATOM    479  CG  GLN A  36      42.454  33.908  58.191  1.00  0.00           C
ATOM    480  HG1 GLN A  36      41.551  34.471  57.974  1.00  0.00           H
ATOM    481  HG2 GLN A  36      43.145  34.151  57.390  1.00  0.00           H
ATOM    482  CD  GLN A  36      43.077  34.313  59.482  1.00  0.00           C
ATOM    483  OE1 GLN A  36      42.403  34.309  60.512  1.00  0.00           O
ATOM    484  NE2 GLN A  36      44.339  34.666  59.555  1.00  0.00           N
ATOM    485 1HE2 GLN A  36      44.948  34.735  58.751  1.00  0.00           H
ATOM    486 2HE2 GLN A  36      44.666  35.006  60.446  1.00  0.00           H
ATOM    487  C   GLN A  36      41.528  30.175  57.041  1.00  0.00           C
ATOM    488  O   GLN A  36      42.283  29.534  56.375  1.00  0.00           O
ATOM    489  N   ARG A  37      40.563  29.585  57.771  1.00  0.00           N
ATOM    490  H   ARG A  37      39.996  30.096  58.435  1.00  0.00           H
ATOM    491  CA  ARG A  37      40.318  28.179  57.809  1.00  0.00           C
ATOM    492  HA  ARG A  37      41.195  27.606  58.104  1.00  0.00           H
ATOM    493  CB  ARG A  37      39.201  28.009  58.830  1.00  0.00           C
ATOM    494  HB1 ARG A  37      38.376  28.670  58.584  1.00  0.00           H
ATOM    495  HB2 ARG A  37      39.595  28.468  59.736  1.00  0.00           H
ATOM    496  CG  ARG A  37      38.549  26.642  59.018  1.00  0.00           C
ATOM    497  HG1 ARG A  37      39.033  26.104  59.847  1.00  0.00           H
ATOM    498  HG2 ARG A  37      38.636  26.028  58.119  1.00  0.00           H
ATOM    499  CD  ARG A  37      37.082  26.836  59.365  1.00  0.00           C
ATOM    500  HD1 ARG A  37      36.621  25.851  59.287  1.00  0.00           H
ATOM    501  HD2 ARG A  37      36.696  27.559  58.653  1.00  0.00           H
ATOM    502  NE  ARG A  37      36.919  27.416  60.697  1.00  0.00           N
ATOM    503  HE  ARG A  37      37.768  27.800  61.094  1.00  0.00           H
ATOM    504  CZ  ARG A  37      35.788  27.492  61.305  1.00  0.00           C
ATOM    505  NH1 ARG A  37      34.647  27.139  60.885  1.00  0.00           N
ATOM    506 1HH1 ARG A  37      34.508  26.670  59.992  1.00  0.00           H
ATOM    507 2HH1 ARG A  37      33.830  27.507  61.349  1.00  0.00           H
ATOM    508  NH2 ARG A  37      35.861  28.078  62.478  1.00  0.00           N
ATOM    509 1HH2 ARG A  37      36.723  28.258  62.968  1.00  0.00           H
ATOM    510 2HH2 ARG A  37      35.021  28.260  63.017  1.00  0.00           H
ATOM    511  C   ARG A  37      39.928  27.648  56.481  1.00  0.00           C
ATOM    512  O   ARG A  37      40.470  26.616  56.011  1.00  0.00           O
ATOM    513  N   GLU A  38      39.110  28.347  55.737  1.00  0.00           N
ATOM    514  H   GLU A  38      38.770  29.166  56.216  1.00  0.00           H
ATOM    515  CA  GLU A  38      38.872  28.103  54.306  1.00  0.00           C
ATOM    516  HA  GLU A  38      38.622  27.056  54.107  1.00  0.00           H
ATOM    517  CB  GLU A  38      37.770  29.081  53.831  1.00  0.00           C
ATOM    518  HB1 GLU A  38      38.279  30.037  53.729  1.00  0.00           H
ATOM    519  HB2 GLU A  38      36.982  29.194  54.578  1.00  0.00           H
ATOM    520  CG  GLU A  38      37.035  28.763  52.536  1.00  0.00           C
ATOM    521  HG1 GLU A  38      37.828  28.443  51.858  1.00  0.00           H
ATOM    522  HG2 GLU A  38      36.591  29.668  52.132  1.00  0.00           H
ATOM    523  CD  GLU A  38      35.945  27.665  52.672  1.00  0.00           C
ATOM    524  OE1 GLU A  38      35.917  26.792  53.557  1.00  0.00           O
ATOM    525  OE2 GLU A  38      34.964  27.788  51.897  1.00  0.00           O
ATOM    526  C   GLU A  38      40.108  28.143  53.438  1.00  0.00           C
ATOM    527  O   GLU A  38      40.255  27.346  52.520  1.00  0.00           O
ATOM    528  N   HIS A  39      41.038  29.027  53.769  1.00  0.00           N
ATOM    529  H   HIS A  39      40.830  29.681  54.502  1.00  0.00           H
ATOM    530  CA  HIS A  39      42.313  29.215  52.999  1.00  0.00           C
ATOM    531  HA  HIS A  39      42.216  29.178  51.914  1.00  0.00           H
ATOM    532  CB  HIS A  39      42.950  30.532  53.313  1.00  0.00           C
ATOM    533  HB1 HIS A  39      43.428  30.500  54.290  1.00  0.00           H
ATOM    534  HB2 HIS A  39      42.234  31.352  53.361  1.00  0.00           H
ATOM    535  CG  HIS A  39      44.022  30.946  52.286  1.00  0.00           C
ATOM    536  ND1 HIS A  39      43.807  31.138  50.930  1.00  0.00           N
ATOM    537  CE1 HIS A  39      45.045  31.395  50.403  1.00  0.00           C
ATOM    538  HE1 HIS A  39      45.285  31.450  49.349  1.00  0.00           H
ATOM    539  NE2 HIS A  39      45.915  31.498  51.358  1.00  0.00           N
ATOM    540  HE2 HIS A  39      46.828  31.909  51.254  1.00  0.00           H
ATOM    541  CD2 HIS A  39      45.304  31.140  52.546  1.00  0.00           C
ATOM    542  HD2 HIS A  39      45.782  31.013  53.502  1.00  0.00           H
ATOM    543  C   HIS A  39      43.371  28.132  53.308  1.00  0.00           C
ATOM    544  O   HIS A  39      44.275  27.832  52.511  1.00  0.00           O
ATOM    545  N   GLY A  40      43.141  27.409  54.364  1.00  0.00           N
ATOM    546  H   GLY A  40      42.379  27.726  54.959  1.00  0.00           H
ATOM    547  CA  GLY A  40      43.964  26.221  54.824  1.00  0.00           C
ATOM    548  HA1 GLY A  40      43.763  25.981  55.866  1.00  0.00           H
ATOM    549  HA2 GLY A  40      44.978  26.620  54.902  1.00  0.00           H
ATOM    550  C   GLY A  40      44.003  24.922  54.024  1.00  0.00           C
ATOM    551  O   GLY A  40      44.849  24.053  54.309  1.00  0.00           O
ATOM    552  N   VAL A  41      43.150  24.891  53.002  1.00  0.00           N
ATOM    553  H   VAL A  41      42.412  25.594  53.000  1.00  0.00           H
ATOM    554  CA  VAL A  41      43.239  23.954  51.841  1.00  0.00           C
ATOM    555  HA  VAL A  41      44.178  23.399  51.890  1.00  0.00           H
ATOM    556  CB  VAL A  41      42.015  23.007  51.992  1.00  0.00           C
ATOM    557  HB  VAL A  41      42.080  22.350  51.131  1.00  0.00           H
ATOM    558  CG1 VAL A  41      42.045  22.138  53.337  1.00  0.00           C
ATOM    559 1HG1 VAL A  41      41.307  21.337  53.234  1.00  0.00           H
ATOM    560 2HG1 VAL A  41      43.031  21.697  53.400  1.00  0.00           H
ATOM    561 3HG1 VAL A  41      42.080  22.725  54.259  1.00  0.00           H
ATOM    562  CG2 VAL A  41      40.704  23.773  51.946  1.00  0.00           C
ATOM    563 1HG2 VAL A  41      40.524  24.225  52.913  1.00  0.00           H
ATOM    564 2HG2 VAL A  41      40.594  24.518  51.147  1.00  0.00           H
ATOM    565 3HG2 VAL A  41      39.890  23.068  51.775  1.00  0.00           H
ATOM    566  C   VAL A  41      43.276  24.585  50.482  1.00  0.00           C
ATOM    567  O   VAL A  41      43.402  23.835  49.511  1.00  0.00           O
ATOM    568  N   LEU A  42      43.007  25.871  50.381  1.00  0.00           N
ATOM    569  H   LEU A  42      43.212  26.463  51.172  1.00  0.00           H
ATOM    570  CA  LEU A  42      42.626  26.354  49.032  1.00  0.00           C
ATOM    571  HA  LEU A  42      41.796  25.775  48.634  1.00  0.00           H
ATOM    572  CB  LEU A  42      41.982  27.740  49.197  1.00  0.00           C
ATOM    573  HB1 LEU A  42      42.712  28.416  49.647  1.00  0.00           H
ATOM    574  HB2 LEU A  42      41.150  27.616  49.878  1.00  0.00           H
ATOM    575  CG  LEU A  42      41.405  28.327  47.894  1.00  0.00           C
ATOM    576  HG  LEU A  42      42.241  28.410  47.200  1.00  0.00           H
ATOM    577  CD1 LEU A  42      40.299  27.482  47.315  1.00  0.00           C
ATOM    578 1HD1 LEU A  42      39.490  27.466  48.053  1.00  0.00           H
ATOM    579 2HD1 LEU A  42      39.863  27.952  46.429  1.00  0.00           H
ATOM    580 3HD1 LEU A  42      40.611  26.485  47.032  1.00  0.00           H
ATOM    581  CD2 LEU A  42      40.973  29.720  48.328  1.00  0.00           C
ATOM    582 1HD2 LEU A  42      40.057  29.754  48.932  1.00  0.00           H
ATOM    583 2HD2 LEU A  42      41.779  30.145  48.923  1.00  0.00           H
ATOM    584 3HD2 LEU A  42      40.784  30.392  47.498  1.00  0.00           H
ATOM    585  C   LEU A  42      43.727  26.222  47.963  1.00  0.00           C
ATOM    586  O   LEU A  42      43.368  25.826  46.839  1.00  0.00           O
ATOM    587  N   GLY A  43      45.010  26.370  48.246  1.00  0.00           N
ATOM    588  H   GLY A  43      45.246  26.761  49.145  1.00  0.00           H
ATOM    589  CA  GLY A  43      46.099  25.997  47.317  1.00  0.00           C
ATOM    590  HA1 GLY A  43      47.060  26.206  47.772  1.00  0.00           H
ATOM    591  HA2 GLY A  43      45.969  26.575  46.399  1.00  0.00           H
ATOM    592  C   GLY A  43      46.110  24.542  46.861  1.00  0.00           C
ATOM    593  O   GLY A  43      46.371  24.287  45.726  1.00  0.00           O
ATOM    594  N   GLY A  44      45.718  23.590  47.645  1.00  0.00           N
ATOM    595  H   GLY A  44      45.491  23.825  48.604  1.00  0.00           H
ATOM    596  CA  GLY A  44      45.739  22.183  47.248  1.00  0.00           C
ATOM    597  HA1 GLY A  44      45.808  21.792  48.275  1.00  0.00           H
ATOM    598  HA2 GLY A  44      46.642  21.978  46.680  1.00  0.00           H
ATOM    599  C   GLY A  44      44.507  21.678  46.537  1.00  0.00           C
ATOM    600  O   GLY A  44      44.576  20.753  45.741  1.00  0.00           O
ATOM    601  N   LYS A  45      43.351  22.318  46.697  1.00  0.00           N
ATOM    602  H   LYS A  45      43.346  22.985  47.465  1.00  0.00           H
ATOM    603  CA  LYS A  45      42.084  22.146  45.925  1.00  0.00           C
ATOM    604  HA  LYS A  45      41.835  21.124  45.646  1.00  0.00           H
ATOM    605  CB  LYS A  45      40.876  22.706  46.720  1.00  0.00           C
ATOM    606  HB1 LYS A  45      39.961  22.919  46.158  1.00  0.00           H
ATOM    607  HB2 LYS A  45      41.221  23.663  47.091  1.00  0.00           H
ATOM    608  CG  LYS A  45      40.528  21.718  47.900  1.00  0.00           C
ATOM    609  HG1 LYS A  45      41.427  21.609  48.509  1.00  0.00           H
ATOM    610  HG2 LYS A  45      40.437  20.682  47.565  1.00  0.00           H
ATOM    611  CD  LYS A  45      39.320  22.245  48.802  1.00  0.00           C
ATOM    612  HD1 LYS A  45      39.401  23.325  48.906  1.00  0.00           H
ATOM    613  HD2 LYS A  45      39.395  21.669  49.727  1.00  0.00           H
ATOM    614  CE  LYS A  45      37.949  21.912  48.106  1.00  0.00           C
ATOM    615  HE1 LYS A  45      37.846  20.822  48.139  1.00  0.00           H
ATOM    616  HE2 LYS A  45      37.828  22.112  47.035  1.00  0.00           H
ATOM    617  NZ  LYS A  45      36.776  22.560  48.705  1.00  0.00           N
ATOM    618  HZ1 LYS A  45      36.819  23.543  48.446  1.00  0.00           H
ATOM    619  HZ2 LYS A  45      35.903  22.200  48.359  1.00  0.00           H
ATOM    620  HZ3 LYS A  45      36.765  22.400  49.699  1.00  0.00           H
ATOM    621  C   LYS A  45      42.276  22.972  44.716  1.00  0.00           C
ATOM    622  O   LYS A  45      41.884  22.476  43.702  1.00  0.00           O
ATOM    623  N   LEU A  46      43.019  24.077  44.648  1.00  0.00           N
ATOM    624  H   LEU A  46      43.366  24.464  45.509  1.00  0.00           H
ATOM    625  CA  LEU A  46      43.285  24.702  43.340  1.00  0.00           C
ATOM    626  HA  LEU A  46      42.310  24.777  42.854  1.00  0.00           H
ATOM    627  CB  LEU A  46      43.907  26.104  43.436  1.00  0.00           C
ATOM    628  HB1 LEU A  46      44.376  26.334  42.481  1.00  0.00           H
ATOM    629  HB2 LEU A  46      44.688  26.153  44.189  1.00  0.00           H
ATOM    630  CG  LEU A  46      42.774  27.083  43.664  1.00  0.00           C
ATOM    631  HG  LEU A  46      42.109  26.729  44.446  1.00  0.00           H
ATOM    632  CD1 LEU A  46      43.373  28.399  44.244  1.00  0.00           C
ATOM    633 1HD1 LEU A  46      43.969  28.156  45.127  1.00  0.00           H
ATOM    634 2HD1 LEU A  46      43.873  29.079  43.554  1.00  0.00           H
ATOM    635 3HD1 LEU A  46      42.633  29.080  44.641  1.00  0.00           H
ATOM    636  CD2 LEU A  46      41.990  27.473  42.417  1.00  0.00           C
ATOM    637 1HD2 LEU A  46      41.158  26.790  42.253  1.00  0.00           H
ATOM    638 2HD2 LEU A  46      41.557  28.451  42.598  1.00  0.00           H
ATOM    639 3HD2 LEU A  46      42.721  27.687  41.630  1.00  0.00           H
ATOM    640  C   LEU A  46      44.251  23.865  42.563  1.00  0.00           C
ATOM    641  O   LEU A  46      43.898  23.546  41.448  1.00  0.00           O
ATOM    642  N   ARG A  47      45.426  23.573  43.094  1.00  0.00           N
ATOM    643  H   ARG A  47      45.576  23.887  44.043  1.00  0.00           H
ATOM    644  CA  ARG A  47      46.502  22.784  42.436  1.00  0.00           C
ATOM    645  HA  ARG A  47      46.985  23.352  41.638  1.00  0.00           H
ATOM    646  CB  ARG A  47      47.638  22.457  43.445  1.00  0.00           C
ATOM    647  HB1 ARG A  47      47.294  21.893  44.312  1.00  0.00           H
ATOM    648  HB2 ARG A  47      48.002  23.440  43.751  1.00  0.00           H
ATOM    649  CG  ARG A  47      48.908  21.703  42.843  1.00  0.00           C
ATOM    650  HG1 ARG A  47      49.516  22.399  42.278  1.00  0.00           H
ATOM    651  HG2 ARG A  47      48.727  20.914  42.110  1.00  0.00           H
ATOM    652  CD  ARG A  47      49.793  21.178  43.931  1.00  0.00           C
ATOM    653  HD1 ARG A  47      50.629  20.783  43.370  1.00  0.00           H
ATOM    654  HD2 ARG A  47      49.204  20.390  44.387  1.00  0.00           H
ATOM    655  NE  ARG A  47      50.318  22.102  44.996  1.00  0.00           N
ATOM    656  HE  ARG A  47      50.980  22.787  44.656  1.00  0.00           H
ATOM    657  CZ  ARG A  47      50.019  22.127  46.282  1.00  0.00           C
ATOM    658  NH1 ARG A  47      50.623  22.997  47.050  1.00  0.00           N
ATOM    659 1HH1 ARG A  47      51.129  23.746  46.603  1.00  0.00           H
ATOM    660 2HH1 ARG A  47      50.462  22.950  48.040  1.00  0.00           H
ATOM    661  NH2 ARG A  47      49.192  21.332  46.919  1.00  0.00           N
ATOM    662 1HH2 ARG A  47      48.761  20.534  46.493  1.00  0.00           H
ATOM    663 2HH2 ARG A  47      48.946  21.529  47.881  1.00  0.00           H
ATOM    664  C   ARG A  47      45.989  21.462  41.847  1.00  0.00           C
ATOM    665  O   ARG A  47      46.396  21.054  40.792  1.00  0.00           O
ATOM    666  N   GLN A  48      45.051  20.763  42.455  1.00  0.00           N
ATOM    667  H   GLN A  48      44.786  21.065  43.382  1.00  0.00           H
ATOM    668  CA  GLN A  48      44.441  19.534  41.909  1.00  0.00           C
ATOM    669  HA  GLN A  48      45.227  18.835  41.647  1.00  0.00           H
ATOM    670  CB  GLN A  48      43.542  18.787  42.997  1.00  0.00           C
ATOM    671  HB1 GLN A  48      42.603  19.324  43.105  1.00  0.00           H
ATOM    672  HB2 GLN A  48      44.101  18.557  43.899  1.00  0.00           H
ATOM    673  CG  GLN A  48      43.125  17.400  42.604  1.00  0.00           C
ATOM    674  HG1 GLN A  48      42.688  17.341  41.613  1.00  0.00           H
ATOM    675  HG2 GLN A  48      42.390  17.079  43.351  1.00  0.00           H
ATOM    676  CD  GLN A  48      44.253  16.401  42.488  1.00  0.00           C
ATOM    677  OE1 GLN A  48      45.306  16.583  42.958  1.00  0.00           O
ATOM    678  NE2 GLN A  48      43.943  15.194  42.032  1.00  0.00           N
ATOM    679 1HE2 GLN A  48      42.989  14.986  41.806  1.00  0.00           H
ATOM    680 2HE2 GLN A  48      44.646  14.517  41.783  1.00  0.00           H
ATOM    681  C   GLN A  48      43.669  19.779  40.588  1.00  0.00           C
ATOM    682  O   GLN A  48      43.424  18.850  39.782  1.00  0.00           O
ATOM    683  N   ARG A  49      43.187  21.033  40.402  1.00  0.00           N
ATOM    684  H   ARG A  49      43.345  21.734  41.115  1.00  0.00           H
ATOM    685  CA  ARG A  49      42.177  21.527  39.297  1.00  0.00           C
ATOM    686  HA  ARG A  49      41.738  20.606  38.907  1.00  0.00           H
ATOM    687  CB  ARG A  49      41.131  22.414  39.971  1.00  0.00           C
ATOM    688  HB1 ARG A  49      41.459  23.449  39.863  1.00  0.00           H
ATOM    689  HB2 ARG A  49      41.116  22.119  41.020  1.00  0.00           H
ATOM    690  CG  ARG A  49      39.751  22.362  39.317  1.00  0.00           C
ATOM    691  HG1 ARG A  49      39.813  22.824  38.335  1.00  0.00           H
ATOM    692  HG2 ARG A  49      39.240  23.068  39.968  1.00  0.00           H
ATOM    693  CD  ARG A  49      38.851  21.086  39.384  1.00  0.00           C
ATOM    694  HD1 ARG A  49      38.930  20.472  40.283  1.00  0.00           H
ATOM    695  HD2 ARG A  49      38.990  20.379  38.567  1.00  0.00           H
ATOM    696  NE  ARG A  49      37.498  21.475  39.148  1.00  0.00           N
ATOM    697  HE  ARG A  49      36.974  21.660  39.986  1.00  0.00           H
ATOM    698  CZ  ARG A  49      36.961  21.684  38.010  1.00  0.00           C
ATOM    699  NH1 ARG A  49      35.698  22.066  37.949  1.00  0.00           N
ATOM    700 1HH1 ARG A  49      35.081  21.892  38.735  1.00  0.00           H
ATOM    701 2HH1 ARG A  49      35.222  22.291  37.083  1.00  0.00           H
ATOM    702  NH2 ARG A  49      37.527  21.487  36.902  1.00  0.00           N
ATOM    703 1HH2 ARG A  49      38.483  21.174  36.871  1.00  0.00           H
ATOM    704 2HH2 ARG A  49      36.975  21.544  36.065  1.00  0.00           H
ATOM    705  C   ARG A  49      42.866  22.163  38.129  1.00  0.00           C
ATOM    706  O   ARG A  49      42.362  22.042  37.060  1.00  0.00           O
ATOM    707  N   LEU A  50      43.987  22.906  38.373  1.00  0.00           N
ATOM    708  H   LEU A  50      44.292  22.960  39.331  1.00  0.00           H
ATOM    709  CA  LEU A  50      44.729  23.667  37.339  1.00  0.00           C
ATOM    710  HA  LEU A  50      44.005  23.883  36.550  1.00  0.00           H
ATOM    711  CB  LEU A  50      45.193  25.069  37.841  1.00  0.00           C
ATOM    712  HB1 LEU A  50      45.833  25.581  37.123  1.00  0.00           H
ATOM    713  HB2 LEU A  50      45.824  24.888  38.715  1.00  0.00           H
ATOM    714  CG  LEU A  50      44.026  25.997  38.349  1.00  0.00           C
ATOM    715  HG  LEU A  50      43.453  25.517  39.138  1.00  0.00           H
ATOM    716  CD1 LEU A  50      44.664  27.251  38.947  1.00  0.00           C
ATOM    717 1HD1 LEU A  50      45.014  26.925  39.922  1.00  0.00           H
ATOM    718 2HD1 LEU A  50      45.495  27.649  38.358  1.00  0.00           H
ATOM    719 3HD1 LEU A  50      43.862  27.935  39.213  1.00  0.00           H
ATOM    720  CD2 LEU A  50      42.992  26.369  37.333  1.00  0.00           C
ATOM    721 1HD2 LEU A  50      42.260  27.032  37.799  1.00  0.00           H
ATOM    722 2HD2 LEU A  50      43.545  26.880  36.547  1.00  0.00           H
ATOM    723 3HD2 LEU A  50      42.437  25.516  36.948  1.00  0.00           H
ATOM    724  C   LEU A  50      45.878  22.907  36.594  1.00  0.00           C
ATOM    725  O   LEU A  50      46.282  23.412  35.532  1.00  0.00           O
ATOM    726  N   GLY A  51      46.432  21.828  37.079  1.00  0.00           N
ATOM    727  H   GLY A  51      46.064  21.382  37.916  1.00  0.00           H
ATOM    728  CA  GLY A  51      47.536  21.066  36.370  1.00  0.00           C
ATOM    729  HA1 GLY A  51      47.246  20.924  35.333  1.00  0.00           H
ATOM    730  HA2 GLY A  51      47.559  20.115  36.906  1.00  0.00           H
ATOM    731  C   GLY A  51      48.897  21.679  36.317  1.00  0.00           C
ATOM    732  O   GLY A  51      49.741  21.103  35.619  1.00  0.00           O
ATOM    733  N   LEU A  52      49.193  22.805  36.947  1.00  0.00           N
ATOM    734  H   LEU A  52      48.437  23.100  37.544  1.00  0.00           H
ATOM    735  CA  LEU A  52      50.464  23.515  36.960  1.00  0.00           C
ATOM    736  HA  LEU A  52      51.211  22.924  36.427  1.00  0.00           H
ATOM    737  CB  LEU A  52      50.307  24.975  36.365  1.00  0.00           C
ATOM    738  HB1 LEU A  52      50.198  24.804  35.298  1.00  0.00           H
ATOM    739  HB2 LEU A  52      51.283  25.435  36.528  1.00  0.00           H
ATOM    740  CG  LEU A  52      49.137  25.866  36.707  1.00  0.00           C
ATOM    741  HG  LEU A  52      48.260  25.520  36.158  1.00  0.00           H
ATOM    742  CD1 LEU A  52      48.802  26.095  38.226  1.00  0.00           C
ATOM    743 1HD1 LEU A  52      48.177  26.990  38.283  1.00  0.00           H
ATOM    744 2HD1 LEU A  52      48.302  25.251  38.710  1.00  0.00           H
ATOM    745 3HD1 LEU A  52      49.724  26.227  38.790  1.00  0.00           H
ATOM    746  CD2 LEU A  52      49.493  27.258  36.154  1.00  0.00           C
ATOM    747 1HD2 LEU A  52      49.420  27.144  35.068  1.00  0.00           H
ATOM    748 2HD2 LEU A  52      48.675  27.949  36.355  1.00  0.00           H
ATOM    749 3HD2 LEU A  52      50.472  27.631  36.453  1.00  0.00           H
ATOM    750  C   LEU A  52      51.043  23.579  38.397  1.00  0.00           C
ATOM    751  O   LEU A  52      50.378  23.258  39.381  1.00  0.00           O
ATOM    752  N   GLN A  53      52.349  23.853  38.475  1.00  0.00           N
ATOM    753  H   GLN A  53      52.809  24.088  37.595  1.00  0.00           H
ATOM    754  CA  GLN A  53      52.943  23.950  39.774  1.00  0.00           C
ATOM    755  HA  GLN A  53      52.756  23.003  40.287  1.00  0.00           H
ATOM    756  CB  GLN A  53      54.426  24.200  39.646  1.00  0.00           C
ATOM    757  HB1 GLN A  53      54.717  25.195  39.296  1.00  0.00           H
ATOM    758  HB2 GLN A  53      54.998  23.582  38.956  1.00  0.00           H
ATOM    759  CG  GLN A  53      55.081  23.837  41.040  1.00  0.00           C
ATOM    760  HG1 GLN A  53      55.010  22.756  41.158  1.00  0.00           H
ATOM    761  HG2 GLN A  53      54.631  24.437  41.829  1.00  0.00           H
ATOM    762  CD  GLN A  53      56.594  24.038  41.082  1.00  0.00           C
ATOM    763  OE1 GLN A  53      57.439  23.146  41.035  1.00  0.00           O
ATOM    764  NE2 GLN A  53      57.092  25.258  41.099  1.00  0.00           N
ATOM    765 1HE2 GLN A  53      56.450  26.035  41.165  1.00  0.00           H
ATOM    766 2HE2 GLN A  53      58.087  25.380  40.988  1.00  0.00           H
ATOM    767  C   GLN A  53      52.232  25.061  40.608  1.00  0.00           C
ATOM    768  O   GLN A  53      51.948  26.141  40.066  1.00  0.00           O
ATOM    769  N   LEU A  54      51.926  24.765  41.913  1.00  0.00           N
ATOM    770  H   LEU A  54      52.163  23.876  42.336  1.00  0.00           H
ATOM    771  CA  LEU A  54      51.381  25.766  42.810  1.00  0.00           C
ATOM    772  HA  LEU A  54      51.596  26.754  42.398  1.00  0.00           H
ATOM    773  CB  LEU A  54      49.827  25.672  42.934  1.00  0.00           C
ATOM    774  HB1 LEU A  54      49.510  24.676  43.231  1.00  0.00           H
ATOM    775  HB2 LEU A  54      49.380  25.906  41.967  1.00  0.00           H
ATOM    776  CG  LEU A  54      49.110  26.672  43.867  1.00  0.00           C
ATOM    777  HG  LEU A  54      49.296  26.440  44.914  1.00  0.00           H
ATOM    778  CD1 LEU A  54      49.734  28.075  43.837  1.00  0.00           C
ATOM    779 1HD1 LEU A  54      50.767  28.170  44.162  1.00  0.00           H
ATOM    780 2HD1 LEU A  54      49.700  28.569  42.872  1.00  0.00           H
ATOM    781 3HD1 LEU A  54      49.113  28.811  44.341  1.00  0.00           H
ATOM    782  CD2 LEU A  54      47.621  26.754  43.542  1.00  0.00           C
ATOM    783 1HD2 LEU A  54      47.415  26.890  42.480  1.00  0.00           H
ATOM    784 2HD2 LEU A  54      47.121  25.894  43.976  1.00  0.00           H
ATOM    785 3HD2 LEU A  54      47.218  27.562  44.159  1.00  0.00           H
ATOM    786  C   LEU A  54      51.989  25.684  44.202  1.00  0.00           C
ATOM    787  O   LEU A  54      51.544  24.869  44.984  1.00  0.00           O
ATOM    788  N   LEU A  55      52.956  26.605  44.478  1.00  0.00           N
ATOM    789  H   LEU A  55      53.231  27.291  43.796  1.00  0.00           H
ATOM    790  CA  LEU A  55      53.474  26.734  45.890  1.00  0.00           C
ATOM    791  HA  LEU A  55      53.304  25.778  46.378  1.00  0.00           H
ATOM    792  CB  LEU A  55      55.023  26.944  45.765  1.00  0.00           C
ATOM    793  HB1 LEU A  55      55.562  27.028  46.712  1.00  0.00           H
ATOM    794  HB2 LEU A  55      55.092  27.901  45.239  1.00  0.00           H
ATOM    795  CG  LEU A  55      55.755  25.756  45.055  1.00  0.00           C
ATOM    796  HG  LEU A  55      55.187  25.478  44.174  1.00  0.00           H
ATOM    797  CD1 LEU A  55      57.089  26.297  44.572  1.00  0.00           C
ATOM    798 1HD1 LEU A  55      57.664  26.628  45.440  1.00  0.00           H
ATOM    799 2HD1 LEU A  55      57.622  25.460  44.118  1.00  0.00           H
ATOM    800 3HD1 LEU A  55      56.909  27.078  43.828  1.00  0.00           H
ATOM    801  CD2 LEU A  55      55.958  24.458  45.833  1.00  0.00           C
ATOM    802 1HD2 LEU A  55      55.015  24.106  46.244  1.00  0.00           H
ATOM    803 2HD2 LEU A  55      56.360  23.592  45.302  1.00  0.00           H
ATOM    804 3HD2 LEU A  55      56.528  24.807  46.691  1.00  0.00           H
ATOM    805  C   LEU A  55      52.788  27.768  46.826  1.00  0.00           C
ATOM    806  O   LEU A  55      52.237  28.837  46.449  1.00  0.00           O
ATOM    807  N   GLU A  56      52.863  27.440  48.109  1.00  0.00           N
ATOM    808  H   GLU A  56      53.441  26.632  48.248  1.00  0.00           H
ATOM    809  CA  GLU A  56      52.263  28.060  49.273  1.00  0.00           C
ATOM    810  HA  GLU A  56      51.423  28.621  48.856  1.00  0.00           H
ATOM    811  CB  GLU A  56      51.643  26.932  50.142  1.00  0.00           C
ATOM    812  HB1 GLU A  56      51.170  27.460  50.960  1.00  0.00           H
ATOM    813  HB2 GLU A  56      52.507  26.397  50.552  1.00  0.00           H
ATOM    814  CG  GLU A  56      50.567  26.054  49.576  1.00  0.00           C
ATOM    815  HG1 GLU A  56      50.920  25.762  48.585  1.00  0.00           H
ATOM    816  HG2 GLU A  56      49.672  26.680  49.593  1.00  0.00           H
ATOM    817  CD  GLU A  56      50.368  24.721  50.369  1.00  0.00           C
ATOM    818  OE1 GLU A  56      50.288  23.702  49.662  1.00  0.00           O
ATOM    819  OE2 GLU A  56      50.366  24.752  51.615  1.00  0.00           O
ATOM    820  C   GLU A  56      53.191  28.987  50.098  1.00  0.00           C
ATOM    821  O   GLU A  56      54.281  28.557  50.446  1.00  0.00           O
ATOM    822  N   LEU A  57      52.786  30.262  50.333  1.00  0.00           N
ATOM    823  H   LEU A  57      51.831  30.510  50.144  1.00  0.00           H
ATOM    824  CA  LEU A  57      53.546  31.250  51.072  1.00  0.00           C
ATOM    825  HA  LEU A  57      54.471  30.722  51.277  1.00  0.00           H
ATOM    826  CB  LEU A  57      53.926  32.431  50.218  1.00  0.00           C
ATOM    827  HB1 LEU A  57      54.222  33.306  50.800  1.00  0.00           H
ATOM    828  HB2 LEU A  57      53.015  32.750  49.696  1.00  0.00           H
ATOM    829  CG  LEU A  57      55.028  32.155  49.163  1.00  0.00           C
ATOM    830  HG  LEU A  57      54.528  31.510  48.435  1.00  0.00           H
ATOM    831  CD1 LEU A  57      55.248  33.432  48.345  1.00  0.00           C
ATOM    832 1HD1 LEU A  57      55.422  34.255  49.036  1.00  0.00           H
ATOM    833 2HD1 LEU A  57      56.096  33.303  47.666  1.00  0.00           H
ATOM    834 3HD1 LEU A  57      54.392  33.679  47.712  1.00  0.00           H
ATOM    835  CD2 LEU A  57      56.338  31.732  49.714  1.00  0.00           C
ATOM    836 1HD2 LEU A  57      56.591  32.487  50.459  1.00  0.00           H
ATOM    837 2HD2 LEU A  57      56.311  30.779  50.226  1.00  0.00           H
ATOM    838 3HD2 LEU A  57      57.099  31.712  48.936  1.00  0.00           H
ATOM    839  C   LEU A  57      52.936  31.664  52.439  1.00  0.00           C
ATOM    840  O   LEU A  57      51.709  31.833  52.483  1.00  0.00           O
ATOM    841  N   PRO A  58      53.618  31.727  53.595  1.00  0.00           N
ATOM    842  CD  PRO A  58      55.056  31.455  53.772  1.00  0.00           C
ATOM    843  HD1 PRO A  58      55.629  31.934  52.983  1.00  0.00           H
ATOM    844  HD2 PRO A  58      55.303  30.403  53.671  1.00  0.00           H
ATOM    845  CG  PRO A  58      55.371  32.035  55.159  1.00  0.00           C
ATOM    846  HG1 PRO A  58      55.605  33.089  55.086  1.00  0.00           H
ATOM    847  HG2 PRO A  58      56.203  31.422  55.508  1.00  0.00           H
ATOM    848  CB  PRO A  58      54.056  31.799  55.966  1.00  0.00           C
ATOM    849  HB1 PRO A  58      54.153  32.532  56.762  1.00  0.00           H
ATOM    850  HB2 PRO A  58      54.057  30.806  56.436  1.00  0.00           H
ATOM    851  CA  PRO A  58      52.954  32.008  54.876  1.00  0.00           C
ATOM    852  HA  PRO A  58      52.265  31.151  54.881  1.00  0.00           H
ATOM    853  C   PRO A  58      52.230  33.370  54.973  1.00  0.00           C
ATOM    854  O   PRO A  58      52.287  34.321  54.172  1.00  0.00           O
ATOM    855  N   PRO A  59      51.305  33.441  55.958  1.00  0.00           N
ATOM    856  CD  PRO A  59      50.894  32.378  56.953  1.00  0.00           C
ATOM    857  HD1 PRO A  59      51.565  32.341  57.811  1.00  0.00           H
ATOM    858  HD2 PRO A  59      50.850  31.395  56.501  1.00  0.00           H
ATOM    859  CG  PRO A  59      49.503  32.867  57.494  1.00  0.00           C
ATOM    860  HG1 PRO A  59      49.318  32.703  58.559  1.00  0.00           H
ATOM    861  HG2 PRO A  59      48.752  32.222  57.046  1.00  0.00           H
ATOM    862  CB  PRO A  59      49.304  34.299  56.995  1.00  0.00           C
ATOM    863  HB1 PRO A  59      49.003  35.046  57.726  1.00  0.00           H
ATOM    864  HB2 PRO A  59      48.533  34.323  56.220  1.00  0.00           H
ATOM    865  CA  PRO A  59      50.623  34.715  56.317  1.00  0.00           C
ATOM    866  HA  PRO A  59      50.465  35.281  55.410  1.00  0.00           H
ATOM    867  C   PRO A  59      51.532  35.484  57.204  1.00  0.00           C
ATOM    868  O   PRO A  59      51.621  35.237  58.416  1.00  0.00           O
ATOM    869  N   GLU A  60      52.058  36.543  56.631  1.00  0.00           N
ATOM    870  H   GLU A  60      52.003  36.616  55.618  1.00  0.00           H
ATOM    871  CA  GLU A  60      53.082  37.390  57.291  1.00  0.00           C
ATOM    872  HA  GLU A  60      53.322  36.917  58.242  1.00  0.00           H
ATOM    873  CB  GLU A  60      54.352  37.344  56.361  1.00  0.00           C
ATOM    874  HB1 GLU A  60      55.072  38.018  56.810  1.00  0.00           H
ATOM    875  HB2 GLU A  60      54.130  37.680  55.345  1.00  0.00           H
ATOM    876  CG  GLU A  60      55.039  35.986  56.205  1.00  0.00           C
ATOM    877  HG1 GLU A  60      55.724  36.062  55.360  1.00  0.00           H
ATOM    878  HG2 GLU A  60      54.362  35.175  55.951  1.00  0.00           H
ATOM    879  CD  GLU A  60      55.892  35.556  57.410  1.00  0.00           C
ATOM    880  OE1 GLU A  60      56.681  34.571  57.370  1.00  0.00           O
ATOM    881  OE2 GLU A  60      55.776  36.357  58.426  1.00  0.00           O
ATOM    882  C   GLU A  60      52.596  38.768  57.684  1.00  0.00           C
ATOM    883  O   GLU A  60      52.513  39.682  56.922  1.00  0.00           O
ATOM    884  N   GLU A  61      52.321  38.942  58.994  1.00  0.00           N
ATOM    885  H   GLU A  61      52.679  38.235  59.622  1.00  0.00           H
ATOM    886  CA  GLU A  61      51.745  40.116  59.648  1.00  0.00           C
ATOM    887  HA  GLU A  61      50.816  40.302  59.107  1.00  0.00           H
ATOM    888  CB  GLU A  61      51.403  39.730  61.081  1.00  0.00           C
ATOM    889  HB1 GLU A  61      50.928  38.754  61.006  1.00  0.00           H
ATOM    890  HB2 GLU A  61      50.738  40.542  61.364  1.00  0.00           H
ATOM    891  CG  GLU A  61      52.543  39.714  62.119  1.00  0.00           C
ATOM    892  HG1 GLU A  61      52.164  39.519  63.115  1.00  0.00           H
ATOM    893  HG2 GLU A  61      52.950  40.731  62.110  1.00  0.00           H
ATOM    894  CD  GLU A  61      53.578  38.645  61.796  1.00  0.00           C
ATOM    895  OE1 GLU A  61      54.740  39.019  61.638  1.00  0.00           O
ATOM    896  OE2 GLU A  61      53.172  37.476  61.744  1.00  0.00           O
ATOM    897  C   GLU A  61      52.468  41.430  59.458  1.00  0.00           C
ATOM    898  O   GLU A  61      51.800  42.464  59.803  1.00  0.00           O
ATOM    899  N   SER A  62      53.741  41.324  58.983  1.00  0.00           N
ATOM    900  H   SER A  62      54.078  40.386  58.792  1.00  0.00           H
ATOM    901  CA  SER A  62      54.613  42.371  58.564  1.00  0.00           C
ATOM    902  HA  SER A  62      54.513  43.135  59.339  1.00  0.00           H
ATOM    903  CB  SER A  62      56.061  41.938  58.617  1.00  0.00           C
ATOM    904  HB1 SER A  62      56.351  41.566  59.600  1.00  0.00           H
ATOM    905  HB2 SER A  62      56.685  42.787  58.358  1.00  0.00           H
ATOM    906  OG  SER A  62      56.200  40.944  57.668  1.00  0.00           O
ATOM    907  HG  SER A  62      56.062  40.119  58.145  1.00  0.00           H
ATOM    908  C   SER A  62      54.305  42.969  57.177  1.00  0.00           C
ATOM    909  O   SER A  62      54.967  43.962  56.822  1.00  0.00           O
ATOM    910  N   LEU A  63      53.309  42.419  56.469  1.00  0.00           N
ATOM    911  H   LEU A  63      53.010  41.536  56.853  1.00  0.00           H
ATOM    912  CA  LEU A  63      52.944  42.802  55.060  1.00  0.00           C
ATOM    913  HA  LEU A  63      53.549  43.669  54.821  1.00  0.00           H
ATOM    914  CB  LEU A  63      53.336  41.667  54.121  1.00  0.00           C
ATOM    915  HB1 LEU A  63      52.960  41.918  53.130  1.00  0.00           H
ATOM    916  HB2 LEU A  63      52.863  40.751  54.464  1.00  0.00           H
ATOM    917  CG  LEU A  63      54.791  41.337  53.999  1.00  0.00           C
ATOM    918  HG  LEU A  63      55.282  40.987  54.908  1.00  0.00           H
ATOM    919  CD1 LEU A  63      54.852  40.106  53.101  1.00  0.00           C
ATOM    920 1HD1 LEU A  63      54.430  40.361  52.119  1.00  0.00           H
ATOM    921 2HD1 LEU A  63      55.862  39.708  53.000  1.00  0.00           H
ATOM    922 3HD1 LEU A  63      54.265  39.313  53.548  1.00  0.00           H
ATOM    923  CD2 LEU A  63      55.551  42.541  53.472  1.00  0.00           C
ATOM    924 1HD2 LEU A  63      56.618  42.346  53.537  1.00  0.00           H
ATOM    925 2HD2 LEU A  63      55.261  42.733  52.441  1.00  0.00           H
ATOM    926 3HD2 LEU A  63      55.470  43.419  54.127  1.00  0.00           H
ATOM    927  C   LEU A  63      51.438  43.152  54.907  1.00  0.00           C
ATOM    928  O   LEU A  63      50.681  42.347  54.387  1.00  0.00           O
ATOM    929  N   PRO A  64      50.951  44.379  55.156  1.00  0.00           N
ATOM    930  CD  PRO A  64      51.750  45.553  55.664  1.00  0.00           C
ATOM    931  HD1 PRO A  64      52.205  46.092  54.827  1.00  0.00           H
ATOM    932  HD2 PRO A  64      52.462  45.309  56.452  1.00  0.00           H
ATOM    933  CG  PRO A  64      50.613  46.341  56.203  1.00  0.00           C
ATOM    934  HG1 PRO A  64      50.973  47.350  56.369  1.00  0.00           H
ATOM    935  HG2 PRO A  64      50.314  45.878  57.146  1.00  0.00           H
ATOM    936  CB  PRO A  64      49.602  46.222  55.139  1.00  0.00           C
ATOM    937  HB1 PRO A  64      49.835  46.550  54.131  1.00  0.00           H
ATOM    938  HB2 PRO A  64      48.662  46.705  55.422  1.00  0.00           H
ATOM    939  CA  PRO A  64      49.520  44.729  54.885  1.00  0.00           C
ATOM    940  HA  PRO A  64      48.969  44.161  55.631  1.00  0.00           H
ATOM    941  C   PRO A  64      48.989  44.539  53.476  1.00  0.00           C
ATOM    942  O   PRO A  64      47.799  44.490  53.305  1.00  0.00           O
ATOM    943  N   LEU A  65      49.914  44.576  52.472  1.00  0.00           N
ATOM    944  H   LEU A  65      50.841  44.856  52.735  1.00  0.00           H
ATOM    945  CA  LEU A  65      49.615  44.235  51.107  1.00  0.00           C
ATOM    946  HA  LEU A  65      48.535  44.342  51.037  1.00  0.00           H
ATOM    947  CB  LEU A  65      50.253  45.259  50.169  1.00  0.00           C
ATOM    948  HB1 LEU A  65      50.004  44.943  49.160  1.00  0.00           H
ATOM    949  HB2 LEU A  65      51.335  45.235  50.176  1.00  0.00           H
ATOM    950  CG  LEU A  65      49.838  46.654  50.434  1.00  0.00           C
ATOM    951  HG  LEU A  65      50.150  46.937  51.441  1.00  0.00           H
ATOM    952  CD1 LEU A  65      50.567  47.376  49.337  1.00  0.00           C
ATOM    953 1HD1 LEU A  65      50.135  48.368  49.270  1.00  0.00           H
ATOM    954 2HD1 LEU A  65      51.567  47.507  49.761  1.00  0.00           H
ATOM    955 3HD1 LEU A  65      50.544  46.907  48.348  1.00  0.00           H
ATOM    956  CD2 LEU A  65      48.321  46.935  50.392  1.00  0.00           C
ATOM    957 1HD2 LEU A  65      47.738  46.452  51.180  1.00  0.00           H
ATOM    958 2HD2 LEU A  65      48.218  48.015  50.436  1.00  0.00           H
ATOM    959 3HD2 LEU A  65      47.922  46.534  49.467  1.00  0.00           H
ATOM    960  C   LEU A  65      49.996  42.787  50.722  1.00  0.00           C
ATOM    961  O   LEU A  65      49.690  42.351  49.609  1.00  0.00           O
ATOM    962  N   GLY A  66      50.749  42.021  51.482  1.00  0.00           N
ATOM    963  H   GLY A  66      51.011  42.557  52.293  1.00  0.00           H
ATOM    964  CA  GLY A  66      51.272  40.633  51.265  1.00  0.00           C
ATOM    965  HA1 GLY A  66      51.390  40.084  52.199  1.00  0.00           H
ATOM    966  HA2 GLY A  66      52.261  40.782  50.829  1.00  0.00           H
ATOM    967  C   GLY A  66      50.544  39.728  50.263  1.00  0.00           C
ATOM    968  O   GLY A  66      51.222  39.555  49.230  1.00  0.00           O
ATOM    969  N   PRO A  67      49.291  39.315  50.498  1.00  0.00           N
ATOM    970  CD  PRO A  67      48.642  39.405  51.809  1.00  0.00           C
ATOM    971  HD1 PRO A  67      48.385  40.428  52.093  1.00  0.00           H
ATOM    972  HD2 PRO A  67      49.412  39.020  52.465  1.00  0.00           H
ATOM    973  CG  PRO A  67      47.469  38.408  51.723  1.00  0.00           C
ATOM    974  HG1 PRO A  67      46.526  38.963  51.718  1.00  0.00           H
ATOM    975  HG2 PRO A  67      47.483  37.802  52.624  1.00  0.00           H
ATOM    976  CB  PRO A  67      47.671  37.532  50.514  1.00  0.00           C
ATOM    977  HB1 PRO A  67      46.776  37.356  49.922  1.00  0.00           H
ATOM    978  HB2 PRO A  67      48.185  36.607  50.810  1.00  0.00           H
ATOM    979  CA  PRO A  67      48.510  38.445  49.603  1.00  0.00           C
ATOM    980  HA  PRO A  67      49.189  37.867  48.978  1.00  0.00           H
ATOM    981  C   PRO A  67      47.630  39.206  48.663  1.00  0.00           C
ATOM    982  O   PRO A  67      46.906  38.601  47.835  1.00  0.00           O
ATOM    983  N   LEU A  68      47.655  40.547  48.714  1.00  0.00           N
ATOM    984  H   LEU A  68      48.388  41.030  49.215  1.00  0.00           H
ATOM    985  CA  LEU A  68      46.587  41.395  48.095  1.00  0.00           C
ATOM    986  HA  LEU A  68      45.616  40.904  48.189  1.00  0.00           H
ATOM    987  CB  LEU A  68      46.416  42.722  48.962  1.00  0.00           C
ATOM    988  HB1 LEU A  68      45.690  43.401  48.516  1.00  0.00           H
ATOM    989  HB2 LEU A  68      47.401  43.186  49.023  1.00  0.00           H
ATOM    990  CG  LEU A  68      46.015  42.490  50.383  1.00  0.00           C
ATOM    991  HG  LEU A  68      46.928  42.196  50.905  1.00  0.00           H
ATOM    992  CD1 LEU A  68      45.468  43.780  51.021  1.00  0.00           C
ATOM    993 1HD1 LEU A  68      46.042  44.644  50.685  1.00  0.00           H
ATOM    994 2HD1 LEU A  68      44.450  43.893  50.643  1.00  0.00           H
ATOM    995 3HD1 LEU A  68      45.502  43.849  52.108  1.00  0.00           H
ATOM    996  CD2 LEU A  68      44.903  41.485  50.650  1.00  0.00           C
ATOM    997 1HD2 LEU A  68      44.150  41.528  49.859  1.00  0.00           H
ATOM    998 2HD2 LEU A  68      45.350  40.496  50.570  1.00  0.00           H
ATOM    999 3HD2 LEU A  68      44.394  41.618  51.598  1.00  0.00           H
ATOM   1000  C   LEU A  68      46.914  41.783  46.611  1.00  0.00           C
ATOM   1001  O   LEU A  68      46.522  42.798  46.086  1.00  0.00           O
ATOM   1002  N   LEU A  69      47.618  40.903  45.959  1.00  0.00           N
ATOM   1003  H   LEU A  69      47.876  40.150  46.573  1.00  0.00           H
ATOM   1004  CA  LEU A  69      48.188  41.138  44.615  1.00  0.00           C
ATOM   1005  HA  LEU A  69      48.509  42.182  44.547  1.00  0.00           H
ATOM   1006  CB  LEU A  69      49.420  40.272  44.415  1.00  0.00           C
ATOM   1007  HB1 LEU A  69      49.873  40.614  43.480  1.00  0.00           H
ATOM   1008  HB2 LEU A  69      49.063  39.262  44.227  1.00  0.00           H
ATOM   1009  CG  LEU A  69      50.497  40.234  45.528  1.00  0.00           C
ATOM   1010  HG  LEU A  69      50.037  39.885  46.453  1.00  0.00           H
ATOM   1011  CD1 LEU A  69      51.662  39.327  45.078  1.00  0.00           C
ATOM   1012 1HD1 LEU A  69      51.314  38.304  44.945  1.00  0.00           H
ATOM   1013 2HD1 LEU A  69      52.051  39.648  44.114  1.00  0.00           H
ATOM   1014 3HD1 LEU A  69      52.467  39.406  45.810  1.00  0.00           H
ATOM   1015  CD2 LEU A  69      51.009  41.566  45.986  1.00  0.00           C
ATOM   1016 1HD2 LEU A  69      50.169  42.114  46.424  1.00  0.00           H
ATOM   1017 2HD2 LEU A  69      51.822  41.426  46.703  1.00  0.00           H
ATOM   1018 3HD2 LEU A  69      51.400  42.112  45.129  1.00  0.00           H
ATOM   1019  C   LEU A  69      47.206  41.021  43.477  1.00  0.00           C
ATOM   1020  O   LEU A  69      47.607  41.374  42.397  1.00  0.00           O
ATOM   1021  N   GLY A  70      45.981  40.604  43.755  1.00  0.00           N
ATOM   1022  H   GLY A  70      45.872  40.238  44.700  1.00  0.00           H
ATOM   1023  CA  GLY A  70      44.751  40.633  42.927  1.00  0.00           C
ATOM   1024  HA1 GLY A  70      44.211  39.693  43.071  1.00  0.00           H
ATOM   1025  HA2 GLY A  70      44.990  40.590  41.865  1.00  0.00           H
ATOM   1026  C   GLY A  70      43.867  41.829  43.135  1.00  0.00           C
ATOM   1027  O   GLY A  70      42.943  42.060  42.298  1.00  0.00           O
ATOM   1028  N   ASP A  71      44.138  42.635  44.170  1.00  0.00           N
ATOM   1029  H   ASP A  71      44.880  42.290  44.764  1.00  0.00           H
ATOM   1030  CA  ASP A  71      43.436  43.849  44.599  1.00  0.00           C
ATOM   1031  HA  ASP A  71      42.502  44.043  44.076  1.00  0.00           H
ATOM   1032  CB  ASP A  71      43.006  43.592  46.071  1.00  0.00           C
ATOM   1033  HB1 ASP A  71      43.897  43.444  46.675  1.00  0.00           H
ATOM   1034  HB2 ASP A  71      42.336  42.733  46.105  1.00  0.00           H
ATOM   1035  CG  ASP A  71      42.172  44.677  46.748  1.00  0.00           C
ATOM   1036  OD1 ASP A  71      42.716  45.576  47.406  1.00  0.00           O
ATOM   1037  OD2 ASP A  71      40.920  44.667  46.759  1.00  0.00           O
ATOM   1038  C   ASP A  71      44.167  45.236  44.307  1.00  0.00           C
ATOM   1039  O   ASP A  71      43.556  46.157  43.839  1.00  0.00           O
ATOM   1040  N   THR A  72      45.459  45.232  44.462  1.00  0.00           N
ATOM   1041  H   THR A  72      45.882  44.363  44.751  1.00  0.00           H
ATOM   1042  CA  THR A  72      46.266  46.441  44.484  1.00  0.00           C
ATOM   1043  HA  THR A  72      45.727  47.191  45.060  1.00  0.00           H
ATOM   1044  CB  THR A  72      47.519  46.166  45.325  1.00  0.00           C
ATOM   1045  HB  THR A  72      48.227  46.992  45.237  1.00  0.00           H
ATOM   1046  CG2 THR A  72      47.310  46.105  46.815  1.00  0.00           C
ATOM   1047 1HG2 THR A  72      46.459  45.517  47.161  1.00  0.00           H
ATOM   1048 2HG2 THR A  72      48.259  45.713  47.188  1.00  0.00           H
ATOM   1049 3HG2 THR A  72      47.230  47.062  47.316  1.00  0.00           H
ATOM   1050  OG1 THR A  72      48.193  44.971  44.902  1.00  0.00           O
ATOM   1051  HG1 THR A  72      47.977  44.229  45.478  1.00  0.00           H
ATOM   1052  C   THR A  72      46.701  46.951  43.105  1.00  0.00           C
ATOM   1053  O   THR A  72      47.510  47.922  43.018  1.00  0.00           O
ATOM   1054  N   ALA A  73      46.336  46.288  42.033  1.00  0.00           N
ATOM   1055  H   ALA A  73      45.818  45.484  42.366  1.00  0.00           H
ATOM   1056  CA  ALA A  73      46.584  46.604  40.622  1.00  0.00           C
ATOM   1057  HA  ALA A  73      46.622  47.693  40.596  1.00  0.00           H
ATOM   1058  CB  ALA A  73      47.928  45.954  40.297  1.00  0.00           C
ATOM   1059  HB1 ALA A  73      47.801  44.876  40.341  1.00  0.00           H
ATOM   1060  HB2 ALA A  73      48.330  46.208  39.313  1.00  0.00           H
ATOM   1061  HB3 ALA A  73      48.698  46.255  41.002  1.00  0.00           H
ATOM   1062  C   ALA A  73      45.532  46.119  39.637  1.00  0.00           C
ATOM   1063  O   ALA A  73      44.757  45.210  39.921  1.00  0.00           O
ATOM   1064  N   VAL A  74      45.673  46.672  38.425  1.00  0.00           N
ATOM   1065  H   VAL A  74      46.443  47.310  38.308  1.00  0.00           H
ATOM   1066  CA  VAL A  74      44.997  46.231  37.137  1.00  0.00           C
ATOM   1067  HA  VAL A  74      44.265  45.477  37.448  1.00  0.00           H
ATOM   1068  CB  VAL A  74      44.428  47.330  36.237  1.00  0.00           C
ATOM   1069  HB  VAL A  74      45.231  47.994  35.921  1.00  0.00           H
ATOM   1070  CG1 VAL A  74      43.751  46.721  34.964  1.00  0.00           C
ATOM   1071 1HG1 VAL A  74      44.434  46.077  34.407  1.00  0.00           H
ATOM   1072 2HG1 VAL A  74      42.881  46.123  35.218  1.00  0.00           H
ATOM   1073 3HG1 VAL A  74      43.429  47.453  34.219  1.00  0.00           H
ATOM   1074  CG2 VAL A  74      43.323  48.081  36.987  1.00  0.00           C
ATOM   1075 1HG2 VAL A  74      43.623  48.332  38.006  1.00  0.00           H
ATOM   1076 2HG2 VAL A  74      43.175  49.021  36.469  1.00  0.00           H
ATOM   1077 3HG2 VAL A  74      42.496  47.376  37.052  1.00  0.00           H
ATOM   1078  C   VAL A  74      46.057  45.367  36.352  1.00  0.00           C
ATOM   1079  O   VAL A  74      47.154  45.863  36.357  1.00  0.00           O
ATOM   1080  N   ILE A  75      45.807  44.174  35.790  1.00  0.00           N
ATOM   1081  H   ILE A  75      44.839  43.889  35.726  1.00  0.00           H
ATOM   1082  CA  ILE A  75      46.813  43.324  35.179  1.00  0.00           C
ATOM   1083  HA  ILE A  75      47.580  43.947  34.726  1.00  0.00           H
ATOM   1084  CB  ILE A  75      47.457  42.429  36.262  1.00  0.00           C
ATOM   1085  HB  ILE A  75      46.625  41.838  36.637  1.00  0.00           H
ATOM   1086  CG2 ILE A  75      48.511  41.491  35.661  1.00  0.00           C
ATOM   1087 1HG2 ILE A  75      48.892  40.732  36.332  1.00  0.00           H
ATOM   1088 2HG2 ILE A  75      48.222  40.970  34.744  1.00  0.00           H
ATOM   1089 3HG2 ILE A  75      49.454  41.957  35.411  1.00  0.00           H
ATOM   1090  CG1 ILE A  75      48.093  43.100  37.539  1.00  0.00           C
ATOM   1091 1HG1 ILE A  75      47.313  43.724  37.977  1.00  0.00           H
ATOM   1092 2HG1 ILE A  75      48.848  43.815  37.231  1.00  0.00           H
ATOM   1093  CD  ILE A  75      48.618  42.162  38.681  1.00  0.00           C
ATOM   1094  HD1 ILE A  75      49.021  42.847  39.420  1.00  0.00           H
ATOM   1095  HD2 ILE A  75      47.817  41.579  39.140  1.00  0.00           H
ATOM   1096  HD3 ILE A  75      49.400  41.521  38.274  1.00  0.00           H
ATOM   1097  C   ILE A  75      46.318  42.484  33.977  1.00  0.00           C
ATOM   1098  O   ILE A  75      45.280  41.870  33.966  1.00  0.00           O
ATOM   1099  N   GLN A  76      47.136  42.381  32.900  1.00  0.00           N
ATOM   1100  H   GLN A  76      48.030  42.856  32.897  1.00  0.00           H
ATOM   1101  CA  GLN A  76      46.976  41.460  31.757  1.00  0.00           C
ATOM   1102  HA  GLN A  76      46.582  40.514  32.136  1.00  0.00           H
ATOM   1103  CB  GLN A  76      45.960  42.020  30.709  1.00  0.00           C
ATOM   1104  HB1 GLN A  76      46.466  42.892  30.293  1.00  0.00           H
ATOM   1105  HB2 GLN A  76      45.117  42.441  31.255  1.00  0.00           H
ATOM   1106  CG  GLN A  76      45.474  41.055  29.594  1.00  0.00           C
ATOM   1107  HG1 GLN A  76      44.440  40.862  29.891  1.00  0.00           H
ATOM   1108  HG2 GLN A  76      46.073  40.142  29.539  1.00  0.00           H
ATOM   1109  CD  GLN A  76      45.556  41.714  28.222  1.00  0.00           C
ATOM   1110  OE1 GLN A  76      46.634  41.829  27.643  1.00  0.00           O
ATOM   1111  NE2 GLN A  76      44.521  42.384  27.837  1.00  0.00           N
ATOM   1112 1HE2 GLN A  76      43.667  42.510  28.367  1.00  0.00           H
ATOM   1113 2HE2 GLN A  76      44.620  42.862  26.949  1.00  0.00           H
ATOM   1114  C   GLN A  76      48.236  41.040  31.043  1.00  0.00           C
ATOM   1115  O   GLN A  76      49.004  41.915  30.534  1.00  0.00           O
ATOM   1116  N   GLY A  77      48.426  39.799  30.758  1.00  0.00           N
ATOM   1117  H   GLY A  77      47.691  39.148  30.982  1.00  0.00           H
ATOM   1118  CA  GLY A  77      49.720  39.201  30.360  1.00  0.00           C
ATOM   1119  HA1 GLY A  77      49.811  39.520  29.319  1.00  0.00           H
ATOM   1120  HA2 GLY A  77      49.707  38.109  30.349  1.00  0.00           H
ATOM   1121  C   GLY A  77      50.906  39.691  31.148  1.00  0.00           C
ATOM   1122  O   GLY A  77      50.845  39.721  32.355  1.00  0.00           O
ATOM   1123  N   ASP A  78      52.007  40.137  30.560  1.00  0.00           N
ATOM   1124  H   ASP A  78      52.024  40.148  29.549  1.00  0.00           H
ATOM   1125  CA  ASP A  78      53.282  40.386  31.318  1.00  0.00           C
ATOM   1126  HA  ASP A  78      53.261  39.788  32.229  1.00  0.00           H
ATOM   1127  CB  ASP A  78      54.476  39.934  30.535  1.00  0.00           C
ATOM   1128  HB1 ASP A  78      54.378  38.852  30.600  1.00  0.00           H
ATOM   1129  HB2 ASP A  78      55.372  40.299  31.046  1.00  0.00           H
ATOM   1130  CG  ASP A  78      54.632  40.408  29.114  1.00  0.00           C
ATOM   1131  OD1 ASP A  78      55.745  40.908  28.742  1.00  0.00           O
ATOM   1132  OD2 ASP A  78      53.666  40.455  28.323  1.00  0.00           O
ATOM   1133  C   ASP A  78      53.304  41.832  31.787  1.00  0.00           C
ATOM   1134  O   ASP A  78      54.387  42.445  31.879  1.00  0.00           O
ATOM   1135  N   THR A  79      52.106  42.506  31.942  1.00  0.00           N
ATOM   1136  H   THR A  79      51.250  41.999  31.788  1.00  0.00           H
ATOM   1137  CA  THR A  79      51.984  43.904  32.225  1.00  0.00           C
ATOM   1138  HA  THR A  79      52.972  44.293  32.484  1.00  0.00           H
ATOM   1139  CB  THR A  79      51.577  44.756  31.019  1.00  0.00           C
ATOM   1140  HB  THR A  79      50.615  44.385  30.655  1.00  0.00           H
ATOM   1141  CG2 THR A  79      51.511  46.274  31.303  1.00  0.00           C
ATOM   1142 1HG2 THR A  79      51.696  46.771  30.347  1.00  0.00           H
ATOM   1143 2HG2 THR A  79      50.563  46.605  31.717  1.00  0.00           H
ATOM   1144 3HG2 THR A  79      52.317  46.608  31.966  1.00  0.00           H
ATOM   1145  OG1 THR A  79      52.580  44.569  30.043  1.00  0.00           O
ATOM   1146  HG1 THR A  79      53.382  44.230  30.455  1.00  0.00           H
ATOM   1147  C   THR A  79      51.000  44.244  33.359  1.00  0.00           C
ATOM   1148  O   THR A  79      49.868  43.748  33.391  1.00  0.00           O
ATOM   1149  N   ALA A  80      51.486  44.975  34.372  1.00  0.00           N
ATOM   1150  H   ALA A  80      52.409  45.357  34.274  1.00  0.00           H
ATOM   1151  CA  ALA A  80      50.832  45.375  35.609  1.00  0.00           C
ATOM   1152  HA  ALA A  80      49.769  45.175  35.592  1.00  0.00           H
ATOM   1153  CB  ALA A  80      51.541  44.665  36.822  1.00  0.00           C
ATOM   1154  HB1 ALA A  80      51.462  43.590  36.683  1.00  0.00           H
ATOM   1155  HB2 ALA A  80      52.586  44.957  36.927  1.00  0.00           H
ATOM   1156  HB3 ALA A  80      51.106  44.962  37.777  1.00  0.00           H
ATOM   1157  C   ALA A  80      50.753  46.842  35.868  1.00  0.00           C
ATOM   1158  O   ALA A  80      51.722  47.547  35.655  1.00  0.00           O
ATOM   1159  N   LEU A  81      49.605  47.340  36.377  1.00  0.00           N
ATOM   1160  H   LEU A  81      48.935  46.608  36.532  1.00  0.00           H
ATOM   1161  CA  LEU A  81      49.209  48.721  36.608  1.00  0.00           C
ATOM   1162  HA  LEU A  81      50.043  49.405  36.439  1.00  0.00           H
ATOM   1163  CB  LEU A  81      48.114  49.105  35.639  1.00  0.00           C
ATOM   1164  HB1 LEU A  81      47.385  48.282  35.617  1.00  0.00           H
ATOM   1165  HB2 LEU A  81      48.621  49.149  34.671  1.00  0.00           H
ATOM   1166  CG  LEU A  81      47.437  50.502  35.984  1.00  0.00           C
ATOM   1167  HG  LEU A  81      47.051  50.554  37.004  1.00  0.00           H
ATOM   1168  CD1 LEU A  81      48.556  51.625  35.901  1.00  0.00           C
ATOM   1169 1HD1 LEU A  81      49.332  51.550  36.667  1.00  0.00           H
ATOM   1170 2HD1 LEU A  81      49.129  51.649  34.972  1.00  0.00           H
ATOM   1171 3HD1 LEU A  81      48.097  52.607  36.016  1.00  0.00           H
ATOM   1172  CD2 LEU A  81      46.379  50.738  34.903  1.00  0.00           C
ATOM   1173 1HD2 LEU A  81      46.900  50.735  33.951  1.00  0.00           H
ATOM   1174 2HD2 LEU A  81      45.560  50.020  34.920  1.00  0.00           H
ATOM   1175 3HD2 LEU A  81      45.908  51.721  35.026  1.00  0.00           H
ATOM   1176  C   LEU A  81      48.891  48.997  38.119  1.00  0.00           C
ATOM   1177  O   LEU A  81      47.761  48.704  38.532  1.00  0.00           O
ATOM   1178  N   ILE A  82      49.883  49.325  38.937  1.00  0.00           N
ATOM   1179  H   ILE A  82      50.792  49.598  38.591  1.00  0.00           H
ATOM   1180  CA  ILE A  82      49.683  49.481  40.390  1.00  0.00           C
ATOM   1181  HA  ILE A  82      49.114  48.625  40.759  1.00  0.00           H
ATOM   1182  CB  ILE A  82      51.050  49.333  41.175  1.00  0.00           C
ATOM   1183  HB  ILE A  82      51.740  50.137  40.909  1.00  0.00           H
ATOM   1184  CG2 ILE A  82      50.759  49.446  42.717  1.00  0.00           C
ATOM   1185 1HG2 ILE A  82      49.997  48.708  42.965  1.00  0.00           H
ATOM   1186 2HG2 ILE A  82      51.679  49.224  43.261  1.00  0.00           H
ATOM   1187 3HG2 ILE A  82      50.433  50.465  42.963  1.00  0.00           H
ATOM   1188  CG1 ILE A  82      51.823  48.059  41.046  1.00  0.00           C
ATOM   1189 1HG1 ILE A  82      51.952  47.795  39.995  1.00  0.00           H
ATOM   1190 2HG1 ILE A  82      51.420  47.240  41.634  1.00  0.00           H
ATOM   1191  CD  ILE A  82      53.299  48.049  41.481  1.00  0.00           C
ATOM   1192  HD1 ILE A  82      53.815  47.130  41.223  1.00  0.00           H
ATOM   1193  HD2 ILE A  82      53.802  48.905  41.038  1.00  0.00           H
ATOM   1194  HD3 ILE A  82      53.356  48.111  42.566  1.00  0.00           H
ATOM   1195  C   ILE A  82      48.980  50.749  40.769  1.00  0.00           C
ATOM   1196  O   ILE A  82      49.326  51.842  40.213  1.00  0.00           O
ATOM   1197  N   THR A  83      47.982  50.730  41.711  1.00  0.00           N
ATOM   1198  H   THR A  83      47.689  49.878  42.150  1.00  0.00           H
ATOM   1199  CA  THR A  83      47.076  51.936  42.011  1.00  0.00           C
ATOM   1200  HA  THR A  83      46.997  52.464  41.063  1.00  0.00           H
ATOM   1201  CB  THR A  83      45.694  51.471  42.421  1.00  0.00           C
ATOM   1202  HB  THR A  83      45.020  52.314  42.595  1.00  0.00           H
ATOM   1203  CG2 THR A  83      44.964  50.558  41.469  1.00  0.00           C
ATOM   1204 1HG2 THR A  83      45.282  49.530  41.627  1.00  0.00           H
ATOM   1205 2HG2 THR A  83      43.901  50.489  41.662  1.00  0.00           H
ATOM   1206 3HG2 THR A  83      45.177  50.855  40.437  1.00  0.00           H
ATOM   1207  OG1 THR A  83      45.800  50.795  43.656  1.00  0.00           O
ATOM   1208  HG1 THR A  83      44.957  50.343  43.615  1.00  0.00           H
ATOM   1209  C   THR A  83      47.750  52.871  43.029  1.00  0.00           C
ATOM   1210  O   THR A  83      48.703  52.575  43.780  1.00  0.00           O
ATOM   1211  N   ARG A  84      47.185  54.080  43.072  1.00  0.00           N
ATOM   1212  H   ARG A  84      46.323  54.241  42.562  1.00  0.00           H
ATOM   1213  CA  ARG A  84      47.864  55.144  43.753  1.00  0.00           C
ATOM   1214  HA  ARG A  84      48.910  55.204  43.445  1.00  0.00           H
ATOM   1215  CB  ARG A  84      47.076  56.409  43.435  1.00  0.00           C
ATOM   1216  HB1 ARG A  84      46.045  56.364  43.762  1.00  0.00           H
ATOM   1217  HB2 ARG A  84      47.087  56.594  42.360  1.00  0.00           H
ATOM   1218  CG  ARG A  84      47.664  57.607  44.082  1.00  0.00           C
ATOM   1219  HG1 ARG A  84      48.744  57.494  43.973  1.00  0.00           H
ATOM   1220  HG2 ARG A  84      47.273  57.747  45.092  1.00  0.00           H
ATOM   1221  CD  ARG A  84      47.280  58.885  43.290  1.00  0.00           C
ATOM   1222  HD1 ARG A  84      46.227  59.145  43.208  1.00  0.00           H
ATOM   1223  HD2 ARG A  84      47.578  58.712  42.261  1.00  0.00           H
ATOM   1224  NE  ARG A  84      47.972  60.126  43.714  1.00  0.00           N
ATOM   1225  HE  ARG A  84      48.644  60.457  43.036  1.00  0.00           H
ATOM   1226  CZ  ARG A  84      47.725  60.737  44.848  1.00  0.00           C
ATOM   1227  NH1 ARG A  84      46.813  60.330  45.627  1.00  0.00           N
ATOM   1228 1HH1 ARG A  84      46.315  59.469  45.432  1.00  0.00           H
ATOM   1229 2HH1 ARG A  84      46.426  60.972  46.296  1.00  0.00           H
ATOM   1230  NH2 ARG A  84      48.270  61.809  45.271  1.00  0.00           N
ATOM   1231 1HH2 ARG A  84      48.880  62.345  44.671  1.00  0.00           H
ATOM   1232 2HH2 ARG A  84      47.932  62.120  46.164  1.00  0.00           H
ATOM   1233  C   ARG A  84      47.911  54.925  45.284  1.00  0.00           C
ATOM   1234  O   ARG A  84      46.905  54.629  45.926  1.00  0.00           O
ATOM   1235  N   PRO A  85      49.142  55.197  45.894  1.00  0.00           N
ATOM   1236  CD  PRO A  85      50.452  55.256  45.277  1.00  0.00           C
ATOM   1237  HD1 PRO A  85      50.555  56.119  44.611  1.00  0.00           H
ATOM   1238  HD2 PRO A  85      50.723  54.323  44.791  1.00  0.00           H
ATOM   1239  CG  PRO A  85      51.412  55.401  46.452  1.00  0.00           C
ATOM   1240  HG1 PRO A  85      51.575  56.458  46.646  1.00  0.00           H
ATOM   1241  HG2 PRO A  85      52.400  54.970  46.259  1.00  0.00           H
ATOM   1242  CB  PRO A  85      50.763  54.789  47.665  1.00  0.00           C
ATOM   1243  HB1 PRO A  85      51.176  55.176  48.601  1.00  0.00           H
ATOM   1244  HB2 PRO A  85      50.932  53.709  47.592  1.00  0.00           H
ATOM   1245  CA  PRO A  85      49.298  55.225  47.354  1.00  0.00           C
ATOM   1246  HA  PRO A  85      48.640  54.486  47.825  1.00  0.00           H
ATOM   1247  C   PRO A  85      48.905  56.641  47.855  1.00  0.00           C
ATOM   1248  O   PRO A  85      49.103  57.584  47.140  1.00  0.00           O
ATOM   1249  N   TRP A  86      48.225  56.720  48.992  1.00  0.00           N
ATOM   1250  H   TRP A  86      47.986  55.853  49.463  1.00  0.00           H
ATOM   1251  CA  TRP A  86      47.797  58.070  49.517  1.00  0.00           C
ATOM   1252  HA  TRP A  86      47.955  58.898  48.826  1.00  0.00           H
ATOM   1253  CB  TRP A  86      46.291  57.974  49.699  1.00  0.00           C
ATOM   1254  HB1 TRP A  86      45.857  58.799  50.254  1.00  0.00           H
ATOM   1255  HB2 TRP A  86      46.087  57.001  50.153  1.00  0.00           H
ATOM   1256  CG  TRP A  86      45.471  57.883  48.430  1.00  0.00           C
ATOM   1257  CD1 TRP A  86      45.195  56.702  47.776  1.00  0.00           C
ATOM   1258  HD1 TRP A  86      45.658  55.796  48.106  1.00  0.00           H
ATOM   1259  NE1 TRP A  86      44.413  56.939  46.674  1.00  0.00           N
ATOM   1260  HE1 TRP A  86      44.078  56.242  46.028  1.00  0.00           H
ATOM   1261  CE2 TRP A  86      44.077  58.258  46.516  1.00  0.00           C
ATOM   1262  CZ2 TRP A  86      43.333  59.032  45.640  1.00  0.00           C
ATOM   1263  HZ2 TRP A  86      42.787  58.594  44.821  1.00  0.00           H
ATOM   1264  CH2 TRP A  86      43.242  60.435  45.814  1.00  0.00           C
ATOM   1265  HH2 TRP A  86      42.669  61.015  45.101  1.00  0.00           H
ATOM   1266  CZ3 TRP A  86      43.744  61.032  46.978  1.00  0.00           C
ATOM   1267  HZ3 TRP A  86      43.636  62.105  47.093  1.00  0.00           H
ATOM   1268  CE3 TRP A  86      44.476  60.181  47.889  1.00  0.00           C
ATOM   1269  HE3 TRP A  86      45.041  60.629  48.697  1.00  0.00           H
ATOM   1270  CD2 TRP A  86      44.744  58.877  47.644  1.00  0.00           C
ATOM   1271  C   TRP A  86      48.522  58.513  50.827  1.00  0.00           C
ATOM   1272  O   TRP A  86      48.447  59.683  51.247  1.00  0.00           O
ATOM   1273  N   SER A  87      49.185  57.593  51.502  1.00  0.00           N
ATOM   1274  H   SER A  87      49.074  56.663  51.133  1.00  0.00           H
ATOM   1275  CA  SER A  87      49.785  57.657  52.739  1.00  0.00           C
ATOM   1276  HA  SER A  87      49.689  58.656  53.158  1.00  0.00           H
ATOM   1277  CB  SER A  87      48.996  56.688  53.634  1.00  0.00           C
ATOM   1278  HB1 SER A  87      48.929  55.811  52.986  1.00  0.00           H
ATOM   1279  HB2 SER A  87      47.985  57.028  53.821  1.00  0.00           H
ATOM   1280  OG  SER A  87      49.784  56.336  54.737  1.00  0.00           O
ATOM   1281  HG  SER A  87      49.225  56.451  55.509  1.00  0.00           H
ATOM   1282  C   SER A  87      51.228  57.340  52.584  1.00  0.00           C
ATOM   1283  O   SER A  87      51.538  56.449  51.801  1.00  0.00           O
ATOM   1284  N   PRO A  88      52.188  58.051  53.261  1.00  0.00           N
ATOM   1285  CD  PRO A  88      52.007  59.115  54.210  1.00  0.00           C
ATOM   1286  HD1 PRO A  88      51.679  58.791  55.203  1.00  0.00           H
ATOM   1287  HD2 PRO A  88      51.274  59.844  53.875  1.00  0.00           H
ATOM   1288  CG  PRO A  88      53.314  59.874  54.334  1.00  0.00           C
ATOM   1289  HG1 PRO A  88      53.433  60.307  55.319  1.00  0.00           H
ATOM   1290  HG2 PRO A  88      53.311  60.663  53.586  1.00  0.00           H
ATOM   1291  CB  PRO A  88      54.379  58.929  54.049  1.00  0.00           C
ATOM   1292  HB1 PRO A  88      54.859  58.638  54.984  1.00  0.00           H
ATOM   1293  HB2 PRO A  88      55.122  59.420  53.414  1.00  0.00           H
ATOM   1294  CA  PRO A  88      53.689  57.788  53.301  1.00  0.00           C
ATOM   1295  HA  PRO A  88      53.932  57.802  52.234  1.00  0.00           H
ATOM   1296  C   PRO A  88      54.015  56.427  53.993  1.00  0.00           C
ATOM   1297  O   PRO A  88      55.177  55.958  53.967  1.00  0.00           O
ATOM   1298  N   ALA A  89      53.012  55.806  54.579  1.00  0.00           N
ATOM   1299  H   ALA A  89      52.112  56.273  54.629  1.00  0.00           H
ATOM   1300  CA  ALA A  89      53.169  54.457  55.141  1.00  0.00           C
ATOM   1301  HA  ALA A  89      54.194  54.122  55.311  1.00  0.00           H
ATOM   1302  CB  ALA A  89      52.432  54.418  56.471  1.00  0.00           C
ATOM   1303  HB1 ALA A  89      51.388  54.676  56.300  1.00  0.00           H
ATOM   1304  HB2 ALA A  89      52.437  53.372  56.763  1.00  0.00           H
ATOM   1305  HB3 ALA A  89      52.850  55.035  57.271  1.00  0.00           H
ATOM   1306  C   ALA A  89      52.663  53.366  54.187  1.00  0.00           C
ATOM   1307  O   ALA A  89      53.233  52.296  54.179  1.00  0.00           O
ATOM   1308  N   ARG A  90      51.749  53.700  53.256  1.00  0.00           N
ATOM   1309  H   ARG A  90      51.257  54.571  53.417  1.00  0.00           H
ATOM   1310  CA  ARG A  90      51.415  52.919  52.043  1.00  0.00           C
ATOM   1311  HA  ARG A  90      51.271  51.894  52.377  1.00  0.00           H
ATOM   1312  CB  ARG A  90      50.107  53.400  51.406  1.00  0.00           C
ATOM   1313  HB1 ARG A  90      50.102  54.418  51.002  1.00  0.00           H
ATOM   1314  HB2 ARG A  90      49.338  53.285  52.158  1.00  0.00           H
ATOM   1315  CG  ARG A  90      49.590  52.562  50.197  1.00  0.00           C
ATOM   1316  HG1 ARG A  90      50.240  52.626  49.326  1.00  0.00           H
ATOM   1317  HG2 ARG A  90      48.609  52.880  49.853  1.00  0.00           H
ATOM   1318  CD  ARG A  90      49.423  51.039  50.452  1.00  0.00           C
ATOM   1319  HD1 ARG A  90      50.270  50.514  50.887  1.00  0.00           H
ATOM   1320  HD2 ARG A  90      49.099  50.527  49.544  1.00  0.00           H
ATOM   1321  NE  ARG A  90      48.371  50.804  51.453  1.00  0.00           N
ATOM   1322  HE  ARG A  90      48.648  50.434  52.339  1.00  0.00           H
ATOM   1323  CZ  ARG A  90      47.077  50.804  51.333  1.00  0.00           C
ATOM   1324  NH1 ARG A  90      46.447  51.265  50.310  1.00  0.00           N
ATOM   1325 1HH1 ARG A  90      46.984  51.789  49.639  1.00  0.00           H
ATOM   1326 2HH1 ARG A  90      45.451  51.086  50.300  1.00  0.00           H
ATOM   1327  NH2 ARG A  90      46.305  50.319  52.222  1.00  0.00           N
ATOM   1328 1HH2 ARG A  90      46.754  49.929  53.037  1.00  0.00           H
ATOM   1329 2HH2 ARG A  90      45.324  50.188  52.020  1.00  0.00           H
ATOM   1330  C   ARG A  90      52.587  52.918  51.007  1.00  0.00           C
ATOM   1331  O   ARG A  90      52.835  51.815  50.543  1.00  0.00           O
ATOM   1332  N   ARG A  91      53.196  54.114  50.744  1.00  0.00           N
ATOM   1333  H   ARG A  91      52.763  54.903  51.191  1.00  0.00           H
ATOM   1334  CA  ARG A  91      54.409  54.408  49.939  1.00  0.00           C
ATOM   1335  HA  ARG A  91      54.067  54.395  48.905  1.00  0.00           H
ATOM   1336  CB  ARG A  91      55.043  55.812  50.118  1.00  0.00           C
ATOM   1337  HB1 ARG A  91      55.520  55.883  51.090  1.00  0.00           H
ATOM   1338  HB2 ARG A  91      54.353  56.642  49.984  1.00  0.00           H
ATOM   1339  CG  ARG A  91      56.195  56.249  49.157  1.00  0.00           C
ATOM   1340  HG1 ARG A  91      57.074  55.620  49.309  1.00  0.00           H
ATOM   1341  HG2 ARG A  91      56.524  57.249  49.446  1.00  0.00           H
ATOM   1342  CD  ARG A  91      55.953  56.351  47.633  1.00  0.00           C
ATOM   1343  HD1 ARG A  91      56.764  56.957  47.211  1.00  0.00           H
ATOM   1344  HD2 ARG A  91      54.971  56.788  47.436  1.00  0.00           H
ATOM   1345  NE  ARG A  91      56.033  55.055  46.945  1.00  0.00           N
ATOM   1346  HE  ARG A  91      56.469  54.241  47.348  1.00  0.00           H
ATOM   1347  CZ  ARG A  91      55.532  54.778  45.702  1.00  0.00           C
ATOM   1348  NH1 ARG A  91      54.791  55.633  45.073  1.00  0.00           N
ATOM   1349 1HH1 ARG A  91      54.647  56.560  45.469  1.00  0.00           H
ATOM   1350 2HH1 ARG A  91      54.464  55.330  44.164  1.00  0.00           H
ATOM   1351  NH2 ARG A  91      55.823  53.658  45.085  1.00  0.00           N
ATOM   1352 1HH2 ARG A  91      56.531  53.010  45.408  1.00  0.00           H
ATOM   1353 2HH2 ARG A  91      55.479  53.522  44.145  1.00  0.00           H
ATOM   1354  C   ARG A  91      55.382  53.217  49.970  1.00  0.00           C
ATOM   1355  O   ARG A  91      55.769  52.897  48.831  1.00  0.00           O
ATOM   1356  N   PRO A  92      55.797  52.636  51.089  1.00  0.00           N
ATOM   1357  CD  PRO A  92      55.711  53.306  52.420  1.00  0.00           C
ATOM   1358  HD1 PRO A  92      54.656  53.469  52.648  1.00  0.00           H
ATOM   1359  HD2 PRO A  92      56.286  54.237  52.474  1.00  0.00           H
ATOM   1360  CG  PRO A  92      56.313  52.309  53.404  1.00  0.00           C
ATOM   1361  HG1 PRO A  92      55.620  51.493  53.629  1.00  0.00           H
ATOM   1362  HG2 PRO A  92      56.649  52.623  54.391  1.00  0.00           H
ATOM   1363  CB  PRO A  92      57.470  51.713  52.591  1.00  0.00           C
ATOM   1364  HB1 PRO A  92      57.899  50.757  52.891  1.00  0.00           H
ATOM   1365  HB2 PRO A  92      58.302  52.405  52.521  1.00  0.00           H
ATOM   1366  CA  PRO A  92      56.724  51.544  51.254  1.00  0.00           C
ATOM   1367  HA  PRO A  92      57.388  51.491  50.398  1.00  0.00           H
ATOM   1368  C   PRO A  92      56.131  50.156  51.044  1.00  0.00           C
ATOM   1369  O   PRO A  92      56.959  49.287  50.878  1.00  0.00           O
ATOM   1370  N   GLU A  93      54.824  49.910  51.078  1.00  0.00           N
ATOM   1371  H   GLU A  93      54.182  50.684  51.157  1.00  0.00           H
ATOM   1372  CA  GLU A  93      54.222  48.596  50.921  1.00  0.00           C
ATOM   1373  HA  GLU A  93      54.958  47.883  51.283  1.00  0.00           H
ATOM   1374  CB  GLU A  93      52.924  48.403  51.733  1.00  0.00           C
ATOM   1375  HB1 GLU A  93      52.606  47.372  51.635  1.00  0.00           H
ATOM   1376  HB2 GLU A  93      52.109  49.010  51.345  1.00  0.00           H
ATOM   1377  CG  GLU A  93      53.063  48.634  53.248  1.00  0.00           C
ATOM   1378  HG1 GLU A  93      52.138  48.275  53.702  1.00  0.00           H
ATOM   1379  HG2 GLU A  93      53.094  49.698  53.473  1.00  0.00           H
ATOM   1380  CD  GLU A  93      54.181  47.875  53.917  1.00  0.00           C
ATOM   1381  OE1 GLU A  93      54.483  46.723  53.490  1.00  0.00           O
ATOM   1382  OE2 GLU A  93      54.787  48.444  54.881  1.00  0.00           O
ATOM   1383  C   GLU A  93      54.019  48.216  49.463  1.00  0.00           C
ATOM   1384  O   GLU A  93      54.440  47.096  49.120  1.00  0.00           O
ATOM   1385  N   VAL A  94      53.484  49.138  48.671  1.00  0.00           N
ATOM   1386  H   VAL A  94      53.177  49.927  49.230  1.00  0.00           H
ATOM   1387  CA  VAL A  94      53.363  49.065  47.219  1.00  0.00           C
ATOM   1388  HA  VAL A  94      52.758  48.171  47.036  1.00  0.00           H
ATOM   1389  CB  VAL A  94      52.796  50.274  46.471  1.00  0.00           C
ATOM   1390  HB  VAL A  94      52.760  50.036  45.398  1.00  0.00           H
ATOM   1391  CG1 VAL A  94      51.277  50.363  46.822  1.00  0.00           C
ATOM   1392 1HG1 VAL A  94      50.752  50.992  46.109  1.00  0.00           H
ATOM   1393 2HG1 VAL A  94      50.868  49.360  46.709  1.00  0.00           H
ATOM   1394 3HG1 VAL A  94      51.021  50.672  47.840  1.00  0.00           H
ATOM   1395  CG2 VAL A  94      53.346  51.713  46.644  1.00  0.00           C
ATOM   1396 1HG2 VAL A  94      54.343  51.804  46.205  1.00  0.00           H
ATOM   1397 2HG2 VAL A  94      52.630  52.440  46.257  1.00  0.00           H
ATOM   1398 3HG2 VAL A  94      53.351  51.875  47.723  1.00  0.00           H
ATOM   1399  C   VAL A  94      54.675  48.647  46.507  1.00  0.00           C
ATOM   1400  O   VAL A  94      54.569  47.941  45.511  1.00  0.00           O
ATOM   1401  N   ASP A  95      55.837  49.101  47.031  1.00  0.00           N
ATOM   1402  H   ASP A  95      55.787  49.785  47.768  1.00  0.00           H
ATOM   1403  CA  ASP A  95      57.101  48.766  46.426  1.00  0.00           C
ATOM   1404  HA  ASP A  95      57.045  48.898  45.349  1.00  0.00           H
ATOM   1405  CB  ASP A  95      58.220  49.574  46.993  1.00  0.00           C
ATOM   1406  HB1 ASP A  95      59.138  49.127  46.617  1.00  0.00           H
ATOM   1407  HB2 ASP A  95      58.023  49.415  48.053  1.00  0.00           H
ATOM   1408  CG  ASP A  95      58.116  51.080  46.665  1.00  0.00           C
ATOM   1409  OD1 ASP A  95      57.433  51.436  45.668  1.00  0.00           O
ATOM   1410  OD2 ASP A  95      58.872  51.859  47.266  1.00  0.00           O
ATOM   1411  C   ASP A  95      57.416  47.248  46.678  1.00  0.00           C
ATOM   1412  O   ASP A  95      57.986  46.590  45.834  1.00  0.00           O
ATOM   1413  N   GLY A  96      56.920  46.615  47.700  1.00  0.00           N
ATOM   1414  H   GLY A  96      56.422  47.266  48.290  1.00  0.00           H
ATOM   1415  CA  GLY A  96      56.932  45.133  47.924  1.00  0.00           C
ATOM   1416  HA1 GLY A  96      56.647  44.898  48.952  1.00  0.00           H
ATOM   1417  HA2 GLY A  96      57.925  44.688  47.830  1.00  0.00           H
ATOM   1418  C   GLY A  96      56.025  44.558  46.838  1.00  0.00           C
ATOM   1419  O   GLY A  96      56.445  43.533  46.310  1.00  0.00           O
ATOM   1420  N   VAL A  97      54.835  45.048  46.560  1.00  0.00           N
ATOM   1421  H   VAL A  97      54.555  45.876  47.050  1.00  0.00           H
ATOM   1422  CA  VAL A  97      53.949  44.459  45.417  1.00  0.00           C
ATOM   1423  HA  VAL A  97      53.673  43.409  45.580  1.00  0.00           H
ATOM   1424  CB  VAL A  97      52.623  45.214  45.442  1.00  0.00           C
ATOM   1425  HB  VAL A  97      52.769  46.291  45.427  1.00  0.00           H
ATOM   1426  CG1 VAL A  97      51.754  44.928  44.223  1.00  0.00           C
ATOM   1427 1HG1 VAL A  97      51.396  43.897  44.206  1.00  0.00           H
ATOM   1428 2HG1 VAL A  97      50.891  45.583  44.257  1.00  0.00           H
ATOM   1429 3HG1 VAL A  97      52.345  45.212  43.353  1.00  0.00           H
ATOM   1430  CG2 VAL A  97      51.795  44.976  46.732  1.00  0.00           C
ATOM   1431 1HG2 VAL A  97      50.777  45.355  46.657  1.00  0.00           H
ATOM   1432 2HG2 VAL A  97      51.809  43.945  47.088  1.00  0.00           H
ATOM   1433 3HG2 VAL A  97      52.285  45.535  47.522  1.00  0.00           H
ATOM   1434  C   VAL A  97      54.688  44.531  44.061  1.00  0.00           C
ATOM   1435  O   VAL A  97      54.534  43.666  43.201  1.00  0.00           O
ATOM   1436  N   ARG A  98      55.417  45.598  43.743  1.00  0.00           N
ATOM   1437  H   ARG A  98      55.580  46.287  44.453  1.00  0.00           H
ATOM   1438  CA  ARG A  98      56.230  45.764  42.520  1.00  0.00           C
ATOM   1439  HA  ARG A  98      55.679  45.784  41.575  1.00  0.00           H
ATOM   1440  CB  ARG A  98      56.995  47.129  42.672  1.00  0.00           C
ATOM   1441  HB1 ARG A  98      57.713  47.086  43.499  1.00  0.00           H
ATOM   1442  HB2 ARG A  98      56.273  47.894  42.940  1.00  0.00           H
ATOM   1443  CG  ARG A  98      57.872  47.567  41.421  1.00  0.00           C
ATOM   1444  HG1 ARG A  98      57.178  47.636  40.587  1.00  0.00           H
ATOM   1445  HG2 ARG A  98      58.683  46.856  41.252  1.00  0.00           H
ATOM   1446  CD  ARG A  98      58.453  48.907  41.698  1.00  0.00           C
ATOM   1447  HD1 ARG A  98      59.321  48.940  41.048  1.00  0.00           H
ATOM   1448  HD2 ARG A  98      58.837  48.923  42.719  1.00  0.00           H
ATOM   1449  NE  ARG A  98      57.420  49.925  41.450  1.00  0.00           N
ATOM   1450  HE  ARG A  98      56.804  50.121  42.224  1.00  0.00           H
ATOM   1451  CZ  ARG A  98      57.213  50.633  40.380  1.00  0.00           C
ATOM   1452  NH1 ARG A  98      56.262  51.509  40.385  1.00  0.00           N
ATOM   1453 1HH1 ARG A  98      55.888  51.799  41.278  1.00  0.00           H
ATOM   1454 2HH1 ARG A  98      56.120  52.171  39.641  1.00  0.00           H
ATOM   1455  NH2 ARG A  98      57.991  50.642  39.351  1.00  0.00           N
ATOM   1456 1HH2 ARG A  98      58.824  50.076  39.345  1.00  0.00           H
ATOM   1457 2HH2 ARG A  98      57.688  51.142  38.519  1.00  0.00           H
ATOM   1458  C   ARG A  98      57.328  44.723  42.406  1.00  0.00           C
ATOM   1459  O   ARG A  98      57.263  44.046  41.338  1.00  0.00           O
ATOM   1460  N   LYS A  99      58.048  44.428  43.474  1.00  0.00           N
ATOM   1461  H   LYS A  99      58.046  45.037  44.283  1.00  0.00           H
ATOM   1462  CA  LYS A  99      58.988  43.233  43.533  1.00  0.00           C
ATOM   1463  HA  LYS A  99      59.665  43.240  42.673  1.00  0.00           H
ATOM   1464  CB  LYS A  99      59.733  43.348  44.839  1.00  0.00           C
ATOM   1465  HB1 LYS A  99      59.141  43.253  45.752  1.00  0.00           H
ATOM   1466  HB2 LYS A  99      60.255  44.310  44.909  1.00  0.00           H
ATOM   1467  CG  LYS A  99      60.961  42.382  44.985  1.00  0.00           C
ATOM   1468  HG1 LYS A  99      61.547  42.359  44.071  1.00  0.00           H
ATOM   1469  HG2 LYS A  99      60.716  41.377  45.317  1.00  0.00           H
ATOM   1470  CD  LYS A  99      62.006  42.916  45.978  1.00  0.00           C
ATOM   1471  HD1 LYS A  99      62.473  43.829  45.611  1.00  0.00           H
ATOM   1472  HD2 LYS A  99      62.675  42.064  46.082  1.00  0.00           H
ATOM   1473  CE  LYS A  99      61.337  43.172  47.385  1.00  0.00           C
ATOM   1474  HE1 LYS A  99      60.963  42.207  47.721  1.00  0.00           H
ATOM   1475  HE2 LYS A  99      60.533  43.880  47.191  1.00  0.00           H
ATOM   1476  NZ  LYS A  99      62.339  43.642  48.387  1.00  0.00           N
ATOM   1477  HZ1 LYS A  99      63.039  42.938  48.552  1.00  0.00           H
ATOM   1478  HZ2 LYS A  99      62.789  44.487  48.073  1.00  0.00           H
ATOM   1479  HZ3 LYS A  99      61.939  43.808  49.301  1.00  0.00           H
ATOM   1480  C   LYS A  99      58.146  41.934  43.408  1.00  0.00           C
ATOM   1481  O   LYS A  99      58.619  41.039  42.795  1.00  0.00           O
ATOM   1482  N   ALA A 100      56.919  41.755  44.003  1.00  0.00           N
ATOM   1483  H   ALA A 100      56.457  42.468  44.561  1.00  0.00           H
ATOM   1484  CA  ALA A 100      56.299  40.462  44.059  1.00  0.00           C
ATOM   1485  HA  ALA A 100      57.102  39.755  44.253  1.00  0.00           H
ATOM   1486  CB  ALA A 100      55.367  40.438  45.296  1.00  0.00           C
ATOM   1487  HB1 ALA A 100      54.850  39.483  45.361  1.00  0.00           H
ATOM   1488  HB2 ALA A 100      56.016  40.600  46.165  1.00  0.00           H
ATOM   1489  HB3 ALA A 100      54.672  41.271  45.401  1.00  0.00           H
ATOM   1490  C   ALA A 100      55.571  40.135  42.725  1.00  0.00           C
ATOM   1491  O   ALA A 100      55.434  38.932  42.427  1.00  0.00           O
ATOM   1492  N   LEU A 101      54.954  41.111  42.046  1.00  0.00           N
ATOM   1493  H   LEU A 101      55.033  42.087  42.281  1.00  0.00           H
ATOM   1494  CA  LEU A 101      54.461  40.941  40.717  1.00  0.00           C
ATOM   1495  HA  LEU A 101      53.790  40.078  40.661  1.00  0.00           H
ATOM   1496  CB  LEU A 101      53.578  42.062  40.332  1.00  0.00           C
ATOM   1497  HB1 LEU A 101      53.462  41.986  39.250  1.00  0.00           H
ATOM   1498  HB2 LEU A 101      54.132  42.995  40.483  1.00  0.00           H
ATOM   1499  CG  LEU A 101      52.223  42.204  41.078  1.00  0.00           C
ATOM   1500  HG  LEU A 101      52.379  42.094  42.147  1.00  0.00           H
ATOM   1501  CD1 LEU A 101      51.662  43.612  40.679  1.00  0.00           C
ATOM   1502 1HD1 LEU A 101      51.573  43.615  39.599  1.00  0.00           H
ATOM   1503 2HD1 LEU A 101      50.679  43.704  41.145  1.00  0.00           H
ATOM   1504 3HD1 LEU A 101      52.354  44.372  41.044  1.00  0.00           H
ATOM   1505  CD2 LEU A 101      51.183  41.124  40.678  1.00  0.00           C
ATOM   1506 1HD2 LEU A 101      51.009  40.919  39.623  1.00  0.00           H
ATOM   1507 2HD2 LEU A 101      51.513  40.211  41.183  1.00  0.00           H
ATOM   1508 3HD2 LEU A 101      50.235  41.331  41.165  1.00  0.00           H
ATOM   1509  C   LEU A 101      55.641  40.758  39.751  1.00  0.00           C
ATOM   1510  O   LEU A 101      55.659  39.773  39.018  1.00  0.00           O
ATOM   1511  N   GLN A 102      56.761  41.452  39.950  1.00  0.00           N
ATOM   1512  H   GLN A 102      56.812  42.257  40.561  1.00  0.00           H
ATOM   1513  CA  GLN A 102      57.977  41.306  39.136  1.00  0.00           C
ATOM   1514  HA  GLN A 102      57.672  41.379  38.091  1.00  0.00           H
ATOM   1515  CB  GLN A 102      58.996  42.426  39.406  1.00  0.00           C
ATOM   1516  HB1 GLN A 102      59.438  42.369  40.398  1.00  0.00           H
ATOM   1517  HB2 GLN A 102      58.459  43.377  39.356  1.00  0.00           H
ATOM   1518  CG  GLN A 102      60.055  42.402  38.318  1.00  0.00           C
ATOM   1519  HG1 GLN A 102      59.506  42.171  37.407  1.00  0.00           H
ATOM   1520  HG2 GLN A 102      60.813  41.654  38.566  1.00  0.00           H
ATOM   1521  CD  GLN A 102      60.739  43.718  37.877  1.00  0.00           C
ATOM   1522  OE1 GLN A 102      60.189  44.826  37.986  1.00  0.00           O
ATOM   1523  NE2 GLN A 102      61.966  43.770  37.368  1.00  0.00           N
ATOM   1524 1HE2 GLN A 102      62.283  42.883  37.008  1.00  0.00           H
ATOM   1525 2HE2 GLN A 102      62.121  44.662  36.919  1.00  0.00           H
ATOM   1526  C   GLN A 102      58.748  40.035  39.326  1.00  0.00           C
ATOM   1527  O   GLN A 102      59.242  39.542  38.289  1.00  0.00           O
ATOM   1528  N   ASP A 103      58.913  39.352  40.522  1.00  0.00           N
ATOM   1529  H   ASP A 103      58.516  39.809  41.327  1.00  0.00           H
ATOM   1530  CA  ASP A 103      59.431  37.946  40.714  1.00  0.00           C
ATOM   1531  HA  ASP A 103      60.508  38.042  40.602  1.00  0.00           H
ATOM   1532  CB  ASP A 103      59.270  37.460  42.220  1.00  0.00           C
ATOM   1533  HB1 ASP A 103      58.212  37.356  42.477  1.00  0.00           H
ATOM   1534  HB2 ASP A 103      59.720  38.238  42.833  1.00  0.00           H
ATOM   1535  CG  ASP A 103      59.999  36.078  42.546  1.00  0.00           C
ATOM   1536  OD1 ASP A 103      59.597  35.479  43.565  1.00  0.00           O
ATOM   1537  OD2 ASP A 103      61.020  35.756  41.906  1.00  0.00           O
ATOM   1538  C   ASP A 103      58.846  36.851  39.832  1.00  0.00           C
ATOM   1539  O   ASP A 103      59.482  35.920  39.371  1.00  0.00           O
ATOM   1540  N   LEU A 104      57.615  36.969  39.453  1.00  0.00           N
ATOM   1541  H   LEU A 104      57.177  37.795  39.846  1.00  0.00           H
ATOM   1542  CA  LEU A 104      56.817  36.175  38.493  1.00  0.00           C
ATOM   1543  HA  LEU A 104      57.209  35.160  38.412  1.00  0.00           H
ATOM   1544  CB  LEU A 104      55.410  36.111  39.041  1.00  0.00           C
ATOM   1545  HB1 LEU A 104      54.696  35.664  38.344  1.00  0.00           H
ATOM   1546  HB2 LEU A 104      55.097  37.155  38.991  1.00  0.00           H
ATOM   1547  CG  LEU A 104      55.145  35.481  40.466  1.00  0.00           C
ATOM   1548  HG  LEU A 104      55.652  36.101  41.208  1.00  0.00           H
ATOM   1549  CD1 LEU A 104      53.683  35.454  40.729  1.00  0.00           C
ATOM   1550 1HD1 LEU A 104      53.534  35.002  41.706  1.00  0.00           H
ATOM   1551 2HD1 LEU A 104      53.369  36.502  40.666  1.00  0.00           H
ATOM   1552 3HD1 LEU A 104      53.153  34.920  39.940  1.00  0.00           H
ATOM   1553  CD2 LEU A 104      55.720  34.062  40.461  1.00  0.00           C
ATOM   1554 1HD2 LEU A 104      55.616  33.573  39.496  1.00  0.00           H
ATOM   1555 2HD2 LEU A 104      56.779  34.097  40.708  1.00  0.00           H
ATOM   1556 3HD2 LEU A 104      55.184  33.451  41.187  1.00  0.00           H
ATOM   1557  C   LEU A 104      56.819  36.754  37.014  1.00  0.00           C
ATOM   1558  O   LEU A 104      56.066  36.332  36.213  1.00  0.00           O
ATOM   1559  N   GLY A 105      57.692  37.714  36.650  1.00  0.00           N
ATOM   1560  H   GLY A 105      58.228  38.099  37.423  1.00  0.00           H
ATOM   1561  CA  GLY A 105      57.956  38.142  35.244  1.00  0.00           C
ATOM   1562  HA1 GLY A 105      57.762  37.309  34.564  1.00  0.00           H
ATOM   1563  HA2 GLY A 105      59.017  38.375  35.279  1.00  0.00           H
ATOM   1564  C   GLY A 105      57.249  39.448  34.836  1.00  0.00           C
ATOM   1565  O   GLY A 105      57.307  39.714  33.675  1.00  0.00           O
ATOM   1566  N   LEU A 106      56.479  40.088  35.739  1.00  0.00           N
ATOM   1567  H   LEU A 106      56.550  39.750  36.693  1.00  0.00           H
ATOM   1568  CA  LEU A 106      55.643  41.183  35.287  1.00  0.00           C
ATOM   1569  HA  LEU A 106      55.211  40.897  34.330  1.00  0.00           H
ATOM   1570  CB  LEU A 106      54.473  41.266  36.259  1.00  0.00           C
ATOM   1571  HB1 LEU A 106      53.836  42.070  35.889  1.00  0.00           H
ATOM   1572  HB2 LEU A 106      54.806  41.551  37.259  1.00  0.00           H
ATOM   1573  CG  LEU A 106      53.570  39.978  36.389  1.00  0.00           C
ATOM   1574  HG  LEU A 106      54.223  39.184  36.770  1.00  0.00           H
ATOM   1575  CD1 LEU A 106      52.327  40.090  37.259  1.00  0.00           C
ATOM   1576 1HD1 LEU A 106      52.668  40.279  38.274  1.00  0.00           H
ATOM   1577 2HD1 LEU A 106      51.763  40.992  37.008  1.00  0.00           H
ATOM   1578 3HD1 LEU A 106      51.690  39.216  37.126  1.00  0.00           H
ATOM   1579  CD2 LEU A 106      53.053  39.473  35.083  1.00  0.00           C
ATOM   1580 1HD2 LEU A 106      52.375  40.200  34.637  1.00  0.00           H
ATOM   1581 2HD2 LEU A 106      53.869  39.250  34.398  1.00  0.00           H
ATOM   1582 3HD2 LEU A 106      52.611  38.480  35.255  1.00  0.00           H
ATOM   1583  C   LEU A 106      56.417  42.490  35.229  1.00  0.00           C
ATOM   1584  O   LEU A 106      57.075  42.865  36.177  1.00  0.00           O
ATOM   1585  N   ARG A 107      56.330  43.185  34.058  1.00  0.00           N
ATOM   1586  H   ARG A 107      55.624  42.901  33.396  1.00  0.00           H
ATOM   1587  CA  ARG A 107      56.804  44.593  33.837  1.00  0.00           C
ATOM   1588  HA  ARG A 107      57.838  44.639  34.199  1.00  0.00           H
ATOM   1589  CB  ARG A 107      56.826  44.833  32.291  1.00  0.00           C
ATOM   1590  HB1 ARG A 107      55.824  44.940  31.873  1.00  0.00           H
ATOM   1591  HB2 ARG A 107      57.408  44.114  31.710  1.00  0.00           H
ATOM   1592  CG  ARG A 107      57.484  46.266  32.049  1.00  0.00           C
ATOM   1593  HG1 ARG A 107      58.530  46.327  32.348  1.00  0.00           H
ATOM   1594  HG2 ARG A 107      56.906  47.025  32.575  1.00  0.00           H
ATOM   1595  CD  ARG A 107      57.510  46.718  30.627  1.00  0.00           C
ATOM   1596  HD1 ARG A 107      58.262  46.106  30.118  1.00  0.00           H
ATOM   1597  HD2 ARG A 107      57.760  47.769  30.709  1.00  0.00           H
ATOM   1598  NE  ARG A 107      56.237  46.472  29.936  1.00  0.00           N
ATOM   1599  HE  ARG A 107      56.092  45.574  29.496  1.00  0.00           H
ATOM   1600  CZ  ARG A 107      55.227  47.318  29.791  1.00  0.00           C
ATOM   1601  NH1 ARG A 107      54.266  47.012  28.913  1.00  0.00           N
ATOM   1602 1HH1 ARG A 107      54.197  46.184  28.332  1.00  0.00           H
ATOM   1603 2HH1 ARG A 107      53.525  47.679  28.744  1.00  0.00           H
ATOM   1604  NH2 ARG A 107      55.094  48.478  30.385  1.00  0.00           N
ATOM   1605 1HH2 ARG A 107      55.848  48.802  30.970  1.00  0.00           H
ATOM   1606 2HH2 ARG A 107      54.398  49.144  30.090  1.00  0.00           H
ATOM   1607  C   ARG A 107      55.822  45.572  34.540  1.00  0.00           C
ATOM   1608  O   ARG A 107      54.621  45.513  34.314  1.00  0.00           O
ATOM   1609  N   ILE A 108      56.263  46.532  35.394  1.00  0.00           N
ATOM   1610  H   ILE A 108      57.252  46.704  35.290  1.00  0.00           H
ATOM   1611  CA  ILE A 108      55.397  47.323  36.254  1.00  0.00           C
ATOM   1612  HA  ILE A 108      54.403  46.873  36.242  1.00  0.00           H
ATOM   1613  CB  ILE A 108      55.994  47.341  37.662  1.00  0.00           C
ATOM   1614  HB  ILE A 108      56.874  47.978  37.598  1.00  0.00           H
ATOM   1615  CG2 ILE A 108      55.105  48.036  38.736  1.00  0.00           C
ATOM   1616 1HG2 ILE A 108      55.417  47.633  39.694  1.00  0.00           H
ATOM   1617 2HG2 ILE A 108      55.454  49.076  38.711  1.00  0.00           H
ATOM   1618 3HG2 ILE A 108      54.044  47.815  38.661  1.00  0.00           H
ATOM   1619  CG1 ILE A 108      56.354  45.911  38.237  1.00  0.00           C
ATOM   1620 1HG1 ILE A 108      56.748  46.176  39.217  1.00  0.00           H
ATOM   1621 2HG1 ILE A 108      57.267  45.704  37.683  1.00  0.00           H
ATOM   1622  CD  ILE A 108      55.325  44.814  38.284  1.00  0.00           C
ATOM   1623  HD1 ILE A 108      55.033  44.574  37.261  1.00  0.00           H
ATOM   1624  HD2 ILE A 108      55.726  43.902  38.716  1.00  0.00           H
ATOM   1625  HD3 ILE A 108      54.456  45.098  38.891  1.00  0.00           H
ATOM   1626  C   ILE A 108      55.292  48.748  35.782  1.00  0.00           C
ATOM   1627  O   ILE A 108      56.242  49.318  35.254  1.00  0.00           O
ATOM   1628  N   VAL A 109      54.099  49.355  36.088  1.00  0.00           N
ATOM   1629  H   VAL A 109      53.406  48.768  36.531  1.00  0.00           H
ATOM   1630  CA  VAL A 109      53.658  50.735  35.837  1.00  0.00           C
ATOM   1631  HA  VAL A 109      54.504  51.401  35.715  1.00  0.00           H
ATOM   1632  CB  VAL A 109      52.819  50.848  34.542  1.00  0.00           C
ATOM   1633  HB  VAL A 109      51.895  50.258  34.583  1.00  0.00           H
ATOM   1634  CG1 VAL A 109      52.462  52.302  34.174  1.00  0.00           C
ATOM   1635 1HG1 VAL A 109      53.367  52.871  33.978  1.00  0.00           H
ATOM   1636 2HG1 VAL A 109      51.755  52.278  33.348  1.00  0.00           H
ATOM   1637 3HG1 VAL A 109      51.744  52.707  34.886  1.00  0.00           H
ATOM   1638  CG2 VAL A 109      53.500  50.121  33.338  1.00  0.00           C
ATOM   1639 1HG2 VAL A 109      53.916  49.134  33.547  1.00  0.00           H
ATOM   1640 2HG2 VAL A 109      52.794  50.159  32.516  1.00  0.00           H
ATOM   1641 3HG2 VAL A 109      54.414  50.657  33.058  1.00  0.00           H
ATOM   1642  C   VAL A 109      52.875  51.051  37.150  1.00  0.00           C
ATOM   1643  O   VAL A 109      52.502  50.117  37.896  1.00  0.00           O
ATOM   1644  N   GLU A 110      52.655  52.316  37.451  1.00  0.00           N
ATOM   1645  H   GLU A 110      52.825  53.036  36.771  1.00  0.00           H
ATOM   1646  CA  GLU A 110      52.096  52.799  38.728  1.00  0.00           C
ATOM   1647  HA  GLU A 110      51.400  52.069  39.127  1.00  0.00           H
ATOM   1648  CB  GLU A 110      53.245  53.083  39.689  1.00  0.00           C
ATOM   1649  HB1 GLU A 110      53.743  54.025  39.442  1.00  0.00           H
ATOM   1650  HB2 GLU A 110      54.037  52.345  39.585  1.00  0.00           H
ATOM   1651  CG  GLU A 110      52.749  53.142  41.147  1.00  0.00           C
ATOM   1652  HG1 GLU A 110      52.312  52.205  41.499  1.00  0.00           H
ATOM   1653  HG2 GLU A 110      51.994  53.924  41.272  1.00  0.00           H
ATOM   1654  CD  GLU A 110      53.924  53.447  42.092  1.00  0.00           C
ATOM   1655  OE1 GLU A 110      54.042  54.599  42.537  1.00  0.00           O
ATOM   1656  OE2 GLU A 110      54.737  52.594  42.441  1.00  0.00           O
ATOM   1657  C   GLU A 110      51.225  54.024  38.523  1.00  0.00           C
ATOM   1658  O   GLU A 110      51.588  54.804  37.634  1.00  0.00           O
ATOM   1659  N   ILE A 111      50.215  54.311  39.367  1.00  0.00           N
ATOM   1660  H   ILE A 111      50.109  53.740  40.197  1.00  0.00           H
ATOM   1661  CA  ILE A 111      49.503  55.570  39.359  1.00  0.00           C
ATOM   1662  HA  ILE A 111      49.728  56.099  38.421  1.00  0.00           H
ATOM   1663  CB  ILE A 111      48.052  55.291  39.463  1.00  0.00           C
ATOM   1664  HB  ILE A 111      47.739  54.621  40.253  1.00  0.00           H
ATOM   1665  CG2 ILE A 111      47.249  56.647  39.521  1.00  0.00           C
ATOM   1666 1HG2 ILE A 111      47.316  57.125  38.544  1.00  0.00           H
ATOM   1667 2HG2 ILE A 111      46.208  56.439  39.731  1.00  0.00           H
ATOM   1668 3HG2 ILE A 111      47.608  57.374  40.251  1.00  0.00           H
ATOM   1669  CG1 ILE A 111      47.586  54.505  38.219  1.00  0.00           C
ATOM   1670 1HG1 ILE A 111      47.888  53.466  38.366  1.00  0.00           H
ATOM   1671 2HG1 ILE A 111      48.096  54.910  37.348  1.00  0.00           H
ATOM   1672  CD  ILE A 111      46.085  54.423  38.006  1.00  0.00           C
ATOM   1673  HD1 ILE A 111      45.836  53.791  37.143  1.00  0.00           H
ATOM   1674  HD2 ILE A 111      45.498  54.097  38.864  1.00  0.00           H
ATOM   1675  HD3 ILE A 111      45.683  55.425  37.817  1.00  0.00           H
ATOM   1676  C   ILE A 111      50.048  56.549  40.471  1.00  0.00           C
ATOM   1677  O   ILE A 111      50.092  56.303  41.705  1.00  0.00           O
ATOM   1678  N   GLY A 112      50.513  57.734  40.003  1.00  0.00           N
ATOM   1679  H   GLY A 112      50.480  57.837  38.991  1.00  0.00           H
ATOM   1680  CA  GLY A 112      50.854  58.964  40.799  1.00  0.00           C
ATOM   1681  HA1 GLY A 112      51.684  59.445  40.272  1.00  0.00           H
ATOM   1682  HA2 GLY A 112      51.230  58.685  41.781  1.00  0.00           H
ATOM   1683  C   GLY A 112      49.769  60.139  40.770  1.00  0.00           C
ATOM   1684  O   GLY A 112      49.695  60.928  41.723  1.00  0.00           O
ATOM   1685  N   ASP A 113      48.975  60.259  39.632  1.00  0.00           N
ATOM   1686  H   ASP A 113      49.110  59.705  38.796  1.00  0.00           H
ATOM   1687  CA  ASP A 113      47.947  61.305  39.452  1.00  0.00           C
ATOM   1688  HA  ASP A 113      48.485  62.253  39.511  1.00  0.00           H
ATOM   1689  CB  ASP A 113      47.347  61.230  38.049  1.00  0.00           C
ATOM   1690  HB1 ASP A 113      46.829  60.301  37.848  1.00  0.00           H
ATOM   1691  HB2 ASP A 113      48.221  61.180  37.396  1.00  0.00           H
ATOM   1692  CG  ASP A 113      46.345  62.283  37.598  1.00  0.00           C
ATOM   1693  OD1 ASP A 113      45.804  62.056  36.503  1.00  0.00           O
ATOM   1694  OD2 ASP A 113      46.089  63.234  38.400  1.00  0.00           O
ATOM   1695  C   ASP A 113      46.804  61.228  40.443  1.00  0.00           C
ATOM   1696  O   ASP A 113      46.053  60.211  40.420  1.00  0.00           O
ATOM   1697  N   GLU A 114      46.571  62.292  41.183  1.00  0.00           N
ATOM   1698  H   GLU A 114      47.318  62.977  41.244  1.00  0.00           H
ATOM   1699  CA  GLU A 114      45.527  62.298  42.192  1.00  0.00           C
ATOM   1700  HA  GLU A 114      45.685  61.377  42.760  1.00  0.00           H
ATOM   1701  CB  GLU A 114      45.716  63.385  43.261  1.00  0.00           C
ATOM   1702  HB1 GLU A 114      46.763  63.301  43.575  1.00  0.00           H
ATOM   1703  HB2 GLU A 114      45.001  63.246  44.072  1.00  0.00           H
ATOM   1704  CG  GLU A 114      45.406  64.833  42.759  1.00  0.00           C
ATOM   1705  HG1 GLU A 114      44.350  64.979  42.538  1.00  0.00           H
ATOM   1706  HG2 GLU A 114      45.733  64.907  41.718  1.00  0.00           H
ATOM   1707  CD  GLU A 114      45.854  65.997  43.742  1.00  0.00           C
ATOM   1708  OE1 GLU A 114      46.555  66.973  43.256  1.00  0.00           O
ATOM   1709  OE2 GLU A 114      45.554  66.092  44.924  1.00  0.00           O
ATOM   1710  C   GLU A 114      44.095  62.243  41.641  1.00  0.00           C
ATOM   1711  O   GLU A 114      43.207  61.932  42.412  1.00  0.00           O
ATOM   1712  N   ASN A 115      43.924  62.532  40.375  1.00  0.00           N
ATOM   1713  H   ASN A 115      44.707  62.756  39.768  1.00  0.00           H
ATOM   1714  CA  ASN A 115      42.590  62.531  39.729  1.00  0.00           C
ATOM   1715  HA  ASN A 115      41.744  62.685  40.408  1.00  0.00           H
ATOM   1716  CB  ASN A 115      42.715  63.599  38.624  1.00  0.00           C
ATOM   1717  HB1 ASN A 115      41.726  63.742  38.181  1.00  0.00           H
ATOM   1718  HB2 ASN A 115      43.365  63.313  37.800  1.00  0.00           H
ATOM   1719  CG  ASN A 115      43.078  64.964  39.107  1.00  0.00           C
ATOM   1720  OD1 ASN A 115      42.290  65.765  39.593  1.00  0.00           O
ATOM   1721  ND2 ASN A 115      44.336  65.285  39.103  1.00  0.00           N
ATOM   1722 1HD2 ASN A 115      45.032  64.609  38.817  1.00  0.00           H
ATOM   1723 2HD2 ASN A 115      44.633  66.119  39.591  1.00  0.00           H
ATOM   1724  C   ASN A 115      42.268  61.166  39.166  1.00  0.00           C
ATOM   1725  O   ASN A 115      41.094  60.927  38.921  1.00  0.00           O
ATOM   1726  N   ALA A 116      43.287  60.296  38.889  1.00  0.00           N
ATOM   1727  H   ALA A 116      44.207  60.652  39.101  1.00  0.00           H
ATOM   1728  CA  ALA A 116      43.080  58.884  38.378  1.00  0.00           C
ATOM   1729  HA  ALA A 116      42.314  58.895  37.600  1.00  0.00           H
ATOM   1730  CB  ALA A 116      44.264  58.445  37.540  1.00  0.00           C
ATOM   1731  HB1 ALA A 116      44.600  59.211  36.846  1.00  0.00           H
ATOM   1732  HB2 ALA A 116      44.993  58.159  38.285  1.00  0.00           H
ATOM   1733  HB3 ALA A 116      44.079  57.479  37.078  1.00  0.00           H
ATOM   1734  C   ALA A 116      42.791  57.917  39.529  1.00  0.00           C
ATOM   1735  O   ALA A 116      43.514  56.927  39.842  1.00  0.00           O
ATOM   1736  N   THR A 117      41.672  58.317  40.163  1.00  0.00           N
ATOM   1737  H   THR A 117      41.296  59.168  39.779  1.00  0.00           H
ATOM   1738  CA  THR A 117      41.001  57.445  41.155  1.00  0.00           C
ATOM   1739  HA  THR A 117      41.691  57.171  41.940  1.00  0.00           H
ATOM   1740  CB  THR A 117      39.885  58.229  41.907  1.00  0.00           C
ATOM   1741  HB  THR A 117      39.594  57.606  42.749  1.00  0.00           H
ATOM   1742  CG2 THR A 117      40.212  59.557  42.548  1.00  0.00           C
ATOM   1743 1HG2 THR A 117      40.960  59.399  43.326  1.00  0.00           H
ATOM   1744 2HG2 THR A 117      40.469  60.369  41.868  1.00  0.00           H
ATOM   1745 3HG2 THR A 117      39.302  59.710  43.130  1.00  0.00           H
ATOM   1746  OG1 THR A 117      38.841  58.442  41.071  1.00  0.00           O
ATOM   1747  HG1 THR A 117      38.793  57.682  40.496  1.00  0.00           H
ATOM   1748  C   THR A 117      40.392  56.212  40.519  1.00  0.00           C
ATOM   1749  O   THR A 117      39.471  56.271  39.665  1.00  0.00           O
ATOM   1750  N   LEU A 118      40.929  55.037  40.945  1.00  0.00           N
ATOM   1751  H   LEU A 118      41.622  55.035  41.688  1.00  0.00           H
ATOM   1752  CA  LEU A 118      40.649  53.783  40.245  1.00  0.00           C
ATOM   1753  HA  LEU A 118      39.635  53.649  39.864  1.00  0.00           H
ATOM   1754  CB  LEU A 118      41.640  53.693  39.092  1.00  0.00           C
ATOM   1755  HB1 LEU A 118      42.626  53.950  39.473  1.00  0.00           H
ATOM   1756  HB2 LEU A 118      41.420  54.561  38.477  1.00  0.00           H
ATOM   1757  CG  LEU A 118      41.810  52.436  38.224  1.00  0.00           C
ATOM   1758  HG  LEU A 118      42.017  51.485  38.716  1.00  0.00           H
ATOM   1759  CD1 LEU A 118      40.540  52.186  37.421  1.00  0.00           C
ATOM   1760 1HD1 LEU A 118      40.050  53.052  36.967  1.00  0.00           H
ATOM   1761 2HD1 LEU A 118      40.681  51.467  36.623  1.00  0.00           H
ATOM   1762 3HD1 LEU A 118      39.911  51.669  38.145  1.00  0.00           H
ATOM   1763  CD2 LEU A 118      42.775  52.539  37.048  1.00  0.00           C
ATOM   1764 1HD2 LEU A 118      42.940  51.526  36.700  1.00  0.00           H
ATOM   1765 2HD2 LEU A 118      42.400  53.105  36.199  1.00  0.00           H
ATOM   1766 3HD2 LEU A 118      43.789  52.797  37.356  1.00  0.00           H
ATOM   1767  C   LEU A 118      40.865  52.586  41.194  1.00  0.00           C
ATOM   1768  O   LEU A 118      41.647  52.654  42.086  1.00  0.00           O
ATOM   1769  N   ASP A 119      40.141  51.500  40.914  1.00  0.00           N
ATOM   1770  H   ASP A 119      39.389  51.534  40.232  1.00  0.00           H
ATOM   1771  CA  ASP A 119      40.298  50.217  41.570  1.00  0.00           C
ATOM   1772  HA  ASP A 119      41.325  50.025  41.910  1.00  0.00           H
ATOM   1773  CB  ASP A 119      39.372  49.982  42.787  1.00  0.00           C
ATOM   1774  HB1 ASP A 119      38.321  50.152  42.544  1.00  0.00           H
ATOM   1775  HB2 ASP A 119      39.665  50.758  43.487  1.00  0.00           H
ATOM   1776  CG  ASP A 119      39.686  48.635  43.446  1.00  0.00           C
ATOM   1777  OD1 ASP A 119      40.756  48.494  44.024  1.00  0.00           O
ATOM   1778  OD2 ASP A 119      38.800  47.732  43.354  1.00  0.00           O
ATOM   1779  C   ASP A 119      39.895  49.023  40.659  1.00  0.00           C
ATOM   1780  O   ASP A 119      38.962  49.157  39.902  1.00  0.00           O
ATOM   1781  N   GLY A 120      40.560  47.897  40.716  1.00  0.00           N
ATOM   1782  H   GLY A 120      41.379  47.946  41.306  1.00  0.00           H
ATOM   1783  CA  GLY A 120      40.275  46.693  39.921  1.00  0.00           C
ATOM   1784  HA1 GLY A 120      41.114  46.018  40.073  1.00  0.00           H
ATOM   1785  HA2 GLY A 120      40.255  46.877  38.838  1.00  0.00           H
ATOM   1786  C   GLY A 120      38.940  45.985  40.108  1.00  0.00           C
ATOM   1787  O   GLY A 120      38.594  45.208  39.200  1.00  0.00           O
ATOM   1788  N   THR A 121      38.160  46.256  41.112  1.00  0.00           N
ATOM   1789  H   THR A 121      38.596  46.719  41.901  1.00  0.00           H
ATOM   1790  CA  THR A 121      36.737  45.822  41.220  1.00  0.00           C
ATOM   1791  HA  THR A 121      36.655  44.790  40.886  1.00  0.00           H
ATOM   1792  CB  THR A 121      36.229  45.887  42.672  1.00  0.00           C
ATOM   1793  HB  THR A 121      35.140  45.801  42.558  1.00  0.00           H
ATOM   1794  CG2 THR A 121      36.846  44.832  43.587  1.00  0.00           C
ATOM   1795 1HG2 THR A 121      36.199  44.665  44.441  1.00  0.00           H
ATOM   1796 2HG2 THR A 121      36.907  43.878  43.056  1.00  0.00           H
ATOM   1797 3HG2 THR A 121      37.818  45.222  43.898  1.00  0.00           H
ATOM   1798  OG1 THR A 121      36.384  47.141  43.156  1.00  0.00           O
ATOM   1799  HG1 THR A 121      37.321  47.347  43.241  1.00  0.00           H
ATOM   1800  C   THR A 121      35.824  46.702  40.339  1.00  0.00           C
ATOM   1801  O   THR A 121      34.758  46.216  40.004  1.00  0.00           O
ATOM   1802  N   ASP A 122      36.274  47.856  39.906  1.00  0.00           N
ATOM   1803  H   ASP A 122      37.241  48.120  40.038  1.00  0.00           H
ATOM   1804  CA  ASP A 122      35.656  48.551  38.769  1.00  0.00           C
ATOM   1805  HA  ASP A 122      34.597  48.285  38.717  1.00  0.00           H
ATOM   1806  CB  ASP A 122      35.622  50.111  39.028  1.00  0.00           C
ATOM   1807  HB1 ASP A 122      35.072  50.554  38.207  1.00  0.00           H
ATOM   1808  HB2 ASP A 122      36.636  50.477  39.111  1.00  0.00           H
ATOM   1809  CG  ASP A 122      34.747  50.368  40.278  1.00  0.00           C
ATOM   1810  OD1 ASP A 122      33.486  50.113  40.214  1.00  0.00           O
ATOM   1811  OD2 ASP A 122      35.281  50.892  41.258  1.00  0.00           O
ATOM   1812  C   ASP A 122      36.212  48.263  37.337  1.00  0.00           C
ATOM   1813  O   ASP A 122      35.576  48.745  36.416  1.00  0.00           O
ATOM   1814  N   VAL A 123      37.265  47.408  37.199  1.00  0.00           N
ATOM   1815  H   VAL A 123      37.711  47.113  38.058  1.00  0.00           H
ATOM   1816  CA  VAL A 123      37.929  46.996  35.914  1.00  0.00           C
ATOM   1817  HA  VAL A 123      37.353  47.560  35.174  1.00  0.00           H
ATOM   1818  CB  VAL A 123      39.468  47.347  35.751  1.00  0.00           C
ATOM   1819  HB  VAL A 123      40.030  46.587  36.298  1.00  0.00           H
ATOM   1820  CG1 VAL A 123      39.912  47.129  34.266  1.00  0.00           C
ATOM   1821 1HG1 VAL A 123      39.614  46.159  33.891  1.00  0.00           H
ATOM   1822 2HG1 VAL A 123      39.495  47.848  33.560  1.00  0.00           H
ATOM   1823 3HG1 VAL A 123      40.990  47.144  34.093  1.00  0.00           H
ATOM   1824  CG2 VAL A 123      39.846  48.764  36.131  1.00  0.00           C
ATOM   1825 1HG2 VAL A 123      39.165  49.491  35.708  1.00  0.00           H
ATOM   1826 2HG2 VAL A 123      39.741  48.738  37.218  1.00  0.00           H
ATOM   1827 3HG2 VAL A 123      40.879  48.903  35.804  1.00  0.00           H
ATOM   1828  C   VAL A 123      37.556  45.570  35.516  1.00  0.00           C
ATOM   1829  O   VAL A 123      37.664  44.633  36.308  1.00  0.00           O
ATOM   1830  N   LEU A 124      37.087  45.335  34.250  1.00  0.00           N
ATOM   1831  H   LEU A 124      36.964  46.126  33.642  1.00  0.00           H
ATOM   1832  CA  LEU A 124      36.782  44.022  33.665  1.00  0.00           C
ATOM   1833  HA  LEU A 124      37.396  43.277  34.172  1.00  0.00           H
ATOM   1834  CB  LEU A 124      35.310  43.717  33.650  1.00  0.00           C
ATOM   1835  HB1 LEU A 124      35.113  42.756  33.182  1.00  0.00           H
ATOM   1836  HB2 LEU A 124      34.864  44.267  32.825  1.00  0.00           H
ATOM   1837  CG  LEU A 124      34.547  43.895  34.980  1.00  0.00           C
ATOM   1838  HG  LEU A 124      34.823  44.751  35.601  1.00  0.00           H
ATOM   1839  CD1 LEU A 124      33.076  44.032  34.621  1.00  0.00           C
ATOM   1840 1HD1 LEU A 124      32.461  44.293  35.489  1.00  0.00           H
ATOM   1841 2HD1 LEU A 124      32.957  44.794  33.856  1.00  0.00           H
ATOM   1842 3HD1 LEU A 124      32.759  43.055  34.244  1.00  0.00           H
ATOM   1843  CD2 LEU A 124      34.703  42.524  35.817  1.00  0.00           C
ATOM   1844 1HD2 LEU A 124      34.293  41.716  35.217  1.00  0.00           H
ATOM   1845 2HD2 LEU A 124      35.741  42.205  35.924  1.00  0.00           H
ATOM   1846 3HD2 LEU A 124      34.196  42.755  36.750  1.00  0.00           H
ATOM   1847  C   LEU A 124      37.198  43.927  32.181  1.00  0.00           C
ATOM   1848  O   LEU A 124      37.181  44.927  31.438  1.00  0.00           O
ATOM   1849  N   PHE A 125      37.507  42.751  31.664  1.00  0.00           N
ATOM   1850  H   PHE A 125      37.413  41.879  32.165  1.00  0.00           H
ATOM   1851  CA  PHE A 125      38.005  42.572  30.244  1.00  0.00           C
ATOM   1852  HA  PHE A 125      37.987  43.534  29.726  1.00  0.00           H
ATOM   1853  CB  PHE A 125      39.482  42.390  30.375  1.00  0.00           C
ATOM   1854  HB1 PHE A 125      39.728  41.511  30.978  1.00  0.00           H
ATOM   1855  HB2 PHE A 125      39.838  43.329  30.792  1.00  0.00           H
ATOM   1856  CG  PHE A 125      40.260  42.273  29.019  1.00  0.00           C
ATOM   1857  CD1 PHE A 125      40.385  43.409  28.223  1.00  0.00           C
ATOM   1858  HD1 PHE A 125      39.952  44.359  28.498  1.00  0.00           H
ATOM   1859  CE1 PHE A 125      41.159  43.303  27.078  1.00  0.00           C
ATOM   1860  HE1 PHE A 125      41.194  44.121  26.383  1.00  0.00           H
ATOM   1861  CZ  PHE A 125      41.766  42.112  26.670  1.00  0.00           C
ATOM   1862  HZ  PHE A 125      42.371  42.058  25.777  1.00  0.00           H
ATOM   1863  CE2 PHE A 125      41.488  40.945  27.418  1.00  0.00           C
ATOM   1864  HE2 PHE A 125      42.124  40.094  27.227  1.00  0.00           H
ATOM   1865  CD2 PHE A 125      40.752  41.041  28.635  1.00  0.00           C
ATOM   1866  HD2 PHE A 125      40.622  40.223  29.329  1.00  0.00           H
ATOM   1867  C   PHE A 125      37.174  41.547  29.493  1.00  0.00           C
ATOM   1868  O   PHE A 125      37.094  40.420  29.826  1.00  0.00           O
ATOM   1869  N   THR A 126      36.658  41.930  28.320  1.00  0.00           N
ATOM   1870  H   THR A 126      36.988  42.814  27.944  1.00  0.00           H
ATOM   1871  CA  THR A 126      35.893  41.050  27.400  1.00  0.00           C
ATOM   1872  HA  THR A 126      35.290  40.463  28.096  1.00  0.00           H
ATOM   1873  CB  THR A 126      34.911  41.864  26.475  1.00  0.00           C
ATOM   1874  HB  THR A 126      34.274  41.148  25.954  1.00  0.00           H
ATOM   1875  CG2 THR A 126      33.864  42.797  27.230  1.00  0.00           C
ATOM   1876 1HG2 THR A 126      33.167  42.181  27.790  1.00  0.00           H
ATOM   1877 2HG2 THR A 126      34.393  43.426  27.938  1.00  0.00           H
ATOM   1878 3HG2 THR A 126      33.328  43.451  26.548  1.00  0.00           H
ATOM   1879  OG1 THR A 126      35.694  42.594  25.640  1.00  0.00           O
ATOM   1880  HG1 THR A 126      35.030  43.065  25.130  1.00  0.00           H
ATOM   1881  C   THR A 126      36.757  40.127  26.455  1.00  0.00           C
ATOM   1882  O   THR A 126      36.219  39.393  25.648  1.00  0.00           O
ATOM   1883  N   GLY A 127      38.070  40.232  26.481  1.00  0.00           N
ATOM   1884  H   GLY A 127      38.420  41.019  27.007  1.00  0.00           H
ATOM   1885  CA  GLY A 127      39.001  39.647  25.478  1.00  0.00           C
ATOM   1886  HA1 GLY A 127      38.602  38.684  25.141  1.00  0.00           H
ATOM   1887  HA2 GLY A 127      39.910  39.513  26.056  1.00  0.00           H
ATOM   1888  C   GLY A 127      39.349  40.508  24.280  1.00  0.00           C
ATOM   1889  O   GLY A 127      40.367  40.253  23.572  1.00  0.00           O
ATOM   1890  N   ARG A 128      38.495  41.551  23.953  1.00  0.00           N
ATOM   1891  H   ARG A 128      37.736  41.670  24.613  1.00  0.00           H
ATOM   1892  CA  ARG A 128      38.766  42.544  22.899  1.00  0.00           C
ATOM   1893  HA  ARG A 128      39.766  42.371  22.512  1.00  0.00           H
ATOM   1894  CB  ARG A 128      37.823  42.344  21.721  1.00  0.00           C
ATOM   1895  HB1 ARG A 128      36.814  42.695  21.949  1.00  0.00           H
ATOM   1896  HB2 ARG A 128      37.901  41.301  21.400  1.00  0.00           H
ATOM   1897  CG  ARG A 128      38.217  43.147  20.462  1.00  0.00           C
ATOM   1898  HG1 ARG A 128      39.190  42.771  20.145  1.00  0.00           H
ATOM   1899  HG2 ARG A 128      38.266  44.188  20.783  1.00  0.00           H
ATOM   1900  CD  ARG A 128      37.192  43.034  19.311  1.00  0.00           C
ATOM   1901  HD1 ARG A 128      37.154  41.959  19.090  1.00  0.00           H
ATOM   1902  HD2 ARG A 128      37.670  43.562  18.485  1.00  0.00           H
ATOM   1903  NE  ARG A 128      35.879  43.618  19.630  1.00  0.00           N
ATOM   1904  HE  ARG A 128      35.575  43.633  20.587  1.00  0.00           H
ATOM   1905  CZ  ARG A 128      35.283  44.587  18.971  1.00  0.00           C
ATOM   1906  NH1 ARG A 128      34.434  45.383  19.558  1.00  0.00           N
ATOM   1907 1HH1 ARG A 128      34.257  45.255  20.539  1.00  0.00           H
ATOM   1908 2HH1 ARG A 128      33.882  46.062  19.054  1.00  0.00           H
ATOM   1909  NH2 ARG A 128      35.367  44.773  17.697  1.00  0.00           N
ATOM   1910 1HH2 ARG A 128      35.857  44.123  17.092  1.00  0.00           H
ATOM   1911 2HH2 ARG A 128      34.829  45.427  17.140  1.00  0.00           H
ATOM   1912  C   ARG A 128      38.667  43.959  23.409  1.00  0.00           C
ATOM   1913  O   ARG A 128      39.446  44.848  22.941  1.00  0.00           O
ATOM   1914  N   GLU A 129      37.809  44.219  24.386  1.00  0.00           N
ATOM   1915  H   GLU A 129      37.117  43.587  24.749  1.00  0.00           H
ATOM   1916  CA  GLU A 129      37.853  45.580  25.006  1.00  0.00           C
ATOM   1917  HA  GLU A 129      38.818  45.990  24.710  1.00  0.00           H
ATOM   1918  CB  GLU A 129      36.676  46.501  24.402  1.00  0.00           C
ATOM   1919  HB1 GLU A 129      36.877  46.713  23.352  1.00  0.00           H
ATOM   1920  HB2 GLU A 129      36.658  47.459  24.919  1.00  0.00           H
ATOM   1921  CG  GLU A 129      35.272  45.937  24.626  1.00  0.00           C
ATOM   1922  HG1 GLU A 129      34.620  46.807  24.712  1.00  0.00           H
ATOM   1923  HG2 GLU A 129      35.253  45.360  25.550  1.00  0.00           H
ATOM   1924  CD  GLU A 129      34.720  45.017  23.495  1.00  0.00           C
ATOM   1925  OE1 GLU A 129      34.623  45.445  22.317  1.00  0.00           O
ATOM   1926  OE2 GLU A 129      34.444  43.807  23.749  1.00  0.00           O
ATOM   1927  C   GLU A 129      37.828  45.517  26.555  1.00  0.00           C
ATOM   1928  O   GLU A 129      37.434  44.471  27.133  1.00  0.00           O
ATOM   1929  N   PHE A 130      38.212  46.595  27.290  1.00  0.00           N
ATOM   1930  H   PHE A 130      38.480  47.441  26.813  1.00  0.00           H
ATOM   1931  CA  PHE A 130      37.936  46.805  28.707  1.00  0.00           C
ATOM   1932  HA  PHE A 130      37.822  45.858  29.228  1.00  0.00           H
ATOM   1933  CB  PHE A 130      39.028  47.541  29.452  1.00  0.00           C
ATOM   1934  HB1 PHE A 130      38.656  47.583  30.469  1.00  0.00           H
ATOM   1935  HB2 PHE A 130      39.150  48.568  29.111  1.00  0.00           H
ATOM   1936  CG  PHE A 130      40.443  46.984  29.489  1.00  0.00           C
ATOM   1937  CD1 PHE A 130      41.278  47.209  28.380  1.00  0.00           C
ATOM   1938  HD1 PHE A 130      41.001  47.853  27.563  1.00  0.00           H
ATOM   1939  CE1 PHE A 130      42.634  46.806  28.508  1.00  0.00           C
ATOM   1940  HE1 PHE A 130      43.262  47.181  27.718  1.00  0.00           H
ATOM   1941  CZ  PHE A 130      43.050  45.894  29.517  1.00  0.00           C
ATOM   1942  HZ  PHE A 130      44.016  45.406  29.506  1.00  0.00           H
ATOM   1943  CE2 PHE A 130      42.145  45.600  30.597  1.00  0.00           C
ATOM   1944  HE2 PHE A 130      42.451  44.988  31.439  1.00  0.00           H
ATOM   1945  CD2 PHE A 130      40.861  46.227  30.605  1.00  0.00           C
ATOM   1946  HD2 PHE A 130      40.304  46.086  31.527  1.00  0.00           H
ATOM   1947  C   PHE A 130      36.575  47.593  28.867  1.00  0.00           C
ATOM   1948  O   PHE A 130      36.158  48.390  28.030  1.00  0.00           O
ATOM   1949  N   PHE A 131      35.956  47.400  30.040  1.00  0.00           N
ATOM   1950  H   PHE A 131      36.233  46.650  30.668  1.00  0.00           H
ATOM   1951  CA  PHE A 131      34.715  48.098  30.528  1.00  0.00           C
ATOM   1952  HA  PHE A 131      34.491  48.999  29.953  1.00  0.00           H
ATOM   1953  CB  PHE A 131      33.530  47.170  30.256  1.00  0.00           C
ATOM   1954  HB1 PHE A 131      32.842  47.308  31.086  1.00  0.00           H
ATOM   1955  HB2 PHE A 131      33.798  46.115  30.266  1.00  0.00           H
ATOM   1956  CG  PHE A 131      32.744  47.498  29.006  1.00  0.00           C
ATOM   1957  CD1 PHE A 131      32.712  46.562  28.006  1.00  0.00           C
ATOM   1958  HD1 PHE A 131      33.287  45.647  28.083  1.00  0.00           H
ATOM   1959  CE1 PHE A 131      32.129  46.874  26.782  1.00  0.00           C
ATOM   1960  HE1 PHE A 131      32.199  46.143  25.994  1.00  0.00           H
ATOM   1961  CZ  PHE A 131      31.430  48.108  26.618  1.00  0.00           C
ATOM   1962  HZ  PHE A 131      30.887  48.414  25.739  1.00  0.00           H
ATOM   1963  CE2 PHE A 131      31.359  49.028  27.656  1.00  0.00           C
ATOM   1964  HE2 PHE A 131      30.843  49.968  27.535  1.00  0.00           H
ATOM   1965  CD2 PHE A 131      32.008  48.711  28.865  1.00  0.00           C
ATOM   1966  HD2 PHE A 131      31.844  49.392  29.688  1.00  0.00           H
ATOM   1967  C   PHE A 131      34.899  48.472  31.984  1.00  0.00           C
ATOM   1968  O   PHE A 131      35.258  47.657  32.838  1.00  0.00           O
ATOM   1969  N   VAL A 132      34.623  49.711  32.305  1.00  0.00           N
ATOM   1970  H   VAL A 132      34.501  50.428  31.608  1.00  0.00           H
ATOM   1971  CA  VAL A 132      35.034  50.335  33.558  1.00  0.00           C
ATOM   1972  HA  VAL A 132      35.439  49.545  34.183  1.00  0.00           H
ATOM   1973  CB  VAL A 132      36.162  51.343  33.329  1.00  0.00           C
ATOM   1974  HB  VAL A 132      35.815  52.127  32.666  1.00  0.00           H
ATOM   1975  CG1 VAL A 132      36.718  51.813  34.662  1.00  0.00           C
ATOM   1976 1HG1 VAL A 132      36.212  52.668  35.114  1.00  0.00           H
ATOM   1977 2HG1 VAL A 132      36.660  50.946  35.319  1.00  0.00           H
ATOM   1978 3HG1 VAL A 132      37.767  52.126  34.676  1.00  0.00           H
ATOM   1979  CG2 VAL A 132      37.307  50.509  32.746  1.00  0.00           C
ATOM   1980 1HG2 VAL A 132      38.259  51.026  32.668  1.00  0.00           H
ATOM   1981 2HG2 VAL A 132      37.502  49.628  33.349  1.00  0.00           H
ATOM   1982 3HG2 VAL A 132      37.001  50.278  31.726  1.00  0.00           H
ATOM   1983  C   VAL A 132      33.835  50.895  34.367  1.00  0.00           C
ATOM   1984  O   VAL A 132      33.006  51.501  33.713  1.00  0.00           O
ATOM   1985  N   GLY A 133      33.846  50.838  35.659  1.00  0.00           N
ATOM   1986  H   GLY A 133      34.574  50.388  36.199  1.00  0.00           H
ATOM   1987  CA  GLY A 133      32.651  51.348  36.482  1.00  0.00           C
ATOM   1988  HA1 GLY A 133      32.518  50.714  37.359  1.00  0.00           H
ATOM   1989  HA2 GLY A 133      31.752  51.292  35.875  1.00  0.00           H
ATOM   1990  C   GLY A 133      32.883  52.806  36.919  1.00  0.00           C
ATOM   1991  O   GLY A 133      33.733  53.081  37.749  1.00  0.00           O
ATOM   1992  N   LEU A 134      31.889  53.623  36.609  1.00  0.00           N
ATOM   1993  H   LEU A 134      31.215  53.315  35.911  1.00  0.00           H
ATOM   1994  CA  LEU A 134      31.719  54.943  37.274  1.00  0.00           C
ATOM   1995  HA  LEU A 134      32.717  55.306  37.526  1.00  0.00           H
ATOM   1996  CB  LEU A 134      31.039  56.010  36.326  1.00  0.00           C
ATOM   1997  HB1 LEU A 134      30.947  56.963  36.849  1.00  0.00           H
ATOM   1998  HB2 LEU A 134      30.003  55.713  36.146  1.00  0.00           H
ATOM   1999  CG  LEU A 134      31.797  56.088  34.971  1.00  0.00           C
ATOM   2000  HG  LEU A 134      32.016  55.098  34.557  1.00  0.00           H
ATOM   2001  CD1 LEU A 134      30.892  56.795  33.926  1.00  0.00           C
ATOM   2002 1HD1 LEU A 134      31.388  56.812  32.957  1.00  0.00           H
ATOM   2003 2HD1 LEU A 134      30.049  56.135  33.702  1.00  0.00           H
ATOM   2004 3HD1 LEU A 134      30.528  57.777  34.249  1.00  0.00           H
ATOM   2005  CD2 LEU A 134      33.122  56.910  35.137  1.00  0.00           C
ATOM   2006 1HD2 LEU A 134      33.837  56.346  35.753  1.00  0.00           H
ATOM   2007 2HD2 LEU A 134      33.664  57.102  34.208  1.00  0.00           H
ATOM   2008 3HD2 LEU A 134      32.927  57.863  35.645  1.00  0.00           H
ATOM   2009  C   LEU A 134      30.986  54.832  38.686  1.00  0.00           C
ATOM   2010  O   LEU A 134      29.836  55.086  38.845  1.00  0.00           O
ATOM   2011  N   SER A 135      31.849  54.398  39.608  1.00  0.00           N
ATOM   2012  H   SER A 135      32.816  54.491  39.355  1.00  0.00           H
ATOM   2013  CA  SER A 135      31.474  54.057  41.010  1.00  0.00           C
ATOM   2014  HA  SER A 135      30.434  53.772  40.834  1.00  0.00           H
ATOM   2015  CB  SER A 135      32.266  52.860  41.490  1.00  0.00           C
ATOM   2016  HB1 SER A 135      32.190  52.129  40.687  1.00  0.00           H
ATOM   2017  HB2 SER A 135      31.855  52.636  42.469  1.00  0.00           H
ATOM   2018  OG  SER A 135      33.674  53.146  41.669  1.00  0.00           O
ATOM   2019  HG  SER A 135      34.157  52.317  41.667  1.00  0.00           H
ATOM   2020  C   SER A 135      31.749  55.265  41.903  1.00  0.00           C
ATOM   2021  O   SER A 135      32.333  56.276  41.427  1.00  0.00           O
ATOM   2022  N   LYS A 136      31.381  55.035  43.206  1.00  0.00           N
ATOM   2023  H   LYS A 136      30.815  54.220  43.417  1.00  0.00           H
ATOM   2024  CA  LYS A 136      31.655  56.001  44.230  1.00  0.00           C
ATOM   2025  HA  LYS A 136      31.282  56.946  43.824  1.00  0.00           H
ATOM   2026  CB  LYS A 136      30.879  55.657  45.540  1.00  0.00           C
ATOM   2027  HB1 LYS A 136      31.117  56.382  46.320  1.00  0.00           H
ATOM   2028  HB2 LYS A 136      31.272  54.717  45.926  1.00  0.00           H
ATOM   2029  CG  LYS A 136      29.333  55.675  45.358  1.00  0.00           C
ATOM   2030  HG1 LYS A 136      29.046  55.018  44.532  1.00  0.00           H
ATOM   2031  HG2 LYS A 136      28.945  56.675  45.139  1.00  0.00           H
ATOM   2032  CD  LYS A 136      28.674  55.302  46.645  1.00  0.00           C
ATOM   2033  HD1 LYS A 136      29.209  55.901  47.381  1.00  0.00           H
ATOM   2034  HD2 LYS A 136      28.735  54.213  46.731  1.00  0.00           H
ATOM   2035  CE  LYS A 136      27.129  55.619  46.555  1.00  0.00           C
ATOM   2036  HE1 LYS A 136      26.592  54.821  46.032  1.00  0.00           H
ATOM   2037  HE2 LYS A 136      26.900  56.508  45.962  1.00  0.00           H
ATOM   2038  NZ  LYS A 136      26.440  55.919  47.820  1.00  0.00           N
ATOM   2039  HZ1 LYS A 136      26.570  55.157  48.474  1.00  0.00           H
ATOM   2040  HZ2 LYS A 136      26.819  56.740  48.268  1.00  0.00           H
ATOM   2041  HZ3 LYS A 136      25.460  56.076  47.647  1.00  0.00           H
ATOM   2042  C   LYS A 136      33.211  56.158  44.489  1.00  0.00           C
ATOM   2043  O   LYS A 136      33.603  57.000  45.262  1.00  0.00           O
ATOM   2044  N   TRP A 137      34.022  55.417  43.807  1.00  0.00           N
ATOM   2045  H   TRP A 137      33.643  54.770  43.124  1.00  0.00           H
ATOM   2046  CA  TRP A 137      35.490  55.416  44.075  1.00  0.00           C
ATOM   2047  HA  TRP A 137      35.808  56.086  44.868  1.00  0.00           H
ATOM   2048  CB  TRP A 137      35.806  54.003  44.722  1.00  0.00           C
ATOM   2049  HB1 TRP A 137      35.315  53.262  44.090  1.00  0.00           H
ATOM   2050  HB2 TRP A 137      35.179  53.896  45.609  1.00  0.00           H
ATOM   2051  CG  TRP A 137      37.183  53.697  44.969  1.00  0.00           C
ATOM   2052  CD1 TRP A 137      38.065  53.352  44.017  1.00  0.00           C
ATOM   2053  HD1 TRP A 137      37.843  53.301  42.964  1.00  0.00           H
ATOM   2054  NE1 TRP A 137      39.350  53.235  44.582  1.00  0.00           N
ATOM   2055  HE1 TRP A 137      40.176  53.039  44.023  1.00  0.00           H
ATOM   2056  CE2 TRP A 137      39.225  53.346  45.962  1.00  0.00           C
ATOM   2057  CZ2 TRP A 137      40.263  53.417  46.908  1.00  0.00           C
ATOM   2058  HZ2 TRP A 137      41.297  53.338  46.631  1.00  0.00           H
ATOM   2059  CH2 TRP A 137      39.967  53.720  48.228  1.00  0.00           C
ATOM   2060  HH2 TRP A 137      40.748  53.876  48.962  1.00  0.00           H
ATOM   2061  CZ3 TRP A 137      38.631  53.962  48.494  1.00  0.00           C
ATOM   2062  HZ3 TRP A 137      38.415  54.134  49.544  1.00  0.00           H
ATOM   2063  CE3 TRP A 137      37.587  53.854  47.610  1.00  0.00           C
ATOM   2064  HE3 TRP A 137      36.549  54.069  47.818  1.00  0.00           H
ATOM   2065  CD2 TRP A 137      37.880  53.675  46.239  1.00  0.00           C
ATOM   2066  C   TRP A 137      36.375  55.672  42.894  1.00  0.00           C
ATOM   2067  O   TRP A 137      37.291  56.456  42.950  1.00  0.00           O
ATOM   2068  N   THR A 138      35.966  55.006  41.754  1.00  0.00           N
ATOM   2069  H   THR A 138      35.063  54.545  41.805  1.00  0.00           H
ATOM   2070  CA  THR A 138      36.574  55.016  40.429  1.00  0.00           C
ATOM   2071  HA  THR A 138      37.618  55.304  40.465  1.00  0.00           H
ATOM   2072  CB  THR A 138      36.503  53.684  39.684  1.00  0.00           C
ATOM   2073  HB  THR A 138      35.494  53.332  39.917  1.00  0.00           H
ATOM   2074  CG2 THR A 138      36.737  53.574  38.172  1.00  0.00           C
ATOM   2075 1HG2 THR A 138      36.384  52.580  37.886  1.00  0.00           H
ATOM   2076 2HG2 THR A 138      36.214  54.320  37.585  1.00  0.00           H
ATOM   2077 3HG2 THR A 138      37.805  53.602  37.943  1.00  0.00           H
ATOM   2078  OG1 THR A 138      37.463  52.804  40.211  1.00  0.00           O
ATOM   2079  HG1 THR A 138      37.013  51.972  40.381  1.00  0.00           H
ATOM   2080  C   THR A 138      35.972  56.126  39.606  1.00  0.00           C
ATOM   2081  O   THR A 138      34.752  56.421  39.600  1.00  0.00           O
ATOM   2082  N   ASN A 139      36.776  56.793  38.773  1.00  0.00           N
ATOM   2083  H   ASN A 139      37.749  56.527  38.734  1.00  0.00           H
ATOM   2084  CA  ASN A 139      36.251  57.755  37.757  1.00  0.00           C
ATOM   2085  HA  ASN A 139      35.165  57.697  37.835  1.00  0.00           H
ATOM   2086  CB  ASN A 139      36.658  59.222  38.212  1.00  0.00           C
ATOM   2087  HB1 ASN A 139      36.562  59.302  39.294  1.00  0.00           H
ATOM   2088  HB2 ASN A 139      36.047  59.913  37.629  1.00  0.00           H
ATOM   2089  CG  ASN A 139      38.118  59.496  38.032  1.00  0.00           C
ATOM   2090  OD1 ASN A 139      38.967  58.704  37.637  1.00  0.00           O
ATOM   2091  ND2 ASN A 139      38.450  60.743  38.152  1.00  0.00           N
ATOM   2092 1HD2 ASN A 139      37.730  61.426  38.336  1.00  0.00           H
ATOM   2093 2HD2 ASN A 139      39.411  61.050  38.112  1.00  0.00           H
ATOM   2094  C   ASN A 139      36.785  57.474  36.304  1.00  0.00           C
ATOM   2095  O   ASN A 139      37.642  56.606  36.064  1.00  0.00           O
ATOM   2096  N   HIS A 140      36.263  58.309  35.352  1.00  0.00           N
ATOM   2097  H   HIS A 140      35.559  58.973  35.641  1.00  0.00           H
ATOM   2098  CA  HIS A 140      36.596  58.343  33.863  1.00  0.00           C
ATOM   2099  HA  HIS A 140      36.393  57.370  33.399  1.00  0.00           H
ATOM   2100  CB  HIS A 140      35.912  59.458  33.107  1.00  0.00           C
ATOM   2101  HB1 HIS A 140      34.829  59.342  33.227  1.00  0.00           H
ATOM   2102  HB2 HIS A 140      36.160  59.385  32.050  1.00  0.00           H
ATOM   2103  CG  HIS A 140      36.321  60.813  33.676  1.00  0.00           C
ATOM   2104  ND1 HIS A 140      36.220  61.193  35.020  1.00  0.00           N
ATOM   2105  CE1 HIS A 140      36.584  62.510  35.022  1.00  0.00           C
ATOM   2106  HE1 HIS A 140      36.410  63.147  35.876  1.00  0.00           H
ATOM   2107  NE2 HIS A 140      36.986  62.831  33.821  1.00  0.00           N
ATOM   2108  HE2 HIS A 140      37.157  63.787  33.540  1.00  0.00           H
ATOM   2109  CD2 HIS A 140      36.820  61.819  32.916  1.00  0.00           C
ATOM   2110  HD2 HIS A 140      37.154  61.798  31.890  1.00  0.00           H
ATOM   2111  C   HIS A 140      38.136  58.476  33.647  1.00  0.00           C
ATOM   2112  O   HIS A 140      38.651  57.820  32.708  1.00  0.00           O
ATOM   2113  N   ARG A 141      38.905  59.216  34.443  1.00  0.00           N
ATOM   2114  H   ARG A 141      38.449  59.759  35.155  1.00  0.00           H
ATOM   2115  CA  ARG A 141      40.377  59.365  34.225  1.00  0.00           C
ATOM   2116  HA  ARG A 141      40.653  59.470  33.178  1.00  0.00           H
ATOM   2117  CB  ARG A 141      40.760  60.603  34.994  1.00  0.00           C
ATOM   2118  HB1 ARG A 141      40.223  60.624  35.944  1.00  0.00           H
ATOM   2119  HB2 ARG A 141      40.350  61.427  34.409  1.00  0.00           H
ATOM   2120  CG  ARG A 141      42.244  60.876  35.302  1.00  0.00           C
ATOM   2121  HG1 ARG A 141      42.585  60.031  35.902  1.00  0.00           H
ATOM   2122  HG2 ARG A 141      42.340  61.774  35.913  1.00  0.00           H
ATOM   2123  CD  ARG A 141      43.115  60.949  33.991  1.00  0.00           C
ATOM   2124  HD1 ARG A 141      42.746  61.784  33.388  1.00  0.00           H
ATOM   2125  HD2 ARG A 141      43.073  60.106  33.309  1.00  0.00           H
ATOM   2126  NE  ARG A 141      44.469  61.331  34.303  1.00  0.00           N
ATOM   2127  HE  ARG A 141      44.707  61.459  35.276  1.00  0.00           H
ATOM   2128  CZ  ARG A 141      45.425  61.610  33.484  1.00  0.00           C
ATOM   2129  NH1 ARG A 141      45.351  61.530  32.209  1.00  0.00           N
ATOM   2130 1HH1 ARG A 141      44.592  61.186  31.632  1.00  0.00           H
ATOM   2131 2HH1 ARG A 141      46.192  61.739  31.694  1.00  0.00           H
ATOM   2132  NH2 ARG A 141      46.585  61.977  33.983  1.00  0.00           N
ATOM   2133 1HH2 ARG A 141      46.571  62.200  34.969  1.00  0.00           H
ATOM   2134 2HH2 ARG A 141      47.387  61.977  33.366  1.00  0.00           H
ATOM   2135  C   ARG A 141      41.126  58.182  34.767  1.00  0.00           C
ATOM   2136  O   ARG A 141      42.185  57.842  34.225  1.00  0.00           O
ATOM   2137  N   GLY A 142      40.583  57.332  35.678  1.00  0.00           N
ATOM   2138  H   GLY A 142      39.688  57.595  36.094  1.00  0.00           H
ATOM   2139  CA  GLY A 142      41.010  55.941  35.896  1.00  0.00           C
ATOM   2140  HA1 GLY A 142      40.544  55.436  36.736  1.00  0.00           H
ATOM   2141  HA2 GLY A 142      42.078  56.074  36.062  1.00  0.00           H
ATOM   2142  C   GLY A 142      40.809  55.116  34.545  1.00  0.00           C
ATOM   2143  O   GLY A 142      41.795  54.563  34.137  1.00  0.00           O
ATOM   2144  N   ALA A 143      39.669  55.130  33.817  1.00  0.00           N
ATOM   2145  H   ALA A 143      38.945  55.739  34.163  1.00  0.00           H
ATOM   2146  CA  ALA A 143      39.545  54.457  32.491  1.00  0.00           C
ATOM   2147  HA  ALA A 143      39.707  53.385  32.664  1.00  0.00           H
ATOM   2148  CB  ALA A 143      38.156  54.700  31.928  1.00  0.00           C
ATOM   2149  HB1 ALA A 143      37.927  55.691  31.537  1.00  0.00           H
ATOM   2150  HB2 ALA A 143      38.018  54.014  31.086  1.00  0.00           H
ATOM   2151  HB3 ALA A 143      37.313  54.488  32.582  1.00  0.00           H
ATOM   2152  C   ALA A 143      40.663  54.960  31.454  1.00  0.00           C
ATOM   2153  O   ALA A 143      41.065  54.182  30.558  1.00  0.00           O
ATOM   2154  N   GLU A 144      41.197  56.200  31.470  1.00  0.00           N
ATOM   2155  H   GLU A 144      40.858  56.667  32.308  1.00  0.00           H
ATOM   2156  CA  GLU A 144      42.254  56.816  30.683  1.00  0.00           C
ATOM   2157  HA  GLU A 144      41.906  56.582  29.676  1.00  0.00           H
ATOM   2158  CB  GLU A 144      42.202  58.318  30.783  1.00  0.00           C
ATOM   2159  HB1 GLU A 144      42.751  58.660  31.662  1.00  0.00           H
ATOM   2160  HB2 GLU A 144      41.176  58.651  30.924  1.00  0.00           H
ATOM   2161  CG  GLU A 144      42.821  59.065  29.553  1.00  0.00           C
ATOM   2162  HG1 GLU A 144      42.379  58.740  28.613  1.00  0.00           H
ATOM   2163  HG2 GLU A 144      43.880  58.826  29.523  1.00  0.00           H
ATOM   2164  CD  GLU A 144      42.747  60.651  29.812  1.00  0.00           C
ATOM   2165  OE1 GLU A 144      42.462  61.360  28.778  1.00  0.00           O
ATOM   2166  OE2 GLU A 144      42.769  61.144  30.948  1.00  0.00           O
ATOM   2167  C   GLU A 144      43.680  56.200  30.902  1.00  0.00           C
ATOM   2168  O   GLU A 144      44.388  56.011  29.930  1.00  0.00           O
ATOM   2169  N   ILE A 145      44.097  55.865  32.163  1.00  0.00           N
ATOM   2170  H   ILE A 145      43.400  56.001  32.888  1.00  0.00           H
ATOM   2171  CA  ILE A 145      45.313  55.236  32.517  1.00  0.00           C
ATOM   2172  HA  ILE A 145      45.991  55.776  31.852  1.00  0.00           H
ATOM   2173  CB  ILE A 145      45.639  55.416  34.003  1.00  0.00           C
ATOM   2174  HB  ILE A 145      44.820  54.906  34.513  1.00  0.00           H
ATOM   2175  CG2 ILE A 145      47.047  54.753  34.229  1.00  0.00           C
ATOM   2176 1HG2 ILE A 145      47.776  55.361  33.681  1.00  0.00           H
ATOM   2177 2HG2 ILE A 145      47.229  54.895  35.295  1.00  0.00           H
ATOM   2178 3HG2 ILE A 145      47.236  53.734  33.879  1.00  0.00           H
ATOM   2179  CG1 ILE A 145      45.755  56.839  34.553  1.00  0.00           C
ATOM   2180 1HG1 ILE A 145      46.077  56.915  35.585  1.00  0.00           H
ATOM   2181 2HG1 ILE A 145      44.775  57.324  34.504  1.00  0.00           H
ATOM   2182  CD  ILE A 145      46.588  57.818  33.699  1.00  0.00           C
ATOM   2183  HD1 ILE A 145      46.116  57.899  32.722  1.00  0.00           H
ATOM   2184  HD2 ILE A 145      46.518  58.786  34.174  1.00  0.00           H
ATOM   2185  HD3 ILE A 145      47.641  57.531  33.669  1.00  0.00           H
ATOM   2186  C   ILE A 145      45.213  53.791  32.085  1.00  0.00           C
ATOM   2187  O   ILE A 145      46.167  53.275  31.466  1.00  0.00           O
ATOM   2188  N   VAL A 146      44.109  53.080  32.288  1.00  0.00           N
ATOM   2189  H   VAL A 146      43.359  53.433  32.858  1.00  0.00           H
ATOM   2190  CA  VAL A 146      44.027  51.716  31.741  1.00  0.00           C
ATOM   2191  HA  VAL A 146      44.786  51.094  32.213  1.00  0.00           H
ATOM   2192  CB  VAL A 146      42.651  51.037  32.041  1.00  0.00           C
ATOM   2193  HB  VAL A 146      41.803  51.656  31.730  1.00  0.00           H
ATOM   2194  CG1 VAL A 146      42.445  49.799  31.192  1.00  0.00           C
ATOM   2195 1HG1 VAL A 146      43.243  49.072  31.291  1.00  0.00           H
ATOM   2196 2HG1 VAL A 146      41.432  49.404  31.285  1.00  0.00           H
ATOM   2197 3HG1 VAL A 146      42.332  50.159  30.169  1.00  0.00           H
ATOM   2198  CG2 VAL A 146      42.496  50.739  33.524  1.00  0.00           C
ATOM   2199 1HG2 VAL A 146      43.156  49.909  33.753  1.00  0.00           H
ATOM   2200 2HG2 VAL A 146      42.736  51.625  34.110  1.00  0.00           H
ATOM   2201 3HG2 VAL A 146      41.522  50.355  33.828  1.00  0.00           H
ATOM   2202  C   VAL A 146      44.311  51.723  30.206  1.00  0.00           C
ATOM   2203  O   VAL A 146      45.298  51.096  29.708  1.00  0.00           O
ATOM   2204  N   ALA A 147      43.577  52.598  29.442  1.00  0.00           N
ATOM   2205  H   ALA A 147      43.010  53.258  29.953  1.00  0.00           H
ATOM   2206  CA  ALA A 147      43.748  52.795  28.002  1.00  0.00           C
ATOM   2207  HA  ALA A 147      43.537  51.877  27.451  1.00  0.00           H
ATOM   2208  CB  ALA A 147      42.763  53.821  27.476  1.00  0.00           C
ATOM   2209  HB1 ALA A 147      42.935  53.959  26.410  1.00  0.00           H
ATOM   2210  HB2 ALA A 147      41.723  53.495  27.517  1.00  0.00           H
ATOM   2211  HB3 ALA A 147      42.809  54.746  28.072  1.00  0.00           H
ATOM   2212  C   ALA A 147      45.222  53.142  27.675  1.00  0.00           C
ATOM   2213  O   ALA A 147      45.647  52.830  26.553  1.00  0.00           O
ATOM   2214  N   ASP A 148      45.923  53.919  28.503  1.00  0.00           N
ATOM   2215  H   ASP A 148      45.477  54.110  29.381  1.00  0.00           H
ATOM   2216  CA  ASP A 148      47.343  54.267  28.287  1.00  0.00           C
ATOM   2217  HA  ASP A 148      47.376  54.482  27.214  1.00  0.00           H
ATOM   2218  CB  ASP A 148      47.697  55.495  29.157  1.00  0.00           C
ATOM   2219  HB1 ASP A 148      48.050  55.100  30.110  1.00  0.00           H
ATOM   2220  HB2 ASP A 148      46.889  56.206  29.304  1.00  0.00           H
ATOM   2221  CG  ASP A 148      48.799  56.331  28.593  1.00  0.00           C
ATOM   2222  OD1 ASP A 148      48.936  56.338  27.352  1.00  0.00           O
ATOM   2223  OD2 ASP A 148      49.552  56.967  29.356  1.00  0.00           O
ATOM   2224  C   ASP A 148      48.386  53.186  28.523  1.00  0.00           C
ATOM   2225  O   ASP A 148      49.443  53.201  27.942  1.00  0.00           O
ATOM   2226  N   THR A 149      48.008  52.219  29.317  1.00  0.00           N
ATOM   2227  H   THR A 149      47.177  52.404  29.857  1.00  0.00           H
ATOM   2228  CA  THR A 149      48.958  51.181  29.817  1.00  0.00           C
ATOM   2229  HA  THR A 149      50.000  51.491  29.705  1.00  0.00           H
ATOM   2230  CB  THR A 149      48.609  50.939  31.279  1.00  0.00           C
ATOM   2231  HB  THR A 149      47.654  50.458  31.487  1.00  0.00           H
ATOM   2232  CG2 THR A 149      49.733  50.109  31.904  1.00  0.00           C
ATOM   2233 1HG2 THR A 149      49.600  49.024  31.813  1.00  0.00           H
ATOM   2234 2HG2 THR A 149      50.707  50.339  31.470  1.00  0.00           H
ATOM   2235 3HG2 THR A 149      49.880  50.296  32.962  1.00  0.00           H
ATOM   2236  OG1 THR A 149      48.645  52.160  31.989  1.00  0.00           O
ATOM   2237  HG1 THR A 149      47.870  52.643  31.697  1.00  0.00           H
ATOM   2238  C   THR A 149      48.828  49.855  29.111  1.00  0.00           C
ATOM   2239  O   THR A 149      49.738  49.054  29.070  1.00  0.00           O
ATOM   2240  N   PHE A 150      47.671  49.640  28.527  1.00  0.00           N
ATOM   2241  H   PHE A 150      46.953  50.286  28.810  1.00  0.00           H
ATOM   2242  CA  PHE A 150      47.281  48.445  27.690  1.00  0.00           C
ATOM   2243  HA  PHE A 150      48.140  47.781  27.624  1.00  0.00           H
ATOM   2244  CB  PHE A 150      46.208  47.732  28.521  1.00  0.00           C
ATOM   2245  HB1 PHE A 150      46.151  46.783  27.991  1.00  0.00           H
ATOM   2246  HB2 PHE A 150      45.193  48.138  28.536  1.00  0.00           H
ATOM   2247  CG  PHE A 150      46.607  47.271  29.943  1.00  0.00           C
ATOM   2248  CD1 PHE A 150      46.044  47.923  31.043  1.00  0.00           C
ATOM   2249  HD1 PHE A 150      45.502  48.835  30.862  1.00  0.00           H
ATOM   2250  CE1 PHE A 150      46.302  47.406  32.365  1.00  0.00           C
ATOM   2251  HE1 PHE A 150      45.868  47.987  33.156  1.00  0.00           H
ATOM   2252  CZ  PHE A 150      47.076  46.274  32.613  1.00  0.00           C
ATOM   2253  HZ  PHE A 150      47.391  45.985  33.606  1.00  0.00           H
ATOM   2254  CE2 PHE A 150      47.703  45.692  31.483  1.00  0.00           C
ATOM   2255  HE2 PHE A 150      48.318  44.826  31.649  1.00  0.00           H
ATOM   2256  CD2 PHE A 150      47.423  46.134  30.204  1.00  0.00           C
ATOM   2257  HD2 PHE A 150      47.778  45.637  29.306  1.00  0.00           H
ATOM   2258  C   PHE A 150      46.847  48.852  26.273  1.00  0.00           C
ATOM   2259  O   PHE A 150      45.746  48.515  25.822  1.00  0.00           O
ATOM   2260  N   ARG A 151      47.556  49.751  25.541  1.00  0.00           N
ATOM   2261  H   ARG A 151      48.484  49.936  25.886  1.00  0.00           H
ATOM   2262  CA  ARG A 151      47.078  50.483  24.365  1.00  0.00           C
ATOM   2263  HA  ARG A 151      46.173  50.957  24.743  1.00  0.00           H
ATOM   2264  CB  ARG A 151      48.156  51.432  23.888  1.00  0.00           C
ATOM   2265  HB1 ARG A 151      47.869  51.799  22.897  1.00  0.00           H
ATOM   2266  HB2 ARG A 151      49.035  50.807  23.819  1.00  0.00           H
ATOM   2267  CG  ARG A 151      48.409  52.655  24.837  1.00  0.00           C
ATOM   2268  HG1 ARG A 151      48.443  52.247  25.851  1.00  0.00           H
ATOM   2269  HG2 ARG A 151      47.618  53.397  24.824  1.00  0.00           H
ATOM   2270  CD  ARG A 151      49.754  53.284  24.485  1.00  0.00           C
ATOM   2271  HD1 ARG A 151      49.766  53.404  23.397  1.00  0.00           H
ATOM   2272  HD2 ARG A 151      50.552  52.638  24.853  1.00  0.00           H
ATOM   2273  NE  ARG A 151      50.007  54.484  25.204  1.00  0.00           N
ATOM   2274  HE  ARG A 151      49.326  54.741  25.908  1.00  0.00           H
ATOM   2275  CZ  ARG A 151      50.874  55.383  24.880  1.00  0.00           C
ATOM   2276  NH1 ARG A 151      51.011  56.469  25.638  1.00  0.00           N
ATOM   2277 1HH1 ARG A 151      50.449  56.539  26.477  1.00  0.00           H
ATOM   2278 2HH1 ARG A 151      51.834  57.043  25.509  1.00  0.00           H
ATOM   2279  NH2 ARG A 151      51.718  55.149  23.955  1.00  0.00           N
ATOM   2280 1HH2 ARG A 151      51.698  54.274  23.456  1.00  0.00           H
ATOM   2281 2HH2 ARG A 151      52.218  55.972  23.642  1.00  0.00           H
ATOM   2282  C   ARG A 151      46.486  49.613  23.176  1.00  0.00           C
ATOM   2283  O   ARG A 151      45.787  50.151  22.382  1.00  0.00           O
ATOM   2284  N   ASP A 152      46.944  48.388  23.089  1.00  0.00           N
ATOM   2285  H   ASP A 152      47.553  48.054  23.827  1.00  0.00           H
ATOM   2286  CA  ASP A 152      46.469  47.520  21.975  1.00  0.00           C
ATOM   2287  HA  ASP A 152      46.610  47.936  20.980  1.00  0.00           H
ATOM   2288  CB  ASP A 152      47.238  46.258  22.057  1.00  0.00           C
ATOM   2289  HB1 ASP A 152      47.023  45.527  21.275  1.00  0.00           H
ATOM   2290  HB2 ASP A 152      46.930  45.821  23.008  1.00  0.00           H
ATOM   2291  CG  ASP A 152      48.760  46.298  22.101  1.00  0.00           C
ATOM   2292  OD1 ASP A 152      49.395  46.008  23.156  1.00  0.00           O
ATOM   2293  OD2 ASP A 152      49.388  46.821  21.157  1.00  0.00           O
ATOM   2294  C   ASP A 152      44.956  47.171  21.984  1.00  0.00           C
ATOM   2295  O   ASP A 152      44.470  46.588  21.023  1.00  0.00           O
ATOM   2296  N   PHE A 153      44.270  47.522  23.064  1.00  0.00           N
ATOM   2297  H   PHE A 153      44.750  47.864  23.890  1.00  0.00           H
ATOM   2298  CA  PHE A 153      42.802  47.339  23.242  1.00  0.00           C
ATOM   2299  HA  PHE A 153      42.498  46.750  22.378  1.00  0.00           H
ATOM   2300  CB  PHE A 153      42.532  46.465  24.444  1.00  0.00           C
ATOM   2301  HB1 PHE A 153      41.474  46.261  24.292  1.00  0.00           H
ATOM   2302  HB2 PHE A 153      42.624  46.955  25.417  1.00  0.00           H
ATOM   2303  CG  PHE A 153      43.307  45.165  24.477  1.00  0.00           C
ATOM   2304  CD1 PHE A 153      42.837  44.081  23.770  1.00  0.00           C
ATOM   2305  HD1 PHE A 153      41.942  44.082  23.157  1.00  0.00           H
ATOM   2306  CE1 PHE A 153      43.617  42.904  23.789  1.00  0.00           C
ATOM   2307  HE1 PHE A 153      43.192  42.048  23.278  1.00  0.00           H
ATOM   2308  CZ  PHE A 153      44.854  42.838  24.465  1.00  0.00           C
ATOM   2309  HZ  PHE A 153      45.382  41.910  24.330  1.00  0.00           H
ATOM   2310  CE2 PHE A 153      45.406  43.942  25.024  1.00  0.00           C
ATOM   2311  HE2 PHE A 153      46.386  44.031  25.464  1.00  0.00           H
ATOM   2312  CD2 PHE A 153      44.513  45.020  25.173  1.00  0.00           C
ATOM   2313  HD2 PHE A 153      44.889  45.907  25.656  1.00  0.00           H
ATOM   2314  C   PHE A 153      41.938  48.583  23.317  1.00  0.00           C
ATOM   2315  O   PHE A 153      42.377  49.618  23.765  1.00  0.00           O
ATOM   2316  N   ALA A 154      40.680  48.502  22.995  1.00  0.00           N
ATOM   2317  H   ALA A 154      40.242  47.604  22.834  1.00  0.00           H
ATOM   2318  CA  ALA A 154      39.715  49.624  23.298  1.00  0.00           C
ATOM   2319  HA  ALA A 154      40.175  50.571  22.994  1.00  0.00           H
ATOM   2320  CB  ALA A 154      38.543  49.578  22.248  1.00  0.00           C
ATOM   2321  HB1 ALA A 154      38.985  49.638  21.255  1.00  0.00           H
ATOM   2322  HB2 ALA A 154      38.012  48.660  22.531  1.00  0.00           H
ATOM   2323  HB3 ALA A 154      37.766  50.322  22.398  1.00  0.00           H
ATOM   2324  C   ALA A 154      39.290  49.733  24.727  1.00  0.00           C
ATOM   2325  O   ALA A 154      39.167  48.679  25.356  1.00  0.00           O
ATOM   2326  N   VAL A 155      38.818  50.867  25.222  1.00  0.00           N
ATOM   2327  H   VAL A 155      38.823  51.683  24.623  1.00  0.00           H
ATOM   2328  CA  VAL A 155      38.287  51.095  26.599  1.00  0.00           C
ATOM   2329  HA  VAL A 155      37.982  50.125  27.001  1.00  0.00           H
ATOM   2330  CB  VAL A 155      39.284  51.803  27.527  1.00  0.00           C
ATOM   2331  HB  VAL A 155      39.521  52.768  27.086  1.00  0.00           H
ATOM   2332  CG1 VAL A 155      38.660  52.059  28.911  1.00  0.00           C
ATOM   2333 1HG1 VAL A 155      37.979  52.903  28.842  1.00  0.00           H
ATOM   2334 2HG1 VAL A 155      38.165  51.129  29.199  1.00  0.00           H
ATOM   2335 3HG1 VAL A 155      39.351  52.307  29.725  1.00  0.00           H
ATOM   2336  CG2 VAL A 155      40.586  50.980  27.747  1.00  0.00           C
ATOM   2337 1HG2 VAL A 155      41.259  51.403  28.504  1.00  0.00           H
ATOM   2338 2HG2 VAL A 155      40.329  49.960  28.038  1.00  0.00           H
ATOM   2339 3HG2 VAL A 155      41.040  50.964  26.761  1.00  0.00           H
ATOM   2340  C   VAL A 155      36.959  51.838  26.583  1.00  0.00           C
ATOM   2341  O   VAL A 155      36.714  52.681  25.768  1.00  0.00           O
ATOM   2342  N   SER A 156      36.018  51.500  27.434  1.00  0.00           N
ATOM   2343  H   SER A 156      36.167  50.744  28.090  1.00  0.00           H
ATOM   2344  CA  SER A 156      34.756  52.264  27.632  1.00  0.00           C
ATOM   2345  HA  SER A 156      34.877  53.347  27.538  1.00  0.00           H
ATOM   2346  CB  SER A 156      33.650  51.896  26.713  1.00  0.00           C
ATOM   2347  HB1 SER A 156      33.132  51.116  27.275  1.00  0.00           H
ATOM   2348  HB2 SER A 156      33.979  51.385  25.802  1.00  0.00           H
ATOM   2349  OG  SER A 156      32.783  52.883  26.375  1.00  0.00           O
ATOM   2350  HG  SER A 156      33.232  53.278  25.619  1.00  0.00           H
ATOM   2351  C   SER A 156      34.211  52.148  29.073  1.00  0.00           C
ATOM   2352  O   SER A 156      34.833  51.454  29.958  1.00  0.00           O
ATOM   2353  N   THR A 157      33.164  52.852  29.402  1.00  0.00           N
ATOM   2354  H   THR A 157      32.624  53.301  28.671  1.00  0.00           H
ATOM   2355  CA  THR A 157      32.620  52.917  30.787  1.00  0.00           C
ATOM   2356  HA  THR A 157      33.067  52.134  31.407  1.00  0.00           H
ATOM   2357  CB  THR A 157      32.746  54.342  31.339  1.00  0.00           C
ATOM   2358  HB  THR A 157      32.133  54.566  32.203  1.00  0.00           H
ATOM   2359  CG2 THR A 157      34.067  54.835  31.736  1.00  0.00           C
ATOM   2360 1HG2 THR A 157      34.447  54.096  32.443  1.00  0.00           H
ATOM   2361 2HG2 THR A 157      34.789  54.886  30.913  1.00  0.00           H
ATOM   2362 3HG2 THR A 157      33.937  55.777  32.255  1.00  0.00           H
ATOM   2363  OG1 THR A 157      32.210  55.335  30.442  1.00  0.00           O
ATOM   2364  HG1 THR A 157      32.989  55.735  30.045  1.00  0.00           H
ATOM   2365  C   THR A 157      31.128  52.586  30.942  1.00  0.00           C
ATOM   2366  O   THR A 157      30.278  52.743  30.023  1.00  0.00           O
ATOM   2367  N   VAL A 158      30.682  52.303  32.147  1.00  0.00           N
ATOM   2368  H   VAL A 158      31.376  52.263  32.886  1.00  0.00           H
ATOM   2369  CA  VAL A 158      29.255  52.033  32.506  1.00  0.00           C
ATOM   2370  HA  VAL A 158      28.598  52.569  31.816  1.00  0.00           H
ATOM   2371  CB  VAL A 158      28.907  50.586  32.331  1.00  0.00           C
ATOM   2372  HB  VAL A 158      27.904  50.402  32.712  1.00  0.00           H
ATOM   2373  CG1 VAL A 158      28.874  50.203  30.873  1.00  0.00           C
ATOM   2374 1HG1 VAL A 158      28.335  50.964  30.298  1.00  0.00           H
ATOM   2375 2HG1 VAL A 158      29.863  50.258  30.415  1.00  0.00           H
ATOM   2376 3HG1 VAL A 158      28.525  49.192  30.700  1.00  0.00           H
ATOM   2377  CG2 VAL A 158      29.761  49.578  33.158  1.00  0.00           C
ATOM   2378 1HG2 VAL A 158      29.600  48.596  32.721  1.00  0.00           H
ATOM   2379 2HG2 VAL A 158      30.799  49.848  32.996  1.00  0.00           H
ATOM   2380 3HG2 VAL A 158      29.545  49.614  34.218  1.00  0.00           H
ATOM   2381  C   VAL A 158      29.076  52.523  33.958  1.00  0.00           C
ATOM   2382  O   VAL A 158      30.021  52.536  34.760  1.00  0.00           O
ATOM   2383  N   PRO A 159      27.886  52.911  34.396  1.00  0.00           N
ATOM   2384  CD  PRO A 159      26.759  53.257  33.540  1.00  0.00           C
ATOM   2385  HD1 PRO A 159      26.322  52.407  33.024  1.00  0.00           H
ATOM   2386  HD2 PRO A 159      27.056  53.970  32.771  1.00  0.00           H
ATOM   2387  CG  PRO A 159      25.716  53.782  34.487  1.00  0.00           C
ATOM   2388  HG1 PRO A 159      25.048  52.950  34.715  1.00  0.00           H
ATOM   2389  HG2 PRO A 159      25.050  54.552  34.092  1.00  0.00           H
ATOM   2390  CB  PRO A 159      26.513  54.270  35.679  1.00  0.00           C
ATOM   2391  HB1 PRO A 159      25.789  54.289  36.502  1.00  0.00           H
ATOM   2392  HB2 PRO A 159      26.861  55.286  35.529  1.00  0.00           H
ATOM   2393  CA  PRO A 159      27.623  53.317  35.799  1.00  0.00           C
ATOM   2394  HA  PRO A 159      28.524  53.827  36.125  1.00  0.00           H
ATOM   2395  C   PRO A 159      27.287  52.226  36.770  1.00  0.00           C
ATOM   2396  O   PRO A 159      26.850  51.160  36.395  1.00  0.00           O
ATOM   2397  N   VAL A 160      27.483  52.401  38.098  1.00  0.00           N
ATOM   2398  H   VAL A 160      27.637  53.352  38.400  1.00  0.00           H
ATOM   2399  CA  VAL A 160      27.350  51.437  39.265  1.00  0.00           C
ATOM   2400  HA  VAL A 160      26.937  50.467  38.986  1.00  0.00           H
ATOM   2401  CB  VAL A 160      28.617  51.260  40.085  1.00  0.00           C
ATOM   2402  HB  VAL A 160      29.033  52.233  40.328  1.00  0.00           H
ATOM   2403  CG1 VAL A 160      28.388  50.438  41.339  1.00  0.00           C
ATOM   2404 1HG1 VAL A 160      27.795  49.542  41.148  1.00  0.00           H
ATOM   2405 2HG1 VAL A 160      29.372  50.246  41.782  1.00  0.00           H
ATOM   2406 3HG1 VAL A 160      27.824  51.018  42.062  1.00  0.00           H
ATOM   2407  CG2 VAL A 160      29.614  50.547  39.242  1.00  0.00           C
ATOM   2408 1HG2 VAL A 160      29.691  51.081  38.298  1.00  0.00           H
ATOM   2409 2HG2 VAL A 160      30.524  50.442  39.830  1.00  0.00           H
ATOM   2410 3HG2 VAL A 160      29.203  49.552  39.022  1.00  0.00           H
ATOM   2411  C   VAL A 160      26.167  52.023  40.156  1.00  0.00           C
ATOM   2412  O   VAL A 160      26.152  53.266  40.280  1.00  0.00           O
ATOM   2413  N   SER A 161      25.264  51.230  40.705  1.00  0.00           N
ATOM   2414  H   SER A 161      25.146  50.280  40.367  1.00  0.00           H
ATOM   2415  CA  SER A 161      24.266  51.543  41.757  1.00  0.00           C
ATOM   2416  HA  SER A 161      24.609  52.409  42.322  1.00  0.00           H
ATOM   2417  CB  SER A 161      22.907  51.829  41.089  1.00  0.00           C
ATOM   2418  HB1 SER A 161      22.158  51.045  41.249  1.00  0.00           H
ATOM   2419  HB2 SER A 161      22.978  51.962  39.998  1.00  0.00           H
ATOM   2420  OG  SER A 161      22.401  53.054  41.530  1.00  0.00           O
ATOM   2421  HG  SER A 161      21.540  52.914  41.926  1.00  0.00           H
ATOM   2422  C   SER A 161      24.124  50.265  42.642  1.00  0.00           C
ATOM   2423  O   SER A 161      24.163  49.120  42.097  1.00  0.00           O
ATOM   2424  N   GLY A 162      23.868  50.444  43.954  1.00  0.00           N
ATOM   2425  H   GLY A 162      23.859  51.397  44.292  1.00  0.00           H
ATOM   2426  CA  GLY A 162      23.653  49.359  44.861  1.00  0.00           C
ATOM   2427  HA1 GLY A 162      23.194  48.569  44.274  1.00  0.00           H
ATOM   2428  HA2 GLY A 162      23.034  49.753  45.674  1.00  0.00           H
ATOM   2429  C   GLY A 162      24.809  48.846  45.635  1.00  0.00           C
ATOM   2430  O   GLY A 162      25.197  49.498  46.616  1.00  0.00           O
ATOM   2431  N   PRO A 163      25.423  47.740  45.209  1.00  0.00           N
ATOM   2432  CD  PRO A 163      24.774  46.723  44.410  1.00  0.00           C
ATOM   2433  HD1 PRO A 163      24.846  47.007  43.359  1.00  0.00           H
ATOM   2434  HD2 PRO A 163      23.750  46.472  44.681  1.00  0.00           H
ATOM   2435  CG  PRO A 163      25.668  45.466  44.591  1.00  0.00           C
ATOM   2436  HG1 PRO A 163      25.575  44.853  43.691  1.00  0.00           H
ATOM   2437  HG2 PRO A 163      25.591  45.076  45.602  1.00  0.00           H
ATOM   2438  CB  PRO A 163      26.992  46.166  44.623  1.00  0.00           C
ATOM   2439  HB1 PRO A 163      27.304  46.385  43.597  1.00  0.00           H
ATOM   2440  HB2 PRO A 163      27.714  45.475  45.051  1.00  0.00           H
ATOM   2441  CA  PRO A 163      26.825  47.443  45.504  1.00  0.00           C
ATOM   2442  HA  PRO A 163      26.849  47.250  46.569  1.00  0.00           H
ATOM   2443  C   PRO A 163      27.786  48.553  45.157  1.00  0.00           C
ATOM   2444  O   PRO A 163      27.489  49.373  44.305  1.00  0.00           O
ATOM   2445  N   SER A 164      28.998  48.466  45.723  1.00  0.00           N
ATOM   2446  H   SER A 164      29.313  47.756  46.364  1.00  0.00           H
ATOM   2447  CA  SER A 164      29.934  49.618  45.692  1.00  0.00           C
ATOM   2448  HA  SER A 164      29.289  50.499  45.671  1.00  0.00           H
ATOM   2449  CB  SER A 164      30.786  49.578  46.943  1.00  0.00           C
ATOM   2450  HB1 SER A 164      31.489  50.417  46.858  1.00  0.00           H
ATOM   2451  HB2 SER A 164      31.380  48.666  46.932  1.00  0.00           H
ATOM   2452  OG  SER A 164      30.029  49.685  48.125  1.00  0.00           O
ATOM   2453  HG  SER A 164      30.144  50.612  48.360  1.00  0.00           H
ATOM   2454  C   SER A 164      30.834  49.708  44.460  1.00  0.00           C
ATOM   2455  O   SER A 164      31.437  50.740  44.242  1.00  0.00           O
ATOM   2456  N   HIS A 165      30.828  48.718  43.563  1.00  0.00           N
ATOM   2457  H   HIS A 165      30.285  47.881  43.723  1.00  0.00           H
ATOM   2458  CA  HIS A 165      31.799  48.664  42.398  1.00  0.00           C
ATOM   2459  HA  HIS A 165      31.968  49.694  42.102  1.00  0.00           H
ATOM   2460  CB  HIS A 165      33.113  48.035  42.812  1.00  0.00           C
ATOM   2461  HB1 HIS A 165      33.705  48.885  43.152  1.00  0.00           H
ATOM   2462  HB2 HIS A 165      33.570  47.769  41.859  1.00  0.00           H
ATOM   2463  CG  HIS A 165      33.055  46.829  43.683  1.00  0.00           C
ATOM   2464  ND1 HIS A 165      32.465  45.589  43.400  1.00  0.00           N
ATOM   2465  CE1 HIS A 165      32.779  44.708  44.366  1.00  0.00           C
ATOM   2466  HE1 HIS A 165      32.230  43.789  44.530  1.00  0.00           H
ATOM   2467  NE2 HIS A 165      33.413  45.410  45.364  1.00  0.00           N
ATOM   2468  HE2 HIS A 165      33.817  44.993  46.192  1.00  0.00           H
ATOM   2469  CD2 HIS A 165      33.601  46.759  44.937  1.00  0.00           C
ATOM   2470  HD2 HIS A 165      34.144  47.535  45.461  1.00  0.00           H
ATOM   2471  C   HIS A 165      31.229  47.741  41.355  1.00  0.00           C
ATOM   2472  O   HIS A 165      30.226  47.019  41.533  1.00  0.00           O
ATOM   2473  N   LEU A 166      31.815  47.814  40.153  1.00  0.00           N
ATOM   2474  H   LEU A 166      32.527  48.525  40.066  1.00  0.00           H
ATOM   2475  CA  LEU A 166      31.302  47.144  39.010  1.00  0.00           C
ATOM   2476  HA  LEU A 166      30.211  47.181  39.052  1.00  0.00           H
ATOM   2477  CB  LEU A 166      31.735  47.902  37.715  1.00  0.00           C
ATOM   2478  HB1 LEU A 166      32.763  48.179  37.925  1.00  0.00           H
ATOM   2479  HB2 LEU A 166      31.255  48.879  37.643  1.00  0.00           H
ATOM   2480  CG  LEU A 166      31.596  47.111  36.375  1.00  0.00           C
ATOM   2481  HG  LEU A 166      31.979  46.091  36.499  1.00  0.00           H
ATOM   2482  CD1 LEU A 166      30.112  47.027  36.007  1.00  0.00           C
ATOM   2483 1HD1 LEU A 166      29.686  47.993  36.265  1.00  0.00           H
ATOM   2484 2HD1 LEU A 166      29.826  46.618  35.035  1.00  0.00           H
ATOM   2485 3HD1 LEU A 166      29.688  46.354  36.758  1.00  0.00           H
ATOM   2486  CD2 LEU A 166      32.288  47.742  35.198  1.00  0.00           C
ATOM   2487 1HD2 LEU A 166      32.404  46.943  34.479  1.00  0.00           H
ATOM   2488 2HD2 LEU A 166      31.681  48.580  34.853  1.00  0.00           H
ATOM   2489 3HD2 LEU A 166      33.205  48.184  35.584  1.00  0.00           H
ATOM   2490  C   LEU A 166      31.380  45.557  39.017  1.00  0.00           C
ATOM   2491  O   LEU A 166      30.378  44.945  38.555  1.00  0.00           O
ATOM   2492  N   ARG A 167      32.344  44.947  39.708  1.00  0.00           N
ATOM   2493  H   ARG A 167      33.106  45.547  39.987  1.00  0.00           H
ATOM   2494  CA  ARG A 167      32.404  43.468  39.874  1.00  0.00           C
ATOM   2495  HA  ARG A 167      32.555  42.924  38.945  1.00  0.00           H
ATOM   2496  CB  ARG A 167      33.618  43.161  40.779  1.00  0.00           C
ATOM   2497  HB1 ARG A 167      33.539  43.662  41.747  1.00  0.00           H
ATOM   2498  HB2 ARG A 167      34.521  43.505  40.269  1.00  0.00           H
ATOM   2499  CG  ARG A 167      33.755  41.663  41.065  1.00  0.00           C
ATOM   2500  HG1 ARG A 167      33.826  41.068  40.164  1.00  0.00           H
ATOM   2501  HG2 ARG A 167      32.970  41.214  41.669  1.00  0.00           H
ATOM   2502  CD  ARG A 167      35.095  41.474  41.829  1.00  0.00           C
ATOM   2503  HD1 ARG A 167      35.242  40.444  42.127  1.00  0.00           H
ATOM   2504  HD2 ARG A 167      35.073  42.039  42.758  1.00  0.00           H
ATOM   2505  NE  ARG A 167      36.317  41.856  41.075  1.00  0.00           N
ATOM   2506  HE  ARG A 167      36.196  42.245  40.150  1.00  0.00           H
ATOM   2507  CZ  ARG A 167      37.507  42.044  41.532  1.00  0.00           C
ATOM   2508  NH1 ARG A 167      38.395  42.695  40.844  1.00  0.00           N
ATOM   2509 1HH1 ARG A 167      38.166  43.027  39.908  1.00  0.00           H
ATOM   2510 2HH1 ARG A 167      39.290  42.814  41.293  1.00  0.00           H
ATOM   2511  NH2 ARG A 167      37.939  41.613  42.638  1.00  0.00           N
ATOM   2512 1HH2 ARG A 167      37.257  41.119  43.199  1.00  0.00           H
ATOM   2513 2HH2 ARG A 167      38.707  42.064  43.108  1.00  0.00           H
ATOM   2514  C   ARG A 167      31.108  42.942  40.451  1.00  0.00           C
ATOM   2515  O   ARG A 167      30.512  41.933  40.121  1.00  0.00           O
ATOM   2516  N   GLY A 168      30.586  43.710  41.424  1.00  0.00           N
ATOM   2517  H   GLY A 168      31.249  44.445  41.633  1.00  0.00           H
ATOM   2518  CA  GLY A 168      29.276  43.778  42.059  1.00  0.00           C
ATOM   2519  HA1 GLY A 168      29.194  44.751  42.528  1.00  0.00           H
ATOM   2520  HA2 GLY A 168      29.262  42.860  42.648  1.00  0.00           H
ATOM   2521  C   GLY A 168      27.997  43.681  41.177  1.00  0.00           C
ATOM   2522  O   GLY A 168      26.915  43.337  41.685  1.00  0.00           O
ATOM   2523  N   LEU A 169      28.075  44.032  39.865  1.00  0.00           N
ATOM   2524  H   LEU A 169      28.950  44.404  39.541  1.00  0.00           H
ATOM   2525  CA  LEU A 169      26.911  44.202  38.985  1.00  0.00           C
ATOM   2526  HA  LEU A 169      25.993  44.023  39.545  1.00  0.00           H
ATOM   2527  CB  LEU A 169      26.859  45.658  38.420  1.00  0.00           C
ATOM   2528  HB1 LEU A 169      26.328  45.618  37.464  1.00  0.00           H
ATOM   2529  HB2 LEU A 169      27.837  45.985  38.053  1.00  0.00           H
ATOM   2530  CG  LEU A 169      26.195  46.792  39.231  1.00  0.00           C
ATOM   2531  HG  LEU A 169      25.297  46.332  39.639  1.00  0.00           H
ATOM   2532  CD1 LEU A 169      26.992  47.161  40.482  1.00  0.00           C
ATOM   2533 1HD1 LEU A 169      27.029  46.294  41.140  1.00  0.00           H
ATOM   2534 2HD1 LEU A 169      28.002  47.430  40.187  1.00  0.00           H
ATOM   2535 3HD1 LEU A 169      26.505  47.893  41.127  1.00  0.00           H
ATOM   2536  CD2 LEU A 169      25.845  47.873  38.305  1.00  0.00           C
ATOM   2537 1HD2 LEU A 169      25.235  48.604  38.815  1.00  0.00           H
ATOM   2538 2HD2 LEU A 169      26.769  48.330  37.963  1.00  0.00           H
ATOM   2539 3HD2 LEU A 169      25.365  47.564  37.370  1.00  0.00           H
ATOM   2540  C   LEU A 169      27.034  43.232  37.813  1.00  0.00           C
ATOM   2541  O   LEU A 169      25.995  42.678  37.325  1.00  0.00           O
ATOM   2542  N   CYS A 170      28.301  43.077  37.337  1.00  0.00           N
ATOM   2543  H   CYS A 170      29.066  43.495  37.833  1.00  0.00           H
ATOM   2544  CA  CYS A 170      28.624  42.372  36.063  1.00  0.00           C
ATOM   2545  HA  CYS A 170      27.875  41.593  35.900  1.00  0.00           H
ATOM   2546  CB  CYS A 170      28.605  43.501  35.050  1.00  0.00           C
ATOM   2547  HB1 CYS A 170      29.126  43.145  34.159  1.00  0.00           H
ATOM   2548  HB2 CYS A 170      29.182  44.386  35.334  1.00  0.00           H
ATOM   2549  SG  CYS A 170      26.955  44.071  34.497  1.00  0.00           S
ATOM   2550  HG  CYS A 170      26.164  42.996  34.516  1.00  0.00           H
ATOM   2551  C   CYS A 170      30.036  41.659  36.097  1.00  0.00           C
ATOM   2552  O   CYS A 170      30.918  42.152  36.861  1.00  0.00           O
ATOM   2553  N   GLY A 171      30.225  40.630  35.270  1.00  0.00           N
ATOM   2554  H   GLY A 171      29.374  40.379  34.795  1.00  0.00           H
ATOM   2555  CA  GLY A 171      31.477  39.827  34.986  1.00  0.00           C
ATOM   2556  HA1 GLY A 171      31.656  38.977  35.650  1.00  0.00           H
ATOM   2557  HA2 GLY A 171      32.333  40.508  35.031  1.00  0.00           H
ATOM   2558  C   GLY A 171      31.665  39.319  33.602  1.00  0.00           C
ATOM   2559  O   GLY A 171      30.810  39.563  32.777  1.00  0.00           O
ATOM   2560  N   MET A 172      32.713  38.560  33.323  1.00  0.00           N
ATOM   2561  H   MET A 172      33.311  38.256  34.077  1.00  0.00           H
ATOM   2562  CA  MET A 172      33.269  38.177  31.973  1.00  0.00           C
ATOM   2563  HA  MET A 172      32.497  38.428  31.246  1.00  0.00           H
ATOM   2564  CB  MET A 172      34.487  39.056  31.578  1.00  0.00           C
ATOM   2565  HB1 MET A 172      34.730  38.827  30.540  1.00  0.00           H
ATOM   2566  HB2 MET A 172      35.342  38.780  32.202  1.00  0.00           H
ATOM   2567  CG  MET A 172      34.250  40.621  31.645  1.00  0.00           C
ATOM   2568  HG1 MET A 172      35.162  41.173  31.436  1.00  0.00           H
ATOM   2569  HG2 MET A 172      34.080  40.849  32.691  1.00  0.00           H
ATOM   2570  SD  MET A 172      32.947  41.124  30.482  1.00  0.00           S
ATOM   2571  CE  MET A 172      32.138  42.613  31.217  1.00  0.00           C
ATOM   2572  HE1 MET A 172      32.839  43.447  31.272  1.00  0.00           H
ATOM   2573  HE2 MET A 172      31.259  42.945  30.663  1.00  0.00           H
ATOM   2574  HE3 MET A 172      31.794  42.373  32.221  1.00  0.00           H
ATOM   2575  C   MET A 172      33.449  36.677  31.859  1.00  0.00           C
ATOM   2576  O   MET A 172      34.392  36.108  32.422  1.00  0.00           O
ATOM   2577  N   GLY A 173      32.430  35.973  31.221  1.00  0.00           N
ATOM   2578  H   GLY A 173      31.665  36.497  30.808  1.00  0.00           H
ATOM   2579  CA  GLY A 173      32.439  34.530  31.057  1.00  0.00           C
ATOM   2580  HA1 GLY A 173      31.446  34.163  30.775  1.00  0.00           H
ATOM   2581  HA2 GLY A 173      32.675  34.099  32.021  1.00  0.00           H
ATOM   2582  C   GLY A 173      33.492  34.034  30.030  1.00  0.00           C
ATOM   2583  O   GLY A 173      33.027  33.304  29.114  1.00  0.00           O
ATOM   2584  N   GLY A 174      34.780  34.385  30.065  1.00  0.00           N
ATOM   2585  H   GLY A 174      34.978  35.102  30.747  1.00  0.00           H
ATOM   2586  CA  GLY A 174      35.694  34.123  28.955  1.00  0.00           C
ATOM   2587  HA1 GLY A 174      35.547  33.131  28.515  1.00  0.00           H
ATOM   2588  HA2 GLY A 174      36.695  34.295  29.347  1.00  0.00           H
ATOM   2589  C   GLY A 174      35.425  35.146  27.826  1.00  0.00           C
ATOM   2590  O   GLY A 174      34.722  36.165  28.054  1.00  0.00           O
ATOM   2591  N   PRO A 175      35.964  34.991  26.553  1.00  0.00           N
ATOM   2592  CD  PRO A 175      36.688  33.844  26.107  1.00  0.00           C
ATOM   2593  HD1 PRO A 175      36.090  32.943  26.285  1.00  0.00           H
ATOM   2594  HD2 PRO A 175      37.618  33.753  26.670  1.00  0.00           H
ATOM   2595  CG  PRO A 175      36.960  34.181  24.600  1.00  0.00           C
ATOM   2596  HG1 PRO A 175      36.074  33.864  24.045  1.00  0.00           H
ATOM   2597  HG2 PRO A 175      37.881  33.713  24.247  1.00  0.00           H
ATOM   2598  CB  PRO A 175      36.960  35.706  24.530  1.00  0.00           C
ATOM   2599  HB1 PRO A 175      36.757  36.167  23.561  1.00  0.00           H
ATOM   2600  HB2 PRO A 175      37.939  35.980  24.925  1.00  0.00           H
ATOM   2601  CA  PRO A 175      35.847  36.070  25.516  1.00  0.00           C
ATOM   2602  HA  PRO A 175      36.086  37.039  25.957  1.00  0.00           H
ATOM   2603  C   PRO A 175      34.443  36.094  24.967  1.00  0.00           C
ATOM   2604  O   PRO A 175      33.714  35.045  24.920  1.00  0.00           O
ATOM   2605  N   ARG A 176      34.003  37.303  24.515  1.00  0.00           N
ATOM   2606  H   ARG A 176      34.643  38.061  24.672  1.00  0.00           H
ATOM   2607  CA  ARG A 176      32.745  37.671  23.844  1.00  0.00           C
ATOM   2608  HA  ARG A 176      32.757  38.755  23.779  1.00  0.00           H
ATOM   2609  CB  ARG A 176      32.852  37.119  22.357  1.00  0.00           C
ATOM   2610  HB1 ARG A 176      32.400  36.133  22.294  1.00  0.00           H
ATOM   2611  HB2 ARG A 176      33.920  37.012  22.138  1.00  0.00           H
ATOM   2612  CG  ARG A 176      32.203  38.006  21.346  1.00  0.00           C
ATOM   2613  HG1 ARG A 176      32.792  38.920  21.217  1.00  0.00           H
ATOM   2614  HG2 ARG A 176      31.264  38.472  21.661  1.00  0.00           H
ATOM   2615  CD  ARG A 176      31.935  37.247  20.037  1.00  0.00           C
ATOM   2616  HD1 ARG A 176      31.499  37.930  19.320  1.00  0.00           H
ATOM   2617  HD2 ARG A 176      31.166  36.542  20.348  1.00  0.00           H
ATOM   2618  NE  ARG A 176      33.067  36.455  19.453  1.00  0.00           N
ATOM   2619  HE  ARG A 176      33.602  37.012  18.799  1.00  0.00           H
ATOM   2620  CZ  ARG A 176      33.355  35.167  19.583  1.00  0.00           C
ATOM   2621  NH1 ARG A 176      34.425  34.558  19.246  1.00  0.00           N
ATOM   2622 1HH1 ARG A 176      35.252  35.136  19.163  1.00  0.00           H
ATOM   2623 2HH1 ARG A 176      34.467  33.610  19.591  1.00  0.00           H
ATOM   2624  NH2 ARG A 176      32.443  34.397  19.946  1.00  0.00           N
ATOM   2625 1HH2 ARG A 176      31.550  34.763  20.231  1.00  0.00           H
ATOM   2626 2HH2 ARG A 176      32.555  33.402  19.758  1.00  0.00           H
ATOM   2627  C   ARG A 176      31.441  37.335  24.531  1.00  0.00           C
ATOM   2628  O   ARG A 176      30.463  37.116  23.858  1.00  0.00           O
ATOM   2629  N   THR A 177      31.475  37.263  25.848  1.00  0.00           N
ATOM   2630  H   THR A 177      32.345  37.529  26.298  1.00  0.00           H
ATOM   2631  CA  THR A 177      30.389  36.753  26.690  1.00  0.00           C
ATOM   2632  HA  THR A 177      29.442  36.756  26.167  1.00  0.00           H
ATOM   2633  CB  THR A 177      30.568  35.231  26.851  1.00  0.00           C
ATOM   2634  HB  THR A 177      31.396  35.053  27.534  1.00  0.00           H
ATOM   2635  CG2 THR A 177      29.317  34.557  27.456  1.00  0.00           C
ATOM   2636 1HG2 THR A 177      28.403  34.732  26.890  1.00  0.00           H
ATOM   2637 2HG2 THR A 177      29.469  33.482  27.525  1.00  0.00           H
ATOM   2638 3HG2 THR A 177      29.045  34.888  28.459  1.00  0.00           H
ATOM   2639  OG1 THR A 177      30.890  34.459  25.690  1.00  0.00           O
ATOM   2640  HG1 THR A 177      31.807  34.690  25.493  1.00  0.00           H
ATOM   2641  C   THR A 177      30.314  37.499  27.986  1.00  0.00           C
ATOM   2642  O   THR A 177      31.333  37.426  28.746  1.00  0.00           O
ATOM   2643  N   VAL A 178      29.264  38.266  28.363  1.00  0.00           N
ATOM   2644  H   VAL A 178      28.491  38.356  27.727  1.00  0.00           H
ATOM   2645  CA  VAL A 178      29.126  38.888  29.738  1.00  0.00           C
ATOM   2646  HA  VAL A 178      30.161  38.905  30.068  1.00  0.00           H
ATOM   2647  CB  VAL A 178      28.689  40.399  29.550  1.00  0.00           C
ATOM   2648  HB  VAL A 178      27.627  40.447  29.284  1.00  0.00           H
ATOM   2649  CG1 VAL A 178      28.814  41.101  30.885  1.00  0.00           C
ATOM   2650 1HG1 VAL A 178      28.137  40.589  31.559  1.00  0.00           H
ATOM   2651 2HG1 VAL A 178      29.852  41.258  31.169  1.00  0.00           H
ATOM   2652 3HG1 VAL A 178      28.334  42.083  30.800  1.00  0.00           H
ATOM   2653  CG2 VAL A 178      29.434  41.299  28.575  1.00  0.00           C
ATOM   2654 1HG2 VAL A 178      30.313  41.732  29.047  1.00  0.00           H
ATOM   2655 2HG2 VAL A 178      29.625  40.726  27.659  1.00  0.00           H
ATOM   2656 3HG2 VAL A 178      28.724  42.095  28.327  1.00  0.00           H
ATOM   2657  C   VAL A 178      28.145  38.090  30.647  1.00  0.00           C
ATOM   2658  O   VAL A 178      27.088  37.591  30.265  1.00  0.00           O
ATOM   2659  N   VAL A 179      28.520  37.982  31.934  1.00  0.00           N
ATOM   2660  H   VAL A 179      29.335  38.526  32.173  1.00  0.00           H
ATOM   2661  CA  VAL A 179      27.566  37.591  32.969  1.00  0.00           C
ATOM   2662  HA  VAL A 179      26.635  37.217  32.522  1.00  0.00           H
ATOM   2663  CB  VAL A 179      28.142  36.446  33.848  1.00  0.00           C
ATOM   2664  HB  VAL A 179      27.373  36.089  34.524  1.00  0.00           H
ATOM   2665  CG1 VAL A 179      28.577  35.224  33.067  1.00  0.00           C
ATOM   2666 1HG1 VAL A 179      28.708  34.358  33.725  1.00  0.00           H
ATOM   2667 2HG1 VAL A 179      27.837  34.903  32.334  1.00  0.00           H
ATOM   2668 3HG1 VAL A 179      29.521  35.379  32.536  1.00  0.00           H
ATOM   2669  CG2 VAL A 179      29.339  36.807  34.714  1.00  0.00           C
ATOM   2670 1HG2 VAL A 179      29.097  37.675  35.321  1.00  0.00           H
ATOM   2671 2HG2 VAL A 179      29.607  35.930  35.311  1.00  0.00           H
ATOM   2672 3HG2 VAL A 179      30.241  36.951  34.121  1.00  0.00           H
ATOM   2673  C   VAL A 179      27.110  38.812  33.757  1.00  0.00           C
ATOM   2674  O   VAL A 179      27.831  39.721  33.997  1.00  0.00           O
ATOM   2675  N   ALA A 180      25.946  38.830  34.362  1.00  0.00           N
ATOM   2676  H   ALA A 180      25.286  38.061  34.320  1.00  0.00           H
ATOM   2677  CA  ALA A 180      25.400  39.967  35.145  1.00  0.00           C
ATOM   2678  HA  ALA A 180      26.197  40.570  35.581  1.00  0.00           H
ATOM   2679  CB  ALA A 180      24.737  40.946  34.096  1.00  0.00           C
ATOM   2680  HB1 ALA A 180      24.084  40.360  33.438  1.00  0.00           H
ATOM   2681  HB2 ALA A 180      24.035  41.589  34.638  1.00  0.00           H
ATOM   2682  HB3 ALA A 180      25.551  41.445  33.567  1.00  0.00           H
ATOM   2683  C   ALA A 180      24.389  39.500  36.260  1.00  0.00           C
ATOM   2684  O   ALA A 180      23.818  38.433  36.172  1.00  0.00           O
ATOM   2685  N   GLY A 181      24.225  40.275  37.312  1.00  0.00           N
ATOM   2686  H   GLY A 181      24.812  41.085  37.418  1.00  0.00           H
ATOM   2687  CA  GLY A 181      23.033  40.089  38.194  1.00  0.00           C
ATOM   2688  HA1 GLY A 181      23.130  40.731  39.059  1.00  0.00           H
ATOM   2689  HA2 GLY A 181      22.962  39.028  38.451  1.00  0.00           H
ATOM   2690  C   GLY A 181      21.666  40.454  37.669  1.00  0.00           C
ATOM   2691  O   GLY A 181      21.486  41.223  36.758  1.00  0.00           O
ATOM   2692  N   SER A 182      20.612  39.896  38.245  1.00  0.00           N
ATOM   2693  H   SER A 182      20.788  39.279  39.033  1.00  0.00           H
ATOM   2694  CA  SER A 182      19.249  40.304  37.962  1.00  0.00           C
ATOM   2695  HA  SER A 182      19.150  40.099  36.892  1.00  0.00           H
ATOM   2696  CB  SER A 182      18.307  39.329  38.729  1.00  0.00           C
ATOM   2697  HB1 SER A 182      17.295  39.650  38.466  1.00  0.00           H
ATOM   2698  HB2 SER A 182      18.389  39.417  39.807  1.00  0.00           H
ATOM   2699  OG  SER A 182      18.520  37.962  38.294  1.00  0.00           O
ATOM   2700  HG  SER A 182      19.438  37.690  38.393  1.00  0.00           H
ATOM   2701  C   SER A 182      18.841  41.711  38.120  1.00  0.00           C
ATOM   2702  O   SER A 182      17.882  42.098  37.449  1.00  0.00           O
ATOM   2703  N   SER A 183      19.488  42.453  39.078  1.00  0.00           N
ATOM   2704  H   SER A 183      20.322  42.078  39.493  1.00  0.00           H
ATOM   2705  CA  SER A 183      18.954  43.721  39.651  1.00  0.00           C
ATOM   2706  HA  SER A 183      17.914  43.558  39.919  1.00  0.00           H
ATOM   2707  CB  SER A 183      19.647  44.073  40.940  1.00  0.00           C
ATOM   2708  HB1 SER A 183      19.131  44.871  41.464  1.00  0.00           H
ATOM   2709  HB2 SER A 183      20.608  44.468  40.639  1.00  0.00           H
ATOM   2710  OG  SER A 183      19.960  43.086  41.948  1.00  0.00           O
ATOM   2711  HG  SER A 183      20.834  42.734  41.800  1.00  0.00           H
ATOM   2712  C   SER A 183      18.899  44.798  38.539  1.00  0.00           C
ATOM   2713  O   SER A 183      19.702  44.745  37.559  1.00  0.00           O
ATOM   2714  N   ASP A 184      18.097  45.844  38.820  1.00  0.00           N
ATOM   2715  H   ASP A 184      17.650  45.896  39.721  1.00  0.00           H
ATOM   2716  CA  ASP A 184      17.875  46.976  37.924  1.00  0.00           C
ATOM   2717  HA  ASP A 184      17.213  46.778  37.082  1.00  0.00           H
ATOM   2718  CB  ASP A 184      17.063  47.963  38.793  1.00  0.00           C
ATOM   2719  HB1 ASP A 184      17.549  48.139  39.761  1.00  0.00           H
ATOM   2720  HB2 ASP A 184      16.183  47.382  39.082  1.00  0.00           H
ATOM   2721  CG  ASP A 184      16.751  49.318  38.188  1.00  0.00           C
ATOM   2722  OD1 ASP A 184      16.090  49.499  37.204  1.00  0.00           O
ATOM   2723  OD2 ASP A 184      17.234  50.278  38.731  1.00  0.00           O
ATOM   2724  C   ASP A 184      19.223  47.654  37.491  1.00  0.00           C
ATOM   2725  O   ASP A 184      19.307  47.930  36.252  1.00  0.00           O
ATOM   2726  N   ALA A 185      20.281  47.843  38.304  1.00  0.00           N
ATOM   2727  H   ALA A 185      20.177  47.645  39.293  1.00  0.00           H
ATOM   2728  CA  ALA A 185      21.545  48.441  37.912  1.00  0.00           C
ATOM   2729  HA  ALA A 185      21.291  49.288  37.276  1.00  0.00           H
ATOM   2730  CB  ALA A 185      22.272  48.888  39.186  1.00  0.00           C
ATOM   2731  HB1 ALA A 185      21.621  49.570  39.733  1.00  0.00           H
ATOM   2732  HB2 ALA A 185      22.604  48.040  39.785  1.00  0.00           H
ATOM   2733  HB3 ALA A 185      23.167  49.426  38.877  1.00  0.00           H
ATOM   2734  C   ALA A 185      22.407  47.489  37.061  1.00  0.00           C
ATOM   2735  O   ALA A 185      23.044  47.954  36.113  1.00  0.00           O
ATOM   2736  N   ALA A 186      22.403  46.218  37.416  1.00  0.00           N
ATOM   2737  H   ALA A 186      21.931  45.874  38.232  1.00  0.00           H
ATOM   2738  CA  ALA A 186      23.161  45.216  36.609  1.00  0.00           C
ATOM   2739  HA  ALA A 186      24.215  45.496  36.562  1.00  0.00           H
ATOM   2740  CB  ALA A 186      23.076  43.867  37.258  1.00  0.00           C
ATOM   2741  HB1 ALA A 186      22.058  43.623  37.561  1.00  0.00           H
ATOM   2742  HB2 ALA A 186      23.504  43.080  36.648  1.00  0.00           H
ATOM   2743  HB3 ALA A 186      23.593  43.785  38.213  1.00  0.00           H
ATOM   2744  C   ALA A 186      22.610  45.000  35.163  1.00  0.00           C
ATOM   2745  O   ALA A 186      23.392  45.000  34.220  1.00  0.00           O
ATOM   2746  N   GLN A 187      21.241  45.075  35.022  1.00  0.00           N
ATOM   2747  H   GLN A 187      20.580  45.046  35.793  1.00  0.00           H
ATOM   2748  CA  GLN A 187      20.606  44.909  33.723  1.00  0.00           C
ATOM   2749  HA  GLN A 187      21.079  44.146  33.113  1.00  0.00           H
ATOM   2750  CB  GLN A 187      19.110  44.603  33.841  1.00  0.00           C
ATOM   2751  HB1 GLN A 187      18.759  44.588  32.806  1.00  0.00           H
ATOM   2752  HB2 GLN A 187      18.529  45.260  34.499  1.00  0.00           H
ATOM   2753  CG  GLN A 187      19.020  43.176  34.481  1.00  0.00           C
ATOM   2754  HG1 GLN A 187      18.040  42.857  34.842  1.00  0.00           H
ATOM   2755  HG2 GLN A 187      19.631  43.084  35.374  1.00  0.00           H
ATOM   2756  CD  GLN A 187      19.478  42.029  33.553  1.00  0.00           C
ATOM   2757  OE1 GLN A 187      18.957  41.808  32.438  1.00  0.00           O
ATOM   2758  NE2 GLN A 187      20.459  41.226  33.955  1.00  0.00           N
ATOM   2759 1HE2 GLN A 187      20.809  41.205  34.906  1.00  0.00           H
ATOM   2760 2HE2 GLN A 187      20.830  40.574  33.275  1.00  0.00           H
ATOM   2761  C   GLN A 187      20.930  46.195  32.893  1.00  0.00           C
ATOM   2762  O   GLN A 187      21.046  46.097  31.665  1.00  0.00           O
ATOM   2763  N   LYS A 188      20.975  47.399  33.568  1.00  0.00           N
ATOM   2764  H   LYS A 188      20.855  47.416  34.572  1.00  0.00           H
ATOM   2765  CA  LYS A 188      21.362  48.676  32.966  1.00  0.00           C
ATOM   2766  HA  LYS A 188      20.727  48.771  32.088  1.00  0.00           H
ATOM   2767  CB  LYS A 188      21.091  49.858  33.913  1.00  0.00           C
ATOM   2768  HB1 LYS A 188      21.651  50.715  33.530  1.00  0.00           H
ATOM   2769  HB2 LYS A 188      21.492  49.662  34.906  1.00  0.00           H
ATOM   2770  CG  LYS A 188      19.614  50.253  33.952  1.00  0.00           C
ATOM   2771  HG1 LYS A 188      18.992  49.368  34.000  1.00  0.00           H
ATOM   2772  HG2 LYS A 188      19.517  50.689  32.953  1.00  0.00           H
ATOM   2773  CD  LYS A 188      19.365  51.271  35.078  1.00  0.00           C
ATOM   2774  HD1 LYS A 188      19.876  52.167  34.743  1.00  0.00           H
ATOM   2775  HD2 LYS A 188      19.936  50.945  35.950  1.00  0.00           H
ATOM   2776  CE  LYS A 188      17.872  51.569  35.160  1.00  0.00           C
ATOM   2777  HE1 LYS A 188      17.317  50.703  34.815  1.00  0.00           H
ATOM   2778  HE2 LYS A 188      17.669  52.377  34.454  1.00  0.00           H
ATOM   2779  NZ  LYS A 188      17.405  51.938  36.507  1.00  0.00           N
ATOM   2780  HZ1 LYS A 188      16.575  52.500  36.401  1.00  0.00           H
ATOM   2781  HZ2 LYS A 188      17.199  51.067  36.977  1.00  0.00           H
ATOM   2782  HZ3 LYS A 188      18.101  52.421  37.067  1.00  0.00           H
ATOM   2783  C   LYS A 188      22.732  48.790  32.418  1.00  0.00           C
ATOM   2784  O   LYS A 188      22.879  49.300  31.274  1.00  0.00           O
ATOM   2785  N   ALA A 189      23.743  48.207  33.177  1.00  0.00           N
ATOM   2786  H   ALA A 189      23.499  47.677  33.996  1.00  0.00           H
ATOM   2787  CA  ALA A 189      25.267  48.257  32.758  1.00  0.00           C
ATOM   2788  HA  ALA A 189      25.565  49.255  32.432  1.00  0.00           H
ATOM   2789  CB  ALA A 189      26.161  47.846  33.917  1.00  0.00           C
ATOM   2790  HB1 ALA A 189      25.922  46.865  34.331  1.00  0.00           H
ATOM   2791  HB2 ALA A 189      27.196  48.059  33.657  1.00  0.00           H
ATOM   2792  HB3 ALA A 189      25.883  48.532  34.719  1.00  0.00           H
ATOM   2793  C   ALA A 189      25.468  47.256  31.622  1.00  0.00           C
ATOM   2794  O   ALA A 189      25.936  47.618  30.590  1.00  0.00           O
ATOM   2795  N   VAL A 190      25.042  45.966  31.739  1.00  0.00           N
ATOM   2796  H   VAL A 190      24.641  45.770  32.638  1.00  0.00           H
ATOM   2797  CA  VAL A 190      25.242  45.040  30.589  1.00  0.00           C
ATOM   2798  HA  VAL A 190      26.280  45.064  30.263  1.00  0.00           H
ATOM   2799  CB  VAL A 190      25.040  43.573  31.001  1.00  0.00           C
ATOM   2800  HB  VAL A 190      25.548  43.267  31.916  1.00  0.00           H
ATOM   2801  CG1 VAL A 190      23.526  43.412  31.260  1.00  0.00           C
ATOM   2802 1HG1 VAL A 190      23.379  42.428  31.711  1.00  0.00           H
ATOM   2803 2HG1 VAL A 190      23.138  44.194  31.906  1.00  0.00           H
ATOM   2804 3HG1 VAL A 190      22.954  43.426  30.336  1.00  0.00           H
ATOM   2805  CG2 VAL A 190      25.320  42.572  29.932  1.00  0.00           C
ATOM   2806 1HG2 VAL A 190      24.624  42.678  29.102  1.00  0.00           H
ATOM   2807 2HG2 VAL A 190      26.302  42.747  29.482  1.00  0.00           H
ATOM   2808 3HG2 VAL A 190      25.309  41.568  30.348  1.00  0.00           H
ATOM   2809  C   VAL A 190      24.519  45.390  29.287  1.00  0.00           C
ATOM   2810  O   VAL A 190      25.069  45.059  28.241  1.00  0.00           O
ATOM   2811  N   ARG A 191      23.387  46.065  29.206  1.00  0.00           N
ATOM   2812  H   ARG A 191      22.804  46.175  30.021  1.00  0.00           H
ATOM   2813  CA  ARG A 191      22.955  46.612  27.951  1.00  0.00           C
ATOM   2814  HA  ARG A 191      23.282  45.981  27.123  1.00  0.00           H
ATOM   2815  CB  ARG A 191      21.409  46.760  27.876  1.00  0.00           C
ATOM   2816  HB1 ARG A 191      21.029  47.200  26.951  1.00  0.00           H
ATOM   2817  HB2 ARG A 191      21.161  47.443  28.699  1.00  0.00           H
ATOM   2818  CG  ARG A 191      20.626  45.478  28.149  1.00  0.00           C
ATOM   2819  HG1 ARG A 191      19.599  45.637  27.814  1.00  0.00           H
ATOM   2820  HG2 ARG A 191      20.580  45.432  29.237  1.00  0.00           H
ATOM   2821  CD  ARG A 191      21.153  44.140  27.644  1.00  0.00           C
ATOM   2822  HD1 ARG A 191      20.475  43.351  27.951  1.00  0.00           H
ATOM   2823  HD2 ARG A 191      22.130  43.966  28.099  1.00  0.00           H
ATOM   2824  NE  ARG A 191      21.421  44.083  26.251  1.00  0.00           N
ATOM   2825  HE  ARG A 191      21.060  44.868  25.721  1.00  0.00           H
ATOM   2826  CZ  ARG A 191      22.092  43.186  25.564  1.00  0.00           C
ATOM   2827  NH1 ARG A 191      22.140  43.367  24.237  1.00  0.00           N
ATOM   2828 1HH1 ARG A 191      21.532  44.041  23.790  1.00  0.00           H
ATOM   2829 2HH1 ARG A 191      22.613  42.703  23.635  1.00  0.00           H
ATOM   2830  NH2 ARG A 191      22.768  42.260  26.223  1.00  0.00           N
ATOM   2831 1HH2 ARG A 191      22.781  42.221  27.232  1.00  0.00           H
ATOM   2832 2HH2 ARG A 191      23.394  41.634  25.746  1.00  0.00           H
ATOM   2833  C   ARG A 191      23.667  47.898  27.635  1.00  0.00           C
ATOM   2834  O   ARG A 191      23.803  48.217  26.469  1.00  0.00           O
ATOM   2835  N   ALA A 192      24.146  48.746  28.565  1.00  0.00           N
ATOM   2836  H   ALA A 192      23.831  48.663  29.522  1.00  0.00           H
ATOM   2837  CA  ALA A 192      24.820  50.029  28.218  1.00  0.00           C
ATOM   2838  HA  ALA A 192      24.284  50.552  27.429  1.00  0.00           H
ATOM   2839  CB  ALA A 192      24.916  50.821  29.558  1.00  0.00           C
ATOM   2840  HB1 ALA A 192      23.893  51.154  29.780  1.00  0.00           H
ATOM   2841  HB2 ALA A 192      25.286  50.108  30.295  1.00  0.00           H
ATOM   2842  HB3 ALA A 192      25.696  51.577  29.500  1.00  0.00           H
ATOM   2843  C   ALA A 192      26.260  49.740  27.613  1.00  0.00           C
ATOM   2844  O   ALA A 192      26.817  50.472  26.821  1.00  0.00           O
ATOM   2845  N   MET A 193      26.789  48.506  27.894  1.00  0.00           N
ATOM   2846  H   MET A 193      26.420  47.982  28.677  1.00  0.00           H
ATOM   2847  CA  MET A 193      27.963  48.027  27.073  1.00  0.00           C
ATOM   2848  HA  MET A 193      28.813  48.687  27.231  1.00  0.00           H
ATOM   2849  CB  MET A 193      28.390  46.650  27.651  1.00  0.00           C
ATOM   2850  HB1 MET A 193      29.153  46.169  27.034  1.00  0.00           H
ATOM   2851  HB2 MET A 193      27.475  46.067  27.679  1.00  0.00           H
ATOM   2852  CG  MET A 193      28.938  46.739  29.102  1.00  0.00           C
ATOM   2853  HG1 MET A 193      28.074  46.932  29.733  1.00  0.00           H
ATOM   2854  HG2 MET A 193      29.643  47.565  29.139  1.00  0.00           H
ATOM   2855  SD  MET A 193      29.734  45.197  29.571  1.00  0.00           S
ATOM   2856  CE  MET A 193      30.056  45.512  31.299  1.00  0.00           C
ATOM   2857  HE1 MET A 193      30.764  46.350  31.273  1.00  0.00           H
ATOM   2858  HE2 MET A 193      29.218  45.912  31.868  1.00  0.00           H
ATOM   2859  HE3 MET A 193      30.517  44.638  31.750  1.00  0.00           H
ATOM   2860  C   MET A 193      27.541  47.899  25.640  1.00  0.00           C
ATOM   2861  O   MET A 193      28.419  48.157  24.823  1.00  0.00           O
ATOM   2862  N   ALA A 194      26.295  47.500  25.250  1.00  0.00           N
ATOM   2863  H   ALA A 194      25.716  47.091  25.978  1.00  0.00           H
ATOM   2864  CA  ALA A 194      25.995  47.098  23.881  1.00  0.00           C
ATOM   2865  HA  ALA A 194      26.688  46.382  23.442  1.00  0.00           H
ATOM   2866  CB  ALA A 194      24.649  46.282  23.798  1.00  0.00           C
ATOM   2867  HB1 ALA A 194      24.532  45.992  22.753  1.00  0.00           H
ATOM   2868  HB2 ALA A 194      24.794  45.301  24.266  1.00  0.00           H
ATOM   2869  HB3 ALA A 194      23.820  46.820  24.255  1.00  0.00           H
ATOM   2870  C   ALA A 194      25.903  48.240  22.819  1.00  0.00           C
ATOM   2871  O   ALA A 194      26.093  47.961  21.632  1.00  0.00           O
ATOM   2872  N   VAL A 195      25.735  49.491  23.278  1.00  0.00           N
ATOM   2873  H   VAL A 195      25.728  49.651  24.274  1.00  0.00           H
ATOM   2874  CA  VAL A 195      25.720  50.750  22.430  1.00  0.00           C
ATOM   2875  HA  VAL A 195      25.714  50.444  21.389  1.00  0.00           H
ATOM   2876  CB  VAL A 195      24.353  51.547  22.527  1.00  0.00           C
ATOM   2877  HB  VAL A 195      24.461  52.462  21.951  1.00  0.00           H
ATOM   2878  CG1 VAL A 195      23.206  50.665  22.047  1.00  0.00           C
ATOM   2879 1HG1 VAL A 195      23.167  49.803  22.706  1.00  0.00           H
ATOM   2880 2HG1 VAL A 195      22.335  51.330  22.017  1.00  0.00           H
ATOM   2881 3HG1 VAL A 195      23.320  50.377  21.005  1.00  0.00           H
ATOM   2882  CG2 VAL A 195      24.015  52.007  23.976  1.00  0.00           C
ATOM   2883 1HG2 VAL A 195      23.424  51.243  24.477  1.00  0.00           H
ATOM   2884 2HG2 VAL A 195      24.941  52.093  24.541  1.00  0.00           H
ATOM   2885 3HG2 VAL A 195      23.461  52.944  23.928  1.00  0.00           H
ATOM   2886  C   VAL A 195      26.999  51.603  22.546  1.00  0.00           C
ATOM   2887  O   VAL A 195      27.199  52.647  21.908  1.00  0.00           O
ATOM   2888  N   LEU A 196      27.965  51.009  23.265  1.00  0.00           N
ATOM   2889  H   LEU A 196      27.547  50.283  23.815  1.00  0.00           H
ATOM   2890  CA  LEU A 196      29.290  51.478  23.492  1.00  0.00           C
ATOM   2891  HA  LEU A 196      29.410  52.493  23.110  1.00  0.00           H
ATOM   2892  CB  LEU A 196      29.554  51.587  24.985  1.00  0.00           C
ATOM   2893  HB1 LEU A 196      30.613  51.627  25.219  1.00  0.00           H
ATOM   2894  HB2 LEU A 196      29.155  50.670  25.417  1.00  0.00           H
ATOM   2895  CG  LEU A 196      28.798  52.716  25.684  1.00  0.00           C
ATOM   2896  HG  LEU A 196      27.719  52.642  25.543  1.00  0.00           H
ATOM   2897  CD1 LEU A 196      29.099  52.694  27.218  1.00  0.00           C
ATOM   2898 1HD1 LEU A 196      28.287  53.309  27.595  1.00  0.00           H
ATOM   2899 2HD1 LEU A 196      29.055  51.662  27.536  1.00  0.00           H
ATOM   2900 3HD1 LEU A 196      30.106  53.072  27.430  1.00  0.00           H
ATOM   2901  CD2 LEU A 196      29.221  54.129  25.138  1.00  0.00           C
ATOM   2902 1HD2 LEU A 196      28.470  54.803  25.548  1.00  0.00           H
ATOM   2903 2HD2 LEU A 196      30.228  54.289  25.504  1.00  0.00           H
ATOM   2904 3HD2 LEU A 196      29.199  54.190  24.047  1.00  0.00           H
ATOM   2905  C   LEU A 196      30.434  50.570  22.842  1.00  0.00           C
ATOM   2906  O   LEU A 196      31.365  51.146  22.271  1.00  0.00           O
ATOM   2907  N   THR A 197      30.400  49.222  22.803  1.00  0.00           N
ATOM   2908  H   THR A 197      29.696  48.690  23.286  1.00  0.00           H
ATOM   2909  CA  THR A 197      31.179  48.458  21.781  1.00  0.00           C
ATOM   2910  HA  THR A 197      32.065  49.037  21.529  1.00  0.00           H
ATOM   2911  CB  THR A 197      31.697  47.145  22.304  1.00  0.00           C
ATOM   2912  HB  THR A 197      32.419  47.443  23.067  1.00  0.00           H
ATOM   2913  CG2 THR A 197      30.611  46.278  22.910  1.00  0.00           C
ATOM   2914 1HG2 THR A 197      30.011  46.797  23.666  1.00  0.00           H
ATOM   2915 2HG2 THR A 197      29.899  46.020  22.131  1.00  0.00           H
ATOM   2916 3HG2 THR A 197      31.134  45.458  23.408  1.00  0.00           H
ATOM   2917  OG1 THR A 197      32.396  46.290  21.409  1.00  0.00           O
ATOM   2918  HG1 THR A 197      33.161  45.870  21.817  1.00  0.00           H
ATOM   2919  C   THR A 197      30.265  48.242  20.583  1.00  0.00           C
ATOM   2920  O   THR A 197      29.047  47.961  20.681  1.00  0.00           O
ATOM   2921  N   ASP A 198      30.859  48.355  19.386  1.00  0.00           N
ATOM   2922  H   ASP A 198      31.800  48.709  19.502  1.00  0.00           H
ATOM   2923  CA  ASP A 198      30.275  48.126  17.995  1.00  0.00           C
ATOM   2924  HA  ASP A 198      29.406  48.775  17.997  1.00  0.00           H
ATOM   2925  CB  ASP A 198      31.276  48.524  16.888  1.00  0.00           C
ATOM   2926  HB1 ASP A 198      31.738  49.467  17.182  1.00  0.00           H
ATOM   2927  HB2 ASP A 198      30.735  48.609  15.949  1.00  0.00           H
ATOM   2928  CG  ASP A 198      32.400  47.468  16.777  1.00  0.00           C
ATOM   2929  OD1 ASP A 198      33.136  47.287  17.747  1.00  0.00           O
ATOM   2930  OD2 ASP A 198      32.435  46.754  15.765  1.00  0.00           O
ATOM   2931  C   ASP A 198      29.927  46.668  17.757  1.00  0.00           C
ATOM   2932  O   ASP A 198      28.972  46.397  17.024  1.00  0.00           O
ATOM   2933  N   HIS A 199      30.648  45.733  18.421  1.00  0.00           N
ATOM   2934  H   HIS A 199      31.406  45.929  19.049  1.00  0.00           H
ATOM   2935  CA  HIS A 199      30.586  44.299  18.097  1.00  0.00           C
ATOM   2936  HA  HIS A 199      30.197  44.161  17.090  1.00  0.00           H
ATOM   2937  CB  HIS A 199      31.986  43.667  18.111  1.00  0.00           C
ATOM   2938  HB1 HIS A 199      32.438  43.576  19.099  1.00  0.00           H
ATOM   2939  HB2 HIS A 199      32.653  44.262  17.484  1.00  0.00           H
ATOM   2940  CG  HIS A 199      32.100  42.337  17.494  1.00  0.00           C
ATOM   2941  ND1 HIS A 199      32.184  42.153  16.128  1.00  0.00           N
ATOM   2942  CE1 HIS A 199      32.041  40.778  15.903  1.00  0.00           C
ATOM   2943  HE1 HIS A 199      32.021  40.250  14.955  1.00  0.00           H
ATOM   2944  NE2 HIS A 199      31.955  40.165  17.067  1.00  0.00           N
ATOM   2945  HE2 HIS A 199      31.847  39.166  17.180  1.00  0.00           H
ATOM   2946  CD2 HIS A 199      31.983  41.119  18.057  1.00  0.00           C
ATOM   2947  HD2 HIS A 199      31.893  40.956  19.124  1.00  0.00           H
ATOM   2948  C   HIS A 199      29.618  43.545  19.057  1.00  0.00           C
ATOM   2949  O   HIS A 199      29.475  43.839  20.249  1.00  0.00           O
ATOM   2950  N   PRO A 200      28.874  42.545  18.499  1.00  0.00           N
ATOM   2951  CD  PRO A 200      28.788  42.110  17.099  1.00  0.00           C
ATOM   2952  HD1 PRO A 200      29.692  42.246  16.510  1.00  0.00           H
ATOM   2953  HD2 PRO A 200      27.952  42.712  16.732  1.00  0.00           H
ATOM   2954  CG  PRO A 200      28.227  40.729  17.158  1.00  0.00           C
ATOM   2955  HG1 PRO A 200      28.905  39.982  17.568  1.00  0.00           H
ATOM   2956  HG2 PRO A 200      27.779  40.350  16.232  1.00  0.00           H
ATOM   2957  CB  PRO A 200      27.187  40.919  18.283  1.00  0.00           C
ATOM   2958  HB1 PRO A 200      26.924  39.929  18.649  1.00  0.00           H
ATOM   2959  HB2 PRO A 200      26.332  41.457  17.873  1.00  0.00           H
ATOM   2960  CA  PRO A 200      27.911  41.791  19.311  1.00  0.00           C
ATOM   2961  HA  PRO A 200      27.161  42.461  19.735  1.00  0.00           H
ATOM   2962  C   PRO A 200      28.586  40.774  20.267  1.00  0.00           C
ATOM   2963  O   PRO A 200      29.782  40.597  20.243  1.00  0.00           O
ATOM   2964  N   TYR A 201      27.767  40.253  21.115  1.00  0.00           N
ATOM   2965  H   TYR A 201      26.789  40.517  21.005  1.00  0.00           H
ATOM   2966  CA  TYR A 201      28.251  39.398  22.194  1.00  0.00           C
ATOM   2967  HA  TYR A 201      28.953  38.660  21.838  1.00  0.00           H
ATOM   2968  CB  TYR A 201      29.090  40.187  23.190  1.00  0.00           C
ATOM   2969  HB1 TYR A 201      29.976  40.632  22.741  1.00  0.00           H
ATOM   2970  HB2 TYR A 201      29.584  39.574  23.944  1.00  0.00           H
ATOM   2971  CG  TYR A 201      28.397  41.271  23.927  1.00  0.00           C
ATOM   2972  CD1 TYR A 201      27.564  41.006  25.046  1.00  0.00           C
ATOM   2973  HD1 TYR A 201      27.522  40.006  25.440  1.00  0.00           H
ATOM   2974  CE1 TYR A 201      26.763  41.992  25.700  1.00  0.00           C
ATOM   2975  HE1 TYR A 201      26.006  41.724  26.404  1.00  0.00           H
ATOM   2976  CZ  TYR A 201      26.935  43.355  25.285  1.00  0.00           C
ATOM   2977  OH  TYR A 201      26.388  44.394  25.980  1.00  0.00           O
ATOM   2978  HH  TYR A 201      25.904  44.159  26.785  1.00  0.00           H
ATOM   2979  CE2 TYR A 201      27.825  43.622  24.227  1.00  0.00           C
ATOM   2980  HE2 TYR A 201      28.053  44.661  24.045  1.00  0.00           H
ATOM   2981  CD2 TYR A 201      28.441  42.621  23.463  1.00  0.00           C
ATOM   2982  HD2 TYR A 201      29.094  42.980  22.675  1.00  0.00           H
ATOM   2983  C   TYR A 201      27.092  38.622  22.931  1.00  0.00           C
ATOM   2984  O   TYR A 201      25.945  39.048  22.833  1.00  0.00           O
ATOM   2985  N   ALA A 202      27.401  37.505  23.647  1.00  0.00           N
ATOM   2986  H   ALA A 202      28.372  37.251  23.693  1.00  0.00           H
ATOM   2987  CA  ALA A 202      26.472  36.660  24.409  1.00  0.00           C
ATOM   2988  HA  ALA A 202      25.478  36.717  23.961  1.00  0.00           H
ATOM   2989  CB  ALA A 202      27.011  35.229  24.274  1.00  0.00           C
ATOM   2990  HB1 ALA A 202      26.432  34.603  24.951  1.00  0.00           H
ATOM   2991  HB2 ALA A 202      26.946  34.909  23.236  1.00  0.00           H
ATOM   2992  HB3 ALA A 202      28.035  35.169  24.640  1.00  0.00           H
ATOM   2993  C   ALA A 202      26.333  37.150  25.884  1.00  0.00           C
ATOM   2994  O   ALA A 202      27.268  37.811  26.441  1.00  0.00           O
ATOM   2995  N   SER A 203      25.118  37.101  26.475  1.00  0.00           N
ATOM   2996  H   SER A 203      24.433  36.575  25.938  1.00  0.00           H
ATOM   2997  CA  SER A 203      24.863  37.477  27.884  1.00  0.00           C
ATOM   2998  HA  SER A 203      25.750  37.748  28.462  1.00  0.00           H
ATOM   2999  CB  SER A 203      24.057  38.849  27.932  1.00  0.00           C
ATOM   3000  HB1 SER A 203      24.281  39.328  28.888  1.00  0.00           H
ATOM   3001  HB2 SER A 203      22.995  38.575  27.930  1.00  0.00           H
ATOM   3002  OG  SER A 203      24.305  39.800  26.917  1.00  0.00           O
ATOM   3003  HG  SER A 203      23.876  39.447  26.132  1.00  0.00           H
ATOM   3004  C   SER A 203      24.150  36.495  28.805  1.00  0.00           C
ATOM   3005  O   SER A 203      23.340  35.725  28.392  1.00  0.00           O
ATOM   3006  N   LEU A 204      24.530  36.403  30.096  1.00  0.00           N
ATOM   3007  H   LEU A 204      25.318  37.000  30.337  1.00  0.00           H
ATOM   3008  CA  LEU A 204      23.888  35.688  31.248  1.00  0.00           C
ATOM   3009  HA  LEU A 204      23.074  35.086  30.865  1.00  0.00           H
ATOM   3010  CB  LEU A 204      24.806  34.693  31.924  1.00  0.00           C
ATOM   3011  HB1 LEU A 204      24.321  34.387  32.855  1.00  0.00           H
ATOM   3012  HB2 LEU A 204      25.703  35.207  32.281  1.00  0.00           H
ATOM   3013  CG  LEU A 204      25.048  33.341  31.168  1.00  0.00           C
ATOM   3014  HG  LEU A 204      24.065  33.026  30.828  1.00  0.00           H
ATOM   3015  CD1 LEU A 204      26.083  33.443  30.022  1.00  0.00           C
ATOM   3016 1HD1 LEU A 204      25.793  34.151  29.240  1.00  0.00           H
ATOM   3017 2HD1 LEU A 204      27.017  33.858  30.415  1.00  0.00           H
ATOM   3018 3HD1 LEU A 204      26.245  32.493  29.516  1.00  0.00           H
ATOM   3019  CD2 LEU A 204      25.509  32.267  32.120  1.00  0.00           C
ATOM   3020 1HD2 LEU A 204      26.540  32.519  32.389  1.00  0.00           H
ATOM   3021 2HD2 LEU A 204      24.902  32.325  33.022  1.00  0.00           H
ATOM   3022 3HD2 LEU A 204      25.456  31.276  31.681  1.00  0.00           H
ATOM   3023  C   LEU A 204      23.244  36.596  32.257  1.00  0.00           C
ATOM   3024  O   LEU A 204      23.761  37.686  32.492  1.00  0.00           O
ATOM   3025  N   THR A 205      22.132  36.173  32.785  1.00  0.00           N
ATOM   3026  H   THR A 205      21.711  35.395  32.305  1.00  0.00           H
ATOM   3027  CA  THR A 205      21.523  36.876  33.975  1.00  0.00           C
ATOM   3028  HA  THR A 205      22.169  37.690  34.311  1.00  0.00           H
ATOM   3029  CB  THR A 205      20.272  37.579  33.643  1.00  0.00           C
ATOM   3030  HB  THR A 205      19.605  36.883  33.150  1.00  0.00           H
ATOM   3031  CG2 THR A 205      19.502  38.346  34.770  1.00  0.00           C
ATOM   3032 1HG2 THR A 205      20.203  38.757  35.494  1.00  0.00           H
ATOM   3033 2HG2 THR A 205      18.856  39.143  34.412  1.00  0.00           H
ATOM   3034 3HG2 THR A 205      18.766  37.735  35.295  1.00  0.00           H
ATOM   3035  OG1 THR A 205      20.559  38.585  32.794  1.00  0.00           O
ATOM   3036  HG1 THR A 205      19.720  38.838  32.392  1.00  0.00           H
ATOM   3037  C   THR A 205      21.402  35.914  35.120  1.00  0.00           C
ATOM   3038  O   THR A 205      20.736  34.896  34.891  1.00  0.00           O
ATOM   3039  N   LEU A 206      21.994  36.267  36.269  1.00  0.00           N
ATOM   3040  H   LEU A 206      22.427  37.174  36.240  1.00  0.00           H
ATOM   3041  CA  LEU A 206      22.051  35.374  37.415  1.00  0.00           C
ATOM   3042  HA  LEU A 206      21.824  34.400  36.980  1.00  0.00           H
ATOM   3043  CB  LEU A 206      23.520  35.401  38.002  1.00  0.00           C
ATOM   3044  HB1 LEU A 206      23.502  34.765  38.886  1.00  0.00           H
ATOM   3045  HB2 LEU A 206      23.637  36.405  38.394  1.00  0.00           H
ATOM   3046  CG  LEU A 206      24.714  35.344  37.023  1.00  0.00           C
ATOM   3047  HG  LEU A 206      24.547  35.911  36.101  1.00  0.00           H
ATOM   3048  CD1 LEU A 206      26.076  35.782  37.596  1.00  0.00           C
ATOM   3049 1HD1 LEU A 206      25.958  36.792  38.003  1.00  0.00           H
ATOM   3050 2HD1 LEU A 206      26.309  35.056  38.372  1.00  0.00           H
ATOM   3051 3HD1 LEU A 206      26.818  35.863  36.797  1.00  0.00           H
ATOM   3052  CD2 LEU A 206      24.908  33.856  36.632  1.00  0.00           C
ATOM   3053 1HD2 LEU A 206      25.846  33.806  36.075  1.00  0.00           H
ATOM   3054 2HD2 LEU A 206      25.100  33.200  37.489  1.00  0.00           H
ATOM   3055 3HD2 LEU A 206      24.120  33.462  35.980  1.00  0.00           H
ATOM   3056  C   LEU A 206      21.103  35.833  38.556  1.00  0.00           C
ATOM   3057  O   LEU A 206      20.914  37.009  38.829  1.00  0.00           O
ATOM   3058  N   PRO A 207      20.508  34.880  39.368  1.00  0.00           N
ATOM   3059  CD  PRO A 207      20.438  33.376  39.134  1.00  0.00           C
ATOM   3060  HD1 PRO A 207      21.364  32.880  39.438  1.00  0.00           H
ATOM   3061  HD2 PRO A 207      20.323  33.078  38.094  1.00  0.00           H
ATOM   3062  CG  PRO A 207      19.208  32.942  39.820  1.00  0.00           C
ATOM   3063  HG1 PRO A 207      19.286  31.911  40.169  1.00  0.00           H
ATOM   3064  HG2 PRO A 207      18.313  33.103  39.221  1.00  0.00           H
ATOM   3065  CB  PRO A 207      19.265  33.821  41.061  1.00  0.00           C
ATOM   3066  HB1 PRO A 207      19.980  33.368  41.748  1.00  0.00           H
ATOM   3067  HB2 PRO A 207      18.287  33.855  41.546  1.00  0.00           H
ATOM   3068  CA  PRO A 207      19.689  35.175  40.579  1.00  0.00           C
ATOM   3069  HA  PRO A 207      18.768  35.703  40.329  1.00  0.00           H
ATOM   3070  C   PRO A 207      20.361  36.024  41.674  1.00  0.00           C
ATOM   3071  O   PRO A 207      19.647  36.621  42.475  1.00  0.00           O
ATOM   3072  N   ASP A 208      21.621  35.846  41.953  1.00  0.00           N
ATOM   3073  H   ASP A 208      22.191  35.223  41.402  1.00  0.00           H
ATOM   3074  CA  ASP A 208      22.381  36.615  42.950  1.00  0.00           C
ATOM   3075  HA  ASP A 208      21.724  37.343  43.414  1.00  0.00           H
ATOM   3076  CB  ASP A 208      22.977  35.652  43.996  1.00  0.00           C
ATOM   3077  HB1 ASP A 208      23.228  36.157  44.923  1.00  0.00           H
ATOM   3078  HB2 ASP A 208      23.831  35.222  43.469  1.00  0.00           H
ATOM   3079  CG  ASP A 208      22.027  34.475  44.345  1.00  0.00           C
ATOM   3080  OD1 ASP A 208      22.345  33.326  43.852  1.00  0.00           O
ATOM   3081  OD2 ASP A 208      20.995  34.650  45.021  1.00  0.00           O
ATOM   3082  C   ASP A 208      23.455  37.463  42.212  1.00  0.00           C
ATOM   3083  O   ASP A 208      24.310  36.939  41.456  1.00  0.00           O
ATOM   3084  N   ASP A 209      23.495  38.765  42.332  1.00  0.00           N
ATOM   3085  H   ASP A 209      22.781  39.216  42.874  1.00  0.00           H
ATOM   3086  CA  ASP A 209      24.450  39.582  41.614  1.00  0.00           C
ATOM   3087  HA  ASP A 209      24.368  39.247  40.578  1.00  0.00           H
ATOM   3088  CB  ASP A 209      24.124  41.054  41.600  1.00  0.00           C
ATOM   3089  HB1 ASP A 209      24.667  41.304  40.688  1.00  0.00           H
ATOM   3090  HB2 ASP A 209      24.626  41.608  42.395  1.00  0.00           H
ATOM   3091  CG  ASP A 209      22.617  41.499  41.468  1.00  0.00           C
ATOM   3092  OD1 ASP A 209      22.388  42.654  41.889  1.00  0.00           O
ATOM   3093  OD2 ASP A 209      21.710  40.715  41.117  1.00  0.00           O
ATOM   3094  C   ASP A 209      25.946  39.305  42.049  1.00  0.00           C
ATOM   3095  O   ASP A 209      26.831  39.440  41.238  1.00  0.00           O
ATOM   3096  N   ALA A 210      26.134  38.665  43.207  1.00  0.00           N
ATOM   3097  H   ALA A 210      25.259  38.449  43.660  1.00  0.00           H
ATOM   3098  CA  ALA A 210      27.434  38.271  43.856  1.00  0.00           C
ATOM   3099  HA  ALA A 210      28.039  39.157  44.066  1.00  0.00           H
ATOM   3100  CB  ALA A 210      27.148  37.764  45.214  1.00  0.00           C
ATOM   3101  HB1 ALA A 210      26.720  38.542  45.851  1.00  0.00           H
ATOM   3102  HB2 ALA A 210      26.401  36.967  45.186  1.00  0.00           H
ATOM   3103  HB3 ALA A 210      28.094  37.568  45.730  1.00  0.00           H
ATOM   3104  C   ALA A 210      28.136  37.182  42.940  1.00  0.00           C
ATOM   3105  O   ALA A 210      29.354  37.151  42.871  1.00  0.00           O
ATOM   3106  N   ALA A 211      27.406  36.314  42.253  1.00  0.00           N
ATOM   3107  H   ALA A 211      26.405  36.435  42.195  1.00  0.00           H
ATOM   3108  CA  ALA A 211      28.043  35.372  41.315  1.00  0.00           C
ATOM   3109  HA  ALA A 211      28.947  34.989  41.787  1.00  0.00           H
ATOM   3110  CB  ALA A 211      27.216  34.122  41.102  1.00  0.00           C
ATOM   3111  HB1 ALA A 211      27.780  33.442  40.474  1.00  0.00           H
ATOM   3112  HB2 ALA A 211      26.984  33.614  42.039  1.00  0.00           H
ATOM   3113  HB3 ALA A 211      26.251  34.443  40.692  1.00  0.00           H
ATOM   3114  C   ALA A 211      28.513  35.969  39.949  1.00  0.00           C
ATOM   3115  O   ALA A 211      29.270  35.313  39.211  1.00  0.00           O
ATOM   3116  N   ALA A 212      28.323  37.292  39.689  1.00  0.00           N
ATOM   3117  H   ALA A 212      27.715  37.812  40.305  1.00  0.00           H
ATOM   3118  CA  ALA A 212      28.963  38.061  38.591  1.00  0.00           C
ATOM   3119  HA  ALA A 212      28.977  37.356  37.752  1.00  0.00           H
ATOM   3120  CB  ALA A 212      28.201  39.328  38.222  1.00  0.00           C
ATOM   3121  HB1 ALA A 212      28.407  39.679  37.207  1.00  0.00           H
ATOM   3122  HB2 ALA A 212      27.151  39.036  38.162  1.00  0.00           H
ATOM   3123  HB3 ALA A 212      28.286  40.115  38.976  1.00  0.00           H
ATOM   3124  C   ALA A 212      30.414  38.222  38.946  1.00  0.00           C
ATOM   3125  O   ALA A 212      31.228  38.468  38.073  1.00  0.00           O
ATOM   3126  N   ASP A 213      30.833  37.978  40.220  1.00  0.00           N
ATOM   3127  H   ASP A 213      30.145  37.664  40.896  1.00  0.00           H
ATOM   3128  CA  ASP A 213      32.245  37.986  40.698  1.00  0.00           C
ATOM   3129  HA  ASP A 213      32.741  38.835  40.246  1.00  0.00           H
ATOM   3130  CB  ASP A 213      32.325  38.232  42.225  1.00  0.00           C
ATOM   3131  HB1 ASP A 213      31.850  37.373  42.712  1.00  0.00           H
ATOM   3132  HB2 ASP A 213      31.889  39.182  42.523  1.00  0.00           H
ATOM   3133  CG  ASP A 213      33.758  38.091  42.761  1.00  0.00           C
ATOM   3134  OD1 ASP A 213      34.722  37.846  42.033  1.00  0.00           O
ATOM   3135  OD2 ASP A 213      33.949  38.465  43.943  1.00  0.00           O
ATOM   3136  C   ASP A 213      32.823  36.606  40.239  1.00  0.00           C
ATOM   3137  O   ASP A 213      32.609  35.567  40.894  1.00  0.00           O
ATOM   3138  N   CYS A 214      33.469  36.474  39.086  1.00  0.00           N
ATOM   3139  H   CYS A 214      33.550  37.326  38.557  1.00  0.00           H
ATOM   3140  CA  CYS A 214      34.029  35.257  38.403  1.00  0.00           C
ATOM   3141  HA  CYS A 214      34.268  34.489  39.145  1.00  0.00           H
ATOM   3142  CB  CYS A 214      32.864  34.641  37.591  1.00  0.00           C
ATOM   3143  HB1 CYS A 214      32.209  34.315  38.397  1.00  0.00           H
ATOM   3144  HB2 CYS A 214      33.289  33.730  37.180  1.00  0.00           H
ATOM   3145  SG  CYS A 214      32.167  35.695  36.336  1.00  0.00           S
ATOM   3146  HG  CYS A 214      31.704  36.612  37.193  1.00  0.00           H
ATOM   3147  C   CYS A 214      35.240  35.678  37.534  1.00  0.00           C
ATOM   3148  O   CYS A 214      35.411  36.868  37.251  1.00  0.00           O
ATOM   3149  N   LEU A 215      36.077  34.723  37.252  1.00  0.00           N
ATOM   3150  H   LEU A 215      35.873  33.747  37.409  1.00  0.00           H
ATOM   3151  CA  LEU A 215      37.508  34.981  36.786  1.00  0.00           C
ATOM   3152  HA  LEU A 215      37.595  36.016  36.455  1.00  0.00           H
ATOM   3153  CB  LEU A 215      38.346  35.028  38.116  1.00  0.00           C
ATOM   3154  HB1 LEU A 215      38.100  34.166  38.744  1.00  0.00           H
ATOM   3155  HB2 LEU A 215      38.018  35.931  38.637  1.00  0.00           H
ATOM   3156  CG  LEU A 215      39.822  35.050  37.836  1.00  0.00           C
ATOM   3157  HG  LEU A 215      40.163  34.195  37.249  1.00  0.00           H
ATOM   3158  CD1 LEU A 215      40.250  36.347  37.085  1.00  0.00           C
ATOM   3159 1HD1 LEU A 215      41.332  36.344  37.128  1.00  0.00           H
ATOM   3160 2HD1 LEU A 215      39.785  36.472  36.099  1.00  0.00           H
ATOM   3161 3HD1 LEU A 215      39.912  37.243  37.618  1.00  0.00           H
ATOM   3162  CD2 LEU A 215      40.592  34.907  39.174  1.00  0.00           C
ATOM   3163 1HD2 LEU A 215      40.312  35.606  39.957  1.00  0.00           H
ATOM   3164 2HD2 LEU A 215      40.680  33.896  39.573  1.00  0.00           H
ATOM   3165 3HD2 LEU A 215      41.652  35.100  39.033  1.00  0.00           H
ATOM   3166  C   LEU A 215      38.046  34.056  35.735  1.00  0.00           C
ATOM   3167  O   LEU A 215      38.240  32.823  35.985  1.00  0.00           O
ATOM   3168  N   PHE A 216      38.421  34.597  34.543  1.00  0.00           N
ATOM   3169  H   PHE A 216      38.074  35.527  34.346  1.00  0.00           H
ATOM   3170  CA  PHE A 216      39.111  33.856  33.497  1.00  0.00           C
ATOM   3171  HA  PHE A 216      38.541  32.945  33.331  1.00  0.00           H
ATOM   3172  CB  PHE A 216      39.083  34.671  32.202  1.00  0.00           C
ATOM   3173  HB1 PHE A 216      39.309  35.721  32.416  1.00  0.00           H
ATOM   3174  HB2 PHE A 216      38.011  34.703  31.975  1.00  0.00           H
ATOM   3175  CG  PHE A 216      40.020  34.271  31.086  1.00  0.00           C
ATOM   3176  CD1 PHE A 216      39.545  33.394  30.102  1.00  0.00           C
ATOM   3177  HD1 PHE A 216      38.498  33.139  30.105  1.00  0.00           H
ATOM   3178  CE1 PHE A 216      40.458  32.803  29.200  1.00  0.00           C
ATOM   3179  HE1 PHE A 216      40.132  32.068  28.483  1.00  0.00           H
ATOM   3180  CZ  PHE A 216      41.773  33.158  29.251  1.00  0.00           C
ATOM   3181  HZ  PHE A 216      42.456  32.551  28.676  1.00  0.00           H
ATOM   3182  CE2 PHE A 216      42.202  34.086  30.221  1.00  0.00           C
ATOM   3183  HE2 PHE A 216      43.209  34.461  30.240  1.00  0.00           H
ATOM   3184  CD2 PHE A 216      41.370  34.696  31.100  1.00  0.00           C
ATOM   3185  HD2 PHE A 216      41.636  35.360  31.905  1.00  0.00           H
ATOM   3186  C   PHE A 216      40.600  33.474  33.811  1.00  0.00           C
ATOM   3187  O   PHE A 216      41.343  34.206  34.478  1.00  0.00           O
ATOM   3188  N   LEU A 217      41.000  32.267  33.323  1.00  0.00           N
ATOM   3189  H   LEU A 217      40.291  31.611  33.005  1.00  0.00           H
ATOM   3190  CA  LEU A 217      42.348  31.788  33.361  1.00  0.00           C
ATOM   3191  HA  LEU A 217      42.923  32.686  33.523  1.00  0.00           H
ATOM   3192  CB  LEU A 217      42.482  30.734  34.562  1.00  0.00           C
ATOM   3193  HB1 LEU A 217      42.373  29.767  34.085  1.00  0.00           H
ATOM   3194  HB2 LEU A 217      41.643  30.977  35.208  1.00  0.00           H
ATOM   3195  CG  LEU A 217      43.804  30.941  35.411  1.00  0.00           C
ATOM   3196  HG  LEU A 217      44.671  31.167  34.791  1.00  0.00           H
ATOM   3197  CD1 LEU A 217      43.656  31.935  36.553  1.00  0.00           C
ATOM   3198 1HD1 LEU A 217      44.618  32.067  37.036  1.00  0.00           H
ATOM   3199 2HD1 LEU A 217      43.183  32.880  36.315  1.00  0.00           H
ATOM   3200 3HD1 LEU A 217      42.963  31.577  37.318  1.00  0.00           H
ATOM   3201  CD2 LEU A 217      44.155  29.635  36.002  1.00  0.00           C
ATOM   3202 1HD2 LEU A 217      44.337  28.869  35.249  1.00  0.00           H
ATOM   3203 2HD2 LEU A 217      45.077  29.767  36.566  1.00  0.00           H
ATOM   3204 3HD2 LEU A 217      43.330  29.330  36.650  1.00  0.00           H
ATOM   3205  C   LEU A 217      42.882  31.152  32.073  1.00  0.00           C
ATOM   3206  O   LEU A 217      42.222  30.304  31.474  1.00  0.00           O
ATOM   3207  N   ARG A 218      44.110  31.446  31.743  1.00  0.00           N
ATOM   3208  H   ARG A 218      44.554  32.222  32.207  1.00  0.00           H
ATOM   3209  CA  ARG A 218      44.865  30.646  30.857  1.00  0.00           C
ATOM   3210  HA  ARG A 218      44.309  30.576  29.922  1.00  0.00           H
ATOM   3211  CB  ARG A 218      46.270  31.265  30.458  1.00  0.00           C
ATOM   3212  HB1 ARG A 218      46.936  30.469  30.120  1.00  0.00           H
ATOM   3213  HB2 ARG A 218      46.718  31.610  31.389  1.00  0.00           H
ATOM   3214  CG  ARG A 218      46.211  32.411  29.575  1.00  0.00           C
ATOM   3215  HG1 ARG A 218      45.279  32.926  29.787  1.00  0.00           H
ATOM   3216  HG2 ARG A 218      46.239  32.137  28.514  1.00  0.00           H
ATOM   3217  CD  ARG A 218      47.345  33.456  29.786  1.00  0.00           C
ATOM   3218  HD1 ARG A 218      48.246  32.875  29.576  1.00  0.00           H
ATOM   3219  HD2 ARG A 218      47.288  33.766  30.821  1.00  0.00           H
ATOM   3220  NE  ARG A 218      47.340  34.584  28.846  1.00  0.00           N
ATOM   3221  HE  ARG A 218      46.921  35.420  29.228  1.00  0.00           H
ATOM   3222  CZ  ARG A 218      47.537  34.542  27.577  1.00  0.00           C
ATOM   3223  NH1 ARG A 218      47.320  35.664  26.974  1.00  0.00           N
ATOM   3224 1HH1 ARG A 218      47.334  36.590  27.378  1.00  0.00           H
ATOM   3225 2HH1 ARG A 218      47.189  35.602  25.985  1.00  0.00           H
ATOM   3226  NH2 ARG A 218      47.980  33.483  26.935  1.00  0.00           N
ATOM   3227 1HH2 ARG A 218      48.182  32.618  27.417  1.00  0.00           H
ATOM   3228 2HH2 ARG A 218      48.181  33.604  25.952  1.00  0.00           H
ATOM   3229  C   ARG A 218      44.879  29.146  31.320  1.00  0.00           C
ATOM   3230  O   ARG A 218      44.660  28.821  32.491  1.00  0.00           O
ATOM   3231  N   PRO A 219      45.313  28.221  30.356  1.00  0.00           N
ATOM   3232  CD  PRO A 219      45.318  28.330  28.858  1.00  0.00           C
ATOM   3233  HD1 PRO A 219      46.322  28.543  28.486  1.00  0.00           H
ATOM   3234  HD2 PRO A 219      44.603  29.094  28.556  1.00  0.00           H
ATOM   3235  CG  PRO A 219      44.900  26.901  28.496  1.00  0.00           C
ATOM   3236  HG1 PRO A 219      45.131  26.785  27.433  1.00  0.00           H
ATOM   3237  HG2 PRO A 219      43.829  26.759  28.689  1.00  0.00           H
ATOM   3238  CB  PRO A 219      45.524  25.968  29.478  1.00  0.00           C
ATOM   3239  HB1 PRO A 219      46.540  25.711  29.205  1.00  0.00           H
ATOM   3240  HB2 PRO A 219      44.982  25.036  29.616  1.00  0.00           H
ATOM   3241  CA  PRO A 219      45.465  26.770  30.761  1.00  0.00           C
ATOM   3242  HA  PRO A 219      44.583  26.390  31.282  1.00  0.00           H
ATOM   3243  C   PRO A 219      46.709  26.489  31.614  1.00  0.00           C
ATOM   3244  O   PRO A 219      47.625  27.265  31.593  1.00  0.00           O
ATOM   3245  N   GLY A 220      46.823  25.407  32.377  1.00  0.00           N
ATOM   3246  H   GLY A 220      46.024  24.801  32.481  1.00  0.00           H
ATOM   3247  CA  GLY A 220      48.111  24.871  32.864  1.00  0.00           C
ATOM   3248  HA1 GLY A 220      47.854  24.379  33.798  1.00  0.00           H
ATOM   3249  HA2 GLY A 220      48.760  25.707  33.111  1.00  0.00           H
ATOM   3250  C   GLY A 220      48.847  23.811  32.046  1.00  0.00           C
ATOM   3251  O   GLY A 220      50.039  23.560  32.183  1.00  0.00           O
ATOM   3252  N   LEU A 221      48.046  23.157  31.187  1.00  0.00           N
ATOM   3253  H   LEU A 221      47.081  23.248  31.476  1.00  0.00           H
ATOM   3254  CA  LEU A 221      48.405  21.885  30.479  1.00  0.00           C
ATOM   3255  HA  LEU A 221      49.468  21.784  30.692  1.00  0.00           H
ATOM   3256  CB  LEU A 221      47.653  20.733  31.074  1.00  0.00           C
ATOM   3257  HB1 LEU A 221      47.630  19.847  30.430  1.00  0.00           H
ATOM   3258  HB2 LEU A 221      46.617  21.047  31.164  1.00  0.00           H
ATOM   3259  CG  LEU A 221      48.196  20.186  32.381  1.00  0.00           C
ATOM   3260  HG  LEU A 221      48.622  20.968  33.010  1.00  0.00           H
ATOM   3261  CD1 LEU A 221      46.983  19.569  33.049  1.00  0.00           C
ATOM   3262 1HD1 LEU A 221      46.292  20.380  33.280  1.00  0.00           H
ATOM   3263 2HD1 LEU A 221      46.435  18.826  32.461  1.00  0.00           H
ATOM   3264 3HD1 LEU A 221      47.290  19.035  33.944  1.00  0.00           H
ATOM   3265  CD2 LEU A 221      49.263  19.129  32.210  1.00  0.00           C
ATOM   3266 1HD2 LEU A 221      49.929  19.042  33.068  1.00  0.00           H
ATOM   3267 2HD2 LEU A 221      48.965  18.113  31.983  1.00  0.00           H
ATOM   3268 3HD2 LEU A 221      49.885  19.529  31.405  1.00  0.00           H
ATOM   3269  C   LEU A 221      48.119  22.074  29.004  1.00  0.00           C
ATOM   3270  O   LEU A 221      47.246  22.849  28.564  1.00  0.00           O
ATOM   3271  N   PRO A 222      48.941  21.460  28.124  1.00  0.00           N
ATOM   3272  CD  PRO A 222      50.007  20.525  28.316  1.00  0.00           C
ATOM   3273  HD1 PRO A 222      49.661  19.497  28.278  1.00  0.00           H
ATOM   3274  HD2 PRO A 222      50.585  20.773  29.203  1.00  0.00           H
ATOM   3275  CG  PRO A 222      50.914  20.741  27.138  1.00  0.00           C
ATOM   3276  HG1 PRO A 222      51.421  19.782  27.001  1.00  0.00           H
ATOM   3277  HG2 PRO A 222      51.652  21.525  27.296  1.00  0.00           H
ATOM   3278  CB  PRO A 222      50.012  21.087  25.951  1.00  0.00           C
ATOM   3279  HB1 PRO A 222      49.770  20.218  25.334  1.00  0.00           H
ATOM   3280  HB2 PRO A 222      50.466  21.879  25.355  1.00  0.00           H
ATOM   3281  CA  PRO A 222      48.776  21.680  26.711  1.00  0.00           C
ATOM   3282  HA  PRO A 222      48.786  22.748  26.515  1.00  0.00           H
ATOM   3283  C   PRO A 222      47.544  21.025  26.153  1.00  0.00           C
ATOM   3284  O   PRO A 222      47.139  19.965  26.586  1.00  0.00           O
ATOM   3285  N   GLY A 223      46.887  21.613  25.117  1.00  0.00           N
ATOM   3286  H   GLY A 223      47.447  22.384  24.788  1.00  0.00           H
ATOM   3287  CA  GLY A 223      45.717  21.228  24.362  1.00  0.00           C
ATOM   3288  HA1 GLY A 223      45.793  20.185  24.062  1.00  0.00           H
ATOM   3289  HA2 GLY A 223      45.611  21.935  23.536  1.00  0.00           H
ATOM   3290  C   GLY A 223      44.350  21.269  25.120  1.00  0.00           C
ATOM   3291  O   GLY A 223      43.353  21.040  24.458  1.00  0.00           O
ATOM   3292  N   VAL A 224      44.391  21.537  26.454  1.00  0.00           N
ATOM   3293  H   VAL A 224      45.229  21.831  26.927  1.00  0.00           H
ATOM   3294  CA  VAL A 224      43.106  21.663  27.180  1.00  0.00           C
ATOM   3295  HA  VAL A 224      42.418  21.073  26.572  1.00  0.00           H
ATOM   3296  CB  VAL A 224      43.191  21.112  28.646  1.00  0.00           C
ATOM   3297  HB  VAL A 224      42.310  21.496  29.166  1.00  0.00           H
ATOM   3298  CG1 VAL A 224      43.199  19.631  28.707  1.00  0.00           C
ATOM   3299 1HG1 VAL A 224      43.200  19.350  29.753  1.00  0.00           H
ATOM   3300 2HG1 VAL A 224      42.343  19.158  28.237  1.00  0.00           H
ATOM   3301 3HG1 VAL A 224      44.011  19.185  28.131  1.00  0.00           H
ATOM   3302  CG2 VAL A 224      44.479  21.512  29.436  1.00  0.00           C
ATOM   3303 1HG2 VAL A 224      44.494  22.599  29.439  1.00  0.00           H
ATOM   3304 2HG2 VAL A 224      44.349  21.275  30.494  1.00  0.00           H
ATOM   3305 3HG2 VAL A 224      45.355  21.066  28.957  1.00  0.00           H
ATOM   3306  C   VAL A 224      42.569  23.099  27.175  1.00  0.00           C
ATOM   3307  O   VAL A 224      43.281  24.008  26.794  1.00  0.00           O
ATOM   3308  N   PRO A 225      41.277  23.302  27.540  1.00  0.00           N
ATOM   3309  CD  PRO A 225      40.214  22.299  27.831  1.00  0.00           C
ATOM   3310  HD1 PRO A 225      40.028  22.077  28.879  1.00  0.00           H
ATOM   3311  HD2 PRO A 225      40.269  21.379  27.259  1.00  0.00           H
ATOM   3312  CG  PRO A 225      38.930  22.884  27.160  1.00  0.00           C
ATOM   3313  HG1 PRO A 225      38.042  22.493  27.662  1.00  0.00           H
ATOM   3314  HG2 PRO A 225      38.963  22.627  26.104  1.00  0.00           H
ATOM   3315  CB  PRO A 225      39.143  24.333  27.504  1.00  0.00           C
ATOM   3316  HB1 PRO A 225      38.759  24.591  28.492  1.00  0.00           H
ATOM   3317  HB2 PRO A 225      38.540  24.958  26.842  1.00  0.00           H
ATOM   3318  CA  PRO A 225      40.640  24.570  27.387  1.00  0.00           C
ATOM   3319  HA  PRO A 225      40.898  24.947  26.395  1.00  0.00           H
ATOM   3320  C   PRO A 225      41.062  25.620  28.557  1.00  0.00           C
ATOM   3321  O   PRO A 225      41.471  25.205  29.638  1.00  0.00           O
ATOM   3322  N   PRO A 226      40.959  26.961  28.312  1.00  0.00           N
ATOM   3323  CD  PRO A 226      40.544  27.599  27.129  1.00  0.00           C
ATOM   3324  HD1 PRO A 226      39.675  27.173  26.645  1.00  0.00           H
ATOM   3325  HD2 PRO A 226      41.408  27.777  26.487  1.00  0.00           H
ATOM   3326  CG  PRO A 226      40.161  28.982  27.524  1.00  0.00           C
ATOM   3327  HG1 PRO A 226      39.079  28.969  27.638  1.00  0.00           H
ATOM   3328  HG2 PRO A 226      40.336  29.693  26.723  1.00  0.00           H
ATOM   3329  CB  PRO A 226      40.777  29.356  28.783  1.00  0.00           C
ATOM   3330  HB1 PRO A 226      40.202  29.983  29.468  1.00  0.00           H
ATOM   3331  HB2 PRO A 226      41.759  29.792  28.650  1.00  0.00           H
ATOM   3332  CA  PRO A 226      41.021  27.935  29.426  1.00  0.00           C
ATOM   3333  HA  PRO A 226      41.956  27.995  29.984  1.00  0.00           H
ATOM   3334  C   PRO A 226      39.755  27.696  30.373  1.00  0.00           C
ATOM   3335  O   PRO A 226      38.812  26.990  30.031  1.00  0.00           O
ATOM   3336  N   PHE A 227      39.863  28.253  31.604  1.00  0.00           N
ATOM   3337  H   PHE A 227      40.644  28.892  31.673  1.00  0.00           H
ATOM   3338  CA  PHE A 227      39.074  28.084  32.812  1.00  0.00           C
ATOM   3339  HA  PHE A 227      38.289  27.372  32.595  1.00  0.00           H
ATOM   3340  CB  PHE A 227      39.860  27.550  34.073  1.00  0.00           C
ATOM   3341  HB1 PHE A 227      39.136  27.442  34.879  1.00  0.00           H
ATOM   3342  HB2 PHE A 227      40.578  28.320  34.359  1.00  0.00           H
ATOM   3343  CG  PHE A 227      40.695  26.302  33.982  1.00  0.00           C
ATOM   3344  CD1 PHE A 227      40.310  25.094  34.562  1.00  0.00           C
ATOM   3345  HD1 PHE A 227      39.378  25.061  35.115  1.00  0.00           H
ATOM   3346  CE1 PHE A 227      41.106  24.010  34.654  1.00  0.00           C
ATOM   3347  HE1 PHE A 227      40.745  23.080  35.068  1.00  0.00           H
ATOM   3348  CZ  PHE A 227      42.452  24.113  34.266  1.00  0.00           C
ATOM   3349  HZ  PHE A 227      43.076  23.262  34.496  1.00  0.00           H
ATOM   3350  CE2 PHE A 227      42.864  25.269  33.581  1.00  0.00           C
ATOM   3351  HE2 PHE A 227      43.874  25.415  33.256  1.00  0.00           H
ATOM   3352  CD2 PHE A 227      42.007  26.365  33.433  1.00  0.00           C
ATOM   3353  HD2 PHE A 227      42.397  27.230  32.933  1.00  0.00           H
ATOM   3354  C   PHE A 227      38.260  29.312  33.171  1.00  0.00           C
ATOM   3355  O   PHE A 227      38.722  30.390  32.951  1.00  0.00           O
ATOM   3356  N   LEU A 228      37.173  29.095  33.844  1.00  0.00           N
ATOM   3357  H   LEU A 228      36.838  28.143  33.977  1.00  0.00           H
ATOM   3358  CA  LEU A 228      36.345  30.143  34.473  1.00  0.00           C
ATOM   3359  HA  LEU A 228      36.932  31.060  34.456  1.00  0.00           H
ATOM   3360  CB  LEU A 228      35.079  30.369  33.698  1.00  0.00           C
ATOM   3361  HB1 LEU A 228      34.394  29.576  33.982  1.00  0.00           H
ATOM   3362  HB2 LEU A 228      35.306  30.368  32.634  1.00  0.00           H
ATOM   3363  CG  LEU A 228      34.329  31.642  34.108  1.00  0.00           C
ATOM   3364  HG  LEU A 228      34.146  31.539  35.178  1.00  0.00           H
ATOM   3365  CD1 LEU A 228      35.068  32.947  33.790  1.00  0.00           C
ATOM   3366 1HD1 LEU A 228      36.137  32.903  33.976  1.00  0.00           H
ATOM   3367 2HD1 LEU A 228      34.995  33.162  32.724  1.00  0.00           H
ATOM   3368 3HD1 LEU A 228      34.552  33.674  34.418  1.00  0.00           H
ATOM   3369  CD2 LEU A 228      32.974  31.661  33.402  1.00  0.00           C
ATOM   3370 1HD2 LEU A 228      32.485  32.618  33.590  1.00  0.00           H
ATOM   3371 2HD2 LEU A 228      33.176  31.606  32.336  1.00  0.00           H
ATOM   3372 3HD2 LEU A 228      32.436  30.781  33.756  1.00  0.00           H
ATOM   3373  C   LEU A 228      36.253  29.772  35.986  1.00  0.00           C
ATOM   3374  O   LEU A 228      35.462  28.819  36.242  1.00  0.00           O
ATOM   3375  N   LEU A 229      37.017  30.389  36.899  1.00  0.00           N
ATOM   3376  H   LEU A 229      37.570  31.160  36.533  1.00  0.00           H
ATOM   3377  CA  LEU A 229      36.843  30.332  38.338  1.00  0.00           C
ATOM   3378  HA  LEU A 229      36.837  29.299  38.700  1.00  0.00           H
ATOM   3379  CB  LEU A 229      38.084  30.948  39.031  1.00  0.00           C
ATOM   3380  HB1 LEU A 229      37.901  31.112  40.095  1.00  0.00           H
ATOM   3381  HB2 LEU A 229      38.254  31.888  38.494  1.00  0.00           H
ATOM   3382  CG  LEU A 229      39.394  30.199  38.839  1.00  0.00           C
ATOM   3383  HG  LEU A 229      39.492  29.786  37.831  1.00  0.00           H
ATOM   3384  CD1 LEU A 229      40.585  31.177  38.904  1.00  0.00           C
ATOM   3385 1HD1 LEU A 229      40.602  31.672  39.878  1.00  0.00           H
ATOM   3386 2HD1 LEU A 229      41.498  30.615  38.722  1.00  0.00           H
ATOM   3387 3HD1 LEU A 229      40.434  31.943  38.140  1.00  0.00           H
ATOM   3388  CD2 LEU A 229      39.655  29.001  39.766  1.00  0.00           C
ATOM   3389 1HD2 LEU A 229      38.811  28.331  39.672  1.00  0.00           H
ATOM   3390 2HD2 LEU A 229      40.577  28.454  39.544  1.00  0.00           H
ATOM   3391 3HD2 LEU A 229      39.650  29.346  40.797  1.00  0.00           H
ATOM   3392  C   LEU A 229      35.534  31.117  38.616  1.00  0.00           C
ATOM   3393  O   LEU A 229      35.303  32.121  37.999  1.00  0.00           O
ATOM   3394  N   HIS A 230      34.682  30.576  39.442  1.00  0.00           N
ATOM   3395  H   HIS A 230      34.862  29.693  39.882  1.00  0.00           H
ATOM   3396  CA  HIS A 230      33.333  31.065  39.777  1.00  0.00           C
ATOM   3397  HA  HIS A 230      33.268  32.146  39.659  1.00  0.00           H
ATOM   3398  CB  HIS A 230      32.318  30.519  38.729  1.00  0.00           C
ATOM   3399  HB1 HIS A 230      32.539  30.671  37.667  1.00  0.00           H
ATOM   3400  HB2 HIS A 230      31.457  31.162  38.884  1.00  0.00           H
ATOM   3401  CG  HIS A 230      31.996  29.060  38.854  1.00  0.00           C
ATOM   3402  ND1 HIS A 230      31.062  28.462  39.722  1.00  0.00           N
ATOM   3403  HD1 HIS A 230      30.568  28.952  40.462  1.00  0.00           H
ATOM   3404  CE1 HIS A 230      30.883  27.190  39.321  1.00  0.00           C
ATOM   3405  HE1 HIS A 230      30.347  26.416  39.841  1.00  0.00           H
ATOM   3406  NE2 HIS A 230      31.684  26.904  38.261  1.00  0.00           N
ATOM   3407  CD2 HIS A 230      32.356  28.085  37.941  1.00  0.00           C
ATOM   3408  HD2 HIS A 230      33.005  28.309  37.105  1.00  0.00           H
ATOM   3409  C   HIS A 230      32.841  30.643  41.131  1.00  0.00           C
ATOM   3410  O   HIS A 230      33.258  29.666  41.713  1.00  0.00           O
ATOM   3411  N   ARG A 231      31.899  31.384  41.664  1.00  0.00           N
ATOM   3412  H   ARG A 231      31.419  32.109  41.145  1.00  0.00           H
ATOM   3413  CA  ARG A 231      31.335  31.127  43.009  1.00  0.00           C
ATOM   3414  HA  ARG A 231      32.130  30.939  43.734  1.00  0.00           H
ATOM   3415  CB  ARG A 231      30.486  32.399  43.463  1.00  0.00           C
ATOM   3416  HB1 ARG A 231      29.746  32.215  44.245  1.00  0.00           H
ATOM   3417  HB2 ARG A 231      29.898  32.707  42.607  1.00  0.00           H
ATOM   3418  CG  ARG A 231      31.386  33.562  43.946  1.00  0.00           C
ATOM   3419  HG1 ARG A 231      31.984  34.059  43.178  1.00  0.00           H
ATOM   3420  HG2 ARG A 231      32.116  33.185  44.656  1.00  0.00           H
ATOM   3421  CD  ARG A 231      30.555  34.683  44.686  1.00  0.00           C
ATOM   3422  HD1 ARG A 231      29.705  35.032  44.107  1.00  0.00           H
ATOM   3423  HD2 ARG A 231      31.172  35.576  44.758  1.00  0.00           H
ATOM   3424  NE  ARG A 231      30.168  34.167  46.034  1.00  0.00           N
ATOM   3425  HE  ARG A 231      30.192  33.184  46.241  1.00  0.00           H
ATOM   3426  CZ  ARG A 231      30.127  34.873  47.117  1.00  0.00           C
ATOM   3427  NH1 ARG A 231      30.260  36.169  46.977  1.00  0.00           N
ATOM   3428 1HH1 ARG A 231      30.471  36.474  46.044  1.00  0.00           H
ATOM   3429 2HH1 ARG A 231      30.195  36.823  47.748  1.00  0.00           H
ATOM   3430  NH2 ARG A 231      29.916  34.357  48.281  1.00  0.00           N
ATOM   3431 1HH2 ARG A 231      29.853  33.345  48.309  1.00  0.00           H
ATOM   3432 2HH2 ARG A 231      29.839  34.975  49.078  1.00  0.00           H
ATOM   3433  C   ARG A 231      30.510  29.834  42.909  1.00  0.00           C
ATOM   3434  O   ARG A 231      29.624  29.729  42.020  1.00  0.00           O
ATOM   3435  N   GLY A 232      30.793  28.929  43.845  1.00  0.00           N
ATOM   3436  H   GLY A 232      31.431  29.241  44.567  1.00  0.00           H
ATOM   3437  CA  GLY A 232      30.267  27.544  43.881  1.00  0.00           C
ATOM   3438  HA1 GLY A 232      31.008  26.883  44.333  1.00  0.00           H
ATOM   3439  HA2 GLY A 232      30.332  27.250  42.828  1.00  0.00           H
ATOM   3440  C   GLY A 232      28.798  27.282  44.316  1.00  0.00           C
ATOM   3441  O   GLY A 232      28.208  28.195  44.890  1.00  0.00           O
ATOM   3442  N   GLY A 233      28.278  26.045  44.153  1.00  0.00           N
ATOM   3443  H   GLY A 233      28.808  25.431  43.553  1.00  0.00           H
ATOM   3444  CA  GLY A 233      26.811  25.805  44.395  1.00  0.00           C
ATOM   3445  HA1 GLY A 233      26.521  24.883  43.894  1.00  0.00           H
ATOM   3446  HA2 GLY A 233      26.218  26.661  44.056  1.00  0.00           H
ATOM   3447  C   GLY A 233      26.539  25.664  45.919  1.00  0.00           C
ATOM   3448  O   GLY A 233      25.531  26.055  46.425  1.00  0.00           O
ATOM   3449  N   GLY A 234      27.559  25.266  46.646  1.00  0.00           N
ATOM   3450  H   GLY A 234      28.426  24.998  46.214  1.00  0.00           H
ATOM   3451  CA  GLY A 234      27.593  25.357  48.169  1.00  0.00           C
ATOM   3452  HA1 GLY A 234      28.322  24.678  48.593  1.00  0.00           H
ATOM   3453  HA2 GLY A 234      26.598  25.118  48.533  1.00  0.00           H
ATOM   3454  C   GLY A 234      27.861  26.794  48.740  1.00  0.00           C
ATOM   3455  O   GLY A 234      28.188  26.803  49.921  1.00  0.00           O
ATOM   3456  N   ASP A 235      27.649  27.855  47.963  1.00  0.00           N
ATOM   3457  H   ASP A 235      27.685  27.634  46.970  1.00  0.00           H
ATOM   3458  CA  ASP A 235      27.818  29.231  48.241  1.00  0.00           C
ATOM   3459  HA  ASP A 235      27.837  29.351  49.321  1.00  0.00           H
ATOM   3460  CB  ASP A 235      29.172  29.601  47.675  1.00  0.00           C
ATOM   3461  HB1 ASP A 235      29.037  29.582  46.595  1.00  0.00           H
ATOM   3462  HB2 ASP A 235      29.889  28.817  47.919  1.00  0.00           H
ATOM   3463  CG  ASP A 235      29.690  30.990  48.107  1.00  0.00           C
ATOM   3464  OD1 ASP A 235      30.606  31.604  47.570  1.00  0.00           O
ATOM   3465  OD2 ASP A 235      29.127  31.573  49.023  1.00  0.00           O
ATOM   3466  C   ASP A 235      26.602  30.050  47.723  1.00  0.00           C
ATOM   3467  O   ASP A 235      25.977  30.732  48.529  1.00  0.00           O
ATOM   3468  N   LEU A 236      26.262  29.891  46.407  1.00  0.00           N
ATOM   3469  H   LEU A 236      26.854  29.307  45.831  1.00  0.00           H
ATOM   3470  CA  LEU A 236      25.129  30.528  45.841  1.00  0.00           C
ATOM   3471  HA  LEU A 236      24.430  30.853  46.610  1.00  0.00           H
ATOM   3472  CB  LEU A 236      25.630  31.748  45.022  1.00  0.00           C
ATOM   3473  HB1 LEU A 236      24.804  32.156  44.432  1.00  0.00           H
ATOM   3474  HB2 LEU A 236      26.440  31.352  44.409  1.00  0.00           H
ATOM   3475  CG  LEU A 236      26.307  32.923  45.795  1.00  0.00           C
ATOM   3476  HG  LEU A 236      27.121  32.491  46.370  1.00  0.00           H
ATOM   3477  CD1 LEU A 236      26.948  33.860  44.682  1.00  0.00           C
ATOM   3478 1HD1 LEU A 236      27.653  33.246  44.128  1.00  0.00           H
ATOM   3479 2HD1 LEU A 236      26.179  34.159  43.978  1.00  0.00           H
ATOM   3480 3HD1 LEU A 236      27.475  34.721  45.114  1.00  0.00           H
ATOM   3481  CD2 LEU A 236      25.181  33.589  46.593  1.00  0.00           C
ATOM   3482 1HD2 LEU A 236      24.364  33.856  45.937  1.00  0.00           H
ATOM   3483 2HD2 LEU A 236      24.786  32.945  47.383  1.00  0.00           H
ATOM   3484 3HD2 LEU A 236      25.584  34.505  47.033  1.00  0.00           H
ATOM   3485  C   LEU A 236      24.457  29.458  44.707  1.00  0.00           C
ATOM   3486  O   LEU A 236      24.708  29.623  43.509  1.00  0.00           O
ATOM   3487  N   PRO A 237      23.625  28.439  45.157  1.00  0.00           N
ATOM   3488  CD  PRO A 237      23.137  28.321  46.464  1.00  0.00           C
ATOM   3489  HD1 PRO A 237      22.980  29.320  46.868  1.00  0.00           H
ATOM   3490  HD2 PRO A 237      23.798  27.776  47.137  1.00  0.00           H
ATOM   3491  CG  PRO A 237      21.941  27.376  46.439  1.00  0.00           C
ATOM   3492  HG1 PRO A 237      20.978  27.872  46.297  1.00  0.00           H
ATOM   3493  HG2 PRO A 237      22.008  26.714  47.301  1.00  0.00           H
ATOM   3494  CB  PRO A 237      22.164  26.481  45.188  1.00  0.00           C
ATOM   3495  HB1 PRO A 237      21.334  26.013  44.653  1.00  0.00           H
ATOM   3496  HB2 PRO A 237      22.662  25.566  45.508  1.00  0.00           H
ATOM   3497  CA  PRO A 237      23.094  27.330  44.308  1.00  0.00           C
ATOM   3498  HA  PRO A 237      23.894  26.675  43.971  1.00  0.00           H
ATOM   3499  C   PRO A 237      22.194  27.725  43.041  1.00  0.00           C
ATOM   3500  O   PRO A 237      22.368  27.085  41.994  1.00  0.00           O
ATOM   3501  N   ASN A 238      21.330  28.714  43.081  1.00  0.00           N
ATOM   3502  H   ASN A 238      21.261  29.256  43.929  1.00  0.00           H
ATOM   3503  CA  ASN A 238      20.467  29.051  41.944  1.00  0.00           C
ATOM   3504  HA  ASN A 238      20.147  28.117  41.476  1.00  0.00           H
ATOM   3505  CB  ASN A 238      19.258  29.877  42.354  1.00  0.00           C
ATOM   3506  HB1 ASN A 238      18.705  30.127  41.443  1.00  0.00           H
ATOM   3507  HB2 ASN A 238      19.601  30.743  42.919  1.00  0.00           H
ATOM   3508  CG  ASN A 238      18.286  29.050  43.165  1.00  0.00           C
ATOM   3509  OD1 ASN A 238      17.901  27.950  42.809  1.00  0.00           O
ATOM   3510  ND2 ASN A 238      17.885  29.634  44.238  1.00  0.00           N
ATOM   3511 1HD2 ASN A 238      18.373  30.451  44.567  1.00  0.00           H
ATOM   3512 2HD2 ASN A 238      17.290  29.133  44.894  1.00  0.00           H
ATOM   3513  C   ASN A 238      21.345  29.788  40.889  1.00  0.00           C
ATOM   3514  O   ASN A 238      21.052  29.701  39.721  1.00  0.00           O
ATOM   3515  N   SER A 239      22.424  30.453  41.264  1.00  0.00           N
ATOM   3516  H   SER A 239      22.641  30.344  42.246  1.00  0.00           H
ATOM   3517  CA  SER A 239      23.455  30.953  40.367  1.00  0.00           C
ATOM   3518  HA  SER A 239      22.942  31.449  39.540  1.00  0.00           H
ATOM   3519  CB  SER A 239      24.161  32.134  40.950  1.00  0.00           C
ATOM   3520  HB1 SER A 239      24.788  32.483  40.137  1.00  0.00           H
ATOM   3521  HB2 SER A 239      24.757  31.772  41.790  1.00  0.00           H
ATOM   3522  OG  SER A 239      23.336  33.202  41.385  1.00  0.00           O
ATOM   3523  HG  SER A 239      23.002  33.130  42.286  1.00  0.00           H
ATOM   3524  C   SER A 239      24.504  29.871  39.847  1.00  0.00           C
ATOM   3525  O   SER A 239      24.951  30.026  38.729  1.00  0.00           O
ATOM   3526  N   GLN A 240      24.756  28.728  40.584  1.00  0.00           N
ATOM   3527  H   GLN A 240      24.439  28.555  41.528  1.00  0.00           H
ATOM   3528  CA  GLN A 240      25.568  27.691  39.981  1.00  0.00           C
ATOM   3529  HA  GLN A 240      26.422  28.201  39.537  1.00  0.00           H
ATOM   3530  CB  GLN A 240      26.131  26.645  40.979  1.00  0.00           C
ATOM   3531  HB1 GLN A 240      25.417  26.179  41.667  1.00  0.00           H
ATOM   3532  HB2 GLN A 240      26.792  27.160  41.675  1.00  0.00           H
ATOM   3533  CG  GLN A 240      26.898  25.502  40.314  1.00  0.00           C
ATOM   3534  HG1 GLN A 240      27.320  25.873  39.380  1.00  0.00           H
ATOM   3535  HG2 GLN A 240      26.191  24.707  40.101  1.00  0.00           H
ATOM   3536  CD  GLN A 240      28.074  24.913  41.131  1.00  0.00           C
ATOM   3537  OE1 GLN A 240      29.110  25.435  41.439  1.00  0.00           O
ATOM   3538  NE2 GLN A 240      27.889  23.691  41.552  1.00  0.00           N
ATOM   3539 1HE2 GLN A 240      26.955  23.335  41.681  1.00  0.00           H
ATOM   3540 2HE2 GLN A 240      28.635  23.284  42.098  1.00  0.00           H
ATOM   3541  C   GLN A 240      24.840  27.021  38.771  1.00  0.00           C
ATOM   3542  O   GLN A 240      25.499  26.587  37.805  1.00  0.00           O
ATOM   3543  N   GLU A 241      23.466  26.894  38.900  1.00  0.00           N
ATOM   3544  H   GLU A 241      22.986  27.094  39.765  1.00  0.00           H
ATOM   3545  CA  GLU A 241      22.710  26.347  37.794  1.00  0.00           C
ATOM   3546  HA  GLU A 241      23.313  25.530  37.406  1.00  0.00           H
ATOM   3547  CB  GLU A 241      21.310  25.823  38.149  1.00  0.00           C
ATOM   3548  HB1 GLU A 241      20.784  26.622  38.658  1.00  0.00           H
ATOM   3549  HB2 GLU A 241      21.336  25.002  38.873  1.00  0.00           H
ATOM   3550  CG  GLU A 241      20.499  25.308  36.875  1.00  0.00           C
ATOM   3551  HG1 GLU A 241      20.179  26.174  36.304  1.00  0.00           H
ATOM   3552  HG2 GLU A 241      19.704  24.708  37.321  1.00  0.00           H
ATOM   3553  CD  GLU A 241      21.297  24.330  36.009  1.00  0.00           C
ATOM   3554  OE1 GLU A 241      21.328  24.448  34.743  1.00  0.00           O
ATOM   3555  OE2 GLU A 241      21.832  23.385  36.572  1.00  0.00           O
ATOM   3556  C   GLU A 241      22.535  27.368  36.680  1.00  0.00           C
ATOM   3557  O   GLU A 241      22.655  27.006  35.504  1.00  0.00           O
ATOM   3558  N   ALA A 242      22.379  28.617  37.027  1.00  0.00           N
ATOM   3559  H   ALA A 242      22.245  28.891  37.992  1.00  0.00           H
ATOM   3560  CA  ALA A 242      22.304  29.593  35.996  1.00  0.00           C
ATOM   3561  HA  ALA A 242      21.477  29.245  35.380  1.00  0.00           H
ATOM   3562  CB  ALA A 242      21.842  30.960  36.607  1.00  0.00           C
ATOM   3563  HB1 ALA A 242      21.908  31.806  35.928  1.00  0.00           H
ATOM   3564  HB2 ALA A 242      20.859  30.855  37.056  1.00  0.00           H
ATOM   3565  HB3 ALA A 242      22.541  31.182  37.412  1.00  0.00           H
ATOM   3566  C   ALA A 242      23.557  29.759  35.093  1.00  0.00           C
ATOM   3567  O   ALA A 242      23.572  30.232  33.922  1.00  0.00           O
ATOM   3568  N   LEU A 243      24.708  29.297  35.668  1.00  0.00           N
ATOM   3569  H   LEU A 243      24.545  29.060  36.638  1.00  0.00           H
ATOM   3570  CA  LEU A 243      25.939  29.320  35.003  1.00  0.00           C
ATOM   3571  HA  LEU A 243      25.956  30.254  34.440  1.00  0.00           H
ATOM   3572  CB  LEU A 243      27.137  29.339  35.993  1.00  0.00           C
ATOM   3573  HB1 LEU A 243      27.997  28.875  35.508  1.00  0.00           H
ATOM   3574  HB2 LEU A 243      26.826  28.661  36.788  1.00  0.00           H
ATOM   3575  CG  LEU A 243      27.575  30.708  36.551  1.00  0.00           C
ATOM   3576  HG  LEU A 243      26.655  31.159  36.936  1.00  0.00           H
ATOM   3577  CD1 LEU A 243      28.597  30.561  37.704  1.00  0.00           C
ATOM   3578 1HD1 LEU A 243      28.183  29.915  38.479  1.00  0.00           H
ATOM   3579 2HD1 LEU A 243      29.536  30.145  37.330  1.00  0.00           H
ATOM   3580 3HD1 LEU A 243      28.813  31.549  38.106  1.00  0.00           H
ATOM   3581  CD2 LEU A 243      28.218  31.616  35.511  1.00  0.00           C
ATOM   3582 1HD2 LEU A 243      27.545  31.691  34.656  1.00  0.00           H
ATOM   3583 2HD2 LEU A 243      28.152  32.654  35.838  1.00  0.00           H
ATOM   3584 3HD2 LEU A 243      29.150  31.167  35.208  1.00  0.00           H
ATOM   3585  C   LEU A 243      26.051  28.190  34.011  1.00  0.00           C
ATOM   3586  O   LEU A 243      26.876  28.283  33.090  1.00  0.00           O
ATOM   3587  N   GLN A 244      25.258  27.136  33.984  1.00  0.00           N
ATOM   3588  H   GLN A 244      24.609  26.974  34.744  1.00  0.00           H
ATOM   3589  CA  GLN A 244      25.375  26.034  33.060  1.00  0.00           C
ATOM   3590  HA  GLN A 244      26.425  25.722  33.030  1.00  0.00           H
ATOM   3591  CB  GLN A 244      24.559  24.860  33.626  1.00  0.00           C
ATOM   3592  HB1 GLN A 244      24.648  24.106  32.831  1.00  0.00           H
ATOM   3593  HB2 GLN A 244      23.544  25.259  33.668  1.00  0.00           H
ATOM   3594  CG  GLN A 244      24.917  24.347  34.994  1.00  0.00           C
ATOM   3595  HG1 GLN A 244      24.489  23.381  35.248  1.00  0.00           H
ATOM   3596  HG2 GLN A 244      24.484  25.002  35.748  1.00  0.00           H
ATOM   3597  CD  GLN A 244      26.469  24.185  35.147  1.00  0.00           C
ATOM   3598  OE1 GLN A 244      27.124  23.454  34.407  1.00  0.00           O
ATOM   3599  NE2 GLN A 244      27.129  24.769  36.152  1.00  0.00           N
ATOM   3600 1HE2 GLN A 244      26.514  25.277  36.771  1.00  0.00           H
ATOM   3601 2HE2 GLN A 244      28.121  24.611  36.214  1.00  0.00           H
ATOM   3602  C   GLN A 244      25.046  26.396  31.579  1.00  0.00           C
ATOM   3603  O   GLN A 244      25.254  25.500  30.771  1.00  0.00           O
ATOM   3604  N   LYS A 245      24.795  27.595  31.170  1.00  0.00           N
ATOM   3605  H   LYS A 245      24.868  28.339  31.852  1.00  0.00           H
ATOM   3606  CA  LYS A 245      24.928  28.121  29.809  1.00  0.00           C
ATOM   3607  HA  LYS A 245      24.671  27.204  29.280  1.00  0.00           H
ATOM   3608  CB  LYS A 245      23.935  29.364  29.609  1.00  0.00           C
ATOM   3609  HB1 LYS A 245      24.166  29.700  28.596  1.00  0.00           H
ATOM   3610  HB2 LYS A 245      24.210  30.175  30.275  1.00  0.00           H
ATOM   3611  CG  LYS A 245      22.354  29.076  29.776  1.00  0.00           C
ATOM   3612  HG1 LYS A 245      22.220  28.856  30.825  1.00  0.00           H
ATOM   3613  HG2 LYS A 245      22.138  28.188  29.175  1.00  0.00           H
ATOM   3614  CD  LYS A 245      21.419  30.166  29.381  1.00  0.00           C
ATOM   3615  HD1 LYS A 245      21.773  31.017  29.979  1.00  0.00           H
ATOM   3616  HD2 LYS A 245      20.378  29.974  29.641  1.00  0.00           H
ATOM   3617  CE  LYS A 245      21.465  30.546  27.885  1.00  0.00           C
ATOM   3618  HE1 LYS A 245      21.233  29.689  27.242  1.00  0.00           H
ATOM   3619  HE2 LYS A 245      22.521  30.789  27.730  1.00  0.00           H
ATOM   3620  NZ  LYS A 245      20.517  31.597  27.426  1.00  0.00           N
ATOM   3621  HZ1 LYS A 245      19.559  31.305  27.597  1.00  0.00           H
ATOM   3622  HZ2 LYS A 245      20.684  32.500  27.847  1.00  0.00           H
ATOM   3623  HZ3 LYS A 245      20.548  31.725  26.430  1.00  0.00           H
ATOM   3624  C   LYS A 245      26.288  28.473  29.334  1.00  0.00           C
ATOM   3625  O   LYS A 245      26.555  28.678  28.178  1.00  0.00           O
ATOM   3626  N   LEU A 246      27.354  28.377  30.222  1.00  0.00           N
ATOM   3627  H   LEU A 246      27.163  28.131  31.188  1.00  0.00           H
ATOM   3628  CA  LEU A 246      28.746  28.396  29.955  1.00  0.00           C
ATOM   3629  HA  LEU A 246      28.988  28.816  28.984  1.00  0.00           H
ATOM   3630  CB  LEU A 246      29.473  29.305  30.943  1.00  0.00           C
ATOM   3631  HB1 LEU A 246      30.544  29.213  30.752  1.00  0.00           H
ATOM   3632  HB2 LEU A 246      29.265  28.905  31.936  1.00  0.00           H
ATOM   3633  CG  LEU A 246      28.897  30.767  30.732  1.00  0.00           C
ATOM   3634  HG  LEU A 246      27.857  30.850  31.062  1.00  0.00           H
ATOM   3635  CD1 LEU A 246      29.808  31.642  31.681  1.00  0.00           C
ATOM   3636 1HD1 LEU A 246      29.562  31.476  32.731  1.00  0.00           H
ATOM   3637 2HD1 LEU A 246      30.874  31.637  31.479  1.00  0.00           H
ATOM   3638 3HD1 LEU A 246      29.451  32.630  31.407  1.00  0.00           H
ATOM   3639  CD2 LEU A 246      29.005  31.316  29.341  1.00  0.00           C
ATOM   3640 1HD2 LEU A 246      29.976  31.048  28.924  1.00  0.00           H
ATOM   3641 2HD2 LEU A 246      28.279  30.948  28.623  1.00  0.00           H
ATOM   3642 3HD2 LEU A 246      28.931  32.405  29.388  1.00  0.00           H
ATOM   3643  C   LEU A 246      29.264  26.963  29.931  1.00  0.00           C
ATOM   3644  O   LEU A 246      29.112  26.228  30.887  1.00  0.00           O
ATOM   3645  N   SER A 247      29.866  26.561  28.797  1.00  0.00           N
ATOM   3646  H   SER A 247      29.903  27.226  28.041  1.00  0.00           H
ATOM   3647  CA  SER A 247      30.530  25.226  28.693  1.00  0.00           C
ATOM   3648  HA  SER A 247      31.011  25.021  29.654  1.00  0.00           H
ATOM   3649  CB  SER A 247      29.510  24.092  28.566  1.00  0.00           C
ATOM   3650  HB1 SER A 247      28.692  24.324  29.247  1.00  0.00           H
ATOM   3651  HB2 SER A 247      29.879  23.102  28.833  1.00  0.00           H
ATOM   3652  OG  SER A 247      29.011  24.145  27.218  1.00  0.00           O
ATOM   3653  HG  SER A 247      28.837  25.055  26.950  1.00  0.00           H
ATOM   3654  C   SER A 247      31.744  25.117  27.779  1.00  0.00           C
ATOM   3655  O   SER A 247      32.341  24.052  27.707  1.00  0.00           O
ATOM   3656  N   ASP A 248      32.073  26.216  27.055  1.00  0.00           N
ATOM   3657  H   ASP A 248      31.611  27.113  27.166  1.00  0.00           H
ATOM   3658  CA  ASP A 248      33.290  26.218  26.190  1.00  0.00           C
ATOM   3659  HA  ASP A 248      33.371  25.328  25.576  1.00  0.00           H
ATOM   3660  CB  ASP A 248      33.243  27.388  25.115  1.00  0.00           C
ATOM   3661  HB1 ASP A 248      34.127  27.366  24.485  1.00  0.00           H
ATOM   3662  HB2 ASP A 248      33.277  28.356  25.606  1.00  0.00           H
ATOM   3663  CG  ASP A 248      32.047  27.348  24.170  1.00  0.00           C
ATOM   3664  OD1 ASP A 248      32.077  26.486  23.253  1.00  0.00           O
ATOM   3665  OD2 ASP A 248      30.998  28.020  24.423  1.00  0.00           O
ATOM   3666  C   ASP A 248      34.591  26.419  27.060  1.00  0.00           C
ATOM   3667  O   ASP A 248      35.624  25.872  26.683  1.00  0.00           O
ATOM   3668  N   VAL A 249      34.445  27.026  28.245  1.00  0.00           N
ATOM   3669  H   VAL A 249      33.634  27.613  28.384  1.00  0.00           H
ATOM   3670  CA  VAL A 249      35.545  27.098  29.207  1.00  0.00           C
ATOM   3671  HA  VAL A 249      36.509  27.012  28.698  1.00  0.00           H
ATOM   3672  CB  VAL A 249      35.370  28.384  30.024  1.00  0.00           C
ATOM   3673  HB  VAL A 249      36.207  28.406  30.725  1.00  0.00           H
ATOM   3674  CG1 VAL A 249      35.594  29.539  29.028  1.00  0.00           C
ATOM   3675 1HG1 VAL A 249      35.972  30.392  29.596  1.00  0.00           H
ATOM   3676 2HG1 VAL A 249      36.391  29.313  28.327  1.00  0.00           H
ATOM   3677 3HG1 VAL A 249      34.710  29.793  28.442  1.00  0.00           H
ATOM   3678  CG2 VAL A 249      34.049  28.585  30.773  1.00  0.00           C
ATOM   3679 1HG2 VAL A 249      33.271  28.008  30.272  1.00  0.00           H
ATOM   3680 2HG2 VAL A 249      34.014  28.164  31.775  1.00  0.00           H
ATOM   3681 3HG2 VAL A 249      33.854  29.659  30.807  1.00  0.00           H
ATOM   3682  C   VAL A 249      35.361  25.943  30.122  1.00  0.00           C
ATOM   3683  O   VAL A 249      34.282  25.317  30.233  1.00  0.00           O
ATOM   3684  N   THR A 250      36.478  25.587  30.797  1.00  0.00           N
ATOM   3685  H   THR A 250      37.370  26.001  30.582  1.00  0.00           H
ATOM   3686  CA  THR A 250      36.356  24.720  31.964  1.00  0.00           C
ATOM   3687  HA  THR A 250      35.684  23.887  31.732  1.00  0.00           H
ATOM   3688  CB  THR A 250      37.803  24.220  32.234  1.00  0.00           C
ATOM   3689  HB  THR A 250      38.366  25.131  32.466  1.00  0.00           H
ATOM   3690  CG2 THR A 250      37.782  23.194  33.323  1.00  0.00           C
ATOM   3691 1HG2 THR A 250      38.740  22.674  33.383  1.00  0.00           H
ATOM   3692 2HG2 THR A 250      37.592  23.606  34.307  1.00  0.00           H
ATOM   3693 3HG2 THR A 250      37.059  22.391  33.189  1.00  0.00           H
ATOM   3694  OG1 THR A 250      38.247  23.643  31.134  1.00  0.00           O
ATOM   3695  HG1 THR A 250      39.203  23.617  31.235  1.00  0.00           H
ATOM   3696  C   THR A 250      35.932  25.417  33.227  1.00  0.00           C
ATOM   3697  O   THR A 250      36.648  26.214  33.751  1.00  0.00           O
ATOM   3698  N   LEU A 251      34.727  25.095  33.727  1.00  0.00           N
ATOM   3699  H   LEU A 251      34.275  24.287  33.334  1.00  0.00           H
ATOM   3700  CA  LEU A 251      34.096  25.734  34.919  1.00  0.00           C
ATOM   3701  HA  LEU A 251      34.302  26.803  34.969  1.00  0.00           H
ATOM   3702  CB  LEU A 251      32.540  25.604  34.876  1.00  0.00           C
ATOM   3703  HB1 LEU A 251      32.126  25.862  35.856  1.00  0.00           H
ATOM   3704  HB2 LEU A 251      32.244  24.592  34.614  1.00  0.00           H
ATOM   3705  CG  LEU A 251      31.836  26.580  33.922  1.00  0.00           C
ATOM   3706  HG  LEU A 251      32.041  27.619  34.170  1.00  0.00           H
ATOM   3707  CD1 LEU A 251      31.977  26.283  32.455  1.00  0.00           C
ATOM   3708 1HD1 LEU A 251      31.466  27.122  31.985  1.00  0.00           H
ATOM   3709 2HD1 LEU A 251      33.011  26.258  32.106  1.00  0.00           H
ATOM   3710 3HD1 LEU A 251      31.477  25.331  32.247  1.00  0.00           H
ATOM   3711  CD2 LEU A 251      30.373  26.474  34.235  1.00  0.00           C
ATOM   3712 1HD2 LEU A 251      29.945  25.519  33.945  1.00  0.00           H
ATOM   3713 2HD2 LEU A 251      30.293  26.638  35.314  1.00  0.00           H
ATOM   3714 3HD2 LEU A 251      29.868  27.280  33.703  1.00  0.00           H
ATOM   3715  C   LEU A 251      34.606  25.072  36.183  1.00  0.00           C
ATOM   3716  O   LEU A 251      34.652  23.846  36.220  1.00  0.00           O
ATOM   3717  N   VAL A 252      35.049  25.887  37.155  1.00  0.00           N
ATOM   3718  H   VAL A 252      34.965  26.868  36.909  1.00  0.00           H
ATOM   3719  CA  VAL A 252      35.546  25.510  38.492  1.00  0.00           C
ATOM   3720  HA  VAL A 252      35.439  24.420  38.570  1.00  0.00           H
ATOM   3721  CB  VAL A 252      37.041  25.888  38.671  1.00  0.00           C
ATOM   3722  HB  VAL A 252      37.251  26.954  38.586  1.00  0.00           H
ATOM   3723  CG1 VAL A 252      37.425  25.524  40.144  1.00  0.00           C
ATOM   3724 1HG1 VAL A 252      38.478  25.297  40.325  1.00  0.00           H
ATOM   3725 2HG1 VAL A 252      36.991  26.229  40.862  1.00  0.00           H
ATOM   3726 3HG1 VAL A 252      36.954  24.542  40.245  1.00  0.00           H
ATOM   3727  CG2 VAL A 252      37.927  25.264  37.618  1.00  0.00           C
ATOM   3728 1HG2 VAL A 252      37.724  24.195  37.546  1.00  0.00           H
ATOM   3729 2HG2 VAL A 252      37.770  25.772  36.671  1.00  0.00           H
ATOM   3730 3HG2 VAL A 252      38.971  25.473  37.889  1.00  0.00           H
ATOM   3731  C   VAL A 252      34.645  26.218  39.637  1.00  0.00           C
ATOM   3732  O   VAL A 252      34.745  27.426  39.877  1.00  0.00           O
ATOM   3733  N   PRO A 253      33.858  25.402  40.365  1.00  0.00           N
ATOM   3734  CD  PRO A 253      33.384  24.124  39.879  1.00  0.00           C
ATOM   3735  HD1 PRO A 253      34.130  23.390  40.197  1.00  0.00           H
ATOM   3736  HD2 PRO A 253      33.295  24.025  38.804  1.00  0.00           H
ATOM   3737  CG  PRO A 253      32.067  23.934  40.559  1.00  0.00           C
ATOM   3738  HG1 PRO A 253      31.953  22.857  40.663  1.00  0.00           H
ATOM   3739  HG2 PRO A 253      31.209  24.407  40.078  1.00  0.00           H
ATOM   3740  CB  PRO A 253      32.330  24.471  41.977  1.00  0.00           C
ATOM   3741  HB1 PRO A 253      32.827  23.679  42.535  1.00  0.00           H
ATOM   3742  HB2 PRO A 253      31.417  24.711  42.526  1.00  0.00           H
ATOM   3743  CA  PRO A 253      33.212  25.689  41.648  1.00  0.00           C
ATOM   3744  HA  PRO A 253      32.544  26.545  41.530  1.00  0.00           H
ATOM   3745  C   PRO A 253      34.195  26.041  42.784  1.00  0.00           C
ATOM   3746  O   PRO A 253      34.966  25.217  43.245  1.00  0.00           O
ATOM   3747  N   VAL A 254      34.060  27.271  43.296  1.00  0.00           N
ATOM   3748  H   VAL A 254      33.453  27.916  42.817  1.00  0.00           H
ATOM   3749  CA  VAL A 254      34.802  27.733  44.486  1.00  0.00           C
ATOM   3750  HA  VAL A 254      35.090  26.841  45.027  1.00  0.00           H
ATOM   3751  CB  VAL A 254      36.105  28.523  44.250  1.00  0.00           C
ATOM   3752  HB  VAL A 254      35.892  29.524  43.869  1.00  0.00           H
ATOM   3753  CG1 VAL A 254      36.979  28.484  45.494  1.00  0.00           C
ATOM   3754 1HG1 VAL A 254      36.957  27.429  45.761  1.00  0.00           H
ATOM   3755 2HG1 VAL A 254      37.943  28.919  45.242  1.00  0.00           H
ATOM   3756 3HG1 VAL A 254      36.520  29.118  46.264  1.00  0.00           H
ATOM   3757  CG2 VAL A 254      36.946  27.867  43.121  1.00  0.00           C
ATOM   3758 1HG2 VAL A 254      37.312  26.869  43.333  1.00  0.00           H
ATOM   3759 2HG2 VAL A 254      36.392  27.990  42.193  1.00  0.00           H
ATOM   3760 3HG2 VAL A 254      37.863  28.442  42.993  1.00  0.00           H
ATOM   3761  C   VAL A 254      33.868  28.520  45.515  1.00  0.00           C
ATOM   3762  O   VAL A 254      33.337  29.554  45.149  1.00  0.00           O
ATOM   3763  N   SER A 255      33.705  28.068  46.728  1.00  0.00           N
ATOM   3764  H   SER A 255      34.268  27.326  47.117  1.00  0.00           H
ATOM   3765  CA  SER A 255      32.928  28.820  47.769  1.00  0.00           C
ATOM   3766  HA  SER A 255      32.009  29.176  47.318  1.00  0.00           H
ATOM   3767  CB  SER A 255      32.572  27.767  48.819  1.00  0.00           C
ATOM   3768  HB1 SER A 255      32.134  28.270  49.681  1.00  0.00           H
ATOM   3769  HB2 SER A 255      33.509  27.372  49.213  1.00  0.00           H
ATOM   3770  OG  SER A 255      31.619  26.812  48.414  1.00  0.00           O
ATOM   3771  HG  SER A 255      31.366  26.348  49.210  1.00  0.00           H
ATOM   3772  C   SER A 255      33.699  30.001  48.324  1.00  0.00           C
ATOM   3773  O   SER A 255      34.878  29.874  48.625  1.00  0.00           O
ATOM   3774  N   CYS A 256      33.027  31.155  48.550  1.00  0.00           N
ATOM   3775  H   CYS A 256      32.083  31.091  48.198  1.00  0.00           H
ATOM   3776  CA  CYS A 256      33.590  32.419  48.928  1.00  0.00           C
ATOM   3777  HA  CYS A 256      34.595  32.218  49.302  1.00  0.00           H
ATOM   3778  CB  CYS A 256      33.782  33.397  47.759  1.00  0.00           C
ATOM   3779  HB1 CYS A 256      34.090  34.408  48.013  1.00  0.00           H
ATOM   3780  HB2 CYS A 256      32.910  33.404  47.104  1.00  0.00           H
ATOM   3781  SG  CYS A 256      35.218  32.703  46.895  1.00  0.00           S
ATOM   3782  HG  CYS A 256      34.905  31.428  47.092  1.00  0.00           H
ATOM   3783  C   CYS A 256      32.910  33.196  50.074  1.00  0.00           C
ATOM   3784  O   CYS A 256      33.370  34.242  50.488  1.00  0.00           O
ATOM   3785  N   SER A 257      31.969  32.510  50.766  1.00  0.00           N
ATOM   3786  H   SER A 257      31.912  31.514  50.592  1.00  0.00           H
ATOM   3787  CA  SER A 257      31.066  33.203  51.677  1.00  0.00           C
ATOM   3788  HA  SER A 257      30.467  33.872  51.051  1.00  0.00           H
ATOM   3789  CB  SER A 257      30.106  32.117  52.150  1.00  0.00           C
ATOM   3790  HB1 SER A 257      30.846  31.432  52.580  1.00  0.00           H
ATOM   3791  HB2 SER A 257      29.546  31.693  51.320  1.00  0.00           H
ATOM   3792  OG  SER A 257      29.219  32.454  53.173  1.00  0.00           O
ATOM   3793  HG  SER A 257      29.714  32.696  53.961  1.00  0.00           H
ATOM   3794  C   SER A 257      31.675  33.956  52.860  1.00  0.00           C
ATOM   3795  O   SER A 257      31.042  34.816  53.506  1.00  0.00           O
ATOM   3796  N   GLU A 258      32.893  33.647  53.239  1.00  0.00           N
ATOM   3797  H   GLU A 258      33.272  32.828  52.782  1.00  0.00           H
ATOM   3798  CA  GLU A 258      33.658  34.308  54.314  1.00  0.00           C
ATOM   3799  HA  GLU A 258      32.986  35.001  54.826  1.00  0.00           H
ATOM   3800  CB  GLU A 258      34.058  33.265  55.349  1.00  0.00           C
ATOM   3801  HB1 GLU A 258      34.343  33.721  56.298  1.00  0.00           H
ATOM   3802  HB2 GLU A 258      34.864  32.651  54.935  1.00  0.00           H
ATOM   3803  CG  GLU A 258      32.869  32.301  55.725  1.00  0.00           C
ATOM   3804  HG1 GLU A 258      33.212  31.526  56.405  1.00  0.00           H
ATOM   3805  HG2 GLU A 258      32.740  31.618  54.884  1.00  0.00           H
ATOM   3806  CD  GLU A 258      31.546  32.833  56.102  1.00  0.00           C
ATOM   3807  OE1 GLU A 258      31.373  33.386  57.204  1.00  0.00           O
ATOM   3808  OE2 GLU A 258      30.506  32.563  55.472  1.00  0.00           O
ATOM   3809  C   GLU A 258      34.885  35.059  53.813  1.00  0.00           C
ATOM   3810  O   GLU A 258      35.154  36.234  54.148  1.00  0.00           O
ATOM   3811  N   LEU A 259      35.608  34.444  52.874  1.00  0.00           N
ATOM   3812  H   LEU A 259      35.374  33.491  52.644  1.00  0.00           H
ATOM   3813  CA  LEU A 259      36.668  35.085  51.983  1.00  0.00           C
ATOM   3814  HA  LEU A 259      37.575  35.297  52.550  1.00  0.00           H
ATOM   3815  CB  LEU A 259      37.004  34.110  50.892  1.00  0.00           C
ATOM   3816  HB1 LEU A 259      37.583  34.605  50.109  1.00  0.00           H
ATOM   3817  HB2 LEU A 259      36.045  33.863  50.433  1.00  0.00           H
ATOM   3818  CG  LEU A 259      37.725  32.770  51.276  1.00  0.00           C
ATOM   3819  HG  LEU A 259      37.187  32.188  52.032  1.00  0.00           H
ATOM   3820  CD1 LEU A 259      37.917  31.787  50.071  1.00  0.00           C
ATOM   3821 1HD1 LEU A 259      38.341  32.326  49.226  1.00  0.00           H
ATOM   3822 2HD1 LEU A 259      38.579  30.948  50.305  1.00  0.00           H
ATOM   3823 3HD1 LEU A 259      36.958  31.450  49.679  1.00  0.00           H
ATOM   3824  CD2 LEU A 259      39.043  33.019  51.931  1.00  0.00           C
ATOM   3825 1HD2 LEU A 259      39.678  33.544  51.216  1.00  0.00           H
ATOM   3826 2HD2 LEU A 259      38.966  33.554  52.872  1.00  0.00           H
ATOM   3827 3HD2 LEU A 259      39.543  32.100  52.242  1.00  0.00           H
ATOM   3828  C   LEU A 259      36.240  36.311  51.159  1.00  0.00           C
ATOM   3829  O   LEU A 259      37.096  37.112  50.835  1.00  0.00           O
ATOM   3830  N   GLU A 260      34.931  36.502  51.010  1.00  0.00           N
ATOM   3831  H   GLU A 260      34.278  35.780  51.279  1.00  0.00           H
ATOM   3832  CA  GLU A 260      34.438  37.771  50.481  1.00  0.00           C
ATOM   3833  HA  GLU A 260      35.180  38.070  49.734  1.00  0.00           H
ATOM   3834  CB  GLU A 260      33.004  37.473  49.876  1.00  0.00           C
ATOM   3835  HB1 GLU A 260      33.053  36.649  49.164  1.00  0.00           H
ATOM   3836  HB2 GLU A 260      32.764  38.339  49.246  1.00  0.00           H
ATOM   3837  CG  GLU A 260      31.874  37.223  50.865  1.00  0.00           C
ATOM   3838  HG1 GLU A 260      31.796  38.158  51.412  1.00  0.00           H
ATOM   3839  HG2 GLU A 260      32.080  36.336  51.473  1.00  0.00           H
ATOM   3840  CD  GLU A 260      30.562  37.055  50.102  1.00  0.00           C
ATOM   3841  OE1 GLU A 260      30.222  37.827  49.205  1.00  0.00           O
ATOM   3842  OE2 GLU A 260      29.828  36.084  50.382  1.00  0.00           O
ATOM   3843  C   GLU A 260      34.456  38.882  51.504  1.00  0.00           C
ATOM   3844  O   GLU A 260      34.750  40.029  51.172  1.00  0.00           O
ATOM   3845  N   LYS A 261      34.196  38.511  52.801  1.00  0.00           N
ATOM   3846  H   LYS A 261      33.978  37.557  53.024  1.00  0.00           H
ATOM   3847  CA  LYS A 261      34.130  39.487  54.020  1.00  0.00           C
ATOM   3848  HA  LYS A 261      33.449  40.284  53.699  1.00  0.00           H
ATOM   3849  CB  LYS A 261      33.732  38.779  55.242  1.00  0.00           C
ATOM   3850  HB1 LYS A 261      33.554  39.565  55.986  1.00  0.00           H
ATOM   3851  HB2 LYS A 261      34.524  38.101  55.556  1.00  0.00           H
ATOM   3852  CG  LYS A 261      32.463  37.967  55.109  1.00  0.00           C
ATOM   3853  HG1 LYS A 261      32.667  37.199  54.363  1.00  0.00           H
ATOM   3854  HG2 LYS A 261      31.649  38.610  54.806  1.00  0.00           H
ATOM   3855  CD  LYS A 261      32.025  37.272  56.372  1.00  0.00           C
ATOM   3856  HD1 LYS A 261      31.796  38.118  57.016  1.00  0.00           H
ATOM   3857  HD2 LYS A 261      32.812  36.790  56.953  1.00  0.00           H
ATOM   3858  CE  LYS A 261      30.839  36.344  56.100  1.00  0.00           C
ATOM   3859  HE1 LYS A 261      31.138  35.498  55.486  1.00  0.00           H
ATOM   3860  HE2 LYS A 261      30.261  36.912  55.369  1.00  0.00           H
ATOM   3861  NZ  LYS A 261      30.097  35.935  57.279  1.00  0.00           N
ATOM   3862  HZ1 LYS A 261      30.573  35.219  57.816  1.00  0.00           H
ATOM   3863  HZ2 LYS A 261      29.841  36.793  57.749  1.00  0.00           H
ATOM   3864  HZ3 LYS A 261      29.290  35.427  56.954  1.00  0.00           H
ATOM   3865  C   LYS A 261      35.537  40.143  54.209  1.00  0.00           C
ATOM   3866  O   LYS A 261      35.663  41.337  54.245  1.00  0.00           O
ATOM   3867  N   ALA A 262      36.564  39.300  54.185  1.00  0.00           N
ATOM   3868  H   ALA A 262      36.389  38.308  54.322  1.00  0.00           H
ATOM   3869  CA  ALA A 262      38.048  39.578  54.169  1.00  0.00           C
ATOM   3870  HA  ALA A 262      38.234  40.251  55.007  1.00  0.00           H
ATOM   3871  CB  ALA A 262      38.599  38.144  54.337  1.00  0.00           C
ATOM   3872  HB1 ALA A 262      38.216  37.658  55.236  1.00  0.00           H
ATOM   3873  HB2 ALA A 262      38.383  37.503  53.487  1.00  0.00           H
ATOM   3874  HB3 ALA A 262      39.683  38.251  54.429  1.00  0.00           H
ATOM   3875  C   ALA A 262      38.612  40.180  52.893  1.00  0.00           C
ATOM   3876  O   ALA A 262      39.837  40.481  52.765  1.00  0.00           O
ATOM   3877  N   GLY A 263      37.777  40.361  51.863  1.00  0.00           N
ATOM   3878  H   GLY A 263      36.826  40.093  52.093  1.00  0.00           H
ATOM   3879  CA  GLY A 263      38.118  41.035  50.586  1.00  0.00           C
ATOM   3880  HA1 GLY A 263      38.535  42.033  50.749  1.00  0.00           H
ATOM   3881  HA2 GLY A 263      37.109  41.126  50.186  1.00  0.00           H
ATOM   3882  C   GLY A 263      39.080  40.195  49.660  1.00  0.00           C
ATOM   3883  O   GLY A 263      39.838  40.735  48.832  1.00  0.00           O
ATOM   3884  N   ALA A 264      39.067  38.868  49.754  1.00  0.00           N
ATOM   3885  H   ALA A 264      38.383  38.493  50.381  1.00  0.00           H
ATOM   3886  CA  ALA A 264      40.032  37.841  49.162  1.00  0.00           C
ATOM   3887  HA  ALA A 264      40.557  38.400  48.391  1.00  0.00           H
ATOM   3888  CB  ALA A 264      41.140  37.489  50.222  1.00  0.00           C
ATOM   3889  HB1 ALA A 264      41.340  38.412  50.767  1.00  0.00           H
ATOM   3890  HB2 ALA A 264      40.730  36.727  50.895  1.00  0.00           H
ATOM   3891  HB3 ALA A 264      42.119  37.174  49.865  1.00  0.00           H
ATOM   3892  C   ALA A 264      39.312  36.610  48.474  1.00  0.00           C
ATOM   3893  O   ALA A 264      39.760  35.464  48.553  1.00  0.00           O
ATOM   3894  N   GLY A 265      38.179  36.877  47.817  1.00  0.00           N
ATOM   3895  H   GLY A 265      37.951  37.858  47.740  1.00  0.00           H
ATOM   3896  CA  GLY A 265      37.400  35.883  47.076  1.00  0.00           C
ATOM   3897  HA1 GLY A 265      37.157  34.992  47.651  1.00  0.00           H
ATOM   3898  HA2 GLY A 265      37.947  35.573  46.192  1.00  0.00           H
ATOM   3899  C   GLY A 265      36.120  36.488  46.499  1.00  0.00           C
ATOM   3900  O   GLY A 265      35.371  37.234  47.184  1.00  0.00           O
ATOM   3901  N   LEU A 266      35.743  36.123  45.252  1.00  0.00           N
ATOM   3902  H   LEU A 266      34.944  36.609  44.872  1.00  0.00           H
ATOM   3903  CA  LEU A 266      36.383  35.235  44.324  1.00  0.00           C
ATOM   3904  HA  LEU A 266      36.732  34.353  44.853  1.00  0.00           H
ATOM   3905  CB  LEU A 266      35.158  34.610  43.502  1.00  0.00           C
ATOM   3906  HB1 LEU A 266      34.587  35.362  42.968  1.00  0.00           H
ATOM   3907  HB2 LEU A 266      34.422  34.212  44.195  1.00  0.00           H
ATOM   3908  CG  LEU A 266      35.388  33.466  42.536  1.00  0.00           C
ATOM   3909  HG  LEU A 266      34.411  33.093  42.215  1.00  0.00           H
ATOM   3910  CD1 LEU A 266      36.340  33.677  41.349  1.00  0.00           C
ATOM   3911 1HD1 LEU A 266      36.072  33.236  40.398  1.00  0.00           H
ATOM   3912 2HD1 LEU A 266      36.350  34.749  41.140  1.00  0.00           H
ATOM   3913 3HD1 LEU A 266      37.369  33.411  41.577  1.00  0.00           H
ATOM   3914  CD2 LEU A 266      35.981  32.270  43.296  1.00  0.00           C
ATOM   3915 1HD2 LEU A 266      36.087  31.427  42.607  1.00  0.00           H
ATOM   3916 2HD2 LEU A 266      36.949  32.459  43.752  1.00  0.00           H
ATOM   3917 3HD2 LEU A 266      35.221  31.883  43.978  1.00  0.00           H
ATOM   3918  C   LEU A 266      37.530  35.779  43.493  1.00  0.00           C
ATOM   3919  O   LEU A 266      38.658  35.260  43.643  1.00  0.00           O
ATOM   3920  N   SER A 267      37.288  36.843  42.798  1.00  0.00           N
ATOM   3921  H   SER A 267      36.338  37.196  42.856  1.00  0.00           H
ATOM   3922  CA  SER A 267      38.267  37.341  41.796  1.00  0.00           C
ATOM   3923  HA  SER A 267      38.724  36.493  41.293  1.00  0.00           H
ATOM   3924  CB  SER A 267      37.575  38.298  40.888  1.00  0.00           C
ATOM   3925  HB1 SER A 267      38.343  38.631  40.189  1.00  0.00           H
ATOM   3926  HB2 SER A 267      37.094  39.117  41.411  1.00  0.00           H
ATOM   3927  OG  SER A 267      36.499  37.655  40.217  1.00  0.00           O
ATOM   3928  HG  SER A 267      35.867  37.458  40.907  1.00  0.00           H
ATOM   3929  C   SER A 267      39.490  38.029  42.438  1.00  0.00           C
ATOM   3930  O   SER A 267      40.629  38.030  41.920  1.00  0.00           O
ATOM   3931  N   SER A 268      39.344  38.599  43.642  1.00  0.00           N
ATOM   3932  H   SER A 268      38.389  38.726  43.926  1.00  0.00           H
ATOM   3933  CA  SER A 268      40.434  39.005  44.595  1.00  0.00           C
ATOM   3934  HA  SER A 268      41.229  39.605  44.149  1.00  0.00           H
ATOM   3935  CB  SER A 268      39.811  39.924  45.674  1.00  0.00           C
ATOM   3936  HB1 SER A 268      39.413  40.746  45.081  1.00  0.00           H
ATOM   3937  HB2 SER A 268      40.540  40.200  46.437  1.00  0.00           H
ATOM   3938  OG  SER A 268      38.811  39.109  46.311  1.00  0.00           O
ATOM   3939  HG  SER A 268      38.254  39.764  46.747  1.00  0.00           H
ATOM   3940  C   SER A 268      41.251  37.923  45.392  1.00  0.00           C
ATOM   3941  O   SER A 268      42.029  38.292  46.214  1.00  0.00           O
ATOM   3942  N   LEU A 269      41.048  36.625  45.101  1.00  0.00           N
ATOM   3943  H   LEU A 269      40.372  36.432  44.379  1.00  0.00           H
ATOM   3944  CA  LEU A 269      41.782  35.516  45.763  1.00  0.00           C
ATOM   3945  HA  LEU A 269      41.501  35.597  46.807  1.00  0.00           H
ATOM   3946  CB  LEU A 269      41.243  34.176  45.279  1.00  0.00           C
ATOM   3947  HB1 LEU A 269      40.166  34.286  45.173  1.00  0.00           H
ATOM   3948  HB2 LEU A 269      41.320  33.435  46.080  1.00  0.00           H
ATOM   3949  CG  LEU A 269      41.802  33.579  43.944  1.00  0.00           C
ATOM   3950  HG  LEU A 269      42.783  33.138  44.155  1.00  0.00           H
ATOM   3951  CD1 LEU A 269      40.842  32.497  43.486  1.00  0.00           C
ATOM   3952 1HD1 LEU A 269      41.026  32.148  42.469  1.00  0.00           H
ATOM   3953 2HD1 LEU A 269      40.846  31.630  44.159  1.00  0.00           H
ATOM   3954 3HD1 LEU A 269      39.829  32.899  43.493  1.00  0.00           H
ATOM   3955  CD2 LEU A 269      41.813  34.455  42.698  1.00  0.00           C
ATOM   3956 1HD2 LEU A 269      40.877  34.768  42.241  1.00  0.00           H
ATOM   3957 2HD2 LEU A 269      42.460  35.311  42.899  1.00  0.00           H
ATOM   3958 3HD2 LEU A 269      42.397  33.922  41.945  1.00  0.00           H
ATOM   3959  C   LEU A 269      43.326  35.508  45.733  1.00  0.00           C
ATOM   3960  O   LEU A 269      43.970  35.766  44.729  1.00  0.00           O
ATOM   3961  N   CYS A 270      43.953  35.063  46.828  1.00  0.00           N
ATOM   3962  H   CYS A 270      43.375  34.925  47.641  1.00  0.00           H
ATOM   3963  CA  CYS A 270      45.383  34.989  46.985  1.00  0.00           C
ATOM   3964  HA  CYS A 270      45.713  36.020  46.868  1.00  0.00           H
ATOM   3965  CB  CYS A 270      45.619  34.457  48.458  1.00  0.00           C
ATOM   3966  HB1 CYS A 270      46.687  34.237  48.582  1.00  0.00           H
ATOM   3967  HB2 CYS A 270      45.121  33.496  48.358  1.00  0.00           H
ATOM   3968  SG  CYS A 270      44.985  35.536  49.763  1.00  0.00           S
ATOM   3969  HG  CYS A 270      45.442  34.791  50.780  1.00  0.00           H
ATOM   3970  C   CYS A 270      46.216  34.194  45.946  1.00  0.00           C
ATOM   3971  O   CYS A 270      47.418  34.089  46.151  1.00  0.00           O
ATOM   3972  N   LEU A 271      45.709  33.511  44.881  1.00  0.00           N
ATOM   3973  H   LEU A 271      44.724  33.643  44.730  1.00  0.00           H
ATOM   3974  CA  LEU A 271      46.438  32.942  43.748  1.00  0.00           C
ATOM   3975  HA  LEU A 271      47.299  32.395  44.118  1.00  0.00           H
ATOM   3976  CB  LEU A 271      45.522  31.918  42.997  1.00  0.00           C
ATOM   3977  HB1 LEU A 271      44.681  32.524  42.661  1.00  0.00           H
ATOM   3978  HB2 LEU A 271      45.176  31.154  43.677  1.00  0.00           H
ATOM   3979  CG  LEU A 271      46.246  31.223  41.789  1.00  0.00           C
ATOM   3980  HG  LEU A 271      46.891  31.874  41.209  1.00  0.00           H
ATOM   3981  CD1 LEU A 271      47.184  30.157  42.391  1.00  0.00           C
ATOM   3982 1HD1 LEU A 271      47.716  29.634  41.597  1.00  0.00           H
ATOM   3983 2HD1 LEU A 271      47.916  30.676  43.000  1.00  0.00           H
ATOM   3984 3HD1 LEU A 271      46.681  29.562  43.151  1.00  0.00           H
ATOM   3985  CD2 LEU A 271      45.227  30.480  40.872  1.00  0.00           C
ATOM   3986 1HD2 LEU A 271      45.713  29.938  40.064  1.00  0.00           H
ATOM   3987 2HD2 LEU A 271      44.621  29.775  41.443  1.00  0.00           H
ATOM   3988 3HD2 LEU A 271      44.528  31.221  40.482  1.00  0.00           H
ATOM   3989  C   LEU A 271      46.855  34.053  42.754  1.00  0.00           C
ATOM   3990  O   LEU A 271      45.983  34.771  42.171  1.00  0.00           O
ATOM   3991  N   VAL A 272      48.189  34.030  42.460  1.00  0.00           N
ATOM   3992  H   VAL A 272      48.796  33.532  43.095  1.00  0.00           H
ATOM   3993  CA  VAL A 272      48.751  34.792  41.322  1.00  0.00           C
ATOM   3994  HA  VAL A 272      47.943  35.157  40.689  1.00  0.00           H
ATOM   3995  CB  VAL A 272      49.584  36.085  41.756  1.00  0.00           C
ATOM   3996  HB  VAL A 272      48.882  36.819  42.126  1.00  0.00           H
ATOM   3997  CG1 VAL A 272      50.633  35.785  42.809  1.00  0.00           C
ATOM   3998 1HG1 VAL A 272      51.364  35.051  42.470  1.00  0.00           H
ATOM   3999 2HG1 VAL A 272      51.186  36.664  43.136  1.00  0.00           H
ATOM   4000 3HG1 VAL A 272      50.105  35.316  43.638  1.00  0.00           H
ATOM   4001  CG2 VAL A 272      50.198  36.723  40.499  1.00  0.00           C
ATOM   4002 1HG2 VAL A 272      50.751  37.597  40.839  1.00  0.00           H
ATOM   4003 2HG2 VAL A 272      50.959  36.097  40.044  1.00  0.00           H
ATOM   4004 3HG2 VAL A 272      49.470  37.071  39.758  1.00  0.00           H
ATOM   4005  C   VAL A 272      49.597  33.842  40.420  1.00  0.00           C
ATOM   4006  O   VAL A 272      50.164  32.820  40.812  1.00  0.00           O
ATOM   4007  N   LEU A 273      49.569  34.066  39.098  1.00  0.00           N
ATOM   4008  H   LEU A 273      48.971  34.808  38.746  1.00  0.00           H
ATOM   4009  CA  LEU A 273      50.174  33.199  38.035  1.00  0.00           C
ATOM   4010  HA  LEU A 273      50.399  32.217  38.444  1.00  0.00           H
ATOM   4011  CB  LEU A 273      49.198  32.809  36.851  1.00  0.00           C
ATOM   4012  HB1 LEU A 273      49.764  32.686  35.936  1.00  0.00           H
ATOM   4013  HB2 LEU A 273      48.560  33.682  36.687  1.00  0.00           H
ATOM   4014  CG  LEU A 273      48.305  31.577  37.012  1.00  0.00           C
ATOM   4015  HG  LEU A 273      48.935  30.685  37.000  1.00  0.00           H
ATOM   4016  CD1 LEU A 273      47.476  31.614  38.291  1.00  0.00           C
ATOM   4017 1HD1 LEU A 273      46.612  30.960  38.151  1.00  0.00           H
ATOM   4018 2HD1 LEU A 273      48.002  31.318  39.195  1.00  0.00           H
ATOM   4019 3HD1 LEU A 273      47.022  32.592  38.375  1.00  0.00           H
ATOM   4020  CD2 LEU A 273      47.336  31.446  35.782  1.00  0.00           C
ATOM   4021 1HD2 LEU A 273      46.601  32.256  35.738  1.00  0.00           H
ATOM   4022 2HD2 LEU A 273      47.950  31.366  34.881  1.00  0.00           H
ATOM   4023 3HD2 LEU A 273      46.836  30.501  35.961  1.00  0.00           H
ATOM   4024  C   LEU A 273      51.439  33.830  37.432  1.00  0.00           C
ATOM   4025  O   LEU A 273      51.584  35.064  37.155  1.00  0.00           O
ATOM   4026  N   SER A 274      52.393  32.947  37.121  1.00  0.00           N
ATOM   4027  H   SER A 274      52.189  31.964  37.201  1.00  0.00           H
ATOM   4028  CA  SER A 274      53.666  33.335  36.561  1.00  0.00           C
ATOM   4029  HA  SER A 274      53.927  34.327  36.927  1.00  0.00           H
ATOM   4030  CB  SER A 274      54.853  32.446  36.968  1.00  0.00           C
ATOM   4031  HB1 SER A 274      54.848  31.508  36.412  1.00  0.00           H
ATOM   4032  HB2 SER A 274      54.796  32.209  38.034  1.00  0.00           H
ATOM   4033  OG  SER A 274      56.102  33.103  36.645  1.00  0.00           O
ATOM   4034  HG  SER A 274      56.797  32.621  37.101  1.00  0.00           H
ATOM   4035  C   SER A 274      53.549  33.357  34.983  1.00  0.00           C
ATOM   4036  O   SER A 274      52.717  32.784  34.283  1.00  0.00           O
ATOM   4037  N   THR A 275      54.445  34.168  34.344  1.00  0.00           N
ATOM   4038  H   THR A 275      55.176  34.610  34.899  1.00  0.00           H
ATOM   4039  CA  THR A 275      54.527  34.367  32.844  1.00  0.00           C
ATOM   4040  HA  THR A 275      53.535  34.247  32.416  1.00  0.00           H
ATOM   4041  CB  THR A 275      55.089  35.782  32.574  1.00  0.00           C
ATOM   4042  HB  THR A 275      55.075  35.917  31.483  1.00  0.00           H
ATOM   4043  CG2 THR A 275      54.219  36.843  33.162  1.00  0.00           C
ATOM   4044 1HG2 THR A 275      54.086  36.681  34.228  1.00  0.00           H
ATOM   4045 2HG2 THR A 275      54.764  37.775  33.001  1.00  0.00           H
ATOM   4046 3HG2 THR A 275      53.255  36.827  32.655  1.00  0.00           H
ATOM   4047  OG1 THR A 275      56.475  35.881  32.932  1.00  0.00           O
ATOM   4048  HG1 THR A 275      56.902  36.590  32.450  1.00  0.00           H
ATOM   4049  C   THR A 275      55.359  33.282  32.189  1.00  0.00           C
ATOM   4050  O   THR A 275      55.619  33.303  30.940  1.00  0.00           O
ATOM   4051  N   ARG A 276      55.687  32.155  32.858  1.00  0.00           N
ATOM   4052  H   ARG A 276      55.466  32.168  33.837  1.00  0.00           H
ATOM   4053  CA  ARG A 276      56.545  31.075  32.345  1.00  0.00           C
ATOM   4054  HA  ARG A 276      57.146  31.506  31.542  1.00  0.00           H
ATOM   4055  CB  ARG A 276      57.263  30.352  33.511  1.00  0.00           C
ATOM   4056  HB1 ARG A 276      57.808  29.434  33.283  1.00  0.00           H
ATOM   4057  HB2 ARG A 276      56.540  30.277  34.311  1.00  0.00           H
ATOM   4058  CG  ARG A 276      58.399  31.265  34.007  1.00  0.00           C
ATOM   4059  HG1 ARG A 276      58.052  32.295  34.115  1.00  0.00           H
ATOM   4060  HG2 ARG A 276      59.069  31.265  33.138  1.00  0.00           H
ATOM   4061  CD  ARG A 276      59.241  30.692  35.152  1.00  0.00           C
ATOM   4062  HD1 ARG A 276      59.645  29.696  34.996  1.00  0.00           H
ATOM   4063  HD2 ARG A 276      58.545  30.461  35.957  1.00  0.00           H
ATOM   4064  NE  ARG A 276      60.330  31.623  35.432  1.00  0.00           N
ATOM   4065  HE  ARG A 276      60.860  32.058  34.689  1.00  0.00           H
ATOM   4066  CZ  ARG A 276      60.899  31.801  36.615  1.00  0.00           C
ATOM   4067  NH1 ARG A 276      61.972  32.522  36.778  1.00  0.00           N
ATOM   4068 1HH1 ARG A 276      62.357  32.888  35.916  1.00  0.00           H
ATOM   4069 2HH1 ARG A 276      62.178  32.904  37.696  1.00  0.00           H
ATOM   4070  NH2 ARG A 276      60.417  31.191  37.630  1.00  0.00           N
ATOM   4071 1HH2 ARG A 276      59.641  30.559  37.593  1.00  0.00           H
ATOM   4072 2HH2 ARG A 276      60.921  31.280  38.497  1.00  0.00           H
ATOM   4073  C   ARG A 276      55.780  29.976  31.580  1.00  0.00           C
ATOM   4074  OC1 ARG A 276      56.297  29.514  30.545  1.00  0.00           O
ATOM   4075  OC2 ARG A 276      54.618  29.737  31.935  1.00  0.00           O
ATOM   4076  H01 UNK B 277      42.017  48.088  51.284  1.00  0.00            
ATOM   4077  H06 UNK B 277      40.597  47.520  45.372  1.00  0.00            
ATOM   4078  H04 UNK B 277      41.423  47.929  46.829  1.00  0.00            
ATOM   4079  H03 UNK B 277      40.677  48.745  51.641  1.00  0.00            
ATOM   4080  H05 UNK B 277      40.665  46.490  46.728  1.00  0.00            
ATOM   4081  H02 UNK B 277      42.039  49.569  52.148  1.00  0.00            
ATOM   4082  O   UNK B 277      43.602  51.051  50.455  1.00  0.00            
ATOM   4083  O1  UNK B 277      43.473  50.027  48.614  1.00  0.00            
ATOM   4084  N   UNK B 277      41.635  49.037  51.367  1.00  0.00            
ATOM   4085  N1  UNK B 277      39.845  49.101  47.602  1.00  0.00            
ATOM   4086  N2  UNK B 277      38.533  47.168  47.234  1.00  0.00            
ATOM   4087  N3  UNK B 277      40.605  47.456  46.404  1.00  0.00            
ATOM   4088  C   UNK B 277      40.467  50.730  49.958  1.00  0.00            
ATOM   4089  C1  UNK B 277      39.047  50.068  49.619  1.00  0.00            
ATOM   4090  C2  UNK B 277      41.673  49.734  49.999  1.00  0.00            
ATOM   4091  C3  UNK B 277      38.838  49.981  48.140  1.00  0.00            
ATOM   4092  C4  UNK B 277      42.993  50.411  49.639  1.00  0.00            
ATOM   4093  C5  UNK B 277      39.490  48.081  46.915  1.00  0.00            
ATOM   4094  C6  UNK B 277      38.623  46.268  48.392  1.00  0.00            
ATOM   4095  C7  UNK B 277      37.402  46.952  46.302  1.00  0.00            
ATOM   4096  H   UNK B 277      40.372  51.250  50.925  1.00  0.00            
ATOM   4097  H1  UNK B 277      40.686  51.412  49.126  1.00  0.00            
ATOM   4098  H2  UNK B 277      38.985  49.119  50.155  1.00  0.00            
ATOM   4099  H3  UNK B 277      38.253  50.718  50.007  1.00  0.00            
ATOM   4100  H4  UNK B 277      41.723  48.955  49.241  1.00  0.00            
ATOM   4101  H5  UNK B 277      37.819  49.637  47.931  1.00  0.00            
ATOM   4102  H6  UNK B 277      38.884  50.981  47.702  1.00  0.00            
ATOM   4103  H7  UNK B 277      37.895  45.450  48.357  1.00  0.00            
ATOM   4104  H8  UNK B 277      38.518  46.785  49.358  1.00  0.00            
ATOM   4105  H9  UNK B 277      39.614  45.815  48.348  1.00  0.00            
ATOM   4106  H10 UNK B 277      37.802  46.561  45.362  1.00  0.00            
ATOM   4107  H11 UNK B 277      37.015  47.964  46.145  1.00  0.00            
ATOM   4108  H12 UNK B 277      36.671  46.259  46.719  1.00  0.00            
END
