# Supplementary material for: A multicentric consortium study demonstrates that dimethylarginine dimethylaminohydrolase 2 is not a dimethylarginine dimethylaminohydrolase
Source: Nat Commun. 2023 Jun 9;14:3392. doi: 10.1038/s41467-023-38467-9 (PMC10256801; doi:10.1038/s41467-023-38467-9)
Supplement: Supplementary file 9 — Source Data [file 41467_2023_38467_MOESM9_ESM.zip › Source Data/File 17.6_DDAH2-ModelA-MDS-poseB-final-3.pdb]

CRYST1   80.339   80.339   80.339  90.00  90.00  90.00 P 1           1
ATOM      1  N   GLY A   1      42.658  37.456  23.502  1.00  0.00           N
ATOM      2  H1  GLY A   1      42.723  38.425  23.760  1.00  0.00           H
ATOM      3  H2  GLY A   1      42.847  37.270  22.530  1.00  0.00           H
ATOM      4  H3  GLY A   1      41.708  37.233  23.773  1.00  0.00           H
ATOM      5  CA  GLY A   1      43.425  36.582  24.361  1.00  0.00           C
ATOM      6  HA1 GLY A   1      44.456  36.924  24.224  1.00  0.00           H
ATOM      7  HA2 GLY A   1      43.406  35.555  23.996  1.00  0.00           H
ATOM      8  C   GLY A   1      42.962  36.790  25.754  1.00  0.00           C
ATOM      9  O   GLY A   1      43.606  37.454  26.565  1.00  0.00           O
ATOM     10  N   LEU A   2      41.971  36.033  26.184  1.00  0.00           N
ATOM     11  H   LEU A   2      41.489  35.434  25.528  1.00  0.00           H
ATOM     12  CA  LEU A   2      41.653  35.838  27.619  1.00  0.00           C
ATOM     13  HA  LEU A   2      41.872  36.812  28.041  1.00  0.00           H
ATOM     14  CB  LEU A   2      40.132  35.693  27.698  1.00  0.00           C
ATOM     15  HB1 LEU A   2      39.919  34.679  27.376  1.00  0.00           H
ATOM     16  HB2 LEU A   2      39.644  36.295  26.935  1.00  0.00           H
ATOM     17  CG  LEU A   2      39.546  35.852  29.133  1.00  0.00           C
ATOM     18  HG  LEU A   2      40.008  35.140  29.823  1.00  0.00           H
ATOM     19  CD1 LEU A   2      39.692  37.281  29.743  1.00  0.00           C
ATOM     20 1HD1 LEU A   2      40.686  37.397  30.188  1.00  0.00           H
ATOM     21 2HD1 LEU A   2      39.520  37.991  28.942  1.00  0.00           H
ATOM     22 3HD1 LEU A   2      39.005  37.464  30.572  1.00  0.00           H
ATOM     23  CD2 LEU A   2      38.078  35.461  29.154  1.00  0.00           C
ATOM     24 1HD2 LEU A   2      37.641  35.572  30.145  1.00  0.00           H
ATOM     25 2HD2 LEU A   2      37.564  36.093  28.426  1.00  0.00           H
ATOM     26 3HD2 LEU A   2      37.956  34.469  28.700  1.00  0.00           H
ATOM     27  C   LEU A   2      42.408  34.754  28.322  1.00  0.00           C
ATOM     28  O   LEU A   2      42.530  33.640  27.834  1.00  0.00           O
ATOM     29  N   GLY A   3      42.802  35.049  29.565  1.00  0.00           N
ATOM     30  H   GLY A   3      42.705  36.012  29.858  1.00  0.00           H
ATOM     31  CA  GLY A   3      42.955  34.150  30.719  1.00  0.00           C
ATOM     32  HA1 GLY A   3      42.112  33.463  30.809  1.00  0.00           H
ATOM     33  HA2 GLY A   3      43.101  34.729  31.630  1.00  0.00           H
ATOM     34  C   GLY A   3      44.197  33.219  30.619  1.00  0.00           C
ATOM     35  O   GLY A   3      44.313  32.373  31.532  1.00  0.00           O
ATOM     36  N   ARG A   4      45.089  33.397  29.608  1.00  0.00           N
ATOM     37  H   ARG A   4      44.864  34.183  29.027  1.00  0.00           H
ATOM     38  CA  ARG A   4      46.308  32.618  29.498  1.00  0.00           C
ATOM     39  HA  ARG A   4      46.056  31.564  29.455  1.00  0.00           H
ATOM     40  CB  ARG A   4      47.081  32.983  28.189  1.00  0.00           C
ATOM     41  HB1 ARG A   4      47.694  33.885  28.257  1.00  0.00           H
ATOM     42  HB2 ARG A   4      46.299  32.899  27.430  1.00  0.00           H
ATOM     43  CG  ARG A   4      47.986  31.814  27.869  1.00  0.00           C
ATOM     44  HG1 ARG A   4      47.428  30.898  28.075  1.00  0.00           H
ATOM     45  HG2 ARG A   4      48.834  31.990  28.524  1.00  0.00           H
ATOM     46  CD  ARG A   4      48.625  31.870  26.461  1.00  0.00           C
ATOM     47  HD1 ARG A   4      48.950  32.909  26.410  1.00  0.00           H
ATOM     48  HD2 ARG A   4      47.796  31.688  25.785  1.00  0.00           H
ATOM     49  NE  ARG A   4      49.811  31.026  26.340  1.00  0.00           N
ATOM     50  HE  ARG A   4      50.289  30.877  27.210  1.00  0.00           H
ATOM     51  CZ  ARG A   4      50.270  30.509  25.212  1.00  0.00           C
ATOM     52  NH1 ARG A   4      51.295  29.759  25.250  1.00  0.00           N
ATOM     53 1HH1 ARG A   4      51.831  29.686  26.094  1.00  0.00           H
ATOM     54 2HH1 ARG A   4      51.623  29.179  24.489  1.00  0.00           H
ATOM     55  NH2 ARG A   4      49.806  30.693  24.028  1.00  0.00           N
ATOM     56 1HH2 ARG A   4      49.039  31.349  23.933  1.00  0.00           H
ATOM     57 2HH2 ARG A   4      50.233  30.291  23.195  1.00  0.00           H
ATOM     58  C   ARG A   4      47.245  32.947  30.697  1.00  0.00           C
ATOM     59  O   ARG A   4      47.469  34.111  30.971  1.00  0.00           O
ATOM     60  N   CYS A   5      47.765  31.917  31.379  1.00  0.00           N
ATOM     61  H   CYS A   5      47.414  31.043  31.002  1.00  0.00           H
ATOM     62  CA  CYS A   5      48.701  32.036  32.514  1.00  0.00           C
ATOM     63  HA  CYS A   5      49.455  32.770  32.235  1.00  0.00           H
ATOM     64  CB  CYS A   5      47.932  32.560  33.746  1.00  0.00           C
ATOM     65  HB1 CYS A   5      47.375  33.462  33.494  1.00  0.00           H
ATOM     66  HB2 CYS A   5      48.599  32.670  34.601  1.00  0.00           H
ATOM     67  SG  CYS A   5      46.705  31.373  34.228  1.00  0.00           S
ATOM     68  HG  CYS A   5      45.963  31.524  33.134  1.00  0.00           H
ATOM     69  C   CYS A   5      49.497  30.747  32.832  1.00  0.00           C
ATOM     70  O   CYS A   5      49.205  29.647  32.381  1.00  0.00           O
ATOM     71  N   SER A   6      50.612  30.864  33.591  1.00  0.00           N
ATOM     72  H   SER A   6      50.739  31.808  33.926  1.00  0.00           H
ATOM     73  CA  SER A   6      51.594  29.787  33.988  1.00  0.00           C
ATOM     74  HA  SER A   6      51.200  28.833  33.650  1.00  0.00           H
ATOM     75  CB  SER A   6      52.884  29.909  33.295  1.00  0.00           C
ATOM     76  HB1 SER A   6      53.369  28.933  33.312  1.00  0.00           H
ATOM     77  HB2 SER A   6      53.619  30.506  33.835  1.00  0.00           H
ATOM     78  OG  SER A   6      52.683  30.440  31.985  1.00  0.00           O
ATOM     79  HG  SER A   6      52.512  29.774  31.310  1.00  0.00           H
ATOM     80  C   SER A   6      51.778  29.642  35.500  1.00  0.00           C
ATOM     81  O   SER A   6      52.305  28.641  35.934  1.00  0.00           O
ATOM     82  N   HIS A   7      51.354  30.673  36.222  1.00  0.00           N
ATOM     83  H   HIS A   7      50.837  31.466  35.858  1.00  0.00           H
ATOM     84  CA  HIS A   7      51.669  30.800  37.650  1.00  0.00           C
ATOM     85  HA  HIS A   7      51.723  29.874  38.228  1.00  0.00           H
ATOM     86  CB  HIS A   7      52.921  31.589  37.760  1.00  0.00           C
ATOM     87  HB1 HIS A   7      52.657  32.617  37.499  1.00  0.00           H
ATOM     88  HB2 HIS A   7      53.609  31.272  36.985  1.00  0.00           H
ATOM     89  CG  HIS A   7      53.574  31.514  39.081  1.00  0.00           C
ATOM     90  ND1 HIS A   7      54.141  30.366  39.497  1.00  0.00           N
ATOM     91  CE1 HIS A   7      54.610  30.671  40.736  1.00  0.00           C
ATOM     92  HE1 HIS A   7      55.206  30.022  41.362  1.00  0.00           H
ATOM     93  NE2 HIS A   7      54.336  31.914  41.064  1.00  0.00           N
ATOM     94  HE2 HIS A   7      54.588  32.378  41.925  1.00  0.00           H
ATOM     95  CD2 HIS A   7      53.662  32.514  40.011  1.00  0.00           C
ATOM     96  HD2 HIS A   7      53.281  33.507  39.861  1.00  0.00           H
ATOM     97  C   HIS A   7      50.500  31.596  38.239  1.00  0.00           C
ATOM     98  O   HIS A   7      49.779  32.328  37.531  1.00  0.00           O
ATOM     99  N   ALA A   8      50.406  31.374  39.538  1.00  0.00           N
ATOM    100  H   ALA A   8      51.122  30.809  39.987  1.00  0.00           H
ATOM    101  CA  ALA A   8      49.430  31.880  40.440  1.00  0.00           C
ATOM    102  HA  ALA A   8      48.970  32.735  39.944  1.00  0.00           H
ATOM    103  CB  ALA A   8      48.365  30.915  40.851  1.00  0.00           C
ATOM    104  HB1 ALA A   8      47.760  30.550  40.030  1.00  0.00           H
ATOM    105  HB2 ALA A   8      48.702  29.966  41.277  1.00  0.00           H
ATOM    106  HB3 ALA A   8      47.622  31.477  41.424  1.00  0.00           H
ATOM    107  C   ALA A   8      50.166  32.424  41.725  1.00  0.00           C
ATOM    108  O   ALA A   8      51.309  32.119  42.028  1.00  0.00           O
ATOM    109  N   LEU A   9      49.478  33.299  42.448  1.00  0.00           N
ATOM    110  H   LEU A   9      48.497  33.409  42.265  1.00  0.00           H
ATOM    111  CA  LEU A   9      50.178  34.292  43.282  1.00  0.00           C
ATOM    112  HA  LEU A   9      51.017  33.820  43.787  1.00  0.00           H
ATOM    113  CB  LEU A   9      50.681  35.404  42.393  1.00  0.00           C
ATOM    114  HB1 LEU A   9      49.766  35.710  41.883  1.00  0.00           H
ATOM    115  HB2 LEU A   9      51.422  35.034  41.695  1.00  0.00           H
ATOM    116  CG  LEU A   9      51.294  36.586  43.204  1.00  0.00           C
ATOM    117  HG  LEU A   9      50.509  37.137  43.729  1.00  0.00           H
ATOM    118  CD1 LEU A   9      52.371  36.047  44.190  1.00  0.00           C
ATOM    119 1HD1 LEU A   9      51.962  35.414  44.969  1.00  0.00           H
ATOM    120 2HD1 LEU A   9      53.081  35.442  43.627  1.00  0.00           H
ATOM    121 3HD1 LEU A   9      52.790  36.878  44.750  1.00  0.00           H
ATOM    122  CD2 LEU A   9      51.918  37.470  42.133  1.00  0.00           C
ATOM    123 1HD2 LEU A   9      52.849  37.001  41.813  1.00  0.00           H
ATOM    124 2HD2 LEU A   9      51.217  37.631  41.307  1.00  0.00           H
ATOM    125 3HD2 LEU A   9      52.166  38.446  42.540  1.00  0.00           H
ATOM    126  C   LEU A   9      49.273  34.766  44.381  1.00  0.00           C
ATOM    127  O   LEU A   9      48.225  35.335  44.073  1.00  0.00           O
ATOM    128  N   ILE A  10      49.648  34.517  45.655  1.00  0.00           N
ATOM    129  H   ILE A  10      50.565  34.168  45.904  1.00  0.00           H
ATOM    130  CA  ILE A  10      48.868  34.698  46.813  1.00  0.00           C
ATOM    131  HA  ILE A  10      48.203  35.527  46.567  1.00  0.00           H
ATOM    132  CB  ILE A  10      48.115  33.450  47.256  1.00  0.00           C
ATOM    133  HB  ILE A  10      47.435  33.684  48.076  1.00  0.00           H
ATOM    134  CG2 ILE A  10      47.251  32.883  46.069  1.00  0.00           C
ATOM    135 1HG2 ILE A  10      46.392  32.317  46.439  1.00  0.00           H
ATOM    136 2HG2 ILE A  10      46.836  33.723  45.508  1.00  0.00           H
ATOM    137 3HG2 ILE A  10      47.870  32.309  45.389  1.00  0.00           H
ATOM    138  CG1 ILE A  10      49.023  32.371  47.847  1.00  0.00           C
ATOM    139 1HG1 ILE A  10      49.760  32.777  48.542  1.00  0.00           H
ATOM    140 2HG1 ILE A  10      49.570  31.956  47.002  1.00  0.00           H
ATOM    141  CD  ILE A  10      48.090  31.341  48.574  1.00  0.00           C
ATOM    142  HD1 ILE A  10      47.514  30.755  47.857  1.00  0.00           H
ATOM    143  HD2 ILE A  10      48.761  30.635  49.078  1.00  0.00           H
ATOM    144  HD3 ILE A  10      47.436  31.782  49.316  1.00  0.00           H
ATOM    145  C   ILE A  10      49.768  35.354  47.883  1.00  0.00           C
ATOM    146  O   ILE A  10      50.989  35.261  47.809  1.00  0.00           O
ATOM    147  N   ARG A  11      49.115  35.848  48.900  1.00  0.00           N
ATOM    148  H   ARG A  11      48.110  35.915  48.789  1.00  0.00           H
ATOM    149  CA  ARG A  11      49.757  36.344  50.155  1.00  0.00           C
ATOM    150  HA  ARG A  11      50.772  35.958  50.147  1.00  0.00           H
ATOM    151  CB  ARG A  11      49.844  37.912  50.231  1.00  0.00           C
ATOM    152  HB1 ARG A  11      48.837  38.321  50.323  1.00  0.00           H
ATOM    153  HB2 ARG A  11      50.349  38.297  49.350  1.00  0.00           H
ATOM    154  CG  ARG A  11      50.544  38.323  51.550  1.00  0.00           C
ATOM    155  HG1 ARG A  11      51.583  37.993  51.547  1.00  0.00           H
ATOM    156  HG2 ARG A  11      50.112  37.983  52.498  1.00  0.00           H
ATOM    157  CD  ARG A  11      50.493  39.890  51.668  1.00  0.00           C
ATOM    158  HD1 ARG A  11      50.838  40.310  52.611  1.00  0.00           H
ATOM    159  HD2 ARG A  11      49.434  40.159  51.575  1.00  0.00           H
ATOM    160  NE  ARG A  11      51.226  40.534  50.571  1.00  0.00           N
ATOM    161  HE  ARG A  11      52.226  40.463  50.541  1.00  0.00           H
ATOM    162  CZ  ARG A  11      50.678  41.334  49.656  1.00  0.00           C
ATOM    163  NH1 ARG A  11      49.365  41.486  49.534  1.00  0.00           N
ATOM    164 1HH1 ARG A  11      48.752  40.933  50.135  1.00  0.00           H
ATOM    165 2HH1 ARG A  11      49.021  42.049  48.773  1.00  0.00           H
ATOM    166  NH2 ARG A  11      51.496  41.913  48.820  1.00  0.00           N
ATOM    167 1HH2 ARG A  11      52.500  41.867  48.923  1.00  0.00           H
ATOM    168 2HH2 ARG A  11      51.168  42.801  48.474  1.00  0.00           H
ATOM    169  C   ARG A  11      48.941  35.714  51.282  1.00  0.00           C
ATOM    170  O   ARG A  11      47.756  35.568  51.101  1.00  0.00           O
ATOM    171  N   GLY A  12      49.601  35.274  52.374  1.00  0.00           N
ATOM    172  H   GLY A  12      50.599  35.424  52.414  1.00  0.00           H
ATOM    173  CA  GLY A  12      49.011  34.604  53.550  1.00  0.00           C
ATOM    174  HA1 GLY A  12      49.828  34.226  54.173  1.00  0.00           H
ATOM    175  HA2 GLY A  12      48.323  33.836  53.212  1.00  0.00           H
ATOM    176  C   GLY A  12      48.329  35.602  54.532  1.00  0.00           C
ATOM    177  O   GLY A  12      48.534  36.820  54.458  1.00  0.00           O
ATOM    178  N   VAL A  13      47.368  35.018  55.296  1.00  0.00           N
ATOM    179  H   VAL A  13      47.269  34.007  55.309  1.00  0.00           H
ATOM    180  CA  VAL A  13      46.424  35.722  56.183  1.00  0.00           C
ATOM    181  HA  VAL A  13      45.961  36.567  55.674  1.00  0.00           H
ATOM    182  CB  VAL A  13      45.297  34.758  56.689  1.00  0.00           C
ATOM    183  HB  VAL A  13      45.670  33.898  57.245  1.00  0.00           H
ATOM    184  CG1 VAL A  13      44.348  35.516  57.611  1.00  0.00           C
ATOM    185 1HG1 VAL A  13      43.635  34.785  57.994  1.00  0.00           H
ATOM    186 2HG1 VAL A  13      44.860  36.021  58.432  1.00  0.00           H
ATOM    187 3HG1 VAL A  13      43.747  36.286  57.123  1.00  0.00           H
ATOM    188  CG2 VAL A  13      44.492  34.164  55.507  1.00  0.00           C
ATOM    189 1HG2 VAL A  13      43.639  33.617  55.891  1.00  0.00           H
ATOM    190 2HG2 VAL A  13      44.168  34.974  54.845  1.00  0.00           H
ATOM    191 3HG2 VAL A  13      45.187  33.473  55.026  1.00  0.00           H
ATOM    192  C   VAL A  13      47.212  36.219  57.418  1.00  0.00           C
ATOM    193  O   VAL A  13      47.776  35.374  58.115  1.00  0.00           O
ATOM    194  N   PRO A  14      47.200  37.550  57.626  1.00  0.00           N
ATOM    195  CD  PRO A  14      46.693  38.591  56.787  1.00  0.00           C
ATOM    196  HD1 PRO A  14      45.611  38.595  56.653  1.00  0.00           H
ATOM    197  HD2 PRO A  14      47.213  38.428  55.844  1.00  0.00           H
ATOM    198  CG  PRO A  14      47.127  40.000  57.371  1.00  0.00           C
ATOM    199  HG1 PRO A  14      46.224  40.335  57.893  1.00  0.00           H
ATOM    200  HG2 PRO A  14      47.423  40.772  56.671  1.00  0.00           H
ATOM    201  CB  PRO A  14      48.156  39.570  58.405  1.00  0.00           C
ATOM    202  HB1 PRO A  14      48.135  40.295  59.220  1.00  0.00           H
ATOM    203  HB2 PRO A  14      49.147  39.351  57.997  1.00  0.00           H
ATOM    204  CA  PRO A  14      47.658  38.210  58.848  1.00  0.00           C
ATOM    205  HA  PRO A  14      48.420  37.571  59.304  1.00  0.00           H
ATOM    206  C   PRO A  14      46.558  38.279  59.903  1.00  0.00           C
ATOM    207  O   PRO A  14      45.381  38.356  59.636  1.00  0.00           O
ATOM    208  N   GLU A  15      46.907  38.411  61.180  1.00  0.00           N
ATOM    209  H   GLU A  15      47.891  38.438  61.395  1.00  0.00           H
ATOM    210  CA  GLU A  15      45.941  38.425  62.316  1.00  0.00           C
ATOM    211  HA  GLU A  15      45.345  37.516  62.197  1.00  0.00           H
ATOM    212  CB  GLU A  15      46.724  38.233  63.692  1.00  0.00           C
ATOM    213  HB1 GLU A  15      47.264  37.288  63.805  1.00  0.00           H
ATOM    214  HB2 GLU A  15      45.946  38.201  64.461  1.00  0.00           H
ATOM    215  CG  GLU A  15      47.754  39.317  64.164  1.00  0.00           C
ATOM    216  HG1 GLU A  15      47.237  40.274  64.233  1.00  0.00           H
ATOM    217  HG2 GLU A  15      48.492  39.422  63.366  1.00  0.00           H
ATOM    218  CD  GLU A  15      48.362  38.976  65.523  1.00  0.00           C
ATOM    219  OE1 GLU A  15      47.674  39.053  66.546  1.00  0.00           O
ATOM    220  OE2 GLU A  15      49.563  38.546  65.707  1.00  0.00           O
ATOM    221  C   GLU A  15      45.006  39.622  62.367  1.00  0.00           C
ATOM    222  O   GLU A  15      43.890  39.539  62.903  1.00  0.00           O
ATOM    223  N   SER A  16      45.384  40.803  61.814  1.00  0.00           N
ATOM    224  H   SER A  16      46.289  40.960  61.397  1.00  0.00           H
ATOM    225  CA  SER A  16      44.733  42.119  62.140  1.00  0.00           C
ATOM    226  HA  SER A  16      44.528  42.210  63.207  1.00  0.00           H
ATOM    227  CB  SER A  16      45.651  43.389  61.838  1.00  0.00           C
ATOM    228  HB1 SER A  16      46.531  43.285  62.479  1.00  0.00           H
ATOM    229  HB2 SER A  16      45.174  44.348  61.984  1.00  0.00           H
ATOM    230  OG  SER A  16      46.095  43.158  60.489  1.00  0.00           O
ATOM    231  HG  SER A  16      45.869  43.936  59.965  1.00  0.00           H
ATOM    232  C   SER A  16      43.341  42.260  61.469  1.00  0.00           C
ATOM    233  O   SER A  16      42.544  43.091  61.901  1.00  0.00           O
ATOM    234  N   LEU A  17      43.076  41.421  60.486  1.00  0.00           N
ATOM    235  H   LEU A  17      43.738  40.725  60.168  1.00  0.00           H
ATOM    236  CA  LEU A  17      41.689  41.373  59.806  1.00  0.00           C
ATOM    237  HA  LEU A  17      41.436  42.373  59.439  1.00  0.00           H
ATOM    238  CB  LEU A  17      41.699  40.303  58.627  1.00  0.00           C
ATOM    239  HB1 LEU A  17      40.770  40.330  58.062  1.00  0.00           H
ATOM    240  HB2 LEU A  17      41.809  39.245  58.896  1.00  0.00           H
ATOM    241  CG  LEU A  17      42.812  40.595  57.576  1.00  0.00           C
ATOM    242  HG  LEU A  17      43.765  40.476  58.093  1.00  0.00           H
ATOM    243  CD1 LEU A  17      42.690  39.426  56.610  1.00  0.00           C
ATOM    244 1HD1 LEU A  17      43.056  38.546  57.139  1.00  0.00           H
ATOM    245 2HD1 LEU A  17      41.663  39.282  56.281  1.00  0.00           H
ATOM    246 3HD1 LEU A  17      43.320  39.494  55.727  1.00  0.00           H
ATOM    247  CD2 LEU A  17      42.886  41.945  56.824  1.00  0.00           C
ATOM    248 1HD2 LEU A  17      41.976  42.196  56.265  1.00  0.00           H
ATOM    249 2HD2 LEU A  17      42.896  42.771  57.528  1.00  0.00           H
ATOM    250 3HD2 LEU A  17      43.736  41.910  56.154  1.00  0.00           H
ATOM    251  C   LEU A  17      40.608  40.810  60.787  1.00  0.00           C
ATOM    252  O   LEU A  17      39.420  41.145  60.654  1.00  0.00           O
ATOM    253  N   ALA A  18      41.057  40.011  61.805  1.00  0.00           N
ATOM    254  H   ALA A  18      42.034  39.779  61.773  1.00  0.00           H
ATOM    255  CA  ALA A  18      40.209  39.638  62.927  1.00  0.00           C
ATOM    256  HA  ALA A  18      39.152  39.567  62.645  1.00  0.00           H
ATOM    257  CB  ALA A  18      40.543  38.122  63.171  1.00  0.00           C
ATOM    258  HB1 ALA A  18      40.280  37.853  64.195  1.00  0.00           H
ATOM    259  HB2 ALA A  18      40.016  37.381  62.570  1.00  0.00           H
ATOM    260  HB3 ALA A  18      41.617  37.984  63.048  1.00  0.00           H
ATOM    261  C   ALA A  18      40.292  40.506  64.136  1.00  0.00           C
ATOM    262  O   ALA A  18      39.303  40.816  64.740  1.00  0.00           O
ATOM    263  N   SER A  19      41.525  40.847  64.593  1.00  0.00           N
ATOM    264  H   SER A  19      42.292  40.386  64.123  1.00  0.00           H
ATOM    265  CA  SER A  19      41.844  41.498  65.899  1.00  0.00           C
ATOM    266  HA  SER A  19      41.373  40.882  66.673  1.00  0.00           H
ATOM    267  CB  SER A  19      43.381  41.506  66.135  1.00  0.00           C
ATOM    268  HB1 SER A  19      43.566  41.953  67.119  1.00  0.00           H
ATOM    269  HB2 SER A  19      43.919  41.999  65.334  1.00  0.00           H
ATOM    270  OG  SER A  19      43.796  40.139  66.244  1.00  0.00           O
ATOM    271  HG  SER A  19      44.695  40.111  66.577  1.00  0.00           H
ATOM    272  C   SER A  19      41.270  42.840  66.108  1.00  0.00           C
ATOM    273  O   SER A  19      41.456  43.753  65.323  1.00  0.00           O
ATOM    274  N   GLY A  20      40.700  43.057  67.293  1.00  0.00           N
ATOM    275  H   GLY A  20      40.630  42.217  67.859  1.00  0.00           H
ATOM    276  CA  GLY A  20      39.945  44.161  67.821  1.00  0.00           C
ATOM    277  HA1 GLY A  20      40.523  45.064  67.664  1.00  0.00           H
ATOM    278  HA2 GLY A  20      39.739  44.117  68.885  1.00  0.00           H
ATOM    279  C   GLY A  20      38.593  44.268  67.086  1.00  0.00           C
ATOM    280  O   GLY A  20      37.668  43.425  67.120  1.00  0.00           O
ATOM    281  N   GLU A  21      38.308  45.430  66.411  1.00  0.00           N
ATOM    282  H   GLU A  21      38.882  46.255  66.356  1.00  0.00           H
ATOM    283  CA  GLU A  21      37.217  45.467  65.490  1.00  0.00           C
ATOM    284  HA  GLU A  21      36.359  45.020  65.991  1.00  0.00           H
ATOM    285  CB  GLU A  21      36.846  46.945  65.086  1.00  0.00           C
ATOM    286  HB1 GLU A  21      36.320  46.907  64.131  1.00  0.00           H
ATOM    287  HB2 GLU A  21      37.732  47.542  64.869  1.00  0.00           H
ATOM    288  CG  GLU A  21      36.012  47.686  66.102  1.00  0.00           C
ATOM    289  HG1 GLU A  21      36.345  47.553  67.126  1.00  0.00           H
ATOM    290  HG2 GLU A  21      35.003  47.326  65.934  1.00  0.00           H
ATOM    291  CD  GLU A  21      36.014  49.186  65.710  1.00  0.00           C
ATOM    292  OE1 GLU A  21      35.100  49.753  65.000  1.00  0.00           O
ATOM    293  OE2 GLU A  21      36.881  49.890  66.213  1.00  0.00           O
ATOM    294  C   GLU A  21      37.396  44.588  64.285  1.00  0.00           C
ATOM    295  O   GLU A  21      36.321  44.108  63.790  1.00  0.00           O
ATOM    296  N   GLY A  22      38.590  44.423  63.782  1.00  0.00           N
ATOM    297  H   GLY A  22      39.388  44.863  64.218  1.00  0.00           H
ATOM    298  CA  GLY A  22      38.897  43.625  62.625  1.00  0.00           C
ATOM    299  HA1 GLY A  22      38.039  43.002  62.381  1.00  0.00           H
ATOM    300  HA2 GLY A  22      39.741  42.973  62.817  1.00  0.00           H
ATOM    301  C   GLY A  22      39.221  44.481  61.376  1.00  0.00           C
ATOM    302  O   GLY A  22      39.977  45.410  61.537  1.00  0.00           O
ATOM    303  N   ALA A  23      38.746  44.097  60.196  1.00  0.00           N
ATOM    304  H   ALA A  23      38.217  43.242  60.080  1.00  0.00           H
ATOM    305  CA  ALA A  23      39.014  44.885  58.944  1.00  0.00           C
ATOM    306  HA  ALA A  23      40.061  45.187  58.956  1.00  0.00           H
ATOM    307  CB  ALA A  23      38.883  43.887  57.797  1.00  0.00           C
ATOM    308  HB1 ALA A  23      37.861  43.486  57.807  1.00  0.00           H
ATOM    309  HB2 ALA A  23      39.070  44.452  56.880  1.00  0.00           H
ATOM    310  HB3 ALA A  23      39.610  43.072  57.792  1.00  0.00           H
ATOM    311  C   ALA A  23      38.269  46.192  58.679  1.00  0.00           C
ATOM    312  O   ALA A  23      38.212  46.670  57.541  1.00  0.00           O
ATOM    313  N   GLY A  24      37.662  46.730  59.820  1.00  0.00           N
ATOM    314  H   GLY A  24      37.672  46.297  60.725  1.00  0.00           H
ATOM    315  CA  GLY A  24      37.016  48.088  59.685  1.00  0.00           C
ATOM    316  HA1 GLY A  24      36.761  48.345  58.654  1.00  0.00           H
ATOM    317  HA2 GLY A  24      37.618  48.913  60.068  1.00  0.00           H
ATOM    318  C   GLY A  24      35.698  48.204  60.421  1.00  0.00           C
ATOM    319  O   GLY A  24      35.369  47.397  61.308  1.00  0.00           O
ATOM    320  N   ALA A  25      35.064  49.297  60.236  1.00  0.00           N
ATOM    321  H   ALA A  25      35.449  50.006  59.633  1.00  0.00           H
ATOM    322  CA  ALA A  25      33.887  49.661  61.136  1.00  0.00           C
ATOM    323  HA  ALA A  25      34.190  49.317  62.126  1.00  0.00           H
ATOM    324  CB  ALA A  25      33.764  51.199  61.074  1.00  0.00           C
ATOM    325  HB1 ALA A  25      33.378  51.557  60.115  1.00  0.00           H
ATOM    326  HB2 ALA A  25      33.056  51.582  61.813  1.00  0.00           H
ATOM    327  HB3 ALA A  25      34.767  51.592  61.241  1.00  0.00           H
ATOM    328  C   ALA A  25      32.628  48.882  60.714  1.00  0.00           C
ATOM    329  O   ALA A  25      32.263  48.997  59.529  1.00  0.00           O
ATOM    330  N   GLY A  26      31.939  48.199  61.669  1.00  0.00           N
ATOM    331  H   GLY A  26      32.026  48.402  62.650  1.00  0.00           H
ATOM    332  CA  GLY A  26      30.576  47.588  61.352  1.00  0.00           C
ATOM    333  HA1 GLY A  26      29.956  48.409  60.970  1.00  0.00           H
ATOM    334  HA2 GLY A  26      30.208  47.115  62.259  1.00  0.00           H
ATOM    335  C   GLY A  26      30.596  46.371  60.433  1.00  0.00           C
ATOM    336  O   GLY A  26      29.490  45.955  60.029  1.00  0.00           O
ATOM    337  N   LEU A  27      31.836  45.832  60.257  1.00  0.00           N
ATOM    338  H   LEU A  27      32.572  46.192  60.840  1.00  0.00           H
ATOM    339  CA  LEU A  27      32.027  44.567  59.587  1.00  0.00           C
ATOM    340  HA  LEU A  27      31.295  44.375  58.808  1.00  0.00           H
ATOM    341  CB  LEU A  27      33.450  44.566  59.077  1.00  0.00           C
ATOM    342  HB1 LEU A  27      33.617  43.646  58.532  1.00  0.00           H
ATOM    343  HB2 LEU A  27      34.095  44.590  59.964  1.00  0.00           H
ATOM    344  CG  LEU A  27      33.711  45.742  58.118  1.00  0.00           C
ATOM    345  HG  LEU A  27      33.567  46.688  58.661  1.00  0.00           H
ATOM    346  CD1 LEU A  27      35.144  45.510  57.614  1.00  0.00           C
ATOM    347 1HD1 LEU A  27      35.747  45.464  58.526  1.00  0.00           H
ATOM    348 2HD1 LEU A  27      35.158  44.570  57.062  1.00  0.00           H
ATOM    349 3HD1 LEU A  27      35.312  46.393  56.986  1.00  0.00           H
ATOM    350  CD2 LEU A  27      32.746  45.555  56.895  1.00  0.00           C
ATOM    351 1HD2 LEU A  27      32.669  44.524  56.575  1.00  0.00           H
ATOM    352 2HD2 LEU A  27      31.758  45.844  57.244  1.00  0.00           H
ATOM    353 3HD2 LEU A  27      33.017  46.246  56.098  1.00  0.00           H
ATOM    354  C   LEU A  27      31.866  43.317  60.424  1.00  0.00           C
ATOM    355  O   LEU A  27      32.215  43.457  61.631  1.00  0.00           O
ATOM    356  N   PRO A  28      31.379  42.176  59.961  1.00  0.00           N
ATOM    357  CD  PRO A  28      30.910  41.909  58.629  1.00  0.00           C
ATOM    358  HD1 PRO A  28      31.622  42.156  57.835  1.00  0.00           H
ATOM    359  HD2 PRO A  28      30.001  42.465  58.422  1.00  0.00           H
ATOM    360  CG  PRO A  28      30.624  40.418  58.586  1.00  0.00           C
ATOM    361  HG1 PRO A  28      31.481  39.873  58.193  1.00  0.00           H
ATOM    362  HG2 PRO A  28      29.797  40.297  57.879  1.00  0.00           H
ATOM    363  CB  PRO A  28      30.250  40.020  60.015  1.00  0.00           C
ATOM    364  HB1 PRO A  28      30.549  38.975  60.119  1.00  0.00           H
ATOM    365  HB2 PRO A  28      29.185  40.217  60.129  1.00  0.00           H
ATOM    366  CA  PRO A  28      31.146  40.956  60.793  1.00  0.00           C
ATOM    367  HA  PRO A  28      30.679  41.229  61.738  1.00  0.00           H
ATOM    368  C   PRO A  28      32.505  40.335  61.189  1.00  0.00           C
ATOM    369  O   PRO A  28      33.476  40.398  60.433  1.00  0.00           O
ATOM    370  N   ALA A  29      32.487  39.626  62.245  1.00  0.00           N
ATOM    371  H   ALA A  29      31.585  39.478  62.661  1.00  0.00           H
ATOM    372  CA  ALA A  29      33.649  38.932  62.828  1.00  0.00           C
ATOM    373  HA  ALA A  29      34.528  39.559  62.788  1.00  0.00           H
ATOM    374  CB  ALA A  29      33.341  38.558  64.282  1.00  0.00           C
ATOM    375  HB1 ALA A  29      34.234  38.153  64.761  1.00  0.00           H
ATOM    376  HB2 ALA A  29      33.057  39.421  64.890  1.00  0.00           H
ATOM    377  HB3 ALA A  29      32.486  37.884  64.329  1.00  0.00           H
ATOM    378  C   ALA A  29      33.959  37.653  62.104  1.00  0.00           C
ATOM    379  O   ALA A  29      33.115  36.921  61.600  1.00  0.00           O
ATOM    380  N   LEU A  30      35.313  37.460  62.013  1.00  0.00           N
ATOM    381  H   LEU A  30      35.867  38.224  62.357  1.00  0.00           H
ATOM    382  CA  LEU A  30      35.880  36.487  61.128  1.00  0.00           C
ATOM    383  HA  LEU A  30      35.119  35.763  60.861  1.00  0.00           H
ATOM    384  CB  LEU A  30      36.228  37.146  59.805  1.00  0.00           C
ATOM    385  HB1 LEU A  30      35.356  37.740  59.525  1.00  0.00           H
ATOM    386  HB2 LEU A  30      36.378  36.347  59.073  1.00  0.00           H
ATOM    387  CG  LEU A  30      37.446  38.050  59.701  1.00  0.00           C
ATOM    388  HG  LEU A  30      37.704  38.414  60.706  1.00  0.00           H
ATOM    389  CD1 LEU A  30      38.700  37.278  59.249  1.00  0.00           C
ATOM    390 1HD1 LEU A  30      38.813  36.356  59.825  1.00  0.00           H
ATOM    391 2HD1 LEU A  30      38.693  37.111  58.178  1.00  0.00           H
ATOM    392 3HD1 LEU A  30      39.541  37.918  59.529  1.00  0.00           H
ATOM    393  CD2 LEU A  30      37.230  39.224  58.768  1.00  0.00           C
ATOM    394 1HD2 LEU A  30      38.143  39.805  58.594  1.00  0.00           H
ATOM    395 2HD2 LEU A  30      36.891  38.965  57.770  1.00  0.00           H
ATOM    396 3HD2 LEU A  30      36.493  39.933  59.165  1.00  0.00           H
ATOM    397  C   LEU A  30      36.973  35.723  61.808  1.00  0.00           C
ATOM    398  O   LEU A  30      37.629  36.202  62.737  1.00  0.00           O
ATOM    399  N   ASP A  31      37.074  34.428  61.559  1.00  0.00           N
ATOM    400  H   ASP A  31      36.402  34.038  60.919  1.00  0.00           H
ATOM    401  CA  ASP A  31      37.771  33.512  62.423  1.00  0.00           C
ATOM    402  HA  ASP A  31      37.940  33.870  63.432  1.00  0.00           H
ATOM    403  CB  ASP A  31      36.817  32.302  62.427  1.00  0.00           C
ATOM    404  HB1 ASP A  31      36.653  31.963  61.403  1.00  0.00           H
ATOM    405  HB2 ASP A  31      35.849  32.667  62.745  1.00  0.00           H
ATOM    406  CG  ASP A  31      37.343  31.209  63.409  1.00  0.00           C
ATOM    407  OD1 ASP A  31      36.523  30.584  64.119  1.00  0.00           O
ATOM    408  OD2 ASP A  31      38.569  31.054  63.605  1.00  0.00           O
ATOM    409  C   ASP A  31      39.135  33.158  61.770  1.00  0.00           C
ATOM    410  O   ASP A  31      39.253  32.735  60.624  1.00  0.00           O
ATOM    411  N   LEU A  32      40.215  33.470  62.510  1.00  0.00           N
ATOM    412  H   LEU A  32      40.201  33.567  63.513  1.00  0.00           H
ATOM    413  CA  LEU A  32      41.601  33.520  61.979  1.00  0.00           C
ATOM    414  HA  LEU A  32      41.570  34.189  61.125  1.00  0.00           H
ATOM    415  CB  LEU A  32      42.623  34.097  62.962  1.00  0.00           C
ATOM    416  HB1 LEU A  32      42.540  33.662  63.948  1.00  0.00           H
ATOM    417  HB2 LEU A  32      42.280  35.113  63.115  1.00  0.00           H
ATOM    418  CG  LEU A  32      44.135  34.161  62.595  1.00  0.00           C
ATOM    419  HG  LEU A  32      44.549  33.158  62.474  1.00  0.00           H
ATOM    420  CD1 LEU A  32      44.220  34.881  61.253  1.00  0.00           C
ATOM    421 1HD1 LEU A  32      43.788  35.885  61.275  1.00  0.00           H
ATOM    422 2HD1 LEU A  32      45.280  35.038  61.099  1.00  0.00           H
ATOM    423 3HD1 LEU A  32      43.751  34.293  60.454  1.00  0.00           H
ATOM    424  CD2 LEU A  32      44.869  34.741  63.744  1.00  0.00           C
ATOM    425 1HD2 LEU A  32      45.918  34.770  63.439  1.00  0.00           H
ATOM    426 2HD2 LEU A  32      44.405  35.718  63.896  1.00  0.00           H
ATOM    427 3HD2 LEU A  32      44.739  34.193  64.679  1.00  0.00           H
ATOM    428  C   LEU A  32      41.966  32.091  61.526  1.00  0.00           C
ATOM    429  O   LEU A  32      42.465  31.950  60.448  1.00  0.00           O
ATOM    430  N   ALA A  33      41.865  31.098  62.438  1.00  0.00           N
ATOM    431  H   ALA A  33      41.295  31.227  63.264  1.00  0.00           H
ATOM    432  CA  ALA A  33      42.308  29.717  62.179  1.00  0.00           C
ATOM    433  HA  ALA A  33      43.342  29.614  61.857  1.00  0.00           H
ATOM    434  CB  ALA A  33      42.088  28.917  63.451  1.00  0.00           C
ATOM    435  HB1 ALA A  33      42.753  29.314  64.219  1.00  0.00           H
ATOM    436  HB2 ALA A  33      41.134  29.128  63.921  1.00  0.00           H
ATOM    437  HB3 ALA A  33      42.282  27.876  63.184  1.00  0.00           H
ATOM    438  C   ALA A  33      41.480  29.142  61.026  1.00  0.00           C
ATOM    439  O   ALA A  33      42.010  28.429  60.155  1.00  0.00           O
ATOM    440  N   LYS A  34      40.226  29.498  60.966  1.00  0.00           N
ATOM    441  H   LYS A  34      39.785  29.852  61.801  1.00  0.00           H
ATOM    442  CA  LYS A  34      39.397  29.109  59.800  1.00  0.00           C
ATOM    443  HA  LYS A  34      39.369  28.021  59.678  1.00  0.00           H
ATOM    444  CB  LYS A  34      37.951  29.583  60.042  1.00  0.00           C
ATOM    445  HB1 LYS A  34      37.885  30.669  59.998  1.00  0.00           H
ATOM    446  HB2 LYS A  34      37.623  29.321  61.047  1.00  0.00           H
ATOM    447  CG  LYS A  34      36.886  29.068  59.031  1.00  0.00           C
ATOM    448  HG1 LYS A  34      37.025  28.005  58.873  1.00  0.00           H
ATOM    449  HG2 LYS A  34      37.032  29.666  58.136  1.00  0.00           H
ATOM    450  CD  LYS A  34      35.507  29.387  59.735  1.00  0.00           C
ATOM    451  HD1 LYS A  34      35.322  30.435  59.966  1.00  0.00           H
ATOM    452  HD2 LYS A  34      35.553  28.842  60.677  1.00  0.00           H
ATOM    453  CE  LYS A  34      34.401  28.950  58.830  1.00  0.00           C
ATOM    454  HE1 LYS A  34      33.579  29.217  59.499  1.00  0.00           H
ATOM    455  HE2 LYS A  34      34.477  27.858  58.789  1.00  0.00           H
ATOM    456  NZ  LYS A  34      34.303  29.693  57.523  1.00  0.00           N
ATOM    457  HZ1 LYS A  34      35.023  29.454  56.850  1.00  0.00           H
ATOM    458  HZ2 LYS A  34      33.411  29.436  57.127  1.00  0.00           H
ATOM    459  HZ3 LYS A  34      34.416  30.693  57.622  1.00  0.00           H
ATOM    460  C   LYS A  34      39.847  29.687  58.455  1.00  0.00           C
ATOM    461  O   LYS A  34      40.007  29.090  57.426  1.00  0.00           O
ATOM    462  N   ALA A  35      40.155  30.973  58.482  1.00  0.00           N
ATOM    463  H   ALA A  35      40.085  31.495  59.340  1.00  0.00           H
ATOM    464  CA  ALA A  35      40.579  31.657  57.262  1.00  0.00           C
ATOM    465  HA  ALA A  35      39.816  31.618  56.479  1.00  0.00           H
ATOM    466  CB  ALA A  35      40.464  33.164  57.518  1.00  0.00           C
ATOM    467  HB1 ALA A  35      40.244  33.642  56.564  1.00  0.00           H
ATOM    468  HB2 ALA A  35      39.551  33.409  58.071  1.00  0.00           H
ATOM    469  HB3 ALA A  35      41.417  33.447  57.960  1.00  0.00           H
ATOM    470  C   ALA A  35      42.018  31.102  56.789  1.00  0.00           C
ATOM    471  O   ALA A  35      42.303  31.047  55.604  1.00  0.00           O
ATOM    472  N   GLN A  36      42.909  30.925  57.736  1.00  0.00           N
ATOM    473  H   GLN A  36      42.578  31.159  58.662  1.00  0.00           H
ATOM    474  CA  GLN A  36      44.158  30.186  57.545  1.00  0.00           C
ATOM    475  HA  GLN A  36      44.754  30.770  56.838  1.00  0.00           H
ATOM    476  CB  GLN A  36      44.916  30.205  58.824  1.00  0.00           C
ATOM    477  HB1 GLN A  36      45.728  29.495  58.919  1.00  0.00           H
ATOM    478  HB2 GLN A  36      44.261  29.996  59.671  1.00  0.00           H
ATOM    479  CG  GLN A  36      45.554  31.557  59.154  1.00  0.00           C
ATOM    480  HG1 GLN A  36      44.872  32.402  59.163  1.00  0.00           H
ATOM    481  HG2 GLN A  36      46.303  31.722  58.376  1.00  0.00           H
ATOM    482  CD  GLN A  36      46.340  31.591  60.481  1.00  0.00           C
ATOM    483  OE1 GLN A  36      46.494  30.612  61.205  1.00  0.00           O
ATOM    484  NE2 GLN A  36      46.836  32.717  60.902  1.00  0.00           N
ATOM    485 1HE2 GLN A  36      46.776  33.519  60.285  1.00  0.00           H
ATOM    486 2HE2 GLN A  36      47.115  32.897  61.855  1.00  0.00           H
ATOM    487  C   GLN A  36      43.853  28.851  56.875  1.00  0.00           C
ATOM    488  O   GLN A  36      44.450  28.611  55.832  1.00  0.00           O
ATOM    489  N   ARG A  37      42.950  28.025  57.446  1.00  0.00           N
ATOM    490  H   ARG A  37      42.483  28.447  58.238  1.00  0.00           H
ATOM    491  CA  ARG A  37      42.596  26.710  56.934  1.00  0.00           C
ATOM    492  HA  ARG A  37      43.511  26.115  56.979  1.00  0.00           H
ATOM    493  CB  ARG A  37      41.594  26.032  57.936  1.00  0.00           C
ATOM    494  HB1 ARG A  37      40.741  26.700  58.063  1.00  0.00           H
ATOM    495  HB2 ARG A  37      42.069  26.045  58.922  1.00  0.00           H
ATOM    496  CG  ARG A  37      41.062  24.617  57.554  1.00  0.00           C
ATOM    497  HG1 ARG A  37      40.422  24.738  56.684  1.00  0.00           H
ATOM    498  HG2 ARG A  37      40.371  24.343  58.347  1.00  0.00           H
ATOM    499  CD  ARG A  37      42.210  23.572  57.320  1.00  0.00           C
ATOM    500  HD1 ARG A  37      42.853  23.815  56.479  1.00  0.00           H
ATOM    501  HD2 ARG A  37      41.807  22.611  57.004  1.00  0.00           H
ATOM    502  NE  ARG A  37      42.971  23.474  58.581  1.00  0.00           N
ATOM    503  HE  ARG A  37      42.675  23.975  59.406  1.00  0.00           H
ATOM    504  CZ  ARG A  37      44.161  22.909  58.685  1.00  0.00           C
ATOM    505  NH1 ARG A  37      44.707  22.180  57.778  1.00  0.00           N
ATOM    506 1HH1 ARG A  37      44.210  21.941  56.935  1.00  0.00           H
ATOM    507 2HH1 ARG A  37      45.595  21.778  58.031  1.00  0.00           H
ATOM    508  NH2 ARG A  37      44.715  23.134  59.817  1.00  0.00           N
ATOM    509 1HH2 ARG A  37      44.176  23.624  60.510  1.00  0.00           H
ATOM    510 2HH2 ARG A  37      45.550  22.600  60.047  1.00  0.00           H
ATOM    511  C   ARG A  37      42.151  26.753  55.492  1.00  0.00           C
ATOM    512  O   ARG A  37      42.556  25.953  54.685  1.00  0.00           O
ATOM    513  N   GLU A  38      41.251  27.719  55.215  1.00  0.00           N
ATOM    514  H   GLU A  38      41.094  28.445  55.908  1.00  0.00           H
ATOM    515  CA  GLU A  38      40.698  27.942  53.871  1.00  0.00           C
ATOM    516  HA  GLU A  38      40.382  26.985  53.481  1.00  0.00           H
ATOM    517  CB  GLU A  38      39.464  28.828  53.937  1.00  0.00           C
ATOM    518  HB1 GLU A  38      39.207  29.179  52.931  1.00  0.00           H
ATOM    519  HB2 GLU A  38      39.682  29.666  54.589  1.00  0.00           H
ATOM    520  CG  GLU A  38      38.167  28.171  54.476  1.00  0.00           C
ATOM    521  HG1 GLU A  38      38.410  27.526  55.321  1.00  0.00           H
ATOM    522  HG2 GLU A  38      37.608  27.681  53.677  1.00  0.00           H
ATOM    523  CD  GLU A  38      37.192  29.246  54.829  1.00  0.00           C
ATOM    524  OE1 GLU A  38      37.261  30.279  54.137  1.00  0.00           O
ATOM    525  OE2 GLU A  38      36.364  29.068  55.760  1.00  0.00           O
ATOM    526  C   GLU A  38      41.818  28.387  52.822  1.00  0.00           C
ATOM    527  O   GLU A  38      41.943  27.770  51.795  1.00  0.00           O
ATOM    528  N   HIS A  39      42.749  29.324  53.110  1.00  0.00           N
ATOM    529  H   HIS A  39      42.642  29.786  53.993  1.00  0.00           H
ATOM    530  CA  HIS A  39      43.830  29.738  52.283  1.00  0.00           C
ATOM    531  HA  HIS A  39      43.361  29.932  51.312  1.00  0.00           H
ATOM    532  CB  HIS A  39      44.483  31.088  52.889  1.00  0.00           C
ATOM    533  HB1 HIS A  39      45.463  30.895  53.301  1.00  0.00           H
ATOM    534  HB2 HIS A  39      43.971  31.361  53.807  1.00  0.00           H
ATOM    535  CG  HIS A  39      44.417  32.258  51.858  1.00  0.00           C
ATOM    536  ND1 HIS A  39      43.237  32.728  51.268  1.00  0.00           N
ATOM    537  CE1 HIS A  39      43.602  33.824  50.590  1.00  0.00           C
ATOM    538  HE1 HIS A  39      42.909  34.429  50.026  1.00  0.00           H
ATOM    539  NE2 HIS A  39      44.940  33.953  50.639  1.00  0.00           N
ATOM    540  HE2 HIS A  39      45.480  34.677  50.185  1.00  0.00           H
ATOM    541  CD2 HIS A  39      45.514  32.922  51.426  1.00  0.00           C
ATOM    542  HD2 HIS A  39      46.542  32.708  51.653  1.00  0.00           H
ATOM    543  C   HIS A  39      44.927  28.696  52.030  1.00  0.00           C
ATOM    544  O   HIS A  39      45.444  28.621  50.935  1.00  0.00           O
ATOM    545  N   GLY A  40      45.244  27.827  53.006  1.00  0.00           N
ATOM    546  H   GLY A  40      44.751  27.907  53.887  1.00  0.00           H
ATOM    547  CA  GLY A  40      46.111  26.717  52.828  1.00  0.00           C
ATOM    548  HA1 GLY A  40      46.399  26.271  53.778  1.00  0.00           H
ATOM    549  HA2 GLY A  40      47.049  26.976  52.329  1.00  0.00           H
ATOM    550  C   GLY A  40      45.517  25.707  51.792  1.00  0.00           C
ATOM    551  O   GLY A  40      46.259  25.033  51.018  1.00  0.00           O
ATOM    552  N   VAL A  41      44.160  25.502  51.789  1.00  0.00           N
ATOM    553  H   VAL A  41      43.627  26.131  52.364  1.00  0.00           H
ATOM    554  CA  VAL A  41      43.450  24.643  50.852  1.00  0.00           C
ATOM    555  HA  VAL A  41      44.065  23.767  50.627  1.00  0.00           H
ATOM    556  CB  VAL A  41      42.069  24.269  51.371  1.00  0.00           C
ATOM    557  HB  VAL A  41      41.508  25.182  51.593  1.00  0.00           H
ATOM    558  CG1 VAL A  41      41.251  23.404  50.312  1.00  0.00           C
ATOM    559 1HG1 VAL A  41      41.599  22.377  50.180  1.00  0.00           H
ATOM    560 2HG1 VAL A  41      40.275  23.226  50.752  1.00  0.00           H
ATOM    561 3HG1 VAL A  41      41.083  23.984  49.402  1.00  0.00           H
ATOM    562  CG2 VAL A  41      42.177  23.378  52.647  1.00  0.00           C
ATOM    563 1HG2 VAL A  41      41.168  23.270  53.066  1.00  0.00           H
ATOM    564 2HG2 VAL A  41      42.741  22.483  52.382  1.00  0.00           H
ATOM    565 3HG2 VAL A  41      42.776  23.775  53.468  1.00  0.00           H
ATOM    566  C   VAL A  41      43.368  25.347  49.474  1.00  0.00           C
ATOM    567  O   VAL A  41      43.435  24.704  48.443  1.00  0.00           O
ATOM    568  N   LEU A  42      43.340  26.702  49.413  1.00  0.00           N
ATOM    569  H   LEU A  42      43.208  27.180  50.296  1.00  0.00           H
ATOM    570  CA  LEU A  42      43.320  27.478  48.194  1.00  0.00           C
ATOM    571  HA  LEU A  42      42.545  27.206  47.469  1.00  0.00           H
ATOM    572  CB  LEU A  42      43.041  29.000  48.464  1.00  0.00           C
ATOM    573  HB1 LEU A  42      43.783  29.484  49.085  1.00  0.00           H
ATOM    574  HB2 LEU A  42      42.061  29.012  48.956  1.00  0.00           H
ATOM    575  CG  LEU A  42      43.051  29.973  47.188  1.00  0.00           C
ATOM    576  HG  LEU A  42      44.089  29.992  46.849  1.00  0.00           H
ATOM    577  CD1 LEU A  42      42.144  29.646  46.003  1.00  0.00           C
ATOM    578 1HD1 LEU A  42      41.122  29.654  46.362  1.00  0.00           H
ATOM    579 2HD1 LEU A  42      42.139  30.470  45.291  1.00  0.00           H
ATOM    580 3HD1 LEU A  42      42.414  28.691  45.560  1.00  0.00           H
ATOM    581  CD2 LEU A  42      42.841  31.469  47.541  1.00  0.00           C
ATOM    582 1HD2 LEU A  42      43.563  31.787  48.288  1.00  0.00           H
ATOM    583 2HD2 LEU A  42      42.944  32.143  46.695  1.00  0.00           H
ATOM    584 3HD2 LEU A  42      41.836  31.475  47.985  1.00  0.00           H
ATOM    585  C   LEU A  42      44.639  27.423  47.428  1.00  0.00           C
ATOM    586  O   LEU A  42      44.655  27.387  46.175  1.00  0.00           O
ATOM    587  N   GLY A  43      45.780  27.353  48.128  1.00  0.00           N
ATOM    588  H   GLY A  43      45.759  27.452  49.138  1.00  0.00           H
ATOM    589  CA  GLY A  43      47.067  27.137  47.545  1.00  0.00           C
ATOM    590  HA1 GLY A  43      47.817  27.650  48.151  1.00  0.00           H
ATOM    591  HA2 GLY A  43      47.108  27.604  46.552  1.00  0.00           H
ATOM    592  C   GLY A  43      47.350  25.685  47.244  1.00  0.00           C
ATOM    593  O   GLY A  43      47.880  25.330  46.215  1.00  0.00           O
ATOM    594  N   GLY A  44      46.825  24.905  48.195  1.00  0.00           N
ATOM    595  H   GLY A  44      46.307  25.278  48.969  1.00  0.00           H
ATOM    596  CA  GLY A  44      46.743  23.445  48.023  1.00  0.00           C
ATOM    597  HA1 GLY A  44      46.147  23.085  48.872  1.00  0.00           H
ATOM    598  HA2 GLY A  44      47.781  23.123  47.949  1.00  0.00           H
ATOM    599  C   GLY A  44      46.002  23.099  46.718  1.00  0.00           C
ATOM    600  O   GLY A  44      46.454  22.307  45.938  1.00  0.00           O
ATOM    601  N   LYS A  45      44.882  23.699  46.419  1.00  0.00           N
ATOM    602  H   LYS A  45      44.571  24.434  47.039  1.00  0.00           H
ATOM    603  CA  LYS A  45      44.049  23.403  45.222  1.00  0.00           C
ATOM    604  HA  LYS A  45      44.171  22.325  45.094  1.00  0.00           H
ATOM    605  CB  LYS A  45      42.518  23.599  45.455  1.00  0.00           C
ATOM    606  HB1 LYS A  45      42.176  24.616  45.636  1.00  0.00           H
ATOM    607  HB2 LYS A  45      42.236  23.018  46.333  1.00  0.00           H
ATOM    608  CG  LYS A  45      41.831  22.931  44.263  1.00  0.00           C
ATOM    609  HG1 LYS A  45      42.144  23.345  43.311  1.00  0.00           H
ATOM    610  HG2 LYS A  45      40.766  23.165  44.285  1.00  0.00           H
ATOM    611  CD  LYS A  45      41.887  21.412  44.342  1.00  0.00           C
ATOM    612  HD1 LYS A  45      42.820  21.012  43.949  1.00  0.00           H
ATOM    613  HD2 LYS A  45      41.111  21.080  43.647  1.00  0.00           H
ATOM    614  CE  LYS A  45      41.693  20.692  45.724  1.00  0.00           C
ATOM    615  HE1 LYS A  45      40.817  21.102  46.221  1.00  0.00           H
ATOM    616  HE2 LYS A  45      42.594  20.963  46.274  1.00  0.00           H
ATOM    617  NZ  LYS A  45      41.558  19.242  45.667  1.00  0.00           N
ATOM    618  HZ1 LYS A  45      40.809  19.028  45.016  1.00  0.00           H
ATOM    619  HZ2 LYS A  45      42.360  18.854  45.193  1.00  0.00           H
ATOM    620  HZ3 LYS A  45      41.474  18.762  46.556  1.00  0.00           H
ATOM    621  C   LYS A  45      44.683  23.974  43.948  1.00  0.00           C
ATOM    622  O   LYS A  45      44.831  23.219  43.009  1.00  0.00           O
ATOM    623  N   LEU A  46      45.276  25.165  44.065  1.00  0.00           N
ATOM    624  H   LEU A  46      45.076  25.670  44.908  1.00  0.00           H
ATOM    625  CA  LEU A  46      46.151  25.732  43.064  1.00  0.00           C
ATOM    626  HA  LEU A  46      45.511  25.801  42.182  1.00  0.00           H
ATOM    627  CB  LEU A  46      46.582  27.139  43.564  1.00  0.00           C
ATOM    628  HB1 LEU A  46      47.488  27.395  43.024  1.00  0.00           H
ATOM    629  HB2 LEU A  46      46.761  27.081  44.635  1.00  0.00           H
ATOM    630  CG  LEU A  46      45.589  28.266  43.308  1.00  0.00           C
ATOM    631  HG  LEU A  46      44.547  28.206  43.642  1.00  0.00           H
ATOM    632  CD1 LEU A  46      45.968  29.564  44.082  1.00  0.00           C
ATOM    633 1HD1 LEU A  46      45.997  29.361  45.156  1.00  0.00           H
ATOM    634 2HD1 LEU A  46      46.959  29.911  43.798  1.00  0.00           H
ATOM    635 3HD1 LEU A  46      45.197  30.299  43.878  1.00  0.00           H
ATOM    636  CD2 LEU A  46      45.548  28.662  41.797  1.00  0.00           C
ATOM    637 1HD2 LEU A  46      45.081  27.835  41.274  1.00  0.00           H
ATOM    638 2HD2 LEU A  46      44.920  29.536  41.626  1.00  0.00           H
ATOM    639 3HD2 LEU A  46      46.547  28.963  41.464  1.00  0.00           H
ATOM    640  C   LEU A  46      47.280  24.798  42.644  1.00  0.00           C
ATOM    641  O   LEU A  46      47.459  24.493  41.478  1.00  0.00           O
ATOM    642  N   ARG A  47      48.091  24.310  43.568  1.00  0.00           N
ATOM    643  H   ARG A  47      47.962  24.716  44.474  1.00  0.00           H
ATOM    644  CA  ARG A  47      49.073  23.249  43.341  1.00  0.00           C
ATOM    645  HA  ARG A  47      49.712  23.451  42.481  1.00  0.00           H
ATOM    646  CB  ARG A  47      49.926  23.002  44.603  1.00  0.00           C
ATOM    647  HB1 ARG A  47      50.318  21.995  44.752  1.00  0.00           H
ATOM    648  HB2 ARG A  47      49.236  23.145  45.440  1.00  0.00           H
ATOM    649  CG  ARG A  47      51.049  24.006  44.782  1.00  0.00           C
ATOM    650  HG1 ARG A  47      50.515  24.940  44.953  1.00  0.00           H
ATOM    651  HG2 ARG A  47      51.675  23.982  43.894  1.00  0.00           H
ATOM    652  CD  ARG A  47      51.830  23.655  46.078  1.00  0.00           C
ATOM    653  HD1 ARG A  47      52.253  22.668  45.893  1.00  0.00           H
ATOM    654  HD2 ARG A  47      51.237  23.692  46.993  1.00  0.00           H
ATOM    655  NE  ARG A  47      52.901  24.692  46.188  1.00  0.00           N
ATOM    656  HE  ARG A  47      53.557  24.707  45.425  1.00  0.00           H
ATOM    657  CZ  ARG A  47      53.029  25.680  47.088  1.00  0.00           C
ATOM    658  NH1 ARG A  47      53.820  26.638  46.681  1.00  0.00           N
ATOM    659 1HH1 ARG A  47      54.189  26.435  45.766  1.00  0.00           H
ATOM    660 2HH1 ARG A  47      53.742  27.587  47.009  1.00  0.00           H
ATOM    661  NH2 ARG A  47      52.396  25.861  48.227  1.00  0.00           N
ATOM    662 1HH2 ARG A  47      51.634  25.240  48.439  1.00  0.00           H
ATOM    663 2HH2 ARG A  47      52.558  26.730  48.711  1.00  0.00           H
ATOM    664  C   ARG A  47      48.667  21.824  42.841  1.00  0.00           C
ATOM    665  O   ARG A  47      49.514  20.980  42.924  1.00  0.00           O
ATOM    666  N   GLN A  48      47.430  21.607  42.330  1.00  0.00           N
ATOM    667  H   GLN A  48      46.936  22.463  42.133  1.00  0.00           H
ATOM    668  CA  GLN A  48      46.880  20.213  42.352  1.00  0.00           C
ATOM    669  HA  GLN A  48      47.660  19.479  42.137  1.00  0.00           H
ATOM    670  CB  GLN A  48      45.989  19.960  43.563  1.00  0.00           C
ATOM    671  HB1 GLN A  48      45.209  20.718  43.593  1.00  0.00           H
ATOM    672  HB2 GLN A  48      46.629  20.242  44.386  1.00  0.00           H
ATOM    673  CG  GLN A  48      45.373  18.543  43.588  1.00  0.00           C
ATOM    674  HG1 GLN A  48      46.218  17.868  43.745  1.00  0.00           H
ATOM    675  HG2 GLN A  48      44.824  18.284  42.676  1.00  0.00           H
ATOM    676  CD  GLN A  48      44.519  18.246  44.736  1.00  0.00           C
ATOM    677  OE1 GLN A  48      44.280  19.114  45.548  1.00  0.00           O
ATOM    678  NE2 GLN A  48      43.985  17.103  44.919  1.00  0.00           N
ATOM    679 1HE2 GLN A  48      44.093  16.470  44.141  1.00  0.00           H
ATOM    680 2HE2 GLN A  48      43.419  16.878  45.727  1.00  0.00           H
ATOM    681  C   GLN A  48      45.996  20.076  41.145  1.00  0.00           C
ATOM    682  O   GLN A  48      46.155  19.098  40.404  1.00  0.00           O
ATOM    683  N   ARG A  49      45.106  21.058  40.804  1.00  0.00           N
ATOM    684  H   ARG A  49      45.159  21.956  41.278  1.00  0.00           H
ATOM    685  CA  ARG A  49      43.958  20.906  39.984  1.00  0.00           C
ATOM    686  HA  ARG A  49      43.862  19.890  39.629  1.00  0.00           H
ATOM    687  CB  ARG A  49      42.727  21.212  40.853  1.00  0.00           C
ATOM    688  HB1 ARG A  49      42.869  22.236  41.205  1.00  0.00           H
ATOM    689  HB2 ARG A  49      42.698  20.538  41.709  1.00  0.00           H
ATOM    690  CG  ARG A  49      41.377  21.171  40.108  1.00  0.00           C
ATOM    691  HG1 ARG A  49      41.432  22.000  39.408  1.00  0.00           H
ATOM    692  HG2 ARG A  49      40.605  21.344  40.863  1.00  0.00           H
ATOM    693  CD  ARG A  49      40.947  19.921  39.384  1.00  0.00           C
ATOM    694  HD1 ARG A  49      40.996  19.007  39.969  1.00  0.00           H
ATOM    695  HD2 ARG A  49      41.562  19.807  38.485  1.00  0.00           H
ATOM    696  NE  ARG A  49      39.580  20.075  38.952  1.00  0.00           N
ATOM    697  HE  ARG A  49      38.984  20.518  39.636  1.00  0.00           H
ATOM    698  CZ  ARG A  49      38.975  19.555  37.874  1.00  0.00           C
ATOM    699  NH1 ARG A  49      37.747  19.672  37.728  1.00  0.00           N
ATOM    700 1HH1 ARG A  49      37.297  20.302  38.379  1.00  0.00           H
ATOM    701 2HH1 ARG A  49      37.359  18.985  37.099  1.00  0.00           H
ATOM    702  NH2 ARG A  49      39.586  18.849  36.950  1.00  0.00           N
ATOM    703 1HH2 ARG A  49      40.554  18.588  36.891  1.00  0.00           H
ATOM    704 2HH2 ARG A  49      39.000  18.574  36.175  1.00  0.00           H
ATOM    705  C   ARG A  49      43.981  21.762  38.726  1.00  0.00           C
ATOM    706  O   ARG A  49      43.547  21.226  37.655  1.00  0.00           O
ATOM    707  N   LEU A  50      44.487  22.964  38.775  1.00  0.00           N
ATOM    708  H   LEU A  50      45.069  23.168  39.581  1.00  0.00           H
ATOM    709  CA  LEU A  50      44.227  24.118  37.809  1.00  0.00           C
ATOM    710  HA  LEU A  50      43.316  23.942  37.235  1.00  0.00           H
ATOM    711  CB  LEU A  50      43.811  25.310  38.739  1.00  0.00           C
ATOM    712  HB1 LEU A  50      43.655  26.234  38.179  1.00  0.00           H
ATOM    713  HB2 LEU A  50      44.700  25.452  39.357  1.00  0.00           H
ATOM    714  CG  LEU A  50      42.572  25.222  39.591  1.00  0.00           C
ATOM    715  HG  LEU A  50      42.591  24.394  40.302  1.00  0.00           H
ATOM    716  CD1 LEU A  50      42.434  26.560  40.370  1.00  0.00           C
ATOM    717 1HD1 LEU A  50      43.234  26.711  41.099  1.00  0.00           H
ATOM    718 2HD1 LEU A  50      42.443  27.336  39.603  1.00  0.00           H
ATOM    719 3HD1 LEU A  50      41.477  26.650  40.887  1.00  0.00           H
ATOM    720  CD2 LEU A  50      41.323  25.116  38.667  1.00  0.00           C
ATOM    721 1HD2 LEU A  50      41.468  25.831  37.861  1.00  0.00           H
ATOM    722 2HD2 LEU A  50      41.277  24.133  38.196  1.00  0.00           H
ATOM    723 3HD2 LEU A  50      40.388  25.283  39.195  1.00  0.00           H
ATOM    724  C   LEU A  50      45.353  24.479  36.776  1.00  0.00           C
ATOM    725  O   LEU A  50      45.189  25.353  35.949  1.00  0.00           O
ATOM    726  N   GLY A  51      46.395  23.652  36.837  1.00  0.00           N
ATOM    727  H   GLY A  51      46.528  23.013  37.609  1.00  0.00           H
ATOM    728  CA  GLY A  51      47.477  23.561  35.869  1.00  0.00           C
ATOM    729  HA1 GLY A  51      47.145  23.620  34.826  1.00  0.00           H
ATOM    730  HA2 GLY A  51      48.066  22.655  36.000  1.00  0.00           H
ATOM    731  C   GLY A  51      48.459  24.703  35.923  1.00  0.00           C
ATOM    732  O   GLY A  51      48.964  24.998  34.889  1.00  0.00           O
ATOM    733  N   LEU A  52      48.569  25.326  37.160  1.00  0.00           N
ATOM    734  H   LEU A  52      48.231  24.766  37.927  1.00  0.00           H
ATOM    735  CA  LEU A  52      49.643  26.356  37.398  1.00  0.00           C
ATOM    736  HA  LEU A  52      50.247  26.568  36.517  1.00  0.00           H
ATOM    737  CB  LEU A  52      48.925  27.662  37.776  1.00  0.00           C
ATOM    738  HB1 LEU A  52      49.668  28.431  38.000  1.00  0.00           H
ATOM    739  HB2 LEU A  52      48.325  27.491  38.662  1.00  0.00           H
ATOM    740  CG  LEU A  52      47.871  28.139  36.707  1.00  0.00           C
ATOM    741  HG  LEU A  52      47.148  27.319  36.640  1.00  0.00           H
ATOM    742  CD1 LEU A  52      47.017  29.363  37.207  1.00  0.00           C
ATOM    743 1HD1 LEU A  52      46.267  29.655  36.478  1.00  0.00           H
ATOM    744 2HD1 LEU A  52      46.361  29.028  38.008  1.00  0.00           H
ATOM    745 3HD1 LEU A  52      47.704  30.094  37.639  1.00  0.00           H
ATOM    746  CD2 LEU A  52      48.412  28.442  35.359  1.00  0.00           C
ATOM    747 1HD2 LEU A  52      48.927  29.398  35.310  1.00  0.00           H
ATOM    748 2HD2 LEU A  52      49.047  27.590  35.090  1.00  0.00           H
ATOM    749 3HD2 LEU A  52      47.560  28.464  34.685  1.00  0.00           H
ATOM    750  C   LEU A  52      50.610  25.950  38.603  1.00  0.00           C
ATOM    751  O   LEU A  52      50.190  25.062  39.418  1.00  0.00           O
ATOM    752  N   GLN A  53      51.843  26.507  38.749  1.00  0.00           N
ATOM    753  H   GLN A  53      52.181  27.067  37.983  1.00  0.00           H
ATOM    754  CA  GLN A  53      52.686  26.737  39.933  1.00  0.00           C
ATOM    755  HA  GLN A  53      52.636  25.875  40.606  1.00  0.00           H
ATOM    756  CB  GLN A  53      54.179  26.845  39.509  1.00  0.00           C
ATOM    757  HB1 GLN A  53      54.781  27.393  40.233  1.00  0.00           H
ATOM    758  HB2 GLN A  53      54.329  27.431  38.608  1.00  0.00           H
ATOM    759  CG  GLN A  53      54.848  25.439  39.390  1.00  0.00           C
ATOM    760  HG1 GLN A  53      54.202  24.884  38.711  1.00  0.00           H
ATOM    761  HG2 GLN A  53      54.912  24.952  40.358  1.00  0.00           H
ATOM    762  CD  GLN A  53      56.280  25.527  38.835  1.00  0.00           C
ATOM    763  OE1 GLN A  53      57.311  25.412  39.463  1.00  0.00           O
ATOM    764  NE2 GLN A  53      56.401  25.741  37.535  1.00  0.00           N
ATOM    765 1HE2 GLN A  53      55.586  25.860  36.948  1.00  0.00           H
ATOM    766 2HE2 GLN A  53      57.350  25.911  37.223  1.00  0.00           H
ATOM    767  C   GLN A  53      52.175  27.979  40.667  1.00  0.00           C
ATOM    768  O   GLN A  53      51.168  28.619  40.334  1.00  0.00           O
ATOM    769  N   LEU A  54      52.792  28.189  41.847  1.00  0.00           N
ATOM    770  H   LEU A  54      53.463  27.483  42.103  1.00  0.00           H
ATOM    771  CA  LEU A  54      52.261  29.056  42.932  1.00  0.00           C
ATOM    772  HA  LEU A  54      51.626  29.762  42.405  1.00  0.00           H
ATOM    773  CB  LEU A  54      51.315  28.142  43.847  1.00  0.00           C
ATOM    774  HB1 LEU A  54      51.987  27.355  44.170  1.00  0.00           H
ATOM    775  HB2 LEU A  54      50.451  27.767  43.305  1.00  0.00           H
ATOM    776  CG  LEU A  54      50.795  28.929  45.076  1.00  0.00           C
ATOM    777  HG  LEU A  54      51.636  29.352  45.639  1.00  0.00           H
ATOM    778  CD1 LEU A  54      49.899  30.062  44.603  1.00  0.00           C
ATOM    779 1HD1 LEU A  54      49.271  29.612  43.828  1.00  0.00           H
ATOM    780 2HD1 LEU A  54      49.279  30.434  45.424  1.00  0.00           H
ATOM    781 3HD1 LEU A  54      50.595  30.831  44.276  1.00  0.00           H
ATOM    782  CD2 LEU A  54      49.912  27.992  45.876  1.00  0.00           C
ATOM    783 1HD2 LEU A  54      49.752  28.194  46.938  1.00  0.00           H
ATOM    784 2HD2 LEU A  54      48.947  27.743  45.441  1.00  0.00           H
ATOM    785 3HD2 LEU A  54      50.484  27.065  45.888  1.00  0.00           H
ATOM    786  C   LEU A  54      53.406  29.734  43.666  1.00  0.00           C
ATOM    787  O   LEU A  54      54.369  29.118  44.035  1.00  0.00           O
ATOM    788  N   LEU A  55      53.150  30.992  43.978  1.00  0.00           N
ATOM    789  H   LEU A  55      52.295  31.414  43.653  1.00  0.00           H
ATOM    790  CA  LEU A  55      53.959  31.723  44.986  1.00  0.00           C
ATOM    791  HA  LEU A  55      54.651  30.953  45.335  1.00  0.00           H
ATOM    792  CB  LEU A  55      54.753  32.849  44.382  1.00  0.00           C
ATOM    793  HB1 LEU A  55      53.980  33.515  44.003  1.00  0.00           H
ATOM    794  HB2 LEU A  55      55.282  32.418  43.538  1.00  0.00           H
ATOM    795  CG  LEU A  55      55.736  33.722  45.229  1.00  0.00           C
ATOM    796  HG  LEU A  55      55.317  34.399  45.976  1.00  0.00           H
ATOM    797  CD1 LEU A  55      56.869  32.841  45.855  1.00  0.00           C
ATOM    798 1HD1 LEU A  55      57.185  32.140  45.092  1.00  0.00           H
ATOM    799 2HD1 LEU A  55      57.697  33.523  46.056  1.00  0.00           H
ATOM    800 3HD1 LEU A  55      56.573  32.285  46.740  1.00  0.00           H
ATOM    801  CD2 LEU A  55      56.457  34.721  44.335  1.00  0.00           C
ATOM    802 1HD2 LEU A  55      56.788  35.548  44.969  1.00  0.00           H
ATOM    803 2HD2 LEU A  55      57.355  34.337  43.850  1.00  0.00           H
ATOM    804 3HD2 LEU A  55      55.788  35.146  43.584  1.00  0.00           H
ATOM    805  C   LEU A  55      53.089  32.076  46.178  1.00  0.00           C
ATOM    806  O   LEU A  55      52.007  32.626  45.914  1.00  0.00           O
ATOM    807  N   GLU A  56      53.601  32.006  47.427  1.00  0.00           N
ATOM    808  H   GLU A  56      54.435  31.471  47.629  1.00  0.00           H
ATOM    809  CA  GLU A  56      52.958  32.575  48.568  1.00  0.00           C
ATOM    810  HA  GLU A  56      52.105  33.161  48.224  1.00  0.00           H
ATOM    811  CB  GLU A  56      52.583  31.432  49.566  1.00  0.00           C
ATOM    812  HB1 GLU A  56      52.106  31.861  50.443  1.00  0.00           H
ATOM    813  HB2 GLU A  56      53.549  31.020  49.852  1.00  0.00           H
ATOM    814  CG  GLU A  56      51.764  30.335  48.931  1.00  0.00           C
ATOM    815  HG1 GLU A  56      51.245  30.681  48.035  1.00  0.00           H
ATOM    816  HG2 GLU A  56      51.057  30.055  49.711  1.00  0.00           H
ATOM    817  CD  GLU A  56      52.696  29.173  48.688  1.00  0.00           C
ATOM    818  OE1 GLU A  56      52.680  28.235  49.510  1.00  0.00           O
ATOM    819  OE2 GLU A  56      53.483  29.132  47.716  1.00  0.00           O
ATOM    820  C   GLU A  56      53.809  33.728  49.271  1.00  0.00           C
ATOM    821  O   GLU A  56      54.943  33.512  49.650  1.00  0.00           O
ATOM    822  N   LEU A  57      53.400  35.018  49.327  1.00  0.00           N
ATOM    823  H   LEU A  57      52.517  35.171  48.862  1.00  0.00           H
ATOM    824  CA  LEU A  57      54.076  36.148  50.044  1.00  0.00           C
ATOM    825  HA  LEU A  57      55.140  35.921  49.952  1.00  0.00           H
ATOM    826  CB  LEU A  57      53.625  37.472  49.407  1.00  0.00           C
ATOM    827  HB1 LEU A  57      54.142  38.265  49.957  1.00  0.00           H
ATOM    828  HB2 LEU A  57      52.544  37.537  49.490  1.00  0.00           H
ATOM    829  CG  LEU A  57      53.963  37.736  48.012  1.00  0.00           C
ATOM    830  HG  LEU A  57      53.711  36.818  47.476  1.00  0.00           H
ATOM    831  CD1 LEU A  57      53.069  38.842  47.384  1.00  0.00           C
ATOM    832 1HD1 LEU A  57      53.353  39.031  46.347  1.00  0.00           H
ATOM    833 2HD1 LEU A  57      52.031  38.502  47.514  1.00  0.00           H
ATOM    834 3HD1 LEU A  57      53.137  39.790  47.912  1.00  0.00           H
ATOM    835  CD2 LEU A  57      55.453  38.095  47.622  1.00  0.00           C
ATOM    836 1HD2 LEU A  57      56.044  37.250  47.985  1.00  0.00           H
ATOM    837 2HD2 LEU A  57      55.469  38.119  46.531  1.00  0.00           H
ATOM    838 3HD2 LEU A  57      55.750  38.991  48.164  1.00  0.00           H
ATOM    839  C   LEU A  57      53.797  36.163  51.563  1.00  0.00           C
ATOM    840  O   LEU A  57      52.791  35.640  51.994  1.00  0.00           O
ATOM    841  N   PRO A  58      54.665  36.666  52.483  1.00  0.00           N
ATOM    842  CD  PRO A  58      56.054  36.913  52.215  1.00  0.00           C
ATOM    843  HD1 PRO A  58      56.217  37.516  51.319  1.00  0.00           H
ATOM    844  HD2 PRO A  58      56.651  36.059  51.912  1.00  0.00           H
ATOM    845  CG  PRO A  58      56.564  37.675  53.467  1.00  0.00           C
ATOM    846  HG1 PRO A  58      56.330  38.743  53.359  1.00  0.00           H
ATOM    847  HG2 PRO A  58      57.641  37.621  53.624  1.00  0.00           H
ATOM    848  CB  PRO A  58      55.788  36.950  54.603  1.00  0.00           C
ATOM    849  HB1 PRO A  58      55.697  37.634  55.450  1.00  0.00           H
ATOM    850  HB2 PRO A  58      56.342  36.061  54.891  1.00  0.00           H
ATOM    851  CA  PRO A  58      54.453  36.505  53.948  1.00  0.00           C
ATOM    852  HA  PRO A  58      54.288  35.461  54.227  1.00  0.00           H
ATOM    853  C   PRO A  58      53.365  37.322  54.604  1.00  0.00           C
ATOM    854  O   PRO A  58      52.986  38.363  54.113  1.00  0.00           O
ATOM    855  N   PRO A  59      52.732  36.849  55.727  1.00  0.00           N
ATOM    856  CD  PRO A  59      52.956  35.621  56.434  1.00  0.00           C
ATOM    857  HD1 PRO A  59      54.008  35.547  56.699  1.00  0.00           H
ATOM    858  HD2 PRO A  59      52.760  34.726  55.832  1.00  0.00           H
ATOM    859  CG  PRO A  59      52.034  35.553  57.635  1.00  0.00           C
ATOM    860  HG1 PRO A  59      52.657  36.014  58.403  1.00  0.00           H
ATOM    861  HG2 PRO A  59      51.929  34.476  57.770  1.00  0.00           H
ATOM    862  CB  PRO A  59      50.901  36.477  57.298  1.00  0.00           C
ATOM    863  HB1 PRO A  59      50.555  36.892  58.241  1.00  0.00           H
ATOM    864  HB2 PRO A  59      50.214  35.934  56.634  1.00  0.00           H
ATOM    865  CA  PRO A  59      51.581  37.547  56.347  1.00  0.00           C
ATOM    866  HA  PRO A  59      50.873  37.836  55.573  1.00  0.00           H
ATOM    867  C   PRO A  59      52.166  38.834  56.978  1.00  0.00           C
ATOM    868  O   PRO A  59      53.099  38.691  57.788  1.00  0.00           O
ATOM    869  N   GLU A  60      51.521  40.014  56.827  1.00  0.00           N
ATOM    870  H   GLU A  60      50.811  40.026  56.104  1.00  0.00           H
ATOM    871  CA  GLU A  60      51.827  41.342  57.348  1.00  0.00           C
ATOM    872  HA  GLU A  60      52.478  41.312  58.229  1.00  0.00           H
ATOM    873  CB  GLU A  60      52.713  42.074  56.363  1.00  0.00           C
ATOM    874  HB1 GLU A  60      52.156  42.211  55.440  1.00  0.00           H
ATOM    875  HB2 GLU A  60      53.551  41.417  56.151  1.00  0.00           H
ATOM    876  CG  GLU A  60      53.227  43.482  56.704  1.00  0.00           C
ATOM    877  HG1 GLU A  60      52.318  44.075  56.651  1.00  0.00           H
ATOM    878  HG2 GLU A  60      53.858  43.887  55.916  1.00  0.00           H
ATOM    879  CD  GLU A  60      53.847  43.649  58.132  1.00  0.00           C
ATOM    880  OE1 GLU A  60      53.172  44.094  59.088  1.00  0.00           O
ATOM    881  OE2 GLU A  60      55.051  43.371  58.248  1.00  0.00           O
ATOM    882  C   GLU A  60      50.584  42.101  57.800  1.00  0.00           C
ATOM    883  O   GLU A  60      49.621  42.204  57.085  1.00  0.00           O
ATOM    884  N   GLU A  61      50.616  42.630  59.007  1.00  0.00           N
ATOM    885  H   GLU A  61      51.483  42.397  59.454  1.00  0.00           H
ATOM    886  CA  GLU A  61      49.600  43.431  59.746  1.00  0.00           C
ATOM    887  HA  GLU A  61      48.642  42.942  59.566  1.00  0.00           H
ATOM    888  CB  GLU A  61      50.069  43.393  61.222  1.00  0.00           C
ATOM    889  HB1 GLU A  61      49.536  44.186  61.751  1.00  0.00           H
ATOM    890  HB2 GLU A  61      51.118  43.682  61.186  1.00  0.00           H
ATOM    891  CG  GLU A  61      49.827  42.099  61.972  1.00  0.00           C
ATOM    892  HG1 GLU A  61      50.236  41.227  61.465  1.00  0.00           H
ATOM    893  HG2 GLU A  61      48.761  41.878  62.028  1.00  0.00           H
ATOM    894  CD  GLU A  61      50.388  42.076  63.416  1.00  0.00           C
ATOM    895  OE1 GLU A  61      51.499  41.566  63.571  1.00  0.00           O
ATOM    896  OE2 GLU A  61      49.698  42.443  64.395  1.00  0.00           O
ATOM    897  C   GLU A  61      49.451  44.846  59.299  1.00  0.00           C
ATOM    898  O   GLU A  61      48.440  45.541  59.510  1.00  0.00           O
ATOM    899  N   SER A  62      50.460  45.327  58.607  1.00  0.00           N
ATOM    900  H   SER A  62      51.342  44.839  58.522  1.00  0.00           H
ATOM    901  CA  SER A  62      50.575  46.635  58.124  1.00  0.00           C
ATOM    902  HA  SER A  62      50.315  47.353  58.906  1.00  0.00           H
ATOM    903  CB  SER A  62      51.939  46.833  57.490  1.00  0.00           C
ATOM    904  HB1 SER A  62      52.049  47.869  57.164  1.00  0.00           H
ATOM    905  HB2 SER A  62      52.074  46.118  56.678  1.00  0.00           H
ATOM    906  OG  SER A  62      52.865  46.839  58.592  1.00  0.00           O
ATOM    907  HG  SER A  62      52.899  45.928  58.887  1.00  0.00           H
ATOM    908  C   SER A  62      49.592  46.925  57.007  1.00  0.00           C
ATOM    909  O   SER A  62      49.310  48.103  56.728  1.00  0.00           O
ATOM    910  N   LEU A  63      49.056  45.856  56.452  1.00  0.00           N
ATOM    911  H   LEU A  63      49.306  44.950  56.816  1.00  0.00           H
ATOM    912  CA  LEU A  63      48.299  45.838  55.202  1.00  0.00           C
ATOM    913  HA  LEU A  63      48.491  46.704  54.573  1.00  0.00           H
ATOM    914  CB  LEU A  63      48.713  44.569  54.416  1.00  0.00           C
ATOM    915  HB1 LEU A  63      48.171  44.629  53.473  1.00  0.00           H
ATOM    916  HB2 LEU A  63      48.422  43.698  54.999  1.00  0.00           H
ATOM    917  CG  LEU A  63      50.266  44.226  54.301  1.00  0.00           C
ATOM    918  HG  LEU A  63      50.625  43.928  55.286  1.00  0.00           H
ATOM    919  CD1 LEU A  63      50.455  43.087  53.372  1.00  0.00           C
ATOM    920 1HD1 LEU A  63      51.495  42.982  53.057  1.00  0.00           H
ATOM    921 2HD1 LEU A  63      50.033  42.183  53.805  1.00  0.00           H
ATOM    922 3HD1 LEU A  63      49.896  43.371  52.472  1.00  0.00           H
ATOM    923  CD2 LEU A  63      51.138  45.355  53.793  1.00  0.00           C
ATOM    924 1HD2 LEU A  63      50.852  45.653  52.790  1.00  0.00           H
ATOM    925 2HD2 LEU A  63      51.217  46.222  54.450  1.00  0.00           H
ATOM    926 3HD2 LEU A  63      52.168  44.995  53.776  1.00  0.00           H
ATOM    927  C   LEU A  63      46.798  45.769  55.512  1.00  0.00           C
ATOM    928  O   LEU A  63      46.434  44.994  56.413  1.00  0.00           O
ATOM    929  N   PRO A  64      45.963  46.557  54.877  1.00  0.00           N
ATOM    930  CD  PRO A  64      46.280  47.756  54.099  1.00  0.00           C
ATOM    931  HD1 PRO A  64      46.398  47.400  53.071  1.00  0.00           H
ATOM    932  HD2 PRO A  64      47.159  48.225  54.517  1.00  0.00           H
ATOM    933  CG  PRO A  64      45.070  48.691  54.268  1.00  0.00           C
ATOM    934  HG1 PRO A  64      44.825  49.209  53.335  1.00  0.00           H
ATOM    935  HG2 PRO A  64      45.281  49.353  55.103  1.00  0.00           H
ATOM    936  CB  PRO A  64      43.944  47.803  54.616  1.00  0.00           C
ATOM    937  HB1 PRO A  64      43.371  47.562  53.719  1.00  0.00           H
ATOM    938  HB2 PRO A  64      43.370  48.346  55.359  1.00  0.00           H
ATOM    939  CA  PRO A  64      44.529  46.558  55.310  1.00  0.00           C
ATOM    940  HA  PRO A  64      44.480  46.627  56.400  1.00  0.00           H
ATOM    941  C   PRO A  64      43.689  45.330  54.899  1.00  0.00           C
ATOM    942  O   PRO A  64      42.656  45.105  55.563  1.00  0.00           O
ATOM    943  N   LEU A  65      44.049  44.606  53.851  1.00  0.00           N
ATOM    944  H   LEU A  65      44.777  45.089  53.347  1.00  0.00           H
ATOM    945  CA  LEU A  65      43.286  43.472  53.222  1.00  0.00           C
ATOM    946  HA  LEU A  65      42.706  43.012  54.017  1.00  0.00           H
ATOM    947  CB  LEU A  65      42.391  44.034  52.009  1.00  0.00           C
ATOM    948  HB1 LEU A  65      42.134  43.305  51.234  1.00  0.00           H
ATOM    949  HB2 LEU A  65      43.055  44.710  51.460  1.00  0.00           H
ATOM    950  CG  LEU A  65      41.122  44.742  52.301  1.00  0.00           C
ATOM    951  HG  LEU A  65      41.197  45.688  52.835  1.00  0.00           H
ATOM    952  CD1 LEU A  65      40.358  45.098  51.004  1.00  0.00           C
ATOM    953 1HD1 LEU A  65      40.971  45.592  50.242  1.00  0.00           H
ATOM    954 2HD1 LEU A  65      39.850  44.216  50.626  1.00  0.00           H
ATOM    955 3HD1 LEU A  65      39.486  45.705  51.282  1.00  0.00           H
ATOM    956  CD2 LEU A  65      40.121  43.880  53.124  1.00  0.00           C
ATOM    957 1HD2 LEU A  65      39.076  44.034  52.843  1.00  0.00           H
ATOM    958 2HD2 LEU A  65      40.353  42.840  52.891  1.00  0.00           H
ATOM    959 3HD2 LEU A  65      40.214  44.147  54.174  1.00  0.00           H
ATOM    960  C   LEU A  65      44.340  42.373  52.809  1.00  0.00           C
ATOM    961  O   LEU A  65      43.886  41.304  52.301  1.00  0.00           O
ATOM    962  N   GLY A  66      45.644  42.564  52.879  1.00  0.00           N
ATOM    963  H   GLY A  66      45.903  43.482  53.202  1.00  0.00           H
ATOM    964  CA  GLY A  66      46.675  41.490  52.920  1.00  0.00           C
ATOM    965  HA1 GLY A  66      46.701  41.025  53.903  1.00  0.00           H
ATOM    966  HA2 GLY A  66      47.646  41.939  52.726  1.00  0.00           H
ATOM    967  C   GLY A  66      46.510  40.361  51.877  1.00  0.00           C
ATOM    968  O   GLY A  66      47.184  40.413  50.871  1.00  0.00           O
ATOM    969  N   PRO A  67      45.844  39.207  52.151  1.00  0.00           N
ATOM    970  CD  PRO A  67      45.388  38.772  53.407  1.00  0.00           C
ATOM    971  HD1 PRO A  67      45.011  39.588  54.028  1.00  0.00           H
ATOM    972  HD2 PRO A  67      46.158  38.206  53.931  1.00  0.00           H
ATOM    973  CG  PRO A  67      44.245  37.819  53.071  1.00  0.00           C
ATOM    974  HG1 PRO A  67      43.377  38.357  52.700  1.00  0.00           H
ATOM    975  HG2 PRO A  67      43.896  37.310  53.978  1.00  0.00           H
ATOM    976  CB  PRO A  67      44.793  37.047  51.890  1.00  0.00           C
ATOM    977  HB1 PRO A  67      43.968  36.660  51.304  1.00  0.00           H
ATOM    978  HB2 PRO A  67      45.447  36.224  52.193  1.00  0.00           H
ATOM    979  CA  PRO A  67      45.598  38.092  51.168  1.00  0.00           C
ATOM    980  HA  PRO A  67      46.527  37.643  50.825  1.00  0.00           H
ATOM    981  C   PRO A  67      44.865  38.503  49.910  1.00  0.00           C
ATOM    982  O   PRO A  67      45.002  37.761  48.943  1.00  0.00           O
ATOM    983  N   LEU A  68      44.087  39.582  49.930  1.00  0.00           N
ATOM    984  H   LEU A  68      43.957  40.070  50.799  1.00  0.00           H
ATOM    985  CA  LEU A  68      43.223  39.984  48.806  1.00  0.00           C
ATOM    986  HA  LEU A  68      42.996  39.137  48.161  1.00  0.00           H
ATOM    987  CB  LEU A  68      41.885  40.612  49.237  1.00  0.00           C
ATOM    988  HB1 LEU A  68      41.322  40.908  48.344  1.00  0.00           H
ATOM    989  HB2 LEU A  68      42.120  41.593  49.658  1.00  0.00           H
ATOM    990  CG  LEU A  68      41.062  39.769  50.187  1.00  0.00           C
ATOM    991  HG  LEU A  68      41.701  39.490  51.020  1.00  0.00           H
ATOM    992  CD1 LEU A  68      39.781  40.436  50.686  1.00  0.00           C
ATOM    993 1HD1 LEU A  68      39.237  39.708  51.289  1.00  0.00           H
ATOM    994 2HD1 LEU A  68      39.989  41.327  51.274  1.00  0.00           H
ATOM    995 3HD1 LEU A  68      39.134  40.738  49.867  1.00  0.00           H
ATOM    996  CD2 LEU A  68      40.692  38.471  49.462  1.00  0.00           C
ATOM    997 1HD2 LEU A  68      41.571  37.981  49.060  1.00  0.00           H
ATOM    998 2HD2 LEU A  68      40.211  37.705  50.078  1.00  0.00           H
ATOM    999 3HD2 LEU A  68      39.979  38.741  48.690  1.00  0.00           H
ATOM   1000  C   LEU A  68      44.102  40.888  47.943  1.00  0.00           C
ATOM   1001  O   LEU A  68      43.998  42.114  47.988  1.00  0.00           O
ATOM   1002  N   LEU A  69      45.095  40.313  47.241  1.00  0.00           N
ATOM   1003  H   LEU A  69      45.148  39.314  47.304  1.00  0.00           H
ATOM   1004  CA  LEU A  69      46.106  40.983  46.359  1.00  0.00           C
ATOM   1005  HA  LEU A  69      46.347  41.998  46.652  1.00  0.00           H
ATOM   1006  CB  LEU A  69      47.452  40.225  46.618  1.00  0.00           C
ATOM   1007  HB1 LEU A  69      47.447  39.853  47.642  1.00  0.00           H
ATOM   1008  HB2 LEU A  69      48.276  40.948  46.542  1.00  0.00           H
ATOM   1009  CG  LEU A  69      47.780  39.057  45.685  1.00  0.00           C
ATOM   1010  HG  LEU A  69      48.083  39.537  44.759  1.00  0.00           H
ATOM   1011  CD1 LEU A  69      49.017  38.351  46.216  1.00  0.00           C
ATOM   1012 1HD1 LEU A  69      48.784  37.831  47.147  1.00  0.00           H
ATOM   1013 2HD1 LEU A  69      49.368  37.670  45.436  1.00  0.00           H
ATOM   1014 3HD1 LEU A  69      49.789  39.053  46.539  1.00  0.00           H
ATOM   1015  CD2 LEU A  69      46.633  37.997  45.501  1.00  0.00           C
ATOM   1016 1HD2 LEU A  69      46.441  37.539  46.464  1.00  0.00           H
ATOM   1017 2HD2 LEU A  69      45.719  38.377  45.051  1.00  0.00           H
ATOM   1018 3HD2 LEU A  69      46.942  37.267  44.753  1.00  0.00           H
ATOM   1019  C   LEU A  69      45.828  41.081  44.845  1.00  0.00           C
ATOM   1020  O   LEU A  69      46.574  41.579  44.064  1.00  0.00           O
ATOM   1021  N   GLY A  70      44.608  40.669  44.517  1.00  0.00           N
ATOM   1022  H   GLY A  70      44.049  40.241  45.239  1.00  0.00           H
ATOM   1023  CA  GLY A  70      44.026  40.608  43.147  1.00  0.00           C
ATOM   1024  HA1 GLY A  70      43.111  40.106  43.461  1.00  0.00           H
ATOM   1025  HA2 GLY A  70      44.521  39.992  42.396  1.00  0.00           H
ATOM   1026  C   GLY A  70      43.681  41.877  42.387  1.00  0.00           C
ATOM   1027  O   GLY A  70      43.602  41.756  41.183  1.00  0.00           O
ATOM   1028  N   ASP A  71      43.406  42.947  43.052  1.00  0.00           N
ATOM   1029  H   ASP A  71      43.302  42.882  44.050  1.00  0.00           H
ATOM   1030  CA  ASP A  71      43.209  44.263  42.397  1.00  0.00           C
ATOM   1031  HA  ASP A  71      42.853  44.236  41.372  1.00  0.00           H
ATOM   1032  CB  ASP A  71      42.159  45.029  43.075  1.00  0.00           C
ATOM   1033  HB1 ASP A  71      41.157  44.608  42.986  1.00  0.00           H
ATOM   1034  HB2 ASP A  71      42.134  46.060  42.726  1.00  0.00           H
ATOM   1035  CG  ASP A  71      42.386  45.330  44.593  1.00  0.00           C
ATOM   1036  OD1 ASP A  71      41.843  46.301  45.102  1.00  0.00           O
ATOM   1037  OD2 ASP A  71      43.198  44.611  45.241  1.00  0.00           O
ATOM   1038  C   ASP A  71      44.496  45.088  42.364  1.00  0.00           C
ATOM   1039  O   ASP A  71      44.456  46.233  41.913  1.00  0.00           O
ATOM   1040  N   THR A  72      45.678  44.679  42.937  1.00  0.00           N
ATOM   1041  H   THR A  72      45.533  43.904  43.568  1.00  0.00           H
ATOM   1042  CA  THR A  72      46.883  45.482  43.070  1.00  0.00           C
ATOM   1043  HA  THR A  72      46.660  46.483  43.431  1.00  0.00           H
ATOM   1044  CB  THR A  72      47.923  44.838  44.025  1.00  0.00           C
ATOM   1045  HB  THR A  72      48.045  43.761  43.911  1.00  0.00           H
ATOM   1046  CG2 THR A  72      49.224  45.652  44.062  1.00  0.00           C
ATOM   1047 1HG2 THR A  72      48.952  46.697  43.900  1.00  0.00           H
ATOM   1048 2HG2 THR A  72      49.723  45.490  45.024  1.00  0.00           H
ATOM   1049 3HG2 THR A  72      49.850  45.411  43.209  1.00  0.00           H
ATOM   1050  OG1 THR A  72      47.343  44.853  45.273  1.00  0.00           O
ATOM   1051  HG1 THR A  72      47.403  45.773  45.568  1.00  0.00           H
ATOM   1052  C   THR A  72      47.564  45.735  41.711  1.00  0.00           C
ATOM   1053  O   THR A  72      48.243  46.713  41.527  1.00  0.00           O
ATOM   1054  N   ALA A  73      47.260  44.886  40.737  1.00  0.00           N
ATOM   1055  H   ALA A  73      46.674  44.103  40.975  1.00  0.00           H
ATOM   1056  CA  ALA A  73      47.463  45.249  39.316  1.00  0.00           C
ATOM   1057  HA  ALA A  73      47.672  46.306  39.155  1.00  0.00           H
ATOM   1058  CB  ALA A  73      48.745  44.462  38.948  1.00  0.00           C
ATOM   1059  HB1 ALA A  73      49.076  44.914  38.015  1.00  0.00           H
ATOM   1060  HB2 ALA A  73      49.498  44.679  39.712  1.00  0.00           H
ATOM   1061  HB3 ALA A  73      48.589  43.390  38.831  1.00  0.00           H
ATOM   1062  C   ALA A  73      46.376  44.865  38.302  1.00  0.00           C
ATOM   1063  O   ALA A  73      45.511  44.122  38.621  1.00  0.00           O
ATOM   1064  N   VAL A  74      46.422  45.501  37.155  1.00  0.00           N
ATOM   1065  H   VAL A  74      47.144  46.186  36.971  1.00  0.00           H
ATOM   1066  CA  VAL A  74      45.837  44.946  35.857  1.00  0.00           C
ATOM   1067  HA  VAL A  74      44.971  44.300  36.025  1.00  0.00           H
ATOM   1068  CB  VAL A  74      45.259  46.123  35.066  1.00  0.00           C
ATOM   1069  HB  VAL A  74      46.081  46.741  34.703  1.00  0.00           H
ATOM   1070  CG1 VAL A  74      44.415  45.609  33.813  1.00  0.00           C
ATOM   1071 1HG1 VAL A  74      45.064  44.978  33.204  1.00  0.00           H
ATOM   1072 2HG1 VAL A  74      43.580  44.981  34.099  1.00  0.00           H
ATOM   1073 3HG1 VAL A  74      44.033  46.461  33.250  1.00  0.00           H
ATOM   1074  CG2 VAL A  74      44.383  47.090  35.992  1.00  0.00           C
ATOM   1075 1HG2 VAL A  74      43.772  46.531  36.706  1.00  0.00           H
ATOM   1076 2HG2 VAL A  74      45.073  47.621  36.650  1.00  0.00           H
ATOM   1077 3HG2 VAL A  74      43.815  47.783  35.378  1.00  0.00           H
ATOM   1078  C   VAL A  74      46.902  44.274  35.070  1.00  0.00           C
ATOM   1079  O   VAL A  74      47.895  44.913  34.827  1.00  0.00           O
ATOM   1080  N   ILE A  75      46.689  43.007  34.642  1.00  0.00           N
ATOM   1081  H   ILE A  75      45.785  42.590  34.805  1.00  0.00           H
ATOM   1082  CA  ILE A  75      47.732  42.213  33.995  1.00  0.00           C
ATOM   1083  HA  ILE A  75      48.645  42.785  33.863  1.00  0.00           H
ATOM   1084  CB  ILE A  75      48.083  41.096  34.963  1.00  0.00           C
ATOM   1085  HB  ILE A  75      47.222  40.424  35.032  1.00  0.00           H
ATOM   1086  CG2 ILE A  75      49.273  40.294  34.380  1.00  0.00           C
ATOM   1087 1HG2 ILE A  75      49.196  39.373  34.949  1.00  0.00           H
ATOM   1088 2HG2 ILE A  75      49.068  39.966  33.357  1.00  0.00           H
ATOM   1089 3HG2 ILE A  75      50.191  40.893  34.424  1.00  0.00           H
ATOM   1090  CG1 ILE A  75      48.403  41.472  36.418  1.00  0.00           C
ATOM   1091 1HG1 ILE A  75      47.742  42.243  36.811  1.00  0.00           H
ATOM   1092 2HG1 ILE A  75      49.411  41.869  36.465  1.00  0.00           H
ATOM   1093  CD  ILE A  75      48.251  40.244  37.339  1.00  0.00           C
ATOM   1094  HD1 ILE A  75      47.378  39.682  36.995  1.00  0.00           H
ATOM   1095  HD2 ILE A  75      49.142  39.630  37.273  1.00  0.00           H
ATOM   1096  HD3 ILE A  75      48.013  40.621  38.336  1.00  0.00           H
ATOM   1097  C   ILE A  75      47.236  41.752  32.570  1.00  0.00           C
ATOM   1098  O   ILE A  75      46.107  41.414  32.384  1.00  0.00           O
ATOM   1099  N   GLN A  76      48.125  41.898  31.539  1.00  0.00           N
ATOM   1100  H   GLN A  76      49.071  42.124  31.798  1.00  0.00           H
ATOM   1101  CA  GLN A  76      47.820  41.377  30.193  1.00  0.00           C
ATOM   1102  HA  GLN A  76      47.454  40.349  30.260  1.00  0.00           H
ATOM   1103  CB  GLN A  76      46.779  42.304  29.527  1.00  0.00           C
ATOM   1104  HB1 GLN A  76      47.374  43.213  29.384  1.00  0.00           H
ATOM   1105  HB2 GLN A  76      46.002  42.570  30.237  1.00  0.00           H
ATOM   1106  CG  GLN A  76      46.169  41.675  28.310  1.00  0.00           C
ATOM   1107  HG1 GLN A  76      46.873  41.529  27.486  1.00  0.00           H
ATOM   1108  HG2 GLN A  76      45.393  42.377  28.002  1.00  0.00           H
ATOM   1109  CD  GLN A  76      45.466  40.290  28.522  1.00  0.00           C
ATOM   1110  OE1 GLN A  76      44.941  39.897  29.553  1.00  0.00           O
ATOM   1111  NE2 GLN A  76      45.407  39.515  27.471  1.00  0.00           N
ATOM   1112 1HE2 GLN A  76      45.929  39.793  26.649  1.00  0.00           H
ATOM   1113 2HE2 GLN A  76      44.743  38.758  27.563  1.00  0.00           H
ATOM   1114  C   GLN A  76      49.113  41.293  29.315  1.00  0.00           C
ATOM   1115  O   GLN A  76      49.958  42.176  29.213  1.00  0.00           O
ATOM   1116  N   GLY A  77      49.291  40.107  28.693  1.00  0.00           N
ATOM   1117  H   GLY A  77      48.643  39.363  28.946  1.00  0.00           H
ATOM   1118  CA  GLY A  77      50.427  39.717  27.887  1.00  0.00           C
ATOM   1119  HA1 GLY A  77      50.702  40.397  27.098  1.00  0.00           H
ATOM   1120  HA2 GLY A  77      50.181  38.787  27.373  1.00  0.00           H
ATOM   1121  C   GLY A  77      51.630  39.377  28.763  1.00  0.00           C
ATOM   1122  O   GLY A  77      51.708  38.269  29.373  1.00  0.00           O
ATOM   1123  N   ASP A  78      52.569  40.275  28.903  1.00  0.00           N
ATOM   1124  H   ASP A  78      52.347  41.205  28.559  1.00  0.00           H
ATOM   1125  CA  ASP A  78      53.676  40.185  29.895  1.00  0.00           C
ATOM   1126  HA  ASP A  78      53.481  39.450  30.676  1.00  0.00           H
ATOM   1127  CB  ASP A  78      54.952  39.863  29.167  1.00  0.00           C
ATOM   1128  HB1 ASP A  78      54.811  39.072  28.432  1.00  0.00           H
ATOM   1129  HB2 ASP A  78      55.756  39.489  29.805  1.00  0.00           H
ATOM   1130  CG  ASP A  78      55.605  41.075  28.453  1.00  0.00           C
ATOM   1131  OD1 ASP A  78      56.784  41.245  28.691  1.00  0.00           O
ATOM   1132  OD2 ASP A  78      54.893  41.822  27.666  1.00  0.00           O
ATOM   1133  C   ASP A  78      53.721  41.545  30.681  1.00  0.00           C
ATOM   1134  O   ASP A  78      54.729  41.716  31.301  1.00  0.00           O
ATOM   1135  N   THR A  79      52.658  42.407  30.577  1.00  0.00           N
ATOM   1136  H   THR A  79      51.905  42.174  29.942  1.00  0.00           H
ATOM   1137  CA  THR A  79      52.591  43.750  31.212  1.00  0.00           C
ATOM   1138  HA  THR A  79      53.597  44.093  31.452  1.00  0.00           H
ATOM   1139  CB  THR A  79      52.016  44.818  30.318  1.00  0.00           C
ATOM   1140  HB  THR A  79      50.998  44.600  30.004  1.00  0.00           H
ATOM   1141  CG2 THR A  79      52.185  46.168  30.957  1.00  0.00           C
ATOM   1142 1HG2 THR A  79      51.413  46.342  31.712  1.00  0.00           H
ATOM   1143 2HG2 THR A  79      53.192  46.280  31.374  1.00  0.00           H
ATOM   1144 3HG2 THR A  79      51.957  46.982  30.269  1.00  0.00           H
ATOM   1145  OG1 THR A  79      52.804  44.778  29.126  1.00  0.00           O
ATOM   1146  HG1 THR A  79      52.528  44.033  28.586  1.00  0.00           H
ATOM   1147  C   THR A  79      51.735  43.697  32.480  1.00  0.00           C
ATOM   1148  O   THR A  79      50.654  43.115  32.491  1.00  0.00           O
ATOM   1149  N   ALA A  80      52.270  44.332  33.586  1.00  0.00           N
ATOM   1150  H   ALA A  80      53.214  44.684  33.616  1.00  0.00           H
ATOM   1151  CA  ALA A  80      51.294  44.770  34.617  1.00  0.00           C
ATOM   1152  HA  ALA A  80      50.296  44.405  34.392  1.00  0.00           H
ATOM   1153  CB  ALA A  80      51.702  44.362  36.036  1.00  0.00           C
ATOM   1154  HB1 ALA A  80      51.023  44.880  36.706  1.00  0.00           H
ATOM   1155  HB2 ALA A  80      51.648  43.282  36.191  1.00  0.00           H
ATOM   1156  HB3 ALA A  80      52.726  44.578  36.329  1.00  0.00           H
ATOM   1157  C   ALA A  80      51.335  46.316  34.590  1.00  0.00           C
ATOM   1158  O   ALA A  80      52.371  46.952  34.317  1.00  0.00           O
ATOM   1159  N   LEU A  81      50.128  46.836  34.786  1.00  0.00           N
ATOM   1160  H   LEU A  81      49.374  46.191  34.984  1.00  0.00           H
ATOM   1161  CA  LEU A  81      49.902  48.125  35.323  1.00  0.00           C
ATOM   1162  HA  LEU A  81      50.804  48.697  35.113  1.00  0.00           H
ATOM   1163  CB  LEU A  81      48.744  48.673  34.496  1.00  0.00           C
ATOM   1164  HB1 LEU A  81      47.830  48.114  34.691  1.00  0.00           H
ATOM   1165  HB2 LEU A  81      49.013  48.441  33.458  1.00  0.00           H
ATOM   1166  CG  LEU A  81      48.511  50.196  34.601  1.00  0.00           C
ATOM   1167  HG  LEU A  81      49.445  50.727  34.377  1.00  0.00           H
ATOM   1168  CD1 LEU A  81      47.436  50.641  33.618  1.00  0.00           C
ATOM   1169 1HD1 LEU A  81      46.436  50.436  33.990  1.00  0.00           H
ATOM   1170 2HD1 LEU A  81      47.623  51.716  33.500  1.00  0.00           H
ATOM   1171 3HD1 LEU A  81      47.558  50.132  32.666  1.00  0.00           H
ATOM   1172  CD2 LEU A  81      48.027  50.587  36.046  1.00  0.00           C
ATOM   1173 1HD2 LEU A  81      48.841  50.557  36.757  1.00  0.00           H
ATOM   1174 2HD2 LEU A  81      47.580  51.586  36.083  1.00  0.00           H
ATOM   1175 3HD2 LEU A  81      47.190  49.949  36.346  1.00  0.00           H
ATOM   1176  C   LEU A  81      49.705  47.983  36.850  1.00  0.00           C
ATOM   1177  O   LEU A  81      48.839  47.209  37.177  1.00  0.00           O
ATOM   1178  N   ILE A  82      50.511  48.623  37.648  1.00  0.00           N
ATOM   1179  H   ILE A  82      51.253  49.191  37.268  1.00  0.00           H
ATOM   1180  CA  ILE A  82      50.159  48.541  39.073  1.00  0.00           C
ATOM   1181  HA  ILE A  82      49.857  47.535  39.342  1.00  0.00           H
ATOM   1182  CB  ILE A  82      51.443  48.818  39.828  1.00  0.00           C
ATOM   1183  HB  ILE A  82      51.938  49.692  39.428  1.00  0.00           H
ATOM   1184  CG2 ILE A  82      51.157  49.111  41.232  1.00  0.00           C
ATOM   1185 1HG2 ILE A  82      52.062  49.340  41.798  1.00  0.00           H
ATOM   1186 2HG2 ILE A  82      50.595  50.038  41.269  1.00  0.00           H
ATOM   1187 3HG2 ILE A  82      50.618  48.283  41.689  1.00  0.00           H
ATOM   1188  CG1 ILE A  82      52.331  47.562  39.533  1.00  0.00           C
ATOM   1189 1HG1 ILE A  82      53.350  47.810  39.824  1.00  0.00           H
ATOM   1190 2HG1 ILE A  82      52.390  47.315  38.476  1.00  0.00           H
ATOM   1191  CD  ILE A  82      52.163  46.328  40.469  1.00  0.00           C
ATOM   1192  HD1 ILE A  82      52.743  45.468  40.153  1.00  0.00           H
ATOM   1193  HD2 ILE A  82      52.447  46.490  41.514  1.00  0.00           H
ATOM   1194  HD3 ILE A  82      51.110  46.058  40.427  1.00  0.00           H
ATOM   1195  C   ILE A  82      49.124  49.589  39.381  1.00  0.00           C
ATOM   1196  O   ILE A  82      49.308  50.782  39.061  1.00  0.00           O
ATOM   1197  N   THR A  83      47.988  49.265  39.981  1.00  0.00           N
ATOM   1198  H   THR A  83      47.858  48.339  40.340  1.00  0.00           H
ATOM   1199  CA  THR A  83      46.835  50.209  40.254  1.00  0.00           C
ATOM   1200  HA  THR A  83      46.554  50.727  39.343  1.00  0.00           H
ATOM   1201  CB  THR A  83      45.558  49.339  40.529  1.00  0.00           C
ATOM   1202  HB  THR A  83      44.713  49.931  40.864  1.00  0.00           H
ATOM   1203  CG2 THR A  83      45.097  48.527  39.390  1.00  0.00           C
ATOM   1204 1HG2 THR A  83      45.943  48.063  38.881  1.00  0.00           H
ATOM   1205 2HG2 THR A  83      44.319  47.810  39.683  1.00  0.00           H
ATOM   1206 3HG2 THR A  83      44.465  49.198  38.807  1.00  0.00           H
ATOM   1207  OG1 THR A  83      45.799  48.490  41.706  1.00  0.00           O
ATOM   1208  HG1 THR A  83      45.382  47.644  41.550  1.00  0.00           H
ATOM   1209  C   THR A  83      47.132  51.312  41.299  1.00  0.00           C
ATOM   1210  O   THR A  83      48.153  51.338  42.001  1.00  0.00           O
ATOM   1211  N   ARG A  84      46.315  52.330  41.329  1.00  0.00           N
ATOM   1212  H   ARG A  84      45.502  52.324  40.739  1.00  0.00           H
ATOM   1213  CA  ARG A  84      46.388  53.571  42.188  1.00  0.00           C
ATOM   1214  HA  ARG A  84      46.950  53.274  43.067  1.00  0.00           H
ATOM   1215  CB  ARG A  84      47.343  54.619  41.545  1.00  0.00           C
ATOM   1216  HB1 ARG A  84      46.794  55.038  40.697  1.00  0.00           H
ATOM   1217  HB2 ARG A  84      48.273  54.111  41.289  1.00  0.00           H
ATOM   1218  CG  ARG A  84      47.816  55.784  42.510  1.00  0.00           C
ATOM   1219  HG1 ARG A  84      48.250  55.316  43.392  1.00  0.00           H
ATOM   1220  HG2 ARG A  84      46.974  56.385  42.859  1.00  0.00           H
ATOM   1221  CD  ARG A  84      48.868  56.769  41.999  1.00  0.00           C
ATOM   1222  HD1 ARG A  84      48.476  57.352  41.162  1.00  0.00           H
ATOM   1223  HD2 ARG A  84      49.730  56.184  41.678  1.00  0.00           H
ATOM   1224  NE  ARG A  84      49.280  57.683  42.996  1.00  0.00           N
ATOM   1225  HE  ARG A  84      48.984  57.440  43.929  1.00  0.00           H
ATOM   1226  CZ  ARG A  84      50.126  58.670  42.933  1.00  0.00           C
ATOM   1227  NH1 ARG A  84      50.535  59.185  41.803  1.00  0.00           N
ATOM   1228 1HH1 ARG A  84      50.385  58.693  40.932  1.00  0.00           H
ATOM   1229 2HH1 ARG A  84      50.859  60.142  41.747  1.00  0.00           H
ATOM   1230  NH2 ARG A  84      50.494  59.310  44.038  1.00  0.00           N
ATOM   1231 1HH2 ARG A  84      50.098  58.978  44.907  1.00  0.00           H
ATOM   1232 2HH2 ARG A  84      50.952  60.205  43.887  1.00  0.00           H
ATOM   1233  C   ARG A  84      44.982  54.093  42.604  1.00  0.00           C
ATOM   1234  O   ARG A  84      44.442  54.973  41.919  1.00  0.00           O
ATOM   1235  N   PRO A  85      44.393  53.521  43.657  1.00  0.00           N
ATOM   1236  CD  PRO A  85      44.786  52.394  44.419  1.00  0.00           C
ATOM   1237  HD1 PRO A  85      45.773  52.430  44.881  1.00  0.00           H
ATOM   1238  HD2 PRO A  85      44.731  51.569  43.702  1.00  0.00           H
ATOM   1239  CG  PRO A  85      43.813  52.172  45.590  1.00  0.00           C
ATOM   1240  HG1 PRO A  85      44.178  52.810  46.392  1.00  0.00           H
ATOM   1241  HG2 PRO A  85      43.691  51.126  45.853  1.00  0.00           H
ATOM   1242  CB  PRO A  85      42.551  52.747  44.965  1.00  0.00           C
ATOM   1243  HB1 PRO A  85      41.773  52.982  45.683  1.00  0.00           H
ATOM   1244  HB2 PRO A  85      42.087  52.027  44.290  1.00  0.00           H
ATOM   1245  CA  PRO A  85      43.097  53.983  44.106  1.00  0.00           C
ATOM   1246  HA  PRO A  85      42.414  54.158  43.264  1.00  0.00           H
ATOM   1247  C   PRO A  85      43.157  55.206  44.958  1.00  0.00           C
ATOM   1248  O   PRO A  85      44.173  55.630  45.471  1.00  0.00           O
ATOM   1249  N   TRP A  86      41.957  55.709  45.303  1.00  0.00           N
ATOM   1250  H   TRP A  86      41.098  55.331  44.945  1.00  0.00           H
ATOM   1251  CA  TRP A  86      41.808  57.016  46.013  1.00  0.00           C
ATOM   1252  HA  TRP A  86      42.253  57.813  45.412  1.00  0.00           H
ATOM   1253  CB  TRP A  86      40.295  57.303  46.058  1.00  0.00           C
ATOM   1254  HB1 TRP A  86      39.941  57.255  45.026  1.00  0.00           H
ATOM   1255  HB2 TRP A  86      40.245  58.348  46.382  1.00  0.00           H
ATOM   1256  CG  TRP A  86      39.349  56.633  47.121  1.00  0.00           C
ATOM   1257  CD1 TRP A  86      39.095  55.272  47.151  1.00  0.00           C
ATOM   1258  HD1 TRP A  86      39.448  54.541  46.430  1.00  0.00           H
ATOM   1259  NE1 TRP A  86      38.193  55.011  48.108  1.00  0.00           N
ATOM   1260  HE1 TRP A  86      37.981  54.041  48.337  1.00  0.00           H
ATOM   1261  CE2 TRP A  86      37.931  56.137  48.949  1.00  0.00           C
ATOM   1262  CZ2 TRP A  86      37.133  56.363  50.064  1.00  0.00           C
ATOM   1263  HZ2 TRP A  86      36.462  55.598  50.426  1.00  0.00           H
ATOM   1264  CH2 TRP A  86      37.125  57.636  50.649  1.00  0.00           C
ATOM   1265  HH2 TRP A  86      36.390  57.861  51.408  1.00  0.00           H
ATOM   1266  CZ3 TRP A  86      37.903  58.650  50.021  1.00  0.00           C
ATOM   1267  HZ3 TRP A  86      37.810  59.639  50.434  1.00  0.00           H
ATOM   1268  CE3 TRP A  86      38.673  58.410  48.872  1.00  0.00           C
ATOM   1269  HE3 TRP A  86      39.246  59.197  48.400  1.00  0.00           H
ATOM   1270  CD2 TRP A  86      38.765  57.138  48.361  1.00  0.00           C
ATOM   1271  C   TRP A  86      42.369  56.941  47.472  1.00  0.00           C
ATOM   1272  O   TRP A  86      42.441  57.988  48.167  1.00  0.00           O
ATOM   1273  N   SER A  87      42.728  55.751  47.975  1.00  0.00           N
ATOM   1274  H   SER A  87      42.629  54.904  47.431  1.00  0.00           H
ATOM   1275  CA  SER A  87      43.235  55.542  49.356  1.00  0.00           C
ATOM   1276  HA  SER A  87      42.941  56.456  49.885  1.00  0.00           H
ATOM   1277  CB  SER A  87      42.610  54.286  49.957  1.00  0.00           C
ATOM   1278  HB1 SER A  87      42.930  53.387  49.447  1.00  0.00           H
ATOM   1279  HB2 SER A  87      41.534  54.311  50.098  1.00  0.00           H
ATOM   1280  OG  SER A  87      43.143  54.151  51.271  1.00  0.00           O
ATOM   1281  HG  SER A  87      42.390  53.894  51.811  1.00  0.00           H
ATOM   1282  C   SER A  87      44.714  55.280  49.191  1.00  0.00           C
ATOM   1283  O   SER A  87      45.126  54.396  48.416  1.00  0.00           O
ATOM   1284  N   PRO A  88      45.543  55.886  50.075  1.00  0.00           N
ATOM   1285  CD  PRO A  88      45.161  57.062  50.833  1.00  0.00           C
ATOM   1286  HD1 PRO A  88      44.451  56.698  51.581  1.00  0.00           H
ATOM   1287  HD2 PRO A  88      44.710  57.903  50.309  1.00  0.00           H
ATOM   1288  CG  PRO A  88      46.419  57.587  51.617  1.00  0.00           C
ATOM   1289  HG1 PRO A  88      46.289  57.344  52.670  1.00  0.00           H
ATOM   1290  HG2 PRO A  88      46.482  58.666  51.511  1.00  0.00           H
ATOM   1291  CB  PRO A  88      47.572  56.815  50.992  1.00  0.00           C
ATOM   1292  HB1 PRO A  88      48.355  56.543  51.691  1.00  0.00           H
ATOM   1293  HB2 PRO A  88      47.966  57.473  50.220  1.00  0.00           H
ATOM   1294  CA  PRO A  88      46.898  55.582  50.320  1.00  0.00           C
ATOM   1295  HA  PRO A  88      47.452  55.328  49.406  1.00  0.00           H
ATOM   1296  C   PRO A  88      47.146  54.226  51.087  1.00  0.00           C
ATOM   1297  O   PRO A  88      48.238  53.760  51.185  1.00  0.00           O
ATOM   1298  N   ALA A  89      46.116  53.720  51.795  1.00  0.00           N
ATOM   1299  H   ALA A  89      45.209  54.098  51.572  1.00  0.00           H
ATOM   1300  CA  ALA A  89      46.213  52.524  52.641  1.00  0.00           C
ATOM   1301  HA  ALA A  89      47.026  52.670  53.355  1.00  0.00           H
ATOM   1302  CB  ALA A  89      44.867  52.378  53.386  1.00  0.00           C
ATOM   1303  HB1 ALA A  89      44.925  51.776  54.287  1.00  0.00           H
ATOM   1304  HB2 ALA A  89      44.467  53.370  53.592  1.00  0.00           H
ATOM   1305  HB3 ALA A  89      44.137  51.919  52.714  1.00  0.00           H
ATOM   1306  C   ALA A  89      46.613  51.280  51.877  1.00  0.00           C
ATOM   1307  O   ALA A  89      47.004  50.249  52.444  1.00  0.00           O
ATOM   1308  N   ARG A  90      46.393  51.350  50.588  1.00  0.00           N
ATOM   1309  H   ARG A  90      46.062  52.273  50.325  1.00  0.00           H
ATOM   1310  CA  ARG A  90      46.583  50.278  49.558  1.00  0.00           C
ATOM   1311  HA  ARG A  90      46.523  49.238  49.874  1.00  0.00           H
ATOM   1312  CB  ARG A  90      45.366  50.362  48.662  1.00  0.00           C
ATOM   1313  HB1 ARG A  90      45.552  49.815  47.737  1.00  0.00           H
ATOM   1314  HB2 ARG A  90      45.241  51.429  48.515  1.00  0.00           H
ATOM   1315  CG  ARG A  90      43.978  49.937  49.162  1.00  0.00           C
ATOM   1316  HG1 ARG A  90      43.188  50.032  48.412  1.00  0.00           H
ATOM   1317  HG2 ARG A  90      43.689  50.571  49.997  1.00  0.00           H
ATOM   1318  CD  ARG A  90      43.910  48.495  49.754  1.00  0.00           C
ATOM   1319  HD1 ARG A  90      42.865  48.231  49.910  1.00  0.00           H
ATOM   1320  HD2 ARG A  90      44.422  48.537  50.709  1.00  0.00           H
ATOM   1321  NE  ARG A  90      44.583  47.473  48.908  1.00  0.00           N
ATOM   1322  HE  ARG A  90      45.512  47.217  49.211  1.00  0.00           H
ATOM   1323  CZ  ARG A  90      44.035  46.836  47.901  1.00  0.00           C
ATOM   1324  NH1 ARG A  90      42.766  47.092  47.569  1.00  0.00           N
ATOM   1325 1HH1 ARG A  90      42.381  47.961  47.905  1.00  0.00           H
ATOM   1326 2HH1 ARG A  90      42.354  46.654  46.763  1.00  0.00           H
ATOM   1327  NH2 ARG A  90      44.724  45.962  47.220  1.00  0.00           N
ATOM   1328 1HH2 ARG A  90      45.557  45.604  47.672  1.00  0.00           H
ATOM   1329 2HH2 ARG A  90      44.306  45.475  46.437  1.00  0.00           H
ATOM   1330  C   ARG A  90      47.940  50.492  48.760  1.00  0.00           C
ATOM   1331  O   ARG A  90      48.071  49.872  47.698  1.00  0.00           O
ATOM   1332  N   ARG A  91      48.985  51.148  49.301  1.00  0.00           N
ATOM   1333  H   ARG A  91      48.691  51.577  50.163  1.00  0.00           H
ATOM   1334  CA  ARG A  91      50.390  51.290  48.844  1.00  0.00           C
ATOM   1335  HA  ARG A  91      50.493  50.877  47.832  1.00  0.00           H
ATOM   1336  CB  ARG A  91      50.742  52.842  48.804  1.00  0.00           C
ATOM   1337  HB1 ARG A  91      50.630  53.165  49.847  1.00  0.00           H
ATOM   1338  HB2 ARG A  91      49.985  53.425  48.286  1.00  0.00           H
ATOM   1339  CG  ARG A  91      52.113  53.223  48.150  1.00  0.00           C
ATOM   1340  HG1 ARG A  91      52.951  52.795  48.696  1.00  0.00           H
ATOM   1341  HG2 ARG A  91      52.228  54.300  48.325  1.00  0.00           H
ATOM   1342  CD  ARG A  91      52.192  52.778  46.702  1.00  0.00           C
ATOM   1343  HD1 ARG A  91      51.290  52.931  46.096  1.00  0.00           H
ATOM   1344  HD2 ARG A  91      52.370  51.701  46.720  1.00  0.00           H
ATOM   1345  NE  ARG A  91      53.383  53.385  46.013  1.00  0.00           N
ATOM   1346  HE  ARG A  91      53.804  54.151  46.525  1.00  0.00           H
ATOM   1347  CZ  ARG A  91      53.871  52.973  44.866  1.00  0.00           C
ATOM   1348  NH1 ARG A  91      53.272  52.242  43.991  1.00  0.00           N
ATOM   1349 1HH1 ARG A  91      52.279  52.073  44.058  1.00  0.00           H
ATOM   1350 2HH1 ARG A  91      53.659  51.993  43.091  1.00  0.00           H
ATOM   1351  NH2 ARG A  91      55.062  53.438  44.521  1.00  0.00           N
ATOM   1352 1HH2 ARG A  91      55.519  54.145  45.083  1.00  0.00           H
ATOM   1353 2HH2 ARG A  91      55.430  53.257  43.598  1.00  0.00           H
ATOM   1354  C   ARG A  91      51.446  50.435  49.599  1.00  0.00           C
ATOM   1355  O   ARG A  91      52.436  50.029  48.941  1.00  0.00           O
ATOM   1356  N   PRO A  92      51.392  50.194  50.939  1.00  0.00           N
ATOM   1357  CD  PRO A  92      50.560  50.861  51.937  1.00  0.00           C
ATOM   1358  HD1 PRO A  92      49.516  50.615  51.773  1.00  0.00           H
ATOM   1359  HD2 PRO A  92      50.734  51.942  51.862  1.00  0.00           H
ATOM   1360  CG  PRO A  92      51.025  50.477  53.317  1.00  0.00           C
ATOM   1361  HG1 PRO A  92      50.145  50.206  53.899  1.00  0.00           H
ATOM   1362  HG2 PRO A  92      51.651  51.217  53.815  1.00  0.00           H
ATOM   1363  CB  PRO A  92      51.811  49.241  53.075  1.00  0.00           C
ATOM   1364  HB1 PRO A  92      51.204  48.345  53.190  1.00  0.00           H
ATOM   1365  HB2 PRO A  92      52.633  49.240  53.786  1.00  0.00           H
ATOM   1366  CA  PRO A  92      52.355  49.353  51.634  1.00  0.00           C
ATOM   1367  HA  PRO A  92      53.358  49.783  51.708  1.00  0.00           H
ATOM   1368  C   PRO A  92      52.549  47.934  51.039  1.00  0.00           C
ATOM   1369  O   PRO A  92      53.610  47.375  51.176  1.00  0.00           O
ATOM   1370  N   GLU A  93      51.499  47.401  50.417  1.00  0.00           N
ATOM   1371  H   GLU A  93      50.588  47.828  50.356  1.00  0.00           H
ATOM   1372  CA  GLU A  93      51.322  46.021  50.013  1.00  0.00           C
ATOM   1373  HA  GLU A  93      51.869  45.378  50.704  1.00  0.00           H
ATOM   1374  CB  GLU A  93      49.902  45.646  49.989  1.00  0.00           C
ATOM   1375  HB1 GLU A  93      49.391  45.785  50.947  1.00  0.00           H
ATOM   1376  HB2 GLU A  93      49.813  44.591  49.762  1.00  0.00           H
ATOM   1377  CG  GLU A  93      49.108  46.416  48.971  1.00  0.00           C
ATOM   1378  HG1 GLU A  93      49.365  46.085  47.965  1.00  0.00           H
ATOM   1379  HG2 GLU A  93      49.242  47.494  49.054  1.00  0.00           H
ATOM   1380  CD  GLU A  93      47.645  46.147  49.222  1.00  0.00           C
ATOM   1381  OE1 GLU A  93      47.029  46.820  50.054  1.00  0.00           O
ATOM   1382  OE2 GLU A  93      47.074  45.311  48.526  1.00  0.00           O
ATOM   1383  C   GLU A  93      51.955  45.847  48.570  1.00  0.00           C
ATOM   1384  O   GLU A  93      51.992  44.725  48.050  1.00  0.00           O
ATOM   1385  N   VAL A  94      52.414  46.908  47.918  1.00  0.00           N
ATOM   1386  H   VAL A  94      52.412  47.792  48.415  1.00  0.00           H
ATOM   1387  CA  VAL A  94      52.656  46.938  46.491  1.00  0.00           C
ATOM   1388  HA  VAL A  94      51.972  46.226  46.016  1.00  0.00           H
ATOM   1389  CB  VAL A  94      52.625  48.396  45.875  1.00  0.00           C
ATOM   1390  HB  VAL A  94      53.298  49.032  46.445  1.00  0.00           H
ATOM   1391  CG1 VAL A  94      53.201  48.377  44.500  1.00  0.00           C
ATOM   1392 1HG1 VAL A  94      52.956  49.318  44.007  1.00  0.00           H
ATOM   1393 2HG1 VAL A  94      54.272  48.207  44.576  1.00  0.00           H
ATOM   1394 3HG1 VAL A  94      52.688  47.603  43.935  1.00  0.00           H
ATOM   1395  CG2 VAL A  94      51.229  48.979  45.814  1.00  0.00           C
ATOM   1396 1HG2 VAL A  94      50.887  48.949  44.788  1.00  0.00           H
ATOM   1397 2HG2 VAL A  94      50.554  48.457  46.501  1.00  0.00           H
ATOM   1398 3HG2 VAL A  94      51.123  50.009  46.163  1.00  0.00           H
ATOM   1399  C   VAL A  94      53.994  46.182  46.234  1.00  0.00           C
ATOM   1400  O   VAL A  94      54.129  45.460  45.245  1.00  0.00           O
ATOM   1401  N   ASP A  95      54.992  46.397  47.079  1.00  0.00           N
ATOM   1402  H   ASP A  95      54.704  46.875  47.919  1.00  0.00           H
ATOM   1403  CA  ASP A  95      56.392  45.892  46.805  1.00  0.00           C
ATOM   1404  HA  ASP A  95      56.752  46.240  45.831  1.00  0.00           H
ATOM   1405  CB  ASP A  95      57.488  46.396  47.751  1.00  0.00           C
ATOM   1406  HB1 ASP A  95      57.383  47.480  47.645  1.00  0.00           H
ATOM   1407  HB2 ASP A  95      58.495  46.055  47.530  1.00  0.00           H
ATOM   1408  CG  ASP A  95      57.127  45.964  49.216  1.00  0.00           C
ATOM   1409  OD1 ASP A  95      57.081  46.885  50.089  1.00  0.00           O
ATOM   1410  OD2 ASP A  95      57.017  44.771  49.518  1.00  0.00           O
ATOM   1411  C   ASP A  95      56.433  44.347  46.644  1.00  0.00           C
ATOM   1412  O   ASP A  95      57.259  43.868  45.861  1.00  0.00           O
ATOM   1413  N   GLY A  96      55.571  43.598  47.353  1.00  0.00           N
ATOM   1414  H   GLY A  96      54.945  43.988  48.053  1.00  0.00           H
ATOM   1415  CA  GLY A  96      55.562  42.132  47.249  1.00  0.00           C
ATOM   1416  HA1 GLY A  96      55.121  41.763  48.170  1.00  0.00           H
ATOM   1417  HA2 GLY A  96      56.578  41.738  47.326  1.00  0.00           H
ATOM   1418  C   GLY A  96      54.842  41.645  45.961  1.00  0.00           C
ATOM   1419  O   GLY A  96      55.280  40.619  45.429  1.00  0.00           O
ATOM   1420  N   VAL A  97      53.953  42.449  45.357  1.00  0.00           N
ATOM   1421  H   VAL A  97      53.704  43.228  45.952  1.00  0.00           H
ATOM   1422  CA  VAL A  97      53.237  42.181  44.119  1.00  0.00           C
ATOM   1423  HA  VAL A  97      52.915  41.137  44.078  1.00  0.00           H
ATOM   1424  CB  VAL A  97      51.897  42.914  44.051  1.00  0.00           C
ATOM   1425  HB  VAL A  97      51.969  44.000  44.172  1.00  0.00           H
ATOM   1426  CG1 VAL A  97      51.301  42.455  42.744  1.00  0.00           C
ATOM   1427 1HG1 VAL A  97      51.930  42.649  41.877  1.00  0.00           H
ATOM   1428 2HG1 VAL A  97      51.037  41.398  42.786  1.00  0.00           H
ATOM   1429 3HG1 VAL A  97      50.394  43.019  42.522  1.00  0.00           H
ATOM   1430  CG2 VAL A  97      51.010  42.323  45.145  1.00  0.00           C
ATOM   1431 1HG2 VAL A  97      49.964  42.596  44.981  1.00  0.00           H
ATOM   1432 2HG2 VAL A  97      51.187  41.246  45.164  1.00  0.00           H
ATOM   1433 3HG2 VAL A  97      51.418  42.623  46.111  1.00  0.00           H
ATOM   1434  C   VAL A  97      54.259  42.452  42.951  1.00  0.00           C
ATOM   1435  O   VAL A  97      54.425  41.591  42.086  1.00  0.00           O
ATOM   1436  N   ARG A  98      54.942  43.604  42.995  1.00  0.00           N
ATOM   1437  H   ARG A  98      54.730  44.173  43.794  1.00  0.00           H
ATOM   1438  CA  ARG A  98      56.143  43.951  42.130  1.00  0.00           C
ATOM   1439  HA  ARG A  98      55.808  44.053  41.099  1.00  0.00           H
ATOM   1440  CB  ARG A  98      56.588  45.385  42.621  1.00  0.00           C
ATOM   1441  HB1 ARG A  98      57.277  45.363  43.465  1.00  0.00           H
ATOM   1442  HB2 ARG A  98      55.735  45.880  43.086  1.00  0.00           H
ATOM   1443  CG  ARG A  98      57.220  46.096  41.456  1.00  0.00           C
ATOM   1444  HG1 ARG A  98      56.367  46.349  40.838  1.00  0.00           H
ATOM   1445  HG2 ARG A  98      57.891  45.430  40.918  1.00  0.00           H
ATOM   1446  CD  ARG A  98      58.004  47.360  41.861  1.00  0.00           C
ATOM   1447  HD1 ARG A  98      58.561  47.815  41.046  1.00  0.00           H
ATOM   1448  HD2 ARG A  98      58.752  47.163  42.629  1.00  0.00           H
ATOM   1449  NE  ARG A  98      57.024  48.430  42.321  1.00  0.00           N
ATOM   1450  HE  ARG A  98      56.657  49.086  41.650  1.00  0.00           H
ATOM   1451  CZ  ARG A  98      56.794  48.753  43.573  1.00  0.00           C
ATOM   1452  NH1 ARG A  98      56.002  49.722  43.859  1.00  0.00           N
ATOM   1453 1HH1 ARG A  98      55.585  50.286  43.129  1.00  0.00           H
ATOM   1454 2HH1 ARG A  98      55.896  50.051  44.809  1.00  0.00           H
ATOM   1455  NH2 ARG A  98      57.381  48.216  44.571  1.00  0.00           N
ATOM   1456 1HH2 ARG A  98      58.092  47.560  44.286  1.00  0.00           H
ATOM   1457 2HH2 ARG A  98      57.135  48.437  45.523  1.00  0.00           H
ATOM   1458  C   ARG A  98      57.295  43.013  42.253  1.00  0.00           C
ATOM   1459  O   ARG A  98      57.793  42.572  41.220  1.00  0.00           O
ATOM   1460  N   LYS A  99      57.665  42.618  43.482  1.00  0.00           N
ATOM   1461  H   LYS A  99      57.182  43.095  44.231  1.00  0.00           H
ATOM   1462  CA  LYS A  99      58.747  41.608  43.661  1.00  0.00           C
ATOM   1463  HA  LYS A  99      59.674  41.955  43.210  1.00  0.00           H
ATOM   1464  CB  LYS A  99      59.078  41.360  45.170  1.00  0.00           C
ATOM   1465  HB1 LYS A  99      59.559  40.403  45.357  1.00  0.00           H
ATOM   1466  HB2 LYS A  99      58.212  41.420  45.819  1.00  0.00           H
ATOM   1467  CG  LYS A  99      60.007  42.443  45.702  1.00  0.00           C
ATOM   1468  HG1 LYS A  99      59.572  43.415  45.442  1.00  0.00           H
ATOM   1469  HG2 LYS A  99      60.878  42.320  45.062  1.00  0.00           H
ATOM   1470  CD  LYS A  99      60.524  42.370  47.149  1.00  0.00           C
ATOM   1471  HD1 LYS A  99      61.439  42.959  47.194  1.00  0.00           H
ATOM   1472  HD2 LYS A  99      60.628  41.299  47.333  1.00  0.00           H
ATOM   1473  CE  LYS A  99      59.529  43.016  48.076  1.00  0.00           C
ATOM   1474  HE1 LYS A  99      58.636  42.400  48.017  1.00  0.00           H
ATOM   1475  HE2 LYS A  99      59.436  44.095  47.912  1.00  0.00           H
ATOM   1476  NZ  LYS A  99      60.089  42.835  49.468  1.00  0.00           N
ATOM   1477  HZ1 LYS A  99      59.296  42.791  50.102  1.00  0.00           H
ATOM   1478  HZ2 LYS A  99      60.588  41.976  49.615  1.00  0.00           H
ATOM   1479  HZ3 LYS A  99      60.765  43.550  49.688  1.00  0.00           H
ATOM   1480  C   LYS A  99      58.416  40.208  42.987  1.00  0.00           C
ATOM   1481  O   LYS A  99      59.257  39.614  42.320  1.00  0.00           O
ATOM   1482  N   ALA A 100      57.140  39.749  43.158  1.00  0.00           N
ATOM   1483  H   ALA A 100      56.590  40.342  43.771  1.00  0.00           H
ATOM   1484  CA  ALA A 100      56.657  38.530  42.598  1.00  0.00           C
ATOM   1485  HA  ALA A 100      57.343  37.763  42.969  1.00  0.00           H
ATOM   1486  CB  ALA A 100      55.280  38.107  43.204  1.00  0.00           C
ATOM   1487  HB1 ALA A 100      54.523  38.846  42.943  1.00  0.00           H
ATOM   1488  HB2 ALA A 100      54.926  37.179  42.758  1.00  0.00           H
ATOM   1489  HB3 ALA A 100      55.301  37.980  44.290  1.00  0.00           H
ATOM   1490  C   ALA A 100      56.577  38.417  41.075  1.00  0.00           C
ATOM   1491  O   ALA A 100      57.074  37.415  40.534  1.00  0.00           O
ATOM   1492  N   LEU A 101      55.907  39.384  40.372  1.00  0.00           N
ATOM   1493  H   LEU A 101      55.581  40.093  41.001  1.00  0.00           H
ATOM   1494  CA  LEU A 101      55.850  39.401  38.887  1.00  0.00           C
ATOM   1495  HA  LEU A 101      55.508  38.431  38.505  1.00  0.00           H
ATOM   1496  CB  LEU A 101      54.908  40.526  38.417  1.00  0.00           C
ATOM   1497  HB1 LEU A 101      54.807  40.551  37.330  1.00  0.00           H
ATOM   1498  HB2 LEU A 101      55.428  41.433  38.715  1.00  0.00           H
ATOM   1499  CG  LEU A 101      53.463  40.330  39.033  1.00  0.00           C
ATOM   1500  HG  LEU A 101      53.584  40.299  40.112  1.00  0.00           H
ATOM   1501  CD1 LEU A 101      52.734  41.643  38.767  1.00  0.00           C
ATOM   1502 1HD1 LEU A 101      53.411  42.425  39.106  1.00  0.00           H
ATOM   1503 2HD1 LEU A 101      52.431  41.757  37.721  1.00  0.00           H
ATOM   1504 3HD1 LEU A 101      51.893  41.791  39.441  1.00  0.00           H
ATOM   1505  CD2 LEU A 101      52.731  39.088  38.491  1.00  0.00           C
ATOM   1506 1HD2 LEU A 101      51.670  39.101  38.717  1.00  0.00           H
ATOM   1507 2HD2 LEU A 101      52.983  39.005  37.435  1.00  0.00           H
ATOM   1508 3HD2 LEU A 101      53.099  38.128  38.852  1.00  0.00           H
ATOM   1509  C   LEU A 101      57.188  39.614  38.211  1.00  0.00           C
ATOM   1510  O   LEU A 101      57.527  38.991  37.225  1.00  0.00           O
ATOM   1511  N   GLN A 102      58.171  40.294  38.895  1.00  0.00           N
ATOM   1512  H   GLN A 102      58.033  40.641  39.839  1.00  0.00           H
ATOM   1513  CA  GLN A 102      59.516  40.550  38.295  1.00  0.00           C
ATOM   1514  HA  GLN A 102      59.362  40.777  37.240  1.00  0.00           H
ATOM   1515  CB  GLN A 102      60.079  41.864  38.941  1.00  0.00           C
ATOM   1516  HB1 GLN A 102      59.295  42.542  39.278  1.00  0.00           H
ATOM   1517  HB2 GLN A 102      60.518  42.424  38.114  1.00  0.00           H
ATOM   1518  CG  GLN A 102      61.054  41.568  40.093  1.00  0.00           C
ATOM   1519  HG1 GLN A 102      61.838  40.889  39.743  1.00  0.00           H
ATOM   1520  HG2 GLN A 102      60.515  41.097  40.915  1.00  0.00           H
ATOM   1521  CD  GLN A 102      61.761  42.775  40.638  1.00  0.00           C
ATOM   1522  OE1 GLN A 102      61.663  43.080  41.822  1.00  0.00           O
ATOM   1523  NE2 GLN A 102      62.550  43.502  39.897  1.00  0.00           N
ATOM   1524 1HE2 GLN A 102      62.702  43.316  38.920  1.00  0.00           H
ATOM   1525 2HE2 GLN A 102      62.890  44.389  40.261  1.00  0.00           H
ATOM   1526  C   GLN A 102      60.417  39.325  38.346  1.00  0.00           C
ATOM   1527  O   GLN A 102      61.120  39.089  37.355  1.00  0.00           O
ATOM   1528  N   ASP A 103      60.347  38.536  39.378  1.00  0.00           N
ATOM   1529  H   ASP A 103      59.876  38.999  40.140  1.00  0.00           H
ATOM   1530  CA  ASP A 103      60.760  37.114  39.432  1.00  0.00           C
ATOM   1531  HA  ASP A 103      61.846  37.121  39.346  1.00  0.00           H
ATOM   1532  CB  ASP A 103      60.528  36.423  40.758  1.00  0.00           C
ATOM   1533  HB1 ASP A 103      59.456  36.228  40.885  1.00  0.00           H
ATOM   1534  HB2 ASP A 103      60.810  37.135  41.532  1.00  0.00           H
ATOM   1535  CG  ASP A 103      61.460  35.172  40.872  1.00  0.00           C
ATOM   1536  OD1 ASP A 103      62.694  35.305  41.073  1.00  0.00           O
ATOM   1537  OD2 ASP A 103      60.879  34.087  40.885  1.00  0.00           O
ATOM   1538  C   ASP A 103      60.132  36.203  38.295  1.00  0.00           C
ATOM   1539  O   ASP A 103      60.837  35.551  37.550  1.00  0.00           O
ATOM   1540  N   LEU A 104      58.859  36.389  37.994  1.00  0.00           N
ATOM   1541  H   LEU A 104      58.342  37.181  38.359  1.00  0.00           H
ATOM   1542  CA  LEU A 104      58.203  35.693  36.866  1.00  0.00           C
ATOM   1543  HA  LEU A 104      58.550  34.665  36.925  1.00  0.00           H
ATOM   1544  CB  LEU A 104      56.664  35.705  37.104  1.00  0.00           C
ATOM   1545  HB1 LEU A 104      56.263  36.630  36.696  1.00  0.00           H
ATOM   1546  HB2 LEU A 104      56.399  35.791  38.160  1.00  0.00           H
ATOM   1547  CG  LEU A 104      55.951  34.463  36.441  1.00  0.00           C
ATOM   1548  HG  LEU A 104      56.366  34.379  35.435  1.00  0.00           H
ATOM   1549  CD1 LEU A 104      56.221  33.162  37.184  1.00  0.00           C
ATOM   1550 1HD1 LEU A 104      55.738  32.330  36.676  1.00  0.00           H
ATOM   1551 2HD1 LEU A 104      57.287  32.936  37.120  1.00  0.00           H
ATOM   1552 3HD1 LEU A 104      56.114  33.288  38.261  1.00  0.00           H
ATOM   1553  CD2 LEU A 104      54.492  34.778  36.525  1.00  0.00           C
ATOM   1554 1HD2 LEU A 104      54.271  35.746  36.073  1.00  0.00           H
ATOM   1555 2HD2 LEU A 104      53.873  34.036  36.020  1.00  0.00           H
ATOM   1556 3HD2 LEU A 104      54.253  34.826  37.588  1.00  0.00           H
ATOM   1557  C   LEU A 104      58.546  36.237  35.476  1.00  0.00           C
ATOM   1558  O   LEU A 104      58.085  35.759  34.390  1.00  0.00           O
ATOM   1559  N   GLY A 105      59.353  37.266  35.406  1.00  0.00           N
ATOM   1560  H   GLY A 105      59.697  37.582  36.310  1.00  0.00           H
ATOM   1561  CA  GLY A 105      59.795  37.987  34.205  1.00  0.00           C
ATOM   1562  HA1 GLY A 105      60.222  37.339  33.443  1.00  0.00           H
ATOM   1563  HA2 GLY A 105      60.696  38.557  34.449  1.00  0.00           H
ATOM   1564  C   GLY A 105      58.739  38.790  33.452  1.00  0.00           C
ATOM   1565  O   GLY A 105      58.826  38.915  32.297  1.00  0.00           O
ATOM   1566  N   LEU A 106      57.855  39.430  34.204  1.00  0.00           N
ATOM   1567  H   LEU A 106      57.758  39.259  35.197  1.00  0.00           H
ATOM   1568  CA  LEU A 106      57.008  40.514  33.625  1.00  0.00           C
ATOM   1569  HA  LEU A 106      56.710  40.192  32.627  1.00  0.00           H
ATOM   1570  CB  LEU A 106      55.651  40.695  34.403  1.00  0.00           C
ATOM   1571  HB1 LEU A 106      55.291  41.676  34.112  1.00  0.00           H
ATOM   1572  HB2 LEU A 106      55.943  40.781  35.451  1.00  0.00           H
ATOM   1573  CG  LEU A 106      54.572  39.637  34.237  1.00  0.00           C
ATOM   1574  HG  LEU A 106      54.541  39.332  33.186  1.00  0.00           H
ATOM   1575  CD1 LEU A 106      54.782  38.362  34.947  1.00  0.00           C
ATOM   1576 1HD1 LEU A 106      54.036  37.651  34.595  1.00  0.00           H
ATOM   1577 2HD1 LEU A 106      55.751  37.946  34.659  1.00  0.00           H
ATOM   1578 3HD1 LEU A 106      54.823  38.385  36.035  1.00  0.00           H
ATOM   1579  CD2 LEU A 106      53.159  40.124  34.506  1.00  0.00           C
ATOM   1580 1HD2 LEU A 106      53.121  40.641  35.462  1.00  0.00           H
ATOM   1581 2HD2 LEU A 106      52.872  40.793  33.697  1.00  0.00           H
ATOM   1582 3HD2 LEU A 106      52.443  39.310  34.389  1.00  0.00           H
ATOM   1583  C   LEU A 106      57.697  41.873  33.436  1.00  0.00           C
ATOM   1584  O   LEU A 106      58.786  42.103  34.016  1.00  0.00           O
ATOM   1585  N   ARG A 107      57.147  42.782  32.652  1.00  0.00           N
ATOM   1586  H   ARG A 107      56.314  42.566  32.118  1.00  0.00           H
ATOM   1587  CA  ARG A 107      57.490  44.201  32.588  1.00  0.00           C
ATOM   1588  HA  ARG A 107      58.360  44.380  33.206  1.00  0.00           H
ATOM   1589  CB  ARG A 107      57.840  44.572  31.090  1.00  0.00           C
ATOM   1590  HB1 ARG A 107      58.784  44.150  30.754  1.00  0.00           H
ATOM   1591  HB2 ARG A 107      58.052  45.638  31.163  1.00  0.00           H
ATOM   1592  CG  ARG A 107      56.731  44.453  30.062  1.00  0.00           C
ATOM   1593  HG1 ARG A 107      55.776  44.866  30.364  1.00  0.00           H
ATOM   1594  HG2 ARG A 107      56.513  43.389  29.997  1.00  0.00           H
ATOM   1595  CD  ARG A 107      57.114  44.924  28.702  1.00  0.00           C
ATOM   1596  HD1 ARG A 107      58.175  44.680  28.652  1.00  0.00           H
ATOM   1597  HD2 ARG A 107      56.896  45.976  28.558  1.00  0.00           H
ATOM   1598  NE  ARG A 107      56.423  44.200  27.647  1.00  0.00           N
ATOM   1599  HE  ARG A 107      55.932  43.361  27.904  1.00  0.00           H
ATOM   1600  CZ  ARG A 107      56.415  44.451  26.358  1.00  0.00           C
ATOM   1601  NH1 ARG A 107      55.810  43.579  25.587  1.00  0.00           N
ATOM   1602 1HH1 ARG A 107      55.384  42.792  26.053  1.00  0.00           H
ATOM   1603 2HH1 ARG A 107      55.937  43.544  24.585  1.00  0.00           H
ATOM   1604  NH2 ARG A 107      57.034  45.462  25.850  1.00  0.00           N
ATOM   1605 1HH2 ARG A 107      57.654  46.011  26.438  1.00  0.00           H
ATOM   1606 2HH2 ARG A 107      56.994  45.872  24.926  1.00  0.00           H
ATOM   1607  C   ARG A 107      56.399  45.083  33.278  1.00  0.00           C
ATOM   1608  O   ARG A 107      55.198  44.700  33.288  1.00  0.00           O
ATOM   1609  N   ILE A 108      56.792  46.116  34.017  1.00  0.00           N
ATOM   1610  H   ILE A 108      57.749  46.427  33.906  1.00  0.00           H
ATOM   1611  CA  ILE A 108      55.964  46.750  34.987  1.00  0.00           C
ATOM   1612  HA  ILE A 108      54.931  46.422  34.939  1.00  0.00           H
ATOM   1613  CB  ILE A 108      56.428  46.402  36.480  1.00  0.00           C
ATOM   1614  HB  ILE A 108      57.483  46.680  36.493  1.00  0.00           H
ATOM   1615  CG2 ILE A 108      55.705  47.046  37.664  1.00  0.00           C
ATOM   1616 1HG2 ILE A 108      55.814  48.126  37.628  1.00  0.00           H
ATOM   1617 2HG2 ILE A 108      54.661  46.889  37.392  1.00  0.00           H
ATOM   1618 3HG2 ILE A 108      56.031  46.684  38.639  1.00  0.00           H
ATOM   1619  CG1 ILE A 108      56.415  44.834  36.676  1.00  0.00           C
ATOM   1620 1HG1 ILE A 108      56.937  44.263  35.908  1.00  0.00           H
ATOM   1621 2HG1 ILE A 108      55.366  44.523  36.664  1.00  0.00           H
ATOM   1622  CD  ILE A 108      56.933  44.292  38.095  1.00  0.00           C
ATOM   1623  HD1 ILE A 108      56.827  43.215  38.202  1.00  0.00           H
ATOM   1624  HD2 ILE A 108      57.924  44.682  38.348  1.00  0.00           H
ATOM   1625  HD3 ILE A 108      56.213  44.575  38.851  1.00  0.00           H
ATOM   1626  C   ILE A 108      55.871  48.298  34.880  1.00  0.00           C
ATOM   1627  O   ILE A 108      56.893  48.967  34.819  1.00  0.00           O
ATOM   1628  N   VAL A 109      54.665  48.819  34.870  1.00  0.00           N
ATOM   1629  H   VAL A 109      53.827  48.286  34.686  1.00  0.00           H
ATOM   1630  CA  VAL A 109      54.436  50.278  34.956  1.00  0.00           C
ATOM   1631  HA  VAL A 109      55.395  50.777  35.108  1.00  0.00           H
ATOM   1632  CB  VAL A 109      53.841  50.847  33.667  1.00  0.00           C
ATOM   1633  HB  VAL A 109      53.735  51.937  33.681  1.00  0.00           H
ATOM   1634  CG1 VAL A 109      54.722  50.615  32.449  1.00  0.00           C
ATOM   1635 1HG1 VAL A 109      54.401  51.145  31.554  1.00  0.00           H
ATOM   1636 2HG1 VAL A 109      55.795  50.819  32.528  1.00  0.00           H
ATOM   1637 3HG1 VAL A 109      54.619  49.563  32.195  1.00  0.00           H
ATOM   1638  CG2 VAL A 109      52.436  50.381  33.298  1.00  0.00           C
ATOM   1639 1HG2 VAL A 109      51.755  50.919  33.946  1.00  0.00           H
ATOM   1640 2HG2 VAL A 109      52.208  50.630  32.252  1.00  0.00           H
ATOM   1641 3HG2 VAL A 109      52.293  49.318  33.506  1.00  0.00           H
ATOM   1642  C   VAL A 109      53.567  50.663  36.154  1.00  0.00           C
ATOM   1643  O   VAL A 109      52.770  49.825  36.672  1.00  0.00           O
ATOM   1644  N   GLU A 110      53.823  51.830  36.718  1.00  0.00           N
ATOM   1645  H   GLU A 110      54.612  52.332  36.331  1.00  0.00           H
ATOM   1646  CA  GLU A 110      53.105  52.479  37.796  1.00  0.00           C
ATOM   1647  HA  GLU A 110      52.249  51.878  38.096  1.00  0.00           H
ATOM   1648  CB  GLU A 110      53.921  52.575  39.063  1.00  0.00           C
ATOM   1649  HB1 GLU A 110      53.202  52.858  39.834  1.00  0.00           H
ATOM   1650  HB2 GLU A 110      54.663  53.373  38.988  1.00  0.00           H
ATOM   1651  CG  GLU A 110      54.591  51.250  39.416  1.00  0.00           C
ATOM   1652  HG1 GLU A 110      55.350  51.111  38.639  1.00  0.00           H
ATOM   1653  HG2 GLU A 110      53.856  50.436  39.392  1.00  0.00           H
ATOM   1654  CD  GLU A 110      55.261  51.108  40.732  1.00  0.00           C
ATOM   1655  OE1 GLU A 110      54.680  51.295  41.847  1.00  0.00           O
ATOM   1656  OE2 GLU A 110      56.437  50.658  40.762  1.00  0.00           O
ATOM   1657  C   GLU A 110      52.428  53.805  37.436  1.00  0.00           C
ATOM   1658  O   GLU A 110      52.676  54.464  36.437  1.00  0.00           O
ATOM   1659  N   ILE A 111      51.393  54.218  38.202  1.00  0.00           N
ATOM   1660  H   ILE A 111      51.104  53.623  38.967  1.00  0.00           H
ATOM   1661  CA  ILE A 111      50.633  55.439  38.018  1.00  0.00           C
ATOM   1662  HA  ILE A 111      50.636  55.623  36.951  1.00  0.00           H
ATOM   1663  CB  ILE A 111      49.183  55.321  38.483  1.00  0.00           C
ATOM   1664  HB  ILE A 111      49.047  55.185  39.555  1.00  0.00           H
ATOM   1665  CG2 ILE A 111      48.475  56.592  38.084  1.00  0.00           C
ATOM   1666 1HG2 ILE A 111      48.303  56.731  37.011  1.00  0.00           H
ATOM   1667 2HG2 ILE A 111      47.558  56.663  38.657  1.00  0.00           H
ATOM   1668 3HG2 ILE A 111      49.023  57.433  38.483  1.00  0.00           H
ATOM   1669  CG1 ILE A 111      48.471  54.170  37.754  1.00  0.00           C
ATOM   1670 1HG1 ILE A 111      48.843  53.220  38.143  1.00  0.00           H
ATOM   1671 2HG1 ILE A 111      48.745  54.269  36.706  1.00  0.00           H
ATOM   1672  CD  ILE A 111      46.914  54.108  37.846  1.00  0.00           C
ATOM   1673  HD1 ILE A 111      46.477  53.224  37.395  1.00  0.00           H
ATOM   1674  HD2 ILE A 111      46.540  54.150  38.872  1.00  0.00           H
ATOM   1675  HD3 ILE A 111      46.510  55.000  37.375  1.00  0.00           H
ATOM   1676  C   ILE A 111      51.369  56.611  38.640  1.00  0.00           C
ATOM   1677  O   ILE A 111      51.067  56.972  39.817  1.00  0.00           O
ATOM   1678  N   GLY A 112      52.337  57.185  37.926  1.00  0.00           N
ATOM   1679  H   GLY A 112      52.570  56.833  37.014  1.00  0.00           H
ATOM   1680  CA  GLY A 112      53.238  58.194  38.482  1.00  0.00           C
ATOM   1681  HA1 GLY A 112      54.104  58.290  37.829  1.00  0.00           H
ATOM   1682  HA2 GLY A 112      53.622  57.878  39.454  1.00  0.00           H
ATOM   1683  C   GLY A 112      52.562  59.601  38.580  1.00  0.00           C
ATOM   1684  O   GLY A 112      52.956  60.479  39.352  1.00  0.00           O
ATOM   1685  N   ASP A 113      51.529  59.863  37.729  1.00  0.00           N
ATOM   1686  H   ASP A 113      51.175  59.107  37.164  1.00  0.00           H
ATOM   1687  CA  ASP A 113      50.754  61.138  37.736  1.00  0.00           C
ATOM   1688  HA  ASP A 113      51.460  61.967  37.661  1.00  0.00           H
ATOM   1689  CB  ASP A 113      49.927  61.280  36.363  1.00  0.00           C
ATOM   1690  HB1 ASP A 113      49.229  60.436  36.381  1.00  0.00           H
ATOM   1691  HB2 ASP A 113      50.582  61.250  35.502  1.00  0.00           H
ATOM   1692  CG  ASP A 113      49.166  62.567  36.241  1.00  0.00           C
ATOM   1693  OD1 ASP A 113      49.317  63.454  37.122  1.00  0.00           O
ATOM   1694  OD2 ASP A 113      48.288  62.680  35.338  1.00  0.00           O
ATOM   1695  C   ASP A 113      49.844  61.295  38.950  1.00  0.00           C
ATOM   1696  O   ASP A 113      48.979  60.434  39.180  1.00  0.00           O
ATOM   1697  N   GLU A 114      49.853  62.455  39.679  1.00  0.00           N
ATOM   1698  H   GLU A 114      50.508  63.175  39.383  1.00  0.00           H
ATOM   1699  CA  GLU A 114      48.927  62.800  40.796  1.00  0.00           C
ATOM   1700  HA  GLU A 114      48.984  62.070  41.609  1.00  0.00           H
ATOM   1701  CB  GLU A 114      49.492  64.078  41.344  1.00  0.00           C
ATOM   1702  HB1 GLU A 114      48.827  64.420  42.132  1.00  0.00           H
ATOM   1703  HB2 GLU A 114      49.528  64.847  40.576  1.00  0.00           H
ATOM   1704  CG  GLU A 114      50.960  63.925  41.962  1.00  0.00           C
ATOM   1705  HG1 GLU A 114      51.323  64.897  42.294  1.00  0.00           H
ATOM   1706  HG2 GLU A 114      51.711  63.451  41.330  1.00  0.00           H
ATOM   1707  CD  GLU A 114      50.908  62.926  43.099  1.00  0.00           C
ATOM   1708  OE1 GLU A 114      51.535  61.792  42.973  1.00  0.00           O
ATOM   1709  OE2 GLU A 114      50.209  63.173  44.118  1.00  0.00           O
ATOM   1710  C   GLU A 114      47.395  63.012  40.405  1.00  0.00           C
ATOM   1711  O   GLU A 114      46.468  63.148  41.238  1.00  0.00           O
ATOM   1712  N   ASN A 115      47.141  63.248  39.119  1.00  0.00           N
ATOM   1713  H   ASN A 115      47.913  63.402  38.475  1.00  0.00           H
ATOM   1714  CA  ASN A 115      45.801  63.431  38.566  1.00  0.00           C
ATOM   1715  HA  ASN A 115      45.086  63.927  39.224  1.00  0.00           H
ATOM   1716  CB  ASN A 115      45.854  64.394  37.331  1.00  0.00           C
ATOM   1717  HB1 ASN A 115      44.899  64.555  36.826  1.00  0.00           H
ATOM   1718  HB2 ASN A 115      46.543  63.914  36.631  1.00  0.00           H
ATOM   1719  CG  ASN A 115      46.268  65.780  37.712  1.00  0.00           C
ATOM   1720  OD1 ASN A 115      45.492  66.606  38.164  1.00  0.00           O
ATOM   1721  ND2 ASN A 115      47.497  66.126  37.517  1.00  0.00           N
ATOM   1722 1HD2 ASN A 115      48.123  65.438  37.138  1.00  0.00           H
ATOM   1723 2HD2 ASN A 115      47.870  67.003  37.858  1.00  0.00           H
ATOM   1724  C   ASN A 115      45.141  62.120  38.094  1.00  0.00           C
ATOM   1725  O   ASN A 115      43.907  62.083  37.946  1.00  0.00           O
ATOM   1726  N   ALA A 116      45.870  61.001  38.041  1.00  0.00           N
ATOM   1727  H   ALA A 116      46.829  61.172  38.302  1.00  0.00           H
ATOM   1728  CA  ALA A 116      45.375  59.646  37.606  1.00  0.00           C
ATOM   1729  HA  ALA A 116      44.528  59.792  36.942  1.00  0.00           H
ATOM   1730  CB  ALA A 116      46.484  58.913  36.876  1.00  0.00           C
ATOM   1731  HB1 ALA A 116      47.412  59.072  37.415  1.00  0.00           H
ATOM   1732  HB2 ALA A 116      46.303  57.849  36.802  1.00  0.00           H
ATOM   1733  HB3 ALA A 116      46.512  59.363  35.877  1.00  0.00           H
ATOM   1734  C   ALA A 116      44.932  58.738  38.791  1.00  0.00           C
ATOM   1735  O   ALA A 116      45.829  58.291  39.534  1.00  0.00           O
ATOM   1736  N   THR A 117      43.629  58.421  38.952  1.00  0.00           N
ATOM   1737  H   THR A 117      42.915  58.802  38.339  1.00  0.00           H
ATOM   1738  CA  THR A 117      43.198  57.397  39.935  1.00  0.00           C
ATOM   1739  HA  THR A 117      44.069  56.989  40.436  1.00  0.00           H
ATOM   1740  CB  THR A 117      42.361  58.053  41.124  1.00  0.00           C
ATOM   1741  HB  THR A 117      41.506  58.423  40.566  1.00  0.00           H
ATOM   1742  CG2 THR A 117      42.057  57.139  42.353  1.00  0.00           C
ATOM   1743 1HG2 THR A 117      43.043  56.944  42.758  1.00  0.00           H
ATOM   1744 2HG2 THR A 117      41.524  57.612  43.181  1.00  0.00           H
ATOM   1745 3HG2 THR A 117      41.544  56.230  42.047  1.00  0.00           H
ATOM   1746  OG1 THR A 117      42.973  59.273  41.594  1.00  0.00           O
ATOM   1747  HG1 THR A 117      42.420  60.006  41.296  1.00  0.00           H
ATOM   1748  C   THR A 117      42.440  56.222  39.335  1.00  0.00           C
ATOM   1749  O   THR A 117      41.526  56.380  38.524  1.00  0.00           O
ATOM   1750  N   LEU A 118      42.821  55.020  39.710  1.00  0.00           N
ATOM   1751  H   LEU A 118      43.446  54.931  40.502  1.00  0.00           H
ATOM   1752  CA  LEU A 118      42.386  53.781  38.979  1.00  0.00           C
ATOM   1753  HA  LEU A 118      41.317  53.819  38.737  1.00  0.00           H
ATOM   1754  CB  LEU A 118      43.307  53.619  37.722  1.00  0.00           C
ATOM   1755  HB1 LEU A 118      44.315  53.427  38.077  1.00  0.00           H
ATOM   1756  HB2 LEU A 118      43.466  54.606  37.290  1.00  0.00           H
ATOM   1757  CG  LEU A 118      42.917  52.746  36.582  1.00  0.00           C
ATOM   1758  HG  LEU A 118      43.486  53.040  35.700  1.00  0.00           H
ATOM   1759  CD1 LEU A 118      43.398  51.297  36.939  1.00  0.00           C
ATOM   1760 1HD1 LEU A 118      44.441  51.259  37.252  1.00  0.00           H
ATOM   1761 2HD1 LEU A 118      42.680  50.903  37.659  1.00  0.00           H
ATOM   1762 3HD1 LEU A 118      43.366  50.707  36.023  1.00  0.00           H
ATOM   1763  CD2 LEU A 118      41.422  52.690  36.247  1.00  0.00           C
ATOM   1764 1HD2 LEU A 118      40.865  52.330  37.115  1.00  0.00           H
ATOM   1765 2HD2 LEU A 118      41.183  53.688  35.908  1.00  0.00           H
ATOM   1766 3HD2 LEU A 118      41.249  51.918  35.491  1.00  0.00           H
ATOM   1767  C   LEU A 118      42.605  52.550  39.821  1.00  0.00           C
ATOM   1768  O   LEU A 118      43.724  52.061  40.032  1.00  0.00           O
ATOM   1769  N   ASP A 119      41.518  52.065  40.375  1.00  0.00           N
ATOM   1770  H   ASP A 119      40.668  52.609  40.280  1.00  0.00           H
ATOM   1771  CA  ASP A 119      41.478  50.765  41.074  1.00  0.00           C
ATOM   1772  HA  ASP A 119      42.386  50.662  41.657  1.00  0.00           H
ATOM   1773  CB  ASP A 119      40.321  51.033  42.047  1.00  0.00           C
ATOM   1774  HB1 ASP A 119      39.394  51.143  41.486  1.00  0.00           H
ATOM   1775  HB2 ASP A 119      40.367  51.948  42.634  1.00  0.00           H
ATOM   1776  CG  ASP A 119      40.161  49.918  43.135  1.00  0.00           C
ATOM   1777  OD1 ASP A 119      40.779  48.850  43.065  1.00  0.00           O
ATOM   1778  OD2 ASP A 119      39.389  50.128  44.030  1.00  0.00           O
ATOM   1779  C   ASP A 119      41.305  49.539  40.148  1.00  0.00           C
ATOM   1780  O   ASP A 119      40.588  49.709  39.181  1.00  0.00           O
ATOM   1781  N   GLY A 120      41.770  48.390  40.610  1.00  0.00           N
ATOM   1782  H   GLY A 120      42.190  48.290  41.524  1.00  0.00           H
ATOM   1783  CA  GLY A 120      41.624  47.074  39.941  1.00  0.00           C
ATOM   1784  HA1 GLY A 120      42.298  46.378  40.444  1.00  0.00           H
ATOM   1785  HA2 GLY A 120      42.030  47.399  38.987  1.00  0.00           H
ATOM   1786  C   GLY A 120      40.275  46.443  40.000  1.00  0.00           C
ATOM   1787  O   GLY A 120      39.947  45.687  39.087  1.00  0.00           O
ATOM   1788  N   THR A 121      39.459  46.774  40.999  1.00  0.00           N
ATOM   1789  H   THR A 121      39.904  47.313  41.723  1.00  0.00           H
ATOM   1790  CA  THR A 121      37.996  46.468  41.124  1.00  0.00           C
ATOM   1791  HA  THR A 121      37.973  45.414  40.845  1.00  0.00           H
ATOM   1792  CB  THR A 121      37.493  46.665  42.497  1.00  0.00           C
ATOM   1793  HB  THR A 121      36.407  46.704  42.433  1.00  0.00           H
ATOM   1794  CG2 THR A 121      37.864  45.587  43.541  1.00  0.00           C
ATOM   1795 1HG2 THR A 121      37.142  45.645  44.362  1.00  0.00           H
ATOM   1796 2HG2 THR A 121      37.754  44.583  43.144  1.00  0.00           H
ATOM   1797 3HG2 THR A 121      38.905  45.727  43.871  1.00  0.00           H
ATOM   1798  OG1 THR A 121      37.986  47.885  42.929  1.00  0.00           O
ATOM   1799  HG1 THR A 121      37.775  48.638  42.370  1.00  0.00           H
ATOM   1800  C   THR A 121      37.119  47.074  40.079  1.00  0.00           C
ATOM   1801  O   THR A 121      36.102  46.589  39.610  1.00  0.00           O
ATOM   1802  N   ASP A 122      37.571  48.203  39.524  1.00  0.00           N
ATOM   1803  H   ASP A 122      38.499  48.557  39.745  1.00  0.00           H
ATOM   1804  CA  ASP A 122      36.758  49.070  38.681  1.00  0.00           C
ATOM   1805  HA  ASP A 122      35.707  48.780  38.675  1.00  0.00           H
ATOM   1806  CB  ASP A 122      36.801  50.511  39.167  1.00  0.00           C
ATOM   1807  HB1 ASP A 122      35.849  50.928  38.838  1.00  0.00           H
ATOM   1808  HB2 ASP A 122      37.701  51.037  38.846  1.00  0.00           H
ATOM   1809  CG  ASP A 122      36.622  50.779  40.674  1.00  0.00           C
ATOM   1810  OD1 ASP A 122      37.063  49.878  41.441  1.00  0.00           O
ATOM   1811  OD2 ASP A 122      36.160  51.868  41.056  1.00  0.00           O
ATOM   1812  C   ASP A 122      37.088  48.896  37.200  1.00  0.00           C
ATOM   1813  O   ASP A 122      36.657  49.656  36.359  1.00  0.00           O
ATOM   1814  N   VAL A 123      37.858  47.900  36.888  1.00  0.00           N
ATOM   1815  H   VAL A 123      38.130  47.360  37.700  1.00  0.00           H
ATOM   1816  CA  VAL A 123      38.205  47.457  35.514  1.00  0.00           C
ATOM   1817  HA  VAL A 123      37.768  48.108  34.754  1.00  0.00           H
ATOM   1818  CB  VAL A 123      39.731  47.509  35.231  1.00  0.00           C
ATOM   1819  HB  VAL A 123      40.261  46.904  35.965  1.00  0.00           H
ATOM   1820  CG1 VAL A 123      40.115  47.043  33.828  1.00  0.00           C
ATOM   1821 1HG1 VAL A 123      41.203  47.059  33.714  1.00  0.00           H
ATOM   1822 2HG1 VAL A 123      39.933  45.979  33.740  1.00  0.00           H
ATOM   1823 3HG1 VAL A 123      39.658  47.701  33.090  1.00  0.00           H
ATOM   1824  CG2 VAL A 123      40.303  48.905  35.407  1.00  0.00           C
ATOM   1825 1HG2 VAL A 123      40.057  49.417  36.343  1.00  0.00           H
ATOM   1826 2HG2 VAL A 123      41.394  48.893  35.414  1.00  0.00           H
ATOM   1827 3HG2 VAL A 123      40.006  49.567  34.592  1.00  0.00           H
ATOM   1828  C   VAL A 123      37.718  46.063  35.207  1.00  0.00           C
ATOM   1829  O   VAL A 123      37.815  45.208  36.050  1.00  0.00           O
ATOM   1830  N   LEU A 124      37.210  45.801  33.989  1.00  0.00           N
ATOM   1831  H   LEU A 124      37.014  46.589  33.393  1.00  0.00           H
ATOM   1832  CA  LEU A 124      36.845  44.387  33.522  1.00  0.00           C
ATOM   1833  HA  LEU A 124      37.225  43.667  34.251  1.00  0.00           H
ATOM   1834  CB  LEU A 124      35.345  44.059  33.359  1.00  0.00           C
ATOM   1835  HB1 LEU A 124      34.956  44.750  32.617  1.00  0.00           H
ATOM   1836  HB2 LEU A 124      34.994  44.292  34.364  1.00  0.00           H
ATOM   1837  CG  LEU A 124      34.866  42.672  33.002  1.00  0.00           C
ATOM   1838  HG  LEU A 124      35.094  42.585  31.941  1.00  0.00           H
ATOM   1839  CD1 LEU A 124      35.572  41.510  33.780  1.00  0.00           C
ATOM   1840 1HD1 LEU A 124      34.931  40.645  33.662  1.00  0.00           H
ATOM   1841 2HD1 LEU A 124      36.643  41.393  33.607  1.00  0.00           H
ATOM   1842 3HD1 LEU A 124      35.486  41.765  34.838  1.00  0.00           H
ATOM   1843  CD2 LEU A 124      33.293  42.664  33.037  1.00  0.00           C
ATOM   1844 1HD2 LEU A 124      32.953  43.327  32.238  1.00  0.00           H
ATOM   1845 2HD2 LEU A 124      33.001  41.645  32.810  1.00  0.00           H
ATOM   1846 3HD2 LEU A 124      33.021  43.050  34.027  1.00  0.00           H
ATOM   1847  C   LEU A 124      37.454  44.172  32.152  1.00  0.00           C
ATOM   1848  O   LEU A 124      37.481  45.149  31.357  1.00  0.00           O
ATOM   1849  N   PHE A 125      37.910  42.951  31.817  1.00  0.00           N
ATOM   1850  H   PHE A 125      37.931  42.259  32.559  1.00  0.00           H
ATOM   1851  CA  PHE A 125      38.683  42.653  30.563  1.00  0.00           C
ATOM   1852  HA  PHE A 125      38.535  43.465  29.851  1.00  0.00           H
ATOM   1853  CB  PHE A 125      40.220  42.601  30.843  1.00  0.00           C
ATOM   1854  HB1 PHE A 125      40.441  41.811  31.559  1.00  0.00           H
ATOM   1855  HB2 PHE A 125      40.648  43.440  31.381  1.00  0.00           H
ATOM   1856  CG  PHE A 125      40.958  42.312  29.555  1.00  0.00           C
ATOM   1857  CD1 PHE A 125      40.935  43.339  28.604  1.00  0.00           C
ATOM   1858  HD1 PHE A 125      40.416  44.233  28.910  1.00  0.00           H
ATOM   1859  CE1 PHE A 125      41.522  43.186  27.346  1.00  0.00           C
ATOM   1860  HE1 PHE A 125      41.379  43.921  26.565  1.00  0.00           H
ATOM   1861  CZ  PHE A 125      42.240  42.015  26.971  1.00  0.00           C
ATOM   1862  HZ  PHE A 125      42.636  41.968  25.965  1.00  0.00           H
ATOM   1863  CE2 PHE A 125      42.352  41.009  27.995  1.00  0.00           C
ATOM   1864  HE2 PHE A 125      42.779  40.039  27.766  1.00  0.00           H
ATOM   1865  CD2 PHE A 125      41.577  41.119  29.219  1.00  0.00           C
ATOM   1866  HD2 PHE A 125      41.598  40.278  29.895  1.00  0.00           H
ATOM   1867  C   PHE A 125      38.084  41.452  29.880  1.00  0.00           C
ATOM   1868  O   PHE A 125      37.959  40.402  30.539  1.00  0.00           O
ATOM   1869  N   THR A 126      37.880  41.579  28.574  1.00  0.00           N
ATOM   1870  H   THR A 126      37.979  42.524  28.237  1.00  0.00           H
ATOM   1871  CA  THR A 126      37.086  40.666  27.784  1.00  0.00           C
ATOM   1872  HA  THR A 126      36.341  40.214  28.429  1.00  0.00           H
ATOM   1873  CB  THR A 126      36.395  41.491  26.760  1.00  0.00           C
ATOM   1874  HB  THR A 126      35.727  40.754  26.306  1.00  0.00           H
ATOM   1875  CG2 THR A 126      35.559  42.625  27.467  1.00  0.00           C
ATOM   1876 1HG2 THR A 126      34.721  42.216  28.030  1.00  0.00           H
ATOM   1877 2HG2 THR A 126      36.146  43.258  28.140  1.00  0.00           H
ATOM   1878 3HG2 THR A 126      35.073  43.184  26.663  1.00  0.00           H
ATOM   1879  OG1 THR A 126      37.144  41.985  25.653  1.00  0.00           O
ATOM   1880  HG1 THR A 126      36.630  42.573  25.104  1.00  0.00           H
ATOM   1881  C   THR A 126      37.909  39.610  27.124  1.00  0.00           C
ATOM   1882  O   THR A 126      37.347  38.520  26.868  1.00  0.00           O
ATOM   1883  N   GLY A 127      39.154  39.896  26.825  1.00  0.00           N
ATOM   1884  H   GLY A 127      39.579  40.710  27.258  1.00  0.00           H
ATOM   1885  CA  GLY A 127      40.032  39.206  25.820  1.00  0.00           C
ATOM   1886  HA1 GLY A 127      39.515  38.316  25.449  1.00  0.00           H
ATOM   1887  HA2 GLY A 127      40.952  38.845  26.282  1.00  0.00           H
ATOM   1888  C   GLY A 127      40.327  40.090  24.563  1.00  0.00           C
ATOM   1889  O   GLY A 127      41.219  39.746  23.745  1.00  0.00           O
ATOM   1890  N   ARG A 128      39.714  41.266  24.538  1.00  0.00           N
ATOM   1891  H   ARG A 128      38.940  41.475  25.144  1.00  0.00           H
ATOM   1892  CA  ARG A 128      39.933  42.207  23.376  1.00  0.00           C
ATOM   1893  HA  ARG A 128      40.940  42.127  22.941  1.00  0.00           H
ATOM   1894  CB  ARG A 128      38.973  41.793  22.237  1.00  0.00           C
ATOM   1895  HB1 ARG A 128      37.952  41.854  22.623  1.00  0.00           H
ATOM   1896  HB2 ARG A 128      39.168  40.753  21.999  1.00  0.00           H
ATOM   1897  CG  ARG A 128      39.189  42.530  20.911  1.00  0.00           C
ATOM   1898  HG1 ARG A 128      39.049  41.689  20.219  1.00  0.00           H
ATOM   1899  HG2 ARG A 128      40.164  42.990  20.759  1.00  0.00           H
ATOM   1900  CD  ARG A 128      38.033  43.444  20.667  1.00  0.00           C
ATOM   1901  HD1 ARG A 128      38.167  44.236  21.396  1.00  0.00           H
ATOM   1902  HD2 ARG A 128      37.111  42.886  20.827  1.00  0.00           H
ATOM   1903  NE  ARG A 128      38.108  43.970  19.317  1.00  0.00           N
ATOM   1904  HE  ARG A 128      38.553  43.411  18.601  1.00  0.00           H
ATOM   1905  CZ  ARG A 128      37.372  44.980  18.970  1.00  0.00           C
ATOM   1906  NH1 ARG A 128      37.409  45.207  17.659  1.00  0.00           N
ATOM   1907 1HH1 ARG A 128      38.046  44.714  17.053  1.00  0.00           H
ATOM   1908 2HH1 ARG A 128      36.809  45.851  17.153  1.00  0.00           H
ATOM   1909  NH2 ARG A 128      36.572  45.659  19.703  1.00  0.00           N
ATOM   1910 1HH2 ARG A 128      36.222  45.409  20.617  1.00  0.00           H
ATOM   1911 2HH2 ARG A 128      36.035  46.325  19.153  1.00  0.00           H
ATOM   1912  C   ARG A 128      39.882  43.699  23.708  1.00  0.00           C
ATOM   1913  O   ARG A 128      40.524  44.514  23.112  1.00  0.00           O
ATOM   1914  N   GLU A 129      39.184  44.073  24.787  1.00  0.00           N
ATOM   1915  H   GLU A 129      38.639  43.405  25.317  1.00  0.00           H
ATOM   1916  CA  GLU A 129      39.165  45.442  25.362  1.00  0.00           C
ATOM   1917  HA  GLU A 129      40.036  46.018  25.055  1.00  0.00           H
ATOM   1918  CB  GLU A 129      38.090  46.176  24.597  1.00  0.00           C
ATOM   1919  HB1 GLU A 129      38.384  46.270  23.556  1.00  0.00           H
ATOM   1920  HB2 GLU A 129      38.167  47.199  24.974  1.00  0.00           H
ATOM   1921  CG  GLU A 129      36.614  45.666  24.686  1.00  0.00           C
ATOM   1922  HG1 GLU A 129      35.991  46.552  24.599  1.00  0.00           H
ATOM   1923  HG2 GLU A 129      36.394  45.216  25.650  1.00  0.00           H
ATOM   1924  CD  GLU A 129      36.221  44.619  23.607  1.00  0.00           C
ATOM   1925  OE1 GLU A 129      35.957  43.471  23.978  1.00  0.00           O
ATOM   1926  OE2 GLU A 129      36.005  44.952  22.424  1.00  0.00           O
ATOM   1927  C   GLU A 129      38.889  45.414  26.854  1.00  0.00           C
ATOM   1928  O   GLU A 129      38.337  44.426  27.401  1.00  0.00           O
ATOM   1929  N   PHE A 130      39.290  46.491  27.478  1.00  0.00           N
ATOM   1930  H   PHE A 130      39.701  47.260  26.964  1.00  0.00           H
ATOM   1931  CA  PHE A 130      39.030  46.798  28.874  1.00  0.00           C
ATOM   1932  HA  PHE A 130      38.756  45.932  29.470  1.00  0.00           H
ATOM   1933  CB  PHE A 130      40.286  47.431  29.526  1.00  0.00           C
ATOM   1934  HB1 PHE A 130      40.080  47.656  30.569  1.00  0.00           H
ATOM   1935  HB2 PHE A 130      40.414  48.416  29.067  1.00  0.00           H
ATOM   1936  CG  PHE A 130      41.605  46.645  29.426  1.00  0.00           C
ATOM   1937  CD1 PHE A 130      42.416  46.810  28.306  1.00  0.00           C
ATOM   1938  HD1 PHE A 130      42.089  47.438  27.486  1.00  0.00           H
ATOM   1939  CE1 PHE A 130      43.662  46.209  28.182  1.00  0.00           C
ATOM   1940  HE1 PHE A 130      44.250  46.415  27.303  1.00  0.00           H
ATOM   1941  CZ  PHE A 130      44.066  45.329  29.212  1.00  0.00           C
ATOM   1942  HZ  PHE A 130      45.017  44.816  29.210  1.00  0.00           H
ATOM   1943  CE2 PHE A 130      43.289  45.125  30.347  1.00  0.00           C
ATOM   1944  HE2 PHE A 130      43.557  44.374  31.066  1.00  0.00           H
ATOM   1945  CD2 PHE A 130      42.013  45.731  30.401  1.00  0.00           C
ATOM   1946  HD2 PHE A 130      41.385  45.619  31.272  1.00  0.00           H
ATOM   1947  C   PHE A 130      37.872  47.738  29.005  1.00  0.00           C
ATOM   1948  O   PHE A 130      37.766  48.703  28.286  1.00  0.00           O
ATOM   1949  N   PHE A 131      36.864  47.481  29.839  1.00  0.00           N
ATOM   1950  H   PHE A 131      36.831  46.596  30.327  1.00  0.00           H
ATOM   1951  CA  PHE A 131      35.931  48.529  30.319  1.00  0.00           C
ATOM   1952  HA  PHE A 131      35.895  49.350  29.609  1.00  0.00           H
ATOM   1953  CB  PHE A 131      34.488  47.867  30.496  1.00  0.00           C
ATOM   1954  HB1 PHE A 131      33.778  48.628  30.820  1.00  0.00           H
ATOM   1955  HB2 PHE A 131      34.379  47.076  31.232  1.00  0.00           H
ATOM   1956  CG  PHE A 131      34.017  47.278  29.159  1.00  0.00           C
ATOM   1957  CD1 PHE A 131      33.909  45.865  28.923  1.00  0.00           C
ATOM   1958  HD1 PHE A 131      34.152  45.197  29.733  1.00  0.00           H
ATOM   1959  CE1 PHE A 131      33.562  45.339  27.692  1.00  0.00           C
ATOM   1960  HE1 PHE A 131      33.411  44.278  27.645  1.00  0.00           H
ATOM   1961  CZ  PHE A 131      33.326  46.170  26.608  1.00  0.00           C
ATOM   1962  HZ  PHE A 131      33.021  45.789  25.647  1.00  0.00           H
ATOM   1963  CE2 PHE A 131      33.361  47.509  26.814  1.00  0.00           C
ATOM   1964  HE2 PHE A 131      33.173  48.192  25.993  1.00  0.00           H
ATOM   1965  CD2 PHE A 131      33.686  48.061  28.030  1.00  0.00           C
ATOM   1966  HD2 PHE A 131      33.592  49.130  28.143  1.00  0.00           H
ATOM   1967  C   PHE A 131      36.242  49.039  31.700  1.00  0.00           C
ATOM   1968  O   PHE A 131      36.781  48.270  32.544  1.00  0.00           O
ATOM   1969  N   VAL A 132      35.973  50.346  31.863  1.00  0.00           N
ATOM   1970  H   VAL A 132      35.798  50.965  31.086  1.00  0.00           H
ATOM   1971  CA  VAL A 132      36.386  50.970  33.137  1.00  0.00           C
ATOM   1972  HA  VAL A 132      36.614  50.253  33.921  1.00  0.00           H
ATOM   1973  CB  VAL A 132      37.543  52.003  32.996  1.00  0.00           C
ATOM   1974  HB  VAL A 132      37.175  52.806  32.364  1.00  0.00           H
ATOM   1975  CG1 VAL A 132      37.948  52.396  34.426  1.00  0.00           C
ATOM   1976 1HG1 VAL A 132      38.672  53.202  34.402  1.00  0.00           H
ATOM   1977 2HG1 VAL A 132      37.120  52.867  34.962  1.00  0.00           H
ATOM   1978 3HG1 VAL A 132      38.272  51.475  34.916  1.00  0.00           H
ATOM   1979  CG2 VAL A 132      38.716  51.448  32.229  1.00  0.00           C
ATOM   1980 1HG2 VAL A 132      39.534  52.159  32.303  1.00  0.00           H
ATOM   1981 2HG2 VAL A 132      39.075  50.548  32.717  1.00  0.00           H
ATOM   1982 3HG2 VAL A 132      38.674  51.208  31.162  1.00  0.00           H
ATOM   1983  C   VAL A 132      35.159  51.727  33.659  1.00  0.00           C
ATOM   1984  O   VAL A 132      34.734  52.678  32.961  1.00  0.00           O
ATOM   1985  N   GLY A 133      34.660  51.459  34.884  1.00  0.00           N
ATOM   1986  H   GLY A 133      35.154  50.817  35.499  1.00  0.00           H
ATOM   1987  CA  GLY A 133      33.635  52.238  35.538  1.00  0.00           C
ATOM   1988  HA1 GLY A 133      33.017  51.658  36.211  1.00  0.00           H
ATOM   1989  HA2 GLY A 133      32.999  52.653  34.765  1.00  0.00           H
ATOM   1990  C   GLY A 133      34.274  53.457  36.156  1.00  0.00           C
ATOM   1991  O   GLY A 133      35.113  53.363  37.017  1.00  0.00           O
ATOM   1992  N   LEU A 134      33.766  54.653  35.793  1.00  0.00           N
ATOM   1993  H   LEU A 134      33.010  54.596  35.117  1.00  0.00           H
ATOM   1994  CA  LEU A 134      34.167  55.983  36.247  1.00  0.00           C
ATOM   1995  HA  LEU A 134      35.120  55.865  36.779  1.00  0.00           H
ATOM   1996  CB  LEU A 134      34.460  56.932  35.038  1.00  0.00           C
ATOM   1997  HB1 LEU A 134      34.827  57.827  35.521  1.00  0.00           H
ATOM   1998  HB2 LEU A 134      33.517  57.163  34.538  1.00  0.00           H
ATOM   1999  CG  LEU A 134      35.396  56.417  33.884  1.00  0.00           C
ATOM   2000  HG  LEU A 134      34.989  55.514  33.424  1.00  0.00           H
ATOM   2001  CD1 LEU A 134      35.548  57.676  32.940  1.00  0.00           C
ATOM   2002 1HD1 LEU A 134      35.888  58.540  33.517  1.00  0.00           H
ATOM   2003 2HD1 LEU A 134      36.371  57.409  32.271  1.00  0.00           H
ATOM   2004 3HD1 LEU A 134      34.687  57.847  32.297  1.00  0.00           H
ATOM   2005  CD2 LEU A 134      36.774  56.123  34.531  1.00  0.00           C
ATOM   2006 1HD2 LEU A 134      36.649  55.260  35.178  1.00  0.00           H
ATOM   2007 2HD2 LEU A 134      37.342  55.866  33.645  1.00  0.00           H
ATOM   2008 3HD2 LEU A 134      37.143  56.989  35.092  1.00  0.00           H
ATOM   2009  C   LEU A 134      33.205  56.553  37.281  1.00  0.00           C
ATOM   2010  O   LEU A 134      31.964  56.458  37.184  1.00  0.00           O
ATOM   2011  N   SER A 135      33.743  57.234  38.279  1.00  0.00           N
ATOM   2012  H   SER A 135      34.755  57.210  38.218  1.00  0.00           H
ATOM   2013  CA  SER A 135      33.159  57.410  39.628  1.00  0.00           C
ATOM   2014  HA  SER A 135      32.078  57.572  39.546  1.00  0.00           H
ATOM   2015  CB  SER A 135      33.369  56.172  40.479  1.00  0.00           C
ATOM   2016  HB1 SER A 135      32.993  55.338  39.889  1.00  0.00           H
ATOM   2017  HB2 SER A 135      32.799  56.233  41.406  1.00  0.00           H
ATOM   2018  OG  SER A 135      34.729  55.953  40.813  1.00  0.00           O
ATOM   2019  HG  SER A 135      34.906  55.108  40.407  1.00  0.00           H
ATOM   2020  C   SER A 135      33.669  58.531  40.516  1.00  0.00           C
ATOM   2021  O   SER A 135      34.588  59.266  40.110  1.00  0.00           O
ATOM   2022  N   LYS A 136      33.219  58.668  41.804  1.00  0.00           N
ATOM   2023  H   LYS A 136      32.489  57.998  42.045  1.00  0.00           H
ATOM   2024  CA  LYS A 136      33.880  59.412  42.909  1.00  0.00           C
ATOM   2025  HA  LYS A 136      34.009  60.420  42.513  1.00  0.00           H
ATOM   2026  CB  LYS A 136      32.877  59.500  44.073  1.00  0.00           C
ATOM   2027  HB1 LYS A 136      32.973  58.617  44.704  1.00  0.00           H
ATOM   2028  HB2 LYS A 136      31.865  59.526  43.666  1.00  0.00           H
ATOM   2029  CG  LYS A 136      33.131  60.793  44.887  1.00  0.00           C
ATOM   2030  HG1 LYS A 136      33.242  61.637  44.206  1.00  0.00           H
ATOM   2031  HG2 LYS A 136      34.021  60.675  45.513  1.00  0.00           H
ATOM   2032  CD  LYS A 136      31.940  61.161  45.787  1.00  0.00           C
ATOM   2033  HD1 LYS A 136      31.176  61.575  45.133  1.00  0.00           H
ATOM   2034  HD2 LYS A 136      32.118  62.011  46.456  1.00  0.00           H
ATOM   2035  CE  LYS A 136      31.527  60.121  46.763  1.00  0.00           C
ATOM   2036  HE1 LYS A 136      32.378  59.837  47.375  1.00  0.00           H
ATOM   2037  HE2 LYS A 136      31.281  59.260  46.133  1.00  0.00           H
ATOM   2038  NZ  LYS A 136      30.334  60.600  47.561  1.00  0.00           N
ATOM   2039  HZ1 LYS A 136      30.518  61.403  48.138  1.00  0.00           H
ATOM   2040  HZ2 LYS A 136      29.589  60.970  46.992  1.00  0.00           H
ATOM   2041  HZ3 LYS A 136      29.874  59.866  48.090  1.00  0.00           H
ATOM   2042  C   LYS A 136      35.260  58.994  43.306  1.00  0.00           C
ATOM   2043  O   LYS A 136      35.842  59.727  44.110  1.00  0.00           O
ATOM   2044  N   TRP A 137      35.749  57.822  42.875  1.00  0.00           N
ATOM   2045  H   TRP A 137      35.193  57.356  42.182  1.00  0.00           H
ATOM   2046  CA  TRP A 137      37.034  57.170  43.282  1.00  0.00           C
ATOM   2047  HA  TRP A 137      37.659  57.901  43.809  1.00  0.00           H
ATOM   2048  CB  TRP A 137      36.713  56.012  44.265  1.00  0.00           C
ATOM   2049  HB1 TRP A 137      37.614  55.658  44.763  1.00  0.00           H
ATOM   2050  HB2 TRP A 137      36.472  55.169  43.620  1.00  0.00           H
ATOM   2051  CG  TRP A 137      35.611  56.356  45.183  1.00  0.00           C
ATOM   2052  CD1 TRP A 137      35.711  56.941  46.436  1.00  0.00           C
ATOM   2053  HD1 TRP A 137      36.649  57.368  46.754  1.00  0.00           H
ATOM   2054  NE1 TRP A 137      34.526  56.994  47.048  1.00  0.00           N
ATOM   2055  HE1 TRP A 137      34.454  57.395  47.967  1.00  0.00           H
ATOM   2056  CE2 TRP A 137      33.498  56.560  46.225  1.00  0.00           C
ATOM   2057  CZ2 TRP A 137      32.115  56.476  46.453  1.00  0.00           C
ATOM   2058  HZ2 TRP A 137      31.669  56.907  47.342  1.00  0.00           H
ATOM   2059  CH2 TRP A 137      31.352  55.976  45.323  1.00  0.00           C
ATOM   2060  HH2 TRP A 137      30.277  55.882  45.362  1.00  0.00           H
ATOM   2061  CZ3 TRP A 137      31.969  55.476  44.152  1.00  0.00           C
ATOM   2062  HZ3 TRP A 137      31.401  55.030  43.360  1.00  0.00           H
ATOM   2063  CE3 TRP A 137      33.334  55.568  43.989  1.00  0.00           C
ATOM   2064  HE3 TRP A 137      33.877  55.164  43.136  1.00  0.00           H
ATOM   2065  CD2 TRP A 137      34.183  56.071  45.030  1.00  0.00           C
ATOM   2066  C   TRP A 137      37.903  56.719  42.213  1.00  0.00           C
ATOM   2067  O   TRP A 137      38.974  56.250  42.609  1.00  0.00           O
ATOM   2068  N   THR A 138      37.614  56.747  40.957  1.00  0.00           N
ATOM   2069  H   THR A 138      36.756  57.159  40.632  1.00  0.00           H
ATOM   2070  CA  THR A 138      38.500  56.474  39.811  1.00  0.00           C
ATOM   2071  HA  THR A 138      39.485  56.836  40.108  1.00  0.00           H
ATOM   2072  CB  THR A 138      38.410  54.965  39.371  1.00  0.00           C
ATOM   2073  HB  THR A 138      37.399  54.565  39.488  1.00  0.00           H
ATOM   2074  CG2 THR A 138      38.796  54.560  37.966  1.00  0.00           C
ATOM   2075 1HG2 THR A 138      39.862  54.618  37.724  1.00  0.00           H
ATOM   2076 2HG2 THR A 138      38.329  53.629  37.666  1.00  0.00           H
ATOM   2077 3HG2 THR A 138      38.343  55.325  37.324  1.00  0.00           H
ATOM   2078  OG1 THR A 138      39.209  54.302  40.280  1.00  0.00           O
ATOM   2079  HG1 THR A 138      39.200  54.867  41.056  1.00  0.00           H
ATOM   2080  C   THR A 138      37.994  57.368  38.671  1.00  0.00           C
ATOM   2081  O   THR A 138      36.773  57.565  38.495  1.00  0.00           O
ATOM   2082  N   ASN A 139      38.840  57.948  37.792  1.00  0.00           N
ATOM   2083  H   ASN A 139      39.822  57.697  37.824  1.00  0.00           H
ATOM   2084  CA  ASN A 139      38.499  59.095  36.850  1.00  0.00           C
ATOM   2085  HA  ASN A 139      37.421  59.110  36.759  1.00  0.00           H
ATOM   2086  CB  ASN A 139      39.090  60.438  37.402  1.00  0.00           C
ATOM   2087  HB1 ASN A 139      38.692  60.476  38.408  1.00  0.00           H
ATOM   2088  HB2 ASN A 139      38.728  61.240  36.763  1.00  0.00           H
ATOM   2089  CG  ASN A 139      40.634  60.468  37.432  1.00  0.00           C
ATOM   2090  OD1 ASN A 139      41.352  59.466  37.376  1.00  0.00           O
ATOM   2091  ND2 ASN A 139      41.168  61.655  37.566  1.00  0.00           N
ATOM   2092 1HD2 ASN A 139      40.645  62.517  37.575  1.00  0.00           H
ATOM   2093 2HD2 ASN A 139      42.176  61.664  37.546  1.00  0.00           H
ATOM   2094  C   ASN A 139      39.064  58.881  35.468  1.00  0.00           C
ATOM   2095  O   ASN A 139      39.970  58.071  35.279  1.00  0.00           O
ATOM   2096  N   HIS A 140      38.579  59.664  34.572  1.00  0.00           N
ATOM   2097  H   HIS A 140      37.800  60.235  34.862  1.00  0.00           H
ATOM   2098  CA  HIS A 140      38.949  59.657  33.120  1.00  0.00           C
ATOM   2099  HA  HIS A 140      38.530  58.758  32.675  1.00  0.00           H
ATOM   2100  CB  HIS A 140      38.158  60.757  32.545  1.00  0.00           C
ATOM   2101  HB1 HIS A 140      37.182  60.653  33.019  1.00  0.00           H
ATOM   2102  HB2 HIS A 140      38.109  60.705  31.458  1.00  0.00           H
ATOM   2103  CG  HIS A 140      38.745  62.135  32.891  1.00  0.00           C
ATOM   2104  ND1 HIS A 140      38.501  62.782  34.091  1.00  0.00           N
ATOM   2105  CE1 HIS A 140      39.176  63.950  33.973  1.00  0.00           C
ATOM   2106  HE1 HIS A 140      39.115  64.725  34.723  1.00  0.00           H
ATOM   2107  NE2 HIS A 140      39.883  64.008  32.845  1.00  0.00           N
ATOM   2108  HE2 HIS A 140      40.522  64.745  32.599  1.00  0.00           H
ATOM   2109  CD2 HIS A 140      39.585  62.918  32.097  1.00  0.00           C
ATOM   2110  HD2 HIS A 140      39.866  62.725  31.072  1.00  0.00           H
ATOM   2111  C   HIS A 140      40.418  59.797  32.816  1.00  0.00           C
ATOM   2112  O   HIS A 140      40.902  59.524  31.722  1.00  0.00           O
ATOM   2113  N   ARG A 141      41.319  60.209  33.752  1.00  0.00           N
ATOM   2114  H   ARG A 141      40.910  60.514  34.616  1.00  0.00           H
ATOM   2115  CA  ARG A 141      42.857  60.359  33.657  1.00  0.00           C
ATOM   2116  HA  ARG A 141      43.108  60.381  32.599  1.00  0.00           H
ATOM   2117  CB  ARG A 141      43.329  61.628  34.358  1.00  0.00           C
ATOM   2118  HB1 ARG A 141      43.016  61.706  35.402  1.00  0.00           H
ATOM   2119  HB2 ARG A 141      42.904  62.483  33.825  1.00  0.00           H
ATOM   2120  CG  ARG A 141      44.854  61.814  34.284  1.00  0.00           C
ATOM   2121  HG1 ARG A 141      45.395  61.173  34.983  1.00  0.00           H
ATOM   2122  HG2 ARG A 141      44.933  62.808  34.739  1.00  0.00           H
ATOM   2123  CD  ARG A 141      45.363  61.897  32.916  1.00  0.00           C
ATOM   2124  HD1 ARG A 141      45.053  62.859  32.510  1.00  0.00           H
ATOM   2125  HD2 ARG A 141      45.000  61.148  32.217  1.00  0.00           H
ATOM   2126  NE  ARG A 141      46.797  61.828  33.108  1.00  0.00           N
ATOM   2127  HE  ARG A 141      47.156  62.313  33.922  1.00  0.00           H
ATOM   2128  CZ  ARG A 141      47.747  61.346  32.341  1.00  0.00           C
ATOM   2129  NH1 ARG A 141      47.646  60.827  31.179  1.00  0.00           N
ATOM   2130 1HH1 ARG A 141      46.762  60.971  30.728  1.00  0.00           H
ATOM   2131 2HH1 ARG A 141      48.428  60.535  30.604  1.00  0.00           H
ATOM   2132  NH2 ARG A 141      48.964  61.383  32.872  1.00  0.00           N
ATOM   2133 1HH2 ARG A 141      49.110  61.693  33.820  1.00  0.00           H
ATOM   2134 2HH2 ARG A 141      49.755  61.038  32.348  1.00  0.00           H
ATOM   2135  C   ARG A 141      43.523  59.054  34.194  1.00  0.00           C
ATOM   2136  O   ARG A 141      44.620  58.750  33.699  1.00  0.00           O
ATOM   2137  N   GLY A 142      42.924  58.399  35.193  1.00  0.00           N
ATOM   2138  H   GLY A 142      42.153  58.850  35.650  1.00  0.00           H
ATOM   2139  CA  GLY A 142      43.331  57.055  35.550  1.00  0.00           C
ATOM   2140  HA1 GLY A 142      42.760  56.751  36.432  1.00  0.00           H
ATOM   2141  HA2 GLY A 142      44.394  57.049  35.777  1.00  0.00           H
ATOM   2142  C   GLY A 142      42.989  55.974  34.499  1.00  0.00           C
ATOM   2143  O   GLY A 142      43.885  55.320  33.994  1.00  0.00           O
ATOM   2144  N   ALA A 143      41.709  55.885  34.050  1.00  0.00           N
ATOM   2145  H   ALA A 143      40.969  56.361  34.554  1.00  0.00           H
ATOM   2146  CA  ALA A 143      41.338  55.177  32.756  1.00  0.00           C
ATOM   2147  HA  ALA A 143      41.420  54.112  32.919  1.00  0.00           H
ATOM   2148  CB  ALA A 143      39.875  55.513  32.308  1.00  0.00           C
ATOM   2149  HB1 ALA A 143      39.755  56.606  32.323  1.00  0.00           H
ATOM   2150  HB2 ALA A 143      39.726  55.036  31.338  1.00  0.00           H
ATOM   2151  HB3 ALA A 143      39.367  54.970  33.110  1.00  0.00           H
ATOM   2152  C   ALA A 143      42.315  55.470  31.582  1.00  0.00           C
ATOM   2153  O   ALA A 143      42.475  54.641  30.701  1.00  0.00           O
ATOM   2154  N   GLU A 144      43.003  56.648  31.540  1.00  0.00           N
ATOM   2155  H   GLU A 144      42.829  57.339  32.256  1.00  0.00           H
ATOM   2156  CA  GLU A 144      43.849  57.169  30.471  1.00  0.00           C
ATOM   2157  HA  GLU A 144      43.342  56.825  29.567  1.00  0.00           H
ATOM   2158  CB  GLU A 144      43.922  58.696  30.465  1.00  0.00           C
ATOM   2159  HB1 GLU A 144      44.522  59.041  31.301  1.00  0.00           H
ATOM   2160  HB2 GLU A 144      42.890  59.069  30.544  1.00  0.00           H
ATOM   2161  CG  GLU A 144      44.469  59.197  29.174  1.00  0.00           C
ATOM   2162  HG1 GLU A 144      43.893  58.834  28.323  1.00  0.00           H
ATOM   2163  HG2 GLU A 144      45.484  58.803  29.224  1.00  0.00           H
ATOM   2164  CD  GLU A 144      44.412  60.721  29.230  1.00  0.00           C
ATOM   2165  OE1 GLU A 144      45.432  61.321  29.737  1.00  0.00           O
ATOM   2166  OE2 GLU A 144      43.408  61.327  28.841  1.00  0.00           O
ATOM   2167  C   GLU A 144      45.212  56.477  30.451  1.00  0.00           C
ATOM   2168  O   GLU A 144      45.727  56.073  29.395  1.00  0.00           O
ATOM   2169  N   ILE A 145      45.756  56.367  31.686  1.00  0.00           N
ATOM   2170  H   ILE A 145      45.290  56.849  32.434  1.00  0.00           H
ATOM   2171  CA  ILE A 145      46.895  55.469  31.951  1.00  0.00           C
ATOM   2172  HA  ILE A 145      47.676  55.869  31.299  1.00  0.00           H
ATOM   2173  CB  ILE A 145      47.411  55.521  33.401  1.00  0.00           C
ATOM   2174  HB  ILE A 145      46.739  54.868  33.950  1.00  0.00           H
ATOM   2175  CG2 ILE A 145      48.765  54.807  33.517  1.00  0.00           C
ATOM   2176 1HG2 ILE A 145      49.557  55.193  32.865  1.00  0.00           H
ATOM   2177 2HG2 ILE A 145      49.181  54.868  34.518  1.00  0.00           H
ATOM   2178 3HG2 ILE A 145      48.648  53.767  33.206  1.00  0.00           H
ATOM   2179  CG1 ILE A 145      47.560  56.989  33.988  1.00  0.00           C
ATOM   2180 1HG1 ILE A 145      47.959  56.910  35.001  1.00  0.00           H
ATOM   2181 2HG1 ILE A 145      46.565  57.377  34.179  1.00  0.00           H
ATOM   2182  CD  ILE A 145      48.446  57.936  33.202  1.00  0.00           C
ATOM   2183  HD1 ILE A 145      48.809  58.715  33.879  1.00  0.00           H
ATOM   2184  HD2 ILE A 145      49.345  57.374  32.921  1.00  0.00           H
ATOM   2185  HD3 ILE A 145      47.988  58.295  32.275  1.00  0.00           H
ATOM   2186  C   ILE A 145      46.714  54.042  31.378  1.00  0.00           C
ATOM   2187  O   ILE A 145      47.573  53.567  30.692  1.00  0.00           O
ATOM   2188  N   VAL A 146      45.582  53.454  31.675  1.00  0.00           N
ATOM   2189  H   VAL A 146      44.919  53.993  32.202  1.00  0.00           H
ATOM   2190  CA  VAL A 146      45.088  52.153  31.033  1.00  0.00           C
ATOM   2191  HA  VAL A 146      45.712  51.364  31.478  1.00  0.00           H
ATOM   2192  CB  VAL A 146      43.657  51.745  31.407  1.00  0.00           C
ATOM   2193  HB  VAL A 146      42.873  52.262  30.856  1.00  0.00           H
ATOM   2194  CG1 VAL A 146      43.456  50.249  31.304  1.00  0.00           C
ATOM   2195 1HG1 VAL A 146      44.179  49.742  31.935  1.00  0.00           H
ATOM   2196 2HG1 VAL A 146      42.450  50.023  31.649  1.00  0.00           H
ATOM   2197 3HG1 VAL A 146      43.550  49.911  30.277  1.00  0.00           H
ATOM   2198  CG2 VAL A 146      43.434  52.044  32.865  1.00  0.00           C
ATOM   2199 1HG2 VAL A 146      43.258  53.099  33.088  1.00  0.00           H
ATOM   2200 2HG2 VAL A 146      42.551  51.480  33.158  1.00  0.00           H
ATOM   2201 3HG2 VAL A 146      44.211  51.625  33.491  1.00  0.00           H
ATOM   2202  C   VAL A 146      45.363  52.098  29.537  1.00  0.00           C
ATOM   2203  O   VAL A 146      46.038  51.196  29.084  1.00  0.00           O
ATOM   2204  N   ALA A 147      44.798  53.054  28.766  1.00  0.00           N
ATOM   2205  H   ALA A 147      44.330  53.796  29.258  1.00  0.00           H
ATOM   2206  CA  ALA A 147      44.781  53.081  27.300  1.00  0.00           C
ATOM   2207  HA  ALA A 147      44.384  52.148  26.926  1.00  0.00           H
ATOM   2208  CB  ALA A 147      43.990  54.210  26.923  1.00  0.00           C
ATOM   2209  HB1 ALA A 147      43.037  54.132  27.437  1.00  0.00           H
ATOM   2210  HB2 ALA A 147      44.450  55.135  27.273  1.00  0.00           H
ATOM   2211  HB3 ALA A 147      44.039  54.349  25.840  1.00  0.00           H
ATOM   2212  C   ALA A 147      46.209  53.189  26.680  1.00  0.00           C
ATOM   2213  O   ALA A 147      46.460  52.740  25.565  1.00  0.00           O
ATOM   2214  N   ASP A 148      47.109  53.868  27.304  1.00  0.00           N
ATOM   2215  H   ASP A 148      46.811  54.308  28.159  1.00  0.00           H
ATOM   2216  CA  ASP A 148      48.499  54.205  26.955  1.00  0.00           C
ATOM   2217  HA  ASP A 148      48.669  54.353  25.895  1.00  0.00           H
ATOM   2218  CB  ASP A 148      48.922  55.449  27.729  1.00  0.00           C
ATOM   2219  HB1 ASP A 148      48.759  55.320  28.801  1.00  0.00           H
ATOM   2220  HB2 ASP A 148      48.537  56.357  27.256  1.00  0.00           H
ATOM   2221  CG  ASP A 148      50.444  55.624  27.627  1.00  0.00           C
ATOM   2222  OD1 ASP A 148      50.882  55.924  26.517  1.00  0.00           O
ATOM   2223  OD2 ASP A 148      51.145  55.358  28.662  1.00  0.00           O
ATOM   2224  C   ASP A 148      49.349  53.042  27.395  1.00  0.00           C
ATOM   2225  O   ASP A 148      50.308  52.767  26.685  1.00  0.00           O
ATOM   2226  N   THR A 149      49.033  52.364  28.490  1.00  0.00           N
ATOM   2227  H   THR A 149      48.184  52.610  28.976  1.00  0.00           H
ATOM   2228  CA  THR A 149      49.759  51.205  28.941  1.00  0.00           C
ATOM   2229  HA  THR A 149      50.816  51.462  28.948  1.00  0.00           H
ATOM   2230  CB  THR A 149      49.368  50.822  30.378  1.00  0.00           C
ATOM   2231  HB  THR A 149      48.293  50.751  30.479  1.00  0.00           H
ATOM   2232  CG2 THR A 149      50.063  49.586  30.755  1.00  0.00           C
ATOM   2233 1HG2 THR A 149      49.635  49.287  31.709  1.00  0.00           H
ATOM   2234 2HG2 THR A 149      49.756  48.741  30.134  1.00  0.00           H
ATOM   2235 3HG2 THR A 149      51.129  49.777  30.749  1.00  0.00           H
ATOM   2236  OG1 THR A 149      49.830  51.890  31.155  1.00  0.00           O
ATOM   2237  HG1 THR A 149      49.151  52.550  31.276  1.00  0.00           H
ATOM   2238  C   THR A 149      49.623  50.009  27.985  1.00  0.00           C
ATOM   2239  O   THR A 149      50.605  49.410  27.638  1.00  0.00           O
ATOM   2240  N   PHE A 150      48.407  49.645  27.591  1.00  0.00           N
ATOM   2241  H   PHE A 150      47.637  50.253  27.823  1.00  0.00           H
ATOM   2242  CA  PHE A 150      48.048  48.430  26.948  1.00  0.00           C
ATOM   2243  HA  PHE A 150      48.899  47.746  26.921  1.00  0.00           H
ATOM   2244  CB  PHE A 150      46.807  47.723  27.635  1.00  0.00           C
ATOM   2245  HB1 PHE A 150      46.396  46.860  27.118  1.00  0.00           H
ATOM   2246  HB2 PHE A 150      45.944  48.382  27.728  1.00  0.00           H
ATOM   2247  CG  PHE A 150      47.156  47.281  29.093  1.00  0.00           C
ATOM   2248  CD1 PHE A 150      46.420  47.893  30.152  1.00  0.00           C
ATOM   2249  HD1 PHE A 150      45.714  48.695  30.000  1.00  0.00           H
ATOM   2250  CE1 PHE A 150      46.697  47.422  31.444  1.00  0.00           C
ATOM   2251  HE1 PHE A 150      46.233  47.929  32.282  1.00  0.00           H
ATOM   2252  CZ  PHE A 150      47.677  46.455  31.710  1.00  0.00           C
ATOM   2253  HZ  PHE A 150      47.715  46.060  32.711  1.00  0.00           H
ATOM   2254  CE2 PHE A 150      48.431  45.777  30.673  1.00  0.00           C
ATOM   2255  HE2 PHE A 150      49.057  44.938  30.928  1.00  0.00           H
ATOM   2256  CD2 PHE A 150      48.123  46.266  29.375  1.00  0.00           C
ATOM   2257  HD2 PHE A 150      48.600  45.726  28.558  1.00  0.00           H
ATOM   2258  C   PHE A 150      47.863  48.730  25.432  1.00  0.00           C
ATOM   2259  O   PHE A 150      46.730  48.903  25.012  1.00  0.00           O
ATOM   2260  N   ARG A 151      48.980  48.785  24.713  1.00  0.00           N
ATOM   2261  H   ARG A 151      49.815  48.512  25.211  1.00  0.00           H
ATOM   2262  CA  ARG A 151      48.998  49.281  23.253  1.00  0.00           C
ATOM   2263  HA  ARG A 151      48.230  50.055  23.246  1.00  0.00           H
ATOM   2264  CB  ARG A 151      50.376  49.905  22.988  1.00  0.00           C
ATOM   2265  HB1 ARG A 151      50.556  50.218  21.958  1.00  0.00           H
ATOM   2266  HB2 ARG A 151      51.080  49.093  23.154  1.00  0.00           H
ATOM   2267  CG  ARG A 151      50.597  51.185  23.776  1.00  0.00           C
ATOM   2268  HG1 ARG A 151      50.304  51.123  24.823  1.00  0.00           H
ATOM   2269  HG2 ARG A 151      50.006  52.008  23.378  1.00  0.00           H
ATOM   2270  CD  ARG A 151      52.086  51.512  23.862  1.00  0.00           C
ATOM   2271  HD1 ARG A 151      52.466  51.698  22.857  1.00  0.00           H
ATOM   2272  HD2 ARG A 151      52.591  50.686  24.362  1.00  0.00           H
ATOM   2273  NE  ARG A 151      52.283  52.840  24.628  1.00  0.00           N
ATOM   2274  HE  ARG A 151      51.445  53.042  25.151  1.00  0.00           H
ATOM   2275  CZ  ARG A 151      53.355  53.564  24.747  1.00  0.00           C
ATOM   2276  NH1 ARG A 151      53.266  54.615  25.434  1.00  0.00           N
ATOM   2277 1HH1 ARG A 151      52.374  54.929  25.793  1.00  0.00           H
ATOM   2278 2HH1 ARG A 151      54.050  55.216  25.647  1.00  0.00           H
ATOM   2279  NH2 ARG A 151      54.466  53.174  24.276  1.00  0.00           N
ATOM   2280 1HH2 ARG A 151      54.551  52.232  23.911  1.00  0.00           H
ATOM   2281 2HH2 ARG A 151      55.251  53.784  24.460  1.00  0.00           H
ATOM   2282  C   ARG A 151      48.525  48.250  22.262  1.00  0.00           C
ATOM   2283  O   ARG A 151      48.309  48.605  21.113  1.00  0.00           O
ATOM   2284  N   ASP A 152      48.313  47.040  22.739  1.00  0.00           N
ATOM   2285  H   ASP A 152      48.613  46.955  23.706  1.00  0.00           H
ATOM   2286  CA  ASP A 152      47.862  45.826  21.986  1.00  0.00           C
ATOM   2287  HA  ASP A 152      48.006  46.169  20.958  1.00  0.00           H
ATOM   2288  CB  ASP A 152      48.722  44.642  22.235  1.00  0.00           C
ATOM   2289  HB1 ASP A 152      48.304  43.849  21.610  1.00  0.00           H
ATOM   2290  HB2 ASP A 152      48.538  44.214  23.225  1.00  0.00           H
ATOM   2291  CG  ASP A 152      50.181  44.893  22.028  1.00  0.00           C
ATOM   2292  OD1 ASP A 152      50.652  45.160  20.861  1.00  0.00           O
ATOM   2293  OD2 ASP A 152      50.911  44.971  23.058  1.00  0.00           O
ATOM   2294  C   ASP A 152      46.303  45.546  22.085  1.00  0.00           C
ATOM   2295  O   ASP A 152      45.756  44.573  21.492  1.00  0.00           O
ATOM   2296  N   PHE A 153      45.489  46.333  22.845  1.00  0.00           N
ATOM   2297  H   PHE A 153      45.893  47.085  23.386  1.00  0.00           H
ATOM   2298  CA  PHE A 153      44.029  46.134  23.022  1.00  0.00           C
ATOM   2299  HA  PHE A 153      43.632  45.454  22.259  1.00  0.00           H
ATOM   2300  CB  PHE A 153      43.858  45.395  24.375  1.00  0.00           C
ATOM   2301  HB1 PHE A 153      42.820  45.428  24.713  1.00  0.00           H
ATOM   2302  HB2 PHE A 153      44.379  46.049  25.078  1.00  0.00           H
ATOM   2303  CG  PHE A 153      44.492  44.035  24.377  1.00  0.00           C
ATOM   2304  CD1 PHE A 153      43.678  43.113  23.722  1.00  0.00           C
ATOM   2305  HD1 PHE A 153      42.793  43.346  23.163  1.00  0.00           H
ATOM   2306  CE1 PHE A 153      44.112  41.761  23.583  1.00  0.00           C
ATOM   2307  HE1 PHE A 153      43.648  40.953  23.031  1.00  0.00           H
ATOM   2308  CZ  PHE A 153      45.382  41.499  24.042  1.00  0.00           C
ATOM   2309  HZ  PHE A 153      45.760  40.504  23.859  1.00  0.00           H
ATOM   2310  CE2 PHE A 153      46.238  42.501  24.615  1.00  0.00           C
ATOM   2311  HE2 PHE A 153      47.238  42.235  24.902  1.00  0.00           H
ATOM   2312  CD2 PHE A 153      45.738  43.791  24.823  1.00  0.00           C
ATOM   2313  HD2 PHE A 153      46.314  44.594  25.257  1.00  0.00           H
ATOM   2314  C   PHE A 153      43.262  47.445  22.971  1.00  0.00           C
ATOM   2315  O   PHE A 153      43.915  48.484  23.077  1.00  0.00           O
ATOM   2316  N   ALA A 154      41.890  47.430  22.913  1.00  0.00           N
ATOM   2317  H   ALA A 154      41.502  46.548  22.601  1.00  0.00           H
ATOM   2318  CA  ALA A 154      40.984  48.568  23.007  1.00  0.00           C
ATOM   2319  HA  ALA A 154      41.513  49.365  22.481  1.00  0.00           H
ATOM   2320  CB  ALA A 154      39.634  48.311  22.283  1.00  0.00           C
ATOM   2321  HB1 ALA A 154      39.527  49.209  21.680  1.00  0.00           H
ATOM   2322  HB2 ALA A 154      39.761  47.508  21.559  1.00  0.00           H
ATOM   2323  HB3 ALA A 154      38.728  48.234  22.881  1.00  0.00           H
ATOM   2324  C   ALA A 154      40.743  48.956  24.492  1.00  0.00           C
ATOM   2325  O   ALA A 154      40.864  48.129  25.404  1.00  0.00           O
ATOM   2326  N   VAL A 155      40.271  50.157  24.751  1.00  0.00           N
ATOM   2327  H   VAL A 155      40.267  50.834  24.001  1.00  0.00           H
ATOM   2328  CA  VAL A 155      39.756  50.583  26.061  1.00  0.00           C
ATOM   2329  HA  VAL A 155      39.563  49.673  26.620  1.00  0.00           H
ATOM   2330  CB  VAL A 155      40.774  51.434  26.852  1.00  0.00           C
ATOM   2331  HB  VAL A 155      41.179  52.241  26.238  1.00  0.00           H
ATOM   2332  CG1 VAL A 155      40.228  52.124  28.085  1.00  0.00           C
ATOM   2333 1HG1 VAL A 155      39.924  51.235  28.648  1.00  0.00           H
ATOM   2334 2HG1 VAL A 155      41.060  52.660  28.552  1.00  0.00           H
ATOM   2335 3HG1 VAL A 155      39.453  52.849  27.853  1.00  0.00           H
ATOM   2336  CG2 VAL A 155      41.913  50.536  27.116  1.00  0.00           C
ATOM   2337 1HG2 VAL A 155      42.582  50.316  26.282  1.00  0.00           H
ATOM   2338 2HG2 VAL A 155      42.506  50.935  27.930  1.00  0.00           H
ATOM   2339 3HG2 VAL A 155      41.498  49.608  27.508  1.00  0.00           H
ATOM   2340  C   VAL A 155      38.443  51.405  25.827  1.00  0.00           C
ATOM   2341  O   VAL A 155      38.327  52.199  24.902  1.00  0.00           O
ATOM   2342  N   SER A 156      37.510  51.246  26.769  1.00  0.00           N
ATOM   2343  H   SER A 156      37.743  50.578  27.487  1.00  0.00           H
ATOM   2344  CA  SER A 156      36.179  51.868  26.824  1.00  0.00           C
ATOM   2345  HA  SER A 156      36.256  52.744  26.172  1.00  0.00           H
ATOM   2346  CB  SER A 156      35.208  50.937  26.169  1.00  0.00           C
ATOM   2347  HB1 SER A 156      34.218  51.335  26.388  1.00  0.00           H
ATOM   2348  HB2 SER A 156      35.370  49.943  26.575  1.00  0.00           H
ATOM   2349  OG  SER A 156      35.352  51.057  24.765  1.00  0.00           O
ATOM   2350  HG  SER A 156      34.550  50.673  24.405  1.00  0.00           H
ATOM   2351  C   SER A 156      35.779  52.372  28.284  1.00  0.00           C
ATOM   2352  O   SER A 156      35.730  51.563  29.245  1.00  0.00           O
ATOM   2353  N   THR A 157      35.419  53.642  28.458  1.00  0.00           N
ATOM   2354  H   THR A 157      35.429  54.315  27.708  1.00  0.00           H
ATOM   2355  CA  THR A 157      35.086  54.246  29.784  1.00  0.00           C
ATOM   2356  HA  THR A 157      35.323  53.506  30.555  1.00  0.00           H
ATOM   2357  CB  THR A 157      35.848  55.529  30.012  1.00  0.00           C
ATOM   2358  HB  THR A 157      35.573  56.018  30.943  1.00  0.00           H
ATOM   2359  CG2 THR A 157      37.358  55.225  30.039  1.00  0.00           C
ATOM   2360 1HG2 THR A 157      37.826  54.932  29.102  1.00  0.00           H
ATOM   2361 2HG2 THR A 157      37.825  56.111  30.489  1.00  0.00           H
ATOM   2362 3HG2 THR A 157      37.513  54.389  30.709  1.00  0.00           H
ATOM   2363  OG1 THR A 157      35.571  56.393  28.950  1.00  0.00           O
ATOM   2364  HG1 THR A 157      36.331  56.983  28.965  1.00  0.00           H
ATOM   2365  C   THR A 157      33.616  54.441  29.894  1.00  0.00           C
ATOM   2366  O   THR A 157      32.992  54.940  28.983  1.00  0.00           O
ATOM   2367  N   VAL A 158      33.004  54.148  31.010  1.00  0.00           N
ATOM   2368  H   VAL A 158      33.605  53.973  31.806  1.00  0.00           H
ATOM   2369  CA  VAL A 158      31.540  54.079  31.312  1.00  0.00           C
ATOM   2370  HA  VAL A 158      31.083  54.758  30.595  1.00  0.00           H
ATOM   2371  CB  VAL A 158      30.841  52.676  31.120  1.00  0.00           C
ATOM   2372  HB  VAL A 158      29.857  52.699  31.591  1.00  0.00           H
ATOM   2373  CG1 VAL A 158      30.726  52.430  29.659  1.00  0.00           C
ATOM   2374 1HG1 VAL A 158      30.357  51.399  29.627  1.00  0.00           H
ATOM   2375 2HG1 VAL A 158      30.044  53.185  29.282  1.00  0.00           H
ATOM   2376 3HG1 VAL A 158      31.685  52.370  29.134  1.00  0.00           H
ATOM   2377  CG2 VAL A 158      31.491  51.484  31.774  1.00  0.00           C
ATOM   2378 1HG2 VAL A 158      30.775  50.654  31.757  1.00  0.00           H
ATOM   2379 2HG2 VAL A 158      32.442  51.231  31.298  1.00  0.00           H
ATOM   2380 3HG2 VAL A 158      31.717  51.754  32.805  1.00  0.00           H
ATOM   2381  C   VAL A 158      31.230  54.649  32.723  1.00  0.00           C
ATOM   2382  O   VAL A 158      31.975  54.472  33.704  1.00  0.00           O
ATOM   2383  N   PRO A 159      30.068  55.229  32.915  1.00  0.00           N
ATOM   2384  CD  PRO A 159      28.971  55.484  31.967  1.00  0.00           C
ATOM   2385  HD1 PRO A 159      28.119  54.805  31.922  1.00  0.00           H
ATOM   2386  HD2 PRO A 159      29.348  55.660  30.963  1.00  0.00           H
ATOM   2387  CG  PRO A 159      28.343  56.751  32.506  1.00  0.00           C
ATOM   2388  HG1 PRO A 159      27.259  56.673  32.368  1.00  0.00           H
ATOM   2389  HG2 PRO A 159      28.679  57.599  31.915  1.00  0.00           H
ATOM   2390  CB  PRO A 159      28.818  56.888  33.991  1.00  0.00           C
ATOM   2391  HB1 PRO A 159      27.993  56.960  34.702  1.00  0.00           H
ATOM   2392  HB2 PRO A 159      29.354  57.832  34.047  1.00  0.00           H
ATOM   2393  CA  PRO A 159      29.655  55.678  34.214  1.00  0.00           C
ATOM   2394  HA  PRO A 159      30.520  56.002  34.799  1.00  0.00           H
ATOM   2395  C   PRO A 159      28.979  54.656  35.114  1.00  0.00           C
ATOM   2396  O   PRO A 159      27.902  54.122  34.798  1.00  0.00           O
ATOM   2397  N   VAL A 160      29.483  54.579  36.385  1.00  0.00           N
ATOM   2398  H   VAL A 160      30.214  55.227  36.605  1.00  0.00           H
ATOM   2399  CA  VAL A 160      28.899  53.736  37.453  1.00  0.00           C
ATOM   2400  HA  VAL A 160      27.973  53.333  37.042  1.00  0.00           H
ATOM   2401  CB  VAL A 160      29.892  52.601  37.752  1.00  0.00           C
ATOM   2402  HB  VAL A 160      29.973  52.133  36.779  1.00  0.00           H
ATOM   2403  CG1 VAL A 160      31.214  52.954  38.354  1.00  0.00           C
ATOM   2404 1HG1 VAL A 160      31.898  52.111  38.401  1.00  0.00           H
ATOM   2405 2HG1 VAL A 160      31.714  53.639  37.669  1.00  0.00           H
ATOM   2406 3HG1 VAL A 160      31.027  53.328  39.355  1.00  0.00           H
ATOM   2407  CG2 VAL A 160      29.272  51.609  38.762  1.00  0.00           C
ATOM   2408 1HG2 VAL A 160      29.069  52.059  39.727  1.00  0.00           H
ATOM   2409 2HG2 VAL A 160      28.300  51.273  38.401  1.00  0.00           H
ATOM   2410 3HG2 VAL A 160      29.866  50.700  38.844  1.00  0.00           H
ATOM   2411  C   VAL A 160      28.554  54.457  38.748  1.00  0.00           C
ATOM   2412  O   VAL A 160      29.275  55.326  39.238  1.00  0.00           O
ATOM   2413  N   SER A 161      27.370  54.124  39.322  1.00  0.00           N
ATOM   2414  H   SER A 161      26.841  53.449  38.783  1.00  0.00           H
ATOM   2415  CA  SER A 161      26.790  54.639  40.604  1.00  0.00           C
ATOM   2416  HA  SER A 161      27.304  55.556  40.867  1.00  0.00           H
ATOM   2417  CB  SER A 161      25.391  55.123  40.391  1.00  0.00           C
ATOM   2418  HB1 SER A 161      25.281  55.475  39.365  1.00  0.00           H
ATOM   2419  HB2 SER A 161      25.150  55.886  41.135  1.00  0.00           H
ATOM   2420  OG  SER A 161      24.484  53.981  40.596  1.00  0.00           O
ATOM   2421  HG  SER A 161      24.726  53.227  40.042  1.00  0.00           H
ATOM   2422  C   SER A 161      26.987  53.657  41.794  1.00  0.00           C
ATOM   2423  O   SER A 161      27.094  52.427  41.643  1.00  0.00           O
ATOM   2424  N   GLY A 162      27.069  54.130  42.980  1.00  0.00           N
ATOM   2425  H   GLY A 162      26.983  55.125  43.095  1.00  0.00           H
ATOM   2426  CA  GLY A 162      27.232  53.374  44.143  1.00  0.00           C
ATOM   2427  HA1 GLY A 162      26.444  52.635  44.310  1.00  0.00           H
ATOM   2428  HA2 GLY A 162      26.993  54.086  44.931  1.00  0.00           H
ATOM   2429  C   GLY A 162      28.580  52.774  44.454  1.00  0.00           C
ATOM   2430  O   GLY A 162      29.559  53.312  43.939  1.00  0.00           O
ATOM   2431  N   PRO A 163      28.757  51.576  45.057  1.00  0.00           N
ATOM   2432  CD  PRO A 163      27.793  50.915  45.951  1.00  0.00           C
ATOM   2433  HD1 PRO A 163      26.995  50.407  45.396  1.00  0.00           H
ATOM   2434  HD2 PRO A 163      27.371  51.731  46.531  1.00  0.00           H
ATOM   2435  CG  PRO A 163      28.575  49.912  46.792  1.00  0.00           C
ATOM   2436  HG1 PRO A 163      27.965  49.027  46.928  1.00  0.00           H
ATOM   2437  HG2 PRO A 163      28.876  50.355  47.744  1.00  0.00           H
ATOM   2438  CB  PRO A 163      29.772  49.586  45.954  1.00  0.00           C
ATOM   2439  HB1 PRO A 163      29.641  48.684  45.356  1.00  0.00           H
ATOM   2440  HB2 PRO A 163      30.626  49.438  46.611  1.00  0.00           H
ATOM   2441  CA  PRO A 163      30.031  50.841  45.134  1.00  0.00           C
ATOM   2442  HA  PRO A 163      30.849  51.440  45.529  1.00  0.00           H
ATOM   2443  C   PRO A 163      30.527  50.459  43.752  1.00  0.00           C
ATOM   2444  O   PRO A 163      30.034  49.531  43.113  1.00  0.00           O
ATOM   2445  N   SER A 164      31.552  51.192  43.236  1.00  0.00           N
ATOM   2446  H   SER A 164      31.904  51.939  43.829  1.00  0.00           H
ATOM   2447  CA  SER A 164      32.083  51.173  41.835  1.00  0.00           C
ATOM   2448  HA  SER A 164      31.238  51.328  41.156  1.00  0.00           H
ATOM   2449  CB  SER A 164      32.951  52.395  41.544  1.00  0.00           C
ATOM   2450  HB1 SER A 164      32.416  53.337  41.643  1.00  0.00           H
ATOM   2451  HB2 SER A 164      33.245  52.332  40.493  1.00  0.00           H
ATOM   2452  OG  SER A 164      34.045  52.436  42.348  1.00  0.00           O
ATOM   2453  HG  SER A 164      34.779  52.127  41.804  1.00  0.00           H
ATOM   2454  C   SER A 164      32.791  49.859  41.435  1.00  0.00           C
ATOM   2455  O   SER A 164      33.315  49.731  40.349  1.00  0.00           O
ATOM   2456  N   HIS A 165      32.819  48.904  42.397  1.00  0.00           N
ATOM   2457  H   HIS A 165      32.309  49.194  43.216  1.00  0.00           H
ATOM   2458  CA  HIS A 165      33.327  47.562  42.226  1.00  0.00           C
ATOM   2459  HA  HIS A 165      34.389  47.630  41.976  1.00  0.00           H
ATOM   2460  CB  HIS A 165      33.297  46.700  43.535  1.00  0.00           C
ATOM   2461  HB1 HIS A 165      32.308  46.898  43.951  1.00  0.00           H
ATOM   2462  HB2 HIS A 165      33.973  47.174  44.237  1.00  0.00           H
ATOM   2463  CG  HIS A 165      33.562  45.203  43.534  1.00  0.00           C
ATOM   2464  ND1 HIS A 165      34.586  44.579  42.861  1.00  0.00           N
ATOM   2465  CE1 HIS A 165      34.615  43.313  43.336  1.00  0.00           C
ATOM   2466  HE1 HIS A 165      35.367  42.593  43.038  1.00  0.00           H
ATOM   2467  NE2 HIS A 165      33.554  43.050  44.166  1.00  0.00           N
ATOM   2468  HE2 HIS A 165      33.434  42.168  44.643  1.00  0.00           H
ATOM   2469  CD2 HIS A 165      32.952  44.316  44.357  1.00  0.00           C
ATOM   2470  HD2 HIS A 165      32.204  44.554  45.088  1.00  0.00           H
ATOM   2471  C   HIS A 165      32.670  46.895  41.020  1.00  0.00           C
ATOM   2472  O   HIS A 165      31.709  46.141  41.201  1.00  0.00           O
ATOM   2473  N   LEU A 166      33.228  47.062  39.767  1.00  0.00           N
ATOM   2474  H   LEU A 166      33.874  47.835  39.683  1.00  0.00           H
ATOM   2475  CA  LEU A 166      32.745  46.448  38.510  1.00  0.00           C
ATOM   2476  HA  LEU A 166      31.690  46.684  38.375  1.00  0.00           H
ATOM   2477  CB  LEU A 166      33.407  47.162  37.357  1.00  0.00           C
ATOM   2478  HB1 LEU A 166      34.465  47.159  37.619  1.00  0.00           H
ATOM   2479  HB2 LEU A 166      33.019  48.172  37.307  1.00  0.00           H
ATOM   2480  CG  LEU A 166      33.196  46.643  35.944  1.00  0.00           C
ATOM   2481  HG  LEU A 166      33.770  45.756  35.686  1.00  0.00           H
ATOM   2482  CD1 LEU A 166      31.688  46.488  35.627  1.00  0.00           C
ATOM   2483 1HD1 LEU A 166      31.241  45.713  36.234  1.00  0.00           H
ATOM   2484 2HD1 LEU A 166      31.170  47.443  35.654  1.00  0.00           H
ATOM   2485 3HD1 LEU A 166      31.586  46.162  34.586  1.00  0.00           H
ATOM   2486  CD2 LEU A 166      33.717  47.651  34.937  1.00  0.00           C
ATOM   2487 1HD2 LEU A 166      34.804  47.689  34.857  1.00  0.00           H
ATOM   2488 2HD2 LEU A 166      33.372  47.343  33.948  1.00  0.00           H
ATOM   2489 3HD2 LEU A 166      33.329  48.623  35.228  1.00  0.00           H
ATOM   2490  C   LEU A 166      32.996  44.873  38.533  1.00  0.00           C
ATOM   2491  O   LEU A 166      32.055  44.204  38.130  1.00  0.00           O
ATOM   2492  N   ARG A 167      34.058  44.307  39.251  1.00  0.00           N
ATOM   2493  H   ARG A 167      34.748  44.980  39.564  1.00  0.00           H
ATOM   2494  CA  ARG A 167      34.246  42.851  39.471  1.00  0.00           C
ATOM   2495  HA  ARG A 167      34.010  42.348  38.526  1.00  0.00           H
ATOM   2496  CB  ARG A 167      35.733  42.571  39.937  1.00  0.00           C
ATOM   2497  HB1 ARG A 167      35.758  41.490  40.068  1.00  0.00           H
ATOM   2498  HB2 ARG A 167      35.917  42.905  40.967  1.00  0.00           H
ATOM   2499  CG  ARG A 167      36.821  42.984  38.897  1.00  0.00           C
ATOM   2500  HG1 ARG A 167      37.787  42.787  39.353  1.00  0.00           H
ATOM   2501  HG2 ARG A 167      36.676  44.021  38.617  1.00  0.00           H
ATOM   2502  CD  ARG A 167      36.714  42.252  37.543  1.00  0.00           C
ATOM   2503  HD1 ARG A 167      35.763  42.454  37.044  1.00  0.00           H
ATOM   2504  HD2 ARG A 167      36.744  41.182  37.729  1.00  0.00           H
ATOM   2505  NE  ARG A 167      37.890  42.513  36.681  1.00  0.00           N
ATOM   2506  HE  ARG A 167      38.406  43.372  36.797  1.00  0.00           H
ATOM   2507  CZ  ARG A 167      38.444  41.671  35.855  1.00  0.00           C
ATOM   2508  NH1 ARG A 167      39.390  42.145  35.081  1.00  0.00           N
ATOM   2509 1HH1 ARG A 167      39.795  43.048  35.292  1.00  0.00           H
ATOM   2510 2HH1 ARG A 167      39.899  41.481  34.507  1.00  0.00           H
ATOM   2511  NH2 ARG A 167      38.021  40.418  35.620  1.00  0.00           N
ATOM   2512 1HH2 ARG A 167      37.272  40.015  36.165  1.00  0.00           H
ATOM   2513 2HH2 ARG A 167      38.382  39.962  34.798  1.00  0.00           H
ATOM   2514  C   ARG A 167      33.242  42.194  40.452  1.00  0.00           C
ATOM   2515  O   ARG A 167      33.119  40.984  40.514  1.00  0.00           O
ATOM   2516  N   GLY A 168      32.332  42.941  41.096  1.00  0.00           N
ATOM   2517  H   GLY A 168      32.594  43.876  41.347  1.00  0.00           H
ATOM   2518  CA  GLY A 168      31.185  42.354  41.804  1.00  0.00           C
ATOM   2519  HA1 GLY A 168      30.925  42.900  42.704  1.00  0.00           H
ATOM   2520  HA2 GLY A 168      31.327  41.307  42.070  1.00  0.00           H
ATOM   2521  C   GLY A 168      29.925  42.491  40.922  1.00  0.00           C
ATOM   2522  O   GLY A 168      28.990  41.774  41.158  1.00  0.00           O
ATOM   2523  N   LEU A 169      29.926  43.322  39.913  1.00  0.00           N
ATOM   2524  H   LEU A 169      30.747  43.887  39.757  1.00  0.00           H
ATOM   2525  CA  LEU A 169      28.664  43.673  39.174  1.00  0.00           C
ATOM   2526  HA  LEU A 169      27.827  43.317  39.764  1.00  0.00           H
ATOM   2527  CB  LEU A 169      28.550  45.189  38.907  1.00  0.00           C
ATOM   2528  HB1 LEU A 169      27.740  45.365  38.212  1.00  0.00           H
ATOM   2529  HB2 LEU A 169      29.447  45.542  38.386  1.00  0.00           H
ATOM   2530  CG  LEU A 169      28.340  46.110  40.169  1.00  0.00           C
ATOM   2531  HG  LEU A 169      28.972  45.781  40.996  1.00  0.00           H
ATOM   2532  CD1 LEU A 169      28.592  47.560  39.754  1.00  0.00           C
ATOM   2533 1HD1 LEU A 169      27.877  47.947  39.028  1.00  0.00           H
ATOM   2534 2HD1 LEU A 169      28.590  48.159  40.663  1.00  0.00           H
ATOM   2535 3HD1 LEU A 169      29.626  47.643  39.420  1.00  0.00           H
ATOM   2536  CD2 LEU A 169      26.908  45.970  40.726  1.00  0.00           C
ATOM   2537 1HD2 LEU A 169      26.660  44.962  41.071  1.00  0.00           H
ATOM   2538 2HD2 LEU A 169      26.835  46.608  41.602  1.00  0.00           H
ATOM   2539 3HD2 LEU A 169      26.137  46.237  39.998  1.00  0.00           H
ATOM   2540  C   LEU A 169      28.593  42.769  37.944  1.00  0.00           C
ATOM   2541  O   LEU A 169      27.489  42.250  37.572  1.00  0.00           O
ATOM   2542  N   CYS A 170      29.788  42.546  37.294  1.00  0.00           N
ATOM   2543  H   CYS A 170      30.629  42.902  37.738  1.00  0.00           H
ATOM   2544  CA  CYS A 170      30.003  41.689  36.101  1.00  0.00           C
ATOM   2545  HA  CYS A 170      29.141  41.076  35.835  1.00  0.00           H
ATOM   2546  CB  CYS A 170      30.042  42.699  34.922  1.00  0.00           C
ATOM   2547  HB1 CYS A 170      30.190  42.234  33.953  1.00  0.00           H
ATOM   2548  HB2 CYS A 170      30.936  43.300  35.109  1.00  0.00           H
ATOM   2549  SG  CYS A 170      28.561  43.645  34.776  1.00  0.00           S
ATOM   2550  HG  CYS A 170      28.004  43.054  35.835  1.00  0.00           H
ATOM   2551  C   CYS A 170      31.287  40.895  36.094  1.00  0.00           C
ATOM   2552  O   CYS A 170      32.141  41.201  36.922  1.00  0.00           O
ATOM   2553  N   GLY A 171      31.430  39.866  35.270  1.00  0.00           N
ATOM   2554  H   GLY A 171      30.665  39.699  34.633  1.00  0.00           H
ATOM   2555  CA  GLY A 171      32.595  38.992  35.264  1.00  0.00           C
ATOM   2556  HA1 GLY A 171      32.470  38.173  35.966  1.00  0.00           H
ATOM   2557  HA2 GLY A 171      33.500  39.587  35.394  1.00  0.00           H
ATOM   2558  C   GLY A 171      32.771  38.304  33.876  1.00  0.00           C
ATOM   2559  O   GLY A 171      32.193  38.789  32.914  1.00  0.00           O
ATOM   2560  N   MET A 172      33.571  37.236  33.777  1.00  0.00           N
ATOM   2561  H   MET A 172      33.940  36.879  34.651  1.00  0.00           H
ATOM   2562  CA  MET A 172      33.931  36.534  32.530  1.00  0.00           C
ATOM   2563  HA  MET A 172      33.310  36.976  31.749  1.00  0.00           H
ATOM   2564  CB  MET A 172      35.441  36.745  32.202  1.00  0.00           C
ATOM   2565  HB1 MET A 172      35.716  36.085  31.389  1.00  0.00           H
ATOM   2566  HB2 MET A 172      36.065  36.619  33.087  1.00  0.00           H
ATOM   2567  CG  MET A 172      35.756  38.231  31.819  1.00  0.00           C
ATOM   2568  HG1 MET A 172      36.781  38.211  31.438  1.00  0.00           H
ATOM   2569  HG2 MET A 172      35.717  38.830  32.737  1.00  0.00           H
ATOM   2570  SD  MET A 172      34.867  39.089  30.512  1.00  0.00           S
ATOM   2571  CE  MET A 172      34.848  37.945  29.095  1.00  0.00           C
ATOM   2572  HE1 MET A 172      34.000  37.255  29.058  1.00  0.00           H
ATOM   2573  HE2 MET A 172      34.917  38.532  28.176  1.00  0.00           H
ATOM   2574  HE3 MET A 172      35.808  37.447  29.029  1.00  0.00           H
ATOM   2575  C   MET A 172      33.592  35.066  32.666  1.00  0.00           C
ATOM   2576  O   MET A 172      34.258  34.393  33.446  1.00  0.00           O
ATOM   2577  N   GLY A 173      32.775  34.477  31.775  1.00  0.00           N
ATOM   2578  H   GLY A 173      32.291  35.105  31.145  1.00  0.00           H
ATOM   2579  CA  GLY A 173      32.562  33.024  31.622  1.00  0.00           C
ATOM   2580  HA1 GLY A 173      31.494  32.928  31.434  1.00  0.00           H
ATOM   2581  HA2 GLY A 173      32.749  32.607  32.611  1.00  0.00           H
ATOM   2582  C   GLY A 173      33.556  32.406  30.645  1.00  0.00           C
ATOM   2583  O   GLY A 173      33.748  31.192  30.702  1.00  0.00           O
ATOM   2584  N   GLY A 174      34.213  33.248  29.807  1.00  0.00           N
ATOM   2585  H   GLY A 174      34.161  34.218  30.056  1.00  0.00           H
ATOM   2586  CA  GLY A 174      34.942  32.780  28.659  1.00  0.00           C
ATOM   2587  HA1 GLY A 174      34.220  32.209  28.068  1.00  0.00           H
ATOM   2588  HA2 GLY A 174      35.798  32.204  29.004  1.00  0.00           H
ATOM   2589  C   GLY A 174      35.481  33.840  27.749  1.00  0.00           C
ATOM   2590  O   GLY A 174      35.371  35.045  28.029  1.00  0.00           O
ATOM   2591  N   PRO A 175      36.183  33.506  26.662  1.00  0.00           N
ATOM   2592  CD  PRO A 175      36.647  32.098  26.360  1.00  0.00           C
ATOM   2593  HD1 PRO A 175      35.804  31.546  25.943  1.00  0.00           H
ATOM   2594  HD2 PRO A 175      37.297  31.583  27.065  1.00  0.00           H
ATOM   2595  CG  PRO A 175      37.640  32.209  25.170  1.00  0.00           C
ATOM   2596  HG1 PRO A 175      37.485  31.422  24.436  1.00  0.00           H
ATOM   2597  HG2 PRO A 175      38.669  32.198  25.533  1.00  0.00           H
ATOM   2598  CB  PRO A 175      37.343  33.577  24.603  1.00  0.00           C
ATOM   2599  HB1 PRO A 175      36.659  33.380  23.773  1.00  0.00           H
ATOM   2600  HB2 PRO A 175      38.234  34.029  24.186  1.00  0.00           H
ATOM   2601  CA  PRO A 175      36.707  34.441  25.664  1.00  0.00           C
ATOM   2602  HA  PRO A 175      37.515  35.025  26.110  1.00  0.00           H
ATOM   2603  C   PRO A 175      35.541  35.273  25.134  1.00  0.00           C
ATOM   2604  O   PRO A 175      34.625  34.774  24.499  1.00  0.00           O
ATOM   2605  N   ARG A 176      35.493  36.521  25.608  1.00  0.00           N
ATOM   2606  H   ARG A 176      36.142  36.735  26.361  1.00  0.00           H
ATOM   2607  CA  ARG A 176      34.359  37.474  25.469  1.00  0.00           C
ATOM   2608  HA  ARG A 176      34.347  38.207  26.276  1.00  0.00           H
ATOM   2609  CB  ARG A 176      34.370  38.268  24.135  1.00  0.00           C
ATOM   2610  HB1 ARG A 176      33.571  39.010  24.137  1.00  0.00           H
ATOM   2611  HB2 ARG A 176      34.065  37.613  23.310  1.00  0.00           H
ATOM   2612  CG  ARG A 176      35.701  38.840  23.788  1.00  0.00           C
ATOM   2613  HG1 ARG A 176      36.320  37.945  23.641  1.00  0.00           H
ATOM   2614  HG2 ARG A 176      36.022  39.420  24.650  1.00  0.00           H
ATOM   2615  CD  ARG A 176      35.915  39.599  22.482  1.00  0.00           C
ATOM   2616  HD1 ARG A 176      35.463  38.926  21.763  1.00  0.00           H
ATOM   2617  HD2 ARG A 176      37.003  39.584  22.390  1.00  0.00           H
ATOM   2618  NE  ARG A 176      35.382  41.026  22.524  1.00  0.00           N
ATOM   2619  HE  ARG A 176      35.837  41.693  23.123  1.00  0.00           H
ATOM   2620  CZ  ARG A 176      34.402  41.540  21.826  1.00  0.00           C
ATOM   2621  NH1 ARG A 176      34.243  42.818  21.780  1.00  0.00           N
ATOM   2622 1HH1 ARG A 176      34.900  43.464  22.208  1.00  0.00           H
ATOM   2623 2HH1 ARG A 176      33.333  43.120  21.467  1.00  0.00           H
ATOM   2624  NH2 ARG A 176      33.632  40.810  21.114  1.00  0.00           N
ATOM   2625 1HH2 ARG A 176      33.754  39.808  21.047  1.00  0.00           H
ATOM   2626 2HH2 ARG A 176      32.792  41.139  20.663  1.00  0.00           H
ATOM   2627  C   ARG A 176      33.001  36.866  25.747  1.00  0.00           C
ATOM   2628  O   ARG A 176      32.047  37.163  24.997  1.00  0.00           O
ATOM   2629  N   THR A 177      32.854  36.207  26.919  1.00  0.00           N
ATOM   2630  H   THR A 177      33.690  36.061  27.478  1.00  0.00           H
ATOM   2631  CA  THR A 177      31.550  35.806  27.543  1.00  0.00           C
ATOM   2632  HA  THR A 177      30.775  36.107  26.843  1.00  0.00           H
ATOM   2633  CB  THR A 177      31.520  34.306  27.993  1.00  0.00           C
ATOM   2634  HB  THR A 177      32.135  34.120  28.873  1.00  0.00           H
ATOM   2635  CG2 THR A 177      30.085  33.784  28.328  1.00  0.00           C
ATOM   2636 1HG2 THR A 177      29.502  34.055  27.451  1.00  0.00           H
ATOM   2637 2HG2 THR A 177      30.177  32.704  28.449  1.00  0.00           H
ATOM   2638 3HG2 THR A 177      29.657  34.088  29.285  1.00  0.00           H
ATOM   2639  OG1 THR A 177      32.101  33.553  27.001  1.00  0.00           O
ATOM   2640  HG1 THR A 177      31.470  33.368  26.310  1.00  0.00           H
ATOM   2641  C   THR A 177      31.412  36.613  28.806  1.00  0.00           C
ATOM   2642  O   THR A 177      31.772  36.256  29.878  1.00  0.00           O
ATOM   2643  N   VAL A 178      31.078  37.861  28.612  1.00  0.00           N
ATOM   2644  H   VAL A 178      30.853  38.134  27.671  1.00  0.00           H
ATOM   2645  CA  VAL A 178      30.859  38.789  29.739  1.00  0.00           C
ATOM   2646  HA  VAL A 178      31.731  38.657  30.381  1.00  0.00           H
ATOM   2647  CB  VAL A 178      30.752  40.283  29.224  1.00  0.00           C
ATOM   2648  HB  VAL A 178      30.015  40.257  28.419  1.00  0.00           H
ATOM   2649  CG1 VAL A 178      30.338  41.366  30.270  1.00  0.00           C
ATOM   2650 1HG1 VAL A 178      31.072  41.402  31.068  1.00  0.00           H
ATOM   2651 2HG1 VAL A 178      30.148  42.380  29.915  1.00  0.00           H
ATOM   2652 3HG1 VAL A 178      29.370  41.060  30.686  1.00  0.00           H
ATOM   2653  CG2 VAL A 178      32.065  40.669  28.530  1.00  0.00           C
ATOM   2654 1HG2 VAL A 178      32.936  40.662  29.189  1.00  0.00           H
ATOM   2655 2HG2 VAL A 178      32.235  40.035  27.657  1.00  0.00           H
ATOM   2656 3HG2 VAL A 178      32.026  41.681  28.133  1.00  0.00           H
ATOM   2657  C   VAL A 178      29.519  38.456  30.518  1.00  0.00           C
ATOM   2658  O   VAL A 178      28.508  38.170  29.859  1.00  0.00           O
ATOM   2659  N   VAL A 179      29.438  38.379  31.869  1.00  0.00           N
ATOM   2660  H   VAL A 179      30.235  38.699  32.408  1.00  0.00           H
ATOM   2661  CA  VAL A 179      28.245  37.911  32.639  1.00  0.00           C
ATOM   2662  HA  VAL A 179      27.390  37.976  31.977  1.00  0.00           H
ATOM   2663  CB  VAL A 179      28.303  36.461  33.126  1.00  0.00           C
ATOM   2664  HB  VAL A 179      27.755  36.340  34.058  1.00  0.00           H
ATOM   2665  CG1 VAL A 179      27.606  35.523  32.141  1.00  0.00           C
ATOM   2666 1HG1 VAL A 179      28.037  35.705  31.156  1.00  0.00           H
ATOM   2667 2HG1 VAL A 179      27.824  34.471  32.285  1.00  0.00           H
ATOM   2668 3HG1 VAL A 179      26.540  35.756  32.121  1.00  0.00           H
ATOM   2669  CG2 VAL A 179      29.685  35.962  33.369  1.00  0.00           C
ATOM   2670 1HG2 VAL A 179      29.658  34.993  33.874  1.00  0.00           H
ATOM   2671 2HG2 VAL A 179      30.213  35.828  32.424  1.00  0.00           H
ATOM   2672 3HG2 VAL A 179      30.269  36.705  33.911  1.00  0.00           H
ATOM   2673  C   VAL A 179      27.987  38.883  33.816  1.00  0.00           C
ATOM   2674  O   VAL A 179      28.880  39.646  34.161  1.00  0.00           O
ATOM   2675  N   ALA A 180      26.742  38.954  34.204  1.00  0.00           N
ATOM   2676  H   ALA A 180      26.116  38.348  33.695  1.00  0.00           H
ATOM   2677  CA  ALA A 180      26.111  40.039  35.110  1.00  0.00           C
ATOM   2678  HA  ALA A 180      26.867  40.519  35.730  1.00  0.00           H
ATOM   2679  CB  ALA A 180      25.582  41.189  34.233  1.00  0.00           C
ATOM   2680  HB1 ALA A 180      25.281  42.074  34.791  1.00  0.00           H
ATOM   2681  HB2 ALA A 180      26.527  41.520  33.788  1.00  0.00           H
ATOM   2682  HB3 ALA A 180      24.820  40.771  33.589  1.00  0.00           H
ATOM   2683  C   ALA A 180      24.905  39.508  36.024  1.00  0.00           C
ATOM   2684  O   ALA A 180      24.008  38.876  35.555  1.00  0.00           O
ATOM   2685  N   GLY A 181      24.929  39.949  37.305  1.00  0.00           N
ATOM   2686  H   GLY A 181      25.671  40.613  37.503  1.00  0.00           H
ATOM   2687  CA  GLY A 181      23.854  39.756  38.239  1.00  0.00           C
ATOM   2688  HA1 GLY A 181      24.172  39.856  39.278  1.00  0.00           H
ATOM   2689  HA2 GLY A 181      23.431  38.749  38.166  1.00  0.00           H
ATOM   2690  C   GLY A 181      22.660  40.669  37.962  1.00  0.00           C
ATOM   2691  O   GLY A 181      22.602  41.361  36.980  1.00  0.00           O
ATOM   2692  N   SER A 182      21.658  40.557  38.841  1.00  0.00           N
ATOM   2693  H   SER A 182      21.713  39.952  39.643  1.00  0.00           H
ATOM   2694  CA  SER A 182      20.345  41.164  38.655  1.00  0.00           C
ATOM   2695  HA  SER A 182      20.211  41.354  37.586  1.00  0.00           H
ATOM   2696  CB  SER A 182      19.301  40.118  39.012  1.00  0.00           C
ATOM   2697  HB1 SER A 182      19.450  39.281  38.344  1.00  0.00           H
ATOM   2698  HB2 SER A 182      18.298  40.544  39.061  1.00  0.00           H
ATOM   2699  OG  SER A 182      19.589  39.583  40.305  1.00  0.00           O
ATOM   2700  HG  SER A 182      19.119  38.746  40.264  1.00  0.00           H
ATOM   2701  C   SER A 182      20.137  42.489  39.403  1.00  0.00           C
ATOM   2702  O   SER A 182      19.083  43.098  39.271  1.00  0.00           O
ATOM   2703  N   SER A 183      21.187  43.082  39.966  1.00  0.00           N
ATOM   2704  H   SER A 183      22.062  42.589  39.946  1.00  0.00           H
ATOM   2705  CA  SER A 183      21.047  44.523  40.466  1.00  0.00           C
ATOM   2706  HA  SER A 183      20.171  44.523  41.110  1.00  0.00           H
ATOM   2707  CB  SER A 183      22.184  44.889  41.380  1.00  0.00           C
ATOM   2708  HB1 SER A 183      22.178  44.241  42.263  1.00  0.00           H
ATOM   2709  HB2 SER A 183      21.998  45.891  41.760  1.00  0.00           H
ATOM   2710  OG  SER A 183      23.457  44.885  40.805  1.00  0.00           O
ATOM   2711  HG  SER A 183      24.043  45.249  41.471  1.00  0.00           H
ATOM   2712  C   SER A 183      20.949  45.437  39.288  1.00  0.00           C
ATOM   2713  O   SER A 183      21.608  45.232  38.263  1.00  0.00           O
ATOM   2714  N   ASP A 184      20.211  46.527  39.342  1.00  0.00           N
ATOM   2715  H   ASP A 184      19.684  46.780  40.169  1.00  0.00           H
ATOM   2716  CA  ASP A 184      20.116  47.516  38.268  1.00  0.00           C
ATOM   2717  HA  ASP A 184      19.972  47.059  37.282  1.00  0.00           H
ATOM   2718  CB  ASP A 184      18.901  48.462  38.416  1.00  0.00           C
ATOM   2719  HB1 ASP A 184      17.967  47.933  38.186  1.00  0.00           H
ATOM   2720  HB2 ASP A 184      18.947  49.239  37.654  1.00  0.00           H
ATOM   2721  CG  ASP A 184      18.694  49.207  39.704  1.00  0.00           C
ATOM   2722  OD1 ASP A 184      17.578  49.570  40.000  1.00  0.00           O
ATOM   2723  OD2 ASP A 184      19.592  49.377  40.569  1.00  0.00           O
ATOM   2724  C   ASP A 184      21.462  48.264  38.007  1.00  0.00           C
ATOM   2725  O   ASP A 184      21.743  48.585  36.861  1.00  0.00           O
ATOM   2726  N   ALA A 185      22.451  48.255  38.924  1.00  0.00           N
ATOM   2727  H   ALA A 185      22.182  47.826  39.797  1.00  0.00           H
ATOM   2728  CA  ALA A 185      23.838  48.567  38.703  1.00  0.00           C
ATOM   2729  HA  ALA A 185      23.845  49.542  38.220  1.00  0.00           H
ATOM   2730  CB  ALA A 185      24.516  48.654  40.082  1.00  0.00           C
ATOM   2731  HB1 ALA A 185      23.869  49.265  40.713  1.00  0.00           H
ATOM   2732  HB2 ALA A 185      24.524  47.640  40.481  1.00  0.00           H
ATOM   2733  HB3 ALA A 185      25.532  49.035  40.044  1.00  0.00           H
ATOM   2734  C   ALA A 185      24.458  47.585  37.703  1.00  0.00           C
ATOM   2735  O   ALA A 185      24.792  48.039  36.592  1.00  0.00           O
ATOM   2736  N   ALA A 186      24.440  46.282  37.969  1.00  0.00           N
ATOM   2737  H   ALA A 186      23.998  45.994  38.838  1.00  0.00           H
ATOM   2738  CA  ALA A 186      24.993  45.230  37.094  1.00  0.00           C
ATOM   2739  HA  ALA A 186      26.074  45.299  36.985  1.00  0.00           H
ATOM   2740  CB  ALA A 186      24.731  43.890  37.838  1.00  0.00           C
ATOM   2741  HB1 ALA A 186      25.213  43.983  38.808  1.00  0.00           H
ATOM   2742  HB2 ALA A 186      23.650  43.813  38.019  1.00  0.00           H
ATOM   2743  HB3 ALA A 186      24.995  42.974  37.310  1.00  0.00           H
ATOM   2744  C   ALA A 186      24.392  45.049  35.700  1.00  0.00           C
ATOM   2745  O   ALA A 186      25.086  44.991  34.690  1.00  0.00           O
ATOM   2746  N   GLN A 187      23.085  45.199  35.571  1.00  0.00           N
ATOM   2747  H   GLN A 187      22.509  45.196  36.401  1.00  0.00           H
ATOM   2748  CA  GLN A 187      22.370  45.244  34.381  1.00  0.00           C
ATOM   2749  HA  GLN A 187      22.822  44.490  33.741  1.00  0.00           H
ATOM   2750  CB  GLN A 187      20.867  44.876  34.459  1.00  0.00           C
ATOM   2751  HB1 GLN A 187      20.277  45.254  33.614  1.00  0.00           H
ATOM   2752  HB2 GLN A 187      20.469  45.406  35.323  1.00  0.00           H
ATOM   2753  CG  GLN A 187      20.682  43.362  34.540  1.00  0.00           C
ATOM   2754  HG1 GLN A 187      20.979  42.998  35.516  1.00  0.00           H
ATOM   2755  HG2 GLN A 187      21.252  43.002  33.686  1.00  0.00           H
ATOM   2756  CD  GLN A 187      19.258  42.843  34.280  1.00  0.00           C
ATOM   2757  OE1 GLN A 187      18.459  43.549  33.661  1.00  0.00           O
ATOM   2758  NE2 GLN A 187      19.037  41.590  34.624  1.00  0.00           N
ATOM   2759 1HE2 GLN A 187      19.834  41.025  34.857  1.00  0.00           H
ATOM   2760 2HE2 GLN A 187      18.153  41.160  34.382  1.00  0.00           H
ATOM   2761  C   GLN A 187      22.490  46.595  33.670  1.00  0.00           C
ATOM   2762  O   GLN A 187      22.319  46.570  32.438  1.00  0.00           O
ATOM   2763  N   LYS A 188      22.760  47.759  34.261  1.00  0.00           N
ATOM   2764  H   LYS A 188      22.926  47.899  35.248  1.00  0.00           H
ATOM   2765  CA  LYS A 188      22.936  49.037  33.444  1.00  0.00           C
ATOM   2766  HA  LYS A 188      22.176  49.008  32.661  1.00  0.00           H
ATOM   2767  CB  LYS A 188      22.605  50.284  34.255  1.00  0.00           C
ATOM   2768  HB1 LYS A 188      23.037  51.151  33.758  1.00  0.00           H
ATOM   2769  HB2 LYS A 188      23.048  50.181  35.245  1.00  0.00           H
ATOM   2770  CG  LYS A 188      21.128  50.503  34.392  1.00  0.00           C
ATOM   2771  HG1 LYS A 188      20.578  49.689  34.864  1.00  0.00           H
ATOM   2772  HG2 LYS A 188      20.669  50.600  33.402  1.00  0.00           H
ATOM   2773  CD  LYS A 188      20.761  51.759  35.169  1.00  0.00           C
ATOM   2774  HD1 LYS A 188      19.784  52.013  34.755  1.00  0.00           H
ATOM   2775  HD2 LYS A 188      21.385  52.625  34.941  1.00  0.00           H
ATOM   2776  CE  LYS A 188      20.632  51.441  36.671  1.00  0.00           C
ATOM   2777  HE1 LYS A 188      21.389  50.687  36.840  1.00  0.00           H
ATOM   2778  HE2 LYS A 188      19.720  50.883  36.894  1.00  0.00           H
ATOM   2779  NZ  LYS A 188      20.758  52.606  37.558  1.00  0.00           N
ATOM   2780  HZ1 LYS A 188      21.691  52.965  37.425  1.00  0.00           H
ATOM   2781  HZ2 LYS A 188      20.037  53.285  37.333  1.00  0.00           H
ATOM   2782  HZ3 LYS A 188      20.542  52.331  38.502  1.00  0.00           H
ATOM   2783  C   LYS A 188      24.348  49.027  32.885  1.00  0.00           C
ATOM   2784  O   LYS A 188      24.461  49.457  31.734  1.00  0.00           O
ATOM   2785  N   ALA A 189      25.275  48.447  33.637  1.00  0.00           N
ATOM   2786  H   ALA A 189      25.024  48.077  34.550  1.00  0.00           H
ATOM   2787  CA  ALA A 189      26.590  48.261  33.193  1.00  0.00           C
ATOM   2788  HA  ALA A 189      26.955  49.289  33.126  1.00  0.00           H
ATOM   2789  CB  ALA A 189      27.454  47.518  34.335  1.00  0.00           C
ATOM   2790  HB1 ALA A 189      27.072  46.506  34.437  1.00  0.00           H
ATOM   2791  HB2 ALA A 189      28.511  47.441  34.068  1.00  0.00           H
ATOM   2792  HB3 ALA A 189      27.406  48.169  35.202  1.00  0.00           H
ATOM   2793  C   ALA A 189      26.740  47.500  31.872  1.00  0.00           C
ATOM   2794  O   ALA A 189      27.126  48.108  30.833  1.00  0.00           O
ATOM   2795  N   VAL A 190      26.170  46.329  31.866  1.00  0.00           N
ATOM   2796  H   VAL A 190      25.871  45.897  32.727  1.00  0.00           H
ATOM   2797  CA  VAL A 190      26.344  45.423  30.733  1.00  0.00           C
ATOM   2798  HA  VAL A 190      27.397  45.462  30.456  1.00  0.00           H
ATOM   2799  CB  VAL A 190      25.924  43.956  31.098  1.00  0.00           C
ATOM   2800  HB  VAL A 190      26.381  43.670  32.044  1.00  0.00           H
ATOM   2801  CG1 VAL A 190      24.428  43.809  31.311  1.00  0.00           C
ATOM   2802 1HG1 VAL A 190      24.070  43.720  30.287  1.00  0.00           H
ATOM   2803 2HG1 VAL A 190      24.207  42.816  31.690  1.00  0.00           H
ATOM   2804 3HG1 VAL A 190      23.874  44.577  31.855  1.00  0.00           H
ATOM   2805  CG2 VAL A 190      26.327  42.930  30.108  1.00  0.00           C
ATOM   2806 1HG2 VAL A 190      26.188  41.938  30.547  1.00  0.00           H
ATOM   2807 2HG2 VAL A 190      25.818  42.980  29.142  1.00  0.00           H
ATOM   2808 3HG2 VAL A 190      27.377  43.117  29.869  1.00  0.00           H
ATOM   2809  C   VAL A 190      25.644  45.928  29.450  1.00  0.00           C
ATOM   2810  O   VAL A 190      26.066  45.702  28.300  1.00  0.00           O
ATOM   2811  N   ARG A 191      24.568  46.712  29.604  1.00  0.00           N
ATOM   2812  H   ARG A 191      24.189  46.855  30.528  1.00  0.00           H
ATOM   2813  CA  ARG A 191      23.704  47.344  28.536  1.00  0.00           C
ATOM   2814  HA  ARG A 191      23.722  46.660  27.692  1.00  0.00           H
ATOM   2815  CB  ARG A 191      22.315  47.722  29.104  1.00  0.00           C
ATOM   2816  HB1 ARG A 191      21.769  48.419  28.468  1.00  0.00           H
ATOM   2817  HB2 ARG A 191      22.432  48.217  30.069  1.00  0.00           H
ATOM   2818  CG  ARG A 191      21.329  46.472  29.174  1.00  0.00           C
ATOM   2819  HG1 ARG A 191      21.585  45.993  30.120  1.00  0.00           H
ATOM   2820  HG2 ARG A 191      21.496  45.829  28.302  1.00  0.00           H
ATOM   2821  CD  ARG A 191      19.845  46.990  29.232  1.00  0.00           C
ATOM   2822  HD1 ARG A 191      19.128  46.176  29.087  1.00  0.00           H
ATOM   2823  HD2 ARG A 191      19.770  47.683  28.400  1.00  0.00           H
ATOM   2824  NE  ARG A 191      19.657  47.616  30.545  1.00  0.00           N
ATOM   2825  HE  ARG A 191      19.868  48.607  30.556  1.00  0.00           H
ATOM   2826  CZ  ARG A 191      19.093  47.102  31.659  1.00  0.00           C
ATOM   2827  NH1 ARG A 191      18.897  47.885  32.712  1.00  0.00           N
ATOM   2828 1HH1 ARG A 191      18.787  48.861  32.454  1.00  0.00           H
ATOM   2829 2HH1 ARG A 191      18.319  47.569  33.481  1.00  0.00           H
ATOM   2830  NH2 ARG A 191      18.741  45.862  31.704  1.00  0.00           N
ATOM   2831 1HH2 ARG A 191      19.071  45.201  31.009  1.00  0.00           H
ATOM   2832 2HH2 ARG A 191      18.375  45.405  32.525  1.00  0.00           H
ATOM   2833  C   ARG A 191      24.375  48.621  28.011  1.00  0.00           C
ATOM   2834  O   ARG A 191      24.153  48.861  26.795  1.00  0.00           O
ATOM   2835  N   ALA A 192      25.255  49.344  28.810  1.00  0.00           N
ATOM   2836  H   ALA A 192      25.355  49.013  29.765  1.00  0.00           H
ATOM   2837  CA  ALA A 192      26.182  50.338  28.432  1.00  0.00           C
ATOM   2838  HA  ALA A 192      25.614  51.010  27.783  1.00  0.00           H
ATOM   2839  CB  ALA A 192      26.482  51.250  29.645  1.00  0.00           C
ATOM   2840  HB1 ALA A 192      25.552  51.519  30.135  1.00  0.00           H
ATOM   2841  HB2 ALA A 192      27.000  50.606  30.352  1.00  0.00           H
ATOM   2842  HB3 ALA A 192      27.103  52.047  29.228  1.00  0.00           H
ATOM   2843  C   ALA A 192      27.480  49.856  27.743  1.00  0.00           C
ATOM   2844  O   ALA A 192      27.738  50.248  26.638  1.00  0.00           O
ATOM   2845  N   MET A 193      28.247  48.901  28.378  1.00  0.00           N
ATOM   2846  H   MET A 193      27.911  48.700  29.304  1.00  0.00           H
ATOM   2847  CA  MET A 193      29.381  48.166  27.767  1.00  0.00           C
ATOM   2848  HA  MET A 193      30.162  48.921  27.671  1.00  0.00           H
ATOM   2849  CB  MET A 193      29.889  47.036  28.730  1.00  0.00           C
ATOM   2850  HB1 MET A 193      30.760  46.607  28.233  1.00  0.00           H
ATOM   2851  HB2 MET A 193      29.171  46.234  28.896  1.00  0.00           H
ATOM   2852  CG  MET A 193      30.366  47.614  30.102  1.00  0.00           C
ATOM   2853  HG1 MET A 193      29.685  48.399  30.431  1.00  0.00           H
ATOM   2854  HG2 MET A 193      31.421  47.848  30.032  1.00  0.00           H
ATOM   2855  SD  MET A 193      30.266  46.591  31.574  1.00  0.00           S
ATOM   2856  CE  MET A 193      30.962  45.029  30.878  1.00  0.00           C
ATOM   2857  HE1 MET A 193      32.024  45.143  30.712  1.00  0.00           H
ATOM   2858  HE2 MET A 193      30.974  44.182  31.562  1.00  0.00           H
ATOM   2859  HE3 MET A 193      30.570  44.601  29.951  1.00  0.00           H
ATOM   2860  C   MET A 193      29.147  47.584  26.435  1.00  0.00           C
ATOM   2861  O   MET A 193      30.061  47.504  25.629  1.00  0.00           O
ATOM   2862  N   ALA A 194      27.885  47.196  26.171  1.00  0.00           N
ATOM   2863  H   ALA A 194      27.198  47.074  26.896  1.00  0.00           H
ATOM   2864  CA  ALA A 194      27.556  46.641  24.842  1.00  0.00           C
ATOM   2865  HA  ALA A 194      28.323  45.881  24.693  1.00  0.00           H
ATOM   2866  CB  ALA A 194      26.183  45.954  24.882  1.00  0.00           C
ATOM   2867  HB1 ALA A 194      26.085  45.161  24.145  1.00  0.00           H
ATOM   2868  HB2 ALA A 194      25.978  45.405  25.806  1.00  0.00           H
ATOM   2869  HB3 ALA A 194      25.399  46.671  24.658  1.00  0.00           H
ATOM   2870  C   ALA A 194      27.561  47.587  23.638  1.00  0.00           C
ATOM   2871  O   ALA A 194      28.088  47.229  22.552  1.00  0.00           O
ATOM   2872  N   VAL A 195      27.246  48.878  23.874  1.00  0.00           N
ATOM   2873  H   VAL A 195      27.051  49.149  24.829  1.00  0.00           H
ATOM   2874  CA  VAL A 195      27.287  50.009  22.854  1.00  0.00           C
ATOM   2875  HA  VAL A 195      27.264  49.620  21.833  1.00  0.00           H
ATOM   2876  CB  VAL A 195      26.040  50.944  23.003  1.00  0.00           C
ATOM   2877  HB  VAL A 195      26.185  51.778  22.314  1.00  0.00           H
ATOM   2878  CG1 VAL A 195      24.832  50.177  22.473  1.00  0.00           C
ATOM   2879 1HG1 VAL A 195      23.965  50.818  22.608  1.00  0.00           H
ATOM   2880 2HG1 VAL A 195      24.996  50.149  21.391  1.00  0.00           H
ATOM   2881 3HG1 VAL A 195      24.697  49.194  22.925  1.00  0.00           H
ATOM   2882  CG2 VAL A 195      25.762  51.391  24.438  1.00  0.00           C
ATOM   2883 1HG2 VAL A 195      25.375  50.546  25.010  1.00  0.00           H
ATOM   2884 2HG2 VAL A 195      26.736  51.708  24.821  1.00  0.00           H
ATOM   2885 3HG2 VAL A 195      25.111  52.261  24.509  1.00  0.00           H
ATOM   2886  C   VAL A 195      28.575  50.805  22.884  1.00  0.00           C
ATOM   2887  O   VAL A 195      28.768  51.628  21.967  1.00  0.00           O
ATOM   2888  N   LEU A 196      29.526  50.431  23.736  1.00  0.00           N
ATOM   2889  H   LEU A 196      29.374  49.680  24.394  1.00  0.00           H
ATOM   2890  CA  LEU A 196      30.834  51.042  23.934  1.00  0.00           C
ATOM   2891  HA  LEU A 196      30.740  51.980  23.385  1.00  0.00           H
ATOM   2892  CB  LEU A 196      31.098  51.342  25.444  1.00  0.00           C
ATOM   2893  HB1 LEU A 196      31.999  50.825  25.770  1.00  0.00           H
ATOM   2894  HB2 LEU A 196      30.345  50.914  26.103  1.00  0.00           H
ATOM   2895  CG  LEU A 196      31.225  52.786  25.799  1.00  0.00           C
ATOM   2896  HG  LEU A 196      31.387  52.796  26.875  1.00  0.00           H
ATOM   2897  CD1 LEU A 196      32.316  53.632  25.184  1.00  0.00           C
ATOM   2898 1HD1 LEU A 196      32.076  53.863  24.146  1.00  0.00           H
ATOM   2899 2HD1 LEU A 196      32.514  54.506  25.808  1.00  0.00           H
ATOM   2900 3HD1 LEU A 196      33.255  53.085  25.319  1.00  0.00           H
ATOM   2901  CD2 LEU A 196      29.839  53.460  25.487  1.00  0.00           C
ATOM   2902 1HD2 LEU A 196      29.657  53.560  24.415  1.00  0.00           H
ATOM   2903 2HD2 LEU A 196      29.149  52.963  26.167  1.00  0.00           H
ATOM   2904 3HD2 LEU A 196      29.938  54.485  25.841  1.00  0.00           H
ATOM   2905  C   LEU A 196      31.992  50.267  23.274  1.00  0.00           C
ATOM   2906  O   LEU A 196      33.095  50.704  23.408  1.00  0.00           O
ATOM   2907  N   THR A 197      31.794  49.162  22.593  1.00  0.00           N
ATOM   2908  H   THR A 197      30.830  48.838  22.606  1.00  0.00           H
ATOM   2909  CA  THR A 197      32.805  48.542  21.686  1.00  0.00           C
ATOM   2910  HA  THR A 197      33.552  49.301  21.449  1.00  0.00           H
ATOM   2911  CB  THR A 197      33.558  47.308  22.252  1.00  0.00           C
ATOM   2912  HB  THR A 197      33.852  47.538  23.274  1.00  0.00           H
ATOM   2913  CG2 THR A 197      32.667  46.038  22.248  1.00  0.00           C
ATOM   2914 1HG2 THR A 197      31.678  46.267  22.642  1.00  0.00           H
ATOM   2915 2HG2 THR A 197      32.518  45.726  21.216  1.00  0.00           H
ATOM   2916 3HG2 THR A 197      33.182  45.242  22.790  1.00  0.00           H
ATOM   2917  OG1 THR A 197      34.711  47.006  21.451  1.00  0.00           O
ATOM   2918  HG1 THR A 197      35.138  46.250  21.860  1.00  0.00           H
ATOM   2919  C   THR A 197      32.147  48.234  20.348  1.00  0.00           C
ATOM   2920  O   THR A 197      30.919  48.015  20.368  1.00  0.00           O
ATOM   2921  N   ASP A 198      32.872  48.164  19.259  1.00  0.00           N
ATOM   2922  H   ASP A 198      33.866  48.326  19.307  1.00  0.00           H
ATOM   2923  CA  ASP A 198      32.326  47.931  17.985  1.00  0.00           C
ATOM   2924  HA  ASP A 198      31.353  48.404  17.883  1.00  0.00           H
ATOM   2925  CB  ASP A 198      33.270  48.360  16.866  1.00  0.00           C
ATOM   2926  HB1 ASP A 198      33.258  49.424  16.643  1.00  0.00           H
ATOM   2927  HB2 ASP A 198      32.808  48.024  15.931  1.00  0.00           H
ATOM   2928  CG  ASP A 198      34.762  47.833  16.914  1.00  0.00           C
ATOM   2929  OD1 ASP A 198      35.450  48.016  15.911  1.00  0.00           O
ATOM   2930  OD2 ASP A 198      35.187  47.194  17.893  1.00  0.00           O
ATOM   2931  C   ASP A 198      31.995  46.381  17.727  1.00  0.00           C
ATOM   2932  O   ASP A 198      31.360  46.111  16.727  1.00  0.00           O
ATOM   2933  N   HIS A 199      32.437  45.443  18.615  1.00  0.00           N
ATOM   2934  H   HIS A 199      33.049  45.791  19.338  1.00  0.00           H
ATOM   2935  CA  HIS A 199      32.411  44.037  18.340  1.00  0.00           C
ATOM   2936  HA  HIS A 199      32.129  43.937  17.292  1.00  0.00           H
ATOM   2937  CB  HIS A 199      33.848  43.495  18.398  1.00  0.00           C
ATOM   2938  HB1 HIS A 199      34.298  43.680  19.380  1.00  0.00           H
ATOM   2939  HB2 HIS A 199      34.437  44.059  17.663  1.00  0.00           H
ATOM   2940  CG  HIS A 199      34.068  42.037  18.029  1.00  0.00           C
ATOM   2941  ND1 HIS A 199      33.132  40.992  17.865  1.00  0.00           N
ATOM   2942  CE1 HIS A 199      33.871  39.896  17.677  1.00  0.00           C
ATOM   2943  HE1 HIS A 199      33.452  38.907  17.575  1.00  0.00           H
ATOM   2944  NE2 HIS A 199      35.222  40.163  17.643  1.00  0.00           N
ATOM   2945  HE2 HIS A 199      35.930  39.444  17.580  1.00  0.00           H
ATOM   2946  CD2 HIS A 199      35.333  41.466  17.996  1.00  0.00           C
ATOM   2947  HD2 HIS A 199      36.238  42.040  18.105  1.00  0.00           H
ATOM   2948  C   HIS A 199      31.544  43.239  19.333  1.00  0.00           C
ATOM   2949  O   HIS A 199      31.841  43.225  20.497  1.00  0.00           O
ATOM   2950  N   PRO A 200      30.439  42.563  18.923  1.00  0.00           N
ATOM   2951  CD  PRO A 200      29.841  42.570  17.602  1.00  0.00           C
ATOM   2952  HD1 PRO A 200      30.369  41.908  16.921  1.00  0.00           H
ATOM   2953  HD2 PRO A 200      29.994  43.605  17.274  1.00  0.00           H
ATOM   2954  CG  PRO A 200      28.323  42.316  17.840  1.00  0.00           C
ATOM   2955  HG1 PRO A 200      27.983  41.945  16.874  1.00  0.00           H
ATOM   2956  HG2 PRO A 200      27.821  43.247  18.123  1.00  0.00           H
ATOM   2957  CB  PRO A 200      28.539  41.238  18.841  1.00  0.00           C
ATOM   2958  HB1 PRO A 200      28.858  40.368  18.267  1.00  0.00           H
ATOM   2959  HB2 PRO A 200      27.584  41.025  19.325  1.00  0.00           H
ATOM   2960  CA  PRO A 200      29.540  41.798  19.768  1.00  0.00           C
ATOM   2961  HA  PRO A 200      29.049  42.462  20.469  1.00  0.00           H
ATOM   2962  C   PRO A 200      30.273  40.696  20.650  1.00  0.00           C
ATOM   2963  O   PRO A 200      30.969  39.805  20.090  1.00  0.00           O
ATOM   2964  N   TYR A 201      30.188  40.846  21.959  1.00  0.00           N
ATOM   2965  H   TYR A 201      29.748  41.708  22.262  1.00  0.00           H
ATOM   2966  CA  TYR A 201      30.441  39.821  22.978  1.00  0.00           C
ATOM   2967  HA  TYR A 201      31.182  39.131  22.565  1.00  0.00           H
ATOM   2968  CB  TYR A 201      31.108  40.436  24.249  1.00  0.00           C
ATOM   2969  HB1 TYR A 201      32.090  40.850  24.021  1.00  0.00           H
ATOM   2970  HB2 TYR A 201      31.340  39.588  24.896  1.00  0.00           H
ATOM   2971  CG  TYR A 201      30.483  41.556  25.027  1.00  0.00           C
ATOM   2972  CD1 TYR A 201      31.031  42.851  25.114  1.00  0.00           C
ATOM   2973  HD1 TYR A 201      31.941  43.117  24.603  1.00  0.00           H
ATOM   2974  CE1 TYR A 201      30.380  43.883  25.867  1.00  0.00           C
ATOM   2975  HE1 TYR A 201      30.798  44.871  25.927  1.00  0.00           H
ATOM   2976  CZ  TYR A 201      29.200  43.515  26.619  1.00  0.00           C
ATOM   2977  OH  TYR A 201      28.465  44.501  27.185  1.00  0.00           O
ATOM   2978  HH  TYR A 201      27.683  44.250  27.684  1.00  0.00           H
ATOM   2979  CE2 TYR A 201      28.703  42.209  26.622  1.00  0.00           C
ATOM   2980  HE2 TYR A 201      27.891  41.911  27.258  1.00  0.00           H
ATOM   2981  CD2 TYR A 201      29.296  41.242  25.799  1.00  0.00           C
ATOM   2982  HD2 TYR A 201      28.890  40.242  25.753  1.00  0.00           H
ATOM   2983  C   TYR A 201      29.098  39.032  23.254  1.00  0.00           C
ATOM   2984  O   TYR A 201      27.986  39.586  23.154  1.00  0.00           O
ATOM   2985  N   ALA A 202      29.248  37.738  23.626  1.00  0.00           N
ATOM   2986  H   ALA A 202      30.206  37.490  23.815  1.00  0.00           H
ATOM   2987  CA  ALA A 202      28.176  36.849  24.064  1.00  0.00           C
ATOM   2988  HA  ALA A 202      27.264  37.038  23.493  1.00  0.00           H
ATOM   2989  CB  ALA A 202      28.615  35.382  23.949  1.00  0.00           C
ATOM   2990  HB1 ALA A 202      29.397  35.154  24.675  1.00  0.00           H
ATOM   2991  HB2 ALA A 202      27.819  34.651  24.024  1.00  0.00           H
ATOM   2992  HB3 ALA A 202      29.132  35.344  22.981  1.00  0.00           H
ATOM   2993  C   ALA A 202      27.950  37.182  25.564  1.00  0.00           C
ATOM   2994  O   ALA A 202      28.950  37.474  26.280  1.00  0.00           O
ATOM   2995  N   SER A 203      26.700  37.123  26.041  1.00  0.00           N
ATOM   2996  H   SER A 203      25.892  36.980  25.454  1.00  0.00           H
ATOM   2997  CA  SER A 203      26.329  37.488  27.362  1.00  0.00           C
ATOM   2998  HA  SER A 203      27.215  37.255  27.935  1.00  0.00           H
ATOM   2999  CB  SER A 203      25.979  38.998  27.365  1.00  0.00           C
ATOM   3000  HB1 SER A 203      24.956  39.282  27.108  1.00  0.00           H
ATOM   3001  HB2 SER A 203      26.615  39.391  26.571  1.00  0.00           H
ATOM   3002  OG  SER A 203      26.309  39.591  28.602  1.00  0.00           O
ATOM   3003  HG  SER A 203      27.191  39.326  28.879  1.00  0.00           H
ATOM   3004  C   SER A 203      25.186  36.659  28.020  1.00  0.00           C
ATOM   3005  O   SER A 203      24.309  36.096  27.343  1.00  0.00           O
ATOM   3006  N   LEU A 204      25.190  36.630  29.352  1.00  0.00           N
ATOM   3007  H   LEU A 204      25.975  37.134  29.744  1.00  0.00           H
ATOM   3008  CA  LEU A 204      24.135  36.125  30.160  1.00  0.00           C
ATOM   3009  HA  LEU A 204      23.243  36.212  29.527  1.00  0.00           H
ATOM   3010  CB  LEU A 204      24.278  34.632  30.432  1.00  0.00           C
ATOM   3011  HB1 LEU A 204      24.762  34.391  31.376  1.00  0.00           H
ATOM   3012  HB2 LEU A 204      25.010  34.203  29.744  1.00  0.00           H
ATOM   3013  CG  LEU A 204      23.013  33.736  30.397  1.00  0.00           C
ATOM   3014  HG  LEU A 204      22.337  34.383  30.950  1.00  0.00           H
ATOM   3015  CD1 LEU A 204      22.521  33.450  28.981  1.00  0.00           C
ATOM   3016 1HD1 LEU A 204      21.589  32.900  28.992  1.00  0.00           H
ATOM   3017 2HD1 LEU A 204      22.348  34.369  28.422  1.00  0.00           H
ATOM   3018 3HD1 LEU A 204      23.228  32.926  28.324  1.00  0.00           H
ATOM   3019  CD2 LEU A 204      23.286  32.393  31.156  1.00  0.00           C
ATOM   3020 1HD2 LEU A 204      24.304  32.023  31.076  1.00  0.00           H
ATOM   3021 2HD2 LEU A 204      22.917  32.506  32.179  1.00  0.00           H
ATOM   3022 3HD2 LEU A 204      22.701  31.582  30.715  1.00  0.00           H
ATOM   3023  C   LEU A 204      23.968  36.932  31.466  1.00  0.00           C
ATOM   3024  O   LEU A 204      24.770  37.345  32.271  1.00  0.00           O
ATOM   3025  N   THR A 205      22.683  37.001  31.791  1.00  0.00           N
ATOM   3026  H   THR A 205      22.005  36.755  31.090  1.00  0.00           H
ATOM   3027  CA  THR A 205      22.032  37.584  32.989  1.00  0.00           C
ATOM   3028  HA  THR A 205      22.684  38.316  33.458  1.00  0.00           H
ATOM   3029  CB  THR A 205      20.673  38.280  32.655  1.00  0.00           C
ATOM   3030  HB  THR A 205      20.126  38.347  33.602  1.00  0.00           H
ATOM   3031  CG2 THR A 205      20.978  39.684  32.232  1.00  0.00           C
ATOM   3032 1HG2 THR A 205      21.592  39.643  31.338  1.00  0.00           H
ATOM   3033 2HG2 THR A 205      20.005  40.158  32.115  1.00  0.00           H
ATOM   3034 3HG2 THR A 205      21.520  40.221  33.015  1.00  0.00           H
ATOM   3035  OG1 THR A 205      20.064  37.526  31.668  1.00  0.00           O
ATOM   3036  HG1 THR A 205      19.334  37.027  32.038  1.00  0.00           H
ATOM   3037  C   THR A 205      21.726  36.536  33.982  1.00  0.00           C
ATOM   3038  O   THR A 205      20.832  35.719  33.830  1.00  0.00           O
ATOM   3039  N   LEU A 206      22.407  36.582  35.128  1.00  0.00           N
ATOM   3040  H   LEU A 206      23.104  37.306  35.213  1.00  0.00           H
ATOM   3041  CA  LEU A 206      22.361  35.685  36.241  1.00  0.00           C
ATOM   3042  HA  LEU A 206      22.347  34.684  35.804  1.00  0.00           H
ATOM   3043  CB  LEU A 206      23.759  35.862  36.866  1.00  0.00           C
ATOM   3044  HB1 LEU A 206      23.804  35.211  37.741  1.00  0.00           H
ATOM   3045  HB2 LEU A 206      23.855  36.915  37.100  1.00  0.00           H
ATOM   3046  CG  LEU A 206      24.949  35.464  35.974  1.00  0.00           C
ATOM   3047  HG  LEU A 206      25.034  36.175  35.156  1.00  0.00           H
ATOM   3048  CD1 LEU A 206      26.239  35.380  36.852  1.00  0.00           C
ATOM   3049 1HD1 LEU A 206      26.212  34.544  37.551  1.00  0.00           H
ATOM   3050 2HD1 LEU A 206      27.023  35.246  36.110  1.00  0.00           H
ATOM   3051 3HD1 LEU A 206      26.285  36.354  37.352  1.00  0.00           H
ATOM   3052  CD2 LEU A 206      24.811  34.057  35.434  1.00  0.00           C
ATOM   3053 1HD2 LEU A 206      24.698  33.300  36.212  1.00  0.00           H
ATOM   3054 2HD2 LEU A 206      24.026  33.850  34.707  1.00  0.00           H
ATOM   3055 3HD2 LEU A 206      25.715  33.804  34.889  1.00  0.00           H
ATOM   3056  C   LEU A 206      21.202  36.101  37.266  1.00  0.00           C
ATOM   3057  O   LEU A 206      21.071  37.364  37.537  1.00  0.00           O
ATOM   3058  N   PRO A 207      20.447  35.179  37.777  1.00  0.00           N
ATOM   3059  CD  PRO A 207      20.533  33.753  37.526  1.00  0.00           C
ATOM   3060  HD1 PRO A 207      21.541  33.352  37.625  1.00  0.00           H
ATOM   3061  HD2 PRO A 207      20.140  33.510  36.544  1.00  0.00           H
ATOM   3062  CG  PRO A 207      19.582  33.102  38.511  1.00  0.00           C
ATOM   3063  HG1 PRO A 207      20.094  33.041  39.470  1.00  0.00           H
ATOM   3064  HG2 PRO A 207      19.254  32.083  38.293  1.00  0.00           H
ATOM   3065  CB  PRO A 207      18.496  34.154  38.565  1.00  0.00           C
ATOM   3066  HB1 PRO A 207      17.941  33.982  39.492  1.00  0.00           H
ATOM   3067  HB2 PRO A 207      17.835  34.198  37.698  1.00  0.00           H
ATOM   3068  CA  PRO A 207      19.273  35.472  38.495  1.00  0.00           C
ATOM   3069  HA  PRO A 207      18.732  36.157  37.851  1.00  0.00           H
ATOM   3070  C   PRO A 207      19.551  36.239  39.827  1.00  0.00           C
ATOM   3071  O   PRO A 207      18.646  36.907  40.360  1.00  0.00           O
ATOM   3072  N   ASP A 208      20.732  36.052  40.472  1.00  0.00           N
ATOM   3073  H   ASP A 208      21.276  35.313  40.062  1.00  0.00           H
ATOM   3074  CA  ASP A 208      21.070  36.675  41.735  1.00  0.00           C
ATOM   3075  HA  ASP A 208      20.114  36.989  42.161  1.00  0.00           H
ATOM   3076  CB  ASP A 208      21.578  35.611  42.788  1.00  0.00           C
ATOM   3077  HB1 ASP A 208      21.363  36.074  43.752  1.00  0.00           H
ATOM   3078  HB2 ASP A 208      22.662  35.497  42.776  1.00  0.00           H
ATOM   3079  CG  ASP A 208      20.905  34.155  42.731  1.00  0.00           C
ATOM   3080  OD1 ASP A 208      19.759  34.068  43.240  1.00  0.00           O
ATOM   3081  OD2 ASP A 208      21.469  33.156  42.208  1.00  0.00           O
ATOM   3082  C   ASP A 208      21.965  37.932  41.732  1.00  0.00           C
ATOM   3083  O   ASP A 208      22.647  38.148  40.729  1.00  0.00           O
ATOM   3084  N   ASP A 209      21.963  38.755  42.770  1.00  0.00           N
ATOM   3085  H   ASP A 209      21.430  38.542  43.604  1.00  0.00           H
ATOM   3086  CA  ASP A 209      22.405  40.180  42.780  1.00  0.00           C
ATOM   3087  HA  ASP A 209      22.555  40.543  41.765  1.00  0.00           H
ATOM   3088  CB  ASP A 209      21.369  41.121  43.515  1.00  0.00           C
ATOM   3089  HB1 ASP A 209      20.370  41.069  43.061  1.00  0.00           H
ATOM   3090  HB2 ASP A 209      21.654  42.173  43.479  1.00  0.00           H
ATOM   3091  CG  ASP A 209      21.044  40.742  44.970  1.00  0.00           C
ATOM   3092  OD1 ASP A 209      20.770  41.730  45.687  1.00  0.00           O
ATOM   3093  OD2 ASP A 209      21.071  39.578  45.386  1.00  0.00           O
ATOM   3094  C   ASP A 209      23.790  40.331  43.442  1.00  0.00           C
ATOM   3095  O   ASP A 209      24.253  41.446  43.602  1.00  0.00           O
ATOM   3096  N   ALA A 210      24.506  39.291  43.685  1.00  0.00           N
ATOM   3097  H   ALA A 210      24.133  38.346  43.707  1.00  0.00           H
ATOM   3098  CA  ALA A 210      26.000  39.376  43.474  1.00  0.00           C
ATOM   3099  HA  ALA A 210      26.104  40.223  42.800  1.00  0.00           H
ATOM   3100  CB  ALA A 210      26.752  39.658  44.809  1.00  0.00           C
ATOM   3101  HB1 ALA A 210      26.279  40.515  45.277  1.00  0.00           H
ATOM   3102  HB2 ALA A 210      26.772  38.742  45.395  1.00  0.00           H
ATOM   3103  HB3 ALA A 210      27.757  39.949  44.527  1.00  0.00           H
ATOM   3104  C   ALA A 210      26.618  38.146  42.750  1.00  0.00           C
ATOM   3105  O   ALA A 210      27.749  37.756  43.177  1.00  0.00           O
ATOM   3106  N   ALA A 211      25.934  37.711  41.700  1.00  0.00           N
ATOM   3107  H   ALA A 211      25.037  38.083  41.392  1.00  0.00           H
ATOM   3108  CA  ALA A 211      26.411  36.471  41.032  1.00  0.00           C
ATOM   3109  HA  ALA A 211      26.604  35.754  41.825  1.00  0.00           H
ATOM   3110  CB  ALA A 211      25.220  35.941  40.310  1.00  0.00           C
ATOM   3111  HB1 ALA A 211      24.369  35.894  40.989  1.00  0.00           H
ATOM   3112  HB2 ALA A 211      24.855  36.688  39.601  1.00  0.00           H
ATOM   3113  HB3 ALA A 211      25.367  34.938  39.895  1.00  0.00           H
ATOM   3114  C   ALA A 211      27.583  36.593  40.054  1.00  0.00           C
ATOM   3115  O   ALA A 211      28.315  35.582  39.864  1.00  0.00           O
ATOM   3116  N   ALA A 212      27.953  37.738  39.587  1.00  0.00           N
ATOM   3117  H   ALA A 212      27.488  38.558  39.949  1.00  0.00           H
ATOM   3118  CA  ALA A 212      28.802  37.837  38.368  1.00  0.00           C
ATOM   3119  HA  ALA A 212      28.497  37.062  37.674  1.00  0.00           H
ATOM   3120  CB  ALA A 212      28.454  39.149  37.634  1.00  0.00           C
ATOM   3121  HB1 ALA A 212      28.853  39.986  38.202  1.00  0.00           H
ATOM   3122  HB2 ALA A 212      28.990  39.045  36.688  1.00  0.00           H
ATOM   3123  HB3 ALA A 212      27.373  39.304  37.623  1.00  0.00           H
ATOM   3124  C   ALA A 212      30.285  37.711  38.772  1.00  0.00           C
ATOM   3125  O   ALA A 212      31.220  38.013  38.039  1.00  0.00           O
ATOM   3126  N   ASP A 213      30.563  37.406  40.045  1.00  0.00           N
ATOM   3127  H   ASP A 213      29.762  37.206  40.635  1.00  0.00           H
ATOM   3128  CA  ASP A 213      31.855  37.272  40.719  1.00  0.00           C
ATOM   3129  HA  ASP A 213      32.425  38.162  40.436  1.00  0.00           H
ATOM   3130  CB  ASP A 213      31.546  37.107  42.181  1.00  0.00           C
ATOM   3131  HB1 ASP A 213      30.857  36.277  42.340  1.00  0.00           H
ATOM   3132  HB2 ASP A 213      31.067  38.041  42.469  1.00  0.00           H
ATOM   3133  CG  ASP A 213      32.721  37.041  43.212  1.00  0.00           C
ATOM   3134  OD1 ASP A 213      33.875  37.357  42.781  1.00  0.00           O
ATOM   3135  OD2 ASP A 213      32.416  36.685  44.360  1.00  0.00           O
ATOM   3136  C   ASP A 213      32.673  36.071  40.262  1.00  0.00           C
ATOM   3137  O   ASP A 213      32.917  35.143  41.066  1.00  0.00           O
ATOM   3138  N   CYS A 214      33.010  36.006  38.948  1.00  0.00           N
ATOM   3139  H   CYS A 214      32.787  36.802  38.367  1.00  0.00           H
ATOM   3140  CA  CYS A 214      33.613  34.875  38.264  1.00  0.00           C
ATOM   3141  HA  CYS A 214      34.066  34.230  39.023  1.00  0.00           H
ATOM   3142  CB  CYS A 214      32.444  34.156  37.618  1.00  0.00           C
ATOM   3143  HB1 CYS A 214      31.777  33.886  38.431  1.00  0.00           H
ATOM   3144  HB2 CYS A 214      32.784  33.213  37.193  1.00  0.00           H
ATOM   3145  SG  CYS A 214      31.657  35.089  36.311  1.00  0.00           S
ATOM   3146  HG  CYS A 214      32.750  35.713  35.888  1.00  0.00           H
ATOM   3147  C   CYS A 214      34.682  35.295  37.260  1.00  0.00           C
ATOM   3148  O   CYS A 214      34.667  36.431  36.738  1.00  0.00           O
ATOM   3149  N   LEU A 215      35.654  34.449  36.893  1.00  0.00           N
ATOM   3150  H   LEU A 215      35.570  33.487  37.180  1.00  0.00           H
ATOM   3151  CA  LEU A 215      36.691  34.649  35.882  1.00  0.00           C
ATOM   3152  HA  LEU A 215      36.160  35.201  35.108  1.00  0.00           H
ATOM   3153  CB  LEU A 215      37.753  35.460  36.516  1.00  0.00           C
ATOM   3154  HB1 LEU A 215      37.316  36.377  36.917  1.00  0.00           H
ATOM   3155  HB2 LEU A 215      38.389  35.779  35.688  1.00  0.00           H
ATOM   3156  CG  LEU A 215      38.669  34.782  37.576  1.00  0.00           C
ATOM   3157  HG  LEU A 215      38.912  33.767  37.250  1.00  0.00           H
ATOM   3158  CD1 LEU A 215      39.948  35.556  37.742  1.00  0.00           C
ATOM   3159 1HD1 LEU A 215      40.495  35.489  36.795  1.00  0.00           H
ATOM   3160 2HD1 LEU A 215      39.860  36.600  38.047  1.00  0.00           H
ATOM   3161 3HD1 LEU A 215      40.548  35.067  38.505  1.00  0.00           H
ATOM   3162  CD2 LEU A 215      38.011  34.897  38.958  1.00  0.00           C
ATOM   3163 1HD2 LEU A 215      38.734  34.688  39.750  1.00  0.00           H
ATOM   3164 2HD2 LEU A 215      37.581  35.895  39.080  1.00  0.00           H
ATOM   3165 3HD2 LEU A 215      37.329  34.051  39.032  1.00  0.00           H
ATOM   3166  C   LEU A 215      37.227  33.374  35.276  1.00  0.00           C
ATOM   3167  O   LEU A 215      37.546  32.367  35.924  1.00  0.00           O
ATOM   3168  N   PHE A 216      37.595  33.469  33.998  1.00  0.00           N
ATOM   3169  H   PHE A 216      37.307  34.330  33.559  1.00  0.00           H
ATOM   3170  CA  PHE A 216      38.048  32.381  33.085  1.00  0.00           C
ATOM   3171  HA  PHE A 216      37.533  31.454  33.346  1.00  0.00           H
ATOM   3172  CB  PHE A 216      37.668  32.730  31.681  1.00  0.00           C
ATOM   3173  HB1 PHE A 216      38.153  33.677  31.470  1.00  0.00           H
ATOM   3174  HB2 PHE A 216      36.583  32.829  31.573  1.00  0.00           H
ATOM   3175  CG  PHE A 216      38.259  31.784  30.631  1.00  0.00           C
ATOM   3176  CD1 PHE A 216      37.581  30.607  30.255  1.00  0.00           C
ATOM   3177  HD1 PHE A 216      36.791  30.133  30.810  1.00  0.00           H
ATOM   3178  CE1 PHE A 216      38.033  29.802  29.135  1.00  0.00           C
ATOM   3179  HE1 PHE A 216      37.475  28.908  28.894  1.00  0.00           H
ATOM   3180  CZ  PHE A 216      39.122  30.280  28.433  1.00  0.00           C
ATOM   3181  HZ  PHE A 216      39.569  29.738  27.617  1.00  0.00           H
ATOM   3182  CE2 PHE A 216      39.738  31.527  28.803  1.00  0.00           C
ATOM   3183  HE2 PHE A 216      40.535  31.924  28.192  1.00  0.00           H
ATOM   3184  CD2 PHE A 216      39.376  32.205  29.958  1.00  0.00           C
ATOM   3185  HD2 PHE A 216      39.821  33.132  30.266  1.00  0.00           H
ATOM   3186  C   PHE A 216      39.594  32.143  33.194  1.00  0.00           C
ATOM   3187  O   PHE A 216      40.330  33.107  33.340  1.00  0.00           O
ATOM   3188  N   LEU A 217      40.049  30.890  33.100  1.00  0.00           N
ATOM   3189  H   LEU A 217      39.494  30.051  32.942  1.00  0.00           H
ATOM   3190  CA  LEU A 217      41.426  30.463  33.277  1.00  0.00           C
ATOM   3191  HA  LEU A 217      42.067  31.328  33.119  1.00  0.00           H
ATOM   3192  CB  LEU A 217      41.578  30.047  34.784  1.00  0.00           C
ATOM   3193  HB1 LEU A 217      40.884  29.243  35.042  1.00  0.00           H
ATOM   3194  HB2 LEU A 217      41.217  30.928  35.317  1.00  0.00           H
ATOM   3195  CG  LEU A 217      43.027  29.707  35.303  1.00  0.00           C
ATOM   3196  HG  LEU A 217      43.671  30.545  35.018  1.00  0.00           H
ATOM   3197  CD1 LEU A 217      43.193  29.660  36.785  1.00  0.00           C
ATOM   3198 1HD1 LEU A 217      42.871  28.719  37.236  1.00  0.00           H
ATOM   3199 2HD1 LEU A 217      44.261  29.673  36.996  1.00  0.00           H
ATOM   3200 3HD1 LEU A 217      42.699  30.552  37.195  1.00  0.00           H
ATOM   3201  CD2 LEU A 217      43.634  28.513  34.614  1.00  0.00           C
ATOM   3202 1HD2 LEU A 217      44.468  28.193  35.234  1.00  0.00           H
ATOM   3203 2HD2 LEU A 217      43.005  27.643  34.453  1.00  0.00           H
ATOM   3204 3HD2 LEU A 217      43.979  28.833  33.620  1.00  0.00           H
ATOM   3205  C   LEU A 217      41.728  29.431  32.199  1.00  0.00           C
ATOM   3206  O   LEU A 217      41.322  28.258  32.257  1.00  0.00           O
ATOM   3207  N   ARG A 218      42.672  29.808  31.314  1.00  0.00           N
ATOM   3208  H   ARG A 218      42.841  30.794  31.193  1.00  0.00           H
ATOM   3209  CA  ARG A 218      43.422  28.909  30.433  1.00  0.00           C
ATOM   3210  HA  ARG A 218      42.757  28.152  30.029  1.00  0.00           H
ATOM   3211  CB  ARG A 218      43.937  29.681  29.214  1.00  0.00           C
ATOM   3212  HB1 ARG A 218      44.427  30.587  29.542  1.00  0.00           H
ATOM   3213  HB2 ARG A 218      43.112  30.083  28.619  1.00  0.00           H
ATOM   3214  CG  ARG A 218      44.898  28.977  28.191  1.00  0.00           C
ATOM   3215  HG1 ARG A 218      45.771  28.600  28.713  1.00  0.00           H
ATOM   3216  HG2 ARG A 218      45.312  29.674  27.467  1.00  0.00           H
ATOM   3217  CD  ARG A 218      44.239  27.750  27.490  1.00  0.00           C
ATOM   3218  HD1 ARG A 218      44.158  27.049  28.322  1.00  0.00           H
ATOM   3219  HD2 ARG A 218      44.928  27.300  26.768  1.00  0.00           H
ATOM   3220  NE  ARG A 218      42.947  28.076  26.937  1.00  0.00           N
ATOM   3221  HE  ARG A 218      42.774  29.067  26.893  1.00  0.00           H
ATOM   3222  CZ  ARG A 218      42.083  27.329  26.187  1.00  0.00           C
ATOM   3223  NH1 ARG A 218      41.177  27.956  25.468  1.00  0.00           N
ATOM   3224 1HH1 ARG A 218      41.146  28.944  25.277  1.00  0.00           H
ATOM   3225 2HH1 ARG A 218      40.552  27.321  24.996  1.00  0.00           H
ATOM   3226  NH2 ARG A 218      42.056  26.027  26.157  1.00  0.00           N
ATOM   3227 1HH2 ARG A 218      42.764  25.508  26.654  1.00  0.00           H
ATOM   3228 2HH2 ARG A 218      41.431  25.601  25.487  1.00  0.00           H
ATOM   3229  C   ARG A 218      44.554  28.250  31.158  1.00  0.00           C
ATOM   3230  O   ARG A 218      45.487  29.002  31.502  1.00  0.00           O
ATOM   3231  N   PRO A 219      44.639  26.927  31.386  1.00  0.00           N
ATOM   3232  CD  PRO A 219      43.627  25.969  31.045  1.00  0.00           C
ATOM   3233  HD1 PRO A 219      43.624  26.081  29.965  1.00  0.00           H
ATOM   3234  HD2 PRO A 219      42.695  26.288  31.518  1.00  0.00           H
ATOM   3235  CG  PRO A 219      44.191  24.573  31.489  1.00  0.00           C
ATOM   3236  HG1 PRO A 219      44.742  24.086  30.681  1.00  0.00           H
ATOM   3237  HG2 PRO A 219      43.428  23.876  31.845  1.00  0.00           H
ATOM   3238  CB  PRO A 219      45.120  24.985  32.614  1.00  0.00           C
ATOM   3239  HB1 PRO A 219      46.002  24.348  32.683  1.00  0.00           H
ATOM   3240  HB2 PRO A 219      44.577  24.957  33.564  1.00  0.00           H
ATOM   3241  CA  PRO A 219      45.662  26.335  32.241  1.00  0.00           C
ATOM   3242  HA  PRO A 219      45.732  26.874  33.177  1.00  0.00           H
ATOM   3243  C   PRO A 219      47.073  26.437  31.622  1.00  0.00           C
ATOM   3244  O   PRO A 219      47.293  26.254  30.429  1.00  0.00           O
ATOM   3245  N   GLY A 220      48.083  26.505  32.521  1.00  0.00           N
ATOM   3246  H   GLY A 220      47.809  26.652  33.483  1.00  0.00           H
ATOM   3247  CA  GLY A 220      49.495  26.390  32.185  1.00  0.00           C
ATOM   3248  HA1 GLY A 220      50.095  26.437  33.094  1.00  0.00           H
ATOM   3249  HA2 GLY A 220      49.859  27.165  31.517  1.00  0.00           H
ATOM   3250  C   GLY A 220      50.025  25.096  31.579  1.00  0.00           C
ATOM   3251  O   GLY A 220      51.039  25.179  30.857  1.00  0.00           O
ATOM   3252  N   LEU A 221      49.362  23.929  31.818  1.00  0.00           N
ATOM   3253  H   LEU A 221      48.583  24.016  32.455  1.00  0.00           H
ATOM   3254  CA  LEU A 221      49.650  22.580  31.259  1.00  0.00           C
ATOM   3255  HA  LEU A 221      50.709  22.586  30.997  1.00  0.00           H
ATOM   3256  CB  LEU A 221      49.405  21.454  32.287  1.00  0.00           C
ATOM   3257  HB1 LEU A 221      49.567  20.515  31.757  1.00  0.00           H
ATOM   3258  HB2 LEU A 221      48.367  21.404  32.635  1.00  0.00           H
ATOM   3259  CG  LEU A 221      50.397  21.611  33.461  1.00  0.00           C
ATOM   3260  HG  LEU A 221      50.309  22.619  33.873  1.00  0.00           H
ATOM   3261  CD1 LEU A 221      49.991  20.615  34.512  1.00  0.00           C
ATOM   3262 1HD1 LEU A 221      48.926  20.722  34.722  1.00  0.00           H
ATOM   3263 2HD1 LEU A 221      50.189  19.638  34.081  1.00  0.00           H
ATOM   3264 3HD1 LEU A 221      50.517  20.870  35.432  1.00  0.00           H
ATOM   3265  CD2 LEU A 221      51.782  21.333  33.024  1.00  0.00           C
ATOM   3266 1HD2 LEU A 221      52.316  20.887  33.866  1.00  0.00           H
ATOM   3267 2HD2 LEU A 221      51.648  20.570  32.260  1.00  0.00           H
ATOM   3268 3HD2 LEU A 221      52.288  22.216  32.645  1.00  0.00           H
ATOM   3269  C   LEU A 221      48.819  22.374  29.996  1.00  0.00           C
ATOM   3270  O   LEU A 221      47.621  22.590  29.931  1.00  0.00           O
ATOM   3271  N   PRO A 222      49.402  21.825  28.906  1.00  0.00           N
ATOM   3272  CD  PRO A 222      50.804  21.336  28.780  1.00  0.00           C
ATOM   3273  HD1 PRO A 222      51.147  20.661  29.572  1.00  0.00           H
ATOM   3274  HD2 PRO A 222      51.401  22.247  28.693  1.00  0.00           H
ATOM   3275  CG  PRO A 222      50.901  20.630  27.410  1.00  0.00           C
ATOM   3276  HG1 PRO A 222      50.797  19.554  27.574  1.00  0.00           H
ATOM   3277  HG2 PRO A 222      51.855  20.738  26.887  1.00  0.00           H
ATOM   3278  CB  PRO A 222      49.773  21.179  26.582  1.00  0.00           C
ATOM   3279  HB1 PRO A 222      49.360  20.375  25.964  1.00  0.00           H
ATOM   3280  HB2 PRO A 222      50.063  22.073  26.033  1.00  0.00           H
ATOM   3281  CA  PRO A 222      48.660  21.573  27.627  1.00  0.00           C
ATOM   3282  HA  PRO A 222      48.192  22.511  27.320  1.00  0.00           H
ATOM   3283  C   PRO A 222      47.611  20.465  27.695  1.00  0.00           C
ATOM   3284  O   PRO A 222      47.705  19.579  28.504  1.00  0.00           O
ATOM   3285  N   GLY A 223      46.561  20.476  26.930  1.00  0.00           N
ATOM   3286  H   GLY A 223      46.451  21.303  26.357  1.00  0.00           H
ATOM   3287  CA  GLY A 223      45.541  19.391  26.755  1.00  0.00           C
ATOM   3288  HA1 GLY A 223      45.959  18.415  26.548  1.00  0.00           H
ATOM   3289  HA2 GLY A 223      44.994  19.641  25.849  1.00  0.00           H
ATOM   3290  C   GLY A 223      44.462  19.322  27.870  1.00  0.00           C
ATOM   3291  O   GLY A 223      43.319  18.852  27.682  1.00  0.00           O
ATOM   3292  N   VAL A 224      44.825  19.770  29.109  1.00  0.00           N
ATOM   3293  H   VAL A 224      45.764  20.126  29.202  1.00  0.00           H
ATOM   3294  CA  VAL A 224      43.829  20.081  30.173  1.00  0.00           C
ATOM   3295  HA  VAL A 224      43.482  19.075  30.401  1.00  0.00           H
ATOM   3296  CB  VAL A 224      44.671  20.511  31.422  1.00  0.00           C
ATOM   3297  HB  VAL A 224      45.191  21.449  31.217  1.00  0.00           H
ATOM   3298  CG1 VAL A 224      43.698  20.623  32.633  1.00  0.00           C
ATOM   3299 1HG1 VAL A 224      42.937  21.404  32.576  1.00  0.00           H
ATOM   3300 2HG1 VAL A 224      43.203  19.662  32.675  1.00  0.00           H
ATOM   3301 3HG1 VAL A 224      44.288  20.819  33.531  1.00  0.00           H
ATOM   3302  CG2 VAL A 224      45.835  19.485  31.760  1.00  0.00           C
ATOM   3303 1HG2 VAL A 224      46.576  19.443  30.953  1.00  0.00           H
ATOM   3304 2HG2 VAL A 224      46.337  19.675  32.704  1.00  0.00           H
ATOM   3305 3HG2 VAL A 224      45.294  18.574  31.979  1.00  0.00           H
ATOM   3306  C   VAL A 224      42.688  21.044  29.737  1.00  0.00           C
ATOM   3307  O   VAL A 224      43.046  22.082  29.110  1.00  0.00           O
ATOM   3308  N   PRO A 225      41.422  20.653  29.856  1.00  0.00           N
ATOM   3309  CD  PRO A 225      40.929  19.379  30.388  1.00  0.00           C
ATOM   3310  HD1 PRO A 225      40.951  19.438  31.476  1.00  0.00           H
ATOM   3311  HD2 PRO A 225      41.525  18.524  30.057  1.00  0.00           H
ATOM   3312  CG  PRO A 225      39.504  19.276  29.882  1.00  0.00           C
ATOM   3313  HG1 PRO A 225      38.784  18.732  30.494  1.00  0.00           H
ATOM   3314  HG2 PRO A 225      39.462  18.760  28.922  1.00  0.00           H
ATOM   3315  CB  PRO A 225      39.019  20.729  29.603  1.00  0.00           C
ATOM   3316  HB1 PRO A 225      38.552  21.165  30.486  1.00  0.00           H
ATOM   3317  HB2 PRO A 225      38.417  20.806  28.697  1.00  0.00           H
ATOM   3318  CA  PRO A 225      40.314  21.501  29.358  1.00  0.00           C
ATOM   3319  HA  PRO A 225      40.430  21.695  28.292  1.00  0.00           H
ATOM   3320  C   PRO A 225      40.403  22.838  30.121  1.00  0.00           C
ATOM   3321  O   PRO A 225      40.828  22.809  31.280  1.00  0.00           O
ATOM   3322  N   PRO A 226      39.910  23.950  29.590  1.00  0.00           N
ATOM   3323  CD  PRO A 226      39.387  24.122  28.233  1.00  0.00           C
ATOM   3324  HD1 PRO A 226      38.598  23.398  28.038  1.00  0.00           H
ATOM   3325  HD2 PRO A 226      40.245  24.116  27.561  1.00  0.00           H
ATOM   3326  CG  PRO A 226      38.862  25.542  28.147  1.00  0.00           C
ATOM   3327  HG1 PRO A 226      37.813  25.513  28.438  1.00  0.00           H
ATOM   3328  HG2 PRO A 226      38.920  25.941  27.135  1.00  0.00           H
ATOM   3329  CB  PRO A 226      39.676  26.337  29.223  1.00  0.00           C
ATOM   3330  HB1 PRO A 226      39.034  27.056  29.744  1.00  0.00           H
ATOM   3331  HB2 PRO A 226      40.578  26.700  28.744  1.00  0.00           H
ATOM   3332  CA  PRO A 226      40.024  25.254  30.262  1.00  0.00           C
ATOM   3333  HA  PRO A 226      41.037  25.394  30.635  1.00  0.00           H
ATOM   3334  C   PRO A 226      39.096  25.336  31.535  1.00  0.00           C
ATOM   3335  O   PRO A 226      38.282  24.419  31.772  1.00  0.00           O
ATOM   3336  N   PHE A 227      39.172  26.417  32.321  1.00  0.00           N
ATOM   3337  H   PHE A 227      39.932  27.037  32.052  1.00  0.00           H
ATOM   3338  CA  PHE A 227      38.455  26.462  33.616  1.00  0.00           C
ATOM   3339  HA  PHE A 227      37.726  25.660  33.676  1.00  0.00           H
ATOM   3340  CB  PHE A 227      39.473  26.269  34.763  1.00  0.00           C
ATOM   3341  HB1 PHE A 227      39.036  26.626  35.697  1.00  0.00           H
ATOM   3342  HB2 PHE A 227      40.289  26.935  34.505  1.00  0.00           H
ATOM   3343  CG  PHE A 227      40.111  24.852  34.950  1.00  0.00           C
ATOM   3344  CD1 PHE A 227      39.289  23.793  35.468  1.00  0.00           C
ATOM   3345  HD1 PHE A 227      38.249  24.018  35.666  1.00  0.00           H
ATOM   3346  CE1 PHE A 227      39.877  22.582  35.743  1.00  0.00           C
ATOM   3347  HE1 PHE A 227      39.255  21.761  36.069  1.00  0.00           H
ATOM   3348  CZ  PHE A 227      41.171  22.274  35.481  1.00  0.00           C
ATOM   3349  HZ  PHE A 227      41.528  21.254  35.561  1.00  0.00           H
ATOM   3350  CE2 PHE A 227      41.977  23.297  34.986  1.00  0.00           C
ATOM   3351  HE2 PHE A 227      43.018  23.103  34.780  1.00  0.00           H
ATOM   3352  CD2 PHE A 227      41.454  24.562  34.686  1.00  0.00           C
ATOM   3353  HD2 PHE A 227      42.145  25.334  34.394  1.00  0.00           H
ATOM   3354  C   PHE A 227      37.826  27.841  33.847  1.00  0.00           C
ATOM   3355  O   PHE A 227      38.130  28.865  33.273  1.00  0.00           O
ATOM   3356  N   LEU A 228      36.807  27.806  34.689  1.00  0.00           N
ATOM   3357  H   LEU A 228      36.659  26.887  35.098  1.00  0.00           H
ATOM   3358  CA  LEU A 228      36.148  28.988  35.239  1.00  0.00           C
ATOM   3359  HA  LEU A 228      36.700  29.848  34.879  1.00  0.00           H
ATOM   3360  CB  LEU A 228      34.696  29.035  34.666  1.00  0.00           C
ATOM   3361  HB1 LEU A 228      34.129  28.192  35.075  1.00  0.00           H
ATOM   3362  HB2 LEU A 228      34.832  29.036  33.591  1.00  0.00           H
ATOM   3363  CG  LEU A 228      33.780  30.284  34.856  1.00  0.00           C
ATOM   3364  HG  LEU A 228      33.244  30.202  35.800  1.00  0.00           H
ATOM   3365  CD1 LEU A 228      34.456  31.639  34.724  1.00  0.00           C
ATOM   3366 1HD1 LEU A 228      33.794  32.492  34.845  1.00  0.00           H
ATOM   3367 2HD1 LEU A 228      35.149  31.658  35.574  1.00  0.00           H
ATOM   3368 3HD1 LEU A 228      35.066  31.796  33.838  1.00  0.00           H
ATOM   3369  CD2 LEU A 228      32.707  30.134  33.813  1.00  0.00           C
ATOM   3370 1HD2 LEU A 228      32.271  29.139  33.945  1.00  0.00           H
ATOM   3371 2HD2 LEU A 228      31.968  30.925  33.911  1.00  0.00           H
ATOM   3372 3HD2 LEU A 228      33.174  30.339  32.854  1.00  0.00           H
ATOM   3373  C   LEU A 228      36.148  28.917  36.799  1.00  0.00           C
ATOM   3374  O   LEU A 228      35.490  28.052  37.325  1.00  0.00           O
ATOM   3375  N   LEU A 229      36.799  29.863  37.424  1.00  0.00           N
ATOM   3376  H   LEU A 229      37.201  30.601  36.869  1.00  0.00           H
ATOM   3377  CA  LEU A 229      36.640  29.997  38.849  1.00  0.00           C
ATOM   3378  HA  LEU A 229      36.662  29.002  39.282  1.00  0.00           H
ATOM   3379  CB  LEU A 229      37.865  30.711  39.465  1.00  0.00           C
ATOM   3380  HB1 LEU A 229      37.793  30.806  40.542  1.00  0.00           H
ATOM   3381  HB2 LEU A 229      37.819  31.747  39.110  1.00  0.00           H
ATOM   3382  CG  LEU A 229      39.188  30.137  39.005  1.00  0.00           C
ATOM   3383  HG  LEU A 229      39.333  30.354  37.945  1.00  0.00           H
ATOM   3384  CD1 LEU A 229      40.357  30.820  39.759  1.00  0.00           C
ATOM   3385 1HD1 LEU A 229      40.363  31.890  39.549  1.00  0.00           H
ATOM   3386 2HD1 LEU A 229      40.325  30.686  40.840  1.00  0.00           H
ATOM   3387 3HD1 LEU A 229      41.380  30.566  39.485  1.00  0.00           H
ATOM   3388  CD2 LEU A 229      39.309  28.663  39.335  1.00  0.00           C
ATOM   3389 1HD2 LEU A 229      38.906  28.400  40.315  1.00  0.00           H
ATOM   3390 2HD2 LEU A 229      38.993  28.021  38.510  1.00  0.00           H
ATOM   3391 3HD2 LEU A 229      40.348  28.370  39.486  1.00  0.00           H
ATOM   3392  C   LEU A 229      35.342  30.764  39.126  1.00  0.00           C
ATOM   3393  O   LEU A 229      35.127  31.804  38.466  1.00  0.00           O
ATOM   3394  N   HIS A 230      34.435  30.306  40.040  1.00  0.00           N
ATOM   3395  H   HIS A 230      34.666  29.384  40.391  1.00  0.00           H
ATOM   3396  CA  HIS A 230      33.166  30.976  40.453  1.00  0.00           C
ATOM   3397  HA  HIS A 230      33.243  32.037  40.241  1.00  0.00           H
ATOM   3398  CB  HIS A 230      32.010  30.409  39.553  1.00  0.00           C
ATOM   3399  HB1 HIS A 230      32.034  30.691  38.503  1.00  0.00           H
ATOM   3400  HB2 HIS A 230      31.059  30.832  39.883  1.00  0.00           H
ATOM   3401  CG  HIS A 230      31.729  28.966  39.693  1.00  0.00           C
ATOM   3402  ND1 HIS A 230      30.887  28.501  40.626  1.00  0.00           N
ATOM   3403  HD1 HIS A 230      30.396  29.060  41.301  1.00  0.00           H
ATOM   3404  CE1 HIS A 230      30.776  27.197  40.492  1.00  0.00           C
ATOM   3405  HE1 HIS A 230      30.141  26.589  41.117  1.00  0.00           H
ATOM   3406  NE2 HIS A 230      31.791  26.715  39.673  1.00  0.00           N
ATOM   3407  CD2 HIS A 230      32.379  27.880  39.161  1.00  0.00           C
ATOM   3408  HD2 HIS A 230      33.177  27.877  38.422  1.00  0.00           H
ATOM   3409  C   HIS A 230      32.909  30.882  41.981  1.00  0.00           C
ATOM   3410  O   HIS A 230      33.821  30.484  42.749  1.00  0.00           O
ATOM   3411  N   ARG A 231      31.652  31.168  42.447  1.00  0.00           N
ATOM   3412  H   ARG A 231      31.016  31.619  41.801  1.00  0.00           H
ATOM   3413  CA  ARG A 231      31.248  31.058  43.876  1.00  0.00           C
ATOM   3414  HA  ARG A 231      32.098  30.870  44.527  1.00  0.00           H
ATOM   3415  CB  ARG A 231      30.566  32.311  44.467  1.00  0.00           C
ATOM   3416  HB1 ARG A 231      30.407  32.066  45.522  1.00  0.00           H
ATOM   3417  HB2 ARG A 231      29.624  32.542  43.967  1.00  0.00           H
ATOM   3418  CG  ARG A 231      31.305  33.636  44.291  1.00  0.00           C
ATOM   3419  HG1 ARG A 231      30.719  34.498  44.615  1.00  0.00           H
ATOM   3420  HG2 ARG A 231      31.483  33.813  43.231  1.00  0.00           H
ATOM   3421  CD  ARG A 231      32.718  33.586  45.051  1.00  0.00           C
ATOM   3422  HD1 ARG A 231      33.363  34.425  44.794  1.00  0.00           H
ATOM   3423  HD2 ARG A 231      33.382  32.757  44.787  1.00  0.00           H
ATOM   3424  NE  ARG A 231      32.579  33.447  46.533  1.00  0.00           N
ATOM   3425  HE  ARG A 231      32.573  32.532  46.971  1.00  0.00           H
ATOM   3426  CZ  ARG A 231      32.411  34.454  47.409  1.00  0.00           C
ATOM   3427  NH1 ARG A 231      32.238  35.700  46.974  1.00  0.00           N
ATOM   3428 1HH1 ARG A 231      32.168  35.928  45.993  1.00  0.00           H
ATOM   3429 2HH1 ARG A 231      31.915  36.448  47.567  1.00  0.00           H
ATOM   3430  NH2 ARG A 231      32.342  34.194  48.701  1.00  0.00           N
ATOM   3431 1HH2 ARG A 231      32.472  33.212  48.923  1.00  0.00           H
ATOM   3432 2HH2 ARG A 231      32.192  34.919  49.386  1.00  0.00           H
ATOM   3433  C   ARG A 231      30.319  29.817  44.035  1.00  0.00           C
ATOM   3434  O   ARG A 231      29.788  29.372  43.001  1.00  0.00           O
ATOM   3435  N   GLY A 232      30.069  29.304  45.279  1.00  0.00           N
ATOM   3436  H   GLY A 232      30.467  29.858  46.025  1.00  0.00           H
ATOM   3437  CA  GLY A 232      29.269  28.116  45.580  1.00  0.00           C
ATOM   3438  HA1 GLY A 232      29.439  27.715  46.576  1.00  0.00           H
ATOM   3439  HA2 GLY A 232      29.425  27.336  44.847  1.00  0.00           H
ATOM   3440  C   GLY A 232      27.762  28.273  45.544  1.00  0.00           C
ATOM   3441  O   GLY A 232      27.244  29.386  45.361  1.00  0.00           O
ATOM   3442  N   GLY A 233      27.076  27.186  45.533  1.00  0.00           N
ATOM   3443  H   GLY A 233      27.572  26.316  45.667  1.00  0.00           H
ATOM   3444  CA  GLY A 233      25.639  27.065  45.502  1.00  0.00           C
ATOM   3445  HA1 GLY A 233      25.511  25.984  45.646  1.00  0.00           H
ATOM   3446  HA2 GLY A 233      25.327  27.327  44.487  1.00  0.00           H
ATOM   3447  C   GLY A 233      24.795  27.812  46.604  1.00  0.00           C
ATOM   3448  O   GLY A 233      23.581  28.000  46.505  1.00  0.00           O
ATOM   3449  N   GLY A 234      25.503  28.252  47.688  1.00  0.00           N
ATOM   3450  H   GLY A 234      26.501  28.090  47.709  1.00  0.00           H
ATOM   3451  CA  GLY A 234      24.884  29.160  48.655  1.00  0.00           C
ATOM   3452  HA1 GLY A 234      25.166  28.769  49.640  1.00  0.00           H
ATOM   3453  HA2 GLY A 234      23.799  29.125  48.558  1.00  0.00           H
ATOM   3454  C   GLY A 234      25.228  30.625  48.470  1.00  0.00           C
ATOM   3455  O   GLY A 234      24.493  31.492  48.919  1.00  0.00           O
ATOM   3456  N   ASP A 235      26.361  30.917  47.807  1.00  0.00           N
ATOM   3457  H   ASP A 235      26.924  30.163  47.432  1.00  0.00           H
ATOM   3458  CA  ASP A 235      26.625  32.221  47.212  1.00  0.00           C
ATOM   3459  HA  ASP A 235      26.432  33.000  47.939  1.00  0.00           H
ATOM   3460  CB  ASP A 235      28.015  32.304  46.757  1.00  0.00           C
ATOM   3461  HB1 ASP A 235      28.130  33.352  46.502  1.00  0.00           H
ATOM   3462  HB2 ASP A 235      28.242  31.746  45.845  1.00  0.00           H
ATOM   3463  CG  ASP A 235      29.129  32.003  47.720  1.00  0.00           C
ATOM   3464  OD1 ASP A 235      29.610  32.907  48.438  1.00  0.00           O
ATOM   3465  OD2 ASP A 235      29.583  30.817  47.702  1.00  0.00           O
ATOM   3466  C   ASP A 235      25.702  32.574  46.020  1.00  0.00           C
ATOM   3467  O   ASP A 235      25.446  33.766  45.761  1.00  0.00           O
ATOM   3468  N   LEU A 236      25.215  31.598  45.290  1.00  0.00           N
ATOM   3469  H   LEU A 236      25.674  30.698  45.441  1.00  0.00           H
ATOM   3470  CA  LEU A 236      24.475  31.691  44.050  1.00  0.00           C
ATOM   3471  HA  LEU A 236      24.243  32.709  43.753  1.00  0.00           H
ATOM   3472  CB  LEU A 236      25.397  31.231  42.894  1.00  0.00           C
ATOM   3473  HB1 LEU A 236      24.920  31.396  41.924  1.00  0.00           H
ATOM   3474  HB2 LEU A 236      25.441  30.157  43.081  1.00  0.00           H
ATOM   3475  CG  LEU A 236      26.835  31.748  42.701  1.00  0.00           C
ATOM   3476  HG  LEU A 236      27.373  31.491  43.614  1.00  0.00           H
ATOM   3477  CD1 LEU A 236      27.457  31.140  41.469  1.00  0.00           C
ATOM   3478 1HD1 LEU A 236      26.949  31.578  40.599  1.00  0.00           H
ATOM   3479 2HD1 LEU A 236      28.460  31.563  41.367  1.00  0.00           H
ATOM   3480 3HD1 LEU A 236      27.435  30.057  41.517  1.00  0.00           H
ATOM   3481  CD2 LEU A 236      26.727  33.299  42.552  1.00  0.00           C
ATOM   3482 1HD2 LEU A 236      26.365  33.820  43.436  1.00  0.00           H
ATOM   3483 2HD2 LEU A 236      27.767  33.639  42.451  1.00  0.00           H
ATOM   3484 3HD2 LEU A 236      26.132  33.605  41.696  1.00  0.00           H
ATOM   3485  C   LEU A 236      23.175  30.870  44.098  1.00  0.00           C
ATOM   3486  O   LEU A 236      23.158  29.838  43.394  1.00  0.00           O
ATOM   3487  N   PRO A 237      22.108  31.227  44.824  1.00  0.00           N
ATOM   3488  CD  PRO A 237      21.949  32.496  45.564  1.00  0.00           C
ATOM   3489  HD1 PRO A 237      21.502  33.303  44.984  1.00  0.00           H
ATOM   3490  HD2 PRO A 237      22.875  32.840  46.019  1.00  0.00           H
ATOM   3491  CG  PRO A 237      20.992  32.175  46.695  1.00  0.00           C
ATOM   3492  HG1 PRO A 237      20.527  33.031  47.184  1.00  0.00           H
ATOM   3493  HG2 PRO A 237      21.376  31.540  47.485  1.00  0.00           H
ATOM   3494  CB  PRO A 237      19.985  31.252  45.992  1.00  0.00           C
ATOM   3495  HB1 PRO A 237      19.323  31.846  45.349  1.00  0.00           H
ATOM   3496  HB2 PRO A 237      19.396  30.644  46.671  1.00  0.00           H
ATOM   3497  CA  PRO A 237      20.937  30.414  45.179  1.00  0.00           C
ATOM   3498  HA  PRO A 237      21.231  29.513  45.704  1.00  0.00           H
ATOM   3499  C   PRO A 237      20.163  29.905  43.986  1.00  0.00           C
ATOM   3500  O   PRO A 237      19.375  28.942  44.054  1.00  0.00           O
ATOM   3501  N   ASN A 238      20.345  30.556  42.862  1.00  0.00           N
ATOM   3502  H   ASN A 238      20.893  31.411  42.871  1.00  0.00           H
ATOM   3503  CA  ASN A 238      19.780  30.285  41.555  1.00  0.00           C
ATOM   3504  HA  ASN A 238      19.459  29.241  41.542  1.00  0.00           H
ATOM   3505  CB  ASN A 238      18.644  31.274  41.266  1.00  0.00           C
ATOM   3506  HB1 ASN A 238      18.195  31.223  40.273  1.00  0.00           H
ATOM   3507  HB2 ASN A 238      19.141  32.237  41.266  1.00  0.00           H
ATOM   3508  CG  ASN A 238      17.537  31.270  42.266  1.00  0.00           C
ATOM   3509  OD1 ASN A 238      16.599  30.432  42.329  1.00  0.00           O
ATOM   3510  ND2 ASN A 238      17.770  32.098  43.265  1.00  0.00           N
ATOM   3511 1HD2 ASN A 238      18.536  32.753  43.144  1.00  0.00           H
ATOM   3512 2HD2 ASN A 238      17.085  32.194  43.998  1.00  0.00           H
ATOM   3513  C   ASN A 238      20.814  30.407  40.398  1.00  0.00           C
ATOM   3514  O   ASN A 238      20.607  29.861  39.368  1.00  0.00           O
ATOM   3515  N   SER A 239      21.945  31.097  40.580  1.00  0.00           N
ATOM   3516  H   SER A 239      22.065  31.699  41.378  1.00  0.00           H
ATOM   3517  CA  SER A 239      22.868  31.398  39.479  1.00  0.00           C
ATOM   3518  HA  SER A 239      22.313  31.514  38.549  1.00  0.00           H
ATOM   3519  CB  SER A 239      23.523  32.751  39.674  1.00  0.00           C
ATOM   3520  HB1 SER A 239      23.988  32.998  38.713  1.00  0.00           H
ATOM   3521  HB2 SER A 239      24.311  32.750  40.421  1.00  0.00           H
ATOM   3522  OG  SER A 239      22.564  33.756  39.951  1.00  0.00           O
ATOM   3523  HG  SER A 239      22.324  33.632  40.870  1.00  0.00           H
ATOM   3524  C   SER A 239      23.905  30.308  39.173  1.00  0.00           C
ATOM   3525  O   SER A 239      24.535  30.339  38.134  1.00  0.00           O
ATOM   3526  N   GLN A 240      24.161  29.338  40.041  1.00  0.00           N
ATOM   3527  H   GLN A 240      23.650  29.224  40.908  1.00  0.00           H
ATOM   3528  CA  GLN A 240      25.062  28.263  39.691  1.00  0.00           C
ATOM   3529  HA  GLN A 240      26.048  28.620  39.371  1.00  0.00           H
ATOM   3530  CB  GLN A 240      25.219  27.367  40.929  1.00  0.00           C
ATOM   3531  HB1 GLN A 240      24.252  26.929  41.179  1.00  0.00           H
ATOM   3532  HB2 GLN A 240      25.599  27.980  41.752  1.00  0.00           H
ATOM   3533  CG  GLN A 240      26.273  26.305  40.671  1.00  0.00           C
ATOM   3534  HG1 GLN A 240      27.118  26.637  40.068  1.00  0.00           H
ATOM   3535  HG2 GLN A 240      25.897  25.442  40.132  1.00  0.00           H
ATOM   3536  CD  GLN A 240      26.723  25.707  42.059  1.00  0.00           C
ATOM   3537  OE1 GLN A 240      27.906  25.673  42.388  1.00  0.00           O
ATOM   3538  NE2 GLN A 240      25.872  25.146  42.874  1.00  0.00           N
ATOM   3539 1HE2 GLN A 240      24.858  25.125  42.824  1.00  0.00           H
ATOM   3540 2HE2 GLN A 240      26.358  24.721  43.654  1.00  0.00           H
ATOM   3541  C   GLN A 240      24.462  27.367  38.602  1.00  0.00           C
ATOM   3542  O   GLN A 240      25.204  26.827  37.817  1.00  0.00           O
ATOM   3543  N   GLU A 241      23.126  27.231  38.666  1.00  0.00           N
ATOM   3544  H   GLU A 241      22.692  27.635  39.479  1.00  0.00           H
ATOM   3545  CA  GLU A 241      22.361  26.499  37.671  1.00  0.00           C
ATOM   3546  HA  GLU A 241      22.801  25.518  37.485  1.00  0.00           H
ATOM   3547  CB  GLU A 241      20.932  26.226  38.296  1.00  0.00           C
ATOM   3548  HB1 GLU A 241      20.424  27.190  38.358  1.00  0.00           H
ATOM   3549  HB2 GLU A 241      21.082  25.810  39.294  1.00  0.00           H
ATOM   3550  CG  GLU A 241      20.141  25.205  37.417  1.00  0.00           C
ATOM   3551  HG1 GLU A 241      20.747  24.358  37.092  1.00  0.00           H
ATOM   3552  HG2 GLU A 241      19.893  25.660  36.457  1.00  0.00           H
ATOM   3553  CD  GLU A 241      18.843  24.637  38.081  1.00  0.00           C
ATOM   3554  OE1 GLU A 241      18.061  25.376  38.635  1.00  0.00           O
ATOM   3555  OE2 GLU A 241      18.568  23.445  37.809  1.00  0.00           O
ATOM   3556  C   GLU A 241      22.346  27.257  36.297  1.00  0.00           C
ATOM   3557  O   GLU A 241      22.221  26.667  35.243  1.00  0.00           O
ATOM   3558  N   ALA A 242      22.504  28.592  36.477  1.00  0.00           N
ATOM   3559  H   ALA A 242      22.579  28.911  37.427  1.00  0.00           H
ATOM   3560  CA  ALA A 242      22.756  29.493  35.342  1.00  0.00           C
ATOM   3561  HA  ALA A 242      22.029  29.237  34.572  1.00  0.00           H
ATOM   3562  CB  ALA A 242      22.502  30.931  35.755  1.00  0.00           C
ATOM   3563  HB1 ALA A 242      23.347  31.372  36.274  1.00  0.00           H
ATOM   3564  HB2 ALA A 242      22.240  31.657  34.979  1.00  0.00           H
ATOM   3565  HB3 ALA A 242      21.641  30.979  36.425  1.00  0.00           H
ATOM   3566  C   ALA A 242      24.155  29.100  34.732  1.00  0.00           C
ATOM   3567  O   ALA A 242      24.268  28.875  33.566  1.00  0.00           O
ATOM   3568  N   LEU A 243      25.287  29.268  35.368  1.00  0.00           N
ATOM   3569  H   LEU A 243      25.143  29.566  36.321  1.00  0.00           H
ATOM   3570  CA  LEU A 243      26.607  29.094  34.747  1.00  0.00           C
ATOM   3571  HA  LEU A 243      26.687  29.742  33.875  1.00  0.00           H
ATOM   3572  CB  LEU A 243      27.608  29.505  35.841  1.00  0.00           C
ATOM   3573  HB1 LEU A 243      28.600  29.256  35.484  1.00  0.00           H
ATOM   3574  HB2 LEU A 243      27.425  28.907  36.731  1.00  0.00           H
ATOM   3575  CG  LEU A 243      27.548  30.982  36.238  1.00  0.00           C
ATOM   3576  HG  LEU A 243      26.515  31.286  36.405  1.00  0.00           H
ATOM   3577  CD1 LEU A 243      28.302  31.035  37.559  1.00  0.00           C
ATOM   3578 1HD1 LEU A 243      29.360  30.847  37.352  1.00  0.00           H
ATOM   3579 2HD1 LEU A 243      28.266  32.009  38.026  1.00  0.00           H
ATOM   3580 3HD1 LEU A 243      27.918  30.266  38.235  1.00  0.00           H
ATOM   3581  CD2 LEU A 243      28.245  31.828  35.257  1.00  0.00           C
ATOM   3582 1HD2 LEU A 243      27.676  31.813  34.325  1.00  0.00           H
ATOM   3583 2HD2 LEU A 243      28.312  32.834  35.671  1.00  0.00           H
ATOM   3584 3HD2 LEU A 243      29.218  31.392  35.019  1.00  0.00           H
ATOM   3585  C   LEU A 243      26.878  27.611  34.349  1.00  0.00           C
ATOM   3586  O   LEU A 243      27.798  27.364  33.555  1.00  0.00           O
ATOM   3587  N   GLN A 244      26.068  26.682  34.827  1.00  0.00           N
ATOM   3588  H   GLN A 244      25.286  26.974  35.388  1.00  0.00           H
ATOM   3589  CA  GLN A 244      26.052  25.292  34.268  1.00  0.00           C
ATOM   3590  HA  GLN A 244      27.054  24.865  34.191  1.00  0.00           H
ATOM   3591  CB  GLN A 244      25.207  24.423  35.206  1.00  0.00           C
ATOM   3592  HB1 GLN A 244      24.877  23.537  34.672  1.00  0.00           H
ATOM   3593  HB2 GLN A 244      24.314  25.013  35.429  1.00  0.00           H
ATOM   3594  CG  GLN A 244      26.085  23.936  36.368  1.00  0.00           C
ATOM   3595  HG1 GLN A 244      25.339  23.676  37.120  1.00  0.00           H
ATOM   3596  HG2 GLN A 244      26.545  24.824  36.811  1.00  0.00           H
ATOM   3597  CD  GLN A 244      26.974  22.725  36.156  1.00  0.00           C
ATOM   3598  OE1 GLN A 244      27.057  22.117  35.088  1.00  0.00           O
ATOM   3599  NE2 GLN A 244      27.774  22.450  37.159  1.00  0.00           N
ATOM   3600 1HE2 GLN A 244      27.512  22.830  38.064  1.00  0.00           H
ATOM   3601 2HE2 GLN A 244      28.445  21.717  36.984  1.00  0.00           H
ATOM   3602  C   GLN A 244      25.613  25.303  32.827  1.00  0.00           C
ATOM   3603  O   GLN A 244      25.888  24.345  32.101  1.00  0.00           O
ATOM   3604  N   LYS A 245      24.858  26.268  32.268  1.00  0.00           N
ATOM   3605  H   LYS A 245      24.729  27.115  32.786  1.00  0.00           H
ATOM   3606  CA  LYS A 245      24.626  26.344  30.774  1.00  0.00           C
ATOM   3607  HA  LYS A 245      24.279  25.376  30.414  1.00  0.00           H
ATOM   3608  CB  LYS A 245      23.509  27.303  30.401  1.00  0.00           C
ATOM   3609  HB1 LYS A 245      23.332  27.266  29.319  1.00  0.00           H
ATOM   3610  HB2 LYS A 245      23.771  28.313  30.700  1.00  0.00           H
ATOM   3611  CG  LYS A 245      22.144  27.002  31.010  1.00  0.00           C
ATOM   3612  HG1 LYS A 245      22.289  27.006  32.087  1.00  0.00           H
ATOM   3613  HG2 LYS A 245      21.807  26.050  30.613  1.00  0.00           H
ATOM   3614  CD  LYS A 245      21.153  27.991  30.439  1.00  0.00           C
ATOM   3615  HD1 LYS A 245      21.136  27.785  29.370  1.00  0.00           H
ATOM   3616  HD2 LYS A 245      21.488  29.007  30.650  1.00  0.00           H
ATOM   3617  CE  LYS A 245      19.769  27.829  31.059  1.00  0.00           C
ATOM   3618  HE1 LYS A 245      19.827  27.993  32.135  1.00  0.00           H
ATOM   3619  HE2 LYS A 245      19.402  26.815  30.941  1.00  0.00           H
ATOM   3620  NZ  LYS A 245      18.777  28.765  30.433  1.00  0.00           N
ATOM   3621  HZ1 LYS A 245      19.023  29.747  30.478  1.00  0.00           H
ATOM   3622  HZ2 LYS A 245      18.615  28.614  29.453  1.00  0.00           H
ATOM   3623  HZ3 LYS A 245      17.906  28.695  30.923  1.00  0.00           H
ATOM   3624  C   LYS A 245      25.898  26.674  29.977  1.00  0.00           C
ATOM   3625  O   LYS A 245      26.030  26.278  28.809  1.00  0.00           O
ATOM   3626  N   LEU A 246      26.975  27.140  30.642  1.00  0.00           N
ATOM   3627  H   LEU A 246      26.971  27.090  31.656  1.00  0.00           H
ATOM   3628  CA  LEU A 246      28.281  27.238  29.971  1.00  0.00           C
ATOM   3629  HA  LEU A 246      28.175  27.705  28.998  1.00  0.00           H
ATOM   3630  CB  LEU A 246      29.202  28.180  30.826  1.00  0.00           C
ATOM   3631  HB1 LEU A 246      30.162  28.256  30.318  1.00  0.00           H
ATOM   3632  HB2 LEU A 246      29.442  27.696  31.773  1.00  0.00           H
ATOM   3633  CG  LEU A 246      28.795  29.620  31.252  1.00  0.00           C
ATOM   3634  HG  LEU A 246      27.979  29.564  31.966  1.00  0.00           H
ATOM   3635  CD1 LEU A 246      30.044  30.218  32.005  1.00  0.00           C
ATOM   3636 1HD1 LEU A 246      30.000  31.261  32.323  1.00  0.00           H
ATOM   3637 2HD1 LEU A 246      30.194  29.557  32.855  1.00  0.00           H
ATOM   3638 3HD1 LEU A 246      30.850  30.192  31.266  1.00  0.00           H
ATOM   3639  CD2 LEU A 246      28.479  30.437  30.058  1.00  0.00           C
ATOM   3640 1HD2 LEU A 246      29.363  30.519  29.425  1.00  0.00           H
ATOM   3641 2HD2 LEU A 246      27.658  30.038  29.451  1.00  0.00           H
ATOM   3642 3HD2 LEU A 246      28.183  31.454  30.308  1.00  0.00           H
ATOM   3643  C   LEU A 246      28.846  25.845  29.728  1.00  0.00           C
ATOM   3644  O   LEU A 246      29.267  25.113  30.689  1.00  0.00           O
ATOM   3645  N   SER A 247      28.953  25.339  28.515  1.00  0.00           N
ATOM   3646  H   SER A 247      28.782  26.021  27.779  1.00  0.00           H
ATOM   3647  CA  SER A 247      29.024  23.915  28.208  1.00  0.00           C
ATOM   3648  HA  SER A 247      28.752  23.342  29.093  1.00  0.00           H
ATOM   3649  CB  SER A 247      27.918  23.546  27.159  1.00  0.00           C
ATOM   3650  HB1 SER A 247      28.007  22.547  26.732  1.00  0.00           H
ATOM   3651  HB2 SER A 247      27.974  24.286  26.362  1.00  0.00           H
ATOM   3652  OG  SER A 247      26.633  23.496  27.629  1.00  0.00           O
ATOM   3653  HG  SER A 247      26.249  24.367  27.774  1.00  0.00           H
ATOM   3654  C   SER A 247      30.443  23.420  27.769  1.00  0.00           C
ATOM   3655  O   SER A 247      30.622  22.180  27.877  1.00  0.00           O
ATOM   3656  N   ASP A 248      31.370  24.310  27.380  1.00  0.00           N
ATOM   3657  H   ASP A 248      31.068  25.277  27.405  1.00  0.00           H
ATOM   3658  CA  ASP A 248      32.752  24.007  27.086  1.00  0.00           C
ATOM   3659  HA  ASP A 248      32.794  22.931  27.230  1.00  0.00           H
ATOM   3660  CB  ASP A 248      33.177  24.171  25.619  1.00  0.00           C
ATOM   3661  HB1 ASP A 248      32.363  23.770  25.006  1.00  0.00           H
ATOM   3662  HB2 ASP A 248      34.153  23.745  25.395  1.00  0.00           H
ATOM   3663  CG  ASP A 248      33.166  25.682  25.157  1.00  0.00           C
ATOM   3664  OD1 ASP A 248      32.977  26.569  25.994  1.00  0.00           O
ATOM   3665  OD2 ASP A 248      33.398  25.963  23.964  1.00  0.00           O
ATOM   3666  C   ASP A 248      33.787  24.587  27.968  1.00  0.00           C
ATOM   3667  O   ASP A 248      34.950  24.724  27.543  1.00  0.00           O
ATOM   3668  N   VAL A 249      33.515  24.913  29.265  1.00  0.00           N
ATOM   3669  H   VAL A 249      32.625  24.679  29.690  1.00  0.00           H
ATOM   3670  CA  VAL A 249      34.590  25.258  30.267  1.00  0.00           C
ATOM   3671  HA  VAL A 249      35.515  24.829  29.860  1.00  0.00           H
ATOM   3672  CB  VAL A 249      34.545  26.763  30.435  1.00  0.00           C
ATOM   3673  HB  VAL A 249      34.280  27.287  29.510  1.00  0.00           H
ATOM   3674  CG1 VAL A 249      33.445  27.316  31.390  1.00  0.00           C
ATOM   3675 1HG1 VAL A 249      32.496  26.871  31.095  1.00  0.00           H
ATOM   3676 2HG1 VAL A 249      33.745  27.119  32.418  1.00  0.00           H
ATOM   3677 3HG1 VAL A 249      33.399  28.410  31.430  1.00  0.00           H
ATOM   3678  CG2 VAL A 249      35.874  27.278  30.983  1.00  0.00           C
ATOM   3679 1HG2 VAL A 249      36.697  27.064  30.312  1.00  0.00           H
ATOM   3680 2HG2 VAL A 249      35.713  28.330  31.219  1.00  0.00           H
ATOM   3681 3HG2 VAL A 249      36.099  26.767  31.924  1.00  0.00           H
ATOM   3682  C   VAL A 249      34.227  24.572  31.569  1.00  0.00           C
ATOM   3683  O   VAL A 249      33.065  24.399  31.897  1.00  0.00           O
ATOM   3684  N   THR A 250      35.289  24.043  32.208  1.00  0.00           N
ATOM   3685  H   THR A 250      36.185  24.149  31.744  1.00  0.00           H
ATOM   3686  CA  THR A 250      35.212  23.255  33.481  1.00  0.00           C
ATOM   3687  HA  THR A 250      34.340  22.611  33.408  1.00  0.00           H
ATOM   3688  CB  THR A 250      36.446  22.412  33.705  1.00  0.00           C
ATOM   3689  HB  THR A 250      37.286  23.089  33.615  1.00  0.00           H
ATOM   3690  CG2 THR A 250      36.526  21.685  34.991  1.00  0.00           C
ATOM   3691 1HG2 THR A 250      35.635  21.063  35.073  1.00  0.00           H
ATOM   3692 2HG2 THR A 250      37.440  21.089  35.007  1.00  0.00           H
ATOM   3693 3HG2 THR A 250      36.641  22.343  35.851  1.00  0.00           H
ATOM   3694  OG1 THR A 250      36.697  21.450  32.711  1.00  0.00           O
ATOM   3695  HG1 THR A 250      37.456  20.906  32.945  1.00  0.00           H
ATOM   3696  C   THR A 250      34.979  24.209  34.644  1.00  0.00           C
ATOM   3697  O   THR A 250      35.841  24.985  35.082  1.00  0.00           O
ATOM   3698  N   LEU A 251      33.723  24.257  35.153  1.00  0.00           N
ATOM   3699  H   LEU A 251      32.934  23.794  34.731  1.00  0.00           H
ATOM   3700  CA  LEU A 251      33.495  24.991  36.315  1.00  0.00           C
ATOM   3701  HA  LEU A 251      33.671  26.059  36.177  1.00  0.00           H
ATOM   3702  CB  LEU A 251      31.990  24.866  36.747  1.00  0.00           C
ATOM   3703  HB1 LEU A 251      32.081  25.072  37.814  1.00  0.00           H
ATOM   3704  HB2 LEU A 251      31.514  23.928  36.469  1.00  0.00           H
ATOM   3705  CG  LEU A 251      31.010  25.894  36.161  1.00  0.00           C
ATOM   3706  HG  LEU A 251      31.334  26.887  36.479  1.00  0.00           H
ATOM   3707  CD1 LEU A 251      30.775  25.781  34.609  1.00  0.00           C
ATOM   3708 1HD1 LEU A 251      29.972  26.483  34.386  1.00  0.00           H
ATOM   3709 2HD1 LEU A 251      31.704  26.084  34.131  1.00  0.00           H
ATOM   3710 3HD1 LEU A 251      30.542  24.735  34.388  1.00  0.00           H
ATOM   3711  CD2 LEU A 251      29.675  25.795  36.876  1.00  0.00           C
ATOM   3712 1HD2 LEU A 251      29.897  25.653  37.940  1.00  0.00           H
ATOM   3713 2HD2 LEU A 251      29.016  26.650  37.039  1.00  0.00           H
ATOM   3714 3HD2 LEU A 251      29.123  24.936  36.506  1.00  0.00           H
ATOM   3715  C   LEU A 251      34.303  24.507  37.565  1.00  0.00           C
ATOM   3716  O   LEU A 251      34.317  23.289  37.849  1.00  0.00           O
ATOM   3717  N   VAL A 252      34.814  25.495  38.286  1.00  0.00           N
ATOM   3718  H   VAL A 252      34.750  26.456  37.977  1.00  0.00           H
ATOM   3719  CA  VAL A 252      35.426  25.298  39.634  1.00  0.00           C
ATOM   3720  HA  VAL A 252      35.085  24.304  39.933  1.00  0.00           H
ATOM   3721  CB  VAL A 252      36.980  25.425  39.575  1.00  0.00           C
ATOM   3722  HB  VAL A 252      37.199  26.453  39.281  1.00  0.00           H
ATOM   3723  CG1 VAL A 252      37.596  25.007  40.894  1.00  0.00           C
ATOM   3724 1HG1 VAL A 252      37.279  23.981  41.086  1.00  0.00           H
ATOM   3725 2HG1 VAL A 252      38.676  25.053  40.970  1.00  0.00           H
ATOM   3726 3HG1 VAL A 252      37.150  25.640  41.658  1.00  0.00           H
ATOM   3727  CG2 VAL A 252      37.626  24.516  38.508  1.00  0.00           C
ATOM   3728 1HG2 VAL A 252      36.925  23.819  38.054  1.00  0.00           H
ATOM   3729 2HG2 VAL A 252      38.013  25.154  37.708  1.00  0.00           H
ATOM   3730 3HG2 VAL A 252      38.451  23.951  38.931  1.00  0.00           H
ATOM   3731  C   VAL A 252      34.918  26.341  40.593  1.00  0.00           C
ATOM   3732  O   VAL A 252      35.192  27.481  40.357  1.00  0.00           O
ATOM   3733  N   PRO A 253      34.506  25.883  41.827  1.00  0.00           N
ATOM   3734  CD  PRO A 253      34.106  24.528  42.301  1.00  0.00           C
ATOM   3735  HD1 PRO A 253      34.985  23.904  42.158  1.00  0.00           H
ATOM   3736  HD2 PRO A 253      33.228  24.179  41.767  1.00  0.00           H
ATOM   3737  CG  PRO A 253      33.632  24.772  43.757  1.00  0.00           C
ATOM   3738  HG1 PRO A 253      34.471  24.619  44.443  1.00  0.00           H
ATOM   3739  HG2 PRO A 253      32.969  24.007  44.168  1.00  0.00           H
ATOM   3740  CB  PRO A 253      33.218  26.273  43.870  1.00  0.00           C
ATOM   3741  HB1 PRO A 253      33.238  26.570  44.915  1.00  0.00           H
ATOM   3742  HB2 PRO A 253      32.243  26.463  43.422  1.00  0.00           H
ATOM   3743  CA  PRO A 253      34.238  26.876  42.948  1.00  0.00           C
ATOM   3744  HA  PRO A 253      33.802  27.825  42.625  1.00  0.00           H
ATOM   3745  C   PRO A 253      35.492  27.233  43.680  1.00  0.00           C
ATOM   3746  O   PRO A 253      36.463  26.415  43.977  1.00  0.00           O
ATOM   3747  N   VAL A 254      35.575  28.543  44.019  1.00  0.00           N
ATOM   3748  H   VAL A 254      35.010  29.209  43.512  1.00  0.00           H
ATOM   3749  CA  VAL A 254      36.794  29.021  44.685  1.00  0.00           C
ATOM   3750  HA  VAL A 254      37.616  28.613  44.098  1.00  0.00           H
ATOM   3751  CB  VAL A 254      36.834  30.588  44.650  1.00  0.00           C
ATOM   3752  HB  VAL A 254      36.301  30.885  43.742  1.00  0.00           H
ATOM   3753  CG1 VAL A 254      36.140  31.323  45.711  1.00  0.00           C
ATOM   3754 1HG1 VAL A 254      36.493  31.132  46.729  1.00  0.00           H
ATOM   3755 2HG1 VAL A 254      36.213  32.410  45.626  1.00  0.00           H
ATOM   3756 3HG1 VAL A 254      35.082  31.065  45.676  1.00  0.00           H
ATOM   3757  CG2 VAL A 254      38.289  31.029  44.508  1.00  0.00           C
ATOM   3758 1HG2 VAL A 254      38.646  30.816  43.502  1.00  0.00           H
ATOM   3759 2HG2 VAL A 254      38.299  32.117  44.503  1.00  0.00           H
ATOM   3760 3HG2 VAL A 254      38.906  30.547  45.270  1.00  0.00           H
ATOM   3761  C   VAL A 254      36.854  28.493  46.129  1.00  0.00           C
ATOM   3762  O   VAL A 254      35.796  28.441  46.817  1.00  0.00           O
ATOM   3763  N   SER A 255      38.062  28.039  46.533  1.00  0.00           N
ATOM   3764  H   SER A 255      38.777  28.050  45.824  1.00  0.00           H
ATOM   3765  CA  SER A 255      38.161  27.156  47.703  1.00  0.00           C
ATOM   3766  HA  SER A 255      37.438  26.336  47.622  1.00  0.00           H
ATOM   3767  CB  SER A 255      39.655  26.608  47.758  1.00  0.00           C
ATOM   3768  HB1 SER A 255      39.680  25.844  48.538  1.00  0.00           H
ATOM   3769  HB2 SER A 255      40.401  27.402  47.853  1.00  0.00           H
ATOM   3770  OG  SER A 255      39.850  25.869  46.498  1.00  0.00           O
ATOM   3771  HG  SER A 255      39.079  25.345  46.248  1.00  0.00           H
ATOM   3772  C   SER A 255      37.958  27.769  49.115  1.00  0.00           C
ATOM   3773  O   SER A 255      38.316  27.194  50.180  1.00  0.00           O
ATOM   3774  N   CYS A 256      37.567  29.044  49.192  1.00  0.00           N
ATOM   3775  H   CYS A 256      37.281  29.409  48.293  1.00  0.00           H
ATOM   3776  CA  CYS A 256      37.514  29.877  50.386  1.00  0.00           C
ATOM   3777  HA  CYS A 256      37.519  29.216  51.256  1.00  0.00           H
ATOM   3778  CB  CYS A 256      38.882  30.671  50.393  1.00  0.00           C
ATOM   3779  HB1 CYS A 256      39.672  29.922  50.398  1.00  0.00           H
ATOM   3780  HB2 CYS A 256      38.965  31.257  51.313  1.00  0.00           H
ATOM   3781  SG  CYS A 256      38.967  31.697  48.893  1.00  0.00           S
ATOM   3782  HG  CYS A 256      40.275  31.981  48.981  1.00  0.00           H
ATOM   3783  C   CYS A 256      36.293  30.817  50.598  1.00  0.00           C
ATOM   3784  O   CYS A 256      35.575  31.017  49.608  1.00  0.00           O
ATOM   3785  N   SER A 257      35.982  31.246  51.858  1.00  0.00           N
ATOM   3786  H   SER A 257      36.492  30.930  52.668  1.00  0.00           H
ATOM   3787  CA  SER A 257      34.797  32.015  52.180  1.00  0.00           C
ATOM   3788  HA  SER A 257      34.561  32.659  51.341  1.00  0.00           H
ATOM   3789  CB  SER A 257      33.608  31.001  52.343  1.00  0.00           C
ATOM   3790  HB1 SER A 257      33.278  30.720  51.345  1.00  0.00           H
ATOM   3791  HB2 SER A 257      32.754  31.406  52.889  1.00  0.00           H
ATOM   3792  OG  SER A 257      33.940  29.751  52.962  1.00  0.00           O
ATOM   3793  HG  SER A 257      34.519  29.234  52.395  1.00  0.00           H
ATOM   3794  C   SER A 257      34.771  32.952  53.328  1.00  0.00           C
ATOM   3795  O   SER A 257      34.217  34.028  53.261  1.00  0.00           O
ATOM   3796  N   GLU A 258      35.626  32.745  54.319  1.00  0.00           N
ATOM   3797  H   GLU A 258      36.251  31.951  54.382  1.00  0.00           H
ATOM   3798  CA  GLU A 258      35.753  33.560  55.543  1.00  0.00           C
ATOM   3799  HA  GLU A 258      34.770  33.696  55.996  1.00  0.00           H
ATOM   3800  CB  GLU A 258      36.730  32.850  56.488  1.00  0.00           C
ATOM   3801  HB1 GLU A 258      37.789  32.931  56.259  1.00  0.00           H
ATOM   3802  HB2 GLU A 258      36.505  31.780  56.487  1.00  0.00           H
ATOM   3803  CG  GLU A 258      36.634  33.281  57.980  1.00  0.00           C
ATOM   3804  HG1 GLU A 258      36.825  34.345  58.131  1.00  0.00           H
ATOM   3805  HG2 GLU A 258      37.425  32.696  58.447  1.00  0.00           H
ATOM   3806  CD  GLU A 258      35.257  32.954  58.668  1.00  0.00           C
ATOM   3807  OE1 GLU A 258      34.996  33.469  59.824  1.00  0.00           O
ATOM   3808  OE2 GLU A 258      34.309  32.340  58.051  1.00  0.00           O
ATOM   3809  C   GLU A 258      36.333  34.905  55.288  1.00  0.00           C
ATOM   3810  O   GLU A 258      36.051  35.842  55.972  1.00  0.00           O
ATOM   3811  N   LEU A 259      37.131  35.148  54.215  1.00  0.00           N
ATOM   3812  H   LEU A 259      37.431  34.336  53.689  1.00  0.00           H
ATOM   3813  CA  LEU A 259      37.636  36.476  53.815  1.00  0.00           C
ATOM   3814  HA  LEU A 259      37.958  37.087  54.669  1.00  0.00           H
ATOM   3815  CB  LEU A 259      38.973  36.272  53.067  1.00  0.00           C
ATOM   3816  HB1 LEU A 259      39.257  37.189  52.546  1.00  0.00           H
ATOM   3817  HB2 LEU A 259      38.811  35.516  52.303  1.00  0.00           H
ATOM   3818  CG  LEU A 259      40.107  35.838  53.962  1.00  0.00           C
ATOM   3819  HG  LEU A 259      39.799  34.982  54.566  1.00  0.00           H
ATOM   3820  CD1 LEU A 259      41.197  35.381  52.997  1.00  0.00           C
ATOM   3821 1HD1 LEU A 259      40.781  34.798  52.175  1.00  0.00           H
ATOM   3822 2HD1 LEU A 259      41.567  36.264  52.481  1.00  0.00           H
ATOM   3823 3HD1 LEU A 259      42.061  34.921  53.465  1.00  0.00           H
ATOM   3824  CD2 LEU A 259      40.551  36.949  54.944  1.00  0.00           C
ATOM   3825 1HD2 LEU A 259      41.311  36.696  55.686  1.00  0.00           H
ATOM   3826 2HD2 LEU A 259      40.948  37.803  54.407  1.00  0.00           H
ATOM   3827 3HD2 LEU A 259      39.694  37.345  55.490  1.00  0.00           H
ATOM   3828  C   LEU A 259      36.661  37.434  53.089  1.00  0.00           C
ATOM   3829  O   LEU A 259      36.916  38.639  53.049  1.00  0.00           O
ATOM   3830  N   GLU A 260      35.484  36.982  52.590  1.00  0.00           N
ATOM   3831  H   GLU A 260      35.174  36.022  52.660  1.00  0.00           H
ATOM   3832  CA  GLU A 260      34.462  37.954  52.134  1.00  0.00           C
ATOM   3833  HA  GLU A 260      34.940  38.568  51.368  1.00  0.00           H
ATOM   3834  CB  GLU A 260      33.282  37.247  51.474  1.00  0.00           C
ATOM   3835  HB1 GLU A 260      32.874  36.592  52.246  1.00  0.00           H
ATOM   3836  HB2 GLU A 260      33.563  36.524  50.713  1.00  0.00           H
ATOM   3837  CG  GLU A 260      32.155  38.057  50.942  1.00  0.00           C
ATOM   3838  HG1 GLU A 260      32.555  38.943  50.439  1.00  0.00           H
ATOM   3839  HG2 GLU A 260      31.598  38.383  51.818  1.00  0.00           H
ATOM   3840  CD  GLU A 260      31.198  37.266  49.985  1.00  0.00           C
ATOM   3841  OE1 GLU A 260      31.075  37.488  48.765  1.00  0.00           O
ATOM   3842  OE2 GLU A 260      30.810  36.144  50.388  1.00  0.00           O
ATOM   3843  C   GLU A 260      34.060  38.941  53.218  1.00  0.00           C
ATOM   3844  O   GLU A 260      33.580  40.100  52.905  1.00  0.00           O
ATOM   3845  N   LYS A 261      34.134  38.589  54.500  1.00  0.00           N
ATOM   3846  H   LYS A 261      34.444  37.649  54.693  1.00  0.00           H
ATOM   3847  CA  LYS A 261      33.620  39.329  55.624  1.00  0.00           C
ATOM   3848  HA  LYS A 261      32.546  39.467  55.514  1.00  0.00           H
ATOM   3849  CB  LYS A 261      33.726  38.585  56.952  1.00  0.00           C
ATOM   3850  HB1 LYS A 261      33.812  39.241  57.814  1.00  0.00           H
ATOM   3851  HB2 LYS A 261      34.679  38.051  56.958  1.00  0.00           H
ATOM   3852  CG  LYS A 261      32.597  37.553  57.064  1.00  0.00           C
ATOM   3853  HG1 LYS A 261      32.495  37.033  56.107  1.00  0.00           H
ATOM   3854  HG2 LYS A 261      31.650  37.995  57.365  1.00  0.00           H
ATOM   3855  CD  LYS A 261      33.000  36.553  58.196  1.00  0.00           C
ATOM   3856  HD1 LYS A 261      32.968  37.150  59.107  1.00  0.00           H
ATOM   3857  HD2 LYS A 261      34.039  36.298  57.993  1.00  0.00           H
ATOM   3858  CE  LYS A 261      32.127  35.380  58.359  1.00  0.00           C
ATOM   3859  HE1 LYS A 261      32.209  34.719  57.498  1.00  0.00           H
ATOM   3860  HE2 LYS A 261      31.115  35.776  58.394  1.00  0.00           H
ATOM   3861  NZ  LYS A 261      32.400  34.534  59.591  1.00  0.00           N
ATOM   3862  HZ1 LYS A 261      33.310  34.100  59.476  1.00  0.00           H
ATOM   3863  HZ2 LYS A 261      32.428  35.121  60.408  1.00  0.00           H
ATOM   3864  HZ3 LYS A 261      31.728  33.793  59.754  1.00  0.00           H
ATOM   3865  C   LYS A 261      34.253  40.664  55.736  1.00  0.00           C
ATOM   3866  O   LYS A 261      33.605  41.572  56.265  1.00  0.00           O
ATOM   3867  N   ALA A 262      35.510  40.869  55.332  1.00  0.00           N
ATOM   3868  H   ALA A 262      36.032  40.029  55.110  1.00  0.00           H
ATOM   3869  CA  ALA A 262      36.326  42.048  55.406  1.00  0.00           C
ATOM   3870  HA  ALA A 262      36.229  42.510  56.394  1.00  0.00           H
ATOM   3871  CB  ALA A 262      37.831  41.651  55.180  1.00  0.00           C
ATOM   3872  HB1 ALA A 262      38.110  41.102  56.085  1.00  0.00           H
ATOM   3873  HB2 ALA A 262      37.980  41.023  54.301  1.00  0.00           H
ATOM   3874  HB3 ALA A 262      38.515  42.492  55.234  1.00  0.00           H
ATOM   3875  C   ALA A 262      35.846  43.112  54.310  1.00  0.00           C
ATOM   3876  O   ALA A 262      36.503  44.109  54.211  1.00  0.00           O
ATOM   3877  N   GLY A 263      34.658  42.950  53.704  1.00  0.00           N
ATOM   3878  H   GLY A 263      34.208  42.076  53.925  1.00  0.00           H
ATOM   3879  CA  GLY A 263      33.937  43.906  52.904  1.00  0.00           C
ATOM   3880  HA1 GLY A 263      34.643  44.661  52.534  1.00  0.00           H
ATOM   3881  HA2 GLY A 263      33.225  44.441  53.525  1.00  0.00           H
ATOM   3882  C   GLY A 263      33.118  43.257  51.781  1.00  0.00           C
ATOM   3883  O   GLY A 263      31.962  43.059  51.805  1.00  0.00           O
ATOM   3884  N   ALA A 264      33.776  43.058  50.642  1.00  0.00           N
ATOM   3885  H   ALA A 264      34.762  43.251  50.632  1.00  0.00           H
ATOM   3886  CA  ALA A 264      33.299  42.322  49.479  1.00  0.00           C
ATOM   3887  HA  ALA A 264      32.356  41.858  49.758  1.00  0.00           H
ATOM   3888  CB  ALA A 264      33.038  43.304  48.370  1.00  0.00           C
ATOM   3889  HB1 ALA A 264      32.279  43.988  48.755  1.00  0.00           H
ATOM   3890  HB2 ALA A 264      33.971  43.826  48.161  1.00  0.00           H
ATOM   3891  HB3 ALA A 264      32.612  42.825  47.481  1.00  0.00           H
ATOM   3892  C   ALA A 264      34.321  41.234  49.131  1.00  0.00           C
ATOM   3893  O   ALA A 264      35.337  41.055  49.861  1.00  0.00           O
ATOM   3894  N   GLY A 265      34.051  40.406  48.141  1.00  0.00           N
ATOM   3895  H   GLY A 265      33.136  40.414  47.703  1.00  0.00           H
ATOM   3896  CA  GLY A 265      34.891  39.319  47.587  1.00  0.00           C
ATOM   3897  HA1 GLY A 265      34.600  38.448  48.185  1.00  0.00           H
ATOM   3898  HA2 GLY A 265      35.957  39.525  47.673  1.00  0.00           H
ATOM   3899  C   GLY A 265      34.543  39.003  46.131  1.00  0.00           C
ATOM   3900  O   GLY A 265      33.626  39.649  45.561  1.00  0.00           O
ATOM   3901  N   LEU A 266      35.218  38.012  45.539  1.00  0.00           N
ATOM   3902  H   LEU A 266      34.908  37.717  44.619  1.00  0.00           H
ATOM   3903  CA  LEU A 266      36.345  37.298  46.139  1.00  0.00           C
ATOM   3904  HA  LEU A 266      36.929  37.921  46.812  1.00  0.00           H
ATOM   3905  CB  LEU A 266      35.701  36.160  46.963  1.00  0.00           C
ATOM   3906  HB1 LEU A 266      35.295  35.384  46.316  1.00  0.00           H
ATOM   3907  HB2 LEU A 266      34.836  36.527  47.511  1.00  0.00           H
ATOM   3908  CG  LEU A 266      36.656  35.514  48.049  1.00  0.00           C
ATOM   3909  HG  LEU A 266      37.574  35.146  47.577  1.00  0.00           H
ATOM   3910  CD1 LEU A 266      37.058  36.337  49.311  1.00  0.00           C
ATOM   3911 1HD1 LEU A 266      37.723  35.753  49.953  1.00  0.00           H
ATOM   3912 2HD1 LEU A 266      37.453  37.293  48.962  1.00  0.00           H
ATOM   3913 3HD1 LEU A 266      36.210  36.486  49.978  1.00  0.00           H
ATOM   3914  CD2 LEU A 266      36.005  34.282  48.551  1.00  0.00           C
ATOM   3915 1HD2 LEU A 266      35.896  33.592  47.720  1.00  0.00           H
ATOM   3916 2HD2 LEU A 266      36.613  33.770  49.300  1.00  0.00           H
ATOM   3917 3HD2 LEU A 266      34.994  34.544  48.860  1.00  0.00           H
ATOM   3918  C   LEU A 266      37.099  36.716  44.923  1.00  0.00           C
ATOM   3919  O   LEU A 266      38.309  36.741  44.873  1.00  0.00           O
ATOM   3920  N   SER A 267      36.393  36.174  43.898  1.00  0.00           N
ATOM   3921  H   SER A 267      35.395  36.112  43.996  1.00  0.00           H
ATOM   3922  CA  SER A 267      37.051  35.185  43.002  1.00  0.00           C
ATOM   3923  HA  SER A 267      37.401  34.322  43.567  1.00  0.00           H
ATOM   3924  CB  SER A 267      35.946  34.622  42.051  1.00  0.00           C
ATOM   3925  HB1 SER A 267      36.305  33.694  41.612  1.00  0.00           H
ATOM   3926  HB2 SER A 267      35.721  35.305  41.225  1.00  0.00           H
ATOM   3927  OG  SER A 267      34.806  34.243  42.802  1.00  0.00           O
ATOM   3928  HG  SER A 267      34.053  34.450  42.245  1.00  0.00           H
ATOM   3929  C   SER A 267      38.223  35.702  42.267  1.00  0.00           C
ATOM   3930  O   SER A 267      39.307  35.074  42.391  1.00  0.00           O
ATOM   3931  N   SER A 268      38.177  36.903  41.617  1.00  0.00           N
ATOM   3932  H   SER A 268      37.313  37.435  41.636  1.00  0.00           H
ATOM   3933  CA  SER A 268      39.289  37.617  40.963  1.00  0.00           C
ATOM   3934  HA  SER A 268      39.960  36.981  40.389  1.00  0.00           H
ATOM   3935  CB  SER A 268      38.713  38.617  39.937  1.00  0.00           C
ATOM   3936  HB1 SER A 268      38.206  38.020  39.175  1.00  0.00           H
ATOM   3937  HB2 SER A 268      39.542  39.093  39.429  1.00  0.00           H
ATOM   3938  OG  SER A 268      37.862  39.501  40.539  1.00  0.00           O
ATOM   3939  HG  SER A 268      36.959  39.204  40.598  1.00  0.00           H
ATOM   3940  C   SER A 268      40.245  38.349  41.993  1.00  0.00           C
ATOM   3941  O   SER A 268      41.317  38.836  41.631  1.00  0.00           O
ATOM   3942  N   LEU A 269      39.876  38.432  43.273  1.00  0.00           N
ATOM   3943  H   LEU A 269      38.995  37.989  43.491  1.00  0.00           H
ATOM   3944  CA  LEU A 269      40.529  39.289  44.283  1.00  0.00           C
ATOM   3945  HA  LEU A 269      41.131  40.079  43.824  1.00  0.00           H
ATOM   3946  CB  LEU A 269      39.430  39.911  45.165  1.00  0.00           C
ATOM   3947  HB1 LEU A 269      39.917  40.514  45.934  1.00  0.00           H
ATOM   3948  HB2 LEU A 269      39.019  39.039  45.668  1.00  0.00           H
ATOM   3949  CG  LEU A 269      38.286  40.730  44.478  1.00  0.00           C
ATOM   3950  HG  LEU A 269      37.837  40.047  43.766  1.00  0.00           H
ATOM   3951  CD1 LEU A 269      37.235  41.138  45.506  1.00  0.00           C
ATOM   3952 1HD1 LEU A 269      36.279  40.896  45.049  1.00  0.00           H
ATOM   3953 2HD1 LEU A 269      37.378  40.797  46.530  1.00  0.00           H
ATOM   3954 3HD1 LEU A 269      37.295  42.229  45.435  1.00  0.00           H
ATOM   3955  CD2 LEU A 269      38.816  41.976  43.740  1.00  0.00           C
ATOM   3956 1HD2 LEU A 269      37.941  42.493  43.341  1.00  0.00           H
ATOM   3957 2HD2 LEU A 269      39.455  42.502  44.449  1.00  0.00           H
ATOM   3958 3HD2 LEU A 269      39.387  41.646  42.877  1.00  0.00           H
ATOM   3959  C   LEU A 269      41.469  38.400  45.178  1.00  0.00           C
ATOM   3960  O   LEU A 269      42.446  38.844  45.664  1.00  0.00           O
ATOM   3961  N   CYS A 270      41.073  37.190  45.408  1.00  0.00           N
ATOM   3962  H   CYS A 270      40.198  36.948  44.968  1.00  0.00           H
ATOM   3963  CA  CYS A 270      41.676  36.294  46.387  1.00  0.00           C
ATOM   3964  HA  CYS A 270      41.860  36.933  47.260  1.00  0.00           H
ATOM   3965  CB  CYS A 270      40.712  35.209  46.827  1.00  0.00           C
ATOM   3966  HB1 CYS A 270      39.735  35.567  47.153  1.00  0.00           H
ATOM   3967  HB2 CYS A 270      41.202  34.616  47.590  1.00  0.00           H
ATOM   3968  SG  CYS A 270      40.469  34.039  45.520  1.00  0.00           S
ATOM   3969  HG  CYS A 270      39.933  34.781  44.549  1.00  0.00           H
ATOM   3970  C   CYS A 270      42.970  35.830  45.868  1.00  0.00           C
ATOM   3971  O   CYS A 270      43.810  35.403  46.704  1.00  0.00           O
ATOM   3972  N   LEU A 271      43.243  35.885  44.489  1.00  0.00           N
ATOM   3973  H   LEU A 271      42.463  36.182  43.924  1.00  0.00           H
ATOM   3974  CA  LEU A 271      44.506  35.448  43.935  1.00  0.00           C
ATOM   3975  HA  LEU A 271      45.272  35.713  44.668  1.00  0.00           H
ATOM   3976  CB  LEU A 271      44.447  33.882  43.581  1.00  0.00           C
ATOM   3977  HB1 LEU A 271      43.839  33.332  44.294  1.00  0.00           H
ATOM   3978  HB2 LEU A 271      45.437  33.459  43.781  1.00  0.00           H
ATOM   3979  CG  LEU A 271      43.944  33.557  42.152  1.00  0.00           C
ATOM   3980  HG  LEU A 271      44.538  34.132  41.446  1.00  0.00           H
ATOM   3981  CD1 LEU A 271      44.070  32.112  41.709  1.00  0.00           C
ATOM   3982 1HD1 LEU A 271      45.111  31.829  41.598  1.00  0.00           H
ATOM   3983 2HD1 LEU A 271      43.606  31.590  42.544  1.00  0.00           H
ATOM   3984 3HD1 LEU A 271      43.510  31.919  40.796  1.00  0.00           H
ATOM   3985  CD2 LEU A 271      42.420  34.029  42.051  1.00  0.00           C
ATOM   3986 1HD2 LEU A 271      42.221  35.096  42.154  1.00  0.00           H
ATOM   3987 2HD2 LEU A 271      42.158  33.758  41.028  1.00  0.00           H
ATOM   3988 3HD2 LEU A 271      41.814  33.511  42.784  1.00  0.00           H
ATOM   3989  C   LEU A 271      44.875  36.281  42.677  1.00  0.00           C
ATOM   3990  O   LEU A 271      44.118  37.006  42.063  1.00  0.00           O
ATOM   3991  N   VAL A 272      46.160  36.085  42.292  1.00  0.00           N
ATOM   3992  H   VAL A 272      46.824  35.515  42.792  1.00  0.00           H
ATOM   3993  CA  VAL A 272      46.661  36.660  40.980  1.00  0.00           C
ATOM   3994  HA  VAL A 272      45.796  37.066  40.472  1.00  0.00           H
ATOM   3995  CB  VAL A 272      47.804  37.643  41.280  1.00  0.00           C
ATOM   3996  HB  VAL A 272      48.377  37.184  42.092  1.00  0.00           H
ATOM   3997  CG1 VAL A 272      48.772  37.958  40.078  1.00  0.00           C
ATOM   3998 1HG1 VAL A 272      49.505  38.711  40.351  1.00  0.00           H
ATOM   3999 2HG1 VAL A 272      49.436  37.129  39.828  1.00  0.00           H
ATOM   4000 3HG1 VAL A 272      48.121  38.145  39.220  1.00  0.00           H
ATOM   4001  CG2 VAL A 272      47.266  39.013  41.678  1.00  0.00           C
ATOM   4002 1HG2 VAL A 272      46.545  38.967  42.501  1.00  0.00           H
ATOM   4003 2HG2 VAL A 272      48.148  39.590  41.958  1.00  0.00           H
ATOM   4004 3HG2 VAL A 272      46.730  39.376  40.804  1.00  0.00           H
ATOM   4005  C   VAL A 272      47.035  35.500  40.073  1.00  0.00           C
ATOM   4006  O   VAL A 272      47.459  34.445  40.498  1.00  0.00           O
ATOM   4007  N   LEU A 273      46.856  35.797  38.754  1.00  0.00           N
ATOM   4008  H   LEU A 273      46.456  36.700  38.559  1.00  0.00           H
ATOM   4009  CA  LEU A 273      47.182  34.903  37.656  1.00  0.00           C
ATOM   4010  HA  LEU A 273      47.658  33.973  37.956  1.00  0.00           H
ATOM   4011  CB  LEU A 273      45.910  34.517  36.848  1.00  0.00           C
ATOM   4012  HB1 LEU A 273      46.267  33.946  35.987  1.00  0.00           H
ATOM   4013  HB2 LEU A 273      45.458  35.461  36.540  1.00  0.00           H
ATOM   4014  CG  LEU A 273      44.926  33.810  37.751  1.00  0.00           C
ATOM   4015  HG  LEU A 273      44.571  34.390  38.598  1.00  0.00           H
ATOM   4016  CD1 LEU A 273      43.696  33.540  36.782  1.00  0.00           C
ATOM   4017 1HD1 LEU A 273      43.343  34.482  36.357  1.00  0.00           H
ATOM   4018 2HD1 LEU A 273      43.938  32.928  35.913  1.00  0.00           H
ATOM   4019 3HD1 LEU A 273      42.936  33.060  37.408  1.00  0.00           H
ATOM   4020  CD2 LEU A 273      45.546  32.474  38.269  1.00  0.00           C
ATOM   4021 1HD2 LEU A 273      46.233  32.630  39.101  1.00  0.00           H
ATOM   4022 2HD2 LEU A 273      44.739  31.853  38.660  1.00  0.00           H
ATOM   4023 3HD2 LEU A 273      45.947  31.872  37.457  1.00  0.00           H
ATOM   4024  C   LEU A 273      48.269  35.679  36.853  1.00  0.00           C
ATOM   4025  O   LEU A 273      48.113  36.909  36.645  1.00  0.00           O
ATOM   4026  N   SER A 274      49.316  35.007  36.407  1.00  0.00           N
ATOM   4027  H   SER A 274      49.331  34.014  36.613  1.00  0.00           H
ATOM   4028  CA  SER A 274      50.329  35.581  35.513  1.00  0.00           C
ATOM   4029  HA  SER A 274      49.915  36.355  34.862  1.00  0.00           H
ATOM   4030  CB  SER A 274      51.456  36.237  36.319  1.00  0.00           C
ATOM   4031  HB1 SER A 274      52.277  36.713  35.777  1.00  0.00           H
ATOM   4032  HB2 SER A 274      51.734  35.352  36.894  1.00  0.00           H
ATOM   4033  OG  SER A 274      50.918  37.264  37.202  1.00  0.00           O
ATOM   4034  HG  SER A 274      49.960  37.153  37.130  1.00  0.00           H
ATOM   4035  C   SER A 274      50.999  34.536  34.576  1.00  0.00           C
ATOM   4036  O   SER A 274      51.002  33.376  34.930  1.00  0.00           O
ATOM   4037  N   THR A 275      51.633  34.929  33.506  1.00  0.00           N
ATOM   4038  H   THR A 275      51.831  35.894  33.320  1.00  0.00           H
ATOM   4039  CA  THR A 275      52.259  33.996  32.496  1.00  0.00           C
ATOM   4040  HA  THR A 275      51.928  33.011  32.815  1.00  0.00           H
ATOM   4041  CB  THR A 275      51.901  34.252  31.002  1.00  0.00           C
ATOM   4042  HB  THR A 275      52.490  35.068  30.578  1.00  0.00           H
ATOM   4043  CG2 THR A 275      51.926  33.084  30.031  1.00  0.00           C
ATOM   4044 1HG2 THR A 275      51.911  33.408  28.988  1.00  0.00           H
ATOM   4045 2HG2 THR A 275      52.842  32.489  30.090  1.00  0.00           H
ATOM   4046 3HG2 THR A 275      51.050  32.451  30.198  1.00  0.00           H
ATOM   4047  OG1 THR A 275      50.533  34.545  30.899  1.00  0.00           O
ATOM   4048  HG1 THR A 275      50.399  35.418  31.268  1.00  0.00           H
ATOM   4049  C   THR A 275      53.782  34.060  32.702  1.00  0.00           C
ATOM   4050  O   THR A 275      54.329  35.183  32.894  1.00  0.00           O
ATOM   4051  N   ARG A 276      54.418  32.859  32.550  1.00  0.00           N
ATOM   4052  H   ARG A 276      53.878  32.061  32.242  1.00  0.00           H
ATOM   4053  CA  ARG A 276      55.861  32.620  32.443  1.00  0.00           C
ATOM   4054  HA  ARG A 276      56.359  33.591  32.415  1.00  0.00           H
ATOM   4055  CB  ARG A 276      56.359  31.920  33.697  1.00  0.00           C
ATOM   4056  HB1 ARG A 276      56.090  30.874  33.718  1.00  0.00           H
ATOM   4057  HB2 ARG A 276      55.785  32.321  34.522  1.00  0.00           H
ATOM   4058  CG  ARG A 276      57.855  32.140  33.999  1.00  0.00           C
ATOM   4059  HG1 ARG A 276      58.042  31.850  35.034  1.00  0.00           H
ATOM   4060  HG2 ARG A 276      58.044  33.217  33.938  1.00  0.00           H
ATOM   4061  CD  ARG A 276      58.823  31.389  33.133  1.00  0.00           C
ATOM   4062  HD1 ARG A 276      58.710  31.784  32.120  1.00  0.00           H
ATOM   4063  HD2 ARG A 276      58.625  30.326  33.237  1.00  0.00           H
ATOM   4064  NE  ARG A 276      60.257  31.685  33.605  1.00  0.00           N
ATOM   4065  HE  ARG A 276      60.332  32.370  34.339  1.00  0.00           H
ATOM   4066  CZ  ARG A 276      61.336  31.389  32.941  1.00  0.00           C
ATOM   4067  NH1 ARG A 276      62.466  31.847  33.271  1.00  0.00           N
ATOM   4068 1HH1 ARG A 276      62.512  32.389  34.117  1.00  0.00           H
ATOM   4069 2HH1 ARG A 276      63.271  31.693  32.677  1.00  0.00           H
ATOM   4070  NH2 ARG A 276      61.240  30.688  31.904  1.00  0.00           N
ATOM   4071 1HH2 ARG A 276      60.361  30.218  31.733  1.00  0.00           H
ATOM   4072 2HH2 ARG A 276      62.138  30.393  31.558  1.00  0.00           H
ATOM   4073  C   ARG A 276      56.299  32.018  31.141  1.00  0.00           C
ATOM   4074  OC1 ARG A 276      55.979  32.646  30.108  1.00  0.00           O
ATOM   4075  OC2 ARG A 276      56.700  30.826  31.118  1.00  0.00           O
ATOM   4076  H01 UNK B 277      28.799  32.481  50.034  1.00  0.00            
ATOM   4077  H06 UNK B 277      29.865  36.168  48.641  1.00  0.00            
ATOM   4078  H04 UNK B 277      29.399  34.612  48.317  1.00  0.00            
ATOM   4079  H03 UNK B 277      29.505  31.386  50.902  1.00  0.00            
ATOM   4080  H05 UNK B 277      28.839  35.760  47.194  1.00  0.00            
ATOM   4081  H02 UNK B 277      29.461  32.919  51.516  1.00  0.00            
ATOM   4082  O   UNK B 277      28.040  29.648  51.013  1.00  0.00            
ATOM   4083  O1  UNK B 277      26.259  29.951  52.173  1.00  0.00            
ATOM   4084  N   UNK B 277      28.896  32.214  51.022  1.00  0.00            
ATOM   4085  N1  UNK B 277      27.789  35.069  49.819  1.00  0.00            
ATOM   4086  N2  UNK B 277      27.302  36.828  48.377  1.00  0.00            
ATOM   4087  N3  UNK B 277      29.155  35.597  48.156  1.00  0.00            
ATOM   4088  C   UNK B 277      26.451  32.724  51.445  1.00  0.00            
ATOM   4089  C1  UNK B 277      26.642  34.174  51.882  1.00  0.00            
ATOM   4090  C2  UNK B 277      27.644  31.826  51.799  1.00  0.00            
ATOM   4091  C3  UNK B 277      26.587  35.115  50.652  1.00  0.00            
ATOM   4092  C4  UNK B 277      27.301  30.347  51.673  1.00  0.00            
ATOM   4093  C5  UNK B 277      28.060  35.925  48.976  1.00  0.00            
ATOM   4094  C6  UNK B 277      27.633  38.260  48.314  1.00  0.00            
ATOM   4095  C7  UNK B 277      25.961  36.444  47.932  1.00  0.00            
ATOM   4096  H   UNK B 277      26.160  32.534  50.400  1.00  0.00            
ATOM   4097  H1  UNK B 277      25.588  32.332  51.994  1.00  0.00            
ATOM   4098  H2  UNK B 277      26.078  34.472  52.773  1.00  0.00            
ATOM   4099  H3  UNK B 277      27.674  34.277  52.241  1.00  0.00            
ATOM   4100  H4  UNK B 277      27.893  31.884  52.871  1.00  0.00            
ATOM   4101  H5  UNK B 277      25.721  34.873  50.014  1.00  0.00            
ATOM   4102  H6  UNK B 277      26.469  36.150  51.029  1.00  0.00            
ATOM   4103  H7  UNK B 277      27.759  38.733  49.292  1.00  0.00            
ATOM   4104  H8  UNK B 277      26.966  38.932  47.768  1.00  0.00            
ATOM   4105  H9  UNK B 277      28.650  38.397  47.908  1.00  0.00            
ATOM   4106  H10 UNK B 277      25.651  36.960  47.023  1.00  0.00            
ATOM   4107  H11 UNK B 277      25.224  36.743  48.696  1.00  0.00            
ATOM   4108  H12 UNK B 277      25.875  35.354  47.870  1.00  0.00            
END
