# Supplementary material for: A multicentric consortium study demonstrates that dimethylarginine dimethylaminohydrolase 2 is not a dimethylarginine dimethylaminohydrolase
Source: Nat Commun. 2023 Jun 9;14:3392. doi: 10.1038/s41467-023-38467-9 (PMC10256801; doi:10.1038/s41467-023-38467-9)
Supplement: Supplementary file 9 — Source Data [file 41467_2023_38467_MOESM9_ESM.zip › Source Data/File 18.1_DDAH2-ModelA-MDS-poseC-iniital-1.pdb]

CRYST1   80.197   80.197   80.197  90.00  90.00  90.00 P 1           1
ATOM      1  N   GLY A   1      44.320  34.320  22.380  1.00  0.00           N
ATOM      2  H1  GLY A   1      44.280  34.280  21.370  1.00  0.00           H
ATOM      3  H2  GLY A   1      43.820  35.110  22.760  1.00  0.00           H
ATOM      4  H3  GLY A   1      45.310  34.360  22.590  1.00  0.00           H
ATOM      5  CA  GLY A   1      43.600  33.150  23.020  1.00  0.00           C
ATOM      6  HA1 GLY A   1      44.220  32.280  22.830  1.00  0.00           H
ATOM      7  HA2 GLY A   1      42.680  33.060  22.430  1.00  0.00           H
ATOM      8  C   GLY A   1      43.250  33.460  24.450  1.00  0.00           C
ATOM      9  O   GLY A   1      44.070  33.170  25.340  1.00  0.00           O
ATOM     10  N   LEU A   2      42.090  34.080  24.690  1.00  0.00           N
ATOM     11  H   LEU A   2      41.510  34.260  23.890  1.00  0.00           H
ATOM     12  CA  LEU A   2      41.690  34.470  26.050  1.00  0.00           C
ATOM     13  HA  LEU A   2      42.480  35.150  26.360  1.00  0.00           H
ATOM     14  CB  LEU A   2      40.370  35.310  26.020  1.00  0.00           C
ATOM     15  HB1 LEU A   2      39.660  34.660  25.510  1.00  0.00           H
ATOM     16  HB2 LEU A   2      40.500  36.250  25.490  1.00  0.00           H
ATOM     17  CG  LEU A   2      39.790  35.680  27.500  1.00  0.00           C
ATOM     18  HG  LEU A   2      39.590  34.850  28.180  1.00  0.00           H
ATOM     19  CD1 LEU A   2      40.620  36.700  28.290  1.00  0.00           C
ATOM     20 1HD1 LEU A   2      40.010  36.920  29.170  1.00  0.00           H
ATOM     21 2HD1 LEU A   2      41.570  36.190  28.480  1.00  0.00           H
ATOM     22 3HD1 LEU A   2      40.810  37.580  27.680  1.00  0.00           H
ATOM     23  CD2 LEU A   2      38.410  36.280  27.340  1.00  0.00           C
ATOM     24 1HD2 LEU A   2      38.080  36.590  28.330  1.00  0.00           H
ATOM     25 2HD2 LEU A   2      38.420  37.120  26.640  1.00  0.00           H
ATOM     26 3HD2 LEU A   2      37.730  35.470  27.070  1.00  0.00           H
ATOM     27  C   LEU A   2      41.530  33.300  27.020  1.00  0.00           C
ATOM     28  O   LEU A   2      41.060  32.210  26.660  1.00  0.00           O
ATOM     29  N   GLY A   3      41.910  33.590  28.260  1.00  0.00           N
ATOM     30  H   GLY A   3      42.260  34.530  28.380  1.00  0.00           H
ATOM     31  CA  GLY A   3      41.860  32.640  29.370  1.00  0.00           C
ATOM     32  HA1 GLY A   3      40.980  31.990  29.380  1.00  0.00           H
ATOM     33  HA2 GLY A   3      41.660  33.190  30.290  1.00  0.00           H
ATOM     34  C   GLY A   3      43.140  31.800  29.440  1.00  0.00           C
ATOM     35  O   GLY A   3      43.220  30.920  30.300  1.00  0.00           O
ATOM     36  N   ARG A   4      44.210  32.020  28.610  1.00  0.00           N
ATOM     37  H   ARG A   4      44.080  32.680  27.860  1.00  0.00           H
ATOM     38  CA  ARG A   4      45.600  31.580  28.840  1.00  0.00           C
ATOM     39  HA  ARG A   4      45.550  30.560  29.220  1.00  0.00           H
ATOM     40  CB  ARG A   4      46.470  31.530  27.560  1.00  0.00           C
ATOM     41  HB1 ARG A   4      45.830  31.280  26.720  1.00  0.00           H
ATOM     42  HB2 ARG A   4      47.340  30.890  27.740  1.00  0.00           H
ATOM     43  CG  ARG A   4      47.040  32.900  27.200  1.00  0.00           C
ATOM     44  HG1 ARG A   4      47.400  33.390  28.100  1.00  0.00           H
ATOM     45  HG2 ARG A   4      46.220  33.510  26.820  1.00  0.00           H
ATOM     46  CD  ARG A   4      48.210  32.690  26.200  1.00  0.00           C
ATOM     47  HD1 ARG A   4      49.000  31.990  26.460  1.00  0.00           H
ATOM     48  HD2 ARG A   4      48.790  33.610  26.120  1.00  0.00           H
ATOM     49  NE  ARG A   4      47.750  32.260  24.920  1.00  0.00           N
ATOM     50  HE  ARG A   4      47.420  32.950  24.250  1.00  0.00           H
ATOM     51  CZ  ARG A   4      47.860  31.010  24.480  1.00  0.00           C
ATOM     52  NH1 ARG A   4      47.250  30.630  23.390  1.00  0.00           N
ATOM     53 1HH1 ARG A   4      47.010  31.320  22.700  1.00  0.00           H
ATOM     54 2HH1 ARG A   4      47.260  29.660  23.100  1.00  0.00           H
ATOM     55  NH2 ARG A   4      48.460  30.020  25.170  1.00  0.00           N
ATOM     56 1HH2 ARG A   4      48.790  30.200  26.110  1.00  0.00           H
ATOM     57 2HH2 ARG A   4      48.600  29.200  24.610  1.00  0.00           H
ATOM     58  C   ARG A   4      46.130  32.120  30.130  1.00  0.00           C
ATOM     59  O   ARG A   4      46.120  33.330  30.360  1.00  0.00           O
ATOM     60  N   CYS A   5      46.840  31.260  30.920  1.00  0.00           N
ATOM     61  H   CYS A   5      46.780  30.270  30.740  1.00  0.00           H
ATOM     62  CA  CYS A   5      47.710  31.610  32.060  1.00  0.00           C
ATOM     63  HA  CYS A   5      48.190  32.570  31.880  1.00  0.00           H
ATOM     64  CB  CYS A   5      46.930  31.720  33.410  1.00  0.00           C
ATOM     65  HB1 CYS A   5      47.610  31.710  34.260  1.00  0.00           H
ATOM     66  HB2 CYS A   5      46.300  30.850  33.540  1.00  0.00           H
ATOM     67  SG  CYS A   5      45.820  33.200  33.450  1.00  0.00           S
ATOM     68  HG  CYS A   5      44.970  32.890  32.470  1.00  0.00           H
ATOM     69  C   CYS A   5      48.820  30.500  32.120  1.00  0.00           C
ATOM     70  O   CYS A   5      48.680  29.320  31.710  1.00  0.00           O
ATOM     71  N   SER A   6      49.930  30.980  32.840  1.00  0.00           N
ATOM     72  H   SER A   6      49.950  31.950  33.130  1.00  0.00           H
ATOM     73  CA  SER A   6      51.030  30.040  33.260  1.00  0.00           C
ATOM     74  HA  SER A   6      50.760  28.980  33.180  1.00  0.00           H
ATOM     75  CB  SER A   6      52.340  30.350  32.560  1.00  0.00           C
ATOM     76  HB1 SER A   6      53.190  29.690  32.710  1.00  0.00           H
ATOM     77  HB2 SER A   6      52.760  31.310  32.840  1.00  0.00           H
ATOM     78  OG  SER A   6      52.210  30.540  31.190  1.00  0.00           O
ATOM     79  HG  SER A   6      53.080  30.590  30.800  1.00  0.00           H
ATOM     80  C   SER A   6      51.340  30.190  34.730  1.00  0.00           C
ATOM     81  O   SER A   6      51.740  29.230  35.340  1.00  0.00           O
ATOM     82  N   HIS A   7      51.140  31.350  35.340  1.00  0.00           N
ATOM     83  H   HIS A   7      50.860  32.130  34.760  1.00  0.00           H
ATOM     84  CA  HIS A   7      51.540  31.660  36.710  1.00  0.00           C
ATOM     85  HA  HIS A   7      51.880  30.760  37.210  1.00  0.00           H
ATOM     86  CB  HIS A   7      52.700  32.630  36.680  1.00  0.00           C
ATOM     87  HB1 HIS A   7      52.990  33.060  37.640  1.00  0.00           H
ATOM     88  HB2 HIS A   7      52.380  33.440  36.020  1.00  0.00           H
ATOM     89  CG  HIS A   7      54.000  32.120  36.160  1.00  0.00           C
ATOM     90  ND1 HIS A   7      54.250  31.870  34.920  1.00  0.00           N
ATOM     91  CE1 HIS A   7      55.560  31.520  34.770  1.00  0.00           C
ATOM     92  HE1 HIS A   7      56.140  31.450  33.860  1.00  0.00           H
ATOM     93  NE2 HIS A   7      56.130  31.550  35.980  1.00  0.00           N
ATOM     94  HE2 HIS A   7      57.120  31.450  36.180  1.00  0.00           H
ATOM     95  CD2 HIS A   7      55.180  31.960  36.860  1.00  0.00           C
ATOM     96  HD2 HIS A   7      55.320  32.250  37.890  1.00  0.00           H
ATOM     97  C   HIS A   7      50.400  32.350  37.440  1.00  0.00           C
ATOM     98  O   HIS A   7      49.550  33.000  36.780  1.00  0.00           O
ATOM     99  N   ALA A   8      50.470  32.300  38.780  1.00  0.00           N
ATOM    100  H   ALA A   8      51.190  31.770  39.250  1.00  0.00           H
ATOM    101  CA  ALA A   8      49.590  33.060  39.630  1.00  0.00           C
ATOM    102  HA  ALA A   8      49.110  33.850  39.050  1.00  0.00           H
ATOM    103  CB  ALA A   8      48.460  32.120  40.140  1.00  0.00           C
ATOM    104  HB1 ALA A   8      48.300  32.570  41.130  1.00  0.00           H
ATOM    105  HB2 ALA A   8      47.500  32.230  39.630  1.00  0.00           H
ATOM    106  HB3 ALA A   8      48.760  31.080  40.230  1.00  0.00           H
ATOM    107  C   ALA A   8      50.440  33.540  40.810  1.00  0.00           C
ATOM    108  O   ALA A   8      51.310  32.820  41.300  1.00  0.00           O
ATOM    109  N   LEU A   9      50.060  34.690  41.320  1.00  0.00           N
ATOM    110  H   LEU A   9      49.260  35.110  40.870  1.00  0.00           H
ATOM    111  CA  LEU A   9      50.610  35.370  42.430  1.00  0.00           C
ATOM    112  HA  LEU A   9      51.450  34.810  42.840  1.00  0.00           H
ATOM    113  CB  LEU A   9      51.280  36.690  41.920  1.00  0.00           C
ATOM    114  HB1 LEU A   9      50.580  37.290  41.330  1.00  0.00           H
ATOM    115  HB2 LEU A   9      52.100  36.540  41.220  1.00  0.00           H
ATOM    116  CG  LEU A   9      51.890  37.600  43.030  1.00  0.00           C
ATOM    117  HG  LEU A   9      51.160  37.740  43.830  1.00  0.00           H
ATOM    118  CD1 LEU A   9      53.070  36.900  43.650  1.00  0.00           C
ATOM    119 1HD1 LEU A   9      53.680  37.530  44.300  1.00  0.00           H
ATOM    120 2HD1 LEU A   9      52.740  36.010  44.170  1.00  0.00           H
ATOM    121 3HD1 LEU A   9      53.730  36.510  42.880  1.00  0.00           H
ATOM    122  CD2 LEU A   9      52.300  39.020  42.560  1.00  0.00           C
ATOM    123 1HD2 LEU A   9      52.420  39.720  43.380  1.00  0.00           H
ATOM    124 2HD2 LEU A   9      53.260  39.040  42.030  1.00  0.00           H
ATOM    125 3HD2 LEU A   9      51.560  39.520  41.940  1.00  0.00           H
ATOM    126  C   LEU A   9      49.540  35.580  43.600  1.00  0.00           C
ATOM    127  O   LEU A   9      48.510  36.190  43.320  1.00  0.00           O
ATOM    128  N   ILE A  10      49.670  34.970  44.790  1.00  0.00           N
ATOM    129  H   ILE A  10      50.570  34.530  44.950  1.00  0.00           H
ATOM    130  CA  ILE A  10      48.870  35.210  46.000  1.00  0.00           C
ATOM    131  HA  ILE A  10      48.170  36.000  45.750  1.00  0.00           H
ATOM    132  CB  ILE A  10      47.960  34.030  46.300  1.00  0.00           C
ATOM    133  HB  ILE A  10      47.240  34.350  47.050  1.00  0.00           H
ATOM    134  CG2 ILE A  10      47.100  33.570  45.160  1.00  0.00           C
ATOM    135 1HG2 ILE A  10      46.890  34.420  44.500  1.00  0.00           H
ATOM    136 2HG2 ILE A  10      47.690  32.940  44.490  1.00  0.00           H
ATOM    137 3HG2 ILE A  10      46.150  33.150  45.480  1.00  0.00           H
ATOM    138  CG1 ILE A  10      48.690  32.780  46.810  1.00  0.00           C
ATOM    139 1HG1 ILE A  10      49.420  33.090  47.550  1.00  0.00           H
ATOM    140 2HG1 ILE A  10      49.260  32.280  46.020  1.00  0.00           H
ATOM    141  CD  ILE A  10      47.770  31.720  47.470  1.00  0.00           C
ATOM    142  HD1 ILE A  10      47.110  32.180  48.200  1.00  0.00           H
ATOM    143  HD2 ILE A  10      47.290  31.060  46.740  1.00  0.00           H
ATOM    144  HD3 ILE A  10      48.360  31.110  48.160  1.00  0.00           H
ATOM    145  C   ILE A  10      49.710  35.740  47.120  1.00  0.00           C
ATOM    146  O   ILE A  10      50.950  35.710  47.100  1.00  0.00           O
ATOM    147  N   ARG A  11      49.040  36.270  48.110  1.00  0.00           N
ATOM    148  H   ARG A  11      48.040  36.290  48.020  1.00  0.00           H
ATOM    149  CA  ARG A  11      49.550  36.820  49.350  1.00  0.00           C
ATOM    150  HA  ARG A  11      50.560  36.430  49.500  1.00  0.00           H
ATOM    151  CB  ARG A  11      49.610  38.380  49.390  1.00  0.00           C
ATOM    152  HB1 ARG A  11      48.660  38.870  49.200  1.00  0.00           H
ATOM    153  HB2 ARG A  11      50.120  38.690  48.470  1.00  0.00           H
ATOM    154  CG  ARG A  11      50.300  38.950  50.660  1.00  0.00           C
ATOM    155  HG1 ARG A  11      51.040  38.200  50.960  1.00  0.00           H
ATOM    156  HG2 ARG A  11      49.570  38.940  51.470  1.00  0.00           H
ATOM    157  CD  ARG A  11      50.860  40.360  50.590  1.00  0.00           C
ATOM    158  HD1 ARG A  11      50.070  41.110  50.640  1.00  0.00           H
ATOM    159  HD2 ARG A  11      51.240  40.470  49.580  1.00  0.00           H
ATOM    160  NE  ARG A  11      51.960  40.640  51.550  1.00  0.00           N
ATOM    161  HE  ARG A  11      52.330  39.870  52.090  1.00  0.00           H
ATOM    162  CZ  ARG A  11      52.560  41.780  51.780  1.00  0.00           C
ATOM    163  NH1 ARG A  11      52.310  42.800  50.960  1.00  0.00           N
ATOM    164 1HH1 ARG A  11      51.690  42.730  50.160  1.00  0.00           H
ATOM    165 2HH1 ARG A  11      52.910  43.600  51.030  1.00  0.00           H
ATOM    166  NH2 ARG A  11      53.410  41.900  52.760  1.00  0.00           N
ATOM    167 1HH2 ARG A  11      53.480  41.120  53.400  1.00  0.00           H
ATOM    168 2HH2 ARG A  11      53.650  42.840  53.060  1.00  0.00           H
ATOM    169  C   ARG A  11      48.740  36.240  50.550  1.00  0.00           C
ATOM    170  O   ARG A  11      47.530  36.230  50.400  1.00  0.00           O
ATOM    171  N   GLY A  12      49.370  35.720  51.570  1.00  0.00           N
ATOM    172  H   GLY A  12      50.370  35.720  51.490  1.00  0.00           H
ATOM    173  CA  GLY A  12      48.820  35.050  52.750  1.00  0.00           C
ATOM    174  HA1 GLY A  12      49.630  34.550  53.290  1.00  0.00           H
ATOM    175  HA2 GLY A  12      48.190  34.230  52.420  1.00  0.00           H
ATOM    176  C   GLY A  12      47.910  35.970  53.570  1.00  0.00           C
ATOM    177  O   GLY A  12      48.250  37.170  53.680  1.00  0.00           O
ATOM    178  N   VAL A  13      46.900  35.450  54.240  1.00  0.00           N
ATOM    179  H   VAL A  13      46.670  34.460  54.190  1.00  0.00           H
ATOM    180  CA  VAL A  13      46.030  36.210  55.350  1.00  0.00           C
ATOM    181  HA  VAL A  13      45.670  37.140  54.910  1.00  0.00           H
ATOM    182  CB  VAL A  13      44.720  35.510  55.650  1.00  0.00           C
ATOM    183  HB  VAL A  13      43.980  35.670  54.860  1.00  0.00           H
ATOM    184  CG1 VAL A  13      44.640  33.940  55.740  1.00  0.00           C
ATOM    185 1HG1 VAL A  13      44.900  33.500  54.780  1.00  0.00           H
ATOM    186 2HG1 VAL A  13      45.330  33.660  56.540  1.00  0.00           H
ATOM    187 3HG1 VAL A  13      43.610  33.710  56.020  1.00  0.00           H
ATOM    188  CG2 VAL A  13      44.030  35.910  56.920  1.00  0.00           C
ATOM    189 1HG2 VAL A  13      43.000  35.570  57.000  1.00  0.00           H
ATOM    190 2HG2 VAL A  13      44.550  35.600  57.830  1.00  0.00           H
ATOM    191 3HG2 VAL A  13      44.130  36.990  56.810  1.00  0.00           H
ATOM    192  C   VAL A  13      46.880  36.430  56.620  1.00  0.00           C
ATOM    193  O   VAL A  13      47.260  35.440  57.240  1.00  0.00           O
ATOM    194  N   PRO A  14      47.040  37.730  57.060  1.00  0.00           N
ATOM    195  CD  PRO A  14      46.660  38.930  56.270  1.00  0.00           C
ATOM    196  HD1 PRO A  14      45.590  39.050  56.130  1.00  0.00           H
ATOM    197  HD2 PRO A  14      47.280  38.920  55.380  1.00  0.00           H
ATOM    198  CG  PRO A  14      47.080  40.060  57.150  1.00  0.00           C
ATOM    199  HG1 PRO A  14      46.170  40.400  57.640  1.00  0.00           H
ATOM    200  HG2 PRO A  14      47.460  40.940  56.620  1.00  0.00           H
ATOM    201  CB  PRO A  14      48.090  39.530  58.250  1.00  0.00           C
ATOM    202  HB1 PRO A  14      48.010  40.130  59.150  1.00  0.00           H
ATOM    203  HB2 PRO A  14      49.090  39.580  57.810  1.00  0.00           H
ATOM    204  CA  PRO A  14      47.590  38.090  58.400  1.00  0.00           C
ATOM    205  HA  PRO A  14      48.330  37.340  58.660  1.00  0.00           H
ATOM    206  C   PRO A  14      46.420  38.010  59.430  1.00  0.00           C
ATOM    207  O   PRO A  14      45.250  38.200  59.070  1.00  0.00           O
ATOM    208  N   GLU A  15      46.830  37.820  60.690  1.00  0.00           N
ATOM    209  H   GLU A  15      47.820  37.680  60.820  1.00  0.00           H
ATOM    210  CA  GLU A  15      45.870  37.740  61.810  1.00  0.00           C
ATOM    211  HA  GLU A  15      45.190  36.900  61.720  1.00  0.00           H
ATOM    212  CB  GLU A  15      46.700  37.350  62.940  1.00  0.00           C
ATOM    213  HB1 GLU A  15      47.410  38.160  63.110  1.00  0.00           H
ATOM    214  HB2 GLU A  15      47.240  36.420  62.830  1.00  0.00           H
ATOM    215  CG  GLU A  15      45.880  37.090  64.210  1.00  0.00           C
ATOM    216  HG1 GLU A  15      45.390  37.970  64.620  1.00  0.00           H
ATOM    217  HG2 GLU A  15      46.610  36.760  64.960  1.00  0.00           H
ATOM    218  CD  GLU A  15      44.870  35.920  64.040  1.00  0.00           C
ATOM    219  OE1 GLU A  15      45.370  34.750  64.140  1.00  0.00           O
ATOM    220  OE2 GLU A  15      43.650  36.140  63.920  1.00  0.00           O
ATOM    221  C   GLU A  15      45.150  39.090  62.030  1.00  0.00           C
ATOM    222  O   GLU A  15      44.010  39.090  62.510  1.00  0.00           O
ATOM    223  N   SER A  16      45.750  40.200  61.620  1.00  0.00           N
ATOM    224  H   SER A  16      46.710  40.120  61.300  1.00  0.00           H
ATOM    225  CA  SER A  16      45.050  41.450  61.640  1.00  0.00           C
ATOM    226  HA  SER A  16      44.600  41.660  62.600  1.00  0.00           H
ATOM    227  CB  SER A  16      46.060  42.580  61.340  1.00  0.00           C
ATOM    228  HB1 SER A  16      46.830  42.480  62.110  1.00  0.00           H
ATOM    229  HB2 SER A  16      45.670  43.590  61.320  1.00  0.00           H
ATOM    230  OG  SER A  16      46.590  42.380  60.080  1.00  0.00           O
ATOM    231  HG  SER A  16      47.400  42.890  59.980  1.00  0.00           H
ATOM    232  C   SER A  16      43.850  41.660  60.760  1.00  0.00           C
ATOM    233  O   SER A  16      43.090  42.560  61.030  1.00  0.00           O
ATOM    234  N   LEU A  17      43.610  40.760  59.840  1.00  0.00           N
ATOM    235  H   LEU A  17      44.400  40.150  59.640  1.00  0.00           H
ATOM    236  CA  LEU A  17      42.490  40.790  58.840  1.00  0.00           C
ATOM    237  HA  LEU A  17      42.330  41.760  58.380  1.00  0.00           H
ATOM    238  CB  LEU A  17      42.800  39.850  57.660  1.00  0.00           C
ATOM    239  HB1 LEU A  17      43.050  38.860  58.060  1.00  0.00           H
ATOM    240  HB2 LEU A  17      43.700  40.100  57.110  1.00  0.00           H
ATOM    241  CG  LEU A  17      41.720  39.650  56.600  1.00  0.00           C
ATOM    242  HG  LEU A  17      41.170  40.580  56.450  1.00  0.00           H
ATOM    243  CD1 LEU A  17      42.300  39.300  55.170  1.00  0.00           C
ATOM    244 1HD1 LEU A  17      42.780  40.260  54.960  1.00  0.00           H
ATOM    245 2HD1 LEU A  17      42.890  38.380  55.140  1.00  0.00           H
ATOM    246 3HD1 LEU A  17      41.460  39.330  54.480  1.00  0.00           H
ATOM    247  CD2 LEU A  17      40.840  38.460  57.040  1.00  0.00           C
ATOM    248 1HD2 LEU A  17      41.390  37.590  57.410  1.00  0.00           H
ATOM    249 2HD2 LEU A  17      40.120  38.690  57.830  1.00  0.00           H
ATOM    250 3HD2 LEU A  17      40.140  38.230  56.240  1.00  0.00           H
ATOM    251  C   LEU A  17      41.120  40.590  59.480  1.00  0.00           C
ATOM    252  O   LEU A  17      40.200  41.260  59.080  1.00  0.00           O
ATOM    253  N   ALA A  18      41.030  39.790  60.590  1.00  0.00           N
ATOM    254  H   ALA A  18      41.880  39.430  60.980  1.00  0.00           H
ATOM    255  CA  ALA A  18      39.860  39.580  61.310  1.00  0.00           C
ATOM    256  HA  ALA A  18      39.100  39.220  60.610  1.00  0.00           H
ATOM    257  CB  ALA A  18      40.120  38.500  62.380  1.00  0.00           C
ATOM    258  HB1 ALA A  18      39.200  38.450  62.980  1.00  0.00           H
ATOM    259  HB2 ALA A  18      40.310  37.530  61.930  1.00  0.00           H
ATOM    260  HB3 ALA A  18      41.010  38.710  62.960  1.00  0.00           H
ATOM    261  C   ALA A  18      39.370  40.810  61.990  1.00  0.00           C
ATOM    262  O   ALA A  18      38.220  40.740  62.410  1.00  0.00           O
ATOM    263  N   SER A  19      40.140  41.900  62.180  1.00  0.00           N
ATOM    264  H   SER A  19      41.060  41.840  61.760  1.00  0.00           H
ATOM    265  CA  SER A  19      39.610  43.140  62.810  1.00  0.00           C
ATOM    266  HA  SER A  19      38.520  43.130  62.740  1.00  0.00           H
ATOM    267  CB  SER A  19      39.820  43.020  64.330  1.00  0.00           C
ATOM    268  HB1 SER A  19      39.300  42.160  64.750  1.00  0.00           H
ATOM    269  HB2 SER A  19      39.400  43.920  64.780  1.00  0.00           H
ATOM    270  OG  SER A  19      41.190  43.000  64.640  1.00  0.00           O
ATOM    271  HG  SER A  19      41.580  42.180  64.320  1.00  0.00           H
ATOM    272  C   SER A  19      40.080  44.470  62.240  1.00  0.00           C
ATOM    273  O   SER A  19      39.420  45.490  62.540  1.00  0.00           O
ATOM    274  N   GLY A  20      41.100  44.500  61.390  1.00  0.00           N
ATOM    275  H   GLY A  20      41.650  43.670  61.190  1.00  0.00           H
ATOM    276  CA  GLY A  20      41.560  45.800  60.840  1.00  0.00           C
ATOM    277  HA1 GLY A  20      42.650  45.850  60.870  1.00  0.00           H
ATOM    278  HA2 GLY A  20      41.190  46.680  61.370  1.00  0.00           H
ATOM    279  C   GLY A  20      41.290  45.990  59.350  1.00  0.00           C
ATOM    280  O   GLY A  20      41.890  46.890  58.740  1.00  0.00           O
ATOM    281  N   GLU A  21      40.530  45.110  58.710  1.00  0.00           N
ATOM    282  H   GLU A  21      40.130  44.380  59.280  1.00  0.00           H
ATOM    283  CA  GLU A  21      40.230  45.170  57.240  1.00  0.00           C
ATOM    284  HA  GLU A  21      41.110  45.670  56.810  1.00  0.00           H
ATOM    285  CB  GLU A  21      40.120  43.740  56.720  1.00  0.00           C
ATOM    286  HB1 GLU A  21      39.610  43.090  57.430  1.00  0.00           H
ATOM    287  HB2 GLU A  21      41.100  43.360  56.430  1.00  0.00           H
ATOM    288  CG  GLU A  21      39.340  43.660  55.360  1.00  0.00           C
ATOM    289  HG1 GLU A  21      39.720  44.390  54.640  1.00  0.00           H
ATOM    290  HG2 GLU A  21      38.280  43.820  55.540  1.00  0.00           H
ATOM    291  CD  GLU A  21      39.470  42.280  54.720  1.00  0.00           C
ATOM    292  OE1 GLU A  21      40.230  42.120  53.780  1.00  0.00           O
ATOM    293  OE2 GLU A  21      38.770  41.330  55.200  1.00  0.00           O
ATOM    294  C   GLU A  21      39.040  45.980  56.940  1.00  0.00           C
ATOM    295  O   GLU A  21      38.100  46.030  57.760  1.00  0.00           O
ATOM    296  N   GLY A  22      39.050  46.630  55.810  1.00  0.00           N
ATOM    297  H   GLY A  22      39.830  46.590  55.160  1.00  0.00           H
ATOM    298  CA  GLY A  22      38.130  47.700  55.450  1.00  0.00           C
ATOM    299  HA1 GLY A  22      38.570  48.510  54.880  1.00  0.00           H
ATOM    300  HA2 GLY A  22      37.850  48.240  56.350  1.00  0.00           H
ATOM    301  C   GLY A  22      36.830  47.240  54.760  1.00  0.00           C
ATOM    302  O   GLY A  22      36.710  47.330  53.560  1.00  0.00           O
ATOM    303  N   ALA A  23      35.870  46.770  55.580  1.00  0.00           N
ATOM    304  H   ALA A  23      36.130  46.830  56.560  1.00  0.00           H
ATOM    305  CA  ALA A  23      34.460  46.520  55.120  1.00  0.00           C
ATOM    306  HA  ALA A  23      34.490  45.710  54.390  1.00  0.00           H
ATOM    307  CB  ALA A  23      33.750  46.050  56.400  1.00  0.00           C
ATOM    308  HB1 ALA A  23      34.410  45.580  57.120  1.00  0.00           H
ATOM    309  HB2 ALA A  23      33.310  46.970  56.800  1.00  0.00           H
ATOM    310  HB3 ALA A  23      32.900  45.390  56.240  1.00  0.00           H
ATOM    311  C   ALA A  23      33.700  47.690  54.580  1.00  0.00           C
ATOM    312  O   ALA A  23      34.010  48.800  54.800  1.00  0.00           O
ATOM    313  N   GLY A  24      32.620  47.340  53.840  1.00  0.00           N
ATOM    314  H   GLY A  24      32.460  46.350  53.680  1.00  0.00           H
ATOM    315  CA  GLY A  24      31.740  48.330  53.160  1.00  0.00           C
ATOM    316  HA1 GLY A  24      31.490  48.000  52.150  1.00  0.00           H
ATOM    317  HA2 GLY A  24      32.180  49.320  53.010  1.00  0.00           H
ATOM    318  C   GLY A  24      30.450  48.560  53.990  1.00  0.00           C
ATOM    319  O   GLY A  24      29.750  49.520  53.790  1.00  0.00           O
ATOM    320  N   ALA A  25      30.130  47.650  54.940  1.00  0.00           N
ATOM    321  H   ALA A  25      30.840  46.990  55.220  1.00  0.00           H
ATOM    322  CA  ALA A  25      29.000  47.940  55.930  1.00  0.00           C
ATOM    323  HA  ALA A  25      29.050  48.990  56.210  1.00  0.00           H
ATOM    324  CB  ALA A  25      27.720  47.670  55.220  1.00  0.00           C
ATOM    325  HB1 ALA A  25      27.620  48.330  54.360  1.00  0.00           H
ATOM    326  HB2 ALA A  25      27.620  46.640  54.870  1.00  0.00           H
ATOM    327  HB3 ALA A  25      26.890  47.790  55.910  1.00  0.00           H
ATOM    328  C   ALA A  25      29.190  47.150  57.250  1.00  0.00           C
ATOM    329  O   ALA A  25      30.040  46.230  57.350  1.00  0.00           O
ATOM    330  N   GLY A  26      28.380  47.410  58.300  1.00  0.00           N
ATOM    331  H   GLY A  26      27.540  47.910  58.080  1.00  0.00           H
ATOM    332  CA  GLY A  26      28.350  46.570  59.510  1.00  0.00           C
ATOM    333  HA1 GLY A  26      27.770  47.060  60.280  1.00  0.00           H
ATOM    334  HA2 GLY A  26      29.340  46.400  59.930  1.00  0.00           H
ATOM    335  C   GLY A  26      27.800  45.180  59.230  1.00  0.00           C
ATOM    336  O   GLY A  26      26.770  45.040  58.640  1.00  0.00           O
ATOM    337  N   LEU A  27      28.600  44.110  59.520  1.00  0.00           N
ATOM    338  H   LEU A  27      29.450  44.410  59.970  1.00  0.00           H
ATOM    339  CA  LEU A  27      28.350  42.690  59.160  1.00  0.00           C
ATOM    340  HA  LEU A  27      27.280  42.480  59.110  1.00  0.00           H
ATOM    341  CB  LEU A  27      29.120  42.330  57.860  1.00  0.00           C
ATOM    342  HB1 LEU A  27      29.170  41.240  57.750  1.00  0.00           H
ATOM    343  HB2 LEU A  27      30.160  42.650  58.000  1.00  0.00           H
ATOM    344  CG  LEU A  27      28.450  42.990  56.640  1.00  0.00           C
ATOM    345  HG  LEU A  27      28.120  43.990  56.950  1.00  0.00           H
ATOM    346  CD1 LEU A  27      29.430  43.230  55.500  1.00  0.00           C
ATOM    347 1HD1 LEU A  27      29.810  42.310  55.060  1.00  0.00           H
ATOM    348 2HD1 LEU A  27      28.930  43.780  54.700  1.00  0.00           H
ATOM    349 3HD1 LEU A  27      30.340  43.750  55.830  1.00  0.00           H
ATOM    350  CD2 LEU A  27      27.170  42.250  55.950  1.00  0.00           C
ATOM    351 1HD2 LEU A  27      27.300  41.170  56.040  1.00  0.00           H
ATOM    352 2HD2 LEU A  27      26.360  42.480  56.650  1.00  0.00           H
ATOM    353 3HD2 LEU A  27      26.920  42.690  54.990  1.00  0.00           H
ATOM    354  C   LEU A  27      28.940  41.770  60.280  1.00  0.00           C
ATOM    355  O   LEU A  27      29.680  42.230  61.150  1.00  0.00           O
ATOM    356  N   PRO A  28      28.470  40.490  60.250  1.00  0.00           N
ATOM    357  CD  PRO A  28      27.460  39.800  59.400  1.00  0.00           C
ATOM    358  HD1 PRO A  28      27.880  39.540  58.430  1.00  0.00           H
ATOM    359  HD2 PRO A  28      26.530  40.350  59.250  1.00  0.00           H
ATOM    360  CG  PRO A  28      27.100  38.450  59.980  1.00  0.00           C
ATOM    361  HG1 PRO A  28      26.820  37.780  59.170  1.00  0.00           H
ATOM    362  HG2 PRO A  28      26.220  38.480  60.630  1.00  0.00           H
ATOM    363  CB  PRO A  28      28.350  38.150  60.760  1.00  0.00           C
ATOM    364  HB1 PRO A  28      29.050  37.670  60.070  1.00  0.00           H
ATOM    365  HB2 PRO A  28      28.120  37.480  61.600  1.00  0.00           H
ATOM    366  CA  PRO A  28      28.930  39.520  61.190  1.00  0.00           C
ATOM    367  HA  PRO A  28      28.600  39.760  62.200  1.00  0.00           H
ATOM    368  C   PRO A  28      30.460  39.360  61.310  1.00  0.00           C
ATOM    369  O   PRO A  28      31.190  39.630  60.370  1.00  0.00           O
ATOM    370  N   ALA A  29      30.840  38.860  62.470  1.00  0.00           N
ATOM    371  H   ALA A  29      30.190  38.670  63.230  1.00  0.00           H
ATOM    372  CA  ALA A  29      32.270  38.580  62.660  1.00  0.00           C
ATOM    373  HA  ALA A  29      32.730  39.560  62.570  1.00  0.00           H
ATOM    374  CB  ALA A  29      32.340  38.070  64.080  1.00  0.00           C
ATOM    375  HB1 ALA A  29      32.090  38.890  64.760  1.00  0.00           H
ATOM    376  HB2 ALA A  29      31.700  37.210  64.310  1.00  0.00           H
ATOM    377  HB3 ALA A  29      33.380  37.750  64.130  1.00  0.00           H
ATOM    378  C   ALA A  29      32.900  37.690  61.680  1.00  0.00           C
ATOM    379  O   ALA A  29      32.430  36.610  61.390  1.00  0.00           O
ATOM    380  N   LEU A  30      34.160  37.980  61.200  1.00  0.00           N
ATOM    381  H   LEU A  30      34.570  38.820  61.580  1.00  0.00           H
ATOM    382  CA  LEU A  30      34.980  36.950  60.540  1.00  0.00           C
ATOM    383  HA  LEU A  30      34.280  36.380  59.920  1.00  0.00           H
ATOM    384  CB  LEU A  30      36.260  37.530  59.780  1.00  0.00           C
ATOM    385  HB1 LEU A  30      36.940  36.750  59.420  1.00  0.00           H
ATOM    386  HB2 LEU A  30      36.820  38.230  60.390  1.00  0.00           H
ATOM    387  CG  LEU A  30      35.770  38.190  58.470  1.00  0.00           C
ATOM    388  HG  LEU A  30      34.960  37.640  57.990  1.00  0.00           H
ATOM    389  CD1 LEU A  30      35.240  39.610  58.700  1.00  0.00           C
ATOM    390 1HD1 LEU A  30      34.190  39.540  58.960  1.00  0.00           H
ATOM    391 2HD1 LEU A  30      35.810  40.160  59.450  1.00  0.00           H
ATOM    392 3HD1 LEU A  30      35.320  40.190  57.780  1.00  0.00           H
ATOM    393  CD2 LEU A  30      36.870  38.230  57.390  1.00  0.00           C
ATOM    394 1HD2 LEU A  30      36.610  38.750  56.460  1.00  0.00           H
ATOM    395 2HD2 LEU A  30      37.720  38.780  57.780  1.00  0.00           H
ATOM    396 3HD2 LEU A  30      37.260  37.240  57.170  1.00  0.00           H
ATOM    397  C   LEU A  30      35.480  35.860  61.530  1.00  0.00           C
ATOM    398  O   LEU A  30      35.910  36.110  62.670  1.00  0.00           O
ATOM    399  N   ASP A  31      35.630  34.630  61.010  1.00  0.00           N
ATOM    400  H   ASP A  31      35.390  34.540  60.030  1.00  0.00           H
ATOM    401  CA  ASP A  31      36.380  33.470  61.520  1.00  0.00           C
ATOM    402  HA  ASP A  31      36.660  33.700  62.550  1.00  0.00           H
ATOM    403  CB  ASP A  31      35.470  32.220  61.700  1.00  0.00           C
ATOM    404  HB1 ASP A  31      35.280  31.910  60.670  1.00  0.00           H
ATOM    405  HB2 ASP A  31      34.540  32.600  62.120  1.00  0.00           H
ATOM    406  CG  ASP A  31      36.090  31.020  62.370  1.00  0.00           C
ATOM    407  OD1 ASP A  31      37.310  30.780  62.320  1.00  0.00           O
ATOM    408  OD2 ASP A  31      35.330  30.380  63.100  1.00  0.00           O
ATOM    409  C   ASP A  31      37.680  33.240  60.700  1.00  0.00           C
ATOM    410  O   ASP A  31      37.540  32.830  59.550  1.00  0.00           O
ATOM    411  N   LEU A  32      38.900  33.530  61.240  1.00  0.00           N
ATOM    412  H   LEU A  32      38.830  33.950  62.150  1.00  0.00           H
ATOM    413  CA  LEU A  32      40.160  33.540  60.510  1.00  0.00           C
ATOM    414  HA  LEU A  32      40.120  33.860  59.470  1.00  0.00           H
ATOM    415  CB  LEU A  32      41.080  34.530  61.260  1.00  0.00           C
ATOM    416  HB1 LEU A  32      41.310  34.140  62.260  1.00  0.00           H
ATOM    417  HB2 LEU A  32      40.470  35.430  61.320  1.00  0.00           H
ATOM    418  CG  LEU A  32      42.350  34.920  60.530  1.00  0.00           C
ATOM    419  HG  LEU A  32      42.160  34.860  59.450  1.00  0.00           H
ATOM    420  CD1 LEU A  32      42.750  36.340  60.690  1.00  0.00           C
ATOM    421 1HD1 LEU A  32      43.780  36.420  60.340  1.00  0.00           H
ATOM    422 2HD1 LEU A  32      42.130  36.930  60.020  1.00  0.00           H
ATOM    423 3HD1 LEU A  32      42.690  36.820  61.670  1.00  0.00           H
ATOM    424  CD2 LEU A  32      43.570  34.090  60.780  1.00  0.00           C
ATOM    425 1HD2 LEU A  32      44.080  34.140  61.740  1.00  0.00           H
ATOM    426 2HD2 LEU A  32      43.360  33.020  60.780  1.00  0.00           H
ATOM    427 3HD2 LEU A  32      44.250  34.300  59.950  1.00  0.00           H
ATOM    428  C   LEU A  32      40.750  32.090  60.310  1.00  0.00           C
ATOM    429  O   LEU A  32      41.310  31.850  59.240  1.00  0.00           O
ATOM    430  N   ALA A  33      40.530  31.130  61.210  1.00  0.00           N
ATOM    431  H   ALA A  33      39.860  31.290  61.960  1.00  0.00           H
ATOM    432  CA  ALA A  33      40.760  29.700  60.920  1.00  0.00           C
ATOM    433  HA  ALA A  33      41.820  29.550  60.720  1.00  0.00           H
ATOM    434  CB  ALA A  33      40.570  28.830  62.150  1.00  0.00           C
ATOM    435  HB1 ALA A  33      40.610  27.810  61.780  1.00  0.00           H
ATOM    436  HB2 ALA A  33      41.400  29.020  62.840  1.00  0.00           H
ATOM    437  HB3 ALA A  33      39.630  29.010  62.680  1.00  0.00           H
ATOM    438  C   ALA A  33      40.030  29.240  59.660  1.00  0.00           C
ATOM    439  O   ALA A  33      40.660  28.500  58.850  1.00  0.00           O
ATOM    440  N   LYS A  34      38.710  29.440  59.520  1.00  0.00           N
ATOM    441  H   LYS A  34      38.230  29.950  60.250  1.00  0.00           H
ATOM    442  CA  LYS A  34      38.040  29.190  58.270  1.00  0.00           C
ATOM    443  HA  LYS A  34      38.270  28.160  57.990  1.00  0.00           H
ATOM    444  CB  LYS A  34      36.610  29.550  58.510  1.00  0.00           C
ATOM    445  HB1 LYS A  34      36.050  29.720  57.580  1.00  0.00           H
ATOM    446  HB2 LYS A  34      36.560  30.460  59.110  1.00  0.00           H
ATOM    447  CG  LYS A  34      35.860  28.500  59.320  1.00  0.00           C
ATOM    448  HG1 LYS A  34      36.450  28.260  60.200  1.00  0.00           H
ATOM    449  HG2 LYS A  34      35.890  27.610  58.690  1.00  0.00           H
ATOM    450  CD  LYS A  34      34.390  28.760  59.660  1.00  0.00           C
ATOM    451  HD1 LYS A  34      33.930  28.920  58.690  1.00  0.00           H
ATOM    452  HD2 LYS A  34      34.350  29.590  60.360  1.00  0.00           H
ATOM    453  CE  LYS A  34      33.690  27.560  60.410  1.00  0.00           C
ATOM    454  HE1 LYS A  34      34.230  27.340  61.320  1.00  0.00           H
ATOM    455  HE2 LYS A  34      33.730  26.740  59.690  1.00  0.00           H
ATOM    456  NZ  LYS A  34      32.280  27.910  60.770  1.00  0.00           N
ATOM    457  HZ1 LYS A  34      31.670  28.150  60.000  1.00  0.00           H
ATOM    458  HZ2 LYS A  34      31.850  27.100  61.200  1.00  0.00           H
ATOM    459  HZ3 LYS A  34      32.340  28.650  61.460  1.00  0.00           H
ATOM    460  C   LYS A  34      38.620  30.040  57.200  1.00  0.00           C
ATOM    461  O   LYS A  34      38.830  29.510  56.090  1.00  0.00           O
ATOM    462  N   ALA A  35      38.810  31.310  57.270  1.00  0.00           N
ATOM    463  H   ALA A  35      38.620  31.740  58.160  1.00  0.00           H
ATOM    464  CA  ALA A  35      39.220  32.160  56.160  1.00  0.00           C
ATOM    465  HA  ALA A  35      38.450  32.180  55.390  1.00  0.00           H
ATOM    466  CB  ALA A  35      39.410  33.590  56.720  1.00  0.00           C
ATOM    467  HB1 ALA A  35      39.700  34.310  55.950  1.00  0.00           H
ATOM    468  HB2 ALA A  35      38.490  33.840  57.240  1.00  0.00           H
ATOM    469  HB3 ALA A  35      40.240  33.670  57.420  1.00  0.00           H
ATOM    470  C   ALA A  35      40.590  31.700  55.640  1.00  0.00           C
ATOM    471  O   ALA A  35      40.920  31.920  54.460  1.00  0.00           O
ATOM    472  N   GLN A  36      41.400  31.190  56.530  1.00  0.00           N
ATOM    473  H   GLN A  36      41.130  31.150  57.510  1.00  0.00           H
ATOM    474  CA  GLN A  36      42.790  30.770  56.230  1.00  0.00           C
ATOM    475  HA  GLN A  36      43.220  31.610  55.690  1.00  0.00           H
ATOM    476  CB  GLN A  36      43.470  30.610  57.530  1.00  0.00           C
ATOM    477  HB1 GLN A  36      42.880  29.970  58.190  1.00  0.00           H
ATOM    478  HB2 GLN A  36      43.520  31.600  57.970  1.00  0.00           H
ATOM    479  CG  GLN A  36      44.870  29.980  57.430  1.00  0.00           C
ATOM    480  HG1 GLN A  36      44.850  28.950  57.080  1.00  0.00           H
ATOM    481  HG2 GLN A  36      45.270  29.970  58.450  1.00  0.00           H
ATOM    482  CD  GLN A  36      45.880  30.870  56.670  1.00  0.00           C
ATOM    483  OE1 GLN A  36      46.730  31.540  57.180  1.00  0.00           O
ATOM    484  NE2 GLN A  36      45.720  30.850  55.370  1.00  0.00           N
ATOM    485 1HE2 GLN A  36      44.910  30.350  55.030  1.00  0.00           H
ATOM    486 2HE2 GLN A  36      46.360  31.440  54.880  1.00  0.00           H
ATOM    487  C   GLN A  36      42.750  29.480  55.340  1.00  0.00           C
ATOM    488  O   GLN A  36      43.410  29.390  54.310  1.00  0.00           O
ATOM    489  N   ARG A  37      41.810  28.580  55.730  1.00  0.00           N
ATOM    490  H   ARG A  37      41.290  28.850  56.550  1.00  0.00           H
ATOM    491  CA  ARG A  37      41.430  27.320  55.020  1.00  0.00           C
ATOM    492  HA  ARG A  37      42.310  26.690  54.860  1.00  0.00           H
ATOM    493  CB  ARG A  37      40.540  26.430  55.950  1.00  0.00           C
ATOM    494  HB1 ARG A  37      39.560  26.870  55.790  1.00  0.00           H
ATOM    495  HB2 ARG A  37      40.770  26.490  57.020  1.00  0.00           H
ATOM    496  CG  ARG A  37      40.380  24.880  55.520  1.00  0.00           C
ATOM    497  HG1 ARG A  37      40.220  24.900  54.440  1.00  0.00           H
ATOM    498  HG2 ARG A  37      39.420  24.530  55.920  1.00  0.00           H
ATOM    499  CD  ARG A  37      41.450  23.920  55.990  1.00  0.00           C
ATOM    500  HD1 ARG A  37      41.070  22.910  55.900  1.00  0.00           H
ATOM    501  HD2 ARG A  37      41.710  24.130  57.030  1.00  0.00           H
ATOM    502  NE  ARG A  37      42.690  24.180  55.180  1.00  0.00           N
ATOM    503  HE  ARG A  37      43.400  24.820  55.520  1.00  0.00           H
ATOM    504  CZ  ARG A  37      43.030  23.650  54.040  1.00  0.00           C
ATOM    505  NH1 ARG A  37      42.300  22.770  53.420  1.00  0.00           N
ATOM    506 1HH1 ARG A  37      41.380  22.630  53.800  1.00  0.00           H
ATOM    507 2HH1 ARG A  37      42.500  22.340  52.530  1.00  0.00           H
ATOM    508  NH2 ARG A  37      44.190  23.900  53.540  1.00  0.00           N
ATOM    509 1HH2 ARG A  37      44.910  24.330  54.100  1.00  0.00           H
ATOM    510 2HH2 ARG A  37      44.460  23.390  52.710  1.00  0.00           H
ATOM    511  C   ARG A  37      40.760  27.530  53.660  1.00  0.00           C
ATOM    512  O   ARG A  37      40.990  26.810  52.670  1.00  0.00           O
ATOM    513  N   GLU A  38      39.960  28.560  53.450  1.00  0.00           N
ATOM    514  H   GLU A  38      39.810  29.150  54.260  1.00  0.00           H
ATOM    515  CA  GLU A  38      39.210  28.780  52.200  1.00  0.00           C
ATOM    516  HA  GLU A  38      38.960  27.810  51.770  1.00  0.00           H
ATOM    517  CB  GLU A  38      37.930  29.480  52.490  1.00  0.00           C
ATOM    518  HB1 GLU A  38      37.570  29.830  51.520  1.00  0.00           H
ATOM    519  HB2 GLU A  38      38.250  30.280  53.150  1.00  0.00           H
ATOM    520  CG  GLU A  38      36.780  28.600  53.070  1.00  0.00           C
ATOM    521  HG1 GLU A  38      37.050  28.350  54.100  1.00  0.00           H
ATOM    522  HG2 GLU A  38      36.770  27.700  52.460  1.00  0.00           H
ATOM    523  CD  GLU A  38      35.450  29.360  53.010  1.00  0.00           C
ATOM    524  OE1 GLU A  38      35.310  30.600  52.880  1.00  0.00           O
ATOM    525  OE2 GLU A  38      34.340  28.780  53.250  1.00  0.00           O
ATOM    526  C   GLU A  38      40.080  29.540  51.170  1.00  0.00           C
ATOM    527  O   GLU A  38      40.000  29.300  49.970  1.00  0.00           O
ATOM    528  N   HIS A  39      41.130  30.310  51.620  1.00  0.00           N
ATOM    529  H   HIS A  39      41.200  30.470  52.610  1.00  0.00           H
ATOM    530  CA  HIS A  39      42.190  30.830  50.800  1.00  0.00           C
ATOM    531  HA  HIS A  39      41.790  31.150  49.840  1.00  0.00           H
ATOM    532  CB  HIS A  39      42.780  31.990  51.520  1.00  0.00           C
ATOM    533  HB1 HIS A  39      43.220  31.620  52.440  1.00  0.00           H
ATOM    534  HB2 HIS A  39      41.980  32.680  51.810  1.00  0.00           H
ATOM    535  CG  HIS A  39      43.750  32.770  50.770  1.00  0.00           C
ATOM    536  ND1 HIS A  39      45.050  32.900  51.060  1.00  0.00           N
ATOM    537  CE1 HIS A  39      45.610  33.740  50.200  1.00  0.00           C
ATOM    538  HE1 HIS A  39      46.640  34.040  50.130  1.00  0.00           H
ATOM    539  NE2 HIS A  39      44.710  34.000  49.240  1.00  0.00           N
ATOM    540  HE2 HIS A  39      44.840  34.670  48.500  1.00  0.00           H
ATOM    541  CD2 HIS A  39      43.450  33.490  49.670  1.00  0.00           C
ATOM    542  HD2 HIS A  39      42.500  33.430  49.160  1.00  0.00           H
ATOM    543  C   HIS A  39      43.270  29.820  50.480  1.00  0.00           C
ATOM    544  O   HIS A  39      43.830  29.800  49.360  1.00  0.00           O
ATOM    545  N   GLY A  40      43.540  28.900  51.440  1.00  0.00           N
ATOM    546  H   GLY A  40      43.010  29.040  52.290  1.00  0.00           H
ATOM    547  CA  GLY A  40      44.200  27.620  51.290  1.00  0.00           C
ATOM    548  HA1 GLY A  40      44.210  26.970  52.170  1.00  0.00           H
ATOM    549  HA2 GLY A  40      45.250  27.860  51.130  1.00  0.00           H
ATOM    550  C   GLY A  40      43.580  26.830  50.100  1.00  0.00           C
ATOM    551  O   GLY A  40      44.370  26.450  49.210  1.00  0.00           O
ATOM    552  N   VAL A  41      42.270  26.610  50.070  1.00  0.00           N
ATOM    553  H   VAL A  41      41.730  26.890  50.880  1.00  0.00           H
ATOM    554  CA  VAL A  41      41.610  25.780  49.040  1.00  0.00           C
ATOM    555  HA  VAL A  41      42.160  24.860  48.800  1.00  0.00           H
ATOM    556  CB  VAL A  41      40.250  25.400  49.720  1.00  0.00           C
ATOM    557  HB  VAL A  41      39.770  26.220  50.250  1.00  0.00           H
ATOM    558  CG1 VAL A  41      39.260  24.950  48.620  1.00  0.00           C
ATOM    559 1HG1 VAL A  41      38.830  25.800  48.080  1.00  0.00           H
ATOM    560 2HG1 VAL A  41      39.880  24.350  47.960  1.00  0.00           H
ATOM    561 3HG1 VAL A  41      38.440  24.400  49.070  1.00  0.00           H
ATOM    562  CG2 VAL A  41      40.550  24.280  50.730  1.00  0.00           C
ATOM    563 1HG2 VAL A  41      39.690  23.730  51.100  1.00  0.00           H
ATOM    564 2HG2 VAL A  41      41.250  23.560  50.300  1.00  0.00           H
ATOM    565 3HG2 VAL A  41      41.110  24.750  51.540  1.00  0.00           H
ATOM    566  C   VAL A  41      41.560  26.440  47.610  1.00  0.00           C
ATOM    567  O   VAL A  41      41.790  25.690  46.640  1.00  0.00           O
ATOM    568  N   LEU A  42      41.370  27.770  47.540  1.00  0.00           N
ATOM    569  H   LEU A  42      40.980  28.250  48.340  1.00  0.00           H
ATOM    570  CA  LEU A  42      41.480  28.500  46.240  1.00  0.00           C
ATOM    571  HA  LEU A  42      40.840  28.110  45.440  1.00  0.00           H
ATOM    572  CB  LEU A  42      41.050  29.920  46.560  1.00  0.00           C
ATOM    573  HB1 LEU A  42      41.680  30.400  47.320  1.00  0.00           H
ATOM    574  HB2 LEU A  42      39.990  29.880  46.790  1.00  0.00           H
ATOM    575  CG  LEU A  42      41.080  31.010  45.450  1.00  0.00           C
ATOM    576  HG  LEU A  42      42.090  31.330  45.230  1.00  0.00           H
ATOM    577  CD1 LEU A  42      40.580  30.360  44.150  1.00  0.00           C
ATOM    578 1HD1 LEU A  42      41.420  29.790  43.760  1.00  0.00           H
ATOM    579 2HD1 LEU A  42      39.730  29.710  44.350  1.00  0.00           H
ATOM    580 3HD1 LEU A  42      40.300  31.090  43.390  1.00  0.00           H
ATOM    581  CD2 LEU A  42      40.190  32.170  45.840  1.00  0.00           C
ATOM    582 1HD2 LEU A  42      40.130  32.840  44.980  1.00  0.00           H
ATOM    583 2HD2 LEU A  42      39.190  31.780  46.060  1.00  0.00           H
ATOM    584 3HD2 LEU A  42      40.540  32.640  46.750  1.00  0.00           H
ATOM    585  C   LEU A  42      42.870  28.340  45.660  1.00  0.00           C
ATOM    586  O   LEU A  42      43.110  27.940  44.530  1.00  0.00           O
ATOM    587  N   GLY A  43      43.930  28.560  46.440  1.00  0.00           N
ATOM    588  H   GLY A  43      43.730  29.030  47.310  1.00  0.00           H
ATOM    589  CA  GLY A  43      45.280  28.190  46.020  1.00  0.00           C
ATOM    590  HA1 GLY A  43      45.920  28.390  46.890  1.00  0.00           H
ATOM    591  HA2 GLY A  43      45.660  28.690  45.140  1.00  0.00           H
ATOM    592  C   GLY A  43      45.380  26.730  45.670  1.00  0.00           C
ATOM    593  O   GLY A  43      46.070  26.410  44.660  1.00  0.00           O
ATOM    594  N   GLY A  44      44.700  25.820  46.490  1.00  0.00           N
ATOM    595  H   GLY A  44      44.190  26.180  47.290  1.00  0.00           H
ATOM    596  CA  GLY A  44      44.590  24.430  46.210  1.00  0.00           C
ATOM    597  HA1 GLY A  44      44.070  23.890  47.000  1.00  0.00           H
ATOM    598  HA2 GLY A  44      45.640  24.160  46.130  1.00  0.00           H
ATOM    599  C   GLY A  44      44.100  24.140  44.780  1.00  0.00           C
ATOM    600  O   GLY A  44      44.540  23.180  44.150  1.00  0.00           O
ATOM    601  N   LYS A  45      43.160  24.950  44.160  1.00  0.00           N
ATOM    602  H   LYS A  45      42.630  25.660  44.640  1.00  0.00           H
ATOM    603  CA  LYS A  45      42.700  24.780  42.750  1.00  0.00           C
ATOM    604  HA  LYS A  45      42.550  23.710  42.650  1.00  0.00           H
ATOM    605  CB  LYS A  45      41.360  25.380  42.370  1.00  0.00           C
ATOM    606  HB1 LYS A  45      41.010  24.830  41.500  1.00  0.00           H
ATOM    607  HB2 LYS A  45      41.500  26.460  42.250  1.00  0.00           H
ATOM    608  CG  LYS A  45      40.290  25.100  43.530  1.00  0.00           C
ATOM    609  HG1 LYS A  45      39.350  25.380  43.050  1.00  0.00           H
ATOM    610  HG2 LYS A  45      40.400  25.730  44.410  1.00  0.00           H
ATOM    611  CD  LYS A  45      40.320  23.610  43.930  1.00  0.00           C
ATOM    612  HD1 LYS A  45      41.200  23.400  44.540  1.00  0.00           H
ATOM    613  HD2 LYS A  45      40.160  22.940  43.080  1.00  0.00           H
ATOM    614  CE  LYS A  45      39.040  23.340  44.890  1.00  0.00           C
ATOM    615  HE1 LYS A  45      38.090  23.820  44.630  1.00  0.00           H
ATOM    616  HE2 LYS A  45      39.260  23.850  45.830  1.00  0.00           H
ATOM    617  NZ  LYS A  45      38.900  21.910  45.170  1.00  0.00           N
ATOM    618  HZ1 LYS A  45      38.800  21.350  44.330  1.00  0.00           H
ATOM    619  HZ2 LYS A  45      39.640  21.630  45.790  1.00  0.00           H
ATOM    620  HZ3 LYS A  45      37.990  21.820  45.590  1.00  0.00           H
ATOM    621  C   LYS A  45      43.920  25.210  41.970  1.00  0.00           C
ATOM    622  O   LYS A  45      44.510  24.370  41.340  1.00  0.00           O
ATOM    623  N   LEU A  46      44.370  26.430  42.080  1.00  0.00           N
ATOM    624  H   LEU A  46      43.670  27.000  42.540  1.00  0.00           H
ATOM    625  CA  LEU A  46      45.280  27.080  41.180  1.00  0.00           C
ATOM    626  HA  LEU A  46      44.850  27.070  40.180  1.00  0.00           H
ATOM    627  CB  LEU A  46      45.540  28.540  41.740  1.00  0.00           C
ATOM    628  HB1 LEU A  46      46.350  28.970  41.160  1.00  0.00           H
ATOM    629  HB2 LEU A  46      45.810  28.450  42.790  1.00  0.00           H
ATOM    630  CG  LEU A  46      44.380  29.480  41.890  1.00  0.00           C
ATOM    631  HG  LEU A  46      43.530  29.000  42.370  1.00  0.00           H
ATOM    632  CD1 LEU A  46      44.940  30.740  42.650  1.00  0.00           C
ATOM    633 1HD1 LEU A  46      44.110  31.420  42.850  1.00  0.00           H
ATOM    634 2HD1 LEU A  46      45.490  30.510  43.560  1.00  0.00           H
ATOM    635 3HD1 LEU A  46      45.640  31.270  42.000  1.00  0.00           H
ATOM    636  CD2 LEU A  46      43.980  30.130  40.520  1.00  0.00           C
ATOM    637 1HD2 LEU A  46      43.060  30.700  40.620  1.00  0.00           H
ATOM    638 2HD2 LEU A  46      44.840  30.670  40.120  1.00  0.00           H
ATOM    639 3HD2 LEU A  46      43.680  29.250  39.950  1.00  0.00           H
ATOM    640  C   LEU A  46      46.630  26.400  40.980  1.00  0.00           C
ATOM    641  O   LEU A  46      47.080  26.310  39.850  1.00  0.00           O
ATOM    642  N   ARG A  47      47.300  25.980  42.040  1.00  0.00           N
ATOM    643  H   ARG A  47      46.820  26.060  42.930  1.00  0.00           H
ATOM    644  CA  ARG A  47      48.530  25.260  42.000  1.00  0.00           C
ATOM    645  HA  ARG A  47      49.110  25.670  41.170  1.00  0.00           H
ATOM    646  CB  ARG A  47      49.350  25.360  43.320  1.00  0.00           C
ATOM    647  HB1 ARG A  47      48.780  24.870  44.110  1.00  0.00           H
ATOM    648  HB2 ARG A  47      49.310  26.410  43.610  1.00  0.00           H
ATOM    649  CG  ARG A  47      50.780  24.970  43.190  1.00  0.00           C
ATOM    650  HG1 ARG A  47      51.230  25.640  42.460  1.00  0.00           H
ATOM    651  HG2 ARG A  47      50.790  23.920  42.890  1.00  0.00           H
ATOM    652  CD  ARG A  47      51.650  25.040  44.410  1.00  0.00           C
ATOM    653  HD1 ARG A  47      51.670  26.100  44.660  1.00  0.00           H
ATOM    654  HD2 ARG A  47      52.690  24.820  44.150  1.00  0.00           H
ATOM    655  NE  ARG A  47      51.170  24.310  45.540  1.00  0.00           N
ATOM    656  HE  ARG A  47      50.900  24.860  46.350  1.00  0.00           H
ATOM    657  CZ  ARG A  47      50.970  23.020  45.730  1.00  0.00           C
ATOM    658  NH1 ARG A  47      50.280  22.560  46.710  1.00  0.00           N
ATOM    659 1HH1 ARG A  47      49.820  23.240  47.300  1.00  0.00           H
ATOM    660 2HH1 ARG A  47      50.280  21.550  46.830  1.00  0.00           H
ATOM    661  NH2 ARG A  47      51.450  22.140  44.910  1.00  0.00           N
ATOM    662 1HH2 ARG A  47      52.230  22.470  44.350  1.00  0.00           H
ATOM    663 2HH2 ARG A  47      51.350  21.140  44.970  1.00  0.00           H
ATOM    664  C   ARG A  47      48.240  23.710  41.700  1.00  0.00           C
ATOM    665  O   ARG A  47      48.840  23.200  40.780  1.00  0.00           O
ATOM    666  N   GLN A  48      47.400  23.030  42.490  1.00  0.00           N
ATOM    667  H   GLN A  48      46.780  23.550  43.090  1.00  0.00           H
ATOM    668  CA  GLN A  48      47.650  21.640  42.730  1.00  0.00           C
ATOM    669  HA  GLN A  48      48.670  21.460  42.400  1.00  0.00           H
ATOM    670  CB  GLN A  48      47.430  21.340  44.210  1.00  0.00           C
ATOM    671  HB1 GLN A  48      46.380  21.560  44.420  1.00  0.00           H
ATOM    672  HB2 GLN A  48      47.890  22.140  44.770  1.00  0.00           H
ATOM    673  CG  GLN A  48      47.750  19.870  44.570  1.00  0.00           C
ATOM    674  HG1 GLN A  48      47.130  19.180  43.990  1.00  0.00           H
ATOM    675  HG2 GLN A  48      47.530  19.560  45.590  1.00  0.00           H
ATOM    676  CD  GLN A  48      49.200  19.510  44.230  1.00  0.00           C
ATOM    677  OE1 GLN A  48      50.050  19.800  45.090  1.00  0.00           O
ATOM    678  NE2 GLN A  48      49.600  18.970  43.070  1.00  0.00           N
ATOM    679 1HE2 GLN A  48      48.960  18.870  42.300  1.00  0.00           H
ATOM    680 2HE2 GLN A  48      50.590  18.950  42.900  1.00  0.00           H
ATOM    681  C   GLN A  48      46.710  20.760  41.870  1.00  0.00           C
ATOM    682  O   GLN A  48      47.060  19.660  41.540  1.00  0.00           O
ATOM    683  N   ARG A  49      45.520  21.280  41.500  1.00  0.00           N
ATOM    684  H   ARG A  49      45.190  22.120  41.960  1.00  0.00           H
ATOM    685  CA  ARG A  49      44.550  20.740  40.510  1.00  0.00           C
ATOM    686  HA  ARG A  49      44.720  19.670  40.450  1.00  0.00           H
ATOM    687  CB  ARG A  49      43.170  21.120  40.990  1.00  0.00           C
ATOM    688  HB1 ARG A  49      43.050  22.190  40.840  1.00  0.00           H
ATOM    689  HB2 ARG A  49      43.080  20.830  42.040  1.00  0.00           H
ATOM    690  CG  ARG A  49      42.010  20.380  40.190  1.00  0.00           C
ATOM    691  HG1 ARG A  49      42.330  19.370  39.920  1.00  0.00           H
ATOM    692  HG2 ARG A  49      41.770  20.950  39.300  1.00  0.00           H
ATOM    693  CD  ARG A  49      40.720  20.220  40.950  1.00  0.00           C
ATOM    694  HD1 ARG A  49      39.900  19.850  40.340  1.00  0.00           H
ATOM    695  HD2 ARG A  49      40.410  21.160  41.420  1.00  0.00           H
ATOM    696  NE  ARG A  49      40.840  19.250  42.030  1.00  0.00           N
ATOM    697  HE  ARG A  49      41.150  19.590  42.920  1.00  0.00           H
ATOM    698  CZ  ARG A  49      40.490  18.020  42.140  1.00  0.00           C
ATOM    699  NH1 ARG A  49      40.400  17.430  43.270  1.00  0.00           N
ATOM    700 1HH1 ARG A  49      40.310  18.070  44.050  1.00  0.00           H
ATOM    701 2HH1 ARG A  49      40.060  16.480  43.300  1.00  0.00           H
ATOM    702  NH2 ARG A  49      39.960  17.370  41.120  1.00  0.00           N
ATOM    703 1HH2 ARG A  49      40.050  17.900  40.270  1.00  0.00           H
ATOM    704 2HH2 ARG A  49      39.780  16.390  41.270  1.00  0.00           H
ATOM    705  C   ARG A  49      44.920  21.300  39.140  1.00  0.00           C
ATOM    706  O   ARG A  49      45.020  20.530  38.240  1.00  0.00           O
ATOM    707  N   LEU A  50      45.170  22.630  38.970  1.00  0.00           N
ATOM    708  H   LEU A  50      44.960  23.160  39.810  1.00  0.00           H
ATOM    709  CA  LEU A  50      45.340  23.330  37.670  1.00  0.00           C
ATOM    710  HA  LEU A  50      44.760  22.650  37.040  1.00  0.00           H
ATOM    711  CB  LEU A  50      44.550  24.600  37.680  1.00  0.00           C
ATOM    712  HB1 LEU A  50      44.510  25.030  36.680  1.00  0.00           H
ATOM    713  HB2 LEU A  50      45.110  25.350  38.240  1.00  0.00           H
ATOM    714  CG  LEU A  50      43.100  24.470  38.230  1.00  0.00           C
ATOM    715  HG  LEU A  50      43.080  24.320  39.310  1.00  0.00           H
ATOM    716  CD1 LEU A  50      42.460  25.840  37.960  1.00  0.00           C
ATOM    717 1HD1 LEU A  50      41.410  25.720  38.210  1.00  0.00           H
ATOM    718 2HD1 LEU A  50      42.830  26.610  38.640  1.00  0.00           H
ATOM    719 3HD1 LEU A  50      42.670  26.140  36.930  1.00  0.00           H
ATOM    720  CD2 LEU A  50      42.240  23.460  37.530  1.00  0.00           C
ATOM    721 1HD2 LEU A  50      41.250  23.530  37.980  1.00  0.00           H
ATOM    722 2HD2 LEU A  50      42.190  23.640  36.460  1.00  0.00           H
ATOM    723 3HD2 LEU A  50      42.640  22.450  37.640  1.00  0.00           H
ATOM    724  C   LEU A  50      46.780  23.500  37.100  1.00  0.00           C
ATOM    725  O   LEU A  50      46.960  23.600  35.890  1.00  0.00           O
ATOM    726  N   GLY A  51      47.740  23.390  37.930  1.00  0.00           N
ATOM    727  H   GLY A  51      47.520  23.210  38.900  1.00  0.00           H
ATOM    728  CA  GLY A  51      49.130  23.300  37.470  1.00  0.00           C
ATOM    729  HA1 GLY A  51      49.130  22.750  36.530  1.00  0.00           H
ATOM    730  HA2 GLY A  51      49.650  22.630  38.160  1.00  0.00           H
ATOM    731  C   GLY A  51      49.910  24.650  37.260  1.00  0.00           C
ATOM    732  O   GLY A  51      51.050  24.690  36.780  1.00  0.00           O
ATOM    733  N   LEU A  52      49.260  25.770  37.550  1.00  0.00           N
ATOM    734  H   LEU A  52      48.350  25.670  37.980  1.00  0.00           H
ATOM    735  CA  LEU A  52      49.860  27.120  37.610  1.00  0.00           C
ATOM    736  HA  LEU A  52      50.220  27.330  36.610  1.00  0.00           H
ATOM    737  CB  LEU A  52      48.800  28.210  37.970  1.00  0.00           C
ATOM    738  HB1 LEU A  52      49.300  29.170  37.890  1.00  0.00           H
ATOM    739  HB2 LEU A  52      48.500  28.090  39.010  1.00  0.00           H
ATOM    740  CG  LEU A  52      47.660  28.210  36.950  1.00  0.00           C
ATOM    741  HG  LEU A  52      47.120  27.280  37.120  1.00  0.00           H
ATOM    742  CD1 LEU A  52      46.580  29.180  37.440  1.00  0.00           C
ATOM    743 1HD1 LEU A  52      47.030  30.120  37.760  1.00  0.00           H
ATOM    744 2HD1 LEU A  52      45.830  29.450  36.700  1.00  0.00           H
ATOM    745 3HD1 LEU A  52      46.030  28.810  38.300  1.00  0.00           H
ATOM    746  CD2 LEU A  52      47.980  28.530  35.520  1.00  0.00           C
ATOM    747 1HD2 LEU A  52      47.100  28.740  34.920  1.00  0.00           H
ATOM    748 2HD2 LEU A  52      48.560  29.440  35.390  1.00  0.00           H
ATOM    749 3HD2 LEU A  52      48.390  27.650  35.020  1.00  0.00           H
ATOM    750  C   LEU A  52      51.050  27.220  38.570  1.00  0.00           C
ATOM    751  O   LEU A  52      50.880  26.710  39.660  1.00  0.00           O
ATOM    752  N   GLN A  53      52.220  27.760  38.120  1.00  0.00           N
ATOM    753  H   GLN A  53      52.190  28.040  37.150  1.00  0.00           H
ATOM    754  CA  GLN A  53      53.330  28.090  39.020  1.00  0.00           C
ATOM    755  HA  GLN A  53      53.700  27.220  39.550  1.00  0.00           H
ATOM    756  CB  GLN A  53      54.570  28.750  38.270  1.00  0.00           C
ATOM    757  HB1 GLN A  53      54.300  29.650  37.720  1.00  0.00           H
ATOM    758  HB2 GLN A  53      55.050  27.980  37.670  1.00  0.00           H
ATOM    759  CG  GLN A  53      55.530  29.170  39.360  1.00  0.00           C
ATOM    760  HG1 GLN A  53      55.000  29.810  40.070  1.00  0.00           H
ATOM    761  HG2 GLN A  53      56.350  29.690  38.860  1.00  0.00           H
ATOM    762  CD  GLN A  53      56.050  28.000  40.140  1.00  0.00           C
ATOM    763  OE1 GLN A  53      56.160  26.890  39.670  1.00  0.00           O
ATOM    764  NE2 GLN A  53      56.230  28.110  41.460  1.00  0.00           N
ATOM    765 1HE2 GLN A  53      56.170  29.010  41.910  1.00  0.00           H
ATOM    766 2HE2 GLN A  53      56.620  27.320  41.950  1.00  0.00           H
ATOM    767  C   GLN A  53      52.740  29.050  40.050  1.00  0.00           C
ATOM    768  O   GLN A  53      52.400  30.210  39.670  1.00  0.00           O
ATOM    769  N   LEU A  54      52.450  28.610  41.290  1.00  0.00           N
ATOM    770  H   LEU A  54      52.670  27.650  41.480  1.00  0.00           H
ATOM    771  CA  LEU A  54      51.940  29.550  42.390  1.00  0.00           C
ATOM    772  HA  LEU A  54      51.390  30.390  41.950  1.00  0.00           H
ATOM    773  CB  LEU A  54      50.900  28.770  43.210  1.00  0.00           C
ATOM    774  HB1 LEU A  54      51.340  27.990  43.820  1.00  0.00           H
ATOM    775  HB2 LEU A  54      50.240  28.290  42.490  1.00  0.00           H
ATOM    776  CG  LEU A  54      50.050  29.710  44.070  1.00  0.00           C
ATOM    777  HG  LEU A  54      50.600  30.640  44.190  1.00  0.00           H
ATOM    778  CD1 LEU A  54      48.660  29.930  43.460  1.00  0.00           C
ATOM    779 1HD1 LEU A  54      48.000  30.410  44.190  1.00  0.00           H
ATOM    780 2HD1 LEU A  54      48.730  30.560  42.570  1.00  0.00           H
ATOM    781 3HD1 LEU A  54      48.230  28.960  43.240  1.00  0.00           H
ATOM    782  CD2 LEU A  54      49.860  29.010  45.390  1.00  0.00           C
ATOM    783 1HD2 LEU A  54      49.220  29.620  46.030  1.00  0.00           H
ATOM    784 2HD2 LEU A  54      49.300  28.090  45.240  1.00  0.00           H
ATOM    785 3HD2 LEU A  54      50.820  28.700  45.820  1.00  0.00           H
ATOM    786  C   LEU A  54      53.000  30.220  43.190  1.00  0.00           C
ATOM    787  O   LEU A  54      53.970  29.510  43.550  1.00  0.00           O
ATOM    788  N   LEU A  55      53.000  31.560  43.300  1.00  0.00           N
ATOM    789  H   LEU A  55      52.190  32.090  43.020  1.00  0.00           H
ATOM    790  CA  LEU A  55      53.940  32.280  44.190  1.00  0.00           C
ATOM    791  HA  LEU A  55      54.730  31.680  44.650  1.00  0.00           H
ATOM    792  CB  LEU A  55      54.620  33.350  43.420  1.00  0.00           C
ATOM    793  HB1 LEU A  55      55.100  34.030  44.120  1.00  0.00           H
ATOM    794  HB2 LEU A  55      53.810  33.890  42.930  1.00  0.00           H
ATOM    795  CG  LEU A  55      55.690  32.980  42.430  1.00  0.00           C
ATOM    796  HG  LEU A  55      55.290  32.290  41.690  1.00  0.00           H
ATOM    797  CD1 LEU A  55      56.310  34.260  41.850  1.00  0.00           C
ATOM    798 1HD1 LEU A  55      57.340  34.100  41.530  1.00  0.00           H
ATOM    799 2HD1 LEU A  55      55.650  34.630  41.070  1.00  0.00           H
ATOM    800 3HD1 LEU A  55      56.320  35.010  42.640  1.00  0.00           H
ATOM    801  CD2 LEU A  55      56.950  32.270  42.960  1.00  0.00           C
ATOM    802 1HD2 LEU A  55      57.340  32.680  43.890  1.00  0.00           H
ATOM    803 2HD2 LEU A  55      56.720  31.230  43.180  1.00  0.00           H
ATOM    804 3HD2 LEU A  55      57.620  32.150  42.110  1.00  0.00           H
ATOM    805  C   LEU A  55      53.160  32.810  45.410  1.00  0.00           C
ATOM    806  O   LEU A  55      51.980  33.220  45.260  1.00  0.00           O
ATOM    807  N   GLU A  56      53.800  32.840  46.560  1.00  0.00           N
ATOM    808  H   GLU A  56      54.760  32.550  46.540  1.00  0.00           H
ATOM    809  CA  GLU A  56      53.060  32.970  47.840  1.00  0.00           C
ATOM    810  HA  GLU A  56      52.070  33.350  47.580  1.00  0.00           H
ATOM    811  CB  GLU A  56      52.910  31.580  48.410  1.00  0.00           C
ATOM    812  HB1 GLU A  56      52.360  31.660  49.350  1.00  0.00           H
ATOM    813  HB2 GLU A  56      53.880  31.120  48.640  1.00  0.00           H
ATOM    814  CG  GLU A  56      52.180  30.510  47.680  1.00  0.00           C
ATOM    815  HG1 GLU A  56      52.790  30.010  46.920  1.00  0.00           H
ATOM    816  HG2 GLU A  56      51.260  30.900  47.260  1.00  0.00           H
ATOM    817  CD  GLU A  56      51.720  29.430  48.600  1.00  0.00           C
ATOM    818  OE1 GLU A  56      50.690  29.580  49.330  1.00  0.00           O
ATOM    819  OE2 GLU A  56      52.360  28.350  48.480  1.00  0.00           O
ATOM    820  C   GLU A  56      53.680  33.960  48.780  1.00  0.00           C
ATOM    821  O   GLU A  56      54.450  33.680  49.670  1.00  0.00           O
ATOM    822  N   LEU A  57      53.430  35.190  48.560  1.00  0.00           N
ATOM    823  H   LEU A  57      52.760  35.360  47.820  1.00  0.00           H
ATOM    824  CA  LEU A  57      53.870  36.350  49.370  1.00  0.00           C
ATOM    825  HA  LEU A  57      54.950  36.390  49.250  1.00  0.00           H
ATOM    826  CB  LEU A  57      53.250  37.650  48.820  1.00  0.00           C
ATOM    827  HB1 LEU A  57      53.380  38.520  49.460  1.00  0.00           H
ATOM    828  HB2 LEU A  57      52.200  37.490  48.580  1.00  0.00           H
ATOM    829  CG  LEU A  57      53.900  38.180  47.540  1.00  0.00           C
ATOM    830  HG  LEU A  57      53.840  37.400  46.790  1.00  0.00           H
ATOM    831  CD1 LEU A  57      53.010  39.340  47.050  1.00  0.00           C
ATOM    832 1HD1 LEU A  57      53.260  39.590  46.020  1.00  0.00           H
ATOM    833 2HD1 LEU A  57      51.950  39.070  47.110  1.00  0.00           H
ATOM    834 3HD1 LEU A  57      53.060  40.200  47.710  1.00  0.00           H
ATOM    835  CD2 LEU A  57      55.370  38.670  47.730  1.00  0.00           C
ATOM    836 1HD2 LEU A  57      55.710  39.380  46.980  1.00  0.00           H
ATOM    837 2HD2 LEU A  57      55.430  38.990  48.780  1.00  0.00           H
ATOM    838 3HD2 LEU A  57      55.920  37.740  47.540  1.00  0.00           H
ATOM    839  C   LEU A  57      53.510  36.170  50.880  1.00  0.00           C
ATOM    840  O   LEU A  57      52.420  35.770  51.310  1.00  0.00           O
ATOM    841  N   PRO A  58      54.430  36.610  51.740  1.00  0.00           N
ATOM    842  CD  PRO A  58      55.590  37.470  51.350  1.00  0.00           C
ATOM    843  HD1 PRO A  58      55.300  38.390  50.850  1.00  0.00           H
ATOM    844  HD2 PRO A  58      56.320  36.940  50.740  1.00  0.00           H
ATOM    845  CG  PRO A  58      56.300  37.900  52.700  1.00  0.00           C
ATOM    846  HG1 PRO A  58      55.980  38.900  53.010  1.00  0.00           H
ATOM    847  HG2 PRO A  58      57.390  37.910  52.650  1.00  0.00           H
ATOM    848  CB  PRO A  58      55.790  36.880  53.690  1.00  0.00           C
ATOM    849  HB1 PRO A  58      55.740  37.310  54.680  1.00  0.00           H
ATOM    850  HB2 PRO A  58      56.360  35.950  53.580  1.00  0.00           H
ATOM    851  CA  PRO A  58      54.400  36.550  53.180  1.00  0.00           C
ATOM    852  HA  PRO A  58      54.180  35.510  53.440  1.00  0.00           H
ATOM    853  C   PRO A  58      53.370  37.580  53.700  1.00  0.00           C
ATOM    854  O   PRO A  58      53.320  38.780  53.230  1.00  0.00           O
ATOM    855  N   PRO A  59      52.620  37.190  54.750  1.00  0.00           N
ATOM    856  CD  PRO A  59      52.440  35.800  55.250  1.00  0.00           C
ATOM    857  HD1 PRO A  59      53.220  35.560  55.970  1.00  0.00           H
ATOM    858  HD2 PRO A  59      52.570  34.990  54.540  1.00  0.00           H
ATOM    859  CG  PRO A  59      51.030  35.830  55.930  1.00  0.00           C
ATOM    860  HG1 PRO A  59      50.960  35.230  56.840  1.00  0.00           H
ATOM    861  HG2 PRO A  59      50.260  35.560  55.220  1.00  0.00           H
ATOM    862  CB  PRO A  59      50.790  37.310  56.290  1.00  0.00           C
ATOM    863  HB1 PRO A  59      50.960  37.400  57.360  1.00  0.00           H
ATOM    864  HB2 PRO A  59      49.730  37.510  56.110  1.00  0.00           H
ATOM    865  CA  PRO A  59      51.730  38.160  55.380  1.00  0.00           C
ATOM    866  HA  PRO A  59      51.190  38.690  54.590  1.00  0.00           H
ATOM    867  C   PRO A  59      52.420  39.180  56.210  1.00  0.00           C
ATOM    868  O   PRO A  59      53.460  38.920  56.800  1.00  0.00           O
ATOM    869  N   GLU A  60      51.840  40.370  56.330  1.00  0.00           N
ATOM    870  H   GLU A  60      51.050  40.640  55.760  1.00  0.00           H
ATOM    871  CA  GLU A  60      52.460  41.550  56.970  1.00  0.00           C
ATOM    872  HA  GLU A  60      53.140  41.180  57.740  1.00  0.00           H
ATOM    873  CB  GLU A  60      53.150  42.410  55.980  1.00  0.00           C
ATOM    874  HB1 GLU A  60      52.510  42.610  55.120  1.00  0.00           H
ATOM    875  HB2 GLU A  60      54.020  41.910  55.550  1.00  0.00           H
ATOM    876  CG  GLU A  60      53.740  43.610  56.620  1.00  0.00           C
ATOM    877  HG1 GLU A  60      54.390  43.180  57.380  1.00  0.00           H
ATOM    878  HG2 GLU A  60      52.960  44.280  56.970  1.00  0.00           H
ATOM    879  CD  GLU A  60      54.680  44.370  55.630  1.00  0.00           C
ATOM    880  OE1 GLU A  60      54.780  43.930  54.430  1.00  0.00           O
ATOM    881  OE2 GLU A  60      55.340  45.360  56.080  1.00  0.00           O
ATOM    882  C   GLU A  60      51.330  42.230  57.840  1.00  0.00           C
ATOM    883  O   GLU A  60      50.370  42.670  57.260  1.00  0.00           O
ATOM    884  N   GLU A  61      51.420  42.130  59.180  1.00  0.00           N
ATOM    885  H   GLU A  61      52.280  41.650  59.420  1.00  0.00           H
ATOM    886  CA  GLU A  61      50.340  42.470  60.090  1.00  0.00           C
ATOM    887  HA  GLU A  61      49.370  42.040  59.820  1.00  0.00           H
ATOM    888  CB  GLU A  61      50.810  41.910  61.410  1.00  0.00           C
ATOM    889  HB1 GLU A  61      50.020  42.110  62.130  1.00  0.00           H
ATOM    890  HB2 GLU A  61      51.690  42.470  61.730  1.00  0.00           H
ATOM    891  CG  GLU A  61      51.070  40.400  61.380  1.00  0.00           C
ATOM    892  HG1 GLU A  61      51.650  40.100  62.240  1.00  0.00           H
ATOM    893  HG2 GLU A  61      51.790  40.070  60.640  1.00  0.00           H
ATOM    894  CD  GLU A  61      49.820  39.590  61.290  1.00  0.00           C
ATOM    895  OE1 GLU A  61      48.750  40.120  61.700  1.00  0.00           O
ATOM    896  OE2 GLU A  61      49.890  38.370  60.960  1.00  0.00           O
ATOM    897  C   GLU A  61      49.930  43.950  60.100  1.00  0.00           C
ATOM    898  O   GLU A  61      48.730  44.230  60.270  1.00  0.00           O
ATOM    899  N   SER A  62      50.730  44.920  59.670  1.00  0.00           N
ATOM    900  H   SER A  62      51.700  44.720  59.470  1.00  0.00           H
ATOM    901  CA  SER A  62      50.340  46.310  59.350  1.00  0.00           C
ATOM    902  HA  SER A  62      49.910  46.880  60.180  1.00  0.00           H
ATOM    903  CB  SER A  62      51.610  47.140  59.270  1.00  0.00           C
ATOM    904  HB1 SER A  62      51.910  47.320  60.300  1.00  0.00           H
ATOM    905  HB2 SER A  62      51.410  48.110  58.830  1.00  0.00           H
ATOM    906  OG  SER A  62      52.670  46.650  58.560  1.00  0.00           O
ATOM    907  HG  SER A  62      52.900  47.410  58.010  1.00  0.00           H
ATOM    908  C   SER A  62      49.480  46.520  58.110  1.00  0.00           C
ATOM    909  O   SER A  62      48.930  47.590  58.020  1.00  0.00           O
ATOM    910  N   LEU A  63      49.380  45.490  57.240  1.00  0.00           N
ATOM    911  H   LEU A  63      49.800  44.620  57.530  1.00  0.00           H
ATOM    912  CA  LEU A  63      48.630  45.480  55.960  1.00  0.00           C
ATOM    913  HA  LEU A  63      48.140  46.450  55.840  1.00  0.00           H
ATOM    914  CB  LEU A  63      49.570  45.310  54.730  1.00  0.00           C
ATOM    915  HB1 LEU A  63      49.030  45.510  53.800  1.00  0.00           H
ATOM    916  HB2 LEU A  63      49.850  44.260  54.780  1.00  0.00           H
ATOM    917  CG  LEU A  63      50.860  46.170  54.650  1.00  0.00           C
ATOM    918  HG  LEU A  63      51.440  45.980  55.550  1.00  0.00           H
ATOM    919  CD1 LEU A  63      51.680  45.660  53.480  1.00  0.00           C
ATOM    920 1HD1 LEU A  63      52.080  44.660  53.630  1.00  0.00           H
ATOM    921 2HD1 LEU A  63      51.110  45.640  52.560  1.00  0.00           H
ATOM    922 3HD1 LEU A  63      52.540  46.330  53.340  1.00  0.00           H
ATOM    923  CD2 LEU A  63      50.530  47.630  54.710  1.00  0.00           C
ATOM    924 1HD2 LEU A  63      49.840  47.890  53.900  1.00  0.00           H
ATOM    925 2HD2 LEU A  63      50.170  47.980  55.680  1.00  0.00           H
ATOM    926 3HD2 LEU A  63      51.490  48.130  54.610  1.00  0.00           H
ATOM    927  C   LEU A  63      47.510  44.450  56.010  1.00  0.00           C
ATOM    928  O   LEU A  63      47.640  43.470  55.260  1.00  0.00           O
ATOM    929  N   PRO A  64      46.400  44.600  56.830  1.00  0.00           N
ATOM    930  CD  PRO A  64      46.190  45.740  57.680  1.00  0.00           C
ATOM    931  HD1 PRO A  64      46.510  46.690  57.260  1.00  0.00           H
ATOM    932  HD2 PRO A  64      46.690  45.430  58.600  1.00  0.00           H
ATOM    933  CG  PRO A  64      44.680  45.860  57.870  1.00  0.00           C
ATOM    934  HG1 PRO A  64      44.280  46.340  56.980  1.00  0.00           H
ATOM    935  HG2 PRO A  64      44.390  46.420  58.750  1.00  0.00           H
ATOM    936  CB  PRO A  64      44.180  44.340  57.780  1.00  0.00           C
ATOM    937  HB1 PRO A  64      43.180  44.280  57.360  1.00  0.00           H
ATOM    938  HB2 PRO A  64      44.240  43.850  58.750  1.00  0.00           H
ATOM    939  CA  PRO A  64      45.270  43.600  56.920  1.00  0.00           C
ATOM    940  HA  PRO A  64      45.550  42.700  57.470  1.00  0.00           H
ATOM    941  C   PRO A  64      44.730  43.220  55.540  1.00  0.00           C
ATOM    942  O   PRO A  64      44.490  42.030  55.380  1.00  0.00           O
ATOM    943  N   LEU A  65      44.750  44.160  54.620  1.00  0.00           N
ATOM    944  H   LEU A  65      45.160  45.060  54.820  1.00  0.00           H
ATOM    945  CA  LEU A  65      44.260  44.050  53.290  1.00  0.00           C
ATOM    946  HA  LEU A  65      43.510  43.260  53.240  1.00  0.00           H
ATOM    947  CB  LEU A  65      43.600  45.320  52.680  1.00  0.00           C
ATOM    948  HB1 LEU A  65      43.410  45.060  51.640  1.00  0.00           H
ATOM    949  HB2 LEU A  65      44.310  46.140  52.650  1.00  0.00           H
ATOM    950  CG  LEU A  65      42.300  45.700  53.400  1.00  0.00           C
ATOM    951  HG  LEU A  65      42.100  45.010  54.230  1.00  0.00           H
ATOM    952  CD1 LEU A  65      42.670  47.050  54.080  1.00  0.00           C
ATOM    953 1HD1 LEU A  65      43.440  46.880  54.840  1.00  0.00           H
ATOM    954 2HD1 LEU A  65      43.090  47.710  53.330  1.00  0.00           H
ATOM    955 3HD1 LEU A  65      41.820  47.480  54.610  1.00  0.00           H
ATOM    956  CD2 LEU A  65      41.090  46.070  52.560  1.00  0.00           C
ATOM    957 1HD2 LEU A  65      41.470  46.440  51.610  1.00  0.00           H
ATOM    958 2HD2 LEU A  65      40.500  45.160  52.410  1.00  0.00           H
ATOM    959 3HD2 LEU A  65      40.440  46.830  52.990  1.00  0.00           H
ATOM    960  C   LEU A  65      45.280  43.510  52.290  1.00  0.00           C
ATOM    961  O   LEU A  65      44.910  43.250  51.130  1.00  0.00           O
ATOM    962  N   GLY A  66      46.520  43.140  52.650  1.00  0.00           N
ATOM    963  H   GLY A  66      46.730  43.180  53.640  1.00  0.00           H
ATOM    964  CA  GLY A  66      47.460  42.430  51.770  1.00  0.00           C
ATOM    965  HA1 GLY A  66      48.180  41.940  52.420  1.00  0.00           H
ATOM    966  HA2 GLY A  66      47.930  43.170  51.130  1.00  0.00           H
ATOM    967  C   GLY A  66      46.980  41.300  50.850  1.00  0.00           C
ATOM    968  O   GLY A  66      47.460  41.260  49.720  1.00  0.00           O
ATOM    969  N   PRO A  67      46.130  40.400  51.310  1.00  0.00           N
ATOM    970  CD  PRO A  67      45.560  40.370  52.720  1.00  0.00           C
ATOM    971  HD1 PRO A  67      44.630  40.920  52.870  1.00  0.00           H
ATOM    972  HD2 PRO A  67      46.320  40.580  53.490  1.00  0.00           H
ATOM    973  CG  PRO A  67      45.220  38.870  52.940  1.00  0.00           C
ATOM    974  HG1 PRO A  67      44.360  38.790  53.610  1.00  0.00           H
ATOM    975  HG2 PRO A  67      46.140  38.390  53.270  1.00  0.00           H
ATOM    976  CB  PRO A  67      44.960  38.330  51.570  1.00  0.00           C
ATOM    977  HB1 PRO A  67      43.900  38.420  51.300  1.00  0.00           H
ATOM    978  HB2 PRO A  67      45.270  37.290  51.560  1.00  0.00           H
ATOM    979  CA  PRO A  67      45.670  39.220  50.580  1.00  0.00           C
ATOM    980  HA  PRO A  67      46.560  38.750  50.160  1.00  0.00           H
ATOM    981  C   PRO A  67      44.800  39.600  49.350  1.00  0.00           C
ATOM    982  O   PRO A  67      44.300  38.730  48.580  1.00  0.00           O
ATOM    983  N   LEU A  68      44.440  40.860  49.290  1.00  0.00           N
ATOM    984  H   LEU A  68      44.820  41.450  50.020  1.00  0.00           H
ATOM    985  CA  LEU A  68      43.540  41.490  48.230  1.00  0.00           C
ATOM    986  HA  LEU A  68      43.020  40.690  47.710  1.00  0.00           H
ATOM    987  CB  LEU A  68      42.520  42.420  48.950  1.00  0.00           C
ATOM    988  HB1 LEU A  68      41.870  42.880  48.200  1.00  0.00           H
ATOM    989  HB2 LEU A  68      43.090  43.200  49.450  1.00  0.00           H
ATOM    990  CG  LEU A  68      41.490  41.750  49.900  1.00  0.00           C
ATOM    991  HG  LEU A  68      40.820  41.170  49.270  1.00  0.00           H
ATOM    992  CD1 LEU A  68      41.990  40.820  51.030  1.00  0.00           C
ATOM    993 1HD1 LEU A  68      41.150  40.530  51.650  1.00  0.00           H
ATOM    994 2HD1 LEU A  68      42.200  39.870  50.550  1.00  0.00           H
ATOM    995 3HD1 LEU A  68      42.740  41.200  51.730  1.00  0.00           H
ATOM    996  CD2 LEU A  68      40.720  42.880  50.570  1.00  0.00           C
ATOM    997 1HD2 LEU A  68      40.140  43.420  49.820  1.00  0.00           H
ATOM    998 2HD2 LEU A  68      40.000  42.570  51.330  1.00  0.00           H
ATOM    999 3HD2 LEU A  68      41.330  43.690  50.960  1.00  0.00           H
ATOM   1000  C   LEU A  68      44.250  42.050  47.020  1.00  0.00           C
ATOM   1001  O   LEU A  68      44.200  43.240  46.670  1.00  0.00           O
ATOM   1002  N   LEU A  69      45.020  41.110  46.400  1.00  0.00           N
ATOM   1003  H   LEU A  69      44.820  40.160  46.680  1.00  0.00           H
ATOM   1004  CA  LEU A  69      46.140  41.370  45.450  1.00  0.00           C
ATOM   1005  HA  LEU A  69      46.720  42.220  45.790  1.00  0.00           H
ATOM   1006  CB  LEU A  69      47.020  40.120  45.200  1.00  0.00           C
ATOM   1007  HB1 LEU A  69      47.450  40.200  44.200  1.00  0.00           H
ATOM   1008  HB2 LEU A  69      46.470  39.180  45.170  1.00  0.00           H
ATOM   1009  CG  LEU A  69      48.070  39.790  46.250  1.00  0.00           C
ATOM   1010  HG  LEU A  69      47.700  39.310  47.160  1.00  0.00           H
ATOM   1011  CD1 LEU A  69      49.060  38.890  45.630  1.00  0.00           C
ATOM   1012 1HD1 LEU A  69      49.720  38.630  46.460  1.00  0.00           H
ATOM   1013 2HD1 LEU A  69      48.430  38.100  45.220  1.00  0.00           H
ATOM   1014 3HD1 LEU A  69      49.580  39.420  44.830  1.00  0.00           H
ATOM   1015  CD2 LEU A  69      48.930  40.960  46.780  1.00  0.00           C
ATOM   1016 1HD2 LEU A  69      49.680  40.600  47.480  1.00  0.00           H
ATOM   1017 2HD2 LEU A  69      49.440  41.400  45.930  1.00  0.00           H
ATOM   1018 3HD2 LEU A  69      48.250  41.670  47.260  1.00  0.00           H
ATOM   1019  C   LEU A  69      45.610  41.920  44.130  1.00  0.00           C
ATOM   1020  O   LEU A  69      46.310  42.750  43.520  1.00  0.00           O
ATOM   1021  N   GLY A  70      44.440  41.440  43.680  1.00  0.00           N
ATOM   1022  H   GLY A  70      44.140  40.550  44.050  1.00  0.00           H
ATOM   1023  CA  GLY A  70      43.730  41.790  42.460  1.00  0.00           C
ATOM   1024  HA1 GLY A  70      42.690  41.460  42.390  1.00  0.00           H
ATOM   1025  HA2 GLY A  70      44.340  41.430  41.630  1.00  0.00           H
ATOM   1026  C   GLY A  70      43.560  43.350  42.250  1.00  0.00           C
ATOM   1027  O   GLY A  70      43.360  43.760  41.140  1.00  0.00           O
ATOM   1028  N   ASP A  71      43.890  44.210  43.210  1.00  0.00           N
ATOM   1029  H   ASP A  71      44.160  43.740  44.060  1.00  0.00           H
ATOM   1030  CA  ASP A  71      43.860  45.660  43.180  1.00  0.00           C
ATOM   1031  HA  ASP A  71      43.220  45.980  42.360  1.00  0.00           H
ATOM   1032  CB  ASP A  71      43.180  46.240  44.410  1.00  0.00           C
ATOM   1033  HB1 ASP A  71      42.980  47.290  44.230  1.00  0.00           H
ATOM   1034  HB2 ASP A  71      43.920  46.110  45.200  1.00  0.00           H
ATOM   1035  CG  ASP A  71      41.850  45.640  44.930  1.00  0.00           C
ATOM   1036  OD1 ASP A  71      40.900  45.360  44.120  1.00  0.00           O
ATOM   1037  OD2 ASP A  71      41.700  45.570  46.170  1.00  0.00           O
ATOM   1038  C   ASP A  71      45.240  46.290  42.910  1.00  0.00           C
ATOM   1039  O   ASP A  71      45.250  47.400  42.390  1.00  0.00           O
ATOM   1040  N   THR A  72      46.350  45.680  43.340  1.00  0.00           N
ATOM   1041  H   THR A  72      46.170  44.810  43.840  1.00  0.00           H
ATOM   1042  CA  THR A  72      47.720  46.290  43.480  1.00  0.00           C
ATOM   1043  HA  THR A  72      47.640  47.350  43.730  1.00  0.00           H
ATOM   1044  CB  THR A  72      48.510  45.580  44.640  1.00  0.00           C
ATOM   1045  HB  THR A  72      49.540  45.930  44.730  1.00  0.00           H
ATOM   1046  CG2 THR A  72      47.850  45.730  46.040  1.00  0.00           C
ATOM   1047 1HG2 THR A  72      46.760  45.660  45.960  1.00  0.00           H
ATOM   1048 2HG2 THR A  72      48.240  44.930  46.660  1.00  0.00           H
ATOM   1049 3HG2 THR A  72      48.180  46.690  46.430  1.00  0.00           H
ATOM   1050  OG1 THR A  72      48.500  44.180  44.420  1.00  0.00           O
ATOM   1051  HG1 THR A  72      47.650  43.780  44.210  1.00  0.00           H
ATOM   1052  C   THR A  72      48.520  46.180  42.210  1.00  0.00           C
ATOM   1053  O   THR A  72      49.440  47.040  42.070  1.00  0.00           O
ATOM   1054  N   ALA A  73      48.220  45.180  41.340  1.00  0.00           N
ATOM   1055  H   ALA A  73      47.680  44.450  41.790  1.00  0.00           H
ATOM   1056  CA  ALA A  73      48.720  45.000  39.990  1.00  0.00           C
ATOM   1057  HA  ALA A  73      49.030  46.010  39.730  1.00  0.00           H
ATOM   1058  CB  ALA A  73      49.960  44.210  40.170  1.00  0.00           C
ATOM   1059  HB1 ALA A  73      50.580  44.130  39.270  1.00  0.00           H
ATOM   1060  HB2 ALA A  73      50.510  44.570  41.040  1.00  0.00           H
ATOM   1061  HB3 ALA A  73      49.710  43.200  40.500  1.00  0.00           H
ATOM   1062  C   ALA A  73      47.810  44.370  39.000  1.00  0.00           C
ATOM   1063  O   ALA A  73      46.930  43.560  39.360  1.00  0.00           O
ATOM   1064  N   VAL A  74      47.990  44.680  37.750  1.00  0.00           N
ATOM   1065  H   VAL A  74      48.830  45.220  37.580  1.00  0.00           H
ATOM   1066  CA  VAL A  74      47.110  44.330  36.690  1.00  0.00           C
ATOM   1067  HA  VAL A  74      46.440  43.540  37.040  1.00  0.00           H
ATOM   1068  CB  VAL A  74      46.110  45.480  36.220  1.00  0.00           C
ATOM   1069  HB  VAL A  74      46.630  46.190  35.570  1.00  0.00           H
ATOM   1070  CG1 VAL A  74      44.960  45.000  35.340  1.00  0.00           C
ATOM   1071 1HG1 VAL A  74      44.230  45.780  35.130  1.00  0.00           H
ATOM   1072 2HG1 VAL A  74      45.230  44.570  34.380  1.00  0.00           H
ATOM   1073 3HG1 VAL A  74      44.500  44.120  35.800  1.00  0.00           H
ATOM   1074  CG2 VAL A  74      45.660  46.230  37.510  1.00  0.00           C
ATOM   1075 1HG2 VAL A  74      46.510  46.630  38.060  1.00  0.00           H
ATOM   1076 2HG2 VAL A  74      45.090  47.020  37.030  1.00  0.00           H
ATOM   1077 3HG2 VAL A  74      45.130  45.530  38.160  1.00  0.00           H
ATOM   1078  C   VAL A  74      48.000  43.950  35.460  1.00  0.00           C
ATOM   1079  O   VAL A  74      48.890  44.710  35.060  1.00  0.00           O
ATOM   1080  N   ILE A  75      47.830  42.710  35.020  1.00  0.00           N
ATOM   1081  H   ILE A  75      47.050  42.190  35.390  1.00  0.00           H
ATOM   1082  CA  ILE A  75      48.740  42.070  34.010  1.00  0.00           C
ATOM   1083  HA  ILE A  75      49.550  42.760  33.760  1.00  0.00           H
ATOM   1084  CB  ILE A  75      49.370  40.900  34.690  1.00  0.00           C
ATOM   1085  HB  ILE A  75      48.610  40.180  35.000  1.00  0.00           H
ATOM   1086  CG2 ILE A  75      50.280  40.150  33.810  1.00  0.00           C
ATOM   1087 1HG2 ILE A  75      51.220  40.650  33.590  1.00  0.00           H
ATOM   1088 2HG2 ILE A  75      50.550  39.180  34.240  1.00  0.00           H
ATOM   1089 3HG2 ILE A  75      49.820  39.780  32.890  1.00  0.00           H
ATOM   1090  CG1 ILE A  75      50.220  41.260  35.980  1.00  0.00           C
ATOM   1091 1HG1 ILE A  75      49.490  41.770  36.620  1.00  0.00           H
ATOM   1092 2HG1 ILE A  75      51.020  41.890  35.590  1.00  0.00           H
ATOM   1093  CD  ILE A  75      50.910  40.040  36.690  1.00  0.00           C
ATOM   1094  HD1 ILE A  75      50.880  40.310  37.750  1.00  0.00           H
ATOM   1095  HD2 ILE A  75      50.310  39.160  36.450  1.00  0.00           H
ATOM   1096  HD3 ILE A  75      51.950  39.940  36.390  1.00  0.00           H
ATOM   1097  C   ILE A  75      48.030  41.650  32.700  1.00  0.00           C
ATOM   1098  O   ILE A  75      47.040  40.910  32.680  1.00  0.00           O
ATOM   1099  N   GLN A  76      48.640  41.990  31.560  1.00  0.00           N
ATOM   1100  H   GLN A  76      49.510  42.510  31.640  1.00  0.00           H
ATOM   1101  CA  GLN A  76      48.300  41.490  30.210  1.00  0.00           C
ATOM   1102  HA  GLN A  76      47.850  40.490  30.160  1.00  0.00           H
ATOM   1103  CB  GLN A  76      47.200  42.340  29.540  1.00  0.00           C
ATOM   1104  HB1 GLN A  76      47.410  43.410  29.580  1.00  0.00           H
ATOM   1105  HB2 GLN A  76      46.260  42.160  30.060  1.00  0.00           H
ATOM   1106  CG  GLN A  76      46.740  41.870  28.140  1.00  0.00           C
ATOM   1107  HG1 GLN A  76      45.810  42.420  28.030  1.00  0.00           H
ATOM   1108  HG2 GLN A  76      46.490  40.810  28.210  1.00  0.00           H
ATOM   1109  CD  GLN A  76      47.700  42.410  26.960  1.00  0.00           C
ATOM   1110  OE1 GLN A  76      48.060  43.540  26.770  1.00  0.00           O
ATOM   1111  NE2 GLN A  76      48.120  41.580  26.070  1.00  0.00           N
ATOM   1112 1HE2 GLN A  76      47.790  40.630  25.950  1.00  0.00           H
ATOM   1113 2HE2 GLN A  76      48.640  42.080  25.360  1.00  0.00           H
ATOM   1114  C   GLN A  76      49.530  41.410  29.310  1.00  0.00           C
ATOM   1115  O   GLN A  76      50.450  42.240  29.410  1.00  0.00           O
ATOM   1116  N   GLY A  77      49.600  40.330  28.490  1.00  0.00           N
ATOM   1117  H   GLY A  77      48.860  39.650  28.500  1.00  0.00           H
ATOM   1118  CA  GLY A  77      50.700  40.330  27.500  1.00  0.00           C
ATOM   1119  HA1 GLY A  77      50.770  41.270  26.950  1.00  0.00           H
ATOM   1120  HA2 GLY A  77      50.520  39.550  26.760  1.00  0.00           H
ATOM   1121  C   GLY A  77      52.110  40.080  28.280  1.00  0.00           C
ATOM   1122  O   GLY A  77      52.250  39.080  29.020  1.00  0.00           O
ATOM   1123  N   ASP A  78      53.030  41.030  28.250  1.00  0.00           N
ATOM   1124  H   ASP A  78      52.910  41.780  27.590  1.00  0.00           H
ATOM   1125  CA  ASP A  78      54.360  41.110  28.880  1.00  0.00           C
ATOM   1126  HA  ASP A  78      54.500  40.140  29.360  1.00  0.00           H
ATOM   1127  CB  ASP A  78      55.460  41.180  27.860  1.00  0.00           C
ATOM   1128  HB1 ASP A  78      55.410  40.300  27.210  1.00  0.00           H
ATOM   1129  HB2 ASP A  78      56.420  41.140  28.370  1.00  0.00           H
ATOM   1130  CG  ASP A  78      55.460  42.390  26.960  1.00  0.00           C
ATOM   1131  OD1 ASP A  78      54.570  43.260  26.950  1.00  0.00           O
ATOM   1132  OD2 ASP A  78      56.400  42.580  26.140  1.00  0.00           O
ATOM   1133  C   ASP A  78      54.490  42.200  29.940  1.00  0.00           C
ATOM   1134  O   ASP A  78      55.550  42.540  30.410  1.00  0.00           O
ATOM   1135  N   THR A  79      53.330  42.800  30.230  1.00  0.00           N
ATOM   1136  H   THR A  79      52.550  42.460  29.690  1.00  0.00           H
ATOM   1137  CA  THR A  79      53.230  44.120  30.890  1.00  0.00           C
ATOM   1138  HA  THR A  79      54.210  44.470  31.220  1.00  0.00           H
ATOM   1139  CB  THR A  79      52.740  45.220  29.910  1.00  0.00           C
ATOM   1140  HB  THR A  79      51.810  44.920  29.430  1.00  0.00           H
ATOM   1141  CG2 THR A  79      52.510  46.630  30.510  1.00  0.00           C
ATOM   1142 1HG2 THR A  79      51.590  46.560  31.080  1.00  0.00           H
ATOM   1143 2HG2 THR A  79      53.360  46.900  31.140  1.00  0.00           H
ATOM   1144 3HG2 THR A  79      52.490  47.340  29.670  1.00  0.00           H
ATOM   1145  OG1 THR A  79      53.690  45.300  28.910  1.00  0.00           O
ATOM   1146  HG1 THR A  79      53.860  44.460  28.480  1.00  0.00           H
ATOM   1147  C   THR A  79      52.380  44.000  32.140  1.00  0.00           C
ATOM   1148  O   THR A  79      51.250  43.510  32.100  1.00  0.00           O
ATOM   1149  N   ALA A  80      52.950  44.610  33.180  1.00  0.00           N
ATOM   1150  H   ALA A  80      53.930  44.820  33.250  1.00  0.00           H
ATOM   1151  CA  ALA A  80      52.350  44.750  34.500  1.00  0.00           C
ATOM   1152  HA  ALA A  80      51.360  44.330  34.680  1.00  0.00           H
ATOM   1153  CB  ALA A  80      53.260  43.940  35.340  1.00  0.00           C
ATOM   1154  HB1 ALA A  80      54.270  44.330  35.430  1.00  0.00           H
ATOM   1155  HB2 ALA A  80      52.750  44.160  36.270  1.00  0.00           H
ATOM   1156  HB3 ALA A  80      53.370  42.920  34.990  1.00  0.00           H
ATOM   1157  C   ALA A  80      52.340  46.250  34.860  1.00  0.00           C
ATOM   1158  O   ALA A  80      53.400  46.840  35.020  1.00  0.00           O
ATOM   1159  N   LEU A  81      51.140  46.810  35.030  1.00  0.00           N
ATOM   1160  H   LEU A  81      50.310  46.230  35.020  1.00  0.00           H
ATOM   1161  CA  LEU A  81      50.960  48.100  35.750  1.00  0.00           C
ATOM   1162  HA  LEU A  81      51.780  48.770  35.530  1.00  0.00           H
ATOM   1163  CB  LEU A  81      49.700  48.790  35.180  1.00  0.00           C
ATOM   1164  HB1 LEU A  81      48.780  48.210  35.290  1.00  0.00           H
ATOM   1165  HB2 LEU A  81      49.930  48.950  34.130  1.00  0.00           H
ATOM   1166  CG  LEU A  81      49.500  50.170  35.840  1.00  0.00           C
ATOM   1167  HG  LEU A  81      49.480  50.040  36.920  1.00  0.00           H
ATOM   1168  CD1 LEU A  81      50.600  51.150  35.470  1.00  0.00           C
ATOM   1169 1HD1 LEU A  81      51.610  50.750  35.610  1.00  0.00           H
ATOM   1170 2HD1 LEU A  81      50.380  51.510  34.470  1.00  0.00           H
ATOM   1171 3HD1 LEU A  81      50.610  52.050  36.090  1.00  0.00           H
ATOM   1172  CD2 LEU A  81      48.160  50.720  35.290  1.00  0.00           C
ATOM   1173 1HD2 LEU A  81      47.850  50.310  34.330  1.00  0.00           H
ATOM   1174 2HD2 LEU A  81      47.370  50.440  36.000  1.00  0.00           H
ATOM   1175 3HD2 LEU A  81      48.130  51.790  35.120  1.00  0.00           H
ATOM   1176  C   LEU A  81      50.820  47.870  37.270  1.00  0.00           C
ATOM   1177  O   LEU A  81      49.900  47.170  37.700  1.00  0.00           O
ATOM   1178  N   ILE A  82      51.790  48.370  38.000  1.00  0.00           N
ATOM   1179  H   ILE A  82      52.590  48.700  37.480  1.00  0.00           H
ATOM   1180  CA  ILE A  82      51.730  48.530  39.440  1.00  0.00           C
ATOM   1181  HA  ILE A  82      51.160  47.700  39.860  1.00  0.00           H
ATOM   1182  CB  ILE A  82      53.180  48.510  39.950  1.00  0.00           C
ATOM   1183  HB  ILE A  82      53.670  49.270  39.350  1.00  0.00           H
ATOM   1184  CG2 ILE A  82      53.200  49.050  41.410  1.00  0.00           C
ATOM   1185 1HG2 ILE A  82      52.690  50.010  41.490  1.00  0.00           H
ATOM   1186 2HG2 ILE A  82      52.530  48.470  42.040  1.00  0.00           H
ATOM   1187 3HG2 ILE A  82      54.240  49.080  41.740  1.00  0.00           H
ATOM   1188  CG1 ILE A  82      53.970  47.120  39.750  1.00  0.00           C
ATOM   1189 1HG1 ILE A  82      55.040  47.220  39.940  1.00  0.00           H
ATOM   1190 2HG1 ILE A  82      53.820  46.810  38.720  1.00  0.00           H
ATOM   1191  CD  ILE A  82      53.460  46.000  40.600  1.00  0.00           C
ATOM   1192  HD1 ILE A  82      54.120  45.150  40.420  1.00  0.00           H
ATOM   1193  HD2 ILE A  82      53.540  46.220  41.660  1.00  0.00           H
ATOM   1194  HD3 ILE A  82      52.420  45.750  40.420  1.00  0.00           H
ATOM   1195  C   ILE A  82      50.920  49.720  39.810  1.00  0.00           C
ATOM   1196  O   ILE A  82      51.200  50.840  39.390  1.00  0.00           O
ATOM   1197  N   THR A  83      49.810  49.480  40.480  1.00  0.00           N
ATOM   1198  H   THR A  83      49.680  48.610  40.990  1.00  0.00           H
ATOM   1199  CA  THR A  83      48.820  50.470  40.750  1.00  0.00           C
ATOM   1200  HA  THR A  83      48.700  50.940  39.770  1.00  0.00           H
ATOM   1201  CB  THR A  83      47.390  49.830  40.960  1.00  0.00           C
ATOM   1202  HB  THR A  83      46.690  50.650  40.890  1.00  0.00           H
ATOM   1203  CG2 THR A  83      47.100  48.800  39.880  1.00  0.00           C
ATOM   1204 1HG2 THR A  83      46.040  48.550  39.810  1.00  0.00           H
ATOM   1205 2HG2 THR A  83      47.270  49.230  38.900  1.00  0.00           H
ATOM   1206 3HG2 THR A  83      47.680  47.900  40.080  1.00  0.00           H
ATOM   1207  OG1 THR A  83      47.270  49.310  42.220  1.00  0.00           O
ATOM   1208  HG1 THR A  83      46.380  48.950  42.300  1.00  0.00           H
ATOM   1209  C   THR A  83      49.120  51.490  41.860  1.00  0.00           C
ATOM   1210  O   THR A  83      50.140  51.440  42.600  1.00  0.00           O
ATOM   1211  N   ARG A  84      48.150  52.370  42.080  1.00  0.00           N
ATOM   1212  H   ARG A  84      47.350  52.430  41.470  1.00  0.00           H
ATOM   1213  CA  ARG A  84      48.090  53.100  43.360  1.00  0.00           C
ATOM   1214  HA  ARG A  84      48.800  52.680  44.070  1.00  0.00           H
ATOM   1215  CB  ARG A  84      48.550  54.560  43.120  1.00  0.00           C
ATOM   1216  HB1 ARG A  84      48.060  55.090  42.300  1.00  0.00           H
ATOM   1217  HB2 ARG A  84      49.610  54.440  42.890  1.00  0.00           H
ATOM   1218  CG  ARG A  84      48.450  55.470  44.370  1.00  0.00           C
ATOM   1219  HG1 ARG A  84      49.080  55.030  45.140  1.00  0.00           H
ATOM   1220  HG2 ARG A  84      47.420  55.520  44.730  1.00  0.00           H
ATOM   1221  CD  ARG A  84      48.920  56.870  43.960  1.00  0.00           C
ATOM   1222  HD1 ARG A  84      48.210  57.210  43.220  1.00  0.00           H
ATOM   1223  HD2 ARG A  84      49.920  56.750  43.540  1.00  0.00           H
ATOM   1224  NE  ARG A  84      49.110  57.650  45.180  1.00  0.00           N
ATOM   1225  HE  ARG A  84      49.930  57.600  45.760  1.00  0.00           H
ATOM   1226  CZ  ARG A  84      48.430  58.730  45.560  1.00  0.00           C
ATOM   1227  NH1 ARG A  84      47.440  59.160  44.780  1.00  0.00           N
ATOM   1228 1HH1 ARG A  84      47.180  58.630  43.960  1.00  0.00           H
ATOM   1229 2HH1 ARG A  84      46.960  60.010  45.020  1.00  0.00           H
ATOM   1230  NH2 ARG A  84      48.880  59.350  46.610  1.00  0.00           N
ATOM   1231 1HH2 ARG A  84      49.680  58.980  47.100  1.00  0.00           H
ATOM   1232 2HH2 ARG A  84      48.510  60.260  46.880  1.00  0.00           H
ATOM   1233  C   ARG A  84      46.730  52.950  44.010  1.00  0.00           C
ATOM   1234  O   ARG A  84      45.790  53.640  43.600  1.00  0.00           O
ATOM   1235  N   PRO A  85      46.640  52.000  44.930  1.00  0.00           N
ATOM   1236  CD  PRO A  85      47.630  51.150  45.550  1.00  0.00           C
ATOM   1237  HD1 PRO A  85      48.090  51.760  46.330  1.00  0.00           H
ATOM   1238  HD2 PRO A  85      48.370  50.690  44.890  1.00  0.00           H
ATOM   1239  CG  PRO A  85      46.960  49.890  46.060  1.00  0.00           C
ATOM   1240  HG1 PRO A  85      47.360  49.340  46.920  1.00  0.00           H
ATOM   1241  HG2 PRO A  85      46.890  49.130  45.280  1.00  0.00           H
ATOM   1242  CB  PRO A  85      45.560  50.540  46.540  1.00  0.00           C
ATOM   1243  HB1 PRO A  85      45.600  51.040  47.500  1.00  0.00           H
ATOM   1244  HB2 PRO A  85      44.790  49.770  46.470  1.00  0.00           H
ATOM   1245  CA  PRO A  85      45.340  51.600  45.510  1.00  0.00           C
ATOM   1246  HA  PRO A  85      44.710  51.270  44.690  1.00  0.00           H
ATOM   1247  C   PRO A  85      44.710  52.850  46.110  1.00  0.00           C
ATOM   1248  O   PRO A  85      45.410  53.820  46.540  1.00  0.00           O
ATOM   1249  N   TRP A  86      43.370  52.860  46.080  1.00  0.00           N
ATOM   1250  H   TRP A  86      42.970  52.060  45.600  1.00  0.00           H
ATOM   1251  CA  TRP A  86      42.540  53.970  46.450  1.00  0.00           C
ATOM   1252  HA  TRP A  86      42.780  54.770  45.750  1.00  0.00           H
ATOM   1253  CB  TRP A  86      41.080  53.660  46.280  1.00  0.00           C
ATOM   1254  HB1 TRP A  86      40.850  52.980  45.460  1.00  0.00           H
ATOM   1255  HB2 TRP A  86      40.620  54.630  46.090  1.00  0.00           H
ATOM   1256  CG  TRP A  86      40.440  53.010  47.450  1.00  0.00           C
ATOM   1257  CD1 TRP A  86      40.540  51.720  47.850  1.00  0.00           C
ATOM   1258  HD1 TRP A  86      41.020  50.940  47.280  1.00  0.00           H
ATOM   1259  NE1 TRP A  86      39.970  51.560  49.070  1.00  0.00           N
ATOM   1260  HE1 TRP A  86      39.710  50.660  49.460  1.00  0.00           H
ATOM   1261  CE2 TRP A  86      39.550  52.770  49.580  1.00  0.00           C
ATOM   1262  CZ2 TRP A  86      38.890  53.090  50.750  1.00  0.00           C
ATOM   1263  HZ2 TRP A  86      38.660  52.320  51.470  1.00  0.00           H
ATOM   1264  CH2 TRP A  86      38.620  54.450  51.060  1.00  0.00           C
ATOM   1265  HH2 TRP A  86      38.250  54.670  52.050  1.00  0.00           H
ATOM   1266  CZ3 TRP A  86      38.790  55.360  49.990  1.00  0.00           C
ATOM   1267  HZ3 TRP A  86      38.560  56.400  50.120  1.00  0.00           H
ATOM   1268  CE3 TRP A  86      39.290  54.990  48.740  1.00  0.00           C
ATOM   1269  HE3 TRP A  86      39.420  55.750  47.990  1.00  0.00           H
ATOM   1270  CD2 TRP A  86      39.730  53.730  48.530  1.00  0.00           C
ATOM   1271  C   TRP A  86      42.920  54.440  47.890  1.00  0.00           C
ATOM   1272  O   TRP A  86      42.950  55.670  48.090  1.00  0.00           O
ATOM   1273  N   SER A  87      43.130  53.520  48.870  1.00  0.00           N
ATOM   1274  H   SER A  87      42.970  52.550  48.630  1.00  0.00           H
ATOM   1275  CA  SER A  87      43.270  53.850  50.290  1.00  0.00           C
ATOM   1276  HA  SER A  87      42.540  54.600  50.580  1.00  0.00           H
ATOM   1277  CB  SER A  87      42.840  52.670  51.140  1.00  0.00           C
ATOM   1278  HB1 SER A  87      43.280  51.750  50.760  1.00  0.00           H
ATOM   1279  HB2 SER A  87      41.760  52.690  51.050  1.00  0.00           H
ATOM   1280  OG  SER A  87      43.120  52.820  52.540  1.00  0.00           O
ATOM   1281  HG  SER A  87      42.660  52.160  53.060  1.00  0.00           H
ATOM   1282  C   SER A  87      44.700  54.190  50.670  1.00  0.00           C
ATOM   1283  O   SER A  87      45.560  53.350  50.370  1.00  0.00           O
ATOM   1284  N   PRO A  88      45.110  55.320  51.250  1.00  0.00           N
ATOM   1285  CD  PRO A  88      44.280  56.530  51.410  1.00  0.00           C
ATOM   1286  HD1 PRO A  88      43.530  56.370  52.180  1.00  0.00           H
ATOM   1287  HD2 PRO A  88      43.820  56.790  50.460  1.00  0.00           H
ATOM   1288  CG  PRO A  88      45.220  57.690  51.700  1.00  0.00           C
ATOM   1289  HG1 PRO A  88      44.710  58.440  52.310  1.00  0.00           H
ATOM   1290  HG2 PRO A  88      45.500  58.220  50.790  1.00  0.00           H
ATOM   1291  CB  PRO A  88      46.440  57.030  52.280  1.00  0.00           C
ATOM   1292  HB1 PRO A  88      46.430  57.030  53.370  1.00  0.00           H
ATOM   1293  HB2 PRO A  88      47.300  57.540  51.850  1.00  0.00           H
ATOM   1294  CA  PRO A  88      46.500  55.630  51.600  1.00  0.00           C
ATOM   1295  HA  PRO A  88      46.970  55.730  50.630  1.00  0.00           H
ATOM   1296  C   PRO A  88      47.180  54.460  52.370  1.00  0.00           C
ATOM   1297  O   PRO A  88      48.330  54.170  52.110  1.00  0.00           O
ATOM   1298  N   ALA A  89      46.450  53.830  53.270  1.00  0.00           N
ATOM   1299  H   ALA A  89      45.460  54.020  53.370  1.00  0.00           H
ATOM   1300  CA  ALA A  89      46.800  52.760  54.130  1.00  0.00           C
ATOM   1301  HA  ALA A  89      47.580  53.100  54.810  1.00  0.00           H
ATOM   1302  CB  ALA A  89      45.640  52.370  55.180  1.00  0.00           C
ATOM   1303  HB1 ALA A  89      45.690  52.980  56.080  1.00  0.00           H
ATOM   1304  HB2 ALA A  89      44.700  52.410  54.630  1.00  0.00           H
ATOM   1305  HB3 ALA A  89      45.830  51.400  55.650  1.00  0.00           H
ATOM   1306  C   ALA A  89      47.190  51.420  53.390  1.00  0.00           C
ATOM   1307  O   ALA A  89      47.870  50.610  53.970  1.00  0.00           O
ATOM   1308  N   ARG A  90      46.860  51.310  52.140  1.00  0.00           N
ATOM   1309  H   ARG A  90      46.380  52.110  51.750  1.00  0.00           H
ATOM   1310  CA  ARG A  90      47.050  50.150  51.270  1.00  0.00           C
ATOM   1311  HA  ARG A  90      47.410  49.330  51.890  1.00  0.00           H
ATOM   1312  CB  ARG A  90      45.850  49.680  50.480  1.00  0.00           C
ATOM   1313  HB1 ARG A  90      46.210  49.010  49.700  1.00  0.00           H
ATOM   1314  HB2 ARG A  90      45.380  50.480  49.910  1.00  0.00           H
ATOM   1315  CG  ARG A  90      44.720  49.040  51.380  1.00  0.00           C
ATOM   1316  HG1 ARG A  90      44.190  49.830  51.910  1.00  0.00           H
ATOM   1317  HG2 ARG A  90      45.220  48.450  52.150  1.00  0.00           H
ATOM   1318  CD  ARG A  90      43.760  48.270  50.510  1.00  0.00           C
ATOM   1319  HD1 ARG A  90      43.470  48.980  49.740  1.00  0.00           H
ATOM   1320  HD2 ARG A  90      42.870  48.060  51.100  1.00  0.00           H
ATOM   1321  NE  ARG A  90      44.370  47.080  49.880  1.00  0.00           N
ATOM   1322  HE  ARG A  90      45.230  46.780  50.320  1.00  0.00           H
ATOM   1323  CZ  ARG A  90      43.970  46.370  48.830  1.00  0.00           C
ATOM   1324  NH1 ARG A  90      42.830  46.680  48.300  1.00  0.00           N
ATOM   1325 1HH1 ARG A  90      42.390  47.540  48.590  1.00  0.00           H
ATOM   1326 2HH1 ARG A  90      42.520  46.150  47.500  1.00  0.00           H
ATOM   1327  NH2 ARG A  90      44.750  45.460  48.400  1.00  0.00           N
ATOM   1328 1HH2 ARG A  90      45.530  45.290  49.020  1.00  0.00           H
ATOM   1329 2HH2 ARG A  90      44.480  44.740  47.760  1.00  0.00           H
ATOM   1330  C   ARG A  90      48.220  50.260  50.230  1.00  0.00           C
ATOM   1331  O   ARG A  90      48.890  49.310  49.920  1.00  0.00           O
ATOM   1332  N   ARG A  91      48.690  51.470  49.970  1.00  0.00           N
ATOM   1333  H   ARG A  91      48.200  52.240  50.400  1.00  0.00           H
ATOM   1334  CA  ARG A  91      49.780  51.760  48.940  1.00  0.00           C
ATOM   1335  HA  ARG A  91      49.530  51.350  47.960  1.00  0.00           H
ATOM   1336  CB  ARG A  91      49.850  53.310  48.710  1.00  0.00           C
ATOM   1337  HB1 ARG A  91      50.450  53.480  47.810  1.00  0.00           H
ATOM   1338  HB2 ARG A  91      50.220  53.760  49.630  1.00  0.00           H
ATOM   1339  CG  ARG A  91      48.460  53.950  48.370  1.00  0.00           C
ATOM   1340  HG1 ARG A  91      47.760  53.740  49.180  1.00  0.00           H
ATOM   1341  HG2 ARG A  91      48.000  53.450  47.520  1.00  0.00           H
ATOM   1342  CD  ARG A  91      48.490  55.470  48.200  1.00  0.00           C
ATOM   1343  HD1 ARG A  91      49.270  55.810  47.510  1.00  0.00           H
ATOM   1344  HD2 ARG A  91      48.910  56.040  49.030  1.00  0.00           H
ATOM   1345  NE  ARG A  91      47.120  55.800  47.750  1.00  0.00           N
ATOM   1346  HE  ARG A  91      46.680  55.080  47.190  1.00  0.00           H
ATOM   1347  CZ  ARG A  91      46.480  56.970  47.830  1.00  0.00           C
ATOM   1348  NH1 ARG A  91      46.990  57.990  48.460  1.00  0.00           N
ATOM   1349 1HH1 ARG A  91      47.900  57.920  48.900  1.00  0.00           H
ATOM   1350 2HH1 ARG A  91      46.570  58.900  48.370  1.00  0.00           H
ATOM   1351  NH2 ARG A  91      45.340  57.190  47.270  1.00  0.00           N
ATOM   1352 1HH2 ARG A  91      45.060  56.370  46.750  1.00  0.00           H
ATOM   1353 2HH2 ARG A  91      44.800  58.020  47.470  1.00  0.00           H
ATOM   1354  C   ARG A  91      51.190  51.120  49.330  1.00  0.00           C
ATOM   1355  O   ARG A  91      51.960  50.760  48.430  1.00  0.00           O
ATOM   1356  N   PRO A  92      51.500  50.810  50.630  1.00  0.00           N
ATOM   1357  CD  PRO A  92      50.990  51.430  51.870  1.00  0.00           C
ATOM   1358  HD1 PRO A  92      50.140  50.890  52.270  1.00  0.00           H
ATOM   1359  HD2 PRO A  92      50.750  52.480  51.660  1.00  0.00           H
ATOM   1360  CG  PRO A  92      52.040  51.260  52.930  1.00  0.00           C
ATOM   1361  HG1 PRO A  92      51.550  51.050  53.880  1.00  0.00           H
ATOM   1362  HG2 PRO A  92      52.630  52.170  52.830  1.00  0.00           H
ATOM   1363  CB  PRO A  92      52.760  49.990  52.450  1.00  0.00           C
ATOM   1364  HB1 PRO A  92      52.140  49.170  52.810  1.00  0.00           H
ATOM   1365  HB2 PRO A  92      53.830  49.930  52.660  1.00  0.00           H
ATOM   1366  CA  PRO A  92      52.700  50.020  50.930  1.00  0.00           C
ATOM   1367  HA  PRO A  92      53.640  50.470  50.610  1.00  0.00           H
ATOM   1368  C   PRO A  92      52.650  48.550  50.420  1.00  0.00           C
ATOM   1369  O   PRO A  92      53.710  47.930  50.350  1.00  0.00           O
ATOM   1370  N   GLU A  93      51.430  47.960  50.120  1.00  0.00           N
ATOM   1371  H   GLU A  93      50.560  48.450  50.240  1.00  0.00           H
ATOM   1372  CA  GLU A  93      51.210  46.560  49.670  1.00  0.00           C
ATOM   1373  HA  GLU A  93      51.640  45.850  50.370  1.00  0.00           H
ATOM   1374  CB  GLU A  93      49.740  46.290  49.540  1.00  0.00           C
ATOM   1375  HB1 GLU A  93      49.620  45.450  48.860  1.00  0.00           H
ATOM   1376  HB2 GLU A  93      49.240  47.140  49.060  1.00  0.00           H
ATOM   1377  CG  GLU A  93      49.090  46.060  50.910  1.00  0.00           C
ATOM   1378  HG1 GLU A  93      49.390  46.890  51.560  1.00  0.00           H
ATOM   1379  HG2 GLU A  93      49.360  45.120  51.380  1.00  0.00           H
ATOM   1380  CD  GLU A  93      47.660  45.990  50.670  1.00  0.00           C
ATOM   1381  OE1 GLU A  93      47.280  45.150  49.840  1.00  0.00           O
ATOM   1382  OE2 GLU A  93      46.880  46.830  51.220  1.00  0.00           O
ATOM   1383  C   GLU A  93      51.890  46.270  48.250  1.00  0.00           C
ATOM   1384  O   GLU A  93      52.310  45.150  47.900  1.00  0.00           O
ATOM   1385  N   VAL A  94      52.010  47.330  47.440  1.00  0.00           N
ATOM   1386  H   VAL A  94      51.590  48.230  47.630  1.00  0.00           H
ATOM   1387  CA  VAL A  94      52.840  47.320  46.250  1.00  0.00           C
ATOM   1388  HA  VAL A  94      52.490  46.560  45.560  1.00  0.00           H
ATOM   1389  CB  VAL A  94      52.560  48.690  45.540  1.00  0.00           C
ATOM   1390  HB  VAL A  94      52.290  49.400  46.320  1.00  0.00           H
ATOM   1391  CG1 VAL A  94      53.810  49.190  44.810  1.00  0.00           C
ATOM   1392 1HG1 VAL A  94      54.560  49.330  45.590  1.00  0.00           H
ATOM   1393 2HG1 VAL A  94      54.260  48.430  44.170  1.00  0.00           H
ATOM   1394 3HG1 VAL A  94      53.560  50.120  44.300  1.00  0.00           H
ATOM   1395  CG2 VAL A  94      51.260  48.680  44.720  1.00  0.00           C
ATOM   1396 1HG2 VAL A  94      51.060  47.770  44.160  1.00  0.00           H
ATOM   1397 2HG2 VAL A  94      50.390  48.710  45.370  1.00  0.00           H
ATOM   1398 3HG2 VAL A  94      51.260  49.500  44.010  1.00  0.00           H
ATOM   1399  C   VAL A  94      54.300  47.000  46.440  1.00  0.00           C
ATOM   1400  O   VAL A  94      54.900  46.470  45.450  1.00  0.00           O
ATOM   1401  N   ASP A  95      54.890  47.270  47.640  1.00  0.00           N
ATOM   1402  H   ASP A  95      54.310  47.670  48.360  1.00  0.00           H
ATOM   1403  CA  ASP A  95      56.270  47.040  47.890  1.00  0.00           C
ATOM   1404  HA  ASP A  95      56.900  47.630  47.220  1.00  0.00           H
ATOM   1405  CB  ASP A  95      56.700  47.620  49.220  1.00  0.00           C
ATOM   1406  HB1 ASP A  95      57.760  47.480  49.440  1.00  0.00           H
ATOM   1407  HB2 ASP A  95      56.240  46.960  49.960  1.00  0.00           H
ATOM   1408  CG  ASP A  95      56.310  49.070  49.470  1.00  0.00           C
ATOM   1409  OD1 ASP A  95      56.130  49.820  48.470  1.00  0.00           O
ATOM   1410  OD2 ASP A  95      56.480  49.530  50.590  1.00  0.00           O
ATOM   1411  C   ASP A  95      56.640  45.530  47.720  1.00  0.00           C
ATOM   1412  O   ASP A  95      57.630  45.090  47.100  1.00  0.00           O
ATOM   1413  N   GLY A  96      55.770  44.720  48.220  1.00  0.00           N
ATOM   1414  H   GLY A  96      54.940  45.090  48.650  1.00  0.00           H
ATOM   1415  CA  GLY A  96      55.950  43.240  48.190  1.00  0.00           C
ATOM   1416  HA1 GLY A  96      55.400  42.720  48.970  1.00  0.00           H
ATOM   1417  HA2 GLY A  96      56.980  42.980  48.430  1.00  0.00           H
ATOM   1418  C   GLY A  96      55.560  42.650  46.830  1.00  0.00           C
ATOM   1419  O   GLY A  96      56.270  41.750  46.390  1.00  0.00           O
ATOM   1420  N   VAL A  97      54.590  43.250  46.170  1.00  0.00           N
ATOM   1421  H   VAL A  97      54.110  44.060  46.530  1.00  0.00           H
ATOM   1422  CA  VAL A  97      54.180  42.830  44.830  1.00  0.00           C
ATOM   1423  HA  VAL A  97      54.170  41.760  44.650  1.00  0.00           H
ATOM   1424  CB  VAL A  97      52.760  43.300  44.520  1.00  0.00           C
ATOM   1425  HB  VAL A  97      52.730  44.350  44.820  1.00  0.00           H
ATOM   1426  CG1 VAL A  97      52.290  43.260  43.050  1.00  0.00           C
ATOM   1427 1HG1 VAL A  97      51.300  43.690  42.900  1.00  0.00           H
ATOM   1428 2HG1 VAL A  97      52.960  43.810  42.390  1.00  0.00           H
ATOM   1429 3HG1 VAL A  97      52.100  42.250  42.690  1.00  0.00           H
ATOM   1430  CG2 VAL A  97      51.720  42.520  45.320  1.00  0.00           C
ATOM   1431 1HG2 VAL A  97      50.810  43.090  45.120  1.00  0.00           H
ATOM   1432 2HG2 VAL A  97      51.590  41.530  44.890  1.00  0.00           H
ATOM   1433 3HG2 VAL A  97      51.810  42.550  46.410  1.00  0.00           H
ATOM   1434  C   VAL A  97      55.240  43.170  43.830  1.00  0.00           C
ATOM   1435  O   VAL A  97      55.490  42.380  42.960  1.00  0.00           O
ATOM   1436  N   ARG A  98      55.910  44.310  43.950  1.00  0.00           N
ATOM   1437  H   ARG A  98      55.700  44.980  44.670  1.00  0.00           H
ATOM   1438  CA  ARG A  98      56.820  44.830  42.850  1.00  0.00           C
ATOM   1439  HA  ARG A  98      56.230  44.940  41.940  1.00  0.00           H
ATOM   1440  CB  ARG A  98      57.330  46.300  43.190  1.00  0.00           C
ATOM   1441  HB1 ARG A  98      58.050  46.350  44.010  1.00  0.00           H
ATOM   1442  HB2 ARG A  98      56.500  46.900  43.560  1.00  0.00           H
ATOM   1443  CG  ARG A  98      57.750  47.010  41.840  1.00  0.00           C
ATOM   1444  HG1 ARG A  98      56.890  46.990  41.180  1.00  0.00           H
ATOM   1445  HG2 ARG A  98      58.550  46.530  41.280  1.00  0.00           H
ATOM   1446  CD  ARG A  98      58.020  48.460  42.030  1.00  0.00           C
ATOM   1447  HD1 ARG A  98      57.250  48.960  42.630  1.00  0.00           H
ATOM   1448  HD2 ARG A  98      58.020  49.050  41.120  1.00  0.00           H
ATOM   1449  NE  ARG A  98      59.300  48.640  42.710  1.00  0.00           N
ATOM   1450  HE  ARG A  98      59.910  47.850  42.760  1.00  0.00           H
ATOM   1451  CZ  ARG A  98      59.670  49.760  43.220  1.00  0.00           C
ATOM   1452  NH1 ARG A  98      60.780  49.840  43.920  1.00  0.00           N
ATOM   1453 1HH1 ARG A  98      61.270  49.010  44.210  1.00  0.00           H
ATOM   1454 2HH1 ARG A  98      60.870  50.760  44.330  1.00  0.00           H
ATOM   1455  NH2 ARG A  98      59.030  50.870  43.170  1.00  0.00           N
ATOM   1456 1HH2 ARG A  98      58.220  51.020  42.580  1.00  0.00           H
ATOM   1457 2HH2 ARG A  98      59.510  51.680  43.530  1.00  0.00           H
ATOM   1458  C   ARG A  98      57.950  43.840  42.530  1.00  0.00           C
ATOM   1459  O   ARG A  98      58.140  43.360  41.430  1.00  0.00           O
ATOM   1460  N   LYS A  99      58.640  43.410  43.620  1.00  0.00           N
ATOM   1461  H   LYS A  99      58.230  43.740  44.480  1.00  0.00           H
ATOM   1462  CA  LYS A  99      59.710  42.390  43.570  1.00  0.00           C
ATOM   1463  HA  LYS A  99      60.490  42.790  42.920  1.00  0.00           H
ATOM   1464  CB  LYS A  99      60.270  42.160  44.970  1.00  0.00           C
ATOM   1465  HB1 LYS A  99      60.960  41.310  44.950  1.00  0.00           H
ATOM   1466  HB2 LYS A  99      59.490  41.770  45.620  1.00  0.00           H
ATOM   1467  CG  LYS A  99      60.930  43.350  45.640  1.00  0.00           C
ATOM   1468  HG1 LYS A  99      60.090  43.940  46.010  1.00  0.00           H
ATOM   1469  HG2 LYS A  99      61.680  43.840  45.030  1.00  0.00           H
ATOM   1470  CD  LYS A  99      61.680  42.900  46.960  1.00  0.00           C
ATOM   1471  HD1 LYS A  99      62.310  42.030  46.770  1.00  0.00           H
ATOM   1472  HD2 LYS A  99      60.870  42.530  47.600  1.00  0.00           H
ATOM   1473  CE  LYS A  99      62.430  44.020  47.680  1.00  0.00           C
ATOM   1474  HE1 LYS A  99      61.750  44.770  48.070  1.00  0.00           H
ATOM   1475  HE2 LYS A  99      63.180  44.450  47.010  1.00  0.00           H
ATOM   1476  NZ  LYS A  99      63.130  43.580  48.900  1.00  0.00           N
ATOM   1477  HZ1 LYS A  99      63.950  43.120  48.550  1.00  0.00           H
ATOM   1478  HZ2 LYS A  99      63.450  44.370  49.440  1.00  0.00           H
ATOM   1479  HZ3 LYS A  99      62.580  42.880  49.380  1.00  0.00           H
ATOM   1480  C   LYS A  99      59.280  40.970  43.020  1.00  0.00           C
ATOM   1481  O   LYS A  99      60.040  40.290  42.340  1.00  0.00           O
ATOM   1482  N   ALA A 100      58.030  40.500  43.380  1.00  0.00           N
ATOM   1483  H   ALA A 100      57.480  41.170  43.900  1.00  0.00           H
ATOM   1484  CA  ALA A 100      57.580  39.240  42.830  1.00  0.00           C
ATOM   1485  HA  ALA A 100      58.270  38.410  42.990  1.00  0.00           H
ATOM   1486  CB  ALA A 100      56.230  38.880  43.500  1.00  0.00           C
ATOM   1487  HB1 ALA A 100      56.420  38.660  44.550  1.00  0.00           H
ATOM   1488  HB2 ALA A 100      55.520  39.710  43.440  1.00  0.00           H
ATOM   1489  HB3 ALA A 100      55.780  38.030  42.990  1.00  0.00           H
ATOM   1490  C   ALA A 100      57.490  39.180  41.280  1.00  0.00           C
ATOM   1491  O   ALA A 100      58.070  38.420  40.530  1.00  0.00           O
ATOM   1492  N   LEU A 101      56.900  40.270  40.710  1.00  0.00           N
ATOM   1493  H   LEU A 101      56.630  41.020  41.320  1.00  0.00           H
ATOM   1494  CA  LEU A 101      56.630  40.390  39.280  1.00  0.00           C
ATOM   1495  HA  LEU A 101      56.270  39.400  39.010  1.00  0.00           H
ATOM   1496  CB  LEU A 101      55.470  41.390  39.170  1.00  0.00           C
ATOM   1497  HB1 LEU A 101      55.390  41.610  38.100  1.00  0.00           H
ATOM   1498  HB2 LEU A 101      55.780  42.340  39.610  1.00  0.00           H
ATOM   1499  CG  LEU A 101      54.040  40.930  39.640  1.00  0.00           C
ATOM   1500  HG  LEU A 101      53.910  40.740  40.710  1.00  0.00           H
ATOM   1501  CD1 LEU A 101      53.110  42.050  39.290  1.00  0.00           C
ATOM   1502 1HD1 LEU A 101      53.000  42.180  38.220  1.00  0.00           H
ATOM   1503 2HD1 LEU A 101      52.130  41.740  39.660  1.00  0.00           H
ATOM   1504 3HD1 LEU A 101      53.300  42.990  39.820  1.00  0.00           H
ATOM   1505  CD2 LEU A 101      53.590  39.520  39.130  1.00  0.00           C
ATOM   1506 1HD2 LEU A 101      52.700  39.230  39.680  1.00  0.00           H
ATOM   1507 2HD2 LEU A 101      53.150  39.510  38.140  1.00  0.00           H
ATOM   1508 3HD2 LEU A 101      54.280  38.700  39.320  1.00  0.00           H
ATOM   1509  C   LEU A 101      57.960  40.740  38.560  1.00  0.00           C
ATOM   1510  O   LEU A 101      58.010  40.510  37.350  1.00  0.00           O
ATOM   1511  N   GLN A 102      58.920  41.370  39.240  1.00  0.00           N
ATOM   1512  H   GLN A 102      58.640  41.620  40.180  1.00  0.00           H
ATOM   1513  CA  GLN A 102      60.250  41.660  38.740  1.00  0.00           C
ATOM   1514  HA  GLN A 102      60.200  42.110  37.750  1.00  0.00           H
ATOM   1515  CB  GLN A 102      61.090  42.590  39.700  1.00  0.00           C
ATOM   1516  HB1 GLN A 102      62.150  42.450  39.510  1.00  0.00           H
ATOM   1517  HB2 GLN A 102      60.920  42.280  40.730  1.00  0.00           H
ATOM   1518  CG  GLN A 102      60.910  44.060  39.420  1.00  0.00           C
ATOM   1519  HG1 GLN A 102      59.850  44.270  39.270  1.00  0.00           H
ATOM   1520  HG2 GLN A 102      61.340  44.390  38.480  1.00  0.00           H
ATOM   1521  CD  GLN A 102      61.450  44.940  40.560  1.00  0.00           C
ATOM   1522  OE1 GLN A 102      61.890  44.470  41.620  1.00  0.00           O
ATOM   1523  NE2 GLN A 102      61.460  46.220  40.390  1.00  0.00           N
ATOM   1524 1HE2 GLN A 102      61.370  46.590  39.450  1.00  0.00           H
ATOM   1525 2HE2 GLN A 102      61.910  46.800  41.090  1.00  0.00           H
ATOM   1526  C   GLN A 102      61.060  40.330  38.600  1.00  0.00           C
ATOM   1527  O   GLN A 102      61.790  40.160  37.600  1.00  0.00           O
ATOM   1528  N   ASP A 103      60.980  39.310  39.530  1.00  0.00           N
ATOM   1529  H   ASP A 103      60.510  39.550  40.390  1.00  0.00           H
ATOM   1530  CA  ASP A 103      61.550  37.950  39.360  1.00  0.00           C
ATOM   1531  HA  ASP A 103      62.590  38.210  39.140  1.00  0.00           H
ATOM   1532  CB  ASP A 103      61.320  37.100  40.550  1.00  0.00           C
ATOM   1533  HB1 ASP A 103      61.660  36.060  40.510  1.00  0.00           H
ATOM   1534  HB2 ASP A 103      60.280  37.080  40.860  1.00  0.00           H
ATOM   1535  CG  ASP A 103      62.140  37.610  41.700  1.00  0.00           C
ATOM   1536  OD1 ASP A 103      63.350  37.910  41.600  1.00  0.00           O
ATOM   1537  OD2 ASP A 103      61.640  37.450  42.830  1.00  0.00           O
ATOM   1538  C   ASP A 103      61.050  37.320  38.130  1.00  0.00           C
ATOM   1539  O   ASP A 103      61.790  36.660  37.450  1.00  0.00           O
ATOM   1540  N   LEU A 104      59.790  37.580  37.780  1.00  0.00           N
ATOM   1541  H   LEU A 104      59.220  38.170  38.380  1.00  0.00           H
ATOM   1542  CA  LEU A 104      59.140  36.900  36.670  1.00  0.00           C
ATOM   1543  HA  LEU A 104      59.460  35.860  36.670  1.00  0.00           H
ATOM   1544  CB  LEU A 104      57.660  36.940  37.030  1.00  0.00           C
ATOM   1545  HB1 LEU A 104      57.060  36.650  36.170  1.00  0.00           H
ATOM   1546  HB2 LEU A 104      57.420  37.990  37.220  1.00  0.00           H
ATOM   1547  CG  LEU A 104      57.220  36.000  38.170  1.00  0.00           C
ATOM   1548  HG  LEU A 104      57.900  36.060  39.020  1.00  0.00           H
ATOM   1549  CD1 LEU A 104      55.850  36.440  38.550  1.00  0.00           C
ATOM   1550 1HD1 LEU A 104      55.290  36.730  37.660  1.00  0.00           H
ATOM   1551 2HD1 LEU A 104      55.290  35.690  39.100  1.00  0.00           H
ATOM   1552 3HD1 LEU A 104      56.100  37.320  39.150  1.00  0.00           H
ATOM   1553  CD2 LEU A 104      57.190  34.500  37.690  1.00  0.00           C
ATOM   1554 1HD2 LEU A 104      56.640  34.410  36.760  1.00  0.00           H
ATOM   1555 2HD2 LEU A 104      58.180  34.100  37.440  1.00  0.00           H
ATOM   1556 3HD2 LEU A 104      56.730  33.910  38.480  1.00  0.00           H
ATOM   1557  C   LEU A 104      59.440  37.460  35.200  1.00  0.00           C
ATOM   1558  O   LEU A 104      59.090  36.860  34.170  1.00  0.00           O
ATOM   1559  N   GLY A 105      60.060  38.610  35.130  1.00  0.00           N
ATOM   1560  H   GLY A 105      60.310  39.120  35.980  1.00  0.00           H
ATOM   1561  CA  GLY A 105      60.660  39.150  33.880  1.00  0.00           C
ATOM   1562  HA1 GLY A 105      61.080  38.330  33.300  1.00  0.00           H
ATOM   1563  HA2 GLY A 105      61.540  39.750  34.140  1.00  0.00           H
ATOM   1564  C   GLY A 105      59.730  39.910  33.010  1.00  0.00           C
ATOM   1565  O   GLY A 105      59.990  40.080  31.800  1.00  0.00           O
ATOM   1566  N   LEU A 106      58.560  40.330  33.560  1.00  0.00           N
ATOM   1567  H   LEU A 106      58.440  40.190  34.550  1.00  0.00           H
ATOM   1568  CA  LEU A 106      57.640  41.260  32.830  1.00  0.00           C
ATOM   1569  HA  LEU A 106      57.550  41.010  31.770  1.00  0.00           H
ATOM   1570  CB  LEU A 106      56.320  41.240  33.680  1.00  0.00           C
ATOM   1571  HB1 LEU A 106      55.600  41.940  33.260  1.00  0.00           H
ATOM   1572  HB2 LEU A 106      56.510  41.680  34.660  1.00  0.00           H
ATOM   1573  CG  LEU A 106      55.540  39.880  33.950  1.00  0.00           C
ATOM   1574  HG  LEU A 106      56.220  39.030  33.950  1.00  0.00           H
ATOM   1575  CD1 LEU A 106      54.820  39.970  35.300  1.00  0.00           C
ATOM   1576 1HD1 LEU A 106      54.110  40.800  35.270  1.00  0.00           H
ATOM   1577 2HD1 LEU A 106      54.300  39.040  35.510  1.00  0.00           H
ATOM   1578 3HD1 LEU A 106      55.650  40.120  36.000  1.00  0.00           H
ATOM   1579  CD2 LEU A 106      54.410  39.670  33.010  1.00  0.00           C
ATOM   1580 1HD2 LEU A 106      53.650  40.440  33.120  1.00  0.00           H
ATOM   1581 2HD2 LEU A 106      54.570  39.790  31.940  1.00  0.00           H
ATOM   1582 3HD2 LEU A 106      53.870  38.720  33.050  1.00  0.00           H
ATOM   1583  C   LEU A 106      58.160  42.670  32.810  1.00  0.00           C
ATOM   1584  O   LEU A 106      58.610  43.190  33.850  1.00  0.00           O
ATOM   1585  N   ARG A 107      57.830  43.460  31.760  1.00  0.00           N
ATOM   1586  H   ARG A 107      57.260  43.120  30.990  1.00  0.00           H
ATOM   1587  CA  ARG A 107      57.870  44.910  31.850  1.00  0.00           C
ATOM   1588  HA  ARG A 107      58.880  45.200  32.130  1.00  0.00           H
ATOM   1589  CB  ARG A 107      57.480  45.550  30.540  1.00  0.00           C
ATOM   1590  HB1 ARG A 107      56.390  45.610  30.460  1.00  0.00           H
ATOM   1591  HB2 ARG A 107      57.910  44.960  29.730  1.00  0.00           H
ATOM   1592  CG  ARG A 107      57.920  47.010  30.360  1.00  0.00           C
ATOM   1593  HG1 ARG A 107      59.000  46.950  30.360  1.00  0.00           H
ATOM   1594  HG2 ARG A 107      57.690  47.680  31.190  1.00  0.00           H
ATOM   1595  CD  ARG A 107      57.490  47.540  28.970  1.00  0.00           C
ATOM   1596  HD1 ARG A 107      56.420  47.730  29.020  1.00  0.00           H
ATOM   1597  HD2 ARG A 107      57.700  46.810  28.180  1.00  0.00           H
ATOM   1598  NE  ARG A 107      58.180  48.720  28.540  1.00  0.00           N
ATOM   1599  HE  ARG A 107      59.070  48.920  28.990  1.00  0.00           H
ATOM   1600  CZ  ARG A 107      57.890  49.520  27.540  1.00  0.00           C
ATOM   1601  NH1 ARG A 107      58.600  50.610  27.280  1.00  0.00           N
ATOM   1602 1HH1 ARG A 107      59.530  50.730  27.660  1.00  0.00           H
ATOM   1603 2HH1 ARG A 107      58.480  51.050  26.380  1.00  0.00           H
ATOM   1604  NH2 ARG A 107      56.840  49.420  26.770  1.00  0.00           N
ATOM   1605 1HH2 ARG A 107      56.170  48.660  26.840  1.00  0.00           H
ATOM   1606 2HH2 ARG A 107      56.790  50.030  25.970  1.00  0.00           H
ATOM   1607  C   ARG A 107      57.000  45.500  32.990  1.00  0.00           C
ATOM   1608  O   ARG A 107      55.800  45.130  33.170  1.00  0.00           O
ATOM   1609  N   ILE A 108      57.590  46.470  33.750  1.00  0.00           N
ATOM   1610  H   ILE A 108      58.550  46.730  33.590  1.00  0.00           H
ATOM   1611  CA  ILE A 108      56.970  47.160  34.840  1.00  0.00           C
ATOM   1612  HA  ILE A 108      56.040  46.600  34.980  1.00  0.00           H
ATOM   1613  CB  ILE A 108      57.810  47.030  36.080  1.00  0.00           C
ATOM   1614  HB  ILE A 108      58.700  47.600  35.820  1.00  0.00           H
ATOM   1615  CG2 ILE A 108      57.170  47.540  37.380  1.00  0.00           C
ATOM   1616 1HG2 ILE A 108      57.820  47.390  38.240  1.00  0.00           H
ATOM   1617 2HG2 ILE A 108      56.990  48.620  37.340  1.00  0.00           H
ATOM   1618 3HG2 ILE A 108      56.220  47.040  37.590  1.00  0.00           H
ATOM   1619  CG1 ILE A 108      58.320  45.590  36.370  1.00  0.00           C
ATOM   1620 1HG1 ILE A 108      58.910  45.530  37.290  1.00  0.00           H
ATOM   1621 2HG1 ILE A 108      58.860  45.240  35.500  1.00  0.00           H
ATOM   1622  CD  ILE A 108      57.240  44.510  36.470  1.00  0.00           C
ATOM   1623  HD1 ILE A 108      57.630  43.640  36.990  1.00  0.00           H
ATOM   1624  HD2 ILE A 108      56.350  44.830  37.020  1.00  0.00           H
ATOM   1625  HD3 ILE A 108      56.800  44.230  35.520  1.00  0.00           H
ATOM   1626  C   ILE A 108      56.680  48.660  34.610  1.00  0.00           C
ATOM   1627  O   ILE A 108      57.560  49.390  34.230  1.00  0.00           O
ATOM   1628  N   VAL A 109      55.400  49.000  34.720  1.00  0.00           N
ATOM   1629  H   VAL A 109      54.710  48.280  34.910  1.00  0.00           H
ATOM   1630  CA  VAL A 109      54.990  50.390  34.700  1.00  0.00           C
ATOM   1631  HA  VAL A 109      55.850  51.050  34.590  1.00  0.00           H
ATOM   1632  CB  VAL A 109      54.160  50.680  33.460  1.00  0.00           C
ATOM   1633  HB  VAL A 109      53.250  50.100  33.440  1.00  0.00           H
ATOM   1634  CG1 VAL A 109      53.880  52.200  33.590  1.00  0.00           C
ATOM   1635 1HG1 VAL A 109      53.540  52.500  32.600  1.00  0.00           H
ATOM   1636 2HG1 VAL A 109      53.020  52.330  34.250  1.00  0.00           H
ATOM   1637 3HG1 VAL A 109      54.690  52.880  33.830  1.00  0.00           H
ATOM   1638  CG2 VAL A 109      55.040  50.490  32.220  1.00  0.00           C
ATOM   1639 1HG2 VAL A 109      54.540  50.710  31.270  1.00  0.00           H
ATOM   1640 2HG2 VAL A 109      55.900  51.160  32.320  1.00  0.00           H
ATOM   1641 3HG2 VAL A 109      55.410  49.470  32.140  1.00  0.00           H
ATOM   1642  C   VAL A 109      54.220  50.650  36.020  1.00  0.00           C
ATOM   1643  O   VAL A 109      53.580  49.790  36.600  1.00  0.00           O
ATOM   1644  N   GLU A 110      54.460  51.850  36.630  1.00  0.00           N
ATOM   1645  H   GLU A 110      54.890  52.590  36.100  1.00  0.00           H
ATOM   1646  CA  GLU A 110      53.930  52.190  37.990  1.00  0.00           C
ATOM   1647  HA  GLU A 110      53.400  51.300  38.350  1.00  0.00           H
ATOM   1648  CB  GLU A 110      55.060  52.470  38.960  1.00  0.00           C
ATOM   1649  HB1 GLU A 110      54.630  52.840  39.890  1.00  0.00           H
ATOM   1650  HB2 GLU A 110      55.640  53.270  38.510  1.00  0.00           H
ATOM   1651  CG  GLU A 110      56.020  51.270  39.120  1.00  0.00           C
ATOM   1652  HG1 GLU A 110      56.480  50.960  38.180  1.00  0.00           H
ATOM   1653  HG2 GLU A 110      55.520  50.360  39.460  1.00  0.00           H
ATOM   1654  CD  GLU A 110      57.190  51.630  40.000  1.00  0.00           C
ATOM   1655  OE1 GLU A 110      57.040  51.510  41.220  1.00  0.00           O
ATOM   1656  OE2 GLU A 110      58.260  51.930  39.470  1.00  0.00           O
ATOM   1657  C   GLU A 110      53.010  53.440  37.980  1.00  0.00           C
ATOM   1658  O   GLU A 110      53.280  54.390  37.230  1.00  0.00           O
ATOM   1659  N   ILE A 111      52.000  53.470  38.810  1.00  0.00           N
ATOM   1660  H   ILE A 111      51.950  52.690  39.450  1.00  0.00           H
ATOM   1661  CA  ILE A 111      51.120  54.660  39.010  1.00  0.00           C
ATOM   1662  HA  ILE A 111      51.140  55.210  38.070  1.00  0.00           H
ATOM   1663  CB  ILE A 111      49.690  54.310  39.220  1.00  0.00           C
ATOM   1664  HB  ILE A 111      49.600  53.760  40.160  1.00  0.00           H
ATOM   1665  CG2 ILE A 111      48.890  55.660  39.190  1.00  0.00           C
ATOM   1666 1HG2 ILE A 111      48.530  55.890  38.190  1.00  0.00           H
ATOM   1667 2HG2 ILE A 111      48.140  55.540  39.970  1.00  0.00           H
ATOM   1668 3HG2 ILE A 111      49.470  56.500  39.580  1.00  0.00           H
ATOM   1669  CG1 ILE A 111      49.170  53.430  38.050  1.00  0.00           C
ATOM   1670 1HG1 ILE A 111      49.810  52.550  38.060  1.00  0.00           H
ATOM   1671 2HG1 ILE A 111      49.340  54.000  37.140  1.00  0.00           H
ATOM   1672  CD  ILE A 111      47.710  53.070  38.120  1.00  0.00           C
ATOM   1673  HD1 ILE A 111      47.480  52.120  37.630  1.00  0.00           H
ATOM   1674  HD2 ILE A 111      47.490  52.820  39.150  1.00  0.00           H
ATOM   1675  HD3 ILE A 111      46.960  53.840  37.900  1.00  0.00           H
ATOM   1676  C   ILE A 111      51.720  55.560  40.080  1.00  0.00           C
ATOM   1677  O   ILE A 111      51.380  55.550  41.300  1.00  0.00           O
ATOM   1678  N   GLY A 112      52.780  56.290  39.710  1.00  0.00           N
ATOM   1679  H   GLY A 112      53.050  56.320  38.730  1.00  0.00           H
ATOM   1680  CA  GLY A 112      53.450  57.230  40.520  1.00  0.00           C
ATOM   1681  HA1 GLY A 112      54.460  57.430  40.180  1.00  0.00           H
ATOM   1682  HA2 GLY A 112      53.580  56.690  41.460  1.00  0.00           H
ATOM   1683  C   GLY A 112      52.580  58.520  40.700  1.00  0.00           C
ATOM   1684  O   GLY A 112      52.750  59.240  41.630  1.00  0.00           O
ATOM   1685  N   ASP A 113      51.730  58.870  39.720  1.00  0.00           N
ATOM   1686  H   ASP A 113      51.700  58.310  38.880  1.00  0.00           H
ATOM   1687  CA  ASP A 113      50.760  60.010  39.780  1.00  0.00           C
ATOM   1688  HA  ASP A 113      51.330  60.940  39.720  1.00  0.00           H
ATOM   1689  CB  ASP A 113      49.840  59.990  38.540  1.00  0.00           C
ATOM   1690  HB1 ASP A 113      49.150  59.160  38.700  1.00  0.00           H
ATOM   1691  HB2 ASP A 113      50.480  59.950  37.650  1.00  0.00           H
ATOM   1692  CG  ASP A 113      49.090  61.350  38.370  1.00  0.00           C
ATOM   1693  OD1 ASP A 113      48.490  61.860  39.300  1.00  0.00           O
ATOM   1694  OD2 ASP A 113      49.020  61.890  37.270  1.00  0.00           O
ATOM   1695  C   ASP A 113      50.010  60.170  41.090  1.00  0.00           C
ATOM   1696  O   ASP A 113      49.140  59.370  41.450  1.00  0.00           O
ATOM   1697  N   GLU A 114      50.360  61.200  41.910  1.00  0.00           N
ATOM   1698  H   GLU A 114      51.180  61.670  41.560  1.00  0.00           H
ATOM   1699  CA  GLU A 114      49.860  61.410  43.260  1.00  0.00           C
ATOM   1700  HA  GLU A 114      49.900  60.480  43.830  1.00  0.00           H
ATOM   1701  CB  GLU A 114      50.810  62.430  44.020  1.00  0.00           C
ATOM   1702  HB1 GLU A 114      51.820  62.110  43.790  1.00  0.00           H
ATOM   1703  HB2 GLU A 114      50.780  62.520  45.110  1.00  0.00           H
ATOM   1704  CG  GLU A 114      50.580  63.900  43.430  1.00  0.00           C
ATOM   1705  HG1 GLU A 114      50.320  64.610  44.220  1.00  0.00           H
ATOM   1706  HG2 GLU A 114      49.690  63.920  42.810  1.00  0.00           H
ATOM   1707  CD  GLU A 114      51.730  64.260  42.470  1.00  0.00           C
ATOM   1708  OE1 GLU A 114      52.470  65.250  42.720  1.00  0.00           O
ATOM   1709  OE2 GLU A 114      52.000  63.540  41.490  1.00  0.00           O
ATOM   1710  C   GLU A 114      48.390  61.810  43.350  1.00  0.00           C
ATOM   1711  O   GLU A 114      47.840  61.780  44.440  1.00  0.00           O
ATOM   1712  N   ASN A 115      47.710  62.080  42.230  1.00  0.00           N
ATOM   1713  H   ASN A 115      48.270  62.110  41.390  1.00  0.00           H
ATOM   1714  CA  ASN A 115      46.320  62.320  42.080  1.00  0.00           C
ATOM   1715  HA  ASN A 115      45.830  62.480  43.040  1.00  0.00           H
ATOM   1716  CB  ASN A 115      46.270  63.690  41.270  1.00  0.00           C
ATOM   1717  HB1 ASN A 115      45.280  64.030  41.000  1.00  0.00           H
ATOM   1718  HB2 ASN A 115      46.760  63.600  40.310  1.00  0.00           H
ATOM   1719  CG  ASN A 115      46.860  64.950  41.950  1.00  0.00           C
ATOM   1720  OD1 ASN A 115      46.300  65.520  42.870  1.00  0.00           O
ATOM   1721  ND2 ASN A 115      47.980  65.400  41.460  1.00  0.00           N
ATOM   1722 1HD2 ASN A 115      48.380  64.870  40.710  1.00  0.00           H
ATOM   1723 2HD2 ASN A 115      48.490  66.150  41.900  1.00  0.00           H
ATOM   1724  C   ASN A 115      45.610  61.230  41.290  1.00  0.00           C
ATOM   1725  O   ASN A 115      44.380  61.320  41.210  1.00  0.00           O
ATOM   1726  N   ALA A 116      46.230  60.230  40.750  1.00  0.00           N
ATOM   1727  H   ALA A 116      47.240  60.280  40.840  1.00  0.00           H
ATOM   1728  CA  ALA A 116      45.650  58.940  40.380  1.00  0.00           C
ATOM   1729  HA  ALA A 116      44.790  59.170  39.740  1.00  0.00           H
ATOM   1730  CB  ALA A 116      46.670  58.210  39.490  1.00  0.00           C
ATOM   1731  HB1 ALA A 116      46.210  57.240  39.280  1.00  0.00           H
ATOM   1732  HB2 ALA A 116      46.860  58.710  38.540  1.00  0.00           H
ATOM   1733  HB3 ALA A 116      47.600  58.170  40.050  1.00  0.00           H
ATOM   1734  C   ALA A 116      45.270  58.100  41.550  1.00  0.00           C
ATOM   1735  O   ALA A 116      46.110  57.860  42.450  1.00  0.00           O
ATOM   1736  N   THR A 117      44.100  57.490  41.580  1.00  0.00           N
ATOM   1737  H   THR A 117      43.420  57.810  40.900  1.00  0.00           H
ATOM   1738  CA  THR A 117      43.690  56.370  42.440  1.00  0.00           C
ATOM   1739  HA  THR A 117      44.510  55.970  43.030  1.00  0.00           H
ATOM   1740  CB  THR A 117      42.610  56.760  43.440  1.00  0.00           C
ATOM   1741  HB  THR A 117      42.250  55.910  44.040  1.00  0.00           H
ATOM   1742  CG2 THR A 117      43.200  57.660  44.550  1.00  0.00           C
ATOM   1743 1HG2 THR A 117      42.930  58.690  44.320  1.00  0.00           H
ATOM   1744 2HG2 THR A 117      42.790  57.490  45.540  1.00  0.00           H
ATOM   1745 3HG2 THR A 117      44.270  57.570  44.690  1.00  0.00           H
ATOM   1746  OG1 THR A 117      41.500  57.370  43.000  1.00  0.00           O
ATOM   1747  HG1 THR A 117      40.860  56.680  42.810  1.00  0.00           H
ATOM   1748  C   THR A 117      43.140  55.260  41.580  1.00  0.00           C
ATOM   1749  O   THR A 117      42.410  55.620  40.630  1.00  0.00           O
ATOM   1750  N   LEU A 118      43.520  54.050  41.800  1.00  0.00           N
ATOM   1751  H   LEU A 118      44.210  53.990  42.530  1.00  0.00           H
ATOM   1752  CA  LEU A 118      43.000  52.930  41.030  1.00  0.00           C
ATOM   1753  HA  LEU A 118      41.920  52.930  40.850  1.00  0.00           H
ATOM   1754  CB  LEU A 118      43.800  52.920  39.660  1.00  0.00           C
ATOM   1755  HB1 LEU A 118      44.860  52.740  39.890  1.00  0.00           H
ATOM   1756  HB2 LEU A 118      43.860  53.880  39.160  1.00  0.00           H
ATOM   1757  CG  LEU A 118      43.290  51.820  38.670  1.00  0.00           C
ATOM   1758  HG  LEU A 118      42.240  51.650  38.930  1.00  0.00           H
ATOM   1759  CD1 LEU A 118      43.230  52.350  37.230  1.00  0.00           C
ATOM   1760 1HD1 LEU A 118      42.560  51.740  36.630  1.00  0.00           H
ATOM   1761 2HD1 LEU A 118      42.930  53.390  37.330  1.00  0.00           H
ATOM   1762 3HD1 LEU A 118      44.190  52.290  36.710  1.00  0.00           H
ATOM   1763  CD2 LEU A 118      44.160  50.490  38.790  1.00  0.00           C
ATOM   1764 1HD2 LEU A 118      43.810  49.740  38.080  1.00  0.00           H
ATOM   1765 2HD2 LEU A 118      45.180  50.610  38.410  1.00  0.00           H
ATOM   1766 3HD2 LEU A 118      44.170  49.970  39.740  1.00  0.00           H
ATOM   1767  C   LEU A 118      43.150  51.680  41.800  1.00  0.00           C
ATOM   1768  O   LEU A 118      44.320  51.240  42.060  1.00  0.00           O
ATOM   1769  N   ASP A 119      42.070  51.020  41.980  1.00  0.00           N
ATOM   1770  H   ASP A 119      41.170  51.390  41.740  1.00  0.00           H
ATOM   1771  CA  ASP A 119      42.060  49.550  42.220  1.00  0.00           C
ATOM   1772  HA  ASP A 119      42.970  49.340  42.780  1.00  0.00           H
ATOM   1773  CB  ASP A 119      41.000  49.210  43.260  1.00  0.00           C
ATOM   1774  HB1 ASP A 119      40.840  48.130  43.250  1.00  0.00           H
ATOM   1775  HB2 ASP A 119      40.050  49.540  42.840  1.00  0.00           H
ATOM   1776  CG  ASP A 119      41.250  49.720  44.720  1.00  0.00           C
ATOM   1777  OD1 ASP A 119      42.250  50.430  44.980  1.00  0.00           O
ATOM   1778  OD2 ASP A 119      40.460  49.360  45.680  1.00  0.00           O
ATOM   1779  C   ASP A 119      41.930  48.680  40.980  1.00  0.00           C
ATOM   1780  O   ASP A 119      40.980  48.820  40.240  1.00  0.00           O
ATOM   1781  N   GLY A 120      42.840  47.740  40.790  1.00  0.00           N
ATOM   1782  H   GLY A 120      43.650  47.660  41.380  1.00  0.00           H
ATOM   1783  CA  GLY A 120      42.800  46.820  39.630  1.00  0.00           C
ATOM   1784  HA1 GLY A 120      43.730  46.260  39.550  1.00  0.00           H
ATOM   1785  HA2 GLY A 120      42.590  47.480  38.780  1.00  0.00           H
ATOM   1786  C   GLY A 120      41.690  45.780  39.540  1.00  0.00           C
ATOM   1787  O   GLY A 120      41.490  45.230  38.490  1.00  0.00           O
ATOM   1788  N   THR A 121      40.780  45.650  40.520  1.00  0.00           N
ATOM   1789  H   THR A 121      41.020  46.120  41.380  1.00  0.00           H
ATOM   1790  CA  THR A 121      39.410  44.970  40.450  1.00  0.00           C
ATOM   1791  HA  THR A 121      39.580  44.280  39.630  1.00  0.00           H
ATOM   1792  CB  THR A 121      39.140  44.210  41.740  1.00  0.00           C
ATOM   1793  HB  THR A 121      38.820  44.880  42.540  1.00  0.00           H
ATOM   1794  CG2 THR A 121      38.040  43.180  41.590  1.00  0.00           C
ATOM   1795 1HG2 THR A 121      38.110  42.540  40.710  1.00  0.00           H
ATOM   1796 2HG2 THR A 121      38.100  42.500  42.440  1.00  0.00           H
ATOM   1797 3HG2 THR A 121      37.060  43.630  41.720  1.00  0.00           H
ATOM   1798  OG1 THR A 121      40.330  43.560  42.190  1.00  0.00           O
ATOM   1799  HG1 THR A 121      40.660  44.150  42.870  1.00  0.00           H
ATOM   1800  C   THR A 121      38.300  45.910  39.900  1.00  0.00           C
ATOM   1801  O   THR A 121      37.180  45.490  39.720  1.00  0.00           O
ATOM   1802  N   ASP A 122      38.590  47.190  39.570  1.00  0.00           N
ATOM   1803  H   ASP A 122      39.550  47.450  39.730  1.00  0.00           H
ATOM   1804  CA  ASP A 122      37.730  47.990  38.700  1.00  0.00           C
ATOM   1805  HA  ASP A 122      36.710  47.680  38.940  1.00  0.00           H
ATOM   1806  CB  ASP A 122      37.920  49.530  38.930  1.00  0.00           C
ATOM   1807  HB1 ASP A 122      37.820  50.010  37.950  1.00  0.00           H
ATOM   1808  HB2 ASP A 122      38.940  49.630  39.310  1.00  0.00           H
ATOM   1809  CG  ASP A 122      36.940  50.260  39.870  1.00  0.00           C
ATOM   1810  OD1 ASP A 122      35.810  49.770  39.860  1.00  0.00           O
ATOM   1811  OD2 ASP A 122      37.390  51.060  40.720  1.00  0.00           O
ATOM   1812  C   ASP A 122      37.880  47.690  37.290  1.00  0.00           C
ATOM   1813  O   ASP A 122      37.100  48.220  36.480  1.00  0.00           O
ATOM   1814  N   VAL A 123      38.850  46.830  36.920  1.00  0.00           N
ATOM   1815  H   VAL A 123      39.480  46.500  37.630  1.00  0.00           H
ATOM   1816  CA  VAL A 123      39.110  46.510  35.480  1.00  0.00           C
ATOM   1817  HA  VAL A 123      38.730  47.280  34.810  1.00  0.00           H
ATOM   1818  CB  VAL A 123      40.630  46.320  35.170  1.00  0.00           C
ATOM   1819  HB  VAL A 123      40.920  45.330  35.550  1.00  0.00           H
ATOM   1820  CG1 VAL A 123      40.980  46.530  33.650  1.00  0.00           C
ATOM   1821 1HG1 VAL A 123      42.050  46.580  33.470  1.00  0.00           H
ATOM   1822 2HG1 VAL A 123      40.470  45.820  32.990  1.00  0.00           H
ATOM   1823 3HG1 VAL A 123      40.550  47.450  33.260  1.00  0.00           H
ATOM   1824  CG2 VAL A 123      41.550  47.230  35.840  1.00  0.00           C
ATOM   1825 1HG2 VAL A 123      41.660  48.230  35.420  1.00  0.00           H
ATOM   1826 2HG2 VAL A 123      41.370  47.350  36.910  1.00  0.00           H
ATOM   1827 3HG2 VAL A 123      42.580  46.890  35.760  1.00  0.00           H
ATOM   1828  C   VAL A 123      38.430  45.200  35.120  1.00  0.00           C
ATOM   1829  O   VAL A 123      38.590  44.160  35.780  1.00  0.00           O
ATOM   1830  N   LEU A 124      37.780  45.180  33.920  1.00  0.00           N
ATOM   1831  H   LEU A 124      37.830  46.050  33.420  1.00  0.00           H
ATOM   1832  CA  LEU A 124      37.160  44.070  33.180  1.00  0.00           C
ATOM   1833  HA  LEU A 124      37.350  43.130  33.700  1.00  0.00           H
ATOM   1834  CB  LEU A 124      35.650  44.320  32.980  1.00  0.00           C
ATOM   1835  HB1 LEU A 124      35.320  45.170  32.390  1.00  0.00           H
ATOM   1836  HB2 LEU A 124      35.200  44.370  33.970  1.00  0.00           H
ATOM   1837  CG  LEU A 124      34.990  43.100  32.430  1.00  0.00           C
ATOM   1838  HG  LEU A 124      35.530  42.810  31.530  1.00  0.00           H
ATOM   1839  CD1 LEU A 124      34.930  41.950  33.460  1.00  0.00           C
ATOM   1840 1HD1 LEU A 124      35.930  41.520  33.470  1.00  0.00           H
ATOM   1841 2HD1 LEU A 124      34.680  42.330  34.450  1.00  0.00           H
ATOM   1842 3HD1 LEU A 124      34.230  41.160  33.170  1.00  0.00           H
ATOM   1843  CD2 LEU A 124      33.490  43.390  32.140  1.00  0.00           C
ATOM   1844 1HD2 LEU A 124      33.110  42.500  31.660  1.00  0.00           H
ATOM   1845 2HD2 LEU A 124      32.910  43.530  33.060  1.00  0.00           H
ATOM   1846 3HD2 LEU A 124      33.360  44.280  31.520  1.00  0.00           H
ATOM   1847  C   LEU A 124      38.000  43.900  31.890  1.00  0.00           C
ATOM   1848  O   LEU A 124      37.740  44.580  30.900  1.00  0.00           O
ATOM   1849  N   PHE A 125      38.960  42.990  31.880  1.00  0.00           N
ATOM   1850  H   PHE A 125      39.390  42.760  32.760  1.00  0.00           H
ATOM   1851  CA  PHE A 125      39.600  42.470  30.660  1.00  0.00           C
ATOM   1852  HA  PHE A 125      39.710  43.310  29.970  1.00  0.00           H
ATOM   1853  CB  PHE A 125      41.030  41.980  30.770  1.00  0.00           C
ATOM   1854  HB1 PHE A 125      41.040  41.020  31.300  1.00  0.00           H
ATOM   1855  HB2 PHE A 125      41.580  42.710  31.370  1.00  0.00           H
ATOM   1856  CG  PHE A 125      41.860  41.730  29.490  1.00  0.00           C
ATOM   1857  CD1 PHE A 125      41.760  42.520  28.320  1.00  0.00           C
ATOM   1858  HD1 PHE A 125      41.210  43.450  28.280  1.00  0.00           H
ATOM   1859  CE1 PHE A 125      42.390  42.150  27.140  1.00  0.00           C
ATOM   1860  HE1 PHE A 125      42.300  42.740  26.240  1.00  0.00           H
ATOM   1861  CZ  PHE A 125      43.210  40.980  27.090  1.00  0.00           C
ATOM   1862  HZ  PHE A 125      43.780  40.740  26.200  1.00  0.00           H
ATOM   1863  CE2 PHE A 125      43.200  40.140  28.170  1.00  0.00           C
ATOM   1864  HE2 PHE A 125      43.750  39.210  28.170  1.00  0.00           H
ATOM   1865  CD2 PHE A 125      42.560  40.530  29.410  1.00  0.00           C
ATOM   1866  HD2 PHE A 125      42.550  39.920  30.300  1.00  0.00           H
ATOM   1867  C   PHE A 125      38.830  41.410  29.840  1.00  0.00           C
ATOM   1868  O   PHE A 125      38.620  40.280  30.250  1.00  0.00           O
ATOM   1869  N   THR A 126      38.400  41.750  28.630  1.00  0.00           N
ATOM   1870  H   THR A 126      38.530  42.710  28.340  1.00  0.00           H
ATOM   1871  CA  THR A 126      37.510  40.940  27.760  1.00  0.00           C
ATOM   1872  HA  THR A 126      37.000  40.220  28.390  1.00  0.00           H
ATOM   1873  CB  THR A 126      36.390  41.770  27.200  1.00  0.00           C
ATOM   1874  HB  THR A 126      35.720  41.000  26.810  1.00  0.00           H
ATOM   1875  CG2 THR A 126      35.530  42.480  28.260  1.00  0.00           C
ATOM   1876 1HG2 THR A 126      36.140  43.310  28.610  1.00  0.00           H
ATOM   1877 2HG2 THR A 126      34.600  42.840  27.820  1.00  0.00           H
ATOM   1878 3HG2 THR A 126      35.290  41.840  29.110  1.00  0.00           H
ATOM   1879  OG1 THR A 126      36.930  42.570  26.130  1.00  0.00           O
ATOM   1880  HG1 THR A 126      37.140  43.470  26.390  1.00  0.00           H
ATOM   1881  C   THR A 126      38.170  40.120  26.650  1.00  0.00           C
ATOM   1882  O   THR A 126      37.550  39.730  25.680  1.00  0.00           O
ATOM   1883  N   GLY A 127      39.450  39.910  26.800  1.00  0.00           N
ATOM   1884  H   GLY A 127      39.840  40.200  27.690  1.00  0.00           H
ATOM   1885  CA  GLY A 127      40.440  39.410  25.790  1.00  0.00           C
ATOM   1886  HA1 GLY A 127      40.030  38.470  25.430  1.00  0.00           H
ATOM   1887  HA2 GLY A 127      41.370  39.220  26.320  1.00  0.00           H
ATOM   1888  C   GLY A 127      40.690  40.350  24.610  1.00  0.00           C
ATOM   1889  O   GLY A 127      41.650  40.270  23.850  1.00  0.00           O
ATOM   1890  N   ARG A 128      39.750  41.290  24.330  1.00  0.00           N
ATOM   1891  H   ARG A 128      38.880  41.180  24.820  1.00  0.00           H
ATOM   1892  CA  ARG A 128      39.730  42.110  23.190  1.00  0.00           C
ATOM   1893  HA  ARG A 128      40.580  41.880  22.540  1.00  0.00           H
ATOM   1894  CB  ARG A 128      38.350  41.950  22.520  1.00  0.00           C
ATOM   1895  HB1 ARG A 128      38.210  42.740  21.790  1.00  0.00           H
ATOM   1896  HB2 ARG A 128      37.580  42.160  23.270  1.00  0.00           H
ATOM   1897  CG  ARG A 128      38.130  40.610  21.760  1.00  0.00           C
ATOM   1898  HG1 ARG A 128      38.320  39.740  22.380  1.00  0.00           H
ATOM   1899  HG2 ARG A 128      38.710  40.680  20.850  1.00  0.00           H
ATOM   1900  CD  ARG A 128      36.700  40.390  21.320  1.00  0.00           C
ATOM   1901  HD1 ARG A 128      36.230  41.260  20.860  1.00  0.00           H
ATOM   1902  HD2 ARG A 128      36.110  40.280  22.230  1.00  0.00           H
ATOM   1903  NE  ARG A 128      36.570  39.240  20.440  1.00  0.00           N
ATOM   1904  HE  ARG A 128      36.590  38.310  20.820  1.00  0.00           H
ATOM   1905  CZ  ARG A 128      36.700  39.270  19.130  1.00  0.00           C
ATOM   1906  NH1 ARG A 128      36.630  38.160  18.520  1.00  0.00           N
ATOM   1907 1HH1 ARG A 128      36.730  37.310  19.060  1.00  0.00           H
ATOM   1908 2HH1 ARG A 128      36.320  38.200  17.560  1.00  0.00           H
ATOM   1909  NH2 ARG A 128      36.790  40.370  18.490  1.00  0.00           N
ATOM   1910 1HH2 ARG A 128      36.580  41.200  19.030  1.00  0.00           H
ATOM   1911 2HH2 ARG A 128      36.710  40.300  17.490  1.00  0.00           H
ATOM   1912  C   ARG A 128      39.840  43.580  23.560  1.00  0.00           C
ATOM   1913  O   ARG A 128      40.570  44.350  22.930  1.00  0.00           O
ATOM   1914  N   GLU A 129      39.270  44.040  24.660  1.00  0.00           N
ATOM   1915  H   GLU A 129      38.840  43.340  25.260  1.00  0.00           H
ATOM   1916  CA  GLU A 129      39.220  45.390  25.090  1.00  0.00           C
ATOM   1917  HA  GLU A 129      40.150  45.830  24.750  1.00  0.00           H
ATOM   1918  CB  GLU A 129      38.180  46.260  24.430  1.00  0.00           C
ATOM   1919  HB1 GLU A 129      38.240  46.280  23.340  1.00  0.00           H
ATOM   1920  HB2 GLU A 129      38.320  47.260  24.840  1.00  0.00           H
ATOM   1921  CG  GLU A 129      36.770  45.880  24.780  1.00  0.00           C
ATOM   1922  HG1 GLU A 129      36.650  46.100  25.850  1.00  0.00           H
ATOM   1923  HG2 GLU A 129      36.600  44.830  24.560  1.00  0.00           H
ATOM   1924  CD  GLU A 129      35.980  46.870  23.950  1.00  0.00           C
ATOM   1925  OE1 GLU A 129      35.950  48.080  24.210  1.00  0.00           O
ATOM   1926  OE2 GLU A 129      35.490  46.430  22.880  1.00  0.00           O
ATOM   1927  C   GLU A 129      39.100  45.480  26.610  1.00  0.00           C
ATOM   1928  O   GLU A 129      38.500  44.590  27.290  1.00  0.00           O
ATOM   1929  N   PHE A 130      39.540  46.570  27.210  1.00  0.00           N
ATOM   1930  H   PHE A 130      39.650  47.390  26.640  1.00  0.00           H
ATOM   1931  CA  PHE A 130      39.330  46.850  28.620  1.00  0.00           C
ATOM   1932  HA  PHE A 130      39.200  45.860  29.050  1.00  0.00           H
ATOM   1933  CB  PHE A 130      40.570  47.520  29.310  1.00  0.00           C
ATOM   1934  HB1 PHE A 130      40.360  47.790  30.350  1.00  0.00           H
ATOM   1935  HB2 PHE A 130      40.880  48.450  28.830  1.00  0.00           H
ATOM   1936  CG  PHE A 130      41.800  46.660  29.190  1.00  0.00           C
ATOM   1937  CD1 PHE A 130      42.850  46.970  28.360  1.00  0.00           C
ATOM   1938  HD1 PHE A 130      42.790  47.810  27.690  1.00  0.00           H
ATOM   1939  CE1 PHE A 130      44.030  46.180  28.330  1.00  0.00           C
ATOM   1940  HE1 PHE A 130      44.750  46.430  27.560  1.00  0.00           H
ATOM   1941  CZ  PHE A 130      44.170  45.090  29.220  1.00  0.00           C
ATOM   1942  HZ  PHE A 130      45.030  44.440  29.270  1.00  0.00           H
ATOM   1943  CE2 PHE A 130      43.230  44.900  30.230  1.00  0.00           C
ATOM   1944  HE2 PHE A 130      43.390  44.130  30.970  1.00  0.00           H
ATOM   1945  CD2 PHE A 130      42.040  45.690  30.260  1.00  0.00           C
ATOM   1946  HD2 PHE A 130      41.300  45.580  31.040  1.00  0.00           H
ATOM   1947  C   PHE A 130      38.040  47.630  28.910  1.00  0.00           C
ATOM   1948  O   PHE A 130      37.880  48.760  28.350  1.00  0.00           O
ATOM   1949  N   PHE A 131      37.280  47.210  29.950  1.00  0.00           N
ATOM   1950  H   PHE A 131      37.560  46.360  30.420  1.00  0.00           H
ATOM   1951  CA  PHE A 131      36.310  48.180  30.530  1.00  0.00           C
ATOM   1952  HA  PHE A 131      36.240  49.070  29.900  1.00  0.00           H
ATOM   1953  CB  PHE A 131      34.910  47.580  30.600  1.00  0.00           C
ATOM   1954  HB1 PHE A 131      34.250  48.090  31.300  1.00  0.00           H
ATOM   1955  HB2 PHE A 131      35.190  46.600  30.990  1.00  0.00           H
ATOM   1956  CG  PHE A 131      34.250  47.340  29.250  1.00  0.00           C
ATOM   1957  CD1 PHE A 131      34.370  46.140  28.620  1.00  0.00           C
ATOM   1958  HD1 PHE A 131      34.830  45.330  29.160  1.00  0.00           H
ATOM   1959  CE1 PHE A 131      33.770  45.920  27.370  1.00  0.00           C
ATOM   1960  HE1 PHE A 131      33.900  45.010  26.820  1.00  0.00           H
ATOM   1961  CZ  PHE A 131      33.180  47.050  26.700  1.00  0.00           C
ATOM   1962  HZ  PHE A 131      32.570  46.950  25.820  1.00  0.00           H
ATOM   1963  CE2 PHE A 131      33.140  48.290  27.300  1.00  0.00           C
ATOM   1964  HE2 PHE A 131      32.620  49.070  26.780  1.00  0.00           H
ATOM   1965  CD2 PHE A 131      33.650  48.450  28.580  1.00  0.00           C
ATOM   1966  HD2 PHE A 131      33.460  49.360  29.140  1.00  0.00           H
ATOM   1967  C   PHE A 131      36.840  48.540  31.930  1.00  0.00           C
ATOM   1968  O   PHE A 131      37.580  47.690  32.540  1.00  0.00           O
ATOM   1969  N   VAL A 132      36.570  49.720  32.410  1.00  0.00           N
ATOM   1970  H   VAL A 132      36.000  50.380  31.900  1.00  0.00           H
ATOM   1971  CA  VAL A 132      37.280  50.220  33.680  1.00  0.00           C
ATOM   1972  HA  VAL A 132      37.640  49.370  34.250  1.00  0.00           H
ATOM   1973  CB  VAL A 132      38.610  50.970  33.350  1.00  0.00           C
ATOM   1974  HB  VAL A 132      38.440  52.010  33.060  1.00  0.00           H
ATOM   1975  CG1 VAL A 132      39.440  50.940  34.660  1.00  0.00           C
ATOM   1976 1HG1 VAL A 132      39.680  49.900  34.900  1.00  0.00           H
ATOM   1977 2HG1 VAL A 132      40.380  51.470  34.530  1.00  0.00           H
ATOM   1978 3HG1 VAL A 132      38.880  51.430  35.450  1.00  0.00           H
ATOM   1979  CG2 VAL A 132      39.520  50.400  32.220  1.00  0.00           C
ATOM   1980 1HG2 VAL A 132      40.560  50.720  32.250  1.00  0.00           H
ATOM   1981 2HG2 VAL A 132      39.520  49.310  32.270  1.00  0.00           H
ATOM   1982 3HG2 VAL A 132      39.050  50.700  31.280  1.00  0.00           H
ATOM   1983  C   VAL A 132      36.310  51.100  34.470  1.00  0.00           C
ATOM   1984  O   VAL A 132      35.770  52.060  33.960  1.00  0.00           O
ATOM   1985  N   GLY A 133      36.040  50.720  35.680  1.00  0.00           N
ATOM   1986  H   GLY A 133      36.590  49.960  36.060  1.00  0.00           H
ATOM   1987  CA  GLY A 133      35.150  51.350  36.680  1.00  0.00           C
ATOM   1988  HA1 GLY A 133      34.870  50.700  37.510  1.00  0.00           H
ATOM   1989  HA2 GLY A 133      34.220  51.570  36.150  1.00  0.00           H
ATOM   1990  C   GLY A 133      35.700  52.680  37.050  1.00  0.00           C
ATOM   1991  O   GLY A 133      36.930  52.880  37.200  1.00  0.00           O
ATOM   1992  N   LEU A 134      34.840  53.590  37.390  1.00  0.00           N
ATOM   1993  H   LEU A 134      33.860  53.410  37.220  1.00  0.00           H
ATOM   1994  CA  LEU A 134      35.000  54.950  37.940  1.00  0.00           C
ATOM   1995  HA  LEU A 134      36.020  55.150  38.280  1.00  0.00           H
ATOM   1996  CB  LEU A 134      34.480  56.040  36.960  1.00  0.00           C
ATOM   1997  HB1 LEU A 134      34.420  57.030  37.400  1.00  0.00           H
ATOM   1998  HB2 LEU A 134      33.520  55.700  36.570  1.00  0.00           H
ATOM   1999  CG  LEU A 134      35.460  56.290  35.810  1.00  0.00           C
ATOM   2000  HG  LEU A 134      35.300  55.480  35.110  1.00  0.00           H
ATOM   2001  CD1 LEU A 134      35.060  57.560  34.960  1.00  0.00           C
ATOM   2002 1HD1 LEU A 134      35.650  57.660  34.050  1.00  0.00           H
ATOM   2003 2HD1 LEU A 134      34.020  57.450  34.650  1.00  0.00           H
ATOM   2004 3HD1 LEU A 134      35.120  58.540  35.420  1.00  0.00           H
ATOM   2005  CD2 LEU A 134      36.900  56.570  36.190  1.00  0.00           C
ATOM   2006 1HD2 LEU A 134      37.420  56.890  35.290  1.00  0.00           H
ATOM   2007 2HD2 LEU A 134      36.890  57.340  36.970  1.00  0.00           H
ATOM   2008 3HD2 LEU A 134      37.410  55.710  36.630  1.00  0.00           H
ATOM   2009  C   LEU A 134      34.110  54.990  39.160  1.00  0.00           C
ATOM   2010  O   LEU A 134      32.870  54.900  39.040  1.00  0.00           O
ATOM   2011  N   SER A 135      34.750  55.010  40.340  1.00  0.00           N
ATOM   2012  H   SER A 135      35.750  55.060  40.260  1.00  0.00           H
ATOM   2013  CA  SER A 135      34.180  54.610  41.600  1.00  0.00           C
ATOM   2014  HA  SER A 135      33.090  54.620  41.610  1.00  0.00           H
ATOM   2015  CB  SER A 135      34.530  53.130  41.880  1.00  0.00           C
ATOM   2016  HB1 SER A 135      34.120  52.450  41.130  1.00  0.00           H
ATOM   2017  HB2 SER A 135      34.010  52.830  42.790  1.00  0.00           H
ATOM   2018  OG  SER A 135      35.910  53.010  41.930  1.00  0.00           O
ATOM   2019  HG  SER A 135      36.160  52.120  41.660  1.00  0.00           H
ATOM   2020  C   SER A 135      34.690  55.610  42.700  1.00  0.00           C
ATOM   2021  O   SER A 135      35.340  56.630  42.490  1.00  0.00           O
ATOM   2022  N   LYS A 136      34.220  55.480  43.960  1.00  0.00           N
ATOM   2023  H   LYS A 136      33.430  54.870  44.100  1.00  0.00           H
ATOM   2024  CA  LYS A 136      35.030  55.970  45.080  1.00  0.00           C
ATOM   2025  HA  LYS A 136      35.170  57.040  44.950  1.00  0.00           H
ATOM   2026  CB  LYS A 136      34.260  55.810  46.380  1.00  0.00           C
ATOM   2027  HB1 LYS A 136      34.750  56.430  47.130  1.00  0.00           H
ATOM   2028  HB2 LYS A 136      34.410  54.760  46.660  1.00  0.00           H
ATOM   2029  CG  LYS A 136      32.800  56.260  46.430  1.00  0.00           C
ATOM   2030  HG1 LYS A 136      32.170  55.640  45.800  1.00  0.00           H
ATOM   2031  HG2 LYS A 136      32.720  57.310  46.140  1.00  0.00           H
ATOM   2032  CD  LYS A 136      32.180  56.110  47.830  1.00  0.00           C
ATOM   2033  HD1 LYS A 136      32.680  56.740  48.560  1.00  0.00           H
ATOM   2034  HD2 LYS A 136      32.300  55.060  48.080  1.00  0.00           H
ATOM   2035  CE  LYS A 136      30.710  56.500  47.890  1.00  0.00           C
ATOM   2036  HE1 LYS A 136      30.100  55.870  47.240  1.00  0.00           H
ATOM   2037  HE2 LYS A 136      30.500  57.530  47.600  1.00  0.00           H
ATOM   2038  NZ  LYS A 136      30.220  56.160  49.270  1.00  0.00           N
ATOM   2039  HZ1 LYS A 136      29.260  56.420  49.480  1.00  0.00           H
ATOM   2040  HZ2 LYS A 136      30.380  55.210  49.570  1.00  0.00           H
ATOM   2041  HZ3 LYS A 136      30.770  56.650  49.970  1.00  0.00           H
ATOM   2042  C   LYS A 136      36.450  55.380  45.130  1.00  0.00           C
ATOM   2043  O   LYS A 136      37.320  55.970  45.780  1.00  0.00           O
ATOM   2044  N   TRP A 137      36.760  54.330  44.360  1.00  0.00           N
ATOM   2045  H   TRP A 137      36.020  53.940  43.790  1.00  0.00           H
ATOM   2046  CA  TRP A 137      38.020  53.640  44.390  1.00  0.00           C
ATOM   2047  HA  TRP A 137      38.550  53.880  45.310  1.00  0.00           H
ATOM   2048  CB  TRP A 137      37.760  52.120  44.530  1.00  0.00           C
ATOM   2049  HB1 TRP A 137      38.690  51.560  44.620  1.00  0.00           H
ATOM   2050  HB2 TRP A 137      37.140  51.720  43.730  1.00  0.00           H
ATOM   2051  CG  TRP A 137      37.080  51.760  45.760  1.00  0.00           C
ATOM   2052  CD1 TRP A 137      37.630  50.990  46.720  1.00  0.00           C
ATOM   2053  HD1 TRP A 137      38.660  50.660  46.720  1.00  0.00           H
ATOM   2054  NE1 TRP A 137      36.740  50.800  47.770  1.00  0.00           N
ATOM   2055  HE1 TRP A 137      37.030  50.340  48.620  1.00  0.00           H
ATOM   2056  CE2 TRP A 137      35.560  51.450  47.520  1.00  0.00           C
ATOM   2057  CZ2 TRP A 137      34.410  51.450  48.240  1.00  0.00           C
ATOM   2058  HZ2 TRP A 137      34.310  51.100  49.260  1.00  0.00           H
ATOM   2059  CH2 TRP A 137      33.300  52.100  47.660  1.00  0.00           C
ATOM   2060  HH2 TRP A 137      32.510  52.190  48.390  1.00  0.00           H
ATOM   2061  CZ3 TRP A 137      33.310  52.530  46.310  1.00  0.00           C
ATOM   2062  HZ3 TRP A 137      32.570  53.260  46.010  1.00  0.00           H
ATOM   2063  CE3 TRP A 137      34.560  52.560  45.690  1.00  0.00           C
ATOM   2064  HE3 TRP A 137      34.580  53.050  44.730  1.00  0.00           H
ATOM   2065  CD2 TRP A 137      35.720  51.970  46.190  1.00  0.00           C
ATOM   2066  C   TRP A 137      38.860  54.100  43.250  1.00  0.00           C
ATOM   2067  O   TRP A 137      39.820  54.790  43.460  1.00  0.00           O
ATOM   2068  N   THR A 138      38.520  53.890  42.030  1.00  0.00           N
ATOM   2069  H   THR A 138      37.800  53.210  41.830  1.00  0.00           H
ATOM   2070  CA  THR A 138      39.330  54.300  40.860  1.00  0.00           C
ATOM   2071  HA  THR A 138      40.380  54.290  41.160  1.00  0.00           H
ATOM   2072  CB  THR A 138      39.260  53.130  39.870  1.00  0.00           C
ATOM   2073  HB  THR A 138      38.250  52.970  39.490  1.00  0.00           H
ATOM   2074  CG2 THR A 138      40.100  53.460  38.620  1.00  0.00           C
ATOM   2075 1HG2 THR A 138      40.310  52.530  38.080  1.00  0.00           H
ATOM   2076 2HG2 THR A 138      39.730  54.210  37.920  1.00  0.00           H
ATOM   2077 3HG2 THR A 138      41.070  53.860  38.910  1.00  0.00           H
ATOM   2078  OG1 THR A 138      39.740  51.960  40.450  1.00  0.00           O
ATOM   2079  HG1 THR A 138      38.900  51.530  40.640  1.00  0.00           H
ATOM   2080  C   THR A 138      38.800  55.630  40.310  1.00  0.00           C
ATOM   2081  O   THR A 138      37.570  55.910  40.290  1.00  0.00           O
ATOM   2082  N   ASN A 139      39.750  56.510  39.920  1.00  0.00           N
ATOM   2083  H   ASN A 139      40.710  56.210  39.940  1.00  0.00           H
ATOM   2084  CA  ASN A 139      39.440  57.770  39.240  1.00  0.00           C
ATOM   2085  HA  ASN A 139      38.370  57.960  39.240  1.00  0.00           H
ATOM   2086  CB  ASN A 139      39.970  58.910  40.030  1.00  0.00           C
ATOM   2087  HB1 ASN A 139      39.570  58.690  41.020  1.00  0.00           H
ATOM   2088  HB2 ASN A 139      39.440  59.820  39.760  1.00  0.00           H
ATOM   2089  CG  ASN A 139      41.490  59.090  40.210  1.00  0.00           C
ATOM   2090  OD1 ASN A 139      42.320  58.560  39.430  1.00  0.00           O
ATOM   2091  ND2 ASN A 139      41.920  59.950  41.170  1.00  0.00           N
ATOM   2092 1HD2 ASN A 139      41.270  60.360  41.840  1.00  0.00           H
ATOM   2093 2HD2 ASN A 139      42.900  60.000  41.410  1.00  0.00           H
ATOM   2094  C   ASN A 139      39.890  57.760  37.760  1.00  0.00           C
ATOM   2095  O   ASN A 139      40.670  56.880  37.370  1.00  0.00           O
ATOM   2096  N   HIS A 140      39.370  58.770  37.020  1.00  0.00           N
ATOM   2097  H   HIS A 140      38.810  59.440  37.540  1.00  0.00           H
ATOM   2098  CA  HIS A 140      39.590  58.940  35.560  1.00  0.00           C
ATOM   2099  HA  HIS A 140      39.180  58.040  35.090  1.00  0.00           H
ATOM   2100  CB  HIS A 140      38.700  60.030  35.190  1.00  0.00           C
ATOM   2101  HB1 HIS A 140      39.090  60.930  35.670  1.00  0.00           H
ATOM   2102  HB2 HIS A 140      37.650  59.890  35.450  1.00  0.00           H
ATOM   2103  CG  HIS A 140      38.740  60.390  33.700  1.00  0.00           C
ATOM   2104  ND1 HIS A 140      38.030  59.760  32.670  1.00  0.00           N
ATOM   2105  CE1 HIS A 140      38.460  60.340  31.520  1.00  0.00           C
ATOM   2106  HE1 HIS A 140      38.040  59.990  30.590  1.00  0.00           H
ATOM   2107  NE2 HIS A 140      39.300  61.370  31.800  1.00  0.00           N
ATOM   2108  HE2 HIS A 140      39.780  61.910  31.100  1.00  0.00           H
ATOM   2109  CD2 HIS A 140      39.490  61.330  33.200  1.00  0.00           C
ATOM   2110  HD2 HIS A 140      40.280  61.860  33.720  1.00  0.00           H
ATOM   2111  C   HIS A 140      41.090  59.130  35.200  1.00  0.00           C
ATOM   2112  O   HIS A 140      41.490  58.710  34.100  1.00  0.00           O
ATOM   2113  N   ARG A 141      41.920  59.790  36.060  1.00  0.00           N
ATOM   2114  H   ARG A 141      41.510  60.400  36.750  1.00  0.00           H
ATOM   2115  CA  ARG A 141      43.340  59.890  35.940  1.00  0.00           C
ATOM   2116  HA  ARG A 141      43.580  60.300  34.960  1.00  0.00           H
ATOM   2117  CB  ARG A 141      43.850  61.020  36.900  1.00  0.00           C
ATOM   2118  HB1 ARG A 141      43.610  60.760  37.940  1.00  0.00           H
ATOM   2119  HB2 ARG A 141      43.350  61.970  36.690  1.00  0.00           H
ATOM   2120  CG  ARG A 141      45.340  61.310  36.800  1.00  0.00           C
ATOM   2121  HG1 ARG A 141      45.860  60.400  37.080  1.00  0.00           H
ATOM   2122  HG2 ARG A 141      45.490  62.020  37.610  1.00  0.00           H
ATOM   2123  CD  ARG A 141      45.790  61.900  35.440  1.00  0.00           C
ATOM   2124  HD1 ARG A 141      45.750  62.980  35.330  1.00  0.00           H
ATOM   2125  HD2 ARG A 141      45.200  61.410  34.660  1.00  0.00           H
ATOM   2126  NE  ARG A 141      47.160  61.580  35.250  1.00  0.00           N
ATOM   2127  HE  ARG A 141      47.700  61.680  36.100  1.00  0.00           H
ATOM   2128  CZ  ARG A 141      47.820  61.310  34.110  1.00  0.00           C
ATOM   2129  NH1 ARG A 141      47.280  61.370  32.950  1.00  0.00           N
ATOM   2130 1HH1 ARG A 141      46.310  61.590  32.820  1.00  0.00           H
ATOM   2131 2HH1 ARG A 141      47.890  61.140  32.170  1.00  0.00           H
ATOM   2132  NH2 ARG A 141      49.090  61.180  34.060  1.00  0.00           N
ATOM   2133 1HH2 ARG A 141      49.610  61.220  34.930  1.00  0.00           H
ATOM   2134 2HH2 ARG A 141      49.550  61.350  33.190  1.00  0.00           H
ATOM   2135  C   ARG A 141      44.000  58.470  36.120  1.00  0.00           C
ATOM   2136  O   ARG A 141      45.030  58.240  35.500  1.00  0.00           O
ATOM   2137  N   GLY A 142      43.500  57.560  36.990  1.00  0.00           N
ATOM   2138  H   GLY A 142      42.790  57.830  37.660  1.00  0.00           H
ATOM   2139  CA  GLY A 142      43.940  56.200  37.150  1.00  0.00           C
ATOM   2140  HA1 GLY A 142      43.400  55.610  37.890  1.00  0.00           H
ATOM   2141  HA2 GLY A 142      44.990  56.270  37.420  1.00  0.00           H
ATOM   2142  C   GLY A 142      43.730  55.560  35.830  1.00  0.00           C
ATOM   2143  O   GLY A 142      44.620  54.870  35.390  1.00  0.00           O
ATOM   2144  N   ALA A 143      42.460  55.570  35.280  1.00  0.00           N
ATOM   2145  H   ALA A 143      41.700  56.050  35.740  1.00  0.00           H
ATOM   2146  CA  ALA A 143      42.280  54.880  33.970  1.00  0.00           C
ATOM   2147  HA  ALA A 143      42.610  53.850  34.150  1.00  0.00           H
ATOM   2148  CB  ALA A 143      40.780  54.720  33.700  1.00  0.00           C
ATOM   2149  HB1 ALA A 143      40.460  53.970  34.420  1.00  0.00           H
ATOM   2150  HB2 ALA A 143      40.220  55.630  33.900  1.00  0.00           H
ATOM   2151  HB3 ALA A 143      40.590  54.450  32.670  1.00  0.00           H
ATOM   2152  C   ALA A 143      43.010  55.550  32.760  1.00  0.00           C
ATOM   2153  O   ALA A 143      43.230  54.800  31.840  1.00  0.00           O
ATOM   2154  N   GLU A 144      43.430  56.860  32.820  1.00  0.00           N
ATOM   2155  H   GLU A 144      43.120  57.470  33.570  1.00  0.00           H
ATOM   2156  CA  GLU A 144      44.330  57.460  31.780  1.00  0.00           C
ATOM   2157  HA  GLU A 144      43.970  57.180  30.790  1.00  0.00           H
ATOM   2158  CB  GLU A 144      44.450  59.020  31.910  1.00  0.00           C
ATOM   2159  HB1 GLU A 144      45.380  59.200  31.380  1.00  0.00           H
ATOM   2160  HB2 GLU A 144      44.580  59.230  32.970  1.00  0.00           H
ATOM   2161  CG  GLU A 144      43.290  59.810  31.330  1.00  0.00           C
ATOM   2162  HG1 GLU A 144      42.430  59.710  31.990  1.00  0.00           H
ATOM   2163  HG2 GLU A 144      43.030  59.590  30.290  1.00  0.00           H
ATOM   2164  CD  GLU A 144      43.660  61.340  31.410  1.00  0.00           C
ATOM   2165  OE1 GLU A 144      44.250  61.790  32.440  1.00  0.00           O
ATOM   2166  OE2 GLU A 144      43.390  62.050  30.400  1.00  0.00           O
ATOM   2167  C   GLU A 144      45.750  56.780  31.770  1.00  0.00           C
ATOM   2168  O   GLU A 144      46.170  56.180  30.740  1.00  0.00           O
ATOM   2169  N   ILE A 145      46.310  56.470  32.960  1.00  0.00           N
ATOM   2170  H   ILE A 145      45.990  57.000  33.760  1.00  0.00           H
ATOM   2171  CA  ILE A 145      47.640  55.850  33.020  1.00  0.00           C
ATOM   2172  HA  ILE A 145      48.290  56.330  32.300  1.00  0.00           H
ATOM   2173  CB  ILE A 145      48.200  56.220  34.390  1.00  0.00           C
ATOM   2174  HB  ILE A 145      47.440  55.760  35.020  1.00  0.00           H
ATOM   2175  CG2 ILE A 145      49.600  55.550  34.730  1.00  0.00           C
ATOM   2176 1HG2 ILE A 145      49.820  55.630  35.800  1.00  0.00           H
ATOM   2177 2HG2 ILE A 145      49.490  54.490  34.500  1.00  0.00           H
ATOM   2178 3HG2 ILE A 145      50.330  55.830  33.970  1.00  0.00           H
ATOM   2179  CG1 ILE A 145      48.300  57.780  34.490  1.00  0.00           C
ATOM   2180 1HG1 ILE A 145      47.330  58.250  34.340  1.00  0.00           H
ATOM   2181 2HG1 ILE A 145      48.920  58.200  33.700  1.00  0.00           H
ATOM   2182  CD  ILE A 145      48.910  58.300  35.760  1.00  0.00           C
ATOM   2183  HD1 ILE A 145      48.530  59.290  36.040  1.00  0.00           H
ATOM   2184  HD2 ILE A 145      48.680  57.690  36.630  1.00  0.00           H
ATOM   2185  HD3 ILE A 145      49.980  58.260  35.560  1.00  0.00           H
ATOM   2186  C   ILE A 145      47.590  54.340  32.670  1.00  0.00           C
ATOM   2187  O   ILE A 145      48.580  53.760  32.270  1.00  0.00           O
ATOM   2188  N   VAL A 146      46.390  53.710  32.730  1.00  0.00           N
ATOM   2189  H   VAL A 146      45.540  54.180  33.000  1.00  0.00           H
ATOM   2190  CA  VAL A 146      46.140  52.300  32.160  1.00  0.00           C
ATOM   2191  HA  VAL A 146      46.880  51.610  32.550  1.00  0.00           H
ATOM   2192  CB  VAL A 146      44.770  51.850  32.630  1.00  0.00           C
ATOM   2193  HB  VAL A 146      43.950  52.530  32.450  1.00  0.00           H
ATOM   2194  CG1 VAL A 146      44.160  50.550  32.060  1.00  0.00           C
ATOM   2195 1HG1 VAL A 146      43.950  50.620  30.990  1.00  0.00           H
ATOM   2196 2HG1 VAL A 146      44.860  49.720  32.170  1.00  0.00           H
ATOM   2197 3HG1 VAL A 146      43.270  50.260  32.600  1.00  0.00           H
ATOM   2198  CG2 VAL A 146      44.920  51.550  34.160  1.00  0.00           C
ATOM   2199 1HG2 VAL A 146      45.500  50.630  34.160  1.00  0.00           H
ATOM   2200 2HG2 VAL A 146      45.340  52.420  34.670  1.00  0.00           H
ATOM   2201 3HG2 VAL A 146      43.960  51.340  34.630  1.00  0.00           H
ATOM   2202  C   VAL A 146      46.180  52.320  30.660  1.00  0.00           C
ATOM   2203  O   VAL A 146      46.870  51.510  30.080  1.00  0.00           O
ATOM   2204  N   ALA A 147      45.450  53.280  30.090  1.00  0.00           N
ATOM   2205  H   ALA A 147      45.030  54.000  30.670  1.00  0.00           H
ATOM   2206  CA  ALA A 147      45.330  53.420  28.680  1.00  0.00           C
ATOM   2207  HA  ALA A 147      45.100  52.420  28.320  1.00  0.00           H
ATOM   2208  CB  ALA A 147      44.070  54.270  28.460  1.00  0.00           C
ATOM   2209  HB1 ALA A 147      44.210  55.310  28.760  1.00  0.00           H
ATOM   2210  HB2 ALA A 147      43.960  54.410  27.390  1.00  0.00           H
ATOM   2211  HB3 ALA A 147      43.110  53.940  28.870  1.00  0.00           H
ATOM   2212  C   ALA A 147      46.660  53.880  28.050  1.00  0.00           C
ATOM   2213  O   ALA A 147      47.040  53.370  27.000  1.00  0.00           O
ATOM   2214  N   ASP A 148      47.450  54.690  28.700  1.00  0.00           N
ATOM   2215  H   ASP A 148      47.130  55.060  29.580  1.00  0.00           H
ATOM   2216  CA  ASP A 148      48.850  54.960  28.340  1.00  0.00           C
ATOM   2217  HA  ASP A 148      48.740  55.190  27.280  1.00  0.00           H
ATOM   2218  CB  ASP A 148      49.340  56.190  29.070  1.00  0.00           C
ATOM   2219  HB1 ASP A 148      49.710  55.790  30.020  1.00  0.00           H
ATOM   2220  HB2 ASP A 148      48.510  56.900  29.200  1.00  0.00           H
ATOM   2221  CG  ASP A 148      50.550  56.800  28.360  1.00  0.00           C
ATOM   2222  OD1 ASP A 148      50.760  56.650  27.130  1.00  0.00           O
ATOM   2223  OD2 ASP A 148      51.290  57.630  29.040  1.00  0.00           O
ATOM   2224  C   ASP A 148      49.740  53.720  28.450  1.00  0.00           C
ATOM   2225  O   ASP A 148      50.780  53.660  27.820  1.00  0.00           O
ATOM   2226  N   THR A 149      49.440  52.800  29.370  1.00  0.00           N
ATOM   2227  H   THR A 149      48.830  53.090  30.120  1.00  0.00           H
ATOM   2228  CA  THR A 149      50.260  51.550  29.560  1.00  0.00           C
ATOM   2229  HA  THR A 149      51.290  51.820  29.330  1.00  0.00           H
ATOM   2230  CB  THR A 149      50.210  51.140  31.030  1.00  0.00           C
ATOM   2231  HB  THR A 149      49.190  50.940  31.350  1.00  0.00           H
ATOM   2232  CG2 THR A 149      51.020  49.860  31.410  1.00  0.00           C
ATOM   2233 1HG2 THR A 149      51.100  49.680  32.480  1.00  0.00           H
ATOM   2234 2HG2 THR A 149      50.590  49.050  30.840  1.00  0.00           H
ATOM   2235 3HG2 THR A 149      52.010  49.950  30.970  1.00  0.00           H
ATOM   2236  OG1 THR A 149      50.780  52.160  31.750  1.00  0.00           O
ATOM   2237  HG1 THR A 149      50.130  52.830  31.970  1.00  0.00           H
ATOM   2238  C   THR A 149      49.890  50.340  28.620  1.00  0.00           C
ATOM   2239  O   THR A 149      50.820  49.600  28.340  1.00  0.00           O
ATOM   2240  N   PHE A 150      48.630  50.100  28.220  1.00  0.00           N
ATOM   2241  H   PHE A 150      47.930  50.800  28.430  1.00  0.00           H
ATOM   2242  CA  PHE A 150      48.230  48.930  27.470  1.00  0.00           C
ATOM   2243  HA  PHE A 150      49.020  48.190  27.320  1.00  0.00           H
ATOM   2244  CB  PHE A 150      47.200  48.150  28.280  1.00  0.00           C
ATOM   2245  HB1 PHE A 150      46.780  47.380  27.630  1.00  0.00           H
ATOM   2246  HB2 PHE A 150      46.410  48.830  28.610  1.00  0.00           H
ATOM   2247  CG  PHE A 150      47.740  47.410  29.520  1.00  0.00           C
ATOM   2248  CD1 PHE A 150      47.800  48.070  30.810  1.00  0.00           C
ATOM   2249  HD1 PHE A 150      47.540  49.110  30.900  1.00  0.00           H
ATOM   2250  CE1 PHE A 150      48.230  47.360  31.940  1.00  0.00           C
ATOM   2251  HE1 PHE A 150      48.200  47.860  32.900  1.00  0.00           H
ATOM   2252  CZ  PHE A 150      48.850  46.140  31.770  1.00  0.00           C
ATOM   2253  HZ  PHE A 150      49.290  45.620  32.610  1.00  0.00           H
ATOM   2254  CE2 PHE A 150      48.990  45.620  30.490  1.00  0.00           C
ATOM   2255  HE2 PHE A 150      49.530  44.700  30.330  1.00  0.00           H
ATOM   2256  CD2 PHE A 150      48.420  46.240  29.370  1.00  0.00           C
ATOM   2257  HD2 PHE A 150      48.540  45.740  28.420  1.00  0.00           H
ATOM   2258  C   PHE A 150      47.810  49.350  26.060  1.00  0.00           C
ATOM   2259  O   PHE A 150      46.750  49.010  25.530  1.00  0.00           O
ATOM   2260  N   ARG A 151      48.590  50.240  25.440  1.00  0.00           N
ATOM   2261  H   ARG A 151      49.540  50.250  25.790  1.00  0.00           H
ATOM   2262  CA  ARG A 151      48.460  50.960  24.120  1.00  0.00           C
ATOM   2263  HA  ARG A 151      47.690  51.710  24.260  1.00  0.00           H
ATOM   2264  CB  ARG A 151      49.760  51.690  23.800  1.00  0.00           C
ATOM   2265  HB1 ARG A 151      49.560  52.080  22.810  1.00  0.00           H
ATOM   2266  HB2 ARG A 151      50.630  51.030  23.860  1.00  0.00           H
ATOM   2267  CG  ARG A 151      50.120  52.880  24.640  1.00  0.00           C
ATOM   2268  HG1 ARG A 151      50.020  52.610  25.690  1.00  0.00           H
ATOM   2269  HG2 ARG A 151      49.440  53.690  24.400  1.00  0.00           H
ATOM   2270  CD  ARG A 151      51.470  53.280  24.310  1.00  0.00           C
ATOM   2271  HD1 ARG A 151      51.530  53.210  23.220  1.00  0.00           H
ATOM   2272  HD2 ARG A 151      52.230  52.600  24.700  1.00  0.00           H
ATOM   2273  NE  ARG A 151      51.800  54.620  24.840  1.00  0.00           N
ATOM   2274  HE  ARG A 151      51.520  54.940  25.760  1.00  0.00           H
ATOM   2275  CZ  ARG A 151      52.660  55.440  24.390  1.00  0.00           C
ATOM   2276  NH1 ARG A 151      52.990  56.440  25.260  1.00  0.00           N
ATOM   2277 1HH1 ARG A 151      52.550  56.500  26.160  1.00  0.00           H
ATOM   2278 2HH1 ARG A 151      53.650  57.120  24.920  1.00  0.00           H
ATOM   2279  NH2 ARG A 151      53.220  55.290  23.250  1.00  0.00           N
ATOM   2280 1HH2 ARG A 151      53.020  54.560  22.580  1.00  0.00           H
ATOM   2281 2HH2 ARG A 151      53.920  55.990  23.090  1.00  0.00           H
ATOM   2282  C   ARG A 151      47.910  50.200  22.940  1.00  0.00           C
ATOM   2283  O   ARG A 151      47.290  50.760  22.100  1.00  0.00           O
ATOM   2284  N   ASP A 152      48.020  48.880  22.880  1.00  0.00           N
ATOM   2285  H   ASP A 152      48.370  48.390  23.700  1.00  0.00           H
ATOM   2286  CA  ASP A 152      47.550  47.970  21.760  1.00  0.00           C
ATOM   2287  HA  ASP A 152      47.550  48.590  20.860  1.00  0.00           H
ATOM   2288  CB  ASP A 152      48.520  46.810  21.480  1.00  0.00           C
ATOM   2289  HB1 ASP A 152      48.340  46.420  20.480  1.00  0.00           H
ATOM   2290  HB2 ASP A 152      48.390  46.010  22.210  1.00  0.00           H
ATOM   2291  CG  ASP A 152      50.020  47.290  21.470  1.00  0.00           C
ATOM   2292  OD1 ASP A 152      50.420  47.800  20.420  1.00  0.00           O
ATOM   2293  OD2 ASP A 152      50.740  47.150  22.500  1.00  0.00           O
ATOM   2294  C   ASP A 152      46.120  47.410  21.920  1.00  0.00           C
ATOM   2295  O   ASP A 152      45.630  46.560  21.150  1.00  0.00           O
ATOM   2296  N   PHE A 153      45.430  47.890  22.950  1.00  0.00           N
ATOM   2297  H   PHE A 153      45.970  48.550  23.490  1.00  0.00           H
ATOM   2298  CA  PHE A 153      44.050  47.600  23.320  1.00  0.00           C
ATOM   2299  HA  PHE A 153      43.630  47.050  22.470  1.00  0.00           H
ATOM   2300  CB  PHE A 153      44.080  46.770  24.600  1.00  0.00           C
ATOM   2301  HB1 PHE A 153      43.070  46.670  25.000  1.00  0.00           H
ATOM   2302  HB2 PHE A 153      44.690  47.320  25.310  1.00  0.00           H
ATOM   2303  CG  PHE A 153      44.640  45.340  24.450  1.00  0.00           C
ATOM   2304  CD1 PHE A 153      43.690  44.310  24.330  1.00  0.00           C
ATOM   2305  HD1 PHE A 153      42.640  44.450  24.550  1.00  0.00           H
ATOM   2306  CE1 PHE A 153      44.140  43.000  24.010  1.00  0.00           C
ATOM   2307  HE1 PHE A 153      43.450  42.210  23.760  1.00  0.00           H
ATOM   2308  CZ  PHE A 153      45.480  42.700  23.940  1.00  0.00           C
ATOM   2309  HZ  PHE A 153      45.860  41.690  23.840  1.00  0.00           H
ATOM   2310  CE2 PHE A 153      46.410  43.710  24.230  1.00  0.00           C
ATOM   2311  HE2 PHE A 153      47.460  43.590  24.010  1.00  0.00           H
ATOM   2312  CD2 PHE A 153      45.970  45.040  24.480  1.00  0.00           C
ATOM   2313  HD2 PHE A 153      46.730  45.810  24.580  1.00  0.00           H
ATOM   2314  C   PHE A 153      43.180  48.830  23.590  1.00  0.00           C
ATOM   2315  O   PHE A 153      43.620  49.740  24.280  1.00  0.00           O
ATOM   2316  N   ALA A 154      41.900  48.840  23.140  1.00  0.00           N
ATOM   2317  H   ALA A 154      41.530  48.070  22.600  1.00  0.00           H
ATOM   2318  CA  ALA A 154      40.990  49.900  23.540  1.00  0.00           C
ATOM   2319  HA  ALA A 154      41.510  50.850  23.390  1.00  0.00           H
ATOM   2320  CB  ALA A 154      39.820  49.880  22.580  1.00  0.00           C
ATOM   2321  HB1 ALA A 154      39.360  48.900  22.630  1.00  0.00           H
ATOM   2322  HB2 ALA A 154      39.120  50.620  22.970  1.00  0.00           H
ATOM   2323  HB3 ALA A 154      40.020  50.140  21.540  1.00  0.00           H
ATOM   2324  C   ALA A 154      40.580  49.770  25.040  1.00  0.00           C
ATOM   2325  O   ALA A 154      40.420  48.670  25.630  1.00  0.00           O
ATOM   2326  N   VAL A 155      40.370  50.950  25.610  1.00  0.00           N
ATOM   2327  H   VAL A 155      40.250  51.730  24.980  1.00  0.00           H
ATOM   2328  CA  VAL A 155      39.890  51.220  26.980  1.00  0.00           C
ATOM   2329  HA  VAL A 155      39.590  50.240  27.340  1.00  0.00           H
ATOM   2330  CB  VAL A 155      41.030  51.860  27.800  1.00  0.00           C
ATOM   2331  HB  VAL A 155      41.190  52.900  27.510  1.00  0.00           H
ATOM   2332  CG1 VAL A 155      40.740  51.670  29.280  1.00  0.00           C
ATOM   2333 1HG1 VAL A 155      40.660  50.620  29.560  1.00  0.00           H
ATOM   2334 2HG1 VAL A 155      41.530  52.120  29.870  1.00  0.00           H
ATOM   2335 3HG1 VAL A 155      39.840  52.230  29.520  1.00  0.00           H
ATOM   2336  CG2 VAL A 155      42.350  51.050  27.570  1.00  0.00           C
ATOM   2337 1HG2 VAL A 155      42.150  49.980  27.500  1.00  0.00           H
ATOM   2338 2HG2 VAL A 155      42.760  51.280  26.590  1.00  0.00           H
ATOM   2339 3HG2 VAL A 155      43.000  51.230  28.420  1.00  0.00           H
ATOM   2340  C   VAL A 155      38.610  52.060  27.080  1.00  0.00           C
ATOM   2341  O   VAL A 155      38.580  53.130  26.510  1.00  0.00           O
ATOM   2342  N   SER A 156      37.610  51.600  27.860  1.00  0.00           N
ATOM   2343  H   SER A 156      37.720  50.680  28.270  1.00  0.00           H
ATOM   2344  CA  SER A 156      36.320  52.290  28.040  1.00  0.00           C
ATOM   2345  HA  SER A 156      36.290  53.290  27.590  1.00  0.00           H
ATOM   2346  CB  SER A 156      35.280  51.500  27.240  1.00  0.00           C
ATOM   2347  HB1 SER A 156      34.270  51.870  27.440  1.00  0.00           H
ATOM   2348  HB2 SER A 156      35.280  50.460  27.570  1.00  0.00           H
ATOM   2349  OG  SER A 156      35.590  51.730  25.880  1.00  0.00           O
ATOM   2350  HG  SER A 156      36.030  50.910  25.640  1.00  0.00           H
ATOM   2351  C   SER A 156      35.930  52.400  29.500  1.00  0.00           C
ATOM   2352  O   SER A 156      36.030  51.490  30.290  1.00  0.00           O
ATOM   2353  N   THR A 157      35.350  53.610  29.930  1.00  0.00           N
ATOM   2354  H   THR A 157      35.070  54.270  29.220  1.00  0.00           H
ATOM   2355  CA  THR A 157      34.960  54.010  31.310  1.00  0.00           C
ATOM   2356  HA  THR A 157      35.550  53.330  31.930  1.00  0.00           H
ATOM   2357  CB  THR A 157      35.240  55.480  31.610  1.00  0.00           C
ATOM   2358  HB  THR A 157      34.930  55.680  32.630  1.00  0.00           H
ATOM   2359  CG2 THR A 157      36.710  56.040  31.530  1.00  0.00           C
ATOM   2360 1HG2 THR A 157      36.720  57.040  31.950  1.00  0.00           H
ATOM   2361 2HG2 THR A 157      37.330  55.430  32.190  1.00  0.00           H
ATOM   2362 3HG2 THR A 157      37.170  56.130  30.540  1.00  0.00           H
ATOM   2363  OG1 THR A 157      34.420  56.290  30.900  1.00  0.00           O
ATOM   2364  HG1 THR A 157      34.840  56.540  30.070  1.00  0.00           H
ATOM   2365  C   THR A 157      33.550  53.650  31.650  1.00  0.00           C
ATOM   2366  O   THR A 157      32.720  53.520  30.780  1.00  0.00           O
ATOM   2367  N   VAL A 158      33.290  53.390  32.910  1.00  0.00           N
ATOM   2368  H   VAL A 158      34.120  53.240  33.460  1.00  0.00           H
ATOM   2369  CA  VAL A 158      31.930  53.000  33.410  1.00  0.00           C
ATOM   2370  HA  VAL A 158      31.170  53.460  32.780  1.00  0.00           H
ATOM   2371  CB  VAL A 158      31.640  51.430  33.530  1.00  0.00           C
ATOM   2372  HB  VAL A 158      31.990  51.110  34.510  1.00  0.00           H
ATOM   2373  CG1 VAL A 158      30.150  51.080  33.470  1.00  0.00           C
ATOM   2374 1HG1 VAL A 158      29.810  51.440  32.500  1.00  0.00           H
ATOM   2375 2HG1 VAL A 158      30.090  50.000  33.510  1.00  0.00           H
ATOM   2376 3HG1 VAL A 158      29.660  51.480  34.350  1.00  0.00           H
ATOM   2377  CG2 VAL A 158      32.360  50.610  32.480  1.00  0.00           C
ATOM   2378 1HG2 VAL A 158      33.360  50.260  32.710  1.00  0.00           H
ATOM   2379 2HG2 VAL A 158      31.840  49.650  32.420  1.00  0.00           H
ATOM   2380 3HG2 VAL A 158      32.160  51.070  31.510  1.00  0.00           H
ATOM   2381  C   VAL A 158      31.650  53.470  34.870  1.00  0.00           C
ATOM   2382  O   VAL A 158      32.420  53.220  35.730  1.00  0.00           O
ATOM   2383  N   PRO A 159      30.620  54.280  35.020  1.00  0.00           N
ATOM   2384  CD  PRO A 159      29.640  54.810  34.100  1.00  0.00           C
ATOM   2385  HD1 PRO A 159      29.280  54.090  33.370  1.00  0.00           H
ATOM   2386  HD2 PRO A 159      30.130  55.640  33.590  1.00  0.00           H
ATOM   2387  CG  PRO A 159      28.450  55.210  34.930  1.00  0.00           C
ATOM   2388  HG1 PRO A 159      27.750  54.380  35.010  1.00  0.00           H
ATOM   2389  HG2 PRO A 159      27.870  55.920  34.350  1.00  0.00           H
ATOM   2390  CB  PRO A 159      29.070  55.630  36.300  1.00  0.00           C
ATOM   2391  HB1 PRO A 159      28.370  55.580  37.140  1.00  0.00           H
ATOM   2392  HB2 PRO A 159      29.490  56.630  36.220  1.00  0.00           H
ATOM   2393  CA  PRO A 159      30.230  54.640  36.390  1.00  0.00           C
ATOM   2394  HA  PRO A 159      31.010  55.130  36.960  1.00  0.00           H
ATOM   2395  C   PRO A 159      29.820  53.350  37.130  1.00  0.00           C
ATOM   2396  O   PRO A 159      28.750  52.760  36.900  1.00  0.00           O
ATOM   2397  N   VAL A 160      30.590  52.930  38.220  1.00  0.00           N
ATOM   2398  H   VAL A 160      31.390  53.500  38.430  1.00  0.00           H
ATOM   2399  CA  VAL A 160      30.240  51.970  39.210  1.00  0.00           C
ATOM   2400  HA  VAL A 160      29.850  51.090  38.710  1.00  0.00           H
ATOM   2401  CB  VAL A 160      31.420  51.410  39.950  1.00  0.00           C
ATOM   2402  HB  VAL A 160      31.850  52.240  40.510  1.00  0.00           H
ATOM   2403  CG1 VAL A 160      31.060  50.260  40.920  1.00  0.00           C
ATOM   2404 1HG1 VAL A 160      30.230  50.560  41.560  1.00  0.00           H
ATOM   2405 2HG1 VAL A 160      30.680  49.430  40.320  1.00  0.00           H
ATOM   2406 3HG1 VAL A 160      31.890  49.930  41.540  1.00  0.00           H
ATOM   2407  CG2 VAL A 160      32.540  50.910  39.010  1.00  0.00           C
ATOM   2408 1HG2 VAL A 160      32.830  51.630  38.250  1.00  0.00           H
ATOM   2409 2HG2 VAL A 160      33.390  50.670  39.650  1.00  0.00           H
ATOM   2410 3HG2 VAL A 160      32.120  50.080  38.440  1.00  0.00           H
ATOM   2411  C   VAL A 160      29.120  52.530  40.090  1.00  0.00           C
ATOM   2412  O   VAL A 160      29.290  53.690  40.490  1.00  0.00           O
ATOM   2413  N   SER A 161      28.030  51.750  40.340  1.00  0.00           N
ATOM   2414  H   SER A 161      27.900  50.940  39.750  1.00  0.00           H
ATOM   2415  CA  SER A 161      26.760  52.270  40.790  1.00  0.00           C
ATOM   2416  HA  SER A 161      26.920  53.220  41.290  1.00  0.00           H
ATOM   2417  CB  SER A 161      25.890  52.510  39.540  1.00  0.00           C
ATOM   2418  HB1 SER A 161      26.410  53.080  38.770  1.00  0.00           H
ATOM   2419  HB2 SER A 161      25.050  53.090  39.900  1.00  0.00           H
ATOM   2420  OG  SER A 161      25.410  51.250  39.120  1.00  0.00           O
ATOM   2421  HG  SER A 161      25.410  51.190  38.160  1.00  0.00           H
ATOM   2422  C   SER A 161      26.080  51.440  41.910  1.00  0.00           C
ATOM   2423  O   SER A 161      25.030  51.890  42.420  1.00  0.00           O
ATOM   2424  N   GLY A 162      26.680  50.350  42.470  1.00  0.00           N
ATOM   2425  H   GLY A 162      27.600  50.090  42.140  1.00  0.00           H
ATOM   2426  CA  GLY A 162      26.170  49.680  43.640  1.00  0.00           C
ATOM   2427  HA1 GLY A 162      25.460  48.920  43.310  1.00  0.00           H
ATOM   2428  HA2 GLY A 162      25.610  50.340  44.300  1.00  0.00           H
ATOM   2429  C   GLY A 162      27.300  49.110  44.510  1.00  0.00           C
ATOM   2430  O   GLY A 162      27.540  49.700  45.510  1.00  0.00           O
ATOM   2431  N   PRO A 163      28.010  47.990  44.080  1.00  0.00           N
ATOM   2432  CD  PRO A 163      27.840  47.190  42.900  1.00  0.00           C
ATOM   2433  HD1 PRO A 163      27.830  47.810  42.000  1.00  0.00           H
ATOM   2434  HD2 PRO A 163      27.030  46.490  43.110  1.00  0.00           H
ATOM   2435  CG  PRO A 163      29.140  46.440  42.700  1.00  0.00           C
ATOM   2436  HG1 PRO A 163      29.920  47.060  42.260  1.00  0.00           H
ATOM   2437  HG2 PRO A 163      29.040  45.490  42.190  1.00  0.00           H
ATOM   2438  CB  PRO A 163      29.460  46.240  44.220  1.00  0.00           C
ATOM   2439  HB1 PRO A 163      30.480  45.850  44.240  1.00  0.00           H
ATOM   2440  HB2 PRO A 163      28.830  45.430  44.600  1.00  0.00           H
ATOM   2441  CA  PRO A 163      29.150  47.570  44.840  1.00  0.00           C
ATOM   2442  HA  PRO A 163      28.920  47.330  45.880  1.00  0.00           H
ATOM   2443  C   PRO A 163      30.420  48.520  44.800  1.00  0.00           C
ATOM   2444  O   PRO A 163      30.420  49.500  44.090  1.00  0.00           O
ATOM   2445  N   SER A 164      31.520  48.110  45.460  1.00  0.00           N
ATOM   2446  H   SER A 164      31.400  47.360  46.130  1.00  0.00           H
ATOM   2447  CA  SER A 164      32.770  48.900  45.500  1.00  0.00           C
ATOM   2448  HA  SER A 164      32.490  49.900  45.820  1.00  0.00           H
ATOM   2449  CB  SER A 164      33.690  48.360  46.550  1.00  0.00           C
ATOM   2450  HB1 SER A 164      34.500  49.050  46.770  1.00  0.00           H
ATOM   2451  HB2 SER A 164      34.180  47.430  46.240  1.00  0.00           H
ATOM   2452  OG  SER A 164      33.030  48.010  47.750  1.00  0.00           O
ATOM   2453  HG  SER A 164      33.690  47.890  48.440  1.00  0.00           H
ATOM   2454  C   SER A 164      33.510  49.090  44.170  1.00  0.00           C
ATOM   2455  O   SER A 164      33.980  50.160  43.880  1.00  0.00           O
ATOM   2456  N   HIS A 165      33.390  48.130  43.280  1.00  0.00           N
ATOM   2457  H   HIS A 165      33.060  47.220  43.580  1.00  0.00           H
ATOM   2458  CA  HIS A 165      34.190  48.030  42.000  1.00  0.00           C
ATOM   2459  HA  HIS A 165      34.570  49.030  41.770  1.00  0.00           H
ATOM   2460  CB  HIS A 165      35.280  47.000  42.200  1.00  0.00           C
ATOM   2461  HB1 HIS A 165      35.810  46.790  41.280  1.00  0.00           H
ATOM   2462  HB2 HIS A 165      34.900  46.010  42.420  1.00  0.00           H
ATOM   2463  CG  HIS A 165      36.310  47.390  43.180  1.00  0.00           C
ATOM   2464  ND1 HIS A 165      36.090  47.420  44.600  1.00  0.00           N
ATOM   2465  CE1 HIS A 165      37.110  48.130  45.160  1.00  0.00           C
ATOM   2466  HE1 HIS A 165      37.240  48.400  46.200  1.00  0.00           H
ATOM   2467  NE2 HIS A 165      38.020  48.440  44.210  1.00  0.00           N
ATOM   2468  HE2 HIS A 165      38.930  48.860  44.370  1.00  0.00           H
ATOM   2469  CD2 HIS A 165      37.530  48.010  43.000  1.00  0.00           C
ATOM   2470  HD2 HIS A 165      37.900  48.300  42.030  1.00  0.00           H
ATOM   2471  C   HIS A 165      33.370  47.550  40.750  1.00  0.00           C
ATOM   2472  O   HIS A 165      32.240  46.990  40.920  1.00  0.00           O
ATOM   2473  N   LEU A 166      33.890  47.730  39.550  1.00  0.00           N
ATOM   2474  H   LEU A 166      34.730  48.260  39.380  1.00  0.00           H
ATOM   2475  CA  LEU A 166      33.200  47.160  38.370  1.00  0.00           C
ATOM   2476  HA  LEU A 166      32.280  47.740  38.300  1.00  0.00           H
ATOM   2477  CB  LEU A 166      34.110  47.410  37.200  1.00  0.00           C
ATOM   2478  HB1 LEU A 166      35.050  46.900  37.420  1.00  0.00           H
ATOM   2479  HB2 LEU A 166      34.290  48.470  37.060  1.00  0.00           H
ATOM   2480  CG  LEU A 166      33.490  46.960  35.820  1.00  0.00           C
ATOM   2481  HG  LEU A 166      33.470  45.870  35.690  1.00  0.00           H
ATOM   2482  CD1 LEU A 166      32.150  47.530  35.590  1.00  0.00           C
ATOM   2483 1HD1 LEU A 166      31.400  47.150  36.280  1.00  0.00           H
ATOM   2484 2HD1 LEU A 166      32.080  48.620  35.690  1.00  0.00           H
ATOM   2485 3HD1 LEU A 166      31.790  47.320  34.590  1.00  0.00           H
ATOM   2486  CD2 LEU A 166      34.490  47.520  34.770  1.00  0.00           C
ATOM   2487 1HD2 LEU A 166      34.170  47.380  33.740  1.00  0.00           H
ATOM   2488 2HD2 LEU A 166      34.770  48.560  34.980  1.00  0.00           H
ATOM   2489 3HD2 LEU A 166      35.420  46.960  34.850  1.00  0.00           H
ATOM   2490  C   LEU A 166      32.850  45.640  38.580  1.00  0.00           C
ATOM   2491  O   LEU A 166      31.740  45.180  38.400  1.00  0.00           O
ATOM   2492  N   ARG A 167      33.890  44.880  38.860  1.00  0.00           N
ATOM   2493  H   ARG A 167      34.800  45.270  39.090  1.00  0.00           H
ATOM   2494  CA  ARG A 167      33.780  43.480  39.140  1.00  0.00           C
ATOM   2495  HA  ARG A 167      33.170  42.910  38.440  1.00  0.00           H
ATOM   2496  CB  ARG A 167      35.150  42.810  38.990  1.00  0.00           C
ATOM   2497  HB1 ARG A 167      34.990  41.780  39.290  1.00  0.00           H
ATOM   2498  HB2 ARG A 167      35.920  43.320  39.570  1.00  0.00           H
ATOM   2499  CG  ARG A 167      35.560  42.850  37.510  1.00  0.00           C
ATOM   2500  HG1 ARG A 167      35.890  43.860  37.260  1.00  0.00           H
ATOM   2501  HG2 ARG A 167      34.730  42.520  36.880  1.00  0.00           H
ATOM   2502  CD  ARG A 167      36.770  41.940  37.230  1.00  0.00           C
ATOM   2503  HD1 ARG A 167      37.660  42.300  37.740  1.00  0.00           H
ATOM   2504  HD2 ARG A 167      36.820  41.960  36.140  1.00  0.00           H
ATOM   2505  NE  ARG A 167      36.520  40.540  37.570  1.00  0.00           N
ATOM   2506  HE  ARG A 167      36.170  40.430  38.510  1.00  0.00           H
ATOM   2507  CZ  ARG A 167      36.660  39.410  36.870  1.00  0.00           C
ATOM   2508  NH1 ARG A 167      36.150  38.360  37.350  1.00  0.00           N
ATOM   2509 1HH1 ARG A 167      35.880  38.370  38.330  1.00  0.00           H
ATOM   2510 2HH1 ARG A 167      36.410  37.510  36.870  1.00  0.00           H
ATOM   2511  NH2 ARG A 167      37.210  39.470  35.740  1.00  0.00           N
ATOM   2512 1HH2 ARG A 167      37.790  40.270  35.520  1.00  0.00           H
ATOM   2513 2HH2 ARG A 167      37.310  38.630  35.190  1.00  0.00           H
ATOM   2514  C   ARG A 167      33.160  43.150  40.490  1.00  0.00           C
ATOM   2515  O   ARG A 167      33.010  41.950  40.850  1.00  0.00           O
ATOM   2516  N   GLY A 168      32.710  44.170  41.260  1.00  0.00           N
ATOM   2517  H   GLY A 168      32.900  45.120  40.980  1.00  0.00           H
ATOM   2518  CA  GLY A 168      31.780  43.930  42.330  1.00  0.00           C
ATOM   2519  HA1 GLY A 168      31.690  44.900  42.830  1.00  0.00           H
ATOM   2520  HA2 GLY A 168      32.210  43.160  42.970  1.00  0.00           H
ATOM   2521  C   GLY A 168      30.440  43.350  41.850  1.00  0.00           C
ATOM   2522  O   GLY A 168      29.710  42.900  42.730  1.00  0.00           O
ATOM   2523  N   LEU A 169      30.110  43.490  40.530  1.00  0.00           N
ATOM   2524  H   LEU A 169      30.750  44.010  39.950  1.00  0.00           H
ATOM   2525  CA  LEU A 169      28.900  43.000  39.950  1.00  0.00           C
ATOM   2526  HA  LEU A 169      28.430  42.290  40.630  1.00  0.00           H
ATOM   2527  CB  LEU A 169      27.790  44.060  39.910  1.00  0.00           C
ATOM   2528  HB1 LEU A 169      27.600  44.310  40.950  1.00  0.00           H
ATOM   2529  HB2 LEU A 169      26.850  43.620  39.570  1.00  0.00           H
ATOM   2530  CG  LEU A 169      28.230  45.340  39.180  1.00  0.00           C
ATOM   2531  HG  LEU A 169      29.230  45.680  39.470  1.00  0.00           H
ATOM   2532  CD1 LEU A 169      28.320  45.210  37.660  1.00  0.00           C
ATOM   2533 1HD1 LEU A 169      28.670  46.130  37.200  1.00  0.00           H
ATOM   2534 2HD1 LEU A 169      29.100  44.480  37.480  1.00  0.00           H
ATOM   2535 3HD1 LEU A 169      27.310  44.940  37.340  1.00  0.00           H
ATOM   2536  CD2 LEU A 169      27.300  46.550  39.500  1.00  0.00           C
ATOM   2537 1HD2 LEU A 169      26.390  46.290  38.960  1.00  0.00           H
ATOM   2538 2HD2 LEU A 169      27.000  46.650  40.550  1.00  0.00           H
ATOM   2539 3HD2 LEU A 169      27.950  47.380  39.220  1.00  0.00           H
ATOM   2540  C   LEU A 169      29.150  42.200  38.660  1.00  0.00           C
ATOM   2541  O   LEU A 169      28.160  41.830  38.020  1.00  0.00           O
ATOM   2542  N   CYS A 170      30.370  41.780  38.250  1.00  0.00           N
ATOM   2543  H   CYS A 170      31.180  41.790  38.850  1.00  0.00           H
ATOM   2544  CA  CYS A 170      30.580  41.060  36.960  1.00  0.00           C
ATOM   2545  HA  CYS A 170      29.850  40.240  36.910  1.00  0.00           H
ATOM   2546  CB  CYS A 170      30.420  41.980  35.780  1.00  0.00           C
ATOM   2547  HB1 CYS A 170      29.360  42.160  35.600  1.00  0.00           H
ATOM   2548  HB2 CYS A 170      30.650  41.450  34.850  1.00  0.00           H
ATOM   2549  SG  CYS A 170      31.380  43.530  35.720  1.00  0.00           S
ATOM   2550  HG  CYS A 170      31.200  43.870  37.000  1.00  0.00           H
ATOM   2551  C   CYS A 170      31.970  40.460  36.800  1.00  0.00           C
ATOM   2552  O   CYS A 170      32.890  40.740  37.530  1.00  0.00           O
ATOM   2553  N   GLY A 171      32.130  39.620  35.750  1.00  0.00           N
ATOM   2554  H   GLY A 171      31.290  39.160  35.430  1.00  0.00           H
ATOM   2555  CA  GLY A 171      33.450  39.150  35.300  1.00  0.00           C
ATOM   2556  HA1 GLY A 171      33.820  38.360  35.950  1.00  0.00           H
ATOM   2557  HA2 GLY A 171      34.190  39.950  35.360  1.00  0.00           H
ATOM   2558  C   GLY A 171      33.460  38.650  33.900  1.00  0.00           C
ATOM   2559  O   GLY A 171      32.440  38.830  33.280  1.00  0.00           O
ATOM   2560  N   MET A 172      34.510  38.030  33.380  1.00  0.00           N
ATOM   2561  H   MET A 172      35.400  38.020  33.840  1.00  0.00           H
ATOM   2562  CA  MET A 172      34.480  37.150  32.150  1.00  0.00           C
ATOM   2563  HA  MET A 172      33.620  37.250  31.480  1.00  0.00           H
ATOM   2564  CB  MET A 172      35.740  37.470  31.340  1.00  0.00           C
ATOM   2565  HB1 MET A 172      35.950  36.730  30.570  1.00  0.00           H
ATOM   2566  HB2 MET A 172      36.660  37.540  31.910  1.00  0.00           H
ATOM   2567  CG  MET A 172      35.650  38.850  30.610  1.00  0.00           C
ATOM   2568  HG1 MET A 172      36.650  39.030  30.220  1.00  0.00           H
ATOM   2569  HG2 MET A 172      35.350  39.580  31.360  1.00  0.00           H
ATOM   2570  SD  MET A 172      34.490  39.030  29.290  1.00  0.00           S
ATOM   2571  CE  MET A 172      35.200  38.040  27.930  1.00  0.00           C
ATOM   2572  HE1 MET A 172      34.580  38.210  27.050  1.00  0.00           H
ATOM   2573  HE2 MET A 172      36.140  38.470  27.600  1.00  0.00           H
ATOM   2574  HE3 MET A 172      35.320  37.020  28.320  1.00  0.00           H
ATOM   2575  C   MET A 172      34.350  35.620  32.570  1.00  0.00           C
ATOM   2576  O   MET A 172      35.270  35.030  33.180  1.00  0.00           O
ATOM   2577  N   GLY A 173      33.220  34.970  32.150  1.00  0.00           N
ATOM   2578  H   GLY A 173      32.470  35.520  31.770  1.00  0.00           H
ATOM   2579  CA  GLY A 173      32.950  33.500  32.290  1.00  0.00           C
ATOM   2580  HA1 GLY A 173      31.880  33.310  32.360  1.00  0.00           H
ATOM   2581  HA2 GLY A 173      33.450  33.210  33.210  1.00  0.00           H
ATOM   2582  C   GLY A 173      33.360  32.660  31.120  1.00  0.00           C
ATOM   2583  O   GLY A 173      33.160  31.480  31.170  1.00  0.00           O
ATOM   2584  N   GLY A 174      33.920  33.290  30.120  1.00  0.00           N
ATOM   2585  H   GLY A 174      34.250  34.240  30.250  1.00  0.00           H
ATOM   2586  CA  GLY A 174      34.210  32.580  28.880  1.00  0.00           C
ATOM   2587  HA1 GLY A 174      33.300  32.080  28.570  1.00  0.00           H
ATOM   2588  HA2 GLY A 174      34.890  31.760  29.120  1.00  0.00           H
ATOM   2589  C   GLY A 174      34.770  33.480  27.730  1.00  0.00           C
ATOM   2590  O   GLY A 174      34.760  34.680  27.880  1.00  0.00           O
ATOM   2591  N   PRO A 175      35.240  32.870  26.610  1.00  0.00           N
ATOM   2592  CD  PRO A 175      35.110  31.460  26.240  1.00  0.00           C
ATOM   2593  HD1 PRO A 175      34.180  31.000  26.570  1.00  0.00           H
ATOM   2594  HD2 PRO A 175      35.820  30.870  26.820  1.00  0.00           H
ATOM   2595  CG  PRO A 175      35.230  31.380  24.740  1.00  0.00           C
ATOM   2596  HG1 PRO A 175      34.260  31.250  24.260  1.00  0.00           H
ATOM   2597  HG2 PRO A 175      35.910  30.530  24.620  1.00  0.00           H
ATOM   2598  CB  PRO A 175      35.970  32.660  24.300  1.00  0.00           C
ATOM   2599  HB1 PRO A 175      35.600  32.970  23.320  1.00  0.00           H
ATOM   2600  HB2 PRO A 175      37.020  32.400  24.250  1.00  0.00           H
ATOM   2601  CA  PRO A 175      35.600  33.670  25.430  1.00  0.00           C
ATOM   2602  HA  PRO A 175      36.420  34.350  25.670  1.00  0.00           H
ATOM   2603  C   PRO A 175      34.410  34.440  24.950  1.00  0.00           C
ATOM   2604  O   PRO A 175      33.310  33.820  24.820  1.00  0.00           O
ATOM   2605  N   ARG A 176      34.470  35.750  24.790  1.00  0.00           N
ATOM   2606  H   ARG A 176      35.330  36.240  24.990  1.00  0.00           H
ATOM   2607  CA  ARG A 176      33.420  36.650  24.360  1.00  0.00           C
ATOM   2608  HA  ARG A 176      33.740  37.690  24.360  1.00  0.00           H
ATOM   2609  CB  ARG A 176      33.020  36.380  22.910  1.00  0.00           C
ATOM   2610  HB1 ARG A 176      32.450  37.280  22.650  1.00  0.00           H
ATOM   2611  HB2 ARG A 176      32.340  35.530  22.870  1.00  0.00           H
ATOM   2612  CG  ARG A 176      34.160  36.320  21.890  1.00  0.00           C
ATOM   2613  HG1 ARG A 176      35.040  35.820  22.310  1.00  0.00           H
ATOM   2614  HG2 ARG A 176      34.430  37.340  21.630  1.00  0.00           H
ATOM   2615  CD  ARG A 176      33.720  35.680  20.620  1.00  0.00           C
ATOM   2616  HD1 ARG A 176      34.380  35.890  19.770  1.00  0.00           H
ATOM   2617  HD2 ARG A 176      32.700  36.020  20.400  1.00  0.00           H
ATOM   2618  NE  ARG A 176      33.700  34.160  20.800  1.00  0.00           N
ATOM   2619  HE  ARG A 176      32.930  33.710  21.290  1.00  0.00           H
ATOM   2620  CZ  ARG A 176      34.640  33.320  20.460  1.00  0.00           C
ATOM   2621  NH1 ARG A 176      34.530  32.060  20.900  1.00  0.00           N
ATOM   2622 1HH1 ARG A 176      33.680  31.880  21.430  1.00  0.00           H
ATOM   2623 2HH1 ARG A 176      35.180  31.350  20.600  1.00  0.00           H
ATOM   2624  NH2 ARG A 176      35.590  33.620  19.630  1.00  0.00           N
ATOM   2625 1HH2 ARG A 176      35.670  34.480  19.100  1.00  0.00           H
ATOM   2626 2HH2 ARG A 176      36.250  32.890  19.420  1.00  0.00           H
ATOM   2627  C   ARG A 176      32.200  36.660  25.300  1.00  0.00           C
ATOM   2628  O   ARG A 176      31.160  36.890  24.770  1.00  0.00           O
ATOM   2629  N   THR A 177      32.230  36.210  26.580  1.00  0.00           N
ATOM   2630  H   THR A 177      33.180  36.070  26.910  1.00  0.00           H
ATOM   2631  CA  THR A 177      31.130  35.930  27.560  1.00  0.00           C
ATOM   2632  HA  THR A 177      30.290  36.480  27.150  1.00  0.00           H
ATOM   2633  CB  THR A 177      30.960  34.440  27.810  1.00  0.00           C
ATOM   2634  HB  THR A 177      31.880  34.070  28.260  1.00  0.00           H
ATOM   2635  CG2 THR A 177      29.660  34.030  28.540  1.00  0.00           C
ATOM   2636 1HG2 THR A 177      29.710  32.980  28.800  1.00  0.00           H
ATOM   2637 2HG2 THR A 177      29.610  34.610  29.460  1.00  0.00           H
ATOM   2638 3HG2 THR A 177      28.790  34.300  27.950  1.00  0.00           H
ATOM   2639  OG1 THR A 177      30.840  33.820  26.530  1.00  0.00           O
ATOM   2640  HG1 THR A 177      31.620  33.990  26.000  1.00  0.00           H
ATOM   2641  C   THR A 177      31.500  36.580  28.870  1.00  0.00           C
ATOM   2642  O   THR A 177      32.470  36.200  29.550  1.00  0.00           O
ATOM   2643  N   VAL A 178      30.810  37.670  29.240  1.00  0.00           N
ATOM   2644  H   VAL A 178      30.180  38.030  28.540  1.00  0.00           H
ATOM   2645  CA  VAL A 178      30.650  38.360  30.560  1.00  0.00           C
ATOM   2646  HA  VAL A 178      31.590  38.390  31.110  1.00  0.00           H
ATOM   2647  CB  VAL A 178      30.210  39.800  30.360  1.00  0.00           C
ATOM   2648  HB  VAL A 178      29.300  39.690  29.770  1.00  0.00           H
ATOM   2649  CG1 VAL A 178      29.880  40.570  31.660  1.00  0.00           C
ATOM   2650 1HG1 VAL A 178      29.120  40.070  32.270  1.00  0.00           H
ATOM   2651 2HG1 VAL A 178      30.790  40.720  32.240  1.00  0.00           H
ATOM   2652 3HG1 VAL A 178      29.440  41.500  31.310  1.00  0.00           H
ATOM   2653  CG2 VAL A 178      31.220  40.590  29.630  1.00  0.00           C
ATOM   2654 1HG2 VAL A 178      32.230  40.460  30.040  1.00  0.00           H
ATOM   2655 2HG2 VAL A 178      31.300  40.270  28.590  1.00  0.00           H
ATOM   2656 3HG2 VAL A 178      30.910  41.640  29.650  1.00  0.00           H
ATOM   2657  C   VAL A 178      29.730  37.530  31.450  1.00  0.00           C
ATOM   2658  O   VAL A 178      28.610  37.260  31.070  1.00  0.00           O
ATOM   2659  N   VAL A 179      30.150  37.250  32.680  1.00  0.00           N
ATOM   2660  H   VAL A 179      31.000  37.740  32.940  1.00  0.00           H
ATOM   2661  CA  VAL A 179      29.210  36.930  33.780  1.00  0.00           C
ATOM   2662  HA  VAL A 179      28.420  36.340  33.310  1.00  0.00           H
ATOM   2663  CB  VAL A 179      29.780  36.070  34.910  1.00  0.00           C
ATOM   2664  HB  VAL A 179      30.570  36.630  35.410  1.00  0.00           H
ATOM   2665  CG1 VAL A 179      28.790  35.600  35.950  1.00  0.00           C
ATOM   2666 1HG1 VAL A 179      28.330  36.500  36.360  1.00  0.00           H
ATOM   2667 2HG1 VAL A 179      28.150  34.890  35.420  1.00  0.00           H
ATOM   2668 3HG1 VAL A 179      29.250  35.010  36.740  1.00  0.00           H
ATOM   2669  CG2 VAL A 179      30.490  34.780  34.450  1.00  0.00           C
ATOM   2670 1HG2 VAL A 179      30.920  34.230  35.290  1.00  0.00           H
ATOM   2671 2HG2 VAL A 179      29.740  34.140  33.980  1.00  0.00           H
ATOM   2672 3HG2 VAL A 179      31.280  34.950  33.710  1.00  0.00           H
ATOM   2673  C   VAL A 179      28.650  38.150  34.460  1.00  0.00           C
ATOM   2674  O   VAL A 179      29.400  39.110  34.690  1.00  0.00           O
ATOM   2675  N   ALA A 180      27.290  38.200  34.480  1.00  0.00           N
ATOM   2676  H   ALA A 180      26.740  37.420  34.150  1.00  0.00           H
ATOM   2677  CA  ALA A 180      26.500  39.450  34.860  1.00  0.00           C
ATOM   2678  HA  ALA A 180      27.130  40.280  35.170  1.00  0.00           H
ATOM   2679  CB  ALA A 180      25.770  40.000  33.640  1.00  0.00           C
ATOM   2680  HB1 ALA A 180      24.980  40.730  33.830  1.00  0.00           H
ATOM   2681  HB2 ALA A 180      26.520  40.530  33.050  1.00  0.00           H
ATOM   2682  HB3 ALA A 180      25.330  39.170  33.090  1.00  0.00           H
ATOM   2683  C   ALA A 180      25.740  39.170  36.090  1.00  0.00           C
ATOM   2684  O   ALA A 180      25.170  38.110  36.290  1.00  0.00           O
ATOM   2685  N   GLY A 181      25.550  40.240  36.940  1.00  0.00           N
ATOM   2686  H   GLY A 181      25.920  41.150  36.690  1.00  0.00           H
ATOM   2687  CA  GLY A 181      24.550  40.250  38.010  1.00  0.00           C
ATOM   2688  HA1 GLY A 181      24.730  40.950  38.820  1.00  0.00           H
ATOM   2689  HA2 GLY A 181      24.370  39.240  38.380  1.00  0.00           H
ATOM   2690  C   GLY A 181      23.160  40.520  37.400  1.00  0.00           C
ATOM   2691  O   GLY A 181      23.050  40.760  36.190  1.00  0.00           O
ATOM   2692  N   SER A 182      22.090  40.650  38.200  1.00  0.00           N
ATOM   2693  H   SER A 182      22.280  40.640  39.190  1.00  0.00           H
ATOM   2694  CA  SER A 182      20.680  40.860  37.790  1.00  0.00           C
ATOM   2695  HA  SER A 182      20.550  40.920  36.710  1.00  0.00           H
ATOM   2696  CB  SER A 182      19.770  39.730  38.290  1.00  0.00           C
ATOM   2697  HB1 SER A 182      18.720  40.010  38.280  1.00  0.00           H
ATOM   2698  HB2 SER A 182      20.000  39.460  39.320  1.00  0.00           H
ATOM   2699  OG  SER A 182      19.990  38.590  37.560  1.00  0.00           O
ATOM   2700  HG  SER A 182      20.910  38.430  37.370  1.00  0.00           H
ATOM   2701  C   SER A 182      20.100  42.150  38.410  1.00  0.00           C
ATOM   2702  O   SER A 182      18.950  42.550  38.070  1.00  0.00           O
ATOM   2703  N   SER A 183      20.790  42.880  39.290  1.00  0.00           N
ATOM   2704  H   SER A 183      21.700  42.560  39.570  1.00  0.00           H
ATOM   2705  CA  SER A 183      20.240  44.120  39.870  1.00  0.00           C
ATOM   2706  HA  SER A 183      19.210  43.940  40.160  1.00  0.00           H
ATOM   2707  CB  SER A 183      20.900  44.560  41.170  1.00  0.00           C
ATOM   2708  HB1 SER A 183      21.060  43.640  41.730  1.00  0.00           H
ATOM   2709  HB2 SER A 183      20.160  45.190  41.660  1.00  0.00           H
ATOM   2710  OG  SER A 183      22.150  45.270  40.900  1.00  0.00           O
ATOM   2711  HG  SER A 183      22.770  44.540  41.040  1.00  0.00           H
ATOM   2712  C   SER A 183      20.230  45.270  38.870  1.00  0.00           C
ATOM   2713  O   SER A 183      20.800  45.260  37.730  1.00  0.00           O
ATOM   2714  N   ASP A 184      19.600  46.380  39.230  1.00  0.00           N
ATOM   2715  H   ASP A 184      19.260  46.480  40.180  1.00  0.00           H
ATOM   2716  CA  ASP A 184      19.610  47.740  38.510  1.00  0.00           C
ATOM   2717  HA  ASP A 184      19.280  47.490  37.500  1.00  0.00           H
ATOM   2718  CB  ASP A 184      18.700  48.730  39.260  1.00  0.00           C
ATOM   2719  HB1 ASP A 184      18.460  49.610  38.670  1.00  0.00           H
ATOM   2720  HB2 ASP A 184      19.290  49.070  40.100  1.00  0.00           H
ATOM   2721  CG  ASP A 184      17.330  48.280  39.800  1.00  0.00           C
ATOM   2722  OD1 ASP A 184      16.420  48.530  39.010  1.00  0.00           O
ATOM   2723  OD2 ASP A 184      17.130  47.570  40.800  1.00  0.00           O
ATOM   2724  C   ASP A 184      20.960  48.290  38.350  1.00  0.00           C
ATOM   2725  O   ASP A 184      21.240  48.850  37.270  1.00  0.00           O
ATOM   2726  N   ALA A 185      21.800  48.160  39.380  1.00  0.00           N
ATOM   2727  H   ALA A 185      21.640  47.630  40.230  1.00  0.00           H
ATOM   2728  CA  ALA A 185      23.180  48.630  39.290  1.00  0.00           C
ATOM   2729  HA  ALA A 185      23.280  49.670  38.980  1.00  0.00           H
ATOM   2730  CB  ALA A 185      23.930  48.510  40.630  1.00  0.00           C
ATOM   2731  HB1 ALA A 185      25.010  48.450  40.500  1.00  0.00           H
ATOM   2732  HB2 ALA A 185      23.670  49.320  41.310  1.00  0.00           H
ATOM   2733  HB3 ALA A 185      23.610  47.570  41.070  1.00  0.00           H
ATOM   2734  C   ALA A 185      23.850  47.720  38.270  1.00  0.00           C
ATOM   2735  O   ALA A 185      24.740  48.150  37.570  1.00  0.00           O
ATOM   2736  N   ALA A 186      23.590  46.410  38.260  1.00  0.00           N
ATOM   2737  H   ALA A 186      22.900  45.960  38.840  1.00  0.00           H
ATOM   2738  CA  ALA A 186      24.170  45.500  37.320  1.00  0.00           C
ATOM   2739  HA  ALA A 186      25.240  45.680  37.240  1.00  0.00           H
ATOM   2740  CB  ALA A 186      23.970  44.060  37.800  1.00  0.00           C
ATOM   2741  HB1 ALA A 186      22.950  43.720  37.630  1.00  0.00           H
ATOM   2742  HB2 ALA A 186      24.570  43.460  37.120  1.00  0.00           H
ATOM   2743  HB3 ALA A 186      24.410  44.000  38.800  1.00  0.00           H
ATOM   2744  C   ALA A 186      23.860  45.640  35.850  1.00  0.00           C
ATOM   2745  O   ALA A 186      24.720  45.930  34.970  1.00  0.00           O
ATOM   2746  N   GLN A 187      22.510  45.690  35.520  1.00  0.00           N
ATOM   2747  H   GLN A 187      21.920  45.650  36.330  1.00  0.00           H
ATOM   2748  CA  GLN A 187      21.910  45.930  34.160  1.00  0.00           C
ATOM   2749  HA  GLN A 187      22.480  45.280  33.510  1.00  0.00           H
ATOM   2750  CB  GLN A 187      20.460  45.470  34.260  1.00  0.00           C
ATOM   2751  HB1 GLN A 187      19.900  45.610  33.330  1.00  0.00           H
ATOM   2752  HB2 GLN A 187      19.890  45.930  35.060  1.00  0.00           H
ATOM   2753  CG  GLN A 187      20.470  43.870  34.620  1.00  0.00           C
ATOM   2754  HG1 GLN A 187      19.410  43.630  34.640  1.00  0.00           H
ATOM   2755  HG2 GLN A 187      20.910  43.640  35.590  1.00  0.00           H
ATOM   2756  CD  GLN A 187      21.150  43.050  33.550  1.00  0.00           C
ATOM   2757  OE1 GLN A 187      21.010  43.250  32.370  1.00  0.00           O
ATOM   2758  NE2 GLN A 187      21.930  42.020  33.910  1.00  0.00           N
ATOM   2759 1HE2 GLN A 187      22.180  41.840  34.870  1.00  0.00           H
ATOM   2760 2HE2 GLN A 187      22.210  41.410  33.160  1.00  0.00           H
ATOM   2761  C   GLN A 187      22.010  47.340  33.610  1.00  0.00           C
ATOM   2762  O   GLN A 187      22.100  47.410  32.420  1.00  0.00           O
ATOM   2763  N   LYS A 188      22.090  48.440  34.370  1.00  0.00           N
ATOM   2764  H   LYS A 188      21.830  48.410  35.340  1.00  0.00           H
ATOM   2765  CA  LYS A 188      22.750  49.700  33.850  1.00  0.00           C
ATOM   2766  HA  LYS A 188      22.200  49.920  32.940  1.00  0.00           H
ATOM   2767  CB  LYS A 188      22.620  50.860  34.860  1.00  0.00           C
ATOM   2768  HB1 LYS A 188      23.100  51.770  34.490  1.00  0.00           H
ATOM   2769  HB2 LYS A 188      23.060  50.660  35.830  1.00  0.00           H
ATOM   2770  CG  LYS A 188      21.130  51.210  35.150  1.00  0.00           C
ATOM   2771  HG1 LYS A 188      20.610  50.250  35.230  1.00  0.00           H
ATOM   2772  HG2 LYS A 188      20.740  51.900  34.400  1.00  0.00           H
ATOM   2773  CD  LYS A 188      21.010  51.960  36.480  1.00  0.00           C
ATOM   2774  HD1 LYS A 188      21.530  52.910  36.330  1.00  0.00           H
ATOM   2775  HD2 LYS A 188      21.590  51.440  37.240  1.00  0.00           H
ATOM   2776  CE  LYS A 188      19.530  52.170  36.950  1.00  0.00           C
ATOM   2777  HE1 LYS A 188      19.120  51.190  36.680  1.00  0.00           H
ATOM   2778  HE2 LYS A 188      19.060  52.930  36.330  1.00  0.00           H
ATOM   2779  NZ  LYS A 188      19.410  52.680  38.330  1.00  0.00           N
ATOM   2780  HZ1 LYS A 188      19.830  53.600  38.400  1.00  0.00           H
ATOM   2781  HZ2 LYS A 188      18.440  52.820  38.570  1.00  0.00           H
ATOM   2782  HZ3 LYS A 188      19.850  52.100  39.030  1.00  0.00           H
ATOM   2783  C   LYS A 188      24.220  49.650  33.380  1.00  0.00           C
ATOM   2784  O   LYS A 188      24.490  50.170  32.330  1.00  0.00           O
ATOM   2785  N   ALA A 189      25.140  49.090  34.200  1.00  0.00           N
ATOM   2786  H   ALA A 189      24.920  48.630  35.070  1.00  0.00           H
ATOM   2787  CA  ALA A 189      26.530  49.060  33.780  1.00  0.00           C
ATOM   2788  HA  ALA A 189      26.860  50.040  33.440  1.00  0.00           H
ATOM   2789  CB  ALA A 189      27.380  48.560  34.970  1.00  0.00           C
ATOM   2790  HB1 ALA A 189      27.210  47.490  35.020  1.00  0.00           H
ATOM   2791  HB2 ALA A 189      28.450  48.580  34.740  1.00  0.00           H
ATOM   2792  HB3 ALA A 189      27.090  49.110  35.870  1.00  0.00           H
ATOM   2793  C   ALA A 189      26.790  48.100  32.600  1.00  0.00           C
ATOM   2794  O   ALA A 189      27.500  48.500  31.730  1.00  0.00           O
ATOM   2795  N   VAL A 190      26.260  46.870  32.590  1.00  0.00           N
ATOM   2796  H   VAL A 190      25.800  46.600  33.450  1.00  0.00           H
ATOM   2797  CA  VAL A 190      26.340  45.920  31.520  1.00  0.00           C
ATOM   2798  HA  VAL A 190      27.350  45.550  31.340  1.00  0.00           H
ATOM   2799  CB  VAL A 190      25.410  44.770  31.760  1.00  0.00           C
ATOM   2800  HB  VAL A 190      24.440  45.060  32.160  1.00  0.00           H
ATOM   2801  CG1 VAL A 190      25.220  43.880  30.500  1.00  0.00           C
ATOM   2802 1HG1 VAL A 190      24.970  44.440  29.610  1.00  0.00           H
ATOM   2803 2HG1 VAL A 190      26.170  43.370  30.340  1.00  0.00           H
ATOM   2804 3HG1 VAL A 190      24.380  43.210  30.700  1.00  0.00           H
ATOM   2805  CG2 VAL A 190      25.960  43.860  32.920  1.00  0.00           C
ATOM   2806 1HG2 VAL A 190      26.900  43.390  32.630  1.00  0.00           H
ATOM   2807 2HG2 VAL A 190      26.110  44.360  33.880  1.00  0.00           H
ATOM   2808 3HG2 VAL A 190      25.290  43.010  33.080  1.00  0.00           H
ATOM   2809  C   VAL A 190      25.900  46.620  30.250  1.00  0.00           C
ATOM   2810  O   VAL A 190      26.580  46.490  29.230  1.00  0.00           O
ATOM   2811  N   ARG A 191      24.780  47.390  30.320  1.00  0.00           N
ATOM   2812  H   ARG A 191      24.090  47.080  30.990  1.00  0.00           H
ATOM   2813  CA  ARG A 191      24.430  48.150  29.110  1.00  0.00           C
ATOM   2814  HA  ARG A 191      24.360  47.420  28.310  1.00  0.00           H
ATOM   2815  CB  ARG A 191      23.010  48.710  29.370  1.00  0.00           C
ATOM   2816  HB1 ARG A 191      23.000  49.440  30.180  1.00  0.00           H
ATOM   2817  HB2 ARG A 191      22.280  47.930  29.590  1.00  0.00           H
ATOM   2818  CG  ARG A 191      22.460  49.480  28.160  1.00  0.00           C
ATOM   2819  HG1 ARG A 191      22.430  48.730  27.370  1.00  0.00           H
ATOM   2820  HG2 ARG A 191      23.180  50.230  27.840  1.00  0.00           H
ATOM   2821  CD  ARG A 191      21.050  50.120  28.290  1.00  0.00           C
ATOM   2822  HD1 ARG A 191      20.350  49.280  28.350  1.00  0.00           H
ATOM   2823  HD2 ARG A 191      20.830  50.670  27.380  1.00  0.00           H
ATOM   2824  NE  ARG A 191      20.860  50.980  29.520  1.00  0.00           N
ATOM   2825  HE  ARG A 191      20.210  50.690  30.230  1.00  0.00           H
ATOM   2826  CZ  ARG A 191      21.480  52.120  29.870  1.00  0.00           C
ATOM   2827  NH1 ARG A 191      21.410  52.560  31.110  1.00  0.00           N
ATOM   2828 1HH1 ARG A 191      20.660  52.130  31.630  1.00  0.00           H
ATOM   2829 2HH1 ARG A 191      21.730  53.500  31.270  1.00  0.00           H
ATOM   2830  NH2 ARG A 191      22.260  52.670  28.990  1.00  0.00           N
ATOM   2831 1HH2 ARG A 191      22.080  52.580  28.000  1.00  0.00           H
ATOM   2832 2HH2 ARG A 191      22.910  53.420  29.170  1.00  0.00           H
ATOM   2833  C   ARG A 191      25.480  49.260  28.830  1.00  0.00           C
ATOM   2834  O   ARG A 191      25.940  49.370  27.690  1.00  0.00           O
ATOM   2835  N   ALA A 192      25.980  50.060  29.800  1.00  0.00           N
ATOM   2836  H   ALA A 192      25.480  49.980  30.680  1.00  0.00           H
ATOM   2837  CA  ALA A 192      26.920  51.180  29.650  1.00  0.00           C
ATOM   2838  HA  ALA A 192      26.470  51.990  29.070  1.00  0.00           H
ATOM   2839  CB  ALA A 192      27.330  51.770  30.960  1.00  0.00           C
ATOM   2840  HB1 ALA A 192      26.450  52.200  31.450  1.00  0.00           H
ATOM   2841  HB2 ALA A 192      27.640  50.940  31.590  1.00  0.00           H
ATOM   2842  HB3 ALA A 192      28.130  52.510  30.910  1.00  0.00           H
ATOM   2843  C   ALA A 192      28.140  50.720  28.890  1.00  0.00           C
ATOM   2844  O   ALA A 192      28.610  51.440  27.990  1.00  0.00           O
ATOM   2845  N   MET A 193      28.680  49.540  29.230  1.00  0.00           N
ATOM   2846  H   MET A 193      28.290  48.980  29.980  1.00  0.00           H
ATOM   2847  CA  MET A 193      29.780  48.780  28.580  1.00  0.00           C
ATOM   2848  HA  MET A 193      30.720  49.330  28.530  1.00  0.00           H
ATOM   2849  CB  MET A 193      30.150  47.520  29.350  1.00  0.00           C
ATOM   2850  HB1 MET A 193      30.690  46.950  28.590  1.00  0.00           H
ATOM   2851  HB2 MET A 193      29.210  47.090  29.710  1.00  0.00           H
ATOM   2852  CG  MET A 193      31.000  47.890  30.670  1.00  0.00           C
ATOM   2853  HG1 MET A 193      30.400  48.500  31.350  1.00  0.00           H
ATOM   2854  HG2 MET A 193      31.880  48.480  30.400  1.00  0.00           H
ATOM   2855  SD  MET A 193      31.670  46.580  31.740  1.00  0.00           S
ATOM   2856  CE  MET A 193      30.440  45.320  32.010  1.00  0.00           C
ATOM   2857  HE1 MET A 193      30.840  44.570  32.690  1.00  0.00           H
ATOM   2858  HE2 MET A 193      29.690  45.890  32.570  1.00  0.00           H
ATOM   2859  HE3 MET A 193      30.110  44.900  31.060  1.00  0.00           H
ATOM   2860  C   MET A 193      29.440  48.460  27.190  1.00  0.00           C
ATOM   2861  O   MET A 193      30.210  48.870  26.350  1.00  0.00           O
ATOM   2862  N   ALA A 194      28.300  47.790  26.920  1.00  0.00           N
ATOM   2863  H   ALA A 194      27.740  47.600  27.740  1.00  0.00           H
ATOM   2864  CA  ALA A 194      27.970  47.200  25.700  1.00  0.00           C
ATOM   2865  HA  ALA A 194      28.830  46.610  25.390  1.00  0.00           H
ATOM   2866  CB  ALA A 194      26.790  46.270  25.910  1.00  0.00           C
ATOM   2867  HB1 ALA A 194      25.910  46.910  26.000  1.00  0.00           H
ATOM   2868  HB2 ALA A 194      26.700  45.670  25.000  1.00  0.00           H
ATOM   2869  HB3 ALA A 194      26.880  45.670  26.820  1.00  0.00           H
ATOM   2870  C   ALA A 194      27.710  48.280  24.620  1.00  0.00           C
ATOM   2871  O   ALA A 194      27.960  48.050  23.410  1.00  0.00           O
ATOM   2872  N   VAL A 195      27.380  49.560  24.960  1.00  0.00           N
ATOM   2873  H   VAL A 195      27.150  49.710  25.930  1.00  0.00           H
ATOM   2874  CA  VAL A 195      27.040  50.780  24.110  1.00  0.00           C
ATOM   2875  HA  VAL A 195      26.680  50.420  23.150  1.00  0.00           H
ATOM   2876  CB  VAL A 195      25.940  51.580  24.780  1.00  0.00           C
ATOM   2877  HB  VAL A 195      26.220  51.840  25.800  1.00  0.00           H
ATOM   2878  CG1 VAL A 195      25.700  52.950  24.170  1.00  0.00           C
ATOM   2879 1HG1 VAL A 195      24.920  53.500  24.700  1.00  0.00           H
ATOM   2880 2HG1 VAL A 195      26.590  53.530  24.380  1.00  0.00           H
ATOM   2881 3HG1 VAL A 195      25.560  52.960  23.090  1.00  0.00           H
ATOM   2882  CG2 VAL A 195      24.610  50.780  24.690  1.00  0.00           C
ATOM   2883 1HG2 VAL A 195      24.150  50.850  23.710  1.00  0.00           H
ATOM   2884 2HG2 VAL A 195      24.840  49.720  24.770  1.00  0.00           H
ATOM   2885 3HG2 VAL A 195      23.830  51.080  25.400  1.00  0.00           H
ATOM   2886  C   VAL A 195      28.330  51.540  23.690  1.00  0.00           C
ATOM   2887  O   VAL A 195      28.290  52.310  22.750  1.00  0.00           O
ATOM   2888  N   LEU A 196      29.470  51.260  24.360  1.00  0.00           N
ATOM   2889  H   LEU A 196      29.380  50.670  25.180  1.00  0.00           H
ATOM   2890  CA  LEU A 196      30.770  51.850  24.070  1.00  0.00           C
ATOM   2891  HA  LEU A 196      30.640  52.810  23.580  1.00  0.00           H
ATOM   2892  CB  LEU A 196      31.470  52.150  25.400  1.00  0.00           C
ATOM   2893  HB1 LEU A 196      32.490  52.510  25.260  1.00  0.00           H
ATOM   2894  HB2 LEU A 196      31.500  51.230  25.980  1.00  0.00           H
ATOM   2895  CG  LEU A 196      30.740  53.180  26.280  1.00  0.00           C
ATOM   2896  HG  LEU A 196      29.690  52.960  26.500  1.00  0.00           H
ATOM   2897  CD1 LEU A 196      31.550  53.290  27.580  1.00  0.00           C
ATOM   2898 1HD1 LEU A 196      31.590  52.340  28.130  1.00  0.00           H
ATOM   2899 2HD1 LEU A 196      32.560  53.680  27.530  1.00  0.00           H
ATOM   2900 3HD1 LEU A 196      30.910  53.970  28.140  1.00  0.00           H
ATOM   2901  CD2 LEU A 196      30.580  54.570  25.580  1.00  0.00           C
ATOM   2902 1HD2 LEU A 196      31.140  54.750  24.670  1.00  0.00           H
ATOM   2903 2HD2 LEU A 196      29.580  54.500  25.160  1.00  0.00           H
ATOM   2904 3HD2 LEU A 196      30.580  55.350  26.350  1.00  0.00           H
ATOM   2905  C   LEU A 196      31.680  50.960  23.200  1.00  0.00           C
ATOM   2906  O   LEU A 196      32.810  51.380  22.770  1.00  0.00           O
ATOM   2907  N   THR A 197      31.330  49.680  22.920  1.00  0.00           N
ATOM   2908  H   THR A 197      30.460  49.280  23.250  1.00  0.00           H
ATOM   2909  CA  THR A 197      32.030  48.800  22.010  1.00  0.00           C
ATOM   2910  HA  THR A 197      32.970  49.330  21.830  1.00  0.00           H
ATOM   2911  CB  THR A 197      32.490  47.510  22.780  1.00  0.00           C
ATOM   2912  HB  THR A 197      33.210  47.690  23.580  1.00  0.00           H
ATOM   2913  CG2 THR A 197      31.210  46.770  23.310  1.00  0.00           C
ATOM   2914 1HG2 THR A 197      30.800  47.400  24.100  1.00  0.00           H
ATOM   2915 2HG2 THR A 197      30.440  46.700  22.540  1.00  0.00           H
ATOM   2916 3HG2 THR A 197      31.480  45.830  23.810  1.00  0.00           H
ATOM   2917  OG1 THR A 197      33.150  46.640  21.880  1.00  0.00           O
ATOM   2918  HG1 THR A 197      34.030  46.610  22.270  1.00  0.00           H
ATOM   2919  C   THR A 197      31.400  48.470  20.680  1.00  0.00           C
ATOM   2920  O   THR A 197      30.140  48.530  20.670  1.00  0.00           O
ATOM   2921  N   ASP A 198      32.120  48.120  19.590  1.00  0.00           N
ATOM   2922  H   ASP A 198      33.120  48.030  19.740  1.00  0.00           H
ATOM   2923  CA  ASP A 198      31.520  47.640  18.370  1.00  0.00           C
ATOM   2924  HA  ASP A 198      30.580  48.180  18.240  1.00  0.00           H
ATOM   2925  CB  ASP A 198      32.360  47.880  17.180  1.00  0.00           C
ATOM   2926  HB1 ASP A 198      31.950  47.420  16.280  1.00  0.00           H
ATOM   2927  HB2 ASP A 198      33.370  47.530  17.370  1.00  0.00           H
ATOM   2928  CG  ASP A 198      32.400  49.360  16.830  1.00  0.00           C
ATOM   2929  OD1 ASP A 198      31.380  50.030  16.980  1.00  0.00           O
ATOM   2930  OD2 ASP A 198      33.440  49.810  16.290  1.00  0.00           O
ATOM   2931  C   ASP A 198      31.320  46.140  18.460  1.00  0.00           C
ATOM   2932  O   ASP A 198      30.530  45.550  17.660  1.00  0.00           O
ATOM   2933  N   HIS A 199      31.930  45.400  19.430  1.00  0.00           N
ATOM   2934  H   HIS A 199      32.420  45.970  20.110  1.00  0.00           H
ATOM   2935  CA  HIS A 199      31.860  43.900  19.440  1.00  0.00           C
ATOM   2936  HA  HIS A 199      31.750  43.540  18.410  1.00  0.00           H
ATOM   2937  CB  HIS A 199      33.130  43.360  20.050  1.00  0.00           C
ATOM   2938  HB1 HIS A 199      33.090  43.620  21.100  1.00  0.00           H
ATOM   2939  HB2 HIS A 199      34.020  43.720  19.530  1.00  0.00           H
ATOM   2940  CG  HIS A 199      33.140  41.830  19.890  1.00  0.00           C
ATOM   2941  ND1 HIS A 199      33.670  41.140  18.790  1.00  0.00           N
ATOM   2942  CE1 HIS A 199      33.470  39.820  19.050  1.00  0.00           C
ATOM   2943  HE1 HIS A 199      33.560  39.000  18.360  1.00  0.00           H
ATOM   2944  NE2 HIS A 199      33.070  39.680  20.360  1.00  0.00           N
ATOM   2945  HE2 HIS A 199      32.820  38.770  20.730  1.00  0.00           H
ATOM   2946  CD2 HIS A 199      32.670  40.970  20.830  1.00  0.00           C
ATOM   2947  HD2 HIS A 199      32.110  41.160  21.730  1.00  0.00           H
ATOM   2948  C   HIS A 199      30.640  43.360  20.200  1.00  0.00           C
ATOM   2949  O   HIS A 199      30.410  43.790  21.390  1.00  0.00           O
ATOM   2950  N   PRO A 200      29.880  42.350  19.710  1.00  0.00           N
ATOM   2951  CD  PRO A 200      29.840  41.910  18.320  1.00  0.00           C
ATOM   2952  HD1 PRO A 200      30.770  41.360  18.200  1.00  0.00           H
ATOM   2953  HD2 PRO A 200      29.670  42.770  17.670  1.00  0.00           H
ATOM   2954  CG  PRO A 200      28.660  40.900  18.230  1.00  0.00           C
ATOM   2955  HG1 PRO A 200      29.030  39.890  18.420  1.00  0.00           H
ATOM   2956  HG2 PRO A 200      28.070  40.900  17.310  1.00  0.00           H
ATOM   2957  CB  PRO A 200      27.750  41.250  19.450  1.00  0.00           C
ATOM   2958  HB1 PRO A 200      27.250  40.310  19.710  1.00  0.00           H
ATOM   2959  HB2 PRO A 200      27.030  42.030  19.200  1.00  0.00           H
ATOM   2960  CA  PRO A 200      28.720  41.830  20.450  1.00  0.00           C
ATOM   2961  HA  PRO A 200      28.270  42.710  20.920  1.00  0.00           H
ATOM   2962  C   PRO A 200      29.010  40.770  21.500  1.00  0.00           C
ATOM   2963  O   PRO A 200      29.430  39.630  21.180  1.00  0.00           O
ATOM   2964  N   TYR A 201      28.930  41.110  22.770  1.00  0.00           N
ATOM   2965  H   TYR A 201      28.630  42.050  22.980  1.00  0.00           H
ATOM   2966  CA  TYR A 201      29.310  40.240  23.870  1.00  0.00           C
ATOM   2967  HA  TYR A 201      30.070  39.560  23.510  1.00  0.00           H
ATOM   2968  CB  TYR A 201      29.930  40.970  25.090  1.00  0.00           C
ATOM   2969  HB1 TYR A 201      29.960  40.300  25.950  1.00  0.00           H
ATOM   2970  HB2 TYR A 201      29.320  41.820  25.400  1.00  0.00           H
ATOM   2971  CG  TYR A 201      31.350  41.420  24.880  1.00  0.00           C
ATOM   2972  CD1 TYR A 201      31.540  42.650  24.250  1.00  0.00           C
ATOM   2973  HD1 TYR A 201      30.670  43.240  23.990  1.00  0.00           H
ATOM   2974  CE1 TYR A 201      32.850  43.040  23.900  1.00  0.00           C
ATOM   2975  HE1 TYR A 201      33.130  43.960  23.400  1.00  0.00           H
ATOM   2976  CZ  TYR A 201      33.940  42.200  24.230  1.00  0.00           C
ATOM   2977  OH  TYR A 201      35.190  42.590  23.950  1.00  0.00           O
ATOM   2978  HH  TYR A 201      35.870  42.230  24.520  1.00  0.00           H
ATOM   2979  CE2 TYR A 201      33.690  40.920  24.840  1.00  0.00           C
ATOM   2980  HE2 TYR A 201      34.480  40.310  25.250  1.00  0.00           H
ATOM   2981  CD2 TYR A 201      32.320  40.510  25.090  1.00  0.00           C
ATOM   2982  HD2 TYR A 201      32.120  39.540  25.520  1.00  0.00           H
ATOM   2983  C   TYR A 201      28.160  39.350  24.230  1.00  0.00           C
ATOM   2984  O   TYR A 201      27.060  39.870  24.070  1.00  0.00           O
ATOM   2985  N   ALA A 202      28.370  38.110  24.710  1.00  0.00           N
ATOM   2986  H   ALA A 202      29.300  37.710  24.740  1.00  0.00           H
ATOM   2987  CA  ALA A 202      27.370  37.310  25.320  1.00  0.00           C
ATOM   2988  HA  ALA A 202      26.430  37.720  24.960  1.00  0.00           H
ATOM   2989  CB  ALA A 202      27.550  35.860  24.860  1.00  0.00           C
ATOM   2990  HB1 ALA A 202      27.310  35.790  23.800  1.00  0.00           H
ATOM   2991  HB2 ALA A 202      28.540  35.490  25.120  1.00  0.00           H
ATOM   2992  HB3 ALA A 202      26.830  35.250  25.410  1.00  0.00           H
ATOM   2993  C   ALA A 202      27.460  37.560  26.820  1.00  0.00           C
ATOM   2994  O   ALA A 202      28.480  38.010  27.370  1.00  0.00           O
ATOM   2995  N   SER A 203      26.300  37.380  27.450  1.00  0.00           N
ATOM   2996  H   SER A 203      25.510  37.270  26.840  1.00  0.00           H
ATOM   2997  CA  SER A 203      26.030  37.630  28.840  1.00  0.00           C
ATOM   2998  HA  SER A 203      27.010  37.820  29.280  1.00  0.00           H
ATOM   2999  CB  SER A 203      25.150  38.870  28.910  1.00  0.00           C
ATOM   3000  HB1 SER A 203      24.750  38.970  29.910  1.00  0.00           H
ATOM   3001  HB2 SER A 203      24.310  38.800  28.210  1.00  0.00           H
ATOM   3002  OG  SER A 203      25.820  40.110  28.690  1.00  0.00           O
ATOM   3003  HG  SER A 203      25.990  40.190  27.750  1.00  0.00           H
ATOM   3004  C   SER A 203      25.390  36.460  29.630  1.00  0.00           C
ATOM   3005  O   SER A 203      24.230  36.200  29.360  1.00  0.00           O
ATOM   3006  N   LEU A 204      26.110  35.960  30.550  1.00  0.00           N
ATOM   3007  H   LEU A 204      26.950  36.470  30.770  1.00  0.00           H
ATOM   3008  CA  LEU A 204      25.720  34.890  31.510  1.00  0.00           C
ATOM   3009  HA  LEU A 204      24.920  34.300  31.060  1.00  0.00           H
ATOM   3010  CB  LEU A 204      26.890  33.980  31.780  1.00  0.00           C
ATOM   3011  HB1 LEU A 204      27.590  34.560  32.370  1.00  0.00           H
ATOM   3012  HB2 LEU A 204      27.340  33.680  30.840  1.00  0.00           H
ATOM   3013  CG  LEU A 204      26.570  32.690  32.560  1.00  0.00           C
ATOM   3014  HG  LEU A 204      26.070  32.920  33.500  1.00  0.00           H
ATOM   3015  CD1 LEU A 204      25.660  31.770  31.770  1.00  0.00           C
ATOM   3016 1HD1 LEU A 204      25.340  30.900  32.340  1.00  0.00           H
ATOM   3017 2HD1 LEU A 204      24.770  32.350  31.520  1.00  0.00           H
ATOM   3018 3HD1 LEU A 204      26.210  31.490  30.870  1.00  0.00           H
ATOM   3019  CD2 LEU A 204      27.820  31.810  32.790  1.00  0.00           C
ATOM   3020 1HD2 LEU A 204      28.330  31.660  31.840  1.00  0.00           H
ATOM   3021 2HD2 LEU A 204      28.400  32.260  33.590  1.00  0.00           H
ATOM   3022 3HD2 LEU A 204      27.590  30.810  33.150  1.00  0.00           H
ATOM   3023  C   LEU A 204      25.140  35.560  32.810  1.00  0.00           C
ATOM   3024  O   LEU A 204      25.900  35.800  33.740  1.00  0.00           O
ATOM   3025  N   THR A 205      23.850  35.850  32.800  1.00  0.00           N
ATOM   3026  H   THR A 205      23.360  35.620  31.950  1.00  0.00           H
ATOM   3027  CA  THR A 205      23.120  36.540  33.890  1.00  0.00           C
ATOM   3028  HA  THR A 205      23.800  37.350  34.130  1.00  0.00           H
ATOM   3029  CB  THR A 205      21.670  37.000  33.460  1.00  0.00           C
ATOM   3030  HB  THR A 205      20.900  36.280  33.740  1.00  0.00           H
ATOM   3031  CG2 THR A 205      21.320  38.280  34.240  1.00  0.00           C
ATOM   3032 1HG2 THR A 205      21.470  38.100  35.310  1.00  0.00           H
ATOM   3033 2HG2 THR A 205      22.000  39.050  33.880  1.00  0.00           H
ATOM   3034 3HG2 THR A 205      20.290  38.630  34.090  1.00  0.00           H
ATOM   3035  OG1 THR A 205      21.650  37.400  32.120  1.00  0.00           O
ATOM   3036  HG1 THR A 205      21.810  36.610  31.610  1.00  0.00           H
ATOM   3037  C   THR A 205      22.890  35.610  35.110  1.00  0.00           C
ATOM   3038  O   THR A 205      22.220  34.640  35.080  1.00  0.00           O
ATOM   3039  N   LEU A 206      23.530  35.900  36.220  1.00  0.00           N
ATOM   3040  H   LEU A 206      24.210  36.640  36.140  1.00  0.00           H
ATOM   3041  CA  LEU A 206      23.310  35.300  37.550  1.00  0.00           C
ATOM   3042  HA  LEU A 206      22.850  34.310  37.460  1.00  0.00           H
ATOM   3043  CB  LEU A 206      24.680  35.090  38.170  1.00  0.00           C
ATOM   3044  HB1 LEU A 206      24.440  34.560  39.090  1.00  0.00           H
ATOM   3045  HB2 LEU A 206      25.100  36.020  38.530  1.00  0.00           H
ATOM   3046  CG  LEU A 206      25.670  34.290  37.330  1.00  0.00           C
ATOM   3047  HG  LEU A 206      25.950  34.890  36.460  1.00  0.00           H
ATOM   3048  CD1 LEU A 206      26.970  34.000  38.120  1.00  0.00           C
ATOM   3049 1HD1 LEU A 206      26.710  33.440  39.020  1.00  0.00           H
ATOM   3050 2HD1 LEU A 206      27.580  33.380  37.450  1.00  0.00           H
ATOM   3051 3HD1 LEU A 206      27.430  34.900  38.520  1.00  0.00           H
ATOM   3052  CD2 LEU A 206      25.100  32.980  36.850  1.00  0.00           C
ATOM   3053 1HD2 LEU A 206      24.200  33.180  36.270  1.00  0.00           H
ATOM   3054 2HD2 LEU A 206      25.850  32.500  36.210  1.00  0.00           H
ATOM   3055 3HD2 LEU A 206      24.850  32.440  37.760  1.00  0.00           H
ATOM   3056  C   LEU A 206      22.290  36.140  38.340  1.00  0.00           C
ATOM   3057  O   LEU A 206      22.350  37.340  38.270  1.00  0.00           O
ATOM   3058  N   PRO A 207      21.370  35.520  39.150  1.00  0.00           N
ATOM   3059  CD  PRO A 207      21.230  34.080  39.240  1.00  0.00           C
ATOM   3060  HD1 PRO A 207      22.160  33.620  39.590  1.00  0.00           H
ATOM   3061  HD2 PRO A 207      20.900  33.660  38.280  1.00  0.00           H
ATOM   3062  CG  PRO A 207      20.230  33.760  40.330  1.00  0.00           C
ATOM   3063  HG1 PRO A 207      20.610  33.480  41.310  1.00  0.00           H
ATOM   3064  HG2 PRO A 207      19.600  33.030  39.810  1.00  0.00           H
ATOM   3065  CB  PRO A 207      19.440  35.010  40.370  1.00  0.00           C
ATOM   3066  HB1 PRO A 207      19.140  35.130  41.410  1.00  0.00           H
ATOM   3067  HB2 PRO A 207      18.580  34.960  39.700  1.00  0.00           H
ATOM   3068  CA  PRO A 207      20.370  36.140  39.980  1.00  0.00           C
ATOM   3069  HA  PRO A 207      19.680  36.770  39.420  1.00  0.00           H
ATOM   3070  C   PRO A 207      20.960  36.850  41.180  1.00  0.00           C
ATOM   3071  O   PRO A 207      20.480  37.890  41.490  1.00  0.00           O
ATOM   3072  N   ASP A 208      22.200  36.550  41.620  1.00  0.00           N
ATOM   3073  H   ASP A 208      22.580  35.800  41.050  1.00  0.00           H
ATOM   3074  CA  ASP A 208      22.940  37.240  42.630  1.00  0.00           C
ATOM   3075  HA  ASP A 208      22.310  38.050  42.990  1.00  0.00           H
ATOM   3076  CB  ASP A 208      23.300  36.310  43.750  1.00  0.00           C
ATOM   3077  HB1 ASP A 208      23.390  36.880  44.680  1.00  0.00           H
ATOM   3078  HB2 ASP A 208      24.260  35.860  43.490  1.00  0.00           H
ATOM   3079  CG  ASP A 208      22.200  35.290  44.030  1.00  0.00           C
ATOM   3080  OD1 ASP A 208      21.200  35.720  44.660  1.00  0.00           O
ATOM   3081  OD2 ASP A 208      22.270  34.110  43.660  1.00  0.00           O
ATOM   3082  C   ASP A 208      24.240  37.850  42.070  1.00  0.00           C
ATOM   3083  O   ASP A 208      25.100  37.200  41.500  1.00  0.00           O
ATOM   3084  N   ASP A 209      24.340  39.170  42.070  1.00  0.00           N
ATOM   3085  H   ASP A 209      23.480  39.610  42.340  1.00  0.00           H
ATOM   3086  CA  ASP A 209      25.460  40.010  41.610  1.00  0.00           C
ATOM   3087  HA  ASP A 209      25.690  39.850  40.560  1.00  0.00           H
ATOM   3088  CB  ASP A 209      25.180  41.520  41.720  1.00  0.00           C
ATOM   3089  HB1 ASP A 209      26.070  41.900  41.230  1.00  0.00           H
ATOM   3090  HB2 ASP A 209      25.210  41.820  42.770  1.00  0.00           H
ATOM   3091  CG  ASP A 209      23.870  42.190  41.190  1.00  0.00           C
ATOM   3092  OD1 ASP A 209      22.950  41.470  40.750  1.00  0.00           O
ATOM   3093  OD2 ASP A 209      23.870  43.450  41.110  1.00  0.00           O
ATOM   3094  C   ASP A 209      26.730  39.710  42.460  1.00  0.00           C
ATOM   3095  O   ASP A 209      27.830  39.860  41.910  1.00  0.00           O
ATOM   3096  N   ALA A 210      26.590  39.280  43.700  1.00  0.00           N
ATOM   3097  H   ALA A 210      25.710  39.510  44.130  1.00  0.00           H
ATOM   3098  CA  ALA A 210      27.680  38.600  44.430  1.00  0.00           C
ATOM   3099  HA  ALA A 210      28.490  39.320  44.570  1.00  0.00           H
ATOM   3100  CB  ALA A 210      27.160  38.270  45.850  1.00  0.00           C
ATOM   3101  HB1 ALA A 210      27.910  37.800  46.500  1.00  0.00           H
ATOM   3102  HB2 ALA A 210      26.820  39.140  46.400  1.00  0.00           H
ATOM   3103  HB3 ALA A 210      26.400  37.500  45.720  1.00  0.00           H
ATOM   3104  C   ALA A 210      28.310  37.370  43.720  1.00  0.00           C
ATOM   3105  O   ALA A 210      29.490  37.210  43.750  1.00  0.00           O
ATOM   3106  N   ALA A 211      27.480  36.600  43.020  1.00  0.00           N
ATOM   3107  H   ALA A 211      26.480  36.690  43.030  1.00  0.00           H
ATOM   3108  CA  ALA A 211      28.020  35.490  42.220  1.00  0.00           C
ATOM   3109  HA  ALA A 211      28.760  34.960  42.820  1.00  0.00           H
ATOM   3110  CB  ALA A 211      26.870  34.570  41.990  1.00  0.00           C
ATOM   3111  HB1 ALA A 211      27.310  33.660  41.580  1.00  0.00           H
ATOM   3112  HB2 ALA A 211      26.400  34.320  42.940  1.00  0.00           H
ATOM   3113  HB3 ALA A 211      26.140  34.920  41.260  1.00  0.00           H
ATOM   3114  C   ALA A 211      28.690  35.930  40.930  1.00  0.00           C
ATOM   3115  O   ALA A 211      29.200  35.110  40.230  1.00  0.00           O
ATOM   3116  N   ALA A 212      28.600  37.260  40.550  1.00  0.00           N
ATOM   3117  H   ALA A 212      28.050  37.920  41.070  1.00  0.00           H
ATOM   3118  CA  ALA A 212      28.920  37.700  39.230  1.00  0.00           C
ATOM   3119  HA  ALA A 212      28.590  36.850  38.630  1.00  0.00           H
ATOM   3120  CB  ALA A 212      28.100  38.860  38.830  1.00  0.00           C
ATOM   3121  HB1 ALA A 212      28.440  39.650  39.500  1.00  0.00           H
ATOM   3122  HB2 ALA A 212      28.130  39.050  37.760  1.00  0.00           H
ATOM   3123  HB3 ALA A 212      27.070  38.610  39.090  1.00  0.00           H
ATOM   3124  C   ALA A 212      30.480  37.890  39.030  1.00  0.00           C
ATOM   3125  O   ALA A 212      30.890  38.050  37.910  1.00  0.00           O
ATOM   3126  N   ASP A 213      31.310  37.680  40.070  1.00  0.00           N
ATOM   3127  H   ASP A 213      30.830  37.620  40.950  1.00  0.00           H
ATOM   3128  CA  ASP A 213      32.730  37.690  39.950  1.00  0.00           C
ATOM   3129  HA  ASP A 213      33.070  38.290  39.110  1.00  0.00           H
ATOM   3130  CB  ASP A 213      33.460  38.260  41.200  1.00  0.00           C
ATOM   3131  HB1 ASP A 213      33.220  37.570  42.010  1.00  0.00           H
ATOM   3132  HB2 ASP A 213      33.000  39.240  41.340  1.00  0.00           H
ATOM   3133  CG  ASP A 213      35.020  38.180  41.100  1.00  0.00           C
ATOM   3134  OD1 ASP A 213      35.590  38.440  40.030  1.00  0.00           O
ATOM   3135  OD2 ASP A 213      35.720  37.950  42.120  1.00  0.00           O
ATOM   3136  C   ASP A 213      33.150  36.290  39.580  1.00  0.00           C
ATOM   3137  O   ASP A 213      32.440  35.400  39.960  1.00  0.00           O
ATOM   3138  N   CYS A 214      34.260  36.080  38.870  1.00  0.00           N
ATOM   3139  H   CYS A 214      34.890  36.830  38.640  1.00  0.00           H
ATOM   3140  CA  CYS A 214      34.640  34.770  38.440  1.00  0.00           C
ATOM   3141  HA  CYS A 214      34.440  34.170  39.330  1.00  0.00           H
ATOM   3142  CB  CYS A 214      33.610  34.400  37.340  1.00  0.00           C
ATOM   3143  HB1 CYS A 214      32.630  34.180  37.750  1.00  0.00           H
ATOM   3144  HB2 CYS A 214      33.830  33.440  36.880  1.00  0.00           H
ATOM   3145  SG  CYS A 214      33.610  35.650  35.980  1.00  0.00           S
ATOM   3146  HG  CYS A 214      32.950  34.930  35.060  1.00  0.00           H
ATOM   3147  C   CYS A 214      36.080  34.640  37.990  1.00  0.00           C
ATOM   3148  O   CYS A 214      36.720  35.630  37.600  1.00  0.00           O
ATOM   3149  N   LEU A 215      36.580  33.330  38.020  1.00  0.00           N
ATOM   3150  H   LEU A 215      36.050  32.550  38.370  1.00  0.00           H
ATOM   3151  CA  LEU A 215      37.930  32.990  37.370  1.00  0.00           C
ATOM   3152  HA  LEU A 215      38.250  33.870  36.800  1.00  0.00           H
ATOM   3153  CB  LEU A 215      38.940  32.610  38.460  1.00  0.00           C
ATOM   3154  HB1 LEU A 215      39.730  31.990  38.030  1.00  0.00           H
ATOM   3155  HB2 LEU A 215      38.370  32.030  39.180  1.00  0.00           H
ATOM   3156  CG  LEU A 215      39.580  33.790  39.170  1.00  0.00           C
ATOM   3157  HG  LEU A 215      38.790  34.380  39.630  1.00  0.00           H
ATOM   3158  CD1 LEU A 215      40.330  33.300  40.420  1.00  0.00           C
ATOM   3159 1HD1 LEU A 215      40.900  34.020  41.020  1.00  0.00           H
ATOM   3160 2HD1 LEU A 215      39.710  32.710  41.090  1.00  0.00           H
ATOM   3161 3HD1 LEU A 215      41.120  32.620  40.100  1.00  0.00           H
ATOM   3162  CD2 LEU A 215      40.550  34.700  38.390  1.00  0.00           C
ATOM   3163 1HD2 LEU A 215      40.210  35.020  37.410  1.00  0.00           H
ATOM   3164 2HD2 LEU A 215      40.800  35.580  38.980  1.00  0.00           H
ATOM   3165 3HD2 LEU A 215      41.440  34.090  38.220  1.00  0.00           H
ATOM   3166  C   LEU A 215      37.660  31.900  36.290  1.00  0.00           C
ATOM   3167  O   LEU A 215      37.280  30.800  36.550  1.00  0.00           O
ATOM   3168  N   PHE A 216      37.840  32.390  35.080  1.00  0.00           N
ATOM   3169  H   PHE A 216      37.770  33.400  35.030  1.00  0.00           H
ATOM   3170  CA  PHE A 216      37.740  31.630  33.780  1.00  0.00           C
ATOM   3171  HA  PHE A 216      37.260  30.670  33.960  1.00  0.00           H
ATOM   3172  CB  PHE A 216      37.000  32.460  32.680  1.00  0.00           C
ATOM   3173  HB1 PHE A 216      37.250  33.520  32.630  1.00  0.00           H
ATOM   3174  HB2 PHE A 216      35.980  32.470  33.060  1.00  0.00           H
ATOM   3175  CG  PHE A 216      37.050  31.700  31.350  1.00  0.00           C
ATOM   3176  CD1 PHE A 216      36.280  30.530  31.190  1.00  0.00           C
ATOM   3177  HD1 PHE A 216      35.610  30.200  31.970  1.00  0.00           H
ATOM   3178  CE1 PHE A 216      36.320  29.760  30.080  1.00  0.00           C
ATOM   3179  HE1 PHE A 216      35.750  28.840  29.990  1.00  0.00           H
ATOM   3180  CZ  PHE A 216      37.050  30.200  28.980  1.00  0.00           C
ATOM   3181  HZ  PHE A 216      37.130  29.610  28.080  1.00  0.00           H
ATOM   3182  CE2 PHE A 216      37.680  31.410  29.020  1.00  0.00           C
ATOM   3183  HE2 PHE A 216      38.140  31.780  28.120  1.00  0.00           H
ATOM   3184  CD2 PHE A 216      37.800  32.120  30.220  1.00  0.00           C
ATOM   3185  HD2 PHE A 216      38.310  33.070  30.250  1.00  0.00           H
ATOM   3186  C   PHE A 216      39.150  31.380  33.220  1.00  0.00           C
ATOM   3187  O   PHE A 216      39.900  32.370  33.110  1.00  0.00           O
ATOM   3188  N   LEU A 217      39.460  30.150  32.840  1.00  0.00           N
ATOM   3189  H   LEU A 217      38.750  29.430  32.850  1.00  0.00           H
ATOM   3190  CA  LEU A 217      40.800  29.730  32.350  1.00  0.00           C
ATOM   3191  HA  LEU A 217      41.370  30.600  32.020  1.00  0.00           H
ATOM   3192  CB  LEU A 217      41.510  28.990  33.500  1.00  0.00           C
ATOM   3193  HB1 LEU A 217      42.440  28.660  33.040  1.00  0.00           H
ATOM   3194  HB2 LEU A 217      40.930  28.200  33.970  1.00  0.00           H
ATOM   3195  CG  LEU A 217      41.960  29.910  34.680  1.00  0.00           C
ATOM   3196  HG  LEU A 217      41.080  30.480  34.980  1.00  0.00           H
ATOM   3197  CD1 LEU A 217      42.320  28.980  35.840  1.00  0.00           C
ATOM   3198 1HD1 LEU A 217      42.400  29.470  36.820  1.00  0.00           H
ATOM   3199 2HD1 LEU A 217      41.460  28.320  35.980  1.00  0.00           H
ATOM   3200 3HD1 LEU A 217      43.240  28.410  35.710  1.00  0.00           H
ATOM   3201  CD2 LEU A 217      43.170  30.850  34.540  1.00  0.00           C
ATOM   3202 1HD2 LEU A 217      43.970  30.180  34.210  1.00  0.00           H
ATOM   3203 2HD2 LEU A 217      42.950  31.640  33.820  1.00  0.00           H
ATOM   3204 3HD2 LEU A 217      43.420  31.330  35.480  1.00  0.00           H
ATOM   3205  C   LEU A 217      40.630  28.750  31.130  1.00  0.00           C
ATOM   3206  O   LEU A 217      39.750  27.930  31.120  1.00  0.00           O
ATOM   3207  N   ARG A 218      41.370  28.840  30.010  1.00  0.00           N
ATOM   3208  H   ARG A 218      42.050  29.580  30.060  1.00  0.00           H
ATOM   3209  CA  ARG A 218      41.350  27.870  28.920  1.00  0.00           C
ATOM   3210  HA  ARG A 218      40.950  26.920  29.300  1.00  0.00           H
ATOM   3211  CB  ARG A 218      40.280  28.510  27.960  1.00  0.00           C
ATOM   3212  HB1 ARG A 218      40.570  29.490  27.580  1.00  0.00           H
ATOM   3213  HB2 ARG A 218      39.370  28.700  28.540  1.00  0.00           H
ATOM   3214  CG  ARG A 218      39.830  27.640  26.790  1.00  0.00           C
ATOM   3215  HG1 ARG A 218      39.400  26.750  27.260  1.00  0.00           H
ATOM   3216  HG2 ARG A 218      40.720  27.390  26.210  1.00  0.00           H
ATOM   3217  CD  ARG A 218      38.700  28.340  25.990  1.00  0.00           C
ATOM   3218  HD1 ARG A 218      39.180  29.300  25.860  1.00  0.00           H
ATOM   3219  HD2 ARG A 218      37.720  28.520  26.440  1.00  0.00           H
ATOM   3220  NE  ARG A 218      38.600  27.580  24.730  1.00  0.00           N
ATOM   3221  HE  ARG A 218      39.460  27.300  24.290  1.00  0.00           H
ATOM   3222  CZ  ARG A 218      37.470  27.290  24.070  1.00  0.00           C
ATOM   3223  NH1 ARG A 218      37.440  26.650  22.870  1.00  0.00           N
ATOM   3224 1HH1 ARG A 218      38.300  26.280  22.510  1.00  0.00           H
ATOM   3225 2HH1 ARG A 218      36.600  26.500  22.340  1.00  0.00           H
ATOM   3226  NH2 ARG A 218      36.330  27.640  24.580  1.00  0.00           N
ATOM   3227 1HH2 ARG A 218      36.340  28.250  25.390  1.00  0.00           H
ATOM   3228 2HH2 ARG A 218      35.520  27.380  24.040  1.00  0.00           H
ATOM   3229  C   ARG A 218      42.730  27.440  28.280  1.00  0.00           C
ATOM   3230  O   ARG A 218      43.380  26.500  28.830  1.00  0.00           O
ATOM   3231  N   PRO A 219      43.320  28.100  27.250  1.00  0.00           N
ATOM   3232  CD  PRO A 219      43.070  29.380  26.570  1.00  0.00           C
ATOM   3233  HD1 PRO A 219      43.810  30.070  26.960  1.00  0.00           H
ATOM   3234  HD2 PRO A 219      42.120  29.910  26.670  1.00  0.00           H
ATOM   3235  CG  PRO A 219      43.350  29.140  25.130  1.00  0.00           C
ATOM   3236  HG1 PRO A 219      43.490  30.090  24.610  1.00  0.00           H
ATOM   3237  HG2 PRO A 219      42.470  28.620  24.740  1.00  0.00           H
ATOM   3238  CB  PRO A 219      44.610  28.220  25.160  1.00  0.00           C
ATOM   3239  HB1 PRO A 219      45.510  28.840  25.080  1.00  0.00           H
ATOM   3240  HB2 PRO A 219      44.600  27.520  24.320  1.00  0.00           H
ATOM   3241  CA  PRO A 219      44.360  27.420  26.510  1.00  0.00           C
ATOM   3242  HA  PRO A 219      44.040  26.450  26.150  1.00  0.00           H
ATOM   3243  C   PRO A 219      45.650  27.110  27.300  1.00  0.00           C
ATOM   3244  O   PRO A 219      46.400  26.170  27.060  1.00  0.00           O
ATOM   3245  N   GLY A 220      45.940  27.990  28.210  1.00  0.00           N
ATOM   3246  H   GLY A 220      45.310  28.770  28.360  1.00  0.00           H
ATOM   3247  CA  GLY A 220      47.090  27.800  29.120  1.00  0.00           C
ATOM   3248  HA1 GLY A 220      47.330  28.750  29.580  1.00  0.00           H
ATOM   3249  HA2 GLY A 220      47.960  27.520  28.520  1.00  0.00           H
ATOM   3250  C   GLY A 220      46.990  26.640  30.160  1.00  0.00           C
ATOM   3251  O   GLY A 220      47.980  26.430  30.850  1.00  0.00           O
ATOM   3252  N   LEU A 221      45.910  25.870  30.140  1.00  0.00           N
ATOM   3253  H   LEU A 221      45.160  26.130  29.510  1.00  0.00           H
ATOM   3254  CA  LEU A 221      45.750  24.640  30.880  1.00  0.00           C
ATOM   3255  HA  LEU A 221      46.630  24.500  31.500  1.00  0.00           H
ATOM   3256  CB  LEU A 221      44.630  24.700  31.780  1.00  0.00           C
ATOM   3257  HB1 LEU A 221      44.560  23.710  32.240  1.00  0.00           H
ATOM   3258  HB2 LEU A 221      43.680  24.790  31.250  1.00  0.00           H
ATOM   3259  CG  LEU A 221      44.600  25.810  32.960  1.00  0.00           C
ATOM   3260  HG  LEU A 221      44.450  26.750  32.420  1.00  0.00           H
ATOM   3261  CD1 LEU A 221      43.410  25.450  33.900  1.00  0.00           C
ATOM   3262 1HD1 LEU A 221      43.130  26.330  34.480  1.00  0.00           H
ATOM   3263 2HD1 LEU A 221      42.530  25.110  33.350  1.00  0.00           H
ATOM   3264 3HD1 LEU A 221      43.750  24.710  34.620  1.00  0.00           H
ATOM   3265  CD2 LEU A 221      45.830  25.820  33.790  1.00  0.00           C
ATOM   3266 1HD2 LEU A 221      45.680  26.490  34.650  1.00  0.00           H
ATOM   3267 2HD2 LEU A 221      45.900  24.810  34.190  1.00  0.00           H
ATOM   3268 3HD2 LEU A 221      46.730  26.020  33.220  1.00  0.00           H
ATOM   3269  C   LEU A 221      45.580  23.440  29.940  1.00  0.00           C
ATOM   3270  O   LEU A 221      44.470  22.890  29.810  1.00  0.00           O
ATOM   3271  N   PRO A 222      46.630  23.160  29.170  1.00  0.00           N
ATOM   3272  CD  PRO A 222      48.030  23.680  29.240  1.00  0.00           C
ATOM   3273  HD1 PRO A 222      48.440  23.770  30.240  1.00  0.00           H
ATOM   3274  HD2 PRO A 222      48.130  24.700  28.880  1.00  0.00           H
ATOM   3275  CG  PRO A 222      48.900  22.790  28.290  1.00  0.00           C
ATOM   3276  HG1 PRO A 222      49.270  21.890  28.770  1.00  0.00           H
ATOM   3277  HG2 PRO A 222      49.740  23.320  27.840  1.00  0.00           H
ATOM   3278  CB  PRO A 222      47.900  22.310  27.290  1.00  0.00           C
ATOM   3279  HB1 PRO A 222      48.090  21.330  26.860  1.00  0.00           H
ATOM   3280  HB2 PRO A 222      47.820  23.110  26.550  1.00  0.00           H
ATOM   3281  CA  PRO A 222      46.540  22.300  28.010  1.00  0.00           C
ATOM   3282  HA  PRO A 222      45.820  22.740  27.330  1.00  0.00           H
ATOM   3283  C   PRO A 222      46.230  20.840  28.400  1.00  0.00           C
ATOM   3284  O   PRO A 222      46.760  20.310  29.370  1.00  0.00           O
ATOM   3285  N   GLY A 223      45.280  20.260  27.680  1.00  0.00           N
ATOM   3286  H   GLY A 223      45.050  20.630  26.770  1.00  0.00           H
ATOM   3287  CA  GLY A 223      44.650  19.040  28.070  1.00  0.00           C
ATOM   3288  HA1 GLY A 223      45.390  18.310  28.390  1.00  0.00           H
ATOM   3289  HA2 GLY A 223      44.130  18.550  27.240  1.00  0.00           H
ATOM   3290  C   GLY A 223      43.510  19.220  29.080  1.00  0.00           C
ATOM   3291  O   GLY A 223      42.860  18.200  29.410  1.00  0.00           O
ATOM   3292  N   VAL A 224      43.200  20.420  29.670  1.00  0.00           N
ATOM   3293  H   VAL A 224      43.770  21.240  29.540  1.00  0.00           H
ATOM   3294  CA  VAL A 224      42.030  20.580  30.560  1.00  0.00           C
ATOM   3295  HA  VAL A 224      41.680  19.590  30.860  1.00  0.00           H
ATOM   3296  CB  VAL A 224      42.500  21.200  31.930  1.00  0.00           C
ATOM   3297  HB  VAL A 224      42.590  22.280  31.790  1.00  0.00           H
ATOM   3298  CG1 VAL A 224      41.580  20.920  33.110  1.00  0.00           C
ATOM   3299 1HG1 VAL A 224      40.640  21.420  32.880  1.00  0.00           H
ATOM   3300 2HG1 VAL A 224      41.420  19.850  33.230  1.00  0.00           H
ATOM   3301 3HG1 VAL A 224      42.020  21.330  34.020  1.00  0.00           H
ATOM   3302  CG2 VAL A 224      43.820  20.860  32.450  1.00  0.00           C
ATOM   3303 1HG2 VAL A 224      44.050  21.200  33.460  1.00  0.00           H
ATOM   3304 2HG2 VAL A 224      43.950  19.790  32.350  1.00  0.00           H
ATOM   3305 3HG2 VAL A 224      44.550  21.270  31.750  1.00  0.00           H
ATOM   3306  C   VAL A 224      40.780  21.280  29.890  1.00  0.00           C
ATOM   3307  O   VAL A 224      39.710  21.400  30.490  1.00  0.00           O
ATOM   3308  N   PRO A 225      40.740  21.600  28.580  1.00  0.00           N
ATOM   3309  CD  PRO A 225      41.030  20.540  27.660  1.00  0.00           C
ATOM   3310  HD1 PRO A 225      41.120  19.590  28.180  1.00  0.00           H
ATOM   3311  HD2 PRO A 225      41.870  20.850  27.030  1.00  0.00           H
ATOM   3312  CG  PRO A 225      39.800  20.460  26.780  1.00  0.00           C
ATOM   3313  HG1 PRO A 225      39.390  19.450  26.880  1.00  0.00           H
ATOM   3314  HG2 PRO A 225      40.160  20.590  25.770  1.00  0.00           H
ATOM   3315  CB  PRO A 225      38.870  21.640  27.120  1.00  0.00           C
ATOM   3316  HB1 PRO A 225      38.090  21.300  27.790  1.00  0.00           H
ATOM   3317  HB2 PRO A 225      38.490  22.030  26.170  1.00  0.00           H
ATOM   3318  CA  PRO A 225      39.830  22.530  27.940  1.00  0.00           C
ATOM   3319  HA  PRO A 225      40.460  23.080  27.240  1.00  0.00           H
ATOM   3320  C   PRO A 225      39.360  23.690  28.860  1.00  0.00           C
ATOM   3321  O   PRO A 225      40.100  24.010  29.750  1.00  0.00           O
ATOM   3322  N   PRO A 226      38.180  24.300  28.660  1.00  0.00           N
ATOM   3323  CD  PRO A 226      37.220  24.120  27.600  1.00  0.00           C
ATOM   3324  HD1 PRO A 226      36.590  23.280  27.900  1.00  0.00           H
ATOM   3325  HD2 PRO A 226      37.610  23.930  26.600  1.00  0.00           H
ATOM   3326  CG  PRO A 226      36.380  25.390  27.410  1.00  0.00           C
ATOM   3327  HG1 PRO A 226      35.400  25.200  26.980  1.00  0.00           H
ATOM   3328  HG2 PRO A 226      37.010  26.030  26.800  1.00  0.00           H
ATOM   3329  CB  PRO A 226      36.500  25.950  28.850  1.00  0.00           C
ATOM   3330  HB1 PRO A 226      35.680  25.610  29.480  1.00  0.00           H
ATOM   3331  HB2 PRO A 226      36.440  27.040  28.840  1.00  0.00           H
ATOM   3332  CA  PRO A 226      37.770  25.420  29.470  1.00  0.00           C
ATOM   3333  HA  PRO A 226      38.460  26.270  29.440  1.00  0.00           H
ATOM   3334  C   PRO A 226      37.640  25.000  30.950  1.00  0.00           C
ATOM   3335  O   PRO A 226      37.150  23.910  31.190  1.00  0.00           O
ATOM   3336  N   PHE A 227      37.730  25.940  31.900  1.00  0.00           N
ATOM   3337  H   PHE A 227      38.080  26.850  31.630  1.00  0.00           H
ATOM   3338  CA  PHE A 227      37.640  25.650  33.280  1.00  0.00           C
ATOM   3339  HA  PHE A 227      36.890  24.860  33.410  1.00  0.00           H
ATOM   3340  CB  PHE A 227      38.970  25.140  33.790  1.00  0.00           C
ATOM   3341  HB1 PHE A 227      39.680  25.930  33.590  1.00  0.00           H
ATOM   3342  HB2 PHE A 227      39.330  24.360  33.120  1.00  0.00           H
ATOM   3343  CG  PHE A 227      38.900  24.520  35.150  1.00  0.00           C
ATOM   3344  CD1 PHE A 227      38.870  25.340  36.320  1.00  0.00           C
ATOM   3345  HD1 PHE A 227      38.830  26.410  36.240  1.00  0.00           H
ATOM   3346  CE1 PHE A 227      38.720  24.730  37.600  1.00  0.00           C
ATOM   3347  HE1 PHE A 227      38.720  25.380  38.460  1.00  0.00           H
ATOM   3348  CZ  PHE A 227      38.840  23.330  37.770  1.00  0.00           C
ATOM   3349  HZ  PHE A 227      38.840  22.870  38.750  1.00  0.00           H
ATOM   3350  CE2 PHE A 227      38.970  22.510  36.640  1.00  0.00           C
ATOM   3351  HE2 PHE A 227      38.950  21.440  36.740  1.00  0.00           H
ATOM   3352  CD2 PHE A 227      39.100  23.110  35.360  1.00  0.00           C
ATOM   3353  HD2 PHE A 227      39.280  22.510  34.480  1.00  0.00           H
ATOM   3354  C   PHE A 227      37.130  26.910  34.060  1.00  0.00           C
ATOM   3355  O   PHE A 227      37.420  28.040  33.650  1.00  0.00           O
ATOM   3356  N   LEU A 228      36.290  26.750  35.100  1.00  0.00           N
ATOM   3357  H   LEU A 228      36.060  25.790  35.330  1.00  0.00           H
ATOM   3358  CA  LEU A 228      35.620  27.870  35.760  1.00  0.00           C
ATOM   3359  HA  LEU A 228      36.270  28.740  35.660  1.00  0.00           H
ATOM   3360  CB  LEU A 228      34.260  28.200  35.110  1.00  0.00           C
ATOM   3361  HB1 LEU A 228      33.600  27.380  35.400  1.00  0.00           H
ATOM   3362  HB2 LEU A 228      34.430  28.200  34.040  1.00  0.00           H
ATOM   3363  CG  LEU A 228      33.650  29.490  35.550  1.00  0.00           C
ATOM   3364  HG  LEU A 228      33.770  29.580  36.630  1.00  0.00           H
ATOM   3365  CD1 LEU A 228      34.280  30.660  34.790  1.00  0.00           C
ATOM   3366 1HD1 LEU A 228      33.780  30.820  33.840  1.00  0.00           H
ATOM   3367 2HD1 LEU A 228      34.120  31.570  35.370  1.00  0.00           H
ATOM   3368 3HD1 LEU A 228      35.330  30.480  34.570  1.00  0.00           H
ATOM   3369  CD2 LEU A 228      32.160  29.420  35.050  1.00  0.00           C
ATOM   3370 1HD2 LEU A 228      31.630  30.340  35.260  1.00  0.00           H
ATOM   3371 2HD2 LEU A 228      32.050  29.010  34.040  1.00  0.00           H
ATOM   3372 3HD2 LEU A 228      31.680  28.670  35.680  1.00  0.00           H
ATOM   3373  C   LEU A 228      35.500  27.630  37.300  1.00  0.00           C
ATOM   3374  O   LEU A 228      35.080  26.550  37.700  1.00  0.00           O
ATOM   3375  N   LEU A 229      35.910  28.640  38.040  1.00  0.00           N
ATOM   3376  H   LEU A 229      36.460  29.410  37.680  1.00  0.00           H
ATOM   3377  CA  LEU A 229      35.630  28.730  39.510  1.00  0.00           C
ATOM   3378  HA  LEU A 229      35.440  27.720  39.880  1.00  0.00           H
ATOM   3379  CB  LEU A 229      36.850  29.380  40.290  1.00  0.00           C
ATOM   3380  HB1 LEU A 229      36.590  29.760  41.280  1.00  0.00           H
ATOM   3381  HB2 LEU A 229      37.130  30.300  39.770  1.00  0.00           H
ATOM   3382  CG  LEU A 229      38.250  28.640  40.440  1.00  0.00           C
ATOM   3383  HG  LEU A 229      38.200  27.740  41.070  1.00  0.00           H
ATOM   3384  CD1 LEU A 229      38.900  28.230  39.110  1.00  0.00           C
ATOM   3385 1HD1 LEU A 229      39.790  27.640  39.340  1.00  0.00           H
ATOM   3386 2HD1 LEU A 229      38.140  27.600  38.640  1.00  0.00           H
ATOM   3387 3HD1 LEU A 229      39.320  29.040  38.510  1.00  0.00           H
ATOM   3388  CD2 LEU A 229      39.380  29.350  41.190  1.00  0.00           C
ATOM   3389 1HD2 LEU A 229      40.220  28.710  41.420  1.00  0.00           H
ATOM   3390 2HD2 LEU A 229      39.800  30.180  40.610  1.00  0.00           H
ATOM   3391 3HD2 LEU A 229      38.970  29.810  42.090  1.00  0.00           H
ATOM   3392  C   LEU A 229      34.400  29.540  39.820  1.00  0.00           C
ATOM   3393  O   LEU A 229      34.160  30.480  39.040  1.00  0.00           O
ATOM   3394  N   HIS A 230      33.590  29.160  40.810  1.00  0.00           N
ATOM   3395  H   HIS A 230      33.880  28.400  41.390  1.00  0.00           H
ATOM   3396  CA  HIS A 230      32.300  29.780  41.200  1.00  0.00           C
ATOM   3397  HA  HIS A 230      32.380  30.860  41.220  1.00  0.00           H
ATOM   3398  CB  HIS A 230      31.120  29.250  40.320  1.00  0.00           C
ATOM   3399  HB1 HIS A 230      31.380  29.450  39.280  1.00  0.00           H
ATOM   3400  HB2 HIS A 230      30.220  29.750  40.660  1.00  0.00           H
ATOM   3401  CG  HIS A 230      30.950  27.740  40.410  1.00  0.00           C
ATOM   3402  ND1 HIS A 230      29.980  27.120  41.110  1.00  0.00           N
ATOM   3403  HD1 HIS A 230      29.300  27.650  41.630  1.00  0.00           H
ATOM   3404  CE1 HIS A 230      30.090  25.810  40.940  1.00  0.00           C
ATOM   3405  HE1 HIS A 230      29.430  25.060  41.350  1.00  0.00           H
ATOM   3406  NE2 HIS A 230      31.160  25.520  40.190  1.00  0.00           N
ATOM   3407  CD2 HIS A 230      31.680  26.750  39.860  1.00  0.00           C
ATOM   3408  HD2 HIS A 230      32.560  26.960  39.270  1.00  0.00           H
ATOM   3409  C   HIS A 230      32.020  29.480  42.640  1.00  0.00           C
ATOM   3410  O   HIS A 230      32.600  28.520  43.170  1.00  0.00           O
ATOM   3411  N   ARG A 231      31.070  30.150  43.300  1.00  0.00           N
ATOM   3412  H   ARG A 231      30.640  30.960  42.890  1.00  0.00           H
ATOM   3413  CA  ARG A 231      30.540  29.710  44.620  1.00  0.00           C
ATOM   3414  HA  ARG A 231      31.350  29.420  45.300  1.00  0.00           H
ATOM   3415  CB  ARG A 231      29.740  30.910  45.230  1.00  0.00           C
ATOM   3416  HB1 ARG A 231      29.160  30.650  46.110  1.00  0.00           H
ATOM   3417  HB2 ARG A 231      29.100  31.220  44.400  1.00  0.00           H
ATOM   3418  CG  ARG A 231      30.570  32.110  45.610  1.00  0.00           C
ATOM   3419  HG1 ARG A 231      29.980  32.960  45.940  1.00  0.00           H
ATOM   3420  HG2 ARG A 231      31.040  32.430  44.680  1.00  0.00           H
ATOM   3421  CD  ARG A 231      31.630  31.920  46.710  1.00  0.00           C
ATOM   3422  HD1 ARG A 231      32.310  32.770  46.620  1.00  0.00           H
ATOM   3423  HD2 ARG A 231      32.170  31.030  46.380  1.00  0.00           H
ATOM   3424  NE  ARG A 231      31.070  31.740  48.000  1.00  0.00           N
ATOM   3425  HE  ARG A 231      30.700  30.820  48.220  1.00  0.00           H
ATOM   3426  CZ  ARG A 231      30.770  32.760  48.790  1.00  0.00           C
ATOM   3427  NH1 ARG A 231      30.880  33.980  48.520  1.00  0.00           N
ATOM   3428 1HH1 ARG A 231      30.770  34.250  47.560  1.00  0.00           H
ATOM   3429 2HH1 ARG A 231      30.510  34.660  49.170  1.00  0.00           H
ATOM   3430  NH2 ARG A 231      30.310  32.550  50.000  1.00  0.00           N
ATOM   3431 1HH2 ARG A 231      30.160  31.580  50.240  1.00  0.00           H
ATOM   3432 2HH2 ARG A 231      29.960  33.350  50.500  1.00  0.00           H
ATOM   3433  C   ARG A 231      29.680  28.470  44.370  1.00  0.00           C
ATOM   3434  O   ARG A 231      28.930  28.410  43.410  1.00  0.00           O
ATOM   3435  N   GLY A 232      29.790  27.490  45.280  1.00  0.00           N
ATOM   3436  H   GLY A 232      30.370  27.670  46.090  1.00  0.00           H
ATOM   3437  CA  GLY A 232      28.840  26.370  45.250  1.00  0.00           C
ATOM   3438  HA1 GLY A 232      29.170  25.680  46.020  1.00  0.00           H
ATOM   3439  HA2 GLY A 232      28.970  25.930  44.260  1.00  0.00           H
ATOM   3440  C   GLY A 232      27.400  26.780  45.540  1.00  0.00           C
ATOM   3441  O   GLY A 232      26.980  27.880  45.980  1.00  0.00           O
ATOM   3442  N   GLY A 233      26.600  25.640  45.400  1.00  0.00           N
ATOM   3443  H   GLY A 233      26.980  24.850  44.900  1.00  0.00           H
ATOM   3444  CA  GLY A 233      25.180  25.660  45.760  1.00  0.00           C
ATOM   3445  HA1 GLY A 233      24.640  24.730  45.550  1.00  0.00           H
ATOM   3446  HA2 GLY A 233      24.700  26.470  45.210  1.00  0.00           H
ATOM   3447  C   GLY A 233      24.880  25.830  47.260  1.00  0.00           C
ATOM   3448  O   GLY A 233      23.700  26.040  47.650  1.00  0.00           O
ATOM   3449  N   GLY A 234      25.910  25.630  48.080  1.00  0.00           N
ATOM   3450  H   GLY A 234      26.810  25.280  47.810  1.00  0.00           H
ATOM   3451  CA  GLY A 234      25.800  25.900  49.510  1.00  0.00           C
ATOM   3452  HA1 GLY A 234      26.770  25.670  49.950  1.00  0.00           H
ATOM   3453  HA2 GLY A 234      25.050  25.240  49.950  1.00  0.00           H
ATOM   3454  C   GLY A 234      25.470  27.380  49.740  1.00  0.00           C
ATOM   3455  O   GLY A 234      24.780  27.640  50.740  1.00  0.00           O
ATOM   3456  N   ASP A 235      26.110  28.260  49.010  1.00  0.00           N
ATOM   3457  H   ASP A 235      26.690  27.800  48.320  1.00  0.00           H
ATOM   3458  CA  ASP A 235      26.160  29.700  49.360  1.00  0.00           C
ATOM   3459  HA  ASP A 235      25.710  29.790  50.350  1.00  0.00           H
ATOM   3460  CB  ASP A 235      27.570  30.380  49.320  1.00  0.00           C
ATOM   3461  HB1 ASP A 235      27.550  31.420  49.670  1.00  0.00           H
ATOM   3462  HB2 ASP A 235      27.910  30.590  48.300  1.00  0.00           H
ATOM   3463  CG  ASP A 235      28.620  29.590  50.050  1.00  0.00           C
ATOM   3464  OD1 ASP A 235      28.320  28.650  50.840  1.00  0.00           O
ATOM   3465  OD2 ASP A 235      29.850  29.850  49.760  1.00  0.00           O
ATOM   3466  C   ASP A 235      25.260  30.520  48.450  1.00  0.00           C
ATOM   3467  O   ASP A 235      24.560  31.400  48.940  1.00  0.00           O
ATOM   3468  N   LEU A 236      25.310  30.330  47.080  1.00  0.00           N
ATOM   3469  H   LEU A 236      26.050  29.740  46.740  1.00  0.00           H
ATOM   3470  CA  LEU A 236      24.390  31.010  46.170  1.00  0.00           C
ATOM   3471  HA  LEU A 236      23.520  31.350  46.720  1.00  0.00           H
ATOM   3472  CB  LEU A 236      25.160  32.180  45.460  1.00  0.00           C
ATOM   3473  HB1 LEU A 236      24.510  32.560  44.670  1.00  0.00           H
ATOM   3474  HB2 LEU A 236      26.030  31.730  44.980  1.00  0.00           H
ATOM   3475  CG  LEU A 236      25.530  33.360  46.380  1.00  0.00           C
ATOM   3476  HG  LEU A 236      26.040  32.960  47.250  1.00  0.00           H
ATOM   3477  CD1 LEU A 236      26.360  34.410  45.640  1.00  0.00           C
ATOM   3478 1HD1 LEU A 236      26.790  35.090  46.370  1.00  0.00           H
ATOM   3479 2HD1 LEU A 236      27.180  33.930  45.090  1.00  0.00           H
ATOM   3480 3HD1 LEU A 236      25.770  35.030  44.970  1.00  0.00           H
ATOM   3481  CD2 LEU A 236      24.300  34.000  47.060  1.00  0.00           C
ATOM   3482 1HD2 LEU A 236      23.540  34.270  46.330  1.00  0.00           H
ATOM   3483 2HD2 LEU A 236      23.780  33.390  47.790  1.00  0.00           H
ATOM   3484 3HD2 LEU A 236      24.580  34.890  47.620  1.00  0.00           H
ATOM   3485  C   LEU A 236      23.760  29.950  45.130  1.00  0.00           C
ATOM   3486  O   LEU A 236      24.200  29.840  44.000  1.00  0.00           O
ATOM   3487  N   PRO A 237      22.680  29.250  45.580  1.00  0.00           N
ATOM   3488  CD  PRO A 237      22.020  29.280  46.900  1.00  0.00           C
ATOM   3489  HD1 PRO A 237      21.990  30.300  47.290  1.00  0.00           H
ATOM   3490  HD2 PRO A 237      22.510  28.620  47.610  1.00  0.00           H
ATOM   3491  CG  PRO A 237      20.660  28.590  46.680  1.00  0.00           C
ATOM   3492  HG1 PRO A 237      19.960  29.260  46.190  1.00  0.00           H
ATOM   3493  HG2 PRO A 237      20.180  28.220  47.590  1.00  0.00           H
ATOM   3494  CB  PRO A 237      21.090  27.460  45.690  1.00  0.00           C
ATOM   3495  HB1 PRO A 237      20.190  27.130  45.180  1.00  0.00           H
ATOM   3496  HB2 PRO A 237      21.560  26.630  46.230  1.00  0.00           H
ATOM   3497  CA  PRO A 237      22.130  28.100  44.830  1.00  0.00           C
ATOM   3498  HA  PRO A 237      22.810  27.250  44.770  1.00  0.00           H
ATOM   3499  C   PRO A 237      21.630  28.450  43.460  1.00  0.00           C
ATOM   3500  O   PRO A 237      21.980  27.740  42.540  1.00  0.00           O
ATOM   3501  N   ASN A 238      20.940  29.610  43.350  1.00  0.00           N
ATOM   3502  H   ASN A 238      20.840  30.150  44.200  1.00  0.00           H
ATOM   3503  CA  ASN A 238      20.270  30.020  42.140  1.00  0.00           C
ATOM   3504  HA  ASN A 238      19.850  29.130  41.680  1.00  0.00           H
ATOM   3505  CB  ASN A 238      19.100  31.040  42.420  1.00  0.00           C
ATOM   3506  HB1 ASN A 238      18.700  31.240  41.420  1.00  0.00           H
ATOM   3507  HB2 ASN A 238      19.560  31.940  42.830  1.00  0.00           H
ATOM   3508  CG  ASN A 238      18.000  30.580  43.380  1.00  0.00           C
ATOM   3509  OD1 ASN A 238      17.420  29.530  43.260  1.00  0.00           O
ATOM   3510  ND2 ASN A 238      17.550  31.450  44.240  1.00  0.00           N
ATOM   3511 1HD2 ASN A 238      18.090  32.300  44.310  1.00  0.00           H
ATOM   3512 2HD2 ASN A 238      16.730  31.360  44.820  1.00  0.00           H
ATOM   3513  C   ASN A 238      21.250  30.580  41.070  1.00  0.00           C
ATOM   3514  O   ASN A 238      21.010  30.430  39.880  1.00  0.00           O
ATOM   3515  N   SER A 239      22.450  30.950  41.550  1.00  0.00           N
ATOM   3516  H   SER A 239      22.560  30.950  42.560  1.00  0.00           H
ATOM   3517  CA  SER A 239      23.550  31.380  40.670  1.00  0.00           C
ATOM   3518  HA  SER A 239      23.180  32.020  39.870  1.00  0.00           H
ATOM   3519  CB  SER A 239      24.420  32.350  41.390  1.00  0.00           C
ATOM   3520  HB1 SER A 239      25.350  32.410  40.820  1.00  0.00           H
ATOM   3521  HB2 SER A 239      24.690  31.960  42.370  1.00  0.00           H
ATOM   3522  OG  SER A 239      23.830  33.600  41.560  1.00  0.00           O
ATOM   3523  HG  SER A 239      23.290  33.700  42.350  1.00  0.00           H
ATOM   3524  C   SER A 239      24.340  30.180  40.170  1.00  0.00           C
ATOM   3525  O   SER A 239      24.560  30.120  38.960  1.00  0.00           O
ATOM   3526  N   GLN A 240      24.640  29.170  41.030  1.00  0.00           N
ATOM   3527  H   GLN A 240      24.580  29.080  42.030  1.00  0.00           H
ATOM   3528  CA  GLN A 240      25.250  27.910  40.480  1.00  0.00           C
ATOM   3529  HA  GLN A 240      26.080  28.200  39.840  1.00  0.00           H
ATOM   3530  CB  GLN A 240      25.850  27.090  41.720  1.00  0.00           C
ATOM   3531  HB1 GLN A 240      25.000  26.820  42.360  1.00  0.00           H
ATOM   3532  HB2 GLN A 240      26.580  27.680  42.280  1.00  0.00           H
ATOM   3533  CG  GLN A 240      26.670  25.840  41.450  1.00  0.00           C
ATOM   3534  HG1 GLN A 240      27.320  25.670  42.310  1.00  0.00           H
ATOM   3535  HG2 GLN A 240      27.310  26.200  40.650  1.00  0.00           H
ATOM   3536  CD  GLN A 240      25.820  24.580  40.990  1.00  0.00           C
ATOM   3537  OE1 GLN A 240      24.630  24.390  41.350  1.00  0.00           O
ATOM   3538  NE2 GLN A 240      26.500  23.650  40.360  1.00  0.00           N
ATOM   3539 1HE2 GLN A 240      27.500  23.750  40.270  1.00  0.00           H
ATOM   3540 2HE2 GLN A 240      26.050  22.830  39.970  1.00  0.00           H
ATOM   3541  C   GLN A 240      24.290  27.110  39.660  1.00  0.00           C
ATOM   3542  O   GLN A 240      24.780  26.440  38.740  1.00  0.00           O
ATOM   3543  N   GLU A 241      23.020  27.320  39.870  1.00  0.00           N
ATOM   3544  H   GLU A 241      22.720  27.730  40.750  1.00  0.00           H
ATOM   3545  CA  GLU A 241      22.030  26.810  38.950  1.00  0.00           C
ATOM   3546  HA  GLU A 241      22.080  25.730  38.820  1.00  0.00           H
ATOM   3547  CB  GLU A 241      20.630  27.010  39.520  1.00  0.00           C
ATOM   3548  HB1 GLU A 241      19.930  26.830  38.700  1.00  0.00           H
ATOM   3549  HB2 GLU A 241      20.480  28.050  39.820  1.00  0.00           H
ATOM   3550  CG  GLU A 241      20.230  26.110  40.610  1.00  0.00           C
ATOM   3551  HG1 GLU A 241      21.020  26.020  41.350  1.00  0.00           H
ATOM   3552  HG2 GLU A 241      20.190  25.120  40.170  1.00  0.00           H
ATOM   3553  CD  GLU A 241      18.870  26.400  41.300  1.00  0.00           C
ATOM   3554  OE1 GLU A 241      18.110  27.190  40.730  1.00  0.00           O
ATOM   3555  OE2 GLU A 241      18.600  25.800  42.380  1.00  0.00           O
ATOM   3556  C   GLU A 241      22.100  27.380  37.550  1.00  0.00           C
ATOM   3557  O   GLU A 241      21.870  26.630  36.620  1.00  0.00           O
ATOM   3558  N   ALA A 242      22.450  28.650  37.250  1.00  0.00           N
ATOM   3559  H   ALA A 242      22.350  29.330  37.990  1.00  0.00           H
ATOM   3560  CA  ALA A 242      22.660  29.190  35.870  1.00  0.00           C
ATOM   3561  HA  ALA A 242      21.920  28.730  35.200  1.00  0.00           H
ATOM   3562  CB  ALA A 242      22.400  30.710  35.810  1.00  0.00           C
ATOM   3563  HB1 ALA A 242      22.900  31.110  34.930  1.00  0.00           H
ATOM   3564  HB2 ALA A 242      21.340  30.970  35.720  1.00  0.00           H
ATOM   3565  HB3 ALA A 242      22.840  31.170  36.700  1.00  0.00           H
ATOM   3566  C   ALA A 242      24.030  28.770  35.380  1.00  0.00           C
ATOM   3567  O   ALA A 242      24.330  28.740  34.220  1.00  0.00           O
ATOM   3568  N   LEU A 243      25.000  28.440  36.240  1.00  0.00           N
ATOM   3569  H   LEU A 243      24.860  28.710  37.210  1.00  0.00           H
ATOM   3570  CA  LEU A 243      26.310  27.950  35.830  1.00  0.00           C
ATOM   3571  HA  LEU A 243      26.630  28.400  34.890  1.00  0.00           H
ATOM   3572  CB  LEU A 243      27.370  28.320  36.890  1.00  0.00           C
ATOM   3573  HB1 LEU A 243      28.340  27.910  36.600  1.00  0.00           H
ATOM   3574  HB2 LEU A 243      27.150  27.850  37.850  1.00  0.00           H
ATOM   3575  CG  LEU A 243      27.610  29.860  37.090  1.00  0.00           C
ATOM   3576  HG  LEU A 243      26.580  30.200  37.260  1.00  0.00           H
ATOM   3577  CD1 LEU A 243      28.390  30.250  38.410  1.00  0.00           C
ATOM   3578 1HD1 LEU A 243      28.380  31.330  38.500  1.00  0.00           H
ATOM   3579 2HD1 LEU A 243      27.970  29.790  39.300  1.00  0.00           H
ATOM   3580 3HD1 LEU A 243      29.410  29.840  38.410  1.00  0.00           H
ATOM   3581  CD2 LEU A 243      28.230  30.510  35.850  1.00  0.00           C
ATOM   3582 1HD2 LEU A 243      28.170  31.600  35.820  1.00  0.00           H
ATOM   3583 2HD2 LEU A 243      29.280  30.240  35.800  1.00  0.00           H
ATOM   3584 3HD2 LEU A 243      27.750  30.080  34.960  1.00  0.00           H
ATOM   3585  C   LEU A 243      26.350  26.490  35.530  1.00  0.00           C
ATOM   3586  O   LEU A 243      27.130  26.150  34.670  1.00  0.00           O
ATOM   3587  N   GLN A 244      25.610  25.580  36.160  1.00  0.00           N
ATOM   3588  H   GLN A 244      25.080  25.860  36.970  1.00  0.00           H
ATOM   3589  CA  GLN A 244      25.650  24.130  35.910  1.00  0.00           C
ATOM   3590  HA  GLN A 244      26.660  23.800  36.140  1.00  0.00           H
ATOM   3591  CB  GLN A 244      24.710  23.510  36.950  1.00  0.00           C
ATOM   3592  HB1 GLN A 244      23.680  23.760  36.710  1.00  0.00           H
ATOM   3593  HB2 GLN A 244      25.040  23.820  37.950  1.00  0.00           H
ATOM   3594  CG  GLN A 244      24.740  22.000  37.020  1.00  0.00           C
ATOM   3595  HG1 GLN A 244      24.270  21.620  36.110  1.00  0.00           H
ATOM   3596  HG2 GLN A 244      23.980  21.720  37.750  1.00  0.00           H
ATOM   3597  CD  GLN A 244      26.080  21.390  37.360  1.00  0.00           C
ATOM   3598  OE1 GLN A 244      26.360  21.400  38.600  1.00  0.00           O
ATOM   3599  NE2 GLN A 244      26.920  21.000  36.430  1.00  0.00           N
ATOM   3600 1HE2 GLN A 244      26.750  21.200  35.450  1.00  0.00           H
ATOM   3601 2HE2 GLN A 244      27.790  20.530  36.660  1.00  0.00           H
ATOM   3602  C   GLN A 244      25.290  23.730  34.490  1.00  0.00           C
ATOM   3603  O   GLN A 244      25.780  22.690  34.000  1.00  0.00           O
ATOM   3604  N   LYS A 245      24.670  24.640  33.720  1.00  0.00           N
ATOM   3605  H   LYS A 245      24.560  25.530  34.190  1.00  0.00           H
ATOM   3606  CA  LYS A 245      24.410  24.620  32.310  1.00  0.00           C
ATOM   3607  HA  LYS A 245      24.020  23.610  32.220  1.00  0.00           H
ATOM   3608  CB  LYS A 245      23.250  25.590  31.880  1.00  0.00           C
ATOM   3609  HB1 LYS A 245      22.690  25.070  31.110  1.00  0.00           H
ATOM   3610  HB2 LYS A 245      23.690  26.510  31.500  1.00  0.00           H
ATOM   3611  CG  LYS A 245      22.210  25.940  32.910  1.00  0.00           C
ATOM   3612  HG1 LYS A 245      22.690  26.600  33.630  1.00  0.00           H
ATOM   3613  HG2 LYS A 245      21.850  25.060  33.440  1.00  0.00           H
ATOM   3614  CD  LYS A 245      21.020  26.750  32.240  1.00  0.00           C
ATOM   3615  HD1 LYS A 245      20.670  26.150  31.400  1.00  0.00           H
ATOM   3616  HD2 LYS A 245      21.530  27.590  31.770  1.00  0.00           H
ATOM   3617  CE  LYS A 245      20.020  26.940  33.380  1.00  0.00           C
ATOM   3618  HE1 LYS A 245      20.560  27.280  34.260  1.00  0.00           H
ATOM   3619  HE2 LYS A 245      19.670  25.950  33.630  1.00  0.00           H
ATOM   3620  NZ  LYS A 245      18.900  27.870  33.040  1.00  0.00           N
ATOM   3621  HZ1 LYS A 245      18.270  28.200  33.770  1.00  0.00           H
ATOM   3622  HZ2 LYS A 245      19.210  28.690  32.540  1.00  0.00           H
ATOM   3623  HZ3 LYS A 245      18.420  27.390  32.290  1.00  0.00           H
ATOM   3624  C   LYS A 245      25.610  24.670  31.340  1.00  0.00           C
ATOM   3625  O   LYS A 245      25.550  24.400  30.140  1.00  0.00           O
ATOM   3626  N   LEU A 246      26.820  24.980  31.810  1.00  0.00           N
ATOM   3627  H   LEU A 246      26.940  25.050  32.810  1.00  0.00           H
ATOM   3628  CA  LEU A 246      28.040  25.050  31.000  1.00  0.00           C
ATOM   3629  HA  LEU A 246      27.750  25.460  30.030  1.00  0.00           H
ATOM   3630  CB  LEU A 246      29.020  25.960  31.700  1.00  0.00           C
ATOM   3631  HB1 LEU A 246      29.980  25.860  31.190  1.00  0.00           H
ATOM   3632  HB2 LEU A 246      29.230  25.660  32.730  1.00  0.00           H
ATOM   3633  CG  LEU A 246      28.540  27.490  31.880  1.00  0.00           C
ATOM   3634  HG  LEU A 246      27.600  27.570  32.430  1.00  0.00           H
ATOM   3635  CD1 LEU A 246      29.620  28.280  32.650  1.00  0.00           C
ATOM   3636 1HD1 LEU A 246      29.440  29.360  32.700  1.00  0.00           H
ATOM   3637 2HD1 LEU A 246      29.540  27.900  33.660  1.00  0.00           H
ATOM   3638 3HD1 LEU A 246      30.610  28.060  32.240  1.00  0.00           H
ATOM   3639  CD2 LEU A 246      28.350  28.200  30.510  1.00  0.00           C
ATOM   3640 1HD2 LEU A 246      27.470  27.810  30.000  1.00  0.00           H
ATOM   3641 2HD2 LEU A 246      28.380  29.290  30.520  1.00  0.00           H
ATOM   3642 3HD2 LEU A 246      29.230  28.010  29.900  1.00  0.00           H
ATOM   3643  C   LEU A 246      28.580  23.670  30.810  1.00  0.00           C
ATOM   3644  O   LEU A 246      29.570  23.260  31.430  1.00  0.00           O
ATOM   3645  N   SER A 247      27.930  22.900  29.900  1.00  0.00           N
ATOM   3646  H   SER A 247      27.180  23.220  29.310  1.00  0.00           H
ATOM   3647  CA  SER A 247      28.390  21.500  29.740  1.00  0.00           C
ATOM   3648  HA  SER A 247      28.450  21.020  30.710  1.00  0.00           H
ATOM   3649  CB  SER A 247      27.310  20.740  28.990  1.00  0.00           C
ATOM   3650  HB1 SER A 247      26.470  20.590  29.670  1.00  0.00           H
ATOM   3651  HB2 SER A 247      27.620  19.820  28.500  1.00  0.00           H
ATOM   3652  OG  SER A 247      26.850  21.480  27.910  1.00  0.00           O
ATOM   3653  HG  SER A 247      27.370  21.170  27.160  1.00  0.00           H
ATOM   3654  C   SER A 247      29.760  21.400  28.990  1.00  0.00           C
ATOM   3655  O   SER A 247      30.500  20.480  29.350  1.00  0.00           O
ATOM   3656  N   ASP A 248      30.180  22.440  28.190  1.00  0.00           N
ATOM   3657  H   ASP A 248      29.490  23.130  27.930  1.00  0.00           H
ATOM   3658  CA  ASP A 248      31.540  22.500  27.640  1.00  0.00           C
ATOM   3659  HA  ASP A 248      31.760  21.450  27.400  1.00  0.00           H
ATOM   3660  CB  ASP A 248      31.640  23.220  26.290  1.00  0.00           C
ATOM   3661  HB1 ASP A 248      32.600  23.250  25.780  1.00  0.00           H
ATOM   3662  HB2 ASP A 248      31.480  24.280  26.470  1.00  0.00           H
ATOM   3663  CG  ASP A 248      30.580  22.610  25.300  1.00  0.00           C
ATOM   3664  OD1 ASP A 248      30.480  21.330  25.200  1.00  0.00           O
ATOM   3665  OD2 ASP A 248      29.970  23.340  24.520  1.00  0.00           O
ATOM   3666  C   ASP A 248      32.670  22.870  28.610  1.00  0.00           C
ATOM   3667  O   ASP A 248      33.840  23.060  28.210  1.00  0.00           O
ATOM   3668  N   VAL A 249      32.370  23.060  29.890  1.00  0.00           N
ATOM   3669  H   VAL A 249      31.420  22.810  30.120  1.00  0.00           H
ATOM   3670  CA  VAL A 249      33.270  23.600  30.840  1.00  0.00           C
ATOM   3671  HA  VAL A 249      34.290  23.650  30.460  1.00  0.00           H
ATOM   3672  CB  VAL A 249      32.920  25.090  31.320  1.00  0.00           C
ATOM   3673  HB  VAL A 249      32.020  25.140  31.930  1.00  0.00           H
ATOM   3674  CG1 VAL A 249      33.990  25.790  32.120  1.00  0.00           C
ATOM   3675 1HG1 VAL A 249      34.940  25.950  31.600  1.00  0.00           H
ATOM   3676 2HG1 VAL A 249      33.540  26.730  32.450  1.00  0.00           H
ATOM   3677 3HG1 VAL A 249      34.160  25.170  33.010  1.00  0.00           H
ATOM   3678  CG2 VAL A 249      32.520  26.030  30.150  1.00  0.00           C
ATOM   3679 1HG2 VAL A 249      31.750  25.530  29.560  1.00  0.00           H
ATOM   3680 2HG2 VAL A 249      32.080  26.960  30.520  1.00  0.00           H
ATOM   3681 3HG2 VAL A 249      33.470  26.150  29.640  1.00  0.00           H
ATOM   3682  C   VAL A 249      33.380  22.580  31.990  1.00  0.00           C
ATOM   3683  O   VAL A 249      32.360  21.890  32.330  1.00  0.00           O
ATOM   3684  N   THR A 250      34.550  22.450  32.530  1.00  0.00           N
ATOM   3685  H   THR A 250      35.380  22.870  32.150  1.00  0.00           H
ATOM   3686  CA  THR A 250      34.700  22.010  33.910  1.00  0.00           C
ATOM   3687  HA  THR A 250      33.950  21.210  33.880  1.00  0.00           H
ATOM   3688  CB  THR A 250      36.080  21.330  34.120  1.00  0.00           C
ATOM   3689  HB  THR A 250      36.920  22.030  34.190  1.00  0.00           H
ATOM   3690  CG2 THR A 250      36.090  20.470  35.470  1.00  0.00           C
ATOM   3691 1HG2 THR A 250      37.010  19.880  35.440  1.00  0.00           H
ATOM   3692 2HG2 THR A 250      36.220  21.240  36.230  1.00  0.00           H
ATOM   3693 3HG2 THR A 250      35.170  19.910  35.570  1.00  0.00           H
ATOM   3694  OG1 THR A 250      36.330  20.360  33.150  1.00  0.00           O
ATOM   3695  HG1 THR A 250      36.730  20.840  32.420  1.00  0.00           H
ATOM   3696  C   THR A 250      34.450  23.060  34.960  1.00  0.00           C
ATOM   3697  O   THR A 250      35.230  24.010  35.060  1.00  0.00           O
ATOM   3698  N   LEU A 251      33.410  22.790  35.790  1.00  0.00           N
ATOM   3699  H   LEU A 251      32.920  21.940  35.580  1.00  0.00           H
ATOM   3700  CA  LEU A 251      33.010  23.580  36.960  1.00  0.00           C
ATOM   3701  HA  LEU A 251      33.420  24.580  36.810  1.00  0.00           H
ATOM   3702  CB  LEU A 251      31.490  23.560  37.050  1.00  0.00           C
ATOM   3703  HB1 LEU A 251      31.260  24.150  37.940  1.00  0.00           H
ATOM   3704  HB2 LEU A 251      31.200  22.510  37.110  1.00  0.00           H
ATOM   3705  CG  LEU A 251      30.700  24.220  35.900  1.00  0.00           C
ATOM   3706  HG  LEU A 251      30.900  23.680  34.970  1.00  0.00           H
ATOM   3707  CD1 LEU A 251      29.140  24.160  36.030  1.00  0.00           C
ATOM   3708 1HD1 LEU A 251      28.740  24.880  36.750  1.00  0.00           H
ATOM   3709 2HD1 LEU A 251      28.730  24.330  35.030  1.00  0.00           H
ATOM   3710 3HD1 LEU A 251      28.970  23.130  36.320  1.00  0.00           H
ATOM   3711  CD2 LEU A 251      31.090  25.690  35.610  1.00  0.00           C
ATOM   3712 1HD2 LEU A 251      32.160  25.580  35.460  1.00  0.00           H
ATOM   3713 2HD2 LEU A 251      30.540  26.010  34.720  1.00  0.00           H
ATOM   3714 3HD2 LEU A 251      30.950  26.460  36.360  1.00  0.00           H
ATOM   3715  C   LEU A 251      33.730  23.040  38.280  1.00  0.00           C
ATOM   3716  O   LEU A 251      33.810  21.850  38.490  1.00  0.00           O
ATOM   3717  N   VAL A 252      34.090  23.980  39.070  1.00  0.00           N
ATOM   3718  H   VAL A 252      34.160  24.940  38.760  1.00  0.00           H
ATOM   3719  CA  VAL A 252      34.680  23.670  40.410  1.00  0.00           C
ATOM   3720  HA  VAL A 252      34.330  22.700  40.770  1.00  0.00           H
ATOM   3721  CB  VAL A 252      36.230  23.540  40.430  1.00  0.00           C
ATOM   3722  HB  VAL A 252      36.470  24.210  39.610  1.00  0.00           H
ATOM   3723  CG1 VAL A 252      37.010  23.880  41.750  1.00  0.00           C
ATOM   3724 1HG1 VAL A 252      38.080  23.760  41.570  1.00  0.00           H
ATOM   3725 2HG1 VAL A 252      36.720  24.870  42.080  1.00  0.00           H
ATOM   3726 3HG1 VAL A 252      36.770  23.200  42.570  1.00  0.00           H
ATOM   3727  CG2 VAL A 252      36.690  22.130  40.020  1.00  0.00           C
ATOM   3728 1HG2 VAL A 252      37.730  21.960  40.310  1.00  0.00           H
ATOM   3729 2HG2 VAL A 252      36.050  21.420  40.540  1.00  0.00           H
ATOM   3730 3HG2 VAL A 252      36.400  22.080  38.970  1.00  0.00           H
ATOM   3731  C   VAL A 252      34.160  24.690  41.420  1.00  0.00           C
ATOM   3732  O   VAL A 252      34.490  25.900  41.220  1.00  0.00           O
ATOM   3733  N   PRO A 253      33.540  24.240  42.560  1.00  0.00           N
ATOM   3734  CD  PRO A 253      33.090  22.810  42.820  1.00  0.00           C
ATOM   3735  HD1 PRO A 253      33.870  22.100  43.060  1.00  0.00           H
ATOM   3736  HD2 PRO A 253      32.410  22.470  42.030  1.00  0.00           H
ATOM   3737  CG  PRO A 253      32.220  22.950  44.050  1.00  0.00           C
ATOM   3738  HG1 PRO A 253      32.660  22.600  44.980  1.00  0.00           H
ATOM   3739  HG2 PRO A 253      31.430  22.230  43.850  1.00  0.00           H
ATOM   3740  CB  PRO A 253      31.730  24.340  44.080  1.00  0.00           C
ATOM   3741  HB1 PRO A 253      31.430  24.710  45.060  1.00  0.00           H
ATOM   3742  HB2 PRO A 253      30.920  24.560  43.390  1.00  0.00           H
ATOM   3743  CA  PRO A 253      32.950  25.140  43.510  1.00  0.00           C
ATOM   3744  HA  PRO A 253      32.460  26.010  43.060  1.00  0.00           H
ATOM   3745  C   PRO A 253      34.090  25.620  44.500  1.00  0.00           C
ATOM   3746  O   PRO A 253      34.830  24.750  44.920  1.00  0.00           O
ATOM   3747  N   VAL A 254      34.200  26.910  44.800  1.00  0.00           N
ATOM   3748  H   VAL A 254      33.490  27.560  44.480  1.00  0.00           H
ATOM   3749  CA  VAL A 254      35.160  27.460  45.740  1.00  0.00           C
ATOM   3750  HA  VAL A 254      35.590  26.720  46.420  1.00  0.00           H
ATOM   3751  CB  VAL A 254      36.290  28.150  44.910  1.00  0.00           C
ATOM   3752  HB  VAL A 254      35.850  28.870  44.230  1.00  0.00           H
ATOM   3753  CG1 VAL A 254      37.230  28.870  45.780  1.00  0.00           C
ATOM   3754 1HG1 VAL A 254      37.500  28.140  46.530  1.00  0.00           H
ATOM   3755 2HG1 VAL A 254      38.090  29.080  45.140  1.00  0.00           H
ATOM   3756 3HG1 VAL A 254      36.770  29.740  46.250  1.00  0.00           H
ATOM   3757  CG2 VAL A 254      37.030  27.130  44.120  1.00  0.00           C
ATOM   3758 1HG2 VAL A 254      37.880  27.540  43.580  1.00  0.00           H
ATOM   3759 2HG2 VAL A 254      37.250  26.200  44.660  1.00  0.00           H
ATOM   3760 3HG2 VAL A 254      36.380  26.900  43.280  1.00  0.00           H
ATOM   3761  C   VAL A 254      34.410  28.440  46.550  1.00  0.00           C
ATOM   3762  O   VAL A 254      33.840  29.420  46.070  1.00  0.00           O
ATOM   3763  N   SER A 255      34.230  28.120  47.800  1.00  0.00           N
ATOM   3764  H   SER A 255      34.740  27.340  48.180  1.00  0.00           H
ATOM   3765  CA  SER A 255      33.640  29.070  48.750  1.00  0.00           C
ATOM   3766  HA  SER A 255      32.800  29.590  48.280  1.00  0.00           H
ATOM   3767  CB  SER A 255      33.120  28.270  49.960  1.00  0.00           C
ATOM   3768  HB1 SER A 255      32.300  27.630  49.650  1.00  0.00           H
ATOM   3769  HB2 SER A 255      32.810  29.010  50.700  1.00  0.00           H
ATOM   3770  OG  SER A 255      34.160  27.560  50.650  1.00  0.00           O
ATOM   3771  HG  SER A 255      34.350  27.910  51.520  1.00  0.00           H
ATOM   3772  C   SER A 255      34.640  30.120  49.190  1.00  0.00           C
ATOM   3773  O   SER A 255      35.830  29.910  49.290  1.00  0.00           O
ATOM   3774  N   CYS A 256      34.020  31.270  49.530  1.00  0.00           N
ATOM   3775  H   CYS A 256      33.020  31.400  49.530  1.00  0.00           H
ATOM   3776  CA  CYS A 256      34.820  32.440  49.930  1.00  0.00           C
ATOM   3777  HA  CYS A 256      35.780  32.200  50.380  1.00  0.00           H
ATOM   3778  CB  CYS A 256      35.140  33.300  48.600  1.00  0.00           C
ATOM   3779  HB1 CYS A 256      35.530  34.300  48.780  1.00  0.00           H
ATOM   3780  HB2 CYS A 256      34.260  33.380  47.970  1.00  0.00           H
ATOM   3781  SG  CYS A 256      36.550  32.570  47.640  1.00  0.00           S
ATOM   3782  HG  CYS A 256      36.030  33.020  46.490  1.00  0.00           H
ATOM   3783  C   CYS A 256      34.080  33.200  51.080  1.00  0.00           C
ATOM   3784  O   CYS A 256      33.870  34.450  51.060  1.00  0.00           O
ATOM   3785  N   SER A 257      33.540  32.400  51.960  1.00  0.00           N
ATOM   3786  H   SER A 257      34.010  31.510  51.990  1.00  0.00           H
ATOM   3787  CA  SER A 257      32.460  32.810  52.880  1.00  0.00           C
ATOM   3788  HA  SER A 257      31.760  33.320  52.220  1.00  0.00           H
ATOM   3789  CB  SER A 257      31.920  31.530  53.400  1.00  0.00           C
ATOM   3790  HB1 SER A 257      31.490  30.990  52.560  1.00  0.00           H
ATOM   3791  HB2 SER A 257      31.020  31.610  54.010  1.00  0.00           H
ATOM   3792  OG  SER A 257      32.830  30.770  54.200  1.00  0.00           O
ATOM   3793  HG  SER A 257      33.480  30.330  53.660  1.00  0.00           H
ATOM   3794  C   SER A 257      32.840  33.660  54.050  1.00  0.00           C
ATOM   3795  O   SER A 257      31.970  34.260  54.620  1.00  0.00           O
ATOM   3796  N   GLU A 258      34.140  33.730  54.350  1.00  0.00           N
ATOM   3797  H   GLU A 258      34.760  33.220  53.740  1.00  0.00           H
ATOM   3798  CA  GLU A 258      34.690  34.630  55.340  1.00  0.00           C
ATOM   3799  HA  GLU A 258      33.890  34.800  56.060  1.00  0.00           H
ATOM   3800  CB  GLU A 258      35.770  33.970  56.170  1.00  0.00           C
ATOM   3801  HB1 GLU A 258      36.160  34.600  56.960  1.00  0.00           H
ATOM   3802  HB2 GLU A 258      36.590  33.680  55.520  1.00  0.00           H
ATOM   3803  CG  GLU A 258      35.300  32.700  56.880  1.00  0.00           C
ATOM   3804  HG1 GLU A 258      36.140  32.230  57.390  1.00  0.00           H
ATOM   3805  HG2 GLU A 258      35.120  32.030  56.030  1.00  0.00           H
ATOM   3806  CD  GLU A 258      34.130  32.830  57.900  1.00  0.00           C
ATOM   3807  OE1 GLU A 258      34.110  33.880  58.580  1.00  0.00           O
ATOM   3808  OE2 GLU A 258      33.300  31.970  58.150  1.00  0.00           O
ATOM   3809  C   GLU A 258      35.060  35.980  54.680  1.00  0.00           C
ATOM   3810  O   GLU A 258      34.730  37.020  55.230  1.00  0.00           O
ATOM   3811  N   LEU A 259      35.770  35.990  53.550  1.00  0.00           N
ATOM   3812  H   LEU A 259      35.980  35.120  53.080  1.00  0.00           H
ATOM   3813  CA  LEU A 259      36.280  37.200  52.950  1.00  0.00           C
ATOM   3814  HA  LEU A 259      36.750  37.800  53.730  1.00  0.00           H
ATOM   3815  CB  LEU A 259      37.370  36.810  51.910  1.00  0.00           C
ATOM   3816  HB1 LEU A 259      37.840  37.720  51.560  1.00  0.00           H
ATOM   3817  HB2 LEU A 259      36.860  36.170  51.190  1.00  0.00           H
ATOM   3818  CG  LEU A 259      38.520  36.030  52.620  1.00  0.00           C
ATOM   3819  HG  LEU A 259      38.090  35.100  53.000  1.00  0.00           H
ATOM   3820  CD1 LEU A 259      39.600  35.620  51.620  1.00  0.00           C
ATOM   3821 1HD1 LEU A 259      40.370  35.120  52.200  1.00  0.00           H
ATOM   3822 2HD1 LEU A 259      39.120  34.910  50.960  1.00  0.00           H
ATOM   3823 3HD1 LEU A 259      39.980  36.530  51.150  1.00  0.00           H
ATOM   3824  CD2 LEU A 259      39.260  36.720  53.790  1.00  0.00           C
ATOM   3825 1HD2 LEU A 259      39.980  37.390  53.350  1.00  0.00           H
ATOM   3826 2HD2 LEU A 259      38.640  37.350  54.430  1.00  0.00           H
ATOM   3827 3HD2 LEU A 259      39.850  35.960  54.310  1.00  0.00           H
ATOM   3828  C   LEU A 259      35.160  38.090  52.420  1.00  0.00           C
ATOM   3829  O   LEU A 259      35.320  39.320  52.190  1.00  0.00           O
ATOM   3830  N   GLU A 260      34.050  37.430  52.120  1.00  0.00           N
ATOM   3831  H   GLU A 260      34.130  36.430  52.280  1.00  0.00           H
ATOM   3832  CA  GLU A 260      32.780  38.020  51.730  1.00  0.00           C
ATOM   3833  HA  GLU A 260      32.920  38.480  50.750  1.00  0.00           H
ATOM   3834  CB  GLU A 260      31.790  36.820  51.630  1.00  0.00           C
ATOM   3835  HB1 GLU A 260      32.000  36.020  52.340  1.00  0.00           H
ATOM   3836  HB2 GLU A 260      31.920  36.400  50.630  1.00  0.00           H
ATOM   3837  CG  GLU A 260      30.390  37.240  51.880  1.00  0.00           C
ATOM   3838  HG1 GLU A 260      30.200  38.050  51.170  1.00  0.00           H
ATOM   3839  HG2 GLU A 260      30.200  37.540  52.910  1.00  0.00           H
ATOM   3840  CD  GLU A 260      29.490  36.000  51.630  1.00  0.00           C
ATOM   3841  OE1 GLU A 260      29.450  35.390  50.540  1.00  0.00           O
ATOM   3842  OE2 GLU A 260      28.660  35.650  52.430  1.00  0.00           O
ATOM   3843  C   GLU A 260      32.300  39.110  52.720  1.00  0.00           C
ATOM   3844  O   GLU A 260      31.730  40.120  52.320  1.00  0.00           O
ATOM   3845  N   LYS A 261      32.660  38.880  53.970  1.00  0.00           N
ATOM   3846  H   LYS A 261      33.250  38.110  54.220  1.00  0.00           H
ATOM   3847  CA  LYS A 261      32.240  39.800  55.050  1.00  0.00           C
ATOM   3848  HA  LYS A 261      31.210  40.050  54.800  1.00  0.00           H
ATOM   3849  CB  LYS A 261      32.400  39.150  56.440  1.00  0.00           C
ATOM   3850  HB1 LYS A 261      32.100  39.950  57.120  1.00  0.00           H
ATOM   3851  HB2 LYS A 261      33.470  38.970  56.590  1.00  0.00           H
ATOM   3852  CG  LYS A 261      31.590  37.880  56.550  1.00  0.00           C
ATOM   3853  HG1 LYS A 261      31.740  37.320  55.630  1.00  0.00           H
ATOM   3854  HG2 LYS A 261      30.550  38.190  56.630  1.00  0.00           H
ATOM   3855  CD  LYS A 261      31.890  36.910  57.680  1.00  0.00           C
ATOM   3856  HD1 LYS A 261      31.660  37.390  58.630  1.00  0.00           H
ATOM   3857  HD2 LYS A 261      32.950  36.630  57.720  1.00  0.00           H
ATOM   3858  CE  LYS A 261      30.960  35.690  57.630  1.00  0.00           C
ATOM   3859  HE1 LYS A 261      31.090  35.380  56.590  1.00  0.00           H
ATOM   3860  HE2 LYS A 261      29.960  36.060  57.820  1.00  0.00           H
ATOM   3861  NZ  LYS A 261      31.410  34.720  58.610  1.00  0.00           N
ATOM   3862  HZ1 LYS A 261      30.930  33.860  58.380  1.00  0.00           H
ATOM   3863  HZ2 LYS A 261      32.380  34.450  58.490  1.00  0.00           H
ATOM   3864  HZ3 LYS A 261      31.320  35.010  59.570  1.00  0.00           H
ATOM   3865  C   LYS A 261      32.980  41.230  54.970  1.00  0.00           C
ATOM   3866  O   LYS A 261      32.490  42.250  55.440  1.00  0.00           O
ATOM   3867  N   ALA A 262      34.030  41.310  54.150  1.00  0.00           N
ATOM   3868  H   ALA A 262      34.450  40.440  53.860  1.00  0.00           H
ATOM   3869  CA  ALA A 262      34.660  42.570  53.620  1.00  0.00           C
ATOM   3870  HA  ALA A 262      34.070  43.350  54.100  1.00  0.00           H
ATOM   3871  CB  ALA A 262      36.150  42.710  54.030  1.00  0.00           C
ATOM   3872  HB1 ALA A 262      36.740  41.930  53.540  1.00  0.00           H
ATOM   3873  HB2 ALA A 262      36.450  43.750  53.860  1.00  0.00           H
ATOM   3874  HB3 ALA A 262      36.280  42.530  55.090  1.00  0.00           H
ATOM   3875  C   ALA A 262      34.600  42.810  52.140  1.00  0.00           C
ATOM   3876  O   ALA A 262      35.270  43.680  51.560  1.00  0.00           O
ATOM   3877  N   GLY A 263      33.680  42.070  51.490  1.00  0.00           N
ATOM   3878  H   GLY A 263      33.040  41.550  52.070  1.00  0.00           H
ATOM   3879  CA  GLY A 263      33.380  42.150  50.100  1.00  0.00           C
ATOM   3880  HA1 GLY A 263      33.190  43.150  49.710  1.00  0.00           H
ATOM   3881  HA2 GLY A 263      32.430  41.680  49.880  1.00  0.00           H
ATOM   3882  C   GLY A 263      34.440  41.650  49.200  1.00  0.00           C
ATOM   3883  O   GLY A 263      34.290  41.860  48.000  1.00  0.00           O
ATOM   3884  N   ALA A 264      35.460  40.950  49.700  1.00  0.00           N
ATOM   3885  H   ALA A 264      35.470  40.730  50.680  1.00  0.00           H
ATOM   3886  CA  ALA A 264      36.640  40.430  48.930  1.00  0.00           C
ATOM   3887  HA  ALA A 264      36.900  41.230  48.230  1.00  0.00           H
ATOM   3888  CB  ALA A 264      37.780  40.410  49.930  1.00  0.00           C
ATOM   3889  HB1 ALA A 264      38.690  39.960  49.540  1.00  0.00           H
ATOM   3890  HB2 ALA A 264      37.940  41.380  50.390  1.00  0.00           H
ATOM   3891  HB3 ALA A 264      37.600  39.720  50.760  1.00  0.00           H
ATOM   3892  C   ALA A 264      36.280  39.180  48.080  1.00  0.00           C
ATOM   3893  O   ALA A 264      35.500  38.360  48.440  1.00  0.00           O
ATOM   3894  N   GLY A 265      36.840  39.160  46.900  1.00  0.00           N
ATOM   3895  H   GLY A 265      37.410  39.970  46.690  1.00  0.00           H
ATOM   3896  CA  GLY A 265      36.680  38.050  45.860  1.00  0.00           C
ATOM   3897  HA1 GLY A 265      36.800  37.120  46.400  1.00  0.00           H
ATOM   3898  HA2 GLY A 265      37.360  38.190  45.010  1.00  0.00           H
ATOM   3899  C   GLY A 265      35.280  38.140  45.280  1.00  0.00           C
ATOM   3900  O   GLY A 265      34.810  39.230  44.940  1.00  0.00           O
ATOM   3901  N   LEU A 266      34.610  37.100  44.990  1.00  0.00           N
ATOM   3902  H   LEU A 266      33.800  37.390  44.460  1.00  0.00           H
ATOM   3903  CA  LEU A 266      34.910  35.700  45.370  1.00  0.00           C
ATOM   3904  HA  LEU A 266      35.000  35.530  46.440  1.00  0.00           H
ATOM   3905  CB  LEU A 266      33.630  34.870  45.100  1.00  0.00           C
ATOM   3906  HB1 LEU A 266      32.870  35.280  45.770  1.00  0.00           H
ATOM   3907  HB2 LEU A 266      33.880  33.890  45.510  1.00  0.00           H
ATOM   3908  CG  LEU A 266      33.270  34.710  43.580  1.00  0.00           C
ATOM   3909  HG  LEU A 266      33.910  35.360  42.980  1.00  0.00           H
ATOM   3910  CD1 LEU A 266      33.420  33.340  42.900  1.00  0.00           C
ATOM   3911 1HD1 LEU A 266      33.070  33.470  41.880  1.00  0.00           H
ATOM   3912 2HD1 LEU A 266      34.470  33.070  42.800  1.00  0.00           H
ATOM   3913 3HD1 LEU A 266      32.840  32.560  43.400  1.00  0.00           H
ATOM   3914  CD2 LEU A 266      31.760  35.070  43.520  1.00  0.00           C
ATOM   3915 1HD2 LEU A 266      31.560  35.000  42.450  1.00  0.00           H
ATOM   3916 2HD2 LEU A 266      31.140  34.340  44.050  1.00  0.00           H
ATOM   3917 3HD2 LEU A 266      31.650  36.110  43.840  1.00  0.00           H
ATOM   3918  C   LEU A 266      36.110  35.070  44.660  1.00  0.00           C
ATOM   3919  O   LEU A 266      36.690  34.200  45.250  1.00  0.00           O
ATOM   3920  N   SER A 267      36.490  35.540  43.520  1.00  0.00           N
ATOM   3921  H   SER A 267      35.990  36.340  43.180  1.00  0.00           H
ATOM   3922  CA  SER A 267      37.480  34.900  42.630  1.00  0.00           C
ATOM   3923  HA  SER A 267      37.880  34.040  43.170  1.00  0.00           H
ATOM   3924  CB  SER A 267      36.590  34.290  41.490  1.00  0.00           C
ATOM   3925  HB1 SER A 267      36.910  34.630  40.500  1.00  0.00           H
ATOM   3926  HB2 SER A 267      35.510  34.460  41.470  1.00  0.00           H
ATOM   3927  OG  SER A 267      36.930  32.860  41.550  1.00  0.00           O
ATOM   3928  HG  SER A 267      36.620  32.570  42.410  1.00  0.00           H
ATOM   3929  C   SER A 267      38.640  35.750  42.130  1.00  0.00           C
ATOM   3930  O   SER A 267      39.760  35.560  42.570  1.00  0.00           O
ATOM   3931  N   SER A 268      38.360  36.870  41.360  1.00  0.00           N
ATOM   3932  H   SER A 268      37.450  37.290  41.500  1.00  0.00           H
ATOM   3933  CA  SER A 268      39.420  37.710  40.730  1.00  0.00           C
ATOM   3934  HA  SER A 268      40.150  36.990  40.340  1.00  0.00           H
ATOM   3935  CB  SER A 268      38.830  38.550  39.590  1.00  0.00           C
ATOM   3936  HB1 SER A 268      38.270  37.920  38.900  1.00  0.00           H
ATOM   3937  HB2 SER A 268      39.670  38.950  39.020  1.00  0.00           H
ATOM   3938  OG  SER A 268      37.890  39.480  40.180  1.00  0.00           O
ATOM   3939  HG  SER A 268      37.050  39.050  40.010  1.00  0.00           H
ATOM   3940  C   SER A 268      40.270  38.620  41.630  1.00  0.00           C
ATOM   3941  O   SER A 268      41.000  39.480  41.200  1.00  0.00           O
ATOM   3942  N   LEU A 269      40.190  38.460  42.920  1.00  0.00           N
ATOM   3943  H   LEU A 269      39.600  37.730  43.300  1.00  0.00           H
ATOM   3944  CA  LEU A 269      40.880  39.360  43.900  1.00  0.00           C
ATOM   3945  HA  LEU A 269      41.290  40.150  43.270  1.00  0.00           H
ATOM   3946  CB  LEU A 269      39.900  40.060  44.850  1.00  0.00           C
ATOM   3947  HB1 LEU A 269      39.370  39.270  45.390  1.00  0.00           H
ATOM   3948  HB2 LEU A 269      39.200  40.640  44.240  1.00  0.00           H
ATOM   3949  CG  LEU A 269      40.510  41.040  45.870  1.00  0.00           C
ATOM   3950  HG  LEU A 269      41.160  40.580  46.620  1.00  0.00           H
ATOM   3951  CD1 LEU A 269      41.230  42.190  45.220  1.00  0.00           C
ATOM   3952 1HD1 LEU A 269      41.680  42.860  45.950  1.00  0.00           H
ATOM   3953 2HD1 LEU A 269      42.030  41.850  44.570  1.00  0.00           H
ATOM   3954 3HD1 LEU A 269      40.470  42.740  44.660  1.00  0.00           H
ATOM   3955  CD2 LEU A 269      39.380  41.600  46.670  1.00  0.00           C
ATOM   3956 1HD2 LEU A 269      39.860  42.330  47.320  1.00  0.00           H
ATOM   3957 2HD2 LEU A 269      38.550  41.910  46.040  1.00  0.00           H
ATOM   3958 3HD2 LEU A 269      39.070  40.780  47.320  1.00  0.00           H
ATOM   3959  C   LEU A 269      42.090  38.690  44.700  1.00  0.00           C
ATOM   3960  O   LEU A 269      43.050  39.340  45.130  1.00  0.00           O
ATOM   3961  N   CYS A 270      41.890  37.370  45.070  1.00  0.00           N
ATOM   3962  H   CYS A 270      41.080  36.920  44.660  1.00  0.00           H
ATOM   3963  CA  CYS A 270      42.810  36.640  45.940  1.00  0.00           C
ATOM   3964  HA  CYS A 270      43.060  37.180  46.860  1.00  0.00           H
ATOM   3965  CB  CYS A 270      42.070  35.320  46.430  1.00  0.00           C
ATOM   3966  HB1 CYS A 270      42.610  34.730  47.170  1.00  0.00           H
ATOM   3967  HB2 CYS A 270      41.870  34.720  45.540  1.00  0.00           H
ATOM   3968  SG  CYS A 270      40.430  35.770  47.030  1.00  0.00           S
ATOM   3969  HG  CYS A 270      40.820  36.620  47.980  1.00  0.00           H
ATOM   3970  C   CYS A 270      44.240  36.390  45.400  1.00  0.00           C
ATOM   3971  O   CYS A 270      44.960  35.680  46.020  1.00  0.00           O
ATOM   3972  N   LEU A 271      44.450  36.820  44.160  1.00  0.00           N
ATOM   3973  H   LEU A 271      43.630  37.310  43.820  1.00  0.00           H
ATOM   3974  CA  LEU A 271      45.550  36.540  43.210  1.00  0.00           C
ATOM   3975  HA  LEU A 271      46.430  36.380  43.830  1.00  0.00           H
ATOM   3976  CB  LEU A 271      45.270  35.180  42.510  1.00  0.00           C
ATOM   3977  HB1 LEU A 271      44.760  34.620  43.290  1.00  0.00           H
ATOM   3978  HB2 LEU A 271      46.170  34.740  42.090  1.00  0.00           H
ATOM   3979  CG  LEU A 271      44.280  35.200  41.350  1.00  0.00           C
ATOM   3980  HG  LEU A 271      44.700  35.810  40.560  1.00  0.00           H
ATOM   3981  CD1 LEU A 271      44.060  33.800  40.790  1.00  0.00           C
ATOM   3982 1HD1 LEU A 271      43.560  33.890  39.820  1.00  0.00           H
ATOM   3983 2HD1 LEU A 271      45.050  33.380  40.620  1.00  0.00           H
ATOM   3984 3HD1 LEU A 271      43.390  33.200  41.410  1.00  0.00           H
ATOM   3985  CD2 LEU A 271      42.930  35.870  41.630  1.00  0.00           C
ATOM   3986 1HD2 LEU A 271      42.280  35.860  40.760  1.00  0.00           H
ATOM   3987 2HD2 LEU A 271      42.350  35.370  42.410  1.00  0.00           H
ATOM   3988 3HD2 LEU A 271      43.040  36.940  41.780  1.00  0.00           H
ATOM   3989  C   LEU A 271      45.760  37.760  42.220  1.00  0.00           C
ATOM   3990  O   LEU A 271      44.900  38.600  42.030  1.00  0.00           O
ATOM   3991  N   VAL A 272      46.830  37.780  41.410  1.00  0.00           N
ATOM   3992  H   VAL A 272      47.640  37.220  41.620  1.00  0.00           H
ATOM   3993  CA  VAL A 272      46.840  38.280  40.020  1.00  0.00           C
ATOM   3994  HA  VAL A 272      45.840  38.480  39.650  1.00  0.00           H
ATOM   3995  CB  VAL A 272      47.710  39.560  39.980  1.00  0.00           C
ATOM   3996  HB  VAL A 272      48.600  39.430  40.590  1.00  0.00           H
ATOM   3997  CG1 VAL A 272      47.950  40.140  38.560  1.00  0.00           C
ATOM   3998 1HG1 VAL A 272      48.760  40.860  38.590  1.00  0.00           H
ATOM   3999 2HG1 VAL A 272      48.090  39.350  37.820  1.00  0.00           H
ATOM   4000 3HG1 VAL A 272      47.030  40.560  38.160  1.00  0.00           H
ATOM   4001  CG2 VAL A 272      47.020  40.710  40.740  1.00  0.00           C
ATOM   4002 1HG2 VAL A 272      47.650  41.600  40.690  1.00  0.00           H
ATOM   4003 2HG2 VAL A 272      46.000  40.850  40.380  1.00  0.00           H
ATOM   4004 3HG2 VAL A 272      46.920  40.360  41.770  1.00  0.00           H
ATOM   4005  C   VAL A 272      47.430  37.170  39.170  1.00  0.00           C
ATOM   4006  O   VAL A 272      48.460  36.590  39.550  1.00  0.00           O
ATOM   4007  N   LEU A 273      46.920  36.970  37.990  1.00  0.00           N
ATOM   4008  H   LEU A 273      46.140  37.570  37.770  1.00  0.00           H
ATOM   4009  CA  LEU A 273      47.310  35.980  36.970  1.00  0.00           C
ATOM   4010  HA  LEU A 273      47.710  35.110  37.470  1.00  0.00           H
ATOM   4011  CB  LEU A 273      46.030  35.450  36.290  1.00  0.00           C
ATOM   4012  HB1 LEU A 273      46.370  34.960  35.370  1.00  0.00           H
ATOM   4013  HB2 LEU A 273      45.540  36.270  35.770  1.00  0.00           H
ATOM   4014  CG  LEU A 273      45.030  34.580  37.090  1.00  0.00           C
ATOM   4015  HG  LEU A 273      44.830  35.090  38.030  1.00  0.00           H
ATOM   4016  CD1 LEU A 273      43.700  34.210  36.330  1.00  0.00           C
ATOM   4017 1HD1 LEU A 273      43.080  35.040  36.010  1.00  0.00           H
ATOM   4018 2HD1 LEU A 273      43.930  33.700  35.400  1.00  0.00           H
ATOM   4019 3HD1 LEU A 273      43.190  33.530  37.030  1.00  0.00           H
ATOM   4020  CD2 LEU A 273      45.750  33.280  37.410  1.00  0.00           C
ATOM   4021 1HD2 LEU A 273      46.540  33.570  38.100  1.00  0.00           H
ATOM   4022 2HD2 LEU A 273      45.120  32.560  37.930  1.00  0.00           H
ATOM   4023 3HD2 LEU A 273      46.090  32.780  36.500  1.00  0.00           H
ATOM   4024  C   LEU A 273      48.290  36.490  35.930  1.00  0.00           C
ATOM   4025  O   LEU A 273      48.210  37.670  35.530  1.00  0.00           O
ATOM   4026  N   SER A 274      49.120  35.640  35.380  1.00  0.00           N
ATOM   4027  H   SER A 274      49.190  34.700  35.740  1.00  0.00           H
ATOM   4028  CA  SER A 274      50.090  36.010  34.290  1.00  0.00           C
ATOM   4029  HA  SER A 274      49.800  36.960  33.840  1.00  0.00           H
ATOM   4030  CB  SER A 274      51.450  36.330  34.880  1.00  0.00           C
ATOM   4031  HB1 SER A 274      51.770  35.520  35.540  1.00  0.00           H
ATOM   4032  HB2 SER A 274      51.300  37.150  35.590  1.00  0.00           H
ATOM   4033  OG  SER A 274      52.410  36.620  33.940  1.00  0.00           O
ATOM   4034  HG  SER A 274      53.230  36.580  34.420  1.00  0.00           H
ATOM   4035  C   SER A 274      50.240  34.910  33.300  1.00  0.00           C
ATOM   4036  O   SER A 274      50.030  33.700  33.500  1.00  0.00           O
ATOM   4037  N   THR A 275      50.700  35.280  32.150  1.00  0.00           N
ATOM   4038  H   THR A 275      50.960  36.250  32.010  1.00  0.00           H
ATOM   4039  CA  THR A 275      51.110  34.250  31.130  1.00  0.00           C
ATOM   4040  HA  THR A 275      50.970  33.230  31.480  1.00  0.00           H
ATOM   4041  CB  THR A 275      50.200  34.350  29.860  1.00  0.00           C
ATOM   4042  HB  THR A 275      50.290  35.340  29.420  1.00  0.00           H
ATOM   4043  CG2 THR A 275      50.790  33.280  28.860  1.00  0.00           C
ATOM   4044 1HG2 THR A 275      50.230  33.370  27.930  1.00  0.00           H
ATOM   4045 2HG2 THR A 275      51.840  33.410  28.590  1.00  0.00           H
ATOM   4046 3HG2 THR A 275      50.660  32.210  29.040  1.00  0.00           H
ATOM   4047  OG1 THR A 275      48.920  33.890  30.000  1.00  0.00           O
ATOM   4048  HG1 THR A 275      48.380  34.550  30.440  1.00  0.00           H
ATOM   4049  C   THR A 275      52.590  34.580  30.790  1.00  0.00           C
ATOM   4050  O   THR A 275      53.000  35.720  30.610  1.00  0.00           O
ATOM   4051  N   ARG A 276      53.350  33.450  30.700  1.00  0.00           N
ATOM   4052  H   ARG A 276      52.820  32.590  30.680  1.00  0.00           H
ATOM   4053  CA  ARG A 276      54.830  33.400  30.450  1.00  0.00           C
ATOM   4054  HA  ARG A 276      55.200  34.220  29.830  1.00  0.00           H
ATOM   4055  CB  ARG A 276      55.670  33.400  31.750  1.00  0.00           C
ATOM   4056  HB1 ARG A 276      56.700  33.490  31.410  1.00  0.00           H
ATOM   4057  HB2 ARG A 276      55.500  32.440  32.240  1.00  0.00           H
ATOM   4058  CG  ARG A 276      55.400  34.590  32.680  1.00  0.00           C
ATOM   4059  HG1 ARG A 276      55.920  34.450  33.630  1.00  0.00           H
ATOM   4060  HG2 ARG A 276      54.370  34.520  33.040  1.00  0.00           H
ATOM   4061  CD  ARG A 276      55.710  36.050  32.150  1.00  0.00           C
ATOM   4062  HD1 ARG A 276      55.440  36.820  32.870  1.00  0.00           H
ATOM   4063  HD2 ARG A 276      55.110  36.370  31.300  1.00  0.00           H
ATOM   4064  NE  ARG A 276      57.120  36.250  31.940  1.00  0.00           N
ATOM   4065  HE  ARG A 276      57.800  35.580  32.300  1.00  0.00           H
ATOM   4066  CZ  ARG A 276      57.600  37.150  31.170  1.00  0.00           C
ATOM   4067  NH1 ARG A 276      58.880  37.300  31.110  1.00  0.00           N
ATOM   4068 1HH1 ARG A 276      59.420  36.700  31.710  1.00  0.00           H
ATOM   4069 2HH1 ARG A 276      59.340  38.040  30.590  1.00  0.00           H
ATOM   4070  NH2 ARG A 276      56.880  37.910  30.350  1.00  0.00           N
ATOM   4071 1HH2 ARG A 276      55.960  37.570  30.100  1.00  0.00           H
ATOM   4072 2HH2 ARG A 276      57.410  38.440  29.670  1.00  0.00           H
ATOM   4073  C   ARG A 276      55.090  32.020  29.810  1.00  0.00           C
ATOM   4074  OC1 ARG A 276      55.740  31.970  28.750  1.00  0.00           O
ATOM   4075  OC2 ARG A 276      54.510  31.020  30.260  1.00  0.00           O
ATOM   4076  H01 UNK B 277      40.080  48.070  46.540  1.00  0.00            
ATOM   4077  H06 UNK B 277      34.390  45.020  47.740  1.00  0.00            
ATOM   4078  H04 UNK B 277      34.090  44.480  46.250  1.00  0.00            
ATOM   4079  H03 UNK B 277      39.110  46.690  46.270  1.00  0.00            
ATOM   4080  H05 UNK B 277      34.600  43.370  47.320  1.00  0.00            
ATOM   4081  H02 UNK B 277      40.670  46.630  46.900  1.00  0.00            
ATOM   4082  O   UNK B 277      38.830  49.010  49.820  1.00  0.00            
ATOM   4083  O1  UNK B 277      40.880  48.510  49.200  1.00  0.00            
ATOM   4084  N   UNK B 277      39.780  47.150  46.900  1.00  0.00            
ATOM   4085  N1  UNK B 277      36.930  45.020  47.480  1.00  0.00            
ATOM   4086  N2  UNK B 277      36.450  43.860  45.450  1.00  0.00            
ATOM   4087  N3  UNK B 277      34.730  44.350  47.040  1.00  0.00            
ATOM   4088  C   UNK B 277      39.200  45.780  49.020  1.00  0.00            
ATOM   4089  C1  UNK B 277      37.930  45.330  49.730  1.00  0.00            
ATOM   4090  C2  UNK B 277      39.170  47.200  48.310  1.00  0.00            
ATOM   4091  C3  UNK B 277      36.620  45.280  48.930  1.00  0.00            
ATOM   4092  C4  UNK B 277      39.690  48.290  49.270  1.00  0.00            
ATOM   4093  C5  UNK B 277      36.120  44.530  46.570  1.00  0.00            
ATOM   4094  C6  UNK B 277      35.700  43.000  44.510  1.00  0.00            
ATOM   4095  C7  UNK B 277      37.750  44.150  44.850  1.00  0.00            
ATOM   4096  H   UNK B 277      39.470  45.090  48.210  1.00  0.00            
ATOM   4097  H1  UNK B 277      40.040  45.730  49.720  1.00  0.00            
ATOM   4098  H2  UNK B 277      38.160  44.310  50.050  1.00  0.00            
ATOM   4099  H3  UNK B 277      37.650  45.800  50.680  1.00  0.00            
ATOM   4100  H4  UNK B 277      38.130  47.530  48.220  1.00  0.00            
ATOM   4101  H5  UNK B 277      36.050  44.420  49.300  1.00  0.00            
ATOM   4102  H6  UNK B 277      35.960  46.160  49.020  1.00  0.00            
ATOM   4103  H7  UNK B 277      34.920  43.610  44.030  1.00  0.00            
ATOM   4104  H8  UNK B 277      35.170  42.190  45.020  1.00  0.00            
ATOM   4105  H9  UNK B 277      36.340  42.510  43.760  1.00  0.00            
ATOM   4106  H10 UNK B 277      37.850  45.110  44.330  1.00  0.00            
ATOM   4107  H11 UNK B 277      38.190  43.340  44.260  1.00  0.00            
ATOM   4108  H12 UNK B 277      38.580  44.350  45.540  1.00  0.00            
END
