# Supplementary material for: A multicentric consortium study demonstrates that dimethylarginine dimethylaminohydrolase 2 is not a dimethylarginine dimethylaminohydrolase
Source: Nat Commun. 2023 Jun 9;14:3392. doi: 10.1038/s41467-023-38467-9 (PMC10256801; doi:10.1038/s41467-023-38467-9)
Supplement: Supplementary file 9 — Source Data [file 41467_2023_38467_MOESM9_ESM.zip › Source Data/File 18.2_DDAH2-ModelA-MDS-poseC-final-1.pdb]

CRYST1   80.192   80.192   80.192  90.00  90.00  90.00 P 1           1
ATOM      1  N   GLY A   1      47.488  40.675  20.360  1.00  0.00           N
ATOM      2  H1  GLY A   1      48.117  40.763  19.569  1.00  0.00           H
ATOM      3  H2  GLY A   1      46.791  41.411  20.400  1.00  0.00           H
ATOM      4  H3  GLY A   1      48.036  40.679  21.209  1.00  0.00           H
ATOM      5  CA  GLY A   1      46.808  39.337  20.339  1.00  0.00           C
ATOM      6  HA1 GLY A   1      47.560  38.556  20.331  1.00  0.00           H
ATOM      7  HA2 GLY A   1      46.190  39.279  19.437  1.00  0.00           H
ATOM      8  C   GLY A   1      45.911  39.143  21.500  1.00  0.00           C
ATOM      9  O   GLY A   1      45.216  40.053  21.916  1.00  0.00           O
ATOM     10  N   LEU A   2      45.956  37.962  22.118  1.00  0.00           N
ATOM     11  H   LEU A   2      46.658  37.299  21.819  1.00  0.00           H
ATOM     12  CA  LEU A   2      44.954  37.545  23.127  1.00  0.00           C
ATOM     13  HA  LEU A   2      44.315  38.393  23.394  1.00  0.00           H
ATOM     14  CB  LEU A   2      44.076  36.351  22.610  1.00  0.00           C
ATOM     15  HB1 LEU A   2      43.175  36.263  23.225  1.00  0.00           H
ATOM     16  HB2 LEU A   2      44.543  35.365  22.634  1.00  0.00           H
ATOM     17  CG  LEU A   2      43.553  36.495  21.214  1.00  0.00           C
ATOM     18  HG  LEU A   2      44.357  36.692  20.499  1.00  0.00           H
ATOM     19  CD1 LEU A   2      43.011  35.183  20.487  1.00  0.00           C
ATOM     20 1HD1 LEU A   2      43.065  35.359  19.415  1.00  0.00           H
ATOM     21 2HD1 LEU A   2      43.622  34.327  20.741  1.00  0.00           H
ATOM     22 3HD1 LEU A   2      41.976  35.061  20.809  1.00  0.00           H
ATOM     23  CD2 LEU A   2      42.519  37.604  21.113  1.00  0.00           C
ATOM     24 1HD2 LEU A   2      41.758  37.561  21.890  1.00  0.00           H
ATOM     25 2HD2 LEU A   2      43.141  38.471  21.329  1.00  0.00           H
ATOM     26 3HD2 LEU A   2      42.022  37.700  20.159  1.00  0.00           H
ATOM     27  C   LEU A   2      45.582  37.091  24.463  1.00  0.00           C
ATOM     28  O   LEU A   2      46.699  36.508  24.351  1.00  0.00           O
ATOM     29  N   GLY A   3      44.984  37.410  25.634  1.00  0.00           N
ATOM     30  H   GLY A   3      44.036  37.748  25.542  1.00  0.00           H
ATOM     31  CA  GLY A   3      45.524  36.973  26.942  1.00  0.00           C
ATOM     32  HA1 GLY A   3      45.027  37.451  27.779  1.00  0.00           H
ATOM     33  HA2 GLY A   3      46.551  37.352  27.021  1.00  0.00           H
ATOM     34  C   GLY A   3      45.479  35.469  27.167  1.00  0.00           C
ATOM     35  O   GLY A   3      44.674  34.800  26.526  1.00  0.00           O
ATOM     36  N   ARG A   4      46.369  34.979  28.014  1.00  0.00           N
ATOM     37  H   ARG A   4      47.002  35.661  28.407  1.00  0.00           H
ATOM     38  CA  ARG A   4      46.266  33.619  28.606  1.00  0.00           C
ATOM     39  HA  ARG A   4      45.255  33.203  28.548  1.00  0.00           H
ATOM     40  CB  ARG A   4      47.220  32.652  27.802  1.00  0.00           C
ATOM     41  HB1 ARG A   4      47.126  32.827  26.735  1.00  0.00           H
ATOM     42  HB2 ARG A   4      46.852  31.646  28.014  1.00  0.00           H
ATOM     43  CG  ARG A   4      48.718  32.751  28.165  1.00  0.00           C
ATOM     44  HG1 ARG A   4      48.875  32.671  29.243  1.00  0.00           H
ATOM     45  HG2 ARG A   4      49.068  33.751  27.899  1.00  0.00           H
ATOM     46  CD  ARG A   4      49.679  31.760  27.515  1.00  0.00           C
ATOM     47  HD1 ARG A   4      50.670  32.085  27.842  1.00  0.00           H
ATOM     48  HD2 ARG A   4      49.560  31.795  26.437  1.00  0.00           H
ATOM     49  NE  ARG A   4      49.518  30.407  28.086  1.00  0.00           N
ATOM     50  HE  ARG A   4      48.573  30.060  28.155  1.00  0.00           H
ATOM     51  CZ  ARG A   4      50.455  29.628  28.505  1.00  0.00           C
ATOM     52  NH1 ARG A   4      50.153  28.486  29.023  1.00  0.00           N
ATOM     53 1HH1 ARG A   4      49.177  28.233  29.020  1.00  0.00           H
ATOM     54 2HH1 ARG A   4      50.849  27.889  29.441  1.00  0.00           H
ATOM     55  NH2 ARG A   4      51.698  29.930  28.546  1.00  0.00           N
ATOM     56 1HH2 ARG A   4      51.921  30.776  28.044  1.00  0.00           H
ATOM     57 2HH2 ARG A   4      52.319  29.200  28.867  1.00  0.00           H
ATOM     58  C   ARG A   4      46.693  33.723  30.101  1.00  0.00           C
ATOM     59  O   ARG A   4      46.957  34.825  30.687  1.00  0.00           O
ATOM     60  N   CYS A   5      46.702  32.637  30.844  1.00  0.00           N
ATOM     61  H   CYS A   5      46.529  31.753  30.394  1.00  0.00           H
ATOM     62  CA  CYS A   5      47.302  32.600  32.195  1.00  0.00           C
ATOM     63  HA  CYS A   5      47.887  33.513  32.317  1.00  0.00           H
ATOM     64  CB  CYS A   5      46.169  32.585  33.253  1.00  0.00           C
ATOM     65  HB1 CYS A   5      45.530  33.477  33.327  1.00  0.00           H
ATOM     66  HB2 CYS A   5      46.675  32.404  34.206  1.00  0.00           H
ATOM     67  SG  CYS A   5      44.974  31.291  33.021  1.00  0.00           S
ATOM     68  HG  CYS A   5      45.705  30.421  32.314  1.00  0.00           H
ATOM     69  C   CYS A   5      48.065  31.304  32.482  1.00  0.00           C
ATOM     70  O   CYS A   5      47.828  30.337  31.767  1.00  0.00           O
ATOM     71  N   SER A   6      48.985  31.403  33.396  1.00  0.00           N
ATOM     72  H   SER A   6      49.107  32.334  33.756  1.00  0.00           H
ATOM     73  CA  SER A   6      49.643  30.194  33.904  1.00  0.00           C
ATOM     74  HA  SER A   6      48.890  29.425  34.033  1.00  0.00           H
ATOM     75  CB  SER A   6      50.661  29.730  32.908  1.00  0.00           C
ATOM     76  HB1 SER A   6      50.290  29.653  31.893  1.00  0.00           H
ATOM     77  HB2 SER A   6      51.010  28.736  33.180  1.00  0.00           H
ATOM     78  OG  SER A   6      51.809  30.591  32.868  1.00  0.00           O
ATOM     79  HG  SER A   6      52.566  30.053  32.636  1.00  0.00           H
ATOM     80  C   SER A   6      50.336  30.303  35.264  1.00  0.00           C
ATOM     81  O   SER A   6      50.684  29.273  35.914  1.00  0.00           O
ATOM     82  N   HIS A   7      50.482  31.462  35.874  1.00  0.00           N
ATOM     83  H   HIS A   7      50.024  32.232  35.412  1.00  0.00           H
ATOM     84  CA  HIS A   7      50.892  31.657  37.293  1.00  0.00           C
ATOM     85  HA  HIS A   7      50.932  30.696  37.807  1.00  0.00           H
ATOM     86  CB  HIS A   7      52.258  32.396  37.173  1.00  0.00           C
ATOM     87  HB1 HIS A   7      52.167  33.467  37.019  1.00  0.00           H
ATOM     88  HB2 HIS A   7      52.880  32.012  36.356  1.00  0.00           H
ATOM     89  CG  HIS A   7      53.136  32.189  38.469  1.00  0.00           C
ATOM     90  ND1 HIS A   7      52.672  31.810  39.719  1.00  0.00           N
ATOM     91  CE1 HIS A   7      53.753  31.542  40.469  1.00  0.00           C
ATOM     92  HE1 HIS A   7      53.793  30.910  41.351  1.00  0.00           H
ATOM     93  NE2 HIS A   7      54.857  31.724  39.761  1.00  0.00           N
ATOM     94  HE2 HIS A   7      55.789  31.543  40.108  1.00  0.00           H
ATOM     95  CD2 HIS A   7      54.477  32.131  38.452  1.00  0.00           C
ATOM     96  HD2 HIS A   7      55.197  32.242  37.653  1.00  0.00           H
ATOM     97  C   HIS A   7      49.934  32.465  38.093  1.00  0.00           C
ATOM     98  O   HIS A   7      49.073  33.106  37.455  1.00  0.00           O
ATOM     99  N   ALA A   8      49.999  32.380  39.431  1.00  0.00           N
ATOM    100  H   ALA A   8      50.790  31.899  39.834  1.00  0.00           H
ATOM    101  CA  ALA A   8      49.149  33.061  40.379  1.00  0.00           C
ATOM    102  HA  ALA A   8      48.623  33.885  39.910  1.00  0.00           H
ATOM    103  CB  ALA A   8      48.076  32.060  40.873  1.00  0.00           C
ATOM    104  HB1 ALA A   8      47.343  32.609  41.468  1.00  0.00           H
ATOM    105  HB2 ALA A   8      47.593  31.595  40.008  1.00  0.00           H
ATOM    106  HB3 ALA A   8      48.595  31.288  41.439  1.00  0.00           H
ATOM    107  C   ALA A   8      49.915  33.603  41.659  1.00  0.00           C
ATOM    108  O   ALA A   8      51.001  33.104  41.961  1.00  0.00           O
ATOM    109  N   LEU A   9      49.329  34.511  42.474  1.00  0.00           N
ATOM    110  H   LEU A   9      48.536  35.058  42.177  1.00  0.00           H
ATOM    111  CA  LEU A   9      49.976  35.003  43.710  1.00  0.00           C
ATOM    112  HA  LEU A   9      50.618  34.242  44.135  1.00  0.00           H
ATOM    113  CB  LEU A   9      50.829  36.287  43.498  1.00  0.00           C
ATOM    114  HB1 LEU A   9      51.070  36.689  44.484  1.00  0.00           H
ATOM    115  HB2 LEU A   9      50.179  37.077  43.130  1.00  0.00           H
ATOM    116  CG  LEU A   9      52.151  36.088  42.719  1.00  0.00           C
ATOM    117  HG  LEU A   9      51.877  35.592  41.796  1.00  0.00           H
ATOM    118  CD1 LEU A   9      52.758  37.442  42.260  1.00  0.00           C
ATOM    119 1HD1 LEU A   9      52.788  38.217  43.029  1.00  0.00           H
ATOM    120 2HD1 LEU A   9      53.789  37.392  41.891  1.00  0.00           H
ATOM    121 3HD1 LEU A   9      52.095  37.814  41.478  1.00  0.00           H
ATOM    122  CD2 LEU A   9      53.216  35.341  43.487  1.00  0.00           C
ATOM    123 1HD2 LEU A   9      54.069  35.119  42.851  1.00  0.00           H
ATOM    124 2HD2 LEU A   9      53.532  35.796  44.423  1.00  0.00           H
ATOM    125 3HD2 LEU A   9      52.879  34.344  43.795  1.00  0.00           H
ATOM    126  C   LEU A   9      48.889  35.351  44.759  1.00  0.00           C
ATOM    127  O   LEU A   9      47.848  35.962  44.453  1.00  0.00           O
ATOM    128  N   ILE A  10      49.146  34.909  46.005  1.00  0.00           N
ATOM    129  H   ILE A  10      50.026  34.476  46.213  1.00  0.00           H
ATOM    130  CA  ILE A  10      48.143  35.088  47.098  1.00  0.00           C
ATOM    131  HA  ILE A  10      47.598  36.020  46.923  1.00  0.00           H
ATOM    132  CB  ILE A  10      47.221  33.832  47.288  1.00  0.00           C
ATOM    133  HB  ILE A  10      46.543  34.112  48.101  1.00  0.00           H
ATOM    134  CG2 ILE A  10      46.256  33.687  46.060  1.00  0.00           C
ATOM    135 1HG2 ILE A  10      45.356  33.146  46.351  1.00  0.00           H
ATOM    136 2HG2 ILE A  10      45.902  34.649  45.690  1.00  0.00           H
ATOM    137 3HG2 ILE A  10      46.746  33.258  45.179  1.00  0.00           H
ATOM    138  CG1 ILE A  10      47.898  32.572  47.836  1.00  0.00           C
ATOM    139 1HG1 ILE A  10      48.279  32.651  48.856  1.00  0.00           H
ATOM    140 2HG1 ILE A  10      48.853  32.433  47.342  1.00  0.00           H
ATOM    141  CD  ILE A  10      46.984  31.354  47.722  1.00  0.00           C
ATOM    142  HD1 ILE A  10      47.640  30.489  47.860  1.00  0.00           H
ATOM    143  HD2 ILE A  10      46.099  31.326  48.360  1.00  0.00           H
ATOM    144  HD3 ILE A  10      46.603  31.197  46.719  1.00  0.00           H
ATOM    145  C   ILE A  10      48.816  35.408  48.455  1.00  0.00           C
ATOM    146  O   ILE A  10      49.781  34.721  48.773  1.00  0.00           O
ATOM    147  N   ARG A  11      48.330  36.412  49.229  1.00  0.00           N
ATOM    148  H   ARG A  11      47.378  36.681  49.019  1.00  0.00           H
ATOM    149  CA  ARG A  11      48.845  36.628  50.565  1.00  0.00           C
ATOM    150  HA  ARG A  11      49.870  36.287  50.662  1.00  0.00           H
ATOM    151  CB  ARG A  11      48.894  38.135  50.932  1.00  0.00           C
ATOM    152  HB1 ARG A  11      48.673  38.268  51.986  1.00  0.00           H
ATOM    153  HB2 ARG A  11      48.086  38.604  50.359  1.00  0.00           H
ATOM    154  CG  ARG A  11      50.215  38.851  50.608  1.00  0.00           C
ATOM    155  HG1 ARG A  11      50.531  38.648  49.581  1.00  0.00           H
ATOM    156  HG2 ARG A  11      50.942  38.477  51.330  1.00  0.00           H
ATOM    157  CD  ARG A  11      50.149  40.448  50.942  1.00  0.00           C
ATOM    158  HD1 ARG A  11      49.835  40.680  51.960  1.00  0.00           H
ATOM    159  HD2 ARG A  11      49.337  40.846  50.345  1.00  0.00           H
ATOM    160  NE  ARG A  11      51.317  41.255  50.707  1.00  0.00           N
ATOM    161  HE  ARG A  11      52.150  40.709  50.529  1.00  0.00           H
ATOM    162  CZ  ARG A  11      51.537  42.540  50.651  1.00  0.00           C
ATOM    163  NH1 ARG A  11      50.572  43.398  50.437  1.00  0.00           N
ATOM    164 1HH1 ARG A  11      49.675  43.004  50.206  1.00  0.00           H
ATOM    165 2HH1 ARG A  11      50.732  44.384  50.290  1.00  0.00           H
ATOM    166  NH2 ARG A  11      52.763  42.944  50.707  1.00  0.00           N
ATOM    167 1HH2 ARG A  11      53.520  42.287  50.823  1.00  0.00           H
ATOM    168 2HH2 ARG A  11      53.021  43.925  50.659  1.00  0.00           H
ATOM    169  C   ARG A  11      47.889  35.877  51.527  1.00  0.00           C
ATOM    170  O   ARG A  11      46.694  36.151  51.519  1.00  0.00           O
ATOM    171  N   GLY A  12      48.446  35.027  52.376  1.00  0.00           N
ATOM    172  H   GLY A  12      49.448  34.900  52.315  1.00  0.00           H
ATOM    173  CA  GLY A  12      47.801  34.538  53.678  1.00  0.00           C
ATOM    174  HA1 GLY A  12      48.457  33.815  54.156  1.00  0.00           H
ATOM    175  HA2 GLY A  12      46.864  34.060  53.409  1.00  0.00           H
ATOM    176  C   GLY A  12      47.538  35.590  54.764  1.00  0.00           C
ATOM    177  O   GLY A  12      47.991  36.729  54.880  1.00  0.00           O
ATOM    178  N   VAL A  13      46.653  35.068  55.599  1.00  0.00           N
ATOM    179  H   VAL A  13      46.526  34.075  55.471  1.00  0.00           H
ATOM    180  CA  VAL A  13      45.709  35.745  56.488  1.00  0.00           C
ATOM    181  HA  VAL A  13      45.551  36.767  56.139  1.00  0.00           H
ATOM    182  CB  VAL A  13      44.434  34.924  56.531  1.00  0.00           C
ATOM    183  HB  VAL A  13      44.703  33.965  56.962  1.00  0.00           H
ATOM    184  CG1 VAL A  13      43.453  35.651  57.371  1.00  0.00           C
ATOM    185 1HG1 VAL A  13      43.850  35.765  58.374  1.00  0.00           H
ATOM    186 2HG1 VAL A  13      43.367  36.676  57.011  1.00  0.00           H
ATOM    187 3HG1 VAL A  13      42.507  35.102  57.369  1.00  0.00           H
ATOM    188  CG2 VAL A  13      43.846  34.517  55.177  1.00  0.00           C
ATOM    189 1HG2 VAL A  13      42.904  33.992  55.347  1.00  0.00           H
ATOM    190 2HG2 VAL A  13      43.600  35.342  54.498  1.00  0.00           H
ATOM    191 3HG2 VAL A  13      44.557  33.971  54.558  1.00  0.00           H
ATOM    192  C   VAL A  13      46.285  35.931  57.937  1.00  0.00           C
ATOM    193  O   VAL A  13      46.490  34.901  58.560  1.00  0.00           O
ATOM    194  N   PRO A  14      46.519  37.153  58.465  1.00  0.00           N
ATOM    195  CD  PRO A  14      46.309  38.416  57.779  1.00  0.00           C
ATOM    196  HD1 PRO A  14      45.261  38.638  57.571  1.00  0.00           H
ATOM    197  HD2 PRO A  14      46.864  38.512  56.841  1.00  0.00           H
ATOM    198  CG  PRO A  14      46.899  39.413  58.843  1.00  0.00           C
ATOM    199  HG1 PRO A  14      46.085  39.866  59.418  1.00  0.00           H
ATOM    200  HG2 PRO A  14      47.416  40.215  58.319  1.00  0.00           H
ATOM    201  CB  PRO A  14      47.816  38.596  59.725  1.00  0.00           C
ATOM    202  HB1 PRO A  14      47.967  39.063  60.700  1.00  0.00           H
ATOM    203  HB2 PRO A  14      48.785  38.471  59.244  1.00  0.00           H
ATOM    204  CA  PRO A  14      47.101  37.270  59.799  1.00  0.00           C
ATOM    205  HA  PRO A  14      47.913  36.552  59.931  1.00  0.00           H
ATOM    206  C   PRO A  14      46.097  37.178  60.999  1.00  0.00           C
ATOM    207  O   PRO A  14      44.900  37.295  60.798  1.00  0.00           O
ATOM    208  N   GLU A  15      46.611  37.016  62.208  1.00  0.00           N
ATOM    209  H   GLU A  15      47.616  36.972  62.308  1.00  0.00           H
ATOM    210  CA  GLU A  15      45.833  37.132  63.405  1.00  0.00           C
ATOM    211  HA  GLU A  15      45.004  36.430  63.306  1.00  0.00           H
ATOM    212  CB  GLU A  15      46.535  36.643  64.709  1.00  0.00           C
ATOM    213  HB1 GLU A  15      47.429  37.239  64.879  1.00  0.00           H
ATOM    214  HB2 GLU A  15      47.014  35.673  64.592  1.00  0.00           H
ATOM    215  CG  GLU A  15      45.655  36.538  65.954  1.00  0.00           C
ATOM    216  HG1 GLU A  15      44.894  35.765  65.845  1.00  0.00           H
ATOM    217  HG2 GLU A  15      45.305  37.512  66.267  1.00  0.00           H
ATOM    218  CD  GLU A  15      46.609  35.949  67.059  1.00  0.00           C
ATOM    219  OE1 GLU A  15      47.095  36.644  67.985  1.00  0.00           O
ATOM    220  OE2 GLU A  15      46.780  34.687  67.156  1.00  0.00           O
ATOM    221  C   GLU A  15      45.260  38.545  63.671  1.00  0.00           C
ATOM    222  O   GLU A  15      44.159  38.559  64.240  1.00  0.00           O
ATOM    223  N   SER A  16      45.950  39.615  63.355  1.00  0.00           N
ATOM    224  H   SER A  16      46.843  39.487  62.919  1.00  0.00           H
ATOM    225  CA  SER A  16      45.302  40.942  63.472  1.00  0.00           C
ATOM    226  HA  SER A  16      45.039  41.125  64.510  1.00  0.00           H
ATOM    227  CB  SER A  16      46.401  42.026  63.139  1.00  0.00           C
ATOM    228  HB1 SER A  16      47.087  42.000  63.987  1.00  0.00           H
ATOM    229  HB2 SER A  16      45.987  43.029  63.207  1.00  0.00           H
ATOM    230  OG  SER A  16      47.173  41.708  61.998  1.00  0.00           O
ATOM    231  HG  SER A  16      48.072  42.045  62.121  1.00  0.00           H
ATOM    232  C   SER A  16      44.065  41.117  62.603  1.00  0.00           C
ATOM    233  O   SER A  16      43.160  41.809  63.153  1.00  0.00           O
ATOM    234  N   LEU A  17      43.971  40.511  61.399  1.00  0.00           N
ATOM    235  H   LEU A  17      44.675  39.806  61.198  1.00  0.00           H
ATOM    236  CA  LEU A  17      42.764  40.595  60.579  1.00  0.00           C
ATOM    237  HA  LEU A  17      42.486  41.640  60.703  1.00  0.00           H
ATOM    238  CB  LEU A  17      43.190  40.209  59.106  1.00  0.00           C
ATOM    239  HB1 LEU A  17      43.593  39.189  59.179  1.00  0.00           H
ATOM    240  HB2 LEU A  17      43.954  40.868  58.703  1.00  0.00           H
ATOM    241  CG  LEU A  17      41.919  40.171  58.189  1.00  0.00           C
ATOM    242  HG  LEU A  17      41.224  39.456  58.625  1.00  0.00           H
ATOM    243  CD1 LEU A  17      41.356  41.538  58.122  1.00  0.00           C
ATOM    244 1HD1 LEU A  17      40.541  41.514  57.390  1.00  0.00           H
ATOM    245 2HD1 LEU A  17      40.793  41.881  58.985  1.00  0.00           H
ATOM    246 3HD1 LEU A  17      42.131  42.293  57.951  1.00  0.00           H
ATOM    247  CD2 LEU A  17      42.176  39.632  56.801  1.00  0.00           C
ATOM    248 1HD2 LEU A  17      41.312  39.378  56.195  1.00  0.00           H
ATOM    249 2HD2 LEU A  17      42.814  40.376  56.314  1.00  0.00           H
ATOM    250 3HD2 LEU A  17      42.648  38.676  57.017  1.00  0.00           H
ATOM    251  C   LEU A  17      41.657  39.750  61.224  1.00  0.00           C
ATOM    252  O   LEU A  17      40.529  40.277  61.327  1.00  0.00           O
ATOM    253  N   ALA A  18      41.921  38.542  61.764  1.00  0.00           N
ATOM    254  H   ALA A  18      42.903  38.298  61.698  1.00  0.00           H
ATOM    255  CA  ALA A  18      41.005  37.668  62.484  1.00  0.00           C
ATOM    256  HA  ALA A  18      40.138  37.517  61.840  1.00  0.00           H
ATOM    257  CB  ALA A  18      41.657  36.320  62.755  1.00  0.00           C
ATOM    258  HB1 ALA A  18      41.760  35.741  61.833  1.00  0.00           H
ATOM    259  HB2 ALA A  18      42.650  36.283  63.200  1.00  0.00           H
ATOM    260  HB3 ALA A  18      41.006  35.705  63.379  1.00  0.00           H
ATOM    261  C   ALA A  18      40.507  38.277  63.757  1.00  0.00           C
ATOM    262  O   ALA A  18      39.394  37.960  64.213  1.00  0.00           O
ATOM    263  N   SER A  19      41.321  39.124  64.364  1.00  0.00           N
ATOM    264  H   SER A  19      42.296  39.234  64.122  1.00  0.00           H
ATOM    265  CA  SER A  19      40.959  40.075  65.446  1.00  0.00           C
ATOM    266  HA  SER A  19      40.533  39.501  66.266  1.00  0.00           H
ATOM    267  CB  SER A  19      42.198  40.753  66.155  1.00  0.00           C
ATOM    268  HB1 SER A  19      41.890  41.259  67.080  1.00  0.00           H
ATOM    269  HB2 SER A  19      42.578  41.598  65.582  1.00  0.00           H
ATOM    270  OG  SER A  19      43.174  39.757  66.399  1.00  0.00           O
ATOM    271  HG  SER A  19      43.617  39.538  65.573  1.00  0.00           H
ATOM    272  C   SER A  19      39.947  41.232  65.174  1.00  0.00           C
ATOM    273  O   SER A  19      39.534  41.951  66.087  1.00  0.00           O
ATOM    274  N   GLY A  20      39.459  41.390  63.956  1.00  0.00           N
ATOM    275  H   GLY A  20      39.799  40.826  63.186  1.00  0.00           H
ATOM    276  CA  GLY A  20      38.365  42.322  63.626  1.00  0.00           C
ATOM    277  HA1 GLY A  20      37.486  42.055  64.209  1.00  0.00           H
ATOM    278  HA2 GLY A  20      37.928  42.214  62.635  1.00  0.00           H
ATOM    279  C   GLY A  20      38.830  43.804  63.827  1.00  0.00           C
ATOM    280  O   GLY A  20      39.551  44.360  63.002  1.00  0.00           O
ATOM    281  N   GLU A  21      38.345  44.370  64.969  1.00  0.00           N
ATOM    282  H   GLU A  21      37.762  43.777  65.538  1.00  0.00           H
ATOM    283  CA  GLU A  21      38.615  45.749  65.436  1.00  0.00           C
ATOM    284  HA  GLU A  21      38.189  46.394  64.658  1.00  0.00           H
ATOM    285  CB  GLU A  21      37.821  46.026  66.769  1.00  0.00           C
ATOM    286  HB1 GLU A  21      38.351  45.779  67.686  1.00  0.00           H
ATOM    287  HB2 GLU A  21      36.870  45.474  66.754  1.00  0.00           H
ATOM    288  CG  GLU A  21      37.541  47.463  66.931  1.00  0.00           C
ATOM    289  HG1 GLU A  21      36.879  47.870  66.160  1.00  0.00           H
ATOM    290  HG2 GLU A  21      38.405  48.132  66.871  1.00  0.00           H
ATOM    291  CD  GLU A  21      36.859  47.724  68.267  1.00  0.00           C
ATOM    292  OE1 GLU A  21      37.538  47.783  69.342  1.00  0.00           O
ATOM    293  OE2 GLU A  21      35.651  48.016  68.282  1.00  0.00           O
ATOM    294  C   GLU A  21      40.102  46.120  65.534  1.00  0.00           C
ATOM    295  O   GLU A  21      40.450  47.254  65.290  1.00  0.00           O
ATOM    296  N   GLY A  22      40.940  45.150  65.897  1.00  0.00           N
ATOM    297  H   GLY A  22      40.494  44.298  66.215  1.00  0.00           H
ATOM    298  CA  GLY A  22      42.416  45.371  65.888  1.00  0.00           C
ATOM    299  HA1 GLY A  22      42.845  44.605  66.522  1.00  0.00           H
ATOM    300  HA2 GLY A  22      42.671  46.237  66.493  1.00  0.00           H
ATOM    301  C   GLY A  22      43.076  45.543  64.552  1.00  0.00           C
ATOM    302  O   GLY A  22      44.142  46.150  64.595  1.00  0.00           O
ATOM    303  N   ALA A  23      42.420  45.237  63.435  1.00  0.00           N
ATOM    304  H   ALA A  23      41.497  44.822  63.493  1.00  0.00           H
ATOM    305  CA  ALA A  23      42.980  45.472  62.178  1.00  0.00           C
ATOM    306  HA  ALA A  23      44.065  45.328  62.178  1.00  0.00           H
ATOM    307  CB  ALA A  23      42.261  44.595  61.171  1.00  0.00           C
ATOM    308  HB1 ALA A  23      42.511  43.601  61.557  1.00  0.00           H
ATOM    309  HB2 ALA A  23      41.175  44.711  61.181  1.00  0.00           H
ATOM    310  HB3 ALA A  23      42.735  44.683  60.194  1.00  0.00           H
ATOM    311  C   ALA A  23      42.734  46.941  61.732  1.00  0.00           C
ATOM    312  O   ALA A  23      43.045  47.326  60.636  1.00  0.00           O
ATOM    313  N   GLY A  24      41.978  47.850  62.459  1.00  0.00           N
ATOM    314  H   GLY A  24      41.554  47.670  63.354  1.00  0.00           H
ATOM    315  CA  GLY A  24      41.994  49.284  62.079  1.00  0.00           C
ATOM    316  HA1 GLY A  24      43.051  49.543  62.051  1.00  0.00           H
ATOM    317  HA2 GLY A  24      41.547  49.855  62.885  1.00  0.00           H
ATOM    318  C   GLY A  24      41.261  49.725  60.847  1.00  0.00           C
ATOM    319  O   GLY A  24      41.653  50.661  60.070  1.00  0.00           O
ATOM    320  N   ALA A  25      40.319  48.848  60.420  1.00  0.00           N
ATOM    321  H   ALA A  25      40.008  48.141  61.075  1.00  0.00           H
ATOM    322  CA  ALA A  25      39.590  48.933  59.163  1.00  0.00           C
ATOM    323  HA  ALA A  25      39.717  49.911  58.694  1.00  0.00           H
ATOM    324  CB  ALA A  25      40.179  47.813  58.246  1.00  0.00           C
ATOM    325  HB1 ALA A  25      39.549  47.618  57.375  1.00  0.00           H
ATOM    326  HB2 ALA A  25      41.129  48.177  57.843  1.00  0.00           H
ATOM    327  HB3 ALA A  25      40.198  46.892  58.818  1.00  0.00           H
ATOM    328  C   ALA A  25      38.039  48.767  59.362  1.00  0.00           C
ATOM    329  O   ALA A  25      37.337  48.623  58.376  1.00  0.00           O
ATOM    330  N   GLY A  26      37.488  48.942  60.584  1.00  0.00           N
ATOM    331  H   GLY A  26      38.151  48.995  61.346  1.00  0.00           H
ATOM    332  CA  GLY A  26      36.003  48.761  60.811  1.00  0.00           C
ATOM    333  HA1 GLY A  26      35.418  49.368  60.116  1.00  0.00           H
ATOM    334  HA2 GLY A  26      35.794  49.129  61.812  1.00  0.00           H
ATOM    335  C   GLY A  26      35.500  47.342  60.603  1.00  0.00           C
ATOM    336  O   GLY A  26      34.306  47.167  60.318  1.00  0.00           O
ATOM    337  N   LEU A  27      36.348  46.286  60.802  1.00  0.00           N
ATOM    338  H   LEU A  27      37.267  46.532  61.132  1.00  0.00           H
ATOM    339  CA  LEU A  27      36.045  44.955  60.253  1.00  0.00           C
ATOM    340  HA  LEU A  27      35.316  45.016  59.441  1.00  0.00           H
ATOM    341  CB  LEU A  27      37.377  44.464  59.583  1.00  0.00           C
ATOM    342  HB1 LEU A  27      37.305  43.399  59.402  1.00  0.00           H
ATOM    343  HB2 LEU A  27      38.208  44.613  60.280  1.00  0.00           H
ATOM    344  CG  LEU A  27      37.889  45.063  58.303  1.00  0.00           C
ATOM    345  HG  LEU A  27      37.865  46.145  58.357  1.00  0.00           H
ATOM    346  CD1 LEU A  27      39.228  44.416  57.998  1.00  0.00           C
ATOM    347 1HD1 LEU A  27      39.663  45.061  57.239  1.00  0.00           H
ATOM    348 2HD1 LEU A  27      39.863  44.365  58.888  1.00  0.00           H
ATOM    349 3HD1 LEU A  27      39.047  43.445  57.538  1.00  0.00           H
ATOM    350  CD2 LEU A  27      36.940  44.892  57.163  1.00  0.00           C
ATOM    351 1HD2 LEU A  27      36.098  45.581  57.262  1.00  0.00           H
ATOM    352 2HD2 LEU A  27      37.334  45.243  56.204  1.00  0.00           H
ATOM    353 3HD2 LEU A  27      36.671  43.843  57.064  1.00  0.00           H
ATOM    354  C   LEU A  27      35.556  43.999  61.376  1.00  0.00           C
ATOM    355  O   LEU A  27      35.862  44.235  62.609  1.00  0.00           O
ATOM    356  N   PRO A  28      34.733  42.962  61.057  1.00  0.00           N
ATOM    357  CD  PRO A  28      34.263  42.651  59.695  1.00  0.00           C
ATOM    358  HD1 PRO A  28      35.102  42.261  59.123  1.00  0.00           H
ATOM    359  HD2 PRO A  28      33.774  43.392  59.074  1.00  0.00           H
ATOM    360  CG  PRO A  28      33.213  41.553  59.929  1.00  0.00           C
ATOM    361  HG1 PRO A  28      33.588  40.605  59.537  1.00  0.00           H
ATOM    362  HG2 PRO A  28      32.314  41.833  59.376  1.00  0.00           H
ATOM    363  CB  PRO A  28      32.965  41.485  61.429  1.00  0.00           C
ATOM    364  HB1 PRO A  28      32.695  40.495  61.804  1.00  0.00           H
ATOM    365  HB2 PRO A  28      32.185  42.206  61.668  1.00  0.00           H
ATOM    366  CA  PRO A  28      34.239  41.980  62.033  1.00  0.00           C
ATOM    367  HA  PRO A  28      34.065  42.467  62.986  1.00  0.00           H
ATOM    368  C   PRO A  28      35.329  40.860  62.368  1.00  0.00           C
ATOM    369  O   PRO A  28      36.161  40.543  61.566  1.00  0.00           O
ATOM    370  N   ALA A  29      35.216  40.263  63.559  1.00  0.00           N
ATOM    371  H   ALA A  29      34.459  40.525  64.172  1.00  0.00           H
ATOM    372  CA  ALA A  29      36.003  39.008  63.880  1.00  0.00           C
ATOM    373  HA  ALA A  29      37.067  39.198  63.738  1.00  0.00           H
ATOM    374  CB  ALA A  29      35.751  38.786  65.327  1.00  0.00           C
ATOM    375  HB1 ALA A  29      34.698  38.521  65.370  1.00  0.00           H
ATOM    376  HB2 ALA A  29      36.299  37.954  65.775  1.00  0.00           H
ATOM    377  HB3 ALA A  29      35.970  39.714  65.856  1.00  0.00           H
ATOM    378  C   ALA A  29      35.742  37.755  63.089  1.00  0.00           C
ATOM    379  O   ALA A  29      34.646  37.298  62.730  1.00  0.00           O
ATOM    380  N   LEU A  30      36.860  37.085  62.808  1.00  0.00           N
ATOM    381  H   LEU A  30      37.645  37.432  63.328  1.00  0.00           H
ATOM    382  CA  LEU A  30      36.922  35.829  61.997  1.00  0.00           C
ATOM    383  HA  LEU A  30      36.011  35.701  61.416  1.00  0.00           H
ATOM    384  CB  LEU A  30      37.928  35.961  60.855  1.00  0.00           C
ATOM    385  HB1 LEU A  30      38.011  35.054  60.250  1.00  0.00           H
ATOM    386  HB2 LEU A  30      38.918  36.032  61.307  1.00  0.00           H
ATOM    387  CG  LEU A  30      37.692  37.218  60.016  1.00  0.00           C
ATOM    388  HG  LEU A  30      37.900  38.111  60.599  1.00  0.00           H
ATOM    389  CD1 LEU A  30      38.719  37.250  58.897  1.00  0.00           C
ATOM    390 1HD1 LEU A  30      38.572  38.196  58.380  1.00  0.00           H
ATOM    391 2HD1 LEU A  30      39.701  37.258  59.379  1.00  0.00           H
ATOM    392 3HD1 LEU A  30      38.543  36.504  58.125  1.00  0.00           H
ATOM    393  CD2 LEU A  30      36.254  37.383  59.472  1.00  0.00           C
ATOM    394 1HD2 LEU A  30      35.986  36.394  59.104  1.00  0.00           H
ATOM    395 2HD2 LEU A  30      35.493  37.594  60.219  1.00  0.00           H
ATOM    396 3HD2 LEU A  30      36.257  38.077  58.627  1.00  0.00           H
ATOM    397  C   LEU A  30      37.307  34.668  62.831  1.00  0.00           C
ATOM    398  O   LEU A  30      37.694  34.808  64.009  1.00  0.00           O
ATOM    399  N   ASP A  31      37.214  33.498  62.228  1.00  0.00           N
ATOM    400  H   ASP A  31      36.741  33.392  61.336  1.00  0.00           H
ATOM    401  CA  ASP A  31      37.816  32.239  62.702  1.00  0.00           C
ATOM    402  HA  ASP A  31      38.050  32.255  63.762  1.00  0.00           H
ATOM    403  CB  ASP A  31      36.772  31.162  62.482  1.00  0.00           C
ATOM    404  HB1 ASP A  31      36.382  31.169  61.463  1.00  0.00           H
ATOM    405  HB2 ASP A  31      35.897  31.479  63.050  1.00  0.00           H
ATOM    406  CG  ASP A  31      37.223  29.763  62.951  1.00  0.00           C
ATOM    407  OD1 ASP A  31      36.261  29.078  63.402  1.00  0.00           O
ATOM    408  OD2 ASP A  31      38.326  29.318  62.676  1.00  0.00           O
ATOM    409  C   ASP A  31      39.186  32.016  61.921  1.00  0.00           C
ATOM    410  O   ASP A  31      39.214  31.776  60.733  1.00  0.00           O
ATOM    411  N   LEU A  32      40.368  32.130  62.635  1.00  0.00           N
ATOM    412  H   LEU A  32      40.370  32.326  63.629  1.00  0.00           H
ATOM    413  CA  LEU A  32      41.694  32.040  62.032  1.00  0.00           C
ATOM    414  HA  LEU A  32      41.694  32.769  61.231  1.00  0.00           H
ATOM    415  CB  LEU A  32      42.831  32.532  63.061  1.00  0.00           C
ATOM    416  HB1 LEU A  32      42.965  31.789  63.842  1.00  0.00           H
ATOM    417  HB2 LEU A  32      42.372  33.346  63.610  1.00  0.00           H
ATOM    418  CG  LEU A  32      44.181  32.814  62.375  1.00  0.00           C
ATOM    419  HG  LEU A  32      44.523  31.899  61.883  1.00  0.00           H
ATOM    420  CD1 LEU A  32      44.228  33.860  61.226  1.00  0.00           C
ATOM    421 1HD1 LEU A  32      43.496  33.620  60.460  1.00  0.00           H
ATOM    422 2HD1 LEU A  32      43.889  34.748  61.764  1.00  0.00           H
ATOM    423 3HD1 LEU A  32      45.224  34.009  60.817  1.00  0.00           H
ATOM    424  CD2 LEU A  32      45.244  33.177  63.447  1.00  0.00           C
ATOM    425 1HD2 LEU A  32      44.831  33.947  64.094  1.00  0.00           H
ATOM    426 2HD2 LEU A  32      45.474  32.268  63.993  1.00  0.00           H
ATOM    427 3HD2 LEU A  32      46.215  33.438  63.020  1.00  0.00           H
ATOM    428  C   LEU A  32      42.052  30.660  61.442  1.00  0.00           C
ATOM    429  O   LEU A  32      42.500  30.577  60.322  1.00  0.00           O
ATOM    430  N   ALA A  33      41.714  29.645  62.216  1.00  0.00           N
ATOM    431  H   ALA A  33      41.215  29.904  63.058  1.00  0.00           H
ATOM    432  CA  ALA A  33      41.806  28.178  61.896  1.00  0.00           C
ATOM    433  HA  ALA A  33      42.889  28.150  61.736  1.00  0.00           H
ATOM    434  CB  ALA A  33      41.428  27.299  63.049  1.00  0.00           C
ATOM    435  HB1 ALA A  33      41.899  27.464  64.026  1.00  0.00           H
ATOM    436  HB2 ALA A  33      40.354  27.268  63.224  1.00  0.00           H
ATOM    437  HB3 ALA A  33      41.835  26.370  62.656  1.00  0.00           H
ATOM    438  C   ALA A  33      41.028  27.916  60.535  1.00  0.00           C
ATOM    439  O   ALA A  33      41.415  27.054  59.730  1.00  0.00           O
ATOM    440  N   LYS A  34      39.959  28.664  60.260  1.00  0.00           N
ATOM    441  H   LYS A  34      39.543  29.214  61.006  1.00  0.00           H
ATOM    442  CA  LYS A  34      39.119  28.585  59.061  1.00  0.00           C
ATOM    443  HA  LYS A  34      39.156  27.539  58.765  1.00  0.00           H
ATOM    444  CB  LYS A  34      37.693  28.874  59.483  1.00  0.00           C
ATOM    445  HB1 LYS A  34      37.585  29.875  59.888  1.00  0.00           H
ATOM    446  HB2 LYS A  34      37.318  28.254  60.298  1.00  0.00           H
ATOM    447  CG  LYS A  34      36.640  28.770  58.336  1.00  0.00           C
ATOM    448  HG1 LYS A  34      36.591  27.712  58.083  1.00  0.00           H
ATOM    449  HG2 LYS A  34      36.998  29.414  57.527  1.00  0.00           H
ATOM    450  CD  LYS A  34      35.277  29.084  58.876  1.00  0.00           C
ATOM    451  HD1 LYS A  34      35.221  29.986  59.473  1.00  0.00           H
ATOM    452  HD2 LYS A  34      34.964  28.157  59.373  1.00  0.00           H
ATOM    453  CE  LYS A  34      34.367  29.388  57.648  1.00  0.00           C
ATOM    454  HE1 LYS A  34      34.163  28.559  56.974  1.00  0.00           H
ATOM    455  HE2 LYS A  34      34.910  30.176  57.120  1.00  0.00           H
ATOM    456  NZ  LYS A  34      33.014  29.627  58.090  1.00  0.00           N
ATOM    457  HZ1 LYS A  34      32.801  30.496  58.558  1.00  0.00           H
ATOM    458  HZ2 LYS A  34      32.462  29.627  57.249  1.00  0.00           H
ATOM    459  HZ3 LYS A  34      32.732  28.864  58.674  1.00  0.00           H
ATOM    460  C   LYS A  34      39.637  29.421  57.995  1.00  0.00           C
ATOM    461  O   LYS A  34      39.866  28.921  56.886  1.00  0.00           O
ATOM    462  N   ALA A  35      39.911  30.678  58.248  1.00  0.00           N
ATOM    463  H   ALA A  35      39.800  31.002  59.197  1.00  0.00           H
ATOM    464  CA  ALA A  35      40.375  31.593  57.256  1.00  0.00           C
ATOM    465  HA  ALA A  35      39.612  31.604  56.479  1.00  0.00           H
ATOM    466  CB  ALA A  35      40.529  33.022  57.953  1.00  0.00           C
ATOM    467  HB1 ALA A  35      41.350  32.986  58.663  1.00  0.00           H
ATOM    468  HB2 ALA A  35      40.698  33.819  57.227  1.00  0.00           H
ATOM    469  HB3 ALA A  35      39.641  33.324  58.507  1.00  0.00           H
ATOM    470  C   ALA A  35      41.684  31.254  56.532  1.00  0.00           C
ATOM    471  O   ALA A  35      41.830  31.361  55.330  1.00  0.00           O
ATOM    472  N   GLN A  36      42.653  30.733  57.360  1.00  0.00           N
ATOM    473  H   GLN A  36      42.438  30.706  58.344  1.00  0.00           H
ATOM    474  CA  GLN A  36      43.946  30.266  56.790  1.00  0.00           C
ATOM    475  HA  GLN A  36      44.330  30.991  56.072  1.00  0.00           H
ATOM    476  CB  GLN A  36      45.018  30.120  57.787  1.00  0.00           C
ATOM    477  HB1 GLN A  36      45.823  29.591  57.270  1.00  0.00           H
ATOM    478  HB2 GLN A  36      44.666  29.418  58.549  1.00  0.00           H
ATOM    479  CG  GLN A  36      45.424  31.396  58.479  1.00  0.00           C
ATOM    480  HG1 GLN A  36      44.506  31.726  58.949  1.00  0.00           H
ATOM    481  HG2 GLN A  36      45.674  32.107  57.696  1.00  0.00           H
ATOM    482  CD  GLN A  36      46.681  31.325  59.380  1.00  0.00           C
ATOM    483  OE1 GLN A  36      47.240  30.236  59.559  1.00  0.00           O
ATOM    484  NE2 GLN A  36      47.224  32.387  59.924  1.00  0.00           N
ATOM    485 1HE2 GLN A  36      46.884  33.283  59.608  1.00  0.00           H
ATOM    486 2HE2 GLN A  36      48.137  32.257  60.325  1.00  0.00           H
ATOM    487  C   GLN A  36      43.719  28.904  56.091  1.00  0.00           C
ATOM    488  O   GLN A  36      44.432  28.610  55.113  1.00  0.00           O
ATOM    489  N   ARG A  37      42.738  28.036  56.527  1.00  0.00           N
ATOM    490  H   ARG A  37      42.191  28.315  57.325  1.00  0.00           H
ATOM    491  CA  ARG A  37      42.488  26.677  55.898  1.00  0.00           C
ATOM    492  HA  ARG A  37      43.437  26.264  55.568  1.00  0.00           H
ATOM    493  CB  ARG A  37      41.888  25.732  56.972  1.00  0.00           C
ATOM    494  HB1 ARG A  37      41.008  26.117  57.489  1.00  0.00           H
ATOM    495  HB2 ARG A  37      42.633  25.462  57.725  1.00  0.00           H
ATOM    496  CG  ARG A  37      41.499  24.282  56.397  1.00  0.00           C
ATOM    497  HG1 ARG A  37      42.390  23.669  56.249  1.00  0.00           H
ATOM    498  HG2 ARG A  37      41.032  24.372  55.427  1.00  0.00           H
ATOM    499  CD  ARG A  37      40.554  23.385  57.204  1.00  0.00           C
ATOM    500  HD1 ARG A  37      41.138  23.132  58.080  1.00  0.00           H
ATOM    501  HD2 ARG A  37      40.202  22.560  56.581  1.00  0.00           H
ATOM    502  NE  ARG A  37      39.442  24.211  57.740  1.00  0.00           N
ATOM    503  HE  ARG A  37      39.347  24.360  58.736  1.00  0.00           H
ATOM    504  CZ  ARG A  37      38.289  24.522  57.175  1.00  0.00           C
ATOM    505  NH1 ARG A  37      38.107  24.179  55.891  1.00  0.00           N
ATOM    506 1HH1 ARG A  37      38.724  23.561  55.390  1.00  0.00           H
ATOM    507 2HH1 ARG A  37      37.137  24.334  55.652  1.00  0.00           H
ATOM    508  NH2 ARG A  37      37.397  25.199  57.842  1.00  0.00           N
ATOM    509 1HH2 ARG A  37      37.617  25.284  58.823  1.00  0.00           H
ATOM    510 2HH2 ARG A  37      36.452  25.315  57.488  1.00  0.00           H
ATOM    511  C   ARG A  37      41.719  26.758  54.656  1.00  0.00           C
ATOM    512  O   ARG A  37      42.096  26.191  53.624  1.00  0.00           O
ATOM    513  N   GLU A  38      40.716  27.676  54.556  1.00  0.00           N
ATOM    514  H   GLU A  38      40.434  28.006  55.462  1.00  0.00           H
ATOM    515  CA  GLU A  38      40.031  28.089  53.346  1.00  0.00           C
ATOM    516  HA  GLU A  38      39.632  27.230  52.805  1.00  0.00           H
ATOM    517  CB  GLU A  38      38.869  29.112  53.575  1.00  0.00           C
ATOM    518  HB1 GLU A  38      38.530  29.589  52.652  1.00  0.00           H
ATOM    519  HB2 GLU A  38      39.236  29.901  54.218  1.00  0.00           H
ATOM    520  CG  GLU A  38      37.631  28.500  54.235  1.00  0.00           C
ATOM    521  HG1 GLU A  38      37.957  28.034  55.159  1.00  0.00           H
ATOM    522  HG2 GLU A  38      37.221  27.754  53.555  1.00  0.00           H
ATOM    523  CD  GLU A  38      36.619  29.558  54.470  1.00  0.00           C
ATOM    524  OE1 GLU A  38      36.952  30.741  54.732  1.00  0.00           O
ATOM    525  OE2 GLU A  38      35.411  29.152  54.471  1.00  0.00           O
ATOM    526  C   GLU A  38      40.988  28.759  52.330  1.00  0.00           C
ATOM    527  O   GLU A  38      40.812  28.631  51.128  1.00  0.00           O
ATOM    528  N   HIS A  39      42.134  29.327  52.748  1.00  0.00           N
ATOM    529  H   HIS A  39      42.142  29.390  53.757  1.00  0.00           H
ATOM    530  CA  HIS A  39      43.270  29.849  51.924  1.00  0.00           C
ATOM    531  HA  HIS A  39      42.855  30.343  51.039  1.00  0.00           H
ATOM    532  CB  HIS A  39      43.952  30.854  52.702  1.00  0.00           C
ATOM    533  HB1 HIS A  39      45.005  30.627  52.832  1.00  0.00           H
ATOM    534  HB2 HIS A  39      43.397  31.097  53.615  1.00  0.00           H
ATOM    535  CG  HIS A  39      43.945  32.136  51.915  1.00  0.00           C
ATOM    536  ND1 HIS A  39      42.903  32.944  51.502  1.00  0.00           N
ATOM    537  CE1 HIS A  39      43.420  34.004  50.900  1.00  0.00           C
ATOM    538  HE1 HIS A  39      42.946  34.909  50.559  1.00  0.00           H
ATOM    539  NE2 HIS A  39      44.751  33.940  50.928  1.00  0.00           N
ATOM    540  HE2 HIS A  39      45.343  34.659  50.520  1.00  0.00           H
ATOM    541  CD2 HIS A  39      45.116  32.703  51.495  1.00  0.00           C
ATOM    542  HD2 HIS A  39      46.041  32.195  51.741  1.00  0.00           H
ATOM    543  C   HIS A  39      44.262  28.795  51.406  1.00  0.00           C
ATOM    544  O   HIS A  39      44.884  28.951  50.339  1.00  0.00           O
ATOM    545  N   GLY A  40      44.349  27.654  52.091  1.00  0.00           N
ATOM    546  H   GLY A  40      43.840  27.563  52.957  1.00  0.00           H
ATOM    547  CA  GLY A  40      45.038  26.447  51.540  1.00  0.00           C
ATOM    548  HA1 GLY A  40      45.402  25.827  52.349  1.00  0.00           H
ATOM    549  HA2 GLY A  40      45.868  26.811  50.921  1.00  0.00           H
ATOM    550  C   GLY A  40      44.122  25.586  50.709  1.00  0.00           C
ATOM    551  O   GLY A  40      44.678  24.946  49.806  1.00  0.00           O
ATOM    552  N   VAL A  41      42.791  25.595  50.901  1.00  0.00           N
ATOM    553  H   VAL A  41      42.488  25.937  51.803  1.00  0.00           H
ATOM    554  CA  VAL A  41      41.806  25.046  49.983  1.00  0.00           C
ATOM    555  HA  VAL A  41      42.155  24.048  49.725  1.00  0.00           H
ATOM    556  CB  VAL A  41      40.371  24.998  50.565  1.00  0.00           C
ATOM    557  HB  VAL A  41      40.177  25.989  50.989  1.00  0.00           H
ATOM    558  CG1 VAL A  41      39.319  24.588  49.480  1.00  0.00           C
ATOM    559 1HG1 VAL A  41      39.697  23.689  48.979  1.00  0.00           H
ATOM    560 2HG1 VAL A  41      38.387  24.314  49.968  1.00  0.00           H
ATOM    561 3HG1 VAL A  41      39.201  25.379  48.750  1.00  0.00           H
ATOM    562  CG2 VAL A  41      40.299  23.891  51.616  1.00  0.00           C
ATOM    563 1HG2 VAL A  41      40.940  23.951  52.494  1.00  0.00           H
ATOM    564 2HG2 VAL A  41      39.284  23.895  52.009  1.00  0.00           H
ATOM    565 3HG2 VAL A  41      40.415  22.945  51.090  1.00  0.00           H
ATOM    566  C   VAL A  41      41.883  25.772  48.632  1.00  0.00           C
ATOM    567  O   VAL A  41      41.808  25.038  47.625  1.00  0.00           O
ATOM    568  N   LEU A  42      41.982  27.139  48.578  1.00  0.00           N
ATOM    569  H   LEU A  42      42.118  27.652  49.436  1.00  0.00           H
ATOM    570  CA  LEU A  42      42.231  27.952  47.429  1.00  0.00           C
ATOM    571  HA  LEU A  42      41.468  27.637  46.719  1.00  0.00           H
ATOM    572  CB  LEU A  42      42.155  29.468  47.774  1.00  0.00           C
ATOM    573  HB1 LEU A  42      42.695  29.575  48.713  1.00  0.00           H
ATOM    574  HB2 LEU A  42      41.129  29.676  48.078  1.00  0.00           H
ATOM    575  CG  LEU A  42      42.494  30.546  46.707  1.00  0.00           C
ATOM    576  HG  LEU A  42      43.524  30.404  46.382  1.00  0.00           H
ATOM    577  CD1 LEU A  42      41.509  30.367  45.504  1.00  0.00           C
ATOM    578 1HD1 LEU A  42      40.500  30.562  45.868  1.00  0.00           H
ATOM    579 2HD1 LEU A  42      41.709  31.155  44.786  1.00  0.00           H
ATOM    580 3HD1 LEU A  42      41.517  29.415  44.972  1.00  0.00           H
ATOM    581  CD2 LEU A  42      42.266  31.934  47.279  1.00  0.00           C
ATOM    582 1HD2 LEU A  42      42.931  32.100  48.132  1.00  0.00           H
ATOM    583 2HD2 LEU A  42      42.325  32.779  46.586  1.00  0.00           H
ATOM    584 3HD2 LEU A  42      41.196  32.043  47.465  1.00  0.00           H
ATOM    585  C   LEU A  42      43.630  27.633  46.814  1.00  0.00           C
ATOM    586  O   LEU A  42      43.687  27.348  45.623  1.00  0.00           O
ATOM    587  N   GLY A  43      44.688  27.515  47.605  1.00  0.00           N
ATOM    588  H   GLY A  43      44.709  27.975  48.504  1.00  0.00           H
ATOM    589  CA  GLY A  43      46.036  27.022  47.156  1.00  0.00           C
ATOM    590  HA1 GLY A  43      46.650  27.007  48.058  1.00  0.00           H
ATOM    591  HA2 GLY A  43      46.527  27.755  46.514  1.00  0.00           H
ATOM    592  C   GLY A  43      46.009  25.635  46.416  1.00  0.00           C
ATOM    593  O   GLY A  43      46.478  25.604  45.266  1.00  0.00           O
ATOM    594  N   GLY A  44      45.421  24.584  47.002  1.00  0.00           N
ATOM    595  H   GLY A  44      44.985  24.780  47.888  1.00  0.00           H
ATOM    596  CA  GLY A  44      45.252  23.290  46.262  1.00  0.00           C
ATOM    597  HA1 GLY A  44      44.764  22.537  46.877  1.00  0.00           H
ATOM    598  HA2 GLY A  44      46.304  23.016  46.149  1.00  0.00           H
ATOM    599  C   GLY A  44      44.455  23.440  44.970  1.00  0.00           C
ATOM    600  O   GLY A  44      44.701  22.845  43.891  1.00  0.00           O
ATOM    601  N   LYS A  45      43.462  24.224  44.945  1.00  0.00           N
ATOM    602  H   LYS A  45      43.242  24.696  45.810  1.00  0.00           H
ATOM    603  CA  LYS A  45      42.514  24.509  43.846  1.00  0.00           C
ATOM    604  HA  LYS A  45      42.176  23.557  43.452  1.00  0.00           H
ATOM    605  CB  LYS A  45      41.315  25.287  44.319  1.00  0.00           C
ATOM    606  HB1 LYS A  45      41.449  26.337  44.560  1.00  0.00           H
ATOM    607  HB2 LYS A  45      41.037  24.741  45.217  1.00  0.00           H
ATOM    608  CG  LYS A  45      40.119  25.213  43.370  1.00  0.00           C
ATOM    609  HG1 LYS A  45      39.809  24.172  43.353  1.00  0.00           H
ATOM    610  HG2 LYS A  45      40.392  25.581  42.379  1.00  0.00           H
ATOM    611  CD  LYS A  45      38.984  26.051  43.974  1.00  0.00           C
ATOM    612  HD1 LYS A  45      38.224  26.039  43.194  1.00  0.00           H
ATOM    613  HD2 LYS A  45      39.322  27.064  44.169  1.00  0.00           H
ATOM    614  CE  LYS A  45      38.442  25.391  45.189  1.00  0.00           C
ATOM    615  HE1 LYS A  45      39.221  25.416  45.950  1.00  0.00           H
ATOM    616  HE2 LYS A  45      38.229  24.351  44.903  1.00  0.00           H
ATOM    617  NZ  LYS A  45      37.293  26.159  45.609  1.00  0.00           N
ATOM    618  HZ1 LYS A  45      36.928  25.664  46.421  1.00  0.00           H
ATOM    619  HZ2 LYS A  45      37.633  27.061  45.915  1.00  0.00           H
ATOM    620  HZ3 LYS A  45      36.592  26.183  44.883  1.00  0.00           H
ATOM    621  C   LYS A  45      43.170  25.300  42.666  1.00  0.00           C
ATOM    622  O   LYS A  45      42.999  24.867  41.562  1.00  0.00           O
ATOM    623  N   LEU A  46      43.983  26.260  43.067  1.00  0.00           N
ATOM    624  H   LEU A  46      43.997  26.435  44.064  1.00  0.00           H
ATOM    625  CA  LEU A  46      44.926  26.943  42.123  1.00  0.00           C
ATOM    626  HA  LEU A  46      44.281  27.144  41.269  1.00  0.00           H
ATOM    627  CB  LEU A  46      45.400  28.300  42.751  1.00  0.00           C
ATOM    628  HB1 LEU A  46      46.238  28.733  42.217  1.00  0.00           H
ATOM    629  HB2 LEU A  46      45.829  27.997  43.706  1.00  0.00           H
ATOM    630  CG  LEU A  46      44.365  29.436  42.993  1.00  0.00           C
ATOM    631  HG  LEU A  46      43.470  28.999  43.439  1.00  0.00           H
ATOM    632  CD1 LEU A  46      44.991  30.560  43.771  1.00  0.00           C
ATOM    633 1HD1 LEU A  46      45.628  31.169  43.130  1.00  0.00           H
ATOM    634 2HD1 LEU A  46      44.199  31.163  44.198  1.00  0.00           H
ATOM    635 3HD1 LEU A  46      45.571  30.143  44.596  1.00  0.00           H
ATOM    636  CD2 LEU A  46      43.811  29.952  41.698  1.00  0.00           C
ATOM    637 1HD2 LEU A  46      43.461  29.080  41.128  1.00  0.00           H
ATOM    638 2HD2 LEU A  46      42.923  30.547  41.889  1.00  0.00           H
ATOM    639 3HD2 LEU A  46      44.527  30.531  41.109  1.00  0.00           H
ATOM    640  C   LEU A  46      45.985  26.032  41.506  1.00  0.00           C
ATOM    641  O   LEU A  46      46.221  26.144  40.302  1.00  0.00           O
ATOM    642  N   ARG A  47      46.637  25.172  42.278  1.00  0.00           N
ATOM    643  H   ARG A  47      46.560  25.219  43.284  1.00  0.00           H
ATOM    644  CA  ARG A  47      47.596  24.227  41.669  1.00  0.00           C
ATOM    645  HA  ARG A  47      48.067  24.805  40.870  1.00  0.00           H
ATOM    646  CB  ARG A  47      48.642  23.844  42.677  1.00  0.00           C
ATOM    647  HB1 ARG A  47      49.313  23.158  42.169  1.00  0.00           H
ATOM    648  HB2 ARG A  47      48.208  23.198  43.435  1.00  0.00           H
ATOM    649  CG  ARG A  47      49.372  25.041  43.246  1.00  0.00           C
ATOM    650  HG1 ARG A  47      48.725  25.687  43.827  1.00  0.00           H
ATOM    651  HG2 ARG A  47      49.750  25.720  42.482  1.00  0.00           H
ATOM    652  CD  ARG A  47      50.620  24.538  44.047  1.00  0.00           C
ATOM    653  HD1 ARG A  47      51.166  23.921  43.344  1.00  0.00           H
ATOM    654  HD2 ARG A  47      50.314  23.980  44.936  1.00  0.00           H
ATOM    655  NE  ARG A  47      51.447  25.697  44.515  1.00  0.00           N
ATOM    656  HE  ARG A  47      51.949  26.174  43.768  1.00  0.00           H
ATOM    657  CZ  ARG A  47      51.583  26.092  45.721  1.00  0.00           C
ATOM    658  NH1 ARG A  47      52.462  26.942  46.124  1.00  0.00           N
ATOM    659 1HH1 ARG A  47      52.767  27.516  45.347  1.00  0.00           H
ATOM    660 2HH1 ARG A  47      52.431  27.350  47.050  1.00  0.00           H
ATOM    661  NH2 ARG A  47      50.869  25.598  46.705  1.00  0.00           N
ATOM    662 1HH2 ARG A  47      50.381  24.734  46.557  1.00  0.00           H
ATOM    663 2HH2 ARG A  47      50.893  26.198  47.521  1.00  0.00           H
ATOM    664  C   ARG A  47      47.044  23.009  41.034  1.00  0.00           C
ATOM    665  O   ARG A  47      47.448  22.677  39.920  1.00  0.00           O
ATOM    666  N   GLN A  48      46.239  22.201  41.717  1.00  0.00           N
ATOM    667  H   GLN A  48      45.809  22.571  42.555  1.00  0.00           H
ATOM    668  CA  GLN A  48      45.970  20.847  41.359  1.00  0.00           C
ATOM    669  HA  GLN A  48      46.745  20.490  40.683  1.00  0.00           H
ATOM    670  CB  GLN A  48      46.085  20.014  42.705  1.00  0.00           C
ATOM    671  HB1 GLN A  48      46.033  18.976  42.384  1.00  0.00           H
ATOM    672  HB2 GLN A  48      45.221  20.288  43.305  1.00  0.00           H
ATOM    673  CG  GLN A  48      47.265  20.203  43.616  1.00  0.00           C
ATOM    674  HG1 GLN A  48      47.160  19.525  44.462  1.00  0.00           H
ATOM    675  HG2 GLN A  48      47.436  21.212  43.997  1.00  0.00           H
ATOM    676  CD  GLN A  48      48.532  19.825  42.895  1.00  0.00           C
ATOM    677  OE1 GLN A  48      49.129  20.693  42.331  1.00  0.00           O
ATOM    678  NE2 GLN A  48      48.906  18.573  42.799  1.00  0.00           N
ATOM    679 1HE2 GLN A  48      48.433  17.923  43.409  1.00  0.00           H
ATOM    680 2HE2 GLN A  48      49.688  18.443  42.176  1.00  0.00           H
ATOM    681  C   GLN A  48      44.642  20.617  40.717  1.00  0.00           C
ATOM    682  O   GLN A  48      44.462  19.569  40.085  1.00  0.00           O
ATOM    683  N   ARG A  49      43.806  21.583  40.697  1.00  0.00           N
ATOM    684  H   ARG A  49      43.951  22.389  41.290  1.00  0.00           H
ATOM    685  CA  ARG A  49      42.631  21.582  39.782  1.00  0.00           C
ATOM    686  HA  ARG A  49      42.421  20.589  39.410  1.00  0.00           H
ATOM    687  CB  ARG A  49      41.372  22.035  40.540  1.00  0.00           C
ATOM    688  HB1 ARG A  49      40.727  22.518  39.810  1.00  0.00           H
ATOM    689  HB2 ARG A  49      41.682  22.844  41.205  1.00  0.00           H
ATOM    690  CG  ARG A  49      40.672  21.121  41.467  1.00  0.00           C
ATOM    691  HG1 ARG A  49      41.312  20.991  42.341  1.00  0.00           H
ATOM    692  HG2 ARG A  49      40.748  20.187  40.904  1.00  0.00           H
ATOM    693  CD  ARG A  49      39.150  21.361  41.751  1.00  0.00           C
ATOM    694  HD1 ARG A  49      39.096  22.294  42.314  1.00  0.00           H
ATOM    695  HD2 ARG A  49      38.836  20.493  42.331  1.00  0.00           H
ATOM    696  NE  ARG A  49      38.280  21.416  40.607  1.00  0.00           N
ATOM    697  HE  ARG A  49      38.683  21.255  39.692  1.00  0.00           H
ATOM    698  CZ  ARG A  49      37.006  21.474  40.764  1.00  0.00           C
ATOM    699  NH1 ARG A  49      36.225  21.455  39.729  1.00  0.00           N
ATOM    700 1HH1 ARG A  49      36.720  21.111  38.915  1.00  0.00           H
ATOM    701 2HH1 ARG A  49      35.233  21.351  39.889  1.00  0.00           H
ATOM    702  NH2 ARG A  49      36.420  21.758  41.895  1.00  0.00           N
ATOM    703 1HH2 ARG A  49      36.935  21.724  42.753  1.00  0.00           H
ATOM    704 2HH2 ARG A  49      35.407  21.741  41.896  1.00  0.00           H
ATOM    705  C   ARG A  49      42.872  22.467  38.496  1.00  0.00           C
ATOM    706  O   ARG A  49      42.836  22.025  37.323  1.00  0.00           O
ATOM    707  N   LEU A  50      43.281  23.722  38.701  1.00  0.00           N
ATOM    708  H   LEU A  50      43.292  24.162  39.602  1.00  0.00           H
ATOM    709  CA  LEU A  50      43.321  24.647  37.569  1.00  0.00           C
ATOM    710  HA  LEU A  50      42.532  24.435  36.845  1.00  0.00           H
ATOM    711  CB  LEU A  50      43.257  26.072  38.118  1.00  0.00           C
ATOM    712  HB1 LEU A  50      43.557  26.713  37.292  1.00  0.00           H
ATOM    713  HB2 LEU A  50      43.985  26.176  38.920  1.00  0.00           H
ATOM    714  CG  LEU A  50      41.847  26.574  38.485  1.00  0.00           C
ATOM    715  HG  LEU A  50      41.345  25.701  38.923  1.00  0.00           H
ATOM    716  CD1 LEU A  50      41.639  27.646  39.545  1.00  0.00           C
ATOM    717 1HD1 LEU A  50      42.020  27.198  40.467  1.00  0.00           H
ATOM    718 2HD1 LEU A  50      42.268  28.482  39.245  1.00  0.00           H
ATOM    719 3HD1 LEU A  50      40.629  28.034  39.663  1.00  0.00           H
ATOM    720  CD2 LEU A  50      41.124  27.113  37.235  1.00  0.00           C
ATOM    721 1HD2 LEU A  50      41.690  27.914  36.749  1.00  0.00           H
ATOM    722 2HD2 LEU A  50      41.184  26.266  36.550  1.00  0.00           H
ATOM    723 3HD2 LEU A  50      40.128  27.533  37.385  1.00  0.00           H
ATOM    724  C   LEU A  50      44.655  24.519  36.818  1.00  0.00           C
ATOM    725  O   LEU A  50      44.732  24.959  35.688  1.00  0.00           O
ATOM    726  N   GLY A  51      45.661  23.890  37.385  1.00  0.00           N
ATOM    727  H   GLY A  51      45.513  23.528  38.321  1.00  0.00           H
ATOM    728  CA  GLY A  51      46.953  23.572  36.691  1.00  0.00           C
ATOM    729  HA1 GLY A  51      46.730  23.342  35.653  1.00  0.00           H
ATOM    730  HA2 GLY A  51      47.503  22.796  37.215  1.00  0.00           H
ATOM    731  C   GLY A  51      47.864  24.866  36.518  1.00  0.00           C
ATOM    732  O   GLY A  51      48.774  24.912  35.615  1.00  0.00           O
ATOM    733  N   LEU A  52      47.572  25.920  37.316  1.00  0.00           N
ATOM    734  H   LEU A  52      46.902  25.800  38.062  1.00  0.00           H
ATOM    735  CA  LEU A  52      48.361  27.212  37.374  1.00  0.00           C
ATOM    736  HA  LEU A  52      48.649  27.511  36.367  1.00  0.00           H
ATOM    737  CB  LEU A  52      47.491  28.311  37.952  1.00  0.00           C
ATOM    738  HB1 LEU A  52      48.090  29.223  37.975  1.00  0.00           H
ATOM    739  HB2 LEU A  52      47.371  28.072  39.013  1.00  0.00           H
ATOM    740  CG  LEU A  52      46.214  28.676  37.173  1.00  0.00           C
ATOM    741  HG  LEU A  52      45.672  27.784  36.865  1.00  0.00           H
ATOM    742  CD1 LEU A  52      45.389  29.496  38.132  1.00  0.00           C
ATOM    743 1HD1 LEU A  52      45.006  28.709  38.790  1.00  0.00           H
ATOM    744 2HD1 LEU A  52      45.946  30.224  38.718  1.00  0.00           H
ATOM    745 3HD1 LEU A  52      44.498  29.939  37.690  1.00  0.00           H
ATOM    746  CD2 LEU A  52      46.548  29.474  35.895  1.00  0.00           C
ATOM    747 1HD2 LEU A  52      47.099  28.710  35.353  1.00  0.00           H
ATOM    748 2HD2 LEU A  52      45.621  29.737  35.381  1.00  0.00           H
ATOM    749 3HD2 LEU A  52      47.083  30.404  36.092  1.00  0.00           H
ATOM    750  C   LEU A  52      49.567  26.966  38.346  1.00  0.00           C
ATOM    751  O   LEU A  52      49.450  26.357  39.433  1.00  0.00           O
ATOM    752  N   GLN A  53      50.733  27.543  38.050  1.00  0.00           N
ATOM    753  H   GLN A  53      50.770  28.126  37.226  1.00  0.00           H
ATOM    754  CA  GLN A  53      51.755  27.892  39.071  1.00  0.00           C
ATOM    755  HA  GLN A  53      52.046  26.931  39.502  1.00  0.00           H
ATOM    756  CB  GLN A  53      52.944  28.600  38.374  1.00  0.00           C
ATOM    757  HB1 GLN A  53      53.690  28.769  39.150  1.00  0.00           H
ATOM    758  HB2 GLN A  53      52.553  29.540  37.993  1.00  0.00           H
ATOM    759  CG  GLN A  53      53.505  27.755  37.228  1.00  0.00           C
ATOM    760  HG1 GLN A  53      52.709  27.260  36.672  1.00  0.00           H
ATOM    761  HG2 GLN A  53      54.334  27.125  37.538  1.00  0.00           H
ATOM    762  CD  GLN A  53      54.182  28.736  36.312  1.00  0.00           C
ATOM    763  OE1 GLN A  53      55.440  28.893  36.330  1.00  0.00           O
ATOM    764  NE2 GLN A  53      53.532  29.446  35.406  1.00  0.00           N
ATOM    765 1HE2 GLN A  53      52.536  29.327  35.486  1.00  0.00           H
ATOM    766 2HE2 GLN A  53      54.054  29.877  34.650  1.00  0.00           H
ATOM    767  C   GLN A  53      51.113  28.719  40.181  1.00  0.00           C
ATOM    768  O   GLN A  53      50.282  29.573  39.944  1.00  0.00           O
ATOM    769  N   LEU A  54      51.682  28.575  41.389  1.00  0.00           N
ATOM    770  H   LEU A  54      52.173  27.732  41.634  1.00  0.00           H
ATOM    771  CA  LEU A  54      51.365  29.523  42.471  1.00  0.00           C
ATOM    772  HA  LEU A  54      51.225  30.563  42.149  1.00  0.00           H
ATOM    773  CB  LEU A  54      50.009  29.060  43.183  1.00  0.00           C
ATOM    774  HB1 LEU A  54      50.099  27.975  43.294  1.00  0.00           H
ATOM    775  HB2 LEU A  54      49.202  29.199  42.468  1.00  0.00           H
ATOM    776  CG  LEU A  54      49.627  29.591  44.556  1.00  0.00           C
ATOM    777  HG  LEU A  54      50.443  29.369  45.246  1.00  0.00           H
ATOM    778  CD1 LEU A  54      49.343  31.153  44.424  1.00  0.00           C
ATOM    779 1HD1 LEU A  54      50.197  31.650  43.959  1.00  0.00           H
ATOM    780 2HD1 LEU A  54      48.489  31.244  43.748  1.00  0.00           H
ATOM    781 3HD1 LEU A  54      49.130  31.606  45.393  1.00  0.00           H
ATOM    782  CD2 LEU A  54      48.352  28.935  45.142  1.00  0.00           C
ATOM    783 1HD2 LEU A  54      47.512  29.136  44.483  1.00  0.00           H
ATOM    784 2HD2 LEU A  54      48.518  27.860  45.231  1.00  0.00           H
ATOM    785 3HD2 LEU A  54      48.152  29.386  46.107  1.00  0.00           H
ATOM    786  C   LEU A  54      52.468  29.559  43.549  1.00  0.00           C
ATOM    787  O   LEU A  54      52.960  28.489  43.935  1.00  0.00           O
ATOM    788  N   LEU A  55      52.851  30.773  43.980  1.00  0.00           N
ATOM    789  H   LEU A  55      52.336  31.566  43.610  1.00  0.00           H
ATOM    790  CA  LEU A  55      53.567  31.033  45.192  1.00  0.00           C
ATOM    791  HA  LEU A  55      53.863  30.085  45.633  1.00  0.00           H
ATOM    792  CB  LEU A  55      54.766  31.918  44.946  1.00  0.00           C
ATOM    793  HB1 LEU A  55      54.979  32.286  45.953  1.00  0.00           H
ATOM    794  HB2 LEU A  55      54.369  32.794  44.430  1.00  0.00           H
ATOM    795  CG  LEU A  55      55.938  31.341  44.211  1.00  0.00           C
ATOM    796  HG  LEU A  55      55.398  31.146  43.291  1.00  0.00           H
ATOM    797  CD1 LEU A  55      57.061  32.313  43.989  1.00  0.00           C
ATOM    798 1HD1 LEU A  55      57.821  31.922  43.305  1.00  0.00           H
ATOM    799 2HD1 LEU A  55      56.642  33.224  43.580  1.00  0.00           H
ATOM    800 3HD1 LEU A  55      57.598  32.460  44.924  1.00  0.00           H
ATOM    801  CD2 LEU A  55      56.483  29.944  44.668  1.00  0.00           C
ATOM    802 1HD2 LEU A  55      57.237  29.609  43.961  1.00  0.00           H
ATOM    803 2HD2 LEU A  55      56.910  29.962  45.674  1.00  0.00           H
ATOM    804 3HD2 LEU A  55      55.633  29.261  44.563  1.00  0.00           H
ATOM    805  C   LEU A  55      52.664  31.829  46.225  1.00  0.00           C
ATOM    806  O   LEU A  55      52.208  32.925  45.991  1.00  0.00           O
ATOM    807  N   GLU A  56      52.450  31.173  47.314  1.00  0.00           N
ATOM    808  H   GLU A  56      52.941  30.292  47.408  1.00  0.00           H
ATOM    809  CA  GLU A  56      51.716  31.774  48.456  1.00  0.00           C
ATOM    810  HA  GLU A  56      51.001  32.531  48.137  1.00  0.00           H
ATOM    811  CB  GLU A  56      50.823  30.669  49.246  1.00  0.00           C
ATOM    812  HB1 GLU A  56      50.282  30.150  48.464  1.00  0.00           H
ATOM    813  HB2 GLU A  56      50.187  31.139  50.002  1.00  0.00           H
ATOM    814  CG  GLU A  56      51.633  29.671  50.042  1.00  0.00           C
ATOM    815  HG1 GLU A  56      50.969  29.263  50.810  1.00  0.00           H
ATOM    816  HG2 GLU A  56      52.418  30.218  50.563  1.00  0.00           H
ATOM    817  CD  GLU A  56      52.150  28.542  49.115  1.00  0.00           C
ATOM    818  OE1 GLU A  56      51.384  27.634  48.815  1.00  0.00           O
ATOM    819  OE2 GLU A  56      53.261  28.706  48.512  1.00  0.00           O
ATOM    820  C   GLU A  56      52.640  32.538  49.315  1.00  0.00           C
ATOM    821  O   GLU A  56      53.758  32.107  49.539  1.00  0.00           O
ATOM    822  N   LEU A  57      52.271  33.767  49.728  1.00  0.00           N
ATOM    823  H   LEU A  57      51.332  34.109  49.616  1.00  0.00           H
ATOM    824  CA  LEU A  57      53.065  34.688  50.593  1.00  0.00           C
ATOM    825  HA  LEU A  57      54.096  34.352  50.444  1.00  0.00           H
ATOM    826  CB  LEU A  57      52.919  36.083  50.001  1.00  0.00           C
ATOM    827  HB1 LEU A  57      53.636  36.689  50.560  1.00  0.00           H
ATOM    828  HB2 LEU A  57      51.911  36.384  50.269  1.00  0.00           H
ATOM    829  CG  LEU A  57      53.124  36.254  48.453  1.00  0.00           C
ATOM    830  HG  LEU A  57      52.419  35.683  47.841  1.00  0.00           H
ATOM    831  CD1 LEU A  57      53.073  37.773  48.032  1.00  0.00           C
ATOM    832 1HD1 LEU A  57      53.782  38.322  48.642  1.00  0.00           H
ATOM    833 2HD1 LEU A  57      53.468  37.888  47.027  1.00  0.00           H
ATOM    834 3HD1 LEU A  57      52.043  38.130  48.080  1.00  0.00           H
ATOM    835  CD2 LEU A  57      54.565  35.914  48.104  1.00  0.00           C
ATOM    836 1HD2 LEU A  57      55.196  36.665  48.579  1.00  0.00           H
ATOM    837 2HD2 LEU A  57      54.837  34.949  48.551  1.00  0.00           H
ATOM    838 3HD2 LEU A  57      54.792  35.901  47.034  1.00  0.00           H
ATOM    839  C   LEU A  57      52.697  34.568  52.074  1.00  0.00           C
ATOM    840  O   LEU A  57      51.542  34.456  52.341  1.00  0.00           O
ATOM    841  N   PRO A  58      53.709  34.717  52.995  1.00  0.00           N
ATOM    842  CD  PRO A  58      55.030  35.356  52.757  1.00  0.00           C
ATOM    843  HD1 PRO A  58      54.902  36.344  52.306  1.00  0.00           H
ATOM    844  HD2 PRO A  58      55.642  34.794  52.069  1.00  0.00           H
ATOM    845  CG  PRO A  58      55.659  35.602  54.106  1.00  0.00           C
ATOM    846  HG1 PRO A  58      55.244  36.542  54.467  1.00  0.00           H
ATOM    847  HG2 PRO A  58      56.749  35.568  54.187  1.00  0.00           H
ATOM    848  CB  PRO A  58      54.963  34.600  55.020  1.00  0.00           C
ATOM    849  HB1 PRO A  58      54.855  35.091  55.995  1.00  0.00           H
ATOM    850  HB2 PRO A  58      55.463  33.643  55.109  1.00  0.00           H
ATOM    851  CA  PRO A  58      53.530  34.508  54.428  1.00  0.00           C
ATOM    852  HA  PRO A  58      53.241  33.480  54.618  1.00  0.00           H
ATOM    853  C   PRO A  58      52.644  35.566  55.070  1.00  0.00           C
ATOM    854  O   PRO A  58      52.376  36.587  54.441  1.00  0.00           O
ATOM    855  N   PRO A  59      52.008  35.325  56.231  1.00  0.00           N
ATOM    856  CD  PRO A  59      51.790  33.974  56.736  1.00  0.00           C
ATOM    857  HD1 PRO A  59      52.631  33.707  57.384  1.00  0.00           H
ATOM    858  HD2 PRO A  59      51.630  33.201  55.982  1.00  0.00           H
ATOM    859  CG  PRO A  59      50.511  34.120  57.485  1.00  0.00           C
ATOM    860  HG1 PRO A  59      50.383  33.339  58.238  1.00  0.00           H
ATOM    861  HG2 PRO A  59      49.615  34.202  56.874  1.00  0.00           H
ATOM    862  CB  PRO A  59      50.644  35.408  58.233  1.00  0.00           C
ATOM    863  HB1 PRO A  59      51.279  35.280  59.115  1.00  0.00           H
ATOM    864  HB2 PRO A  59      49.667  35.859  58.452  1.00  0.00           H
ATOM    865  CA  PRO A  59      51.364  36.246  57.141  1.00  0.00           C
ATOM    866  HA  PRO A  59      50.571  36.755  56.597  1.00  0.00           H
ATOM    867  C   PRO A  59      52.351  37.296  57.624  1.00  0.00           C
ATOM    868  O   PRO A  59      53.524  37.147  57.883  1.00  0.00           O
ATOM    869  N   GLU A  60      51.758  38.461  57.708  1.00  0.00           N
ATOM    870  H   GLU A  60      50.770  38.549  57.519  1.00  0.00           H
ATOM    871  CA  GLU A  60      52.331  39.654  58.303  1.00  0.00           C
ATOM    872  HA  GLU A  60      53.204  39.401  58.904  1.00  0.00           H
ATOM    873  CB  GLU A  60      52.964  40.535  57.198  1.00  0.00           C
ATOM    874  HB1 GLU A  60      52.250  40.724  56.396  1.00  0.00           H
ATOM    875  HB2 GLU A  60      53.776  39.915  56.823  1.00  0.00           H
ATOM    876  CG  GLU A  60      53.613  41.817  57.755  1.00  0.00           C
ATOM    877  HG1 GLU A  60      52.832  42.511  58.073  1.00  0.00           H
ATOM    878  HG2 GLU A  60      54.096  42.267  56.890  1.00  0.00           H
ATOM    879  CD  GLU A  60      54.669  41.613  58.799  1.00  0.00           C
ATOM    880  OE1 GLU A  60      54.520  42.032  59.967  1.00  0.00           O
ATOM    881  OE2 GLU A  60      55.664  40.977  58.371  1.00  0.00           O
ATOM    882  C   GLU A  60      51.301  40.316  59.259  1.00  0.00           C
ATOM    883  O   GLU A  60      50.220  40.651  58.840  1.00  0.00           O
ATOM    884  N   GLU A  61      51.689  40.582  60.499  1.00  0.00           N
ATOM    885  H   GLU A  61      52.644  40.382  60.758  1.00  0.00           H
ATOM    886  CA  GLU A  61      50.785  41.174  61.486  1.00  0.00           C
ATOM    887  HA  GLU A  61      49.816  40.753  61.227  1.00  0.00           H
ATOM    888  CB  GLU A  61      51.189  40.710  62.851  1.00  0.00           C
ATOM    889  HB1 GLU A  61      52.110  41.173  63.200  1.00  0.00           H
ATOM    890  HB2 GLU A  61      51.416  39.644  62.720  1.00  0.00           H
ATOM    891  CG  GLU A  61      50.014  40.664  63.840  1.00  0.00           C
ATOM    892  HG1 GLU A  61      49.248  40.069  63.334  1.00  0.00           H
ATOM    893  HG2 GLU A  61      49.599  41.657  64.006  1.00  0.00           H
ATOM    894  CD  GLU A  61      50.315  39.858  65.072  1.00  0.00           C
ATOM    895  OE1 GLU A  61      50.311  38.576  64.980  1.00  0.00           O
ATOM    896  OE2 GLU A  61      50.603  40.388  66.167  1.00  0.00           O
ATOM    897  C   GLU A  61      50.677  42.674  61.419  1.00  0.00           C
ATOM    898  O   GLU A  61      49.616  43.229  61.653  1.00  0.00           O
ATOM    899  N   SER A  62      51.719  43.234  60.758  1.00  0.00           N
ATOM    900  H   SER A  62      52.514  42.651  60.526  1.00  0.00           H
ATOM    901  CA  SER A  62      51.701  44.603  60.206  1.00  0.00           C
ATOM    902  HA  SER A  62      51.196  45.171  60.995  1.00  0.00           H
ATOM    903  CB  SER A  62      53.151  45.068  60.132  1.00  0.00           C
ATOM    904  HB1 SER A  62      53.372  46.090  59.850  1.00  0.00           H
ATOM    905  HB2 SER A  62      53.677  44.477  59.374  1.00  0.00           H
ATOM    906  OG  SER A  62      53.859  44.860  61.364  1.00  0.00           O
ATOM    907  HG  SER A  62      54.633  45.409  61.240  1.00  0.00           H
ATOM    908  C   SER A  62      51.013  44.935  58.906  1.00  0.00           C
ATOM    909  O   SER A  62      51.046  46.088  58.409  1.00  0.00           O
ATOM    910  N   LEU A  63      50.441  43.925  58.293  1.00  0.00           N
ATOM    911  H   LEU A  63      50.592  43.032  58.746  1.00  0.00           H
ATOM    912  CA  LEU A  63      49.650  44.024  57.069  1.00  0.00           C
ATOM    913  HA  LEU A  63      49.460  45.080  56.917  1.00  0.00           H
ATOM    914  CB  LEU A  63      50.614  43.601  55.900  1.00  0.00           C
ATOM    915  HB1 LEU A  63      50.078  43.403  54.972  1.00  0.00           H
ATOM    916  HB2 LEU A  63      51.146  42.704  56.210  1.00  0.00           H
ATOM    917  CG  LEU A  63      51.735  44.576  55.429  1.00  0.00           C
ATOM    918  HG  LEU A  63      52.308  44.963  56.262  1.00  0.00           H
ATOM    919  CD1 LEU A  63      52.665  43.962  54.440  1.00  0.00           C
ATOM    920 1HD1 LEU A  63      53.574  44.562  54.368  1.00  0.00           H
ATOM    921 2HD1 LEU A  63      53.092  43.044  54.832  1.00  0.00           H
ATOM    922 3HD1 LEU A  63      52.229  43.695  53.481  1.00  0.00           H
ATOM    923  CD2 LEU A  63      51.036  45.756  54.826  1.00  0.00           C
ATOM    924 1HD2 LEU A  63      51.724  46.414  54.278  1.00  0.00           H
ATOM    925 2HD2 LEU A  63      50.217  45.416  54.192  1.00  0.00           H
ATOM    926 3HD2 LEU A  63      50.490  46.317  55.585  1.00  0.00           H
ATOM    927  C   LEU A  63      48.397  43.212  57.179  1.00  0.00           C
ATOM    928  O   LEU A  63      48.322  42.175  56.468  1.00  0.00           O
ATOM    929  N   PRO A  64      47.452  43.522  58.102  1.00  0.00           N
ATOM    930  CD  PRO A  64      47.503  44.701  58.952  1.00  0.00           C
ATOM    931  HD1 PRO A  64      48.067  45.471  58.405  1.00  0.00           H
ATOM    932  HD2 PRO A  64      48.043  44.566  59.893  1.00  0.00           H
ATOM    933  CG  PRO A  64      46.117  45.127  59.122  1.00  0.00           C
ATOM    934  HG1 PRO A  64      45.648  45.610  58.259  1.00  0.00           H
ATOM    935  HG2 PRO A  64      45.930  45.783  59.973  1.00  0.00           H
ATOM    936  CB  PRO A  64      45.443  43.802  59.205  1.00  0.00           C
ATOM    937  HB1 PRO A  64      44.431  43.841  58.797  1.00  0.00           H
ATOM    938  HB2 PRO A  64      45.329  43.410  60.217  1.00  0.00           H
ATOM    939  CA  PRO A  64      46.200  42.819  58.351  1.00  0.00           C
ATOM    940  HA  PRO A  64      46.390  41.930  58.952  1.00  0.00           H
ATOM    941  C   PRO A  64      45.566  42.481  57.008  1.00  0.00           C
ATOM    942  O   PRO A  64      45.282  41.289  56.692  1.00  0.00           O
ATOM    943  N   LEU A  65      45.352  43.468  56.088  1.00  0.00           N
ATOM    944  H   LEU A  65      45.668  44.401  56.324  1.00  0.00           H
ATOM    945  CA  LEU A  65      44.574  43.291  54.827  1.00  0.00           C
ATOM    946  HA  LEU A  65      43.833  42.505  55.004  1.00  0.00           H
ATOM    947  CB  LEU A  65      43.800  44.603  54.422  1.00  0.00           C
ATOM    948  HB1 LEU A  65      43.634  44.526  53.349  1.00  0.00           H
ATOM    949  HB2 LEU A  65      44.574  45.372  54.458  1.00  0.00           H
ATOM    950  CG  LEU A  65      42.519  44.982  55.242  1.00  0.00           C
ATOM    951  HG  LEU A  65      41.829  44.132  55.232  1.00  0.00           H
ATOM    952  CD1 LEU A  65      42.844  45.263  56.681  1.00  0.00           C
ATOM    953 1HD1 LEU A  65      43.588  46.055  56.751  1.00  0.00           H
ATOM    954 2HD1 LEU A  65      41.965  45.576  57.236  1.00  0.00           H
ATOM    955 3HD1 LEU A  65      43.235  44.336  57.104  1.00  0.00           H
ATOM    956  CD2 LEU A  65      41.874  46.249  54.625  1.00  0.00           C
ATOM    957 1HD2 LEU A  65      41.335  45.833  53.772  1.00  0.00           H
ATOM    958 2HD2 LEU A  65      41.188  46.610  55.393  1.00  0.00           H
ATOM    959 3HD2 LEU A  65      42.619  47.011  54.376  1.00  0.00           H
ATOM    960  C   LEU A  65      45.437  42.742  53.639  1.00  0.00           C
ATOM    961  O   LEU A  65      45.018  42.685  52.485  1.00  0.00           O
ATOM    962  N   GLY A  66      46.520  42.116  54.067  1.00  0.00           N
ATOM    963  H   GLY A  66      46.803  42.282  55.017  1.00  0.00           H
ATOM    964  CA  GLY A  66      47.436  41.419  53.147  1.00  0.00           C
ATOM    965  HA1 GLY A  66      48.113  40.740  53.667  1.00  0.00           H
ATOM    966  HA2 GLY A  66      48.026  42.157  52.602  1.00  0.00           H
ATOM    967  C   GLY A  66      46.646  40.460  52.168  1.00  0.00           C
ATOM    968  O   GLY A  66      46.918  40.602  50.996  1.00  0.00           O
ATOM    969  N   PRO A  67      45.696  39.590  52.632  1.00  0.00           N
ATOM    970  CD  PRO A  67      45.456  39.240  54.012  1.00  0.00           C
ATOM    971  HD1 PRO A  67      44.783  39.973  54.467  1.00  0.00           H
ATOM    972  HD2 PRO A  67      46.358  39.200  54.624  1.00  0.00           H
ATOM    973  CG  PRO A  67      44.678  37.892  53.944  1.00  0.00           C
ATOM    974  HG1 PRO A  67      44.000  37.805  54.792  1.00  0.00           H
ATOM    975  HG2 PRO A  67      45.429  37.104  54.010  1.00  0.00           H
ATOM    976  CB  PRO A  67      44.031  37.872  52.541  1.00  0.00           C
ATOM    977  HB1 PRO A  67      43.012  38.264  52.536  1.00  0.00           H
ATOM    978  HB2 PRO A  67      44.065  36.847  52.177  1.00  0.00           H
ATOM    979  CA  PRO A  67      44.977  38.719  51.741  1.00  0.00           C
ATOM    980  HA  PRO A  67      45.748  38.134  51.237  1.00  0.00           H
ATOM    981  C   PRO A  67      44.200  39.342  50.610  1.00  0.00           C
ATOM    982  O   PRO A  67      43.850  38.589  49.691  1.00  0.00           O
ATOM    983  N   LEU A  68      43.932  40.634  50.523  1.00  0.00           N
ATOM    984  H   LEU A  68      44.421  41.323  51.075  1.00  0.00           H
ATOM    985  CA  LEU A  68      42.883  41.224  49.569  1.00  0.00           C
ATOM    986  HA  LEU A  68      42.295  40.381  49.208  1.00  0.00           H
ATOM    987  CB  LEU A  68      41.968  42.185  50.361  1.00  0.00           C
ATOM    988  HB1 LEU A  68      41.090  42.246  49.719  1.00  0.00           H
ATOM    989  HB2 LEU A  68      42.436  43.167  50.386  1.00  0.00           H
ATOM    990  CG  LEU A  68      41.553  41.665  51.770  1.00  0.00           C
ATOM    991  HG  LEU A  68      42.435  41.668  52.415  1.00  0.00           H
ATOM    992  CD1 LEU A  68      40.556  42.645  52.382  1.00  0.00           C
ATOM    993 1HD1 LEU A  68      40.918  43.665  52.505  1.00  0.00           H
ATOM    994 2HD1 LEU A  68      39.653  42.743  51.785  1.00  0.00           H
ATOM    995 3HD1 LEU A  68      40.277  42.264  53.364  1.00  0.00           H
ATOM    996  CD2 LEU A  68      40.819  40.293  51.732  1.00  0.00           C
ATOM    997 1HD2 LEU A  68      40.530  39.984  52.743  1.00  0.00           H
ATOM    998 2HD2 LEU A  68      39.871  40.328  51.193  1.00  0.00           H
ATOM    999 3HD2 LEU A  68      41.502  39.590  51.273  1.00  0.00           H
ATOM   1000  C   LEU A  68      43.613  41.901  48.469  1.00  0.00           C
ATOM   1001  O   LEU A  68      43.207  42.968  48.023  1.00  0.00           O
ATOM   1002  N   LEU A  69      44.582  41.242  47.870  1.00  0.00           N
ATOM   1003  H   LEU A  69      44.582  40.267  48.144  1.00  0.00           H
ATOM   1004  CA  LEU A  69      45.517  41.852  46.959  1.00  0.00           C
ATOM   1005  HA  LEU A  69      45.691  42.844  47.383  1.00  0.00           H
ATOM   1006  CB  LEU A  69      46.886  41.156  47.088  1.00  0.00           C
ATOM   1007  HB1 LEU A  69      47.126  41.032  48.142  1.00  0.00           H
ATOM   1008  HB2 LEU A  69      47.659  41.845  46.749  1.00  0.00           H
ATOM   1009  CG  LEU A  69      47.063  39.725  46.375  1.00  0.00           C
ATOM   1010  HG  LEU A  69      46.710  39.842  45.348  1.00  0.00           H
ATOM   1011  CD1 LEU A  69      48.556  39.258  46.358  1.00  0.00           C
ATOM   1012 1HD1 LEU A  69      48.937  39.155  47.371  1.00  0.00           H
ATOM   1013 2HD1 LEU A  69      48.724  38.286  45.891  1.00  0.00           H
ATOM   1014 3HD1 LEU A  69      49.103  40.027  45.803  1.00  0.00           H
ATOM   1015  CD2 LEU A  69      46.179  38.686  47.016  1.00  0.00           C
ATOM   1016 1HD2 LEU A  69      45.121  38.808  46.755  1.00  0.00           H
ATOM   1017 2HD2 LEU A  69      46.477  37.727  46.577  1.00  0.00           H
ATOM   1018 3HD2 LEU A  69      46.208  38.637  48.099  1.00  0.00           H
ATOM   1019  C   LEU A  69      44.984  42.062  45.569  1.00  0.00           C
ATOM   1020  O   LEU A  69      45.618  42.751  44.781  1.00  0.00           O
ATOM   1021  N   GLY A  70      43.783  41.551  45.186  1.00  0.00           N
ATOM   1022  H   GLY A  70      43.269  41.195  45.979  1.00  0.00           H
ATOM   1023  CA  GLY A  70      43.263  41.420  43.818  1.00  0.00           C
ATOM   1024  HA1 GLY A  70      42.272  40.965  43.772  1.00  0.00           H
ATOM   1025  HA2 GLY A  70      43.813  40.779  43.137  1.00  0.00           H
ATOM   1026  C   GLY A  70      43.167  42.806  43.078  1.00  0.00           C
ATOM   1027  O   GLY A  70      43.238  42.859  41.857  1.00  0.00           O
ATOM   1028  N   ASP A  71      43.228  43.920  43.826  1.00  0.00           N
ATOM   1029  H   ASP A  71      43.281  43.791  44.831  1.00  0.00           H
ATOM   1030  CA  ASP A  71      42.968  45.286  43.385  1.00  0.00           C
ATOM   1031  HA  ASP A  71      42.455  45.254  42.422  1.00  0.00           H
ATOM   1032  CB  ASP A  71      41.997  45.988  44.440  1.00  0.00           C
ATOM   1033  HB1 ASP A  71      41.010  45.524  44.435  1.00  0.00           H
ATOM   1034  HB2 ASP A  71      41.969  47.022  44.119  1.00  0.00           H
ATOM   1035  CG  ASP A  71      42.503  46.026  45.811  1.00  0.00           C
ATOM   1036  OD1 ASP A  71      43.607  45.508  46.058  1.00  0.00           O
ATOM   1037  OD2 ASP A  71      41.955  46.725  46.637  1.00  0.00           O
ATOM   1038  C   ASP A  71      44.214  46.119  43.146  1.00  0.00           C
ATOM   1039  O   ASP A  71      44.075  47.129  42.505  1.00  0.00           O
ATOM   1040  N   THR A  72      45.394  45.639  43.621  1.00  0.00           N
ATOM   1041  H   THR A  72      45.377  44.704  44.013  1.00  0.00           H
ATOM   1042  CA  THR A  72      46.736  46.299  43.611  1.00  0.00           C
ATOM   1043  HA  THR A  72      46.583  47.281  44.046  1.00  0.00           H
ATOM   1044  CB  THR A  72      47.674  45.539  44.508  1.00  0.00           C
ATOM   1045  HB  THR A  72      48.690  45.936  44.445  1.00  0.00           H
ATOM   1046  CG2 THR A  72      47.209  45.425  45.959  1.00  0.00           C
ATOM   1047 1HG2 THR A  72      47.933  44.798  46.485  1.00  0.00           H
ATOM   1048 2HG2 THR A  72      47.162  46.398  46.453  1.00  0.00           H
ATOM   1049 3HG2 THR A  72      46.257  44.902  46.100  1.00  0.00           H
ATOM   1050  OG1 THR A  72      47.834  44.243  44.080  1.00  0.00           O
ATOM   1051  HG1 THR A  72      47.053  43.744  44.324  1.00  0.00           H
ATOM   1052  C   THR A  72      47.372  46.586  42.234  1.00  0.00           C
ATOM   1053  O   THR A  72      48.225  47.472  42.127  1.00  0.00           O
ATOM   1054  N   ALA A  73      47.047  45.707  41.290  1.00  0.00           N
ATOM   1055  H   ALA A  73      46.282  45.078  41.458  1.00  0.00           H
ATOM   1056  CA  ALA A  73      47.562  45.669  39.930  1.00  0.00           C
ATOM   1057  HA  ALA A  73      47.921  46.687  39.756  1.00  0.00           H
ATOM   1058  CB  ALA A  73      48.875  44.843  40.040  1.00  0.00           C
ATOM   1059  HB1 ALA A  73      48.711  43.827  40.385  1.00  0.00           H
ATOM   1060  HB2 ALA A  73      49.335  44.916  39.048  1.00  0.00           H
ATOM   1061  HB3 ALA A  73      49.465  45.452  40.721  1.00  0.00           H
ATOM   1062  C   ALA A  73      46.555  45.163  38.819  1.00  0.00           C
ATOM   1063  O   ALA A  73      45.654  44.340  39.080  1.00  0.00           O
ATOM   1064  N   VAL A  74      46.692  45.702  37.613  1.00  0.00           N
ATOM   1065  H   VAL A  74      47.422  46.392  37.595  1.00  0.00           H
ATOM   1066  CA  VAL A  74      46.150  45.246  36.313  1.00  0.00           C
ATOM   1067  HA  VAL A  74      45.452  44.425  36.454  1.00  0.00           H
ATOM   1068  CB  VAL A  74      45.461  46.419  35.530  1.00  0.00           C
ATOM   1069  HB  VAL A  74      46.162  47.175  35.189  1.00  0.00           H
ATOM   1070  CG1 VAL A  74      44.734  45.772  34.354  1.00  0.00           C
ATOM   1071 1HG1 VAL A  74      45.463  45.476  33.598  1.00  0.00           H
ATOM   1072 2HG1 VAL A  74      44.226  44.850  34.606  1.00  0.00           H
ATOM   1073 3HG1 VAL A  74      44.053  46.478  33.882  1.00  0.00           H
ATOM   1074  CG2 VAL A  74      44.391  47.149  36.299  1.00  0.00           C
ATOM   1075 1HG2 VAL A  74      44.749  47.545  37.254  1.00  0.00           H
ATOM   1076 2HG2 VAL A  74      44.080  47.930  35.602  1.00  0.00           H
ATOM   1077 3HG2 VAL A  74      43.561  46.461  36.502  1.00  0.00           H
ATOM   1078  C   VAL A  74      47.298  44.642  35.493  1.00  0.00           C
ATOM   1079  O   VAL A  74      48.364  45.255  35.581  1.00  0.00           O
ATOM   1080  N   ILE A  75      47.192  43.402  35.026  1.00  0.00           N
ATOM   1081  H   ILE A  75      46.312  42.917  34.942  1.00  0.00           H
ATOM   1082  CA  ILE A  75      48.340  42.652  34.469  1.00  0.00           C
ATOM   1083  HA  ILE A  75      49.220  43.266  34.272  1.00  0.00           H
ATOM   1084  CB  ILE A  75      48.709  41.581  35.547  1.00  0.00           C
ATOM   1085  HB  ILE A  75      47.947  40.801  35.510  1.00  0.00           H
ATOM   1086  CG2 ILE A  75      50.078  40.888  35.167  1.00  0.00           C
ATOM   1087 1HG2 ILE A  75      49.927  39.980  34.584  1.00  0.00           H
ATOM   1088 2HG2 ILE A  75      50.715  41.504  34.548  1.00  0.00           H
ATOM   1089 3HG2 ILE A  75      50.615  40.597  36.080  1.00  0.00           H
ATOM   1090  CG1 ILE A  75      48.801  42.030  37.041  1.00  0.00           C
ATOM   1091 1HG1 ILE A  75      47.964  42.686  37.297  1.00  0.00           H
ATOM   1092 2HG1 ILE A  75      49.720  42.593  37.213  1.00  0.00           H
ATOM   1093  CD  ILE A  75      48.775  40.937  38.111  1.00  0.00           C
ATOM   1094  HD1 ILE A  75      47.834  40.452  37.853  1.00  0.00           H
ATOM   1095  HD2 ILE A  75      49.505  40.141  37.991  1.00  0.00           H
ATOM   1096  HD3 ILE A  75      48.648  41.316  39.127  1.00  0.00           H
ATOM   1097  C   ILE A  75      48.048  41.851  33.185  1.00  0.00           C
ATOM   1098  O   ILE A  75      46.978  41.296  32.979  1.00  0.00           O
ATOM   1099  N   GLN A  76      49.025  41.970  32.291  1.00  0.00           N
ATOM   1100  H   GLN A  76      49.849  42.512  32.480  1.00  0.00           H
ATOM   1101  CA  GLN A  76      49.032  41.392  30.965  1.00  0.00           C
ATOM   1102  HA  GLN A  76      48.249  40.631  30.922  1.00  0.00           H
ATOM   1103  CB  GLN A  76      48.747  42.546  29.996  1.00  0.00           C
ATOM   1104  HB1 GLN A  76      49.023  42.262  28.976  1.00  0.00           H
ATOM   1105  HB2 GLN A  76      49.429  43.365  30.237  1.00  0.00           H
ATOM   1106  CG  GLN A  76      47.333  43.083  30.017  1.00  0.00           C
ATOM   1107  HG1 GLN A  76      47.118  43.924  29.361  1.00  0.00           H
ATOM   1108  HG2 GLN A  76      47.050  43.394  31.024  1.00  0.00           H
ATOM   1109  CD  GLN A  76      46.332  41.964  29.740  1.00  0.00           C
ATOM   1110  OE1 GLN A  76      46.602  40.950  29.094  1.00  0.00           O
ATOM   1111  NE2 GLN A  76      45.066  42.202  29.933  1.00  0.00           N
ATOM   1112 1HE2 GLN A  76      44.613  42.949  30.438  1.00  0.00           H
ATOM   1113 2HE2 GLN A  76      44.507  41.462  29.538  1.00  0.00           H
ATOM   1114  C   GLN A  76      50.337  40.589  30.626  1.00  0.00           C
ATOM   1115  O   GLN A  76      51.220  40.417  31.511  1.00  0.00           O
ATOM   1116  N   GLY A  77      50.481  40.075  29.395  1.00  0.00           N
ATOM   1117  H   GLY A  77      49.735  40.259  28.731  1.00  0.00           H
ATOM   1118  CA  GLY A  77      51.398  38.974  29.044  1.00  0.00           C
ATOM   1119  HA1 GLY A  77      51.281  38.882  27.965  1.00  0.00           H
ATOM   1120  HA2 GLY A  77      50.998  38.089  29.527  1.00  0.00           H
ATOM   1121  C   GLY A  77      52.853  39.090  29.261  1.00  0.00           C
ATOM   1122  O   GLY A  77      53.598  38.144  29.002  1.00  0.00           O
ATOM   1123  N   ASP A  78      53.360  40.205  29.732  1.00  0.00           N
ATOM   1124  H   ASP A  78      52.695  40.952  29.843  1.00  0.00           H
ATOM   1125  CA  ASP A  78      54.704  40.520  30.022  1.00  0.00           C
ATOM   1126  HA  ASP A  78      55.171  39.558  30.250  1.00  0.00           H
ATOM   1127  CB  ASP A  78      55.398  40.892  28.692  1.00  0.00           C
ATOM   1128  HB1 ASP A  78      55.577  39.965  28.168  1.00  0.00           H
ATOM   1129  HB2 ASP A  78      56.414  41.256  28.819  1.00  0.00           H
ATOM   1130  CG  ASP A  78      54.631  41.922  27.777  1.00  0.00           C
ATOM   1131  OD1 ASP A  78      54.175  42.967  28.293  1.00  0.00           O
ATOM   1132  OD2 ASP A  78      54.556  41.677  26.526  1.00  0.00           O
ATOM   1133  C   ASP A  78      54.897  41.624  31.054  1.00  0.00           C
ATOM   1134  O   ASP A  78      56.000  42.048  31.382  1.00  0.00           O
ATOM   1135  N   THR A  79      53.823  42.314  31.540  1.00  0.00           N
ATOM   1136  H   THR A  79      52.883  42.021  31.286  1.00  0.00           H
ATOM   1137  CA  THR A  79      53.744  43.642  32.211  1.00  0.00           C
ATOM   1138  HA  THR A  79      54.742  43.777  32.633  1.00  0.00           H
ATOM   1139  CB  THR A  79      53.474  44.739  31.199  1.00  0.00           C
ATOM   1140  HB  THR A  79      52.559  44.536  30.643  1.00  0.00           H
ATOM   1141  CG2 THR A  79      53.446  46.188  31.830  1.00  0.00           C
ATOM   1142 1HG2 THR A  79      53.840  46.819  31.020  1.00  0.00           H
ATOM   1143 2HG2 THR A  79      52.433  46.466  32.092  1.00  0.00           H
ATOM   1144 3HG2 THR A  79      54.138  46.274  32.665  1.00  0.00           H
ATOM   1145  OG1 THR A  79      54.386  44.808  30.172  1.00  0.00           O
ATOM   1146  HG1 THR A  79      54.075  44.158  29.544  1.00  0.00           H
ATOM   1147  C   THR A  79      52.555  43.747  33.174  1.00  0.00           C
ATOM   1148  O   THR A  79      51.496  43.247  32.979  1.00  0.00           O
ATOM   1149  N   ALA A  80      52.908  44.409  34.268  1.00  0.00           N
ATOM   1150  H   ALA A  80      53.858  44.768  34.303  1.00  0.00           H
ATOM   1151  CA  ALA A  80      52.039  44.766  35.415  1.00  0.00           C
ATOM   1152  HA  ALA A  80      51.062  44.301  35.274  1.00  0.00           H
ATOM   1153  CB  ALA A  80      52.569  44.319  36.722  1.00  0.00           C
ATOM   1154  HB1 ALA A  80      52.507  43.244  36.869  1.00  0.00           H
ATOM   1155  HB2 ALA A  80      53.643  44.477  36.774  1.00  0.00           H
ATOM   1156  HB3 ALA A  80      52.111  44.848  37.560  1.00  0.00           H
ATOM   1157  C   ALA A  80      51.904  46.364  35.383  1.00  0.00           C
ATOM   1158  O   ALA A  80      52.860  47.070  35.192  1.00  0.00           O
ATOM   1159  N   LEU A  81      50.723  46.801  35.750  1.00  0.00           N
ATOM   1160  H   LEU A  81      50.028  46.153  36.102  1.00  0.00           H
ATOM   1161  CA  LEU A  81      50.400  48.200  36.080  1.00  0.00           C
ATOM   1162  HA  LEU A  81      51.297  48.812  36.010  1.00  0.00           H
ATOM   1163  CB  LEU A  81      49.516  48.663  34.926  1.00  0.00           C
ATOM   1164  HB1 LEU A  81      48.742  47.897  34.866  1.00  0.00           H
ATOM   1165  HB2 LEU A  81      50.079  48.675  33.987  1.00  0.00           H
ATOM   1166  CG  LEU A  81      48.706  49.907  35.118  1.00  0.00           C
ATOM   1167  HG  LEU A  81      48.108  49.826  36.029  1.00  0.00           H
ATOM   1168  CD1 LEU A  81      49.575  51.132  35.277  1.00  0.00           C
ATOM   1169 1HD1 LEU A  81      48.965  52.002  35.550  1.00  0.00           H
ATOM   1170 2HD1 LEU A  81      50.256  51.008  36.111  1.00  0.00           H
ATOM   1171 3HD1 LEU A  81      50.119  51.269  34.330  1.00  0.00           H
ATOM   1172  CD2 LEU A  81      47.749  50.164  33.929  1.00  0.00           C
ATOM   1173 1HD2 LEU A  81      47.081  49.306  33.898  1.00  0.00           H
ATOM   1174 2HD2 LEU A  81      47.157  51.038  34.186  1.00  0.00           H
ATOM   1175 3HD2 LEU A  81      48.265  50.211  32.964  1.00  0.00           H
ATOM   1176  C   LEU A  81      49.802  48.286  37.509  1.00  0.00           C
ATOM   1177  O   LEU A  81      48.708  47.797  37.730  1.00  0.00           O
ATOM   1178  N   ILE A  82      50.627  48.955  38.315  1.00  0.00           N
ATOM   1179  H   ILE A  82      51.431  49.447  37.956  1.00  0.00           H
ATOM   1180  CA  ILE A  82      50.334  49.221  39.698  1.00  0.00           C
ATOM   1181  HA  ILE A  82      49.750  48.390  40.090  1.00  0.00           H
ATOM   1182  CB  ILE A  82      51.580  49.352  40.510  1.00  0.00           C
ATOM   1183  HB  ILE A  82      52.034  50.283  40.180  1.00  0.00           H
ATOM   1184  CG2 ILE A  82      51.142  49.357  42.040  1.00  0.00           C
ATOM   1185 1HG2 ILE A  82      51.979  49.620  42.700  1.00  0.00           H
ATOM   1186 2HG2 ILE A  82      50.379  50.112  42.192  1.00  0.00           H
ATOM   1187 3HG2 ILE A  82      50.743  48.379  42.332  1.00  0.00           H
ATOM   1188  CG1 ILE A  82      52.697  48.327  40.235  1.00  0.00           C
ATOM   1189 1HG1 ILE A  82      53.464  48.630  40.939  1.00  0.00           H
ATOM   1190 2HG1 ILE A  82      53.156  48.392  39.247  1.00  0.00           H
ATOM   1191  CD  ILE A  82      52.339  46.846  40.573  1.00  0.00           C
ATOM   1192  HD1 ILE A  82      51.815  46.740  41.519  1.00  0.00           H
ATOM   1193  HD2 ILE A  82      51.676  46.469  39.784  1.00  0.00           H
ATOM   1194  HD3 ILE A  82      53.221  46.227  40.470  1.00  0.00           H
ATOM   1195  C   ILE A  82      49.255  50.343  39.828  1.00  0.00           C
ATOM   1196  O   ILE A  82      49.448  51.471  39.282  1.00  0.00           O
ATOM   1197  N   THR A  83      48.105  50.040  40.449  1.00  0.00           N
ATOM   1198  H   THR A  83      47.997  49.159  40.928  1.00  0.00           H
ATOM   1199  CA  THR A  83      46.935  50.909  40.657  1.00  0.00           C
ATOM   1200  HA  THR A  83      46.884  51.578  39.792  1.00  0.00           H
ATOM   1201  CB  THR A  83      45.697  50.101  40.714  1.00  0.00           C
ATOM   1202  HB  THR A  83      44.845  50.775  40.766  1.00  0.00           H
ATOM   1203  CG2 THR A  83      45.505  49.087  39.568  1.00  0.00           C
ATOM   1204 1HG2 THR A  83      45.928  49.409  38.623  1.00  0.00           H
ATOM   1205 2HG2 THR A  83      45.987  48.152  39.853  1.00  0.00           H
ATOM   1206 3HG2 THR A  83      44.432  48.930  39.422  1.00  0.00           H
ATOM   1207  OG1 THR A  83      45.831  49.262  41.883  1.00  0.00           O
ATOM   1208  HG1 THR A  83      45.134  48.612  41.869  1.00  0.00           H
ATOM   1209  C   THR A  83      47.139  51.888  41.762  1.00  0.00           C
ATOM   1210  O   THR A  83      47.804  51.578  42.736  1.00  0.00           O
ATOM   1211  N   ARG A  84      46.482  53.086  41.577  1.00  0.00           N
ATOM   1212  H   ARG A  84      45.773  53.202  40.873  1.00  0.00           H
ATOM   1213  CA  ARG A  84      46.806  54.330  42.285  1.00  0.00           C
ATOM   1214  HA  ARG A  84      47.690  54.116  42.878  1.00  0.00           H
ATOM   1215  CB  ARG A  84      47.210  55.482  41.297  1.00  0.00           C
ATOM   1216  HB1 ARG A  84      46.337  55.815  40.750  1.00  0.00           H
ATOM   1217  HB2 ARG A  84      48.010  55.087  40.670  1.00  0.00           H
ATOM   1218  CG  ARG A  84      47.718  56.510  42.247  1.00  0.00           C
ATOM   1219  HG1 ARG A  84      48.342  56.068  43.034  1.00  0.00           H
ATOM   1220  HG2 ARG A  84      46.863  56.939  42.774  1.00  0.00           H
ATOM   1221  CD  ARG A  84      48.524  57.605  41.640  1.00  0.00           C
ATOM   1222  HD1 ARG A  84      48.173  57.768  40.622  1.00  0.00           H
ATOM   1223  HD2 ARG A  84      49.553  57.250  41.662  1.00  0.00           H
ATOM   1224  NE  ARG A  84      48.419  58.875  42.353  1.00  0.00           N
ATOM   1225  HE  ARG A  84      49.137  59.020  43.052  1.00  0.00           H
ATOM   1226  CZ  ARG A  84      47.647  59.919  42.163  1.00  0.00           C
ATOM   1227  NH1 ARG A  84      46.802  60.054  41.205  1.00  0.00           N
ATOM   1228 1HH1 ARG A  84      46.793  59.340  40.496  1.00  0.00           H
ATOM   1229 2HH1 ARG A  84      46.371  60.941  41.010  1.00  0.00           H
ATOM   1230  NH2 ARG A  84      47.702  60.848  43.055  1.00  0.00           N
ATOM   1231 1HH2 ARG A  84      48.365  60.891  43.820  1.00  0.00           H
ATOM   1232 2HH2 ARG A  84      47.057  61.602  42.868  1.00  0.00           H
ATOM   1233  C   ARG A  84      45.581  54.592  43.175  1.00  0.00           C
ATOM   1234  O   ARG A  84      44.558  54.896  42.643  1.00  0.00           O
ATOM   1235  N   PRO A  85      45.729  54.720  44.505  1.00  0.00           N
ATOM   1236  CD  PRO A  85      46.937  54.310  45.229  1.00  0.00           C
ATOM   1237  HD1 PRO A  85      47.889  54.714  44.883  1.00  0.00           H
ATOM   1238  HD2 PRO A  85      47.029  53.231  45.197  1.00  0.00           H
ATOM   1239  CG  PRO A  85      46.692  54.639  46.685  1.00  0.00           C
ATOM   1240  HG1 PRO A  85      47.004  55.663  46.910  1.00  0.00           H
ATOM   1241  HG2 PRO A  85      47.174  53.936  47.360  1.00  0.00           H
ATOM   1242  CB  PRO A  85      45.203  54.538  46.835  1.00  0.00           C
ATOM   1243  HB1 PRO A  85      44.757  55.127  47.635  1.00  0.00           H
ATOM   1244  HB2 PRO A  85      44.879  53.513  47.029  1.00  0.00           H
ATOM   1245  CA  PRO A  85      44.729  55.103  45.480  1.00  0.00           C
ATOM   1246  HA  PRO A  85      43.739  54.719  45.233  1.00  0.00           H
ATOM   1247  C   PRO A  85      44.458  56.665  45.413  1.00  0.00           C
ATOM   1248  O   PRO A  85      45.067  57.413  44.709  1.00  0.00           O
ATOM   1249  N   TRP A  86      43.451  57.146  46.173  1.00  0.00           N
ATOM   1250  H   TRP A  86      43.067  56.496  46.830  1.00  0.00           H
ATOM   1251  CA  TRP A  86      43.114  58.584  46.199  1.00  0.00           C
ATOM   1252  HA  TRP A  86      43.125  58.966  45.172  1.00  0.00           H
ATOM   1253  CB  TRP A  86      41.641  58.835  46.657  1.00  0.00           C
ATOM   1254  HB1 TRP A  86      41.453  58.565  47.706  1.00  0.00           H
ATOM   1255  HB2 TRP A  86      41.027  58.289  45.942  1.00  0.00           H
ATOM   1256  CG  TRP A  86      41.162  60.252  46.498  1.00  0.00           C
ATOM   1257  CD1 TRP A  86      40.337  60.764  45.535  1.00  0.00           C
ATOM   1258  HD1 TRP A  86      39.861  60.113  44.810  1.00  0.00           H
ATOM   1259  NE1 TRP A  86      40.132  62.099  45.655  1.00  0.00           N
ATOM   1260  HE1 TRP A  86      39.360  62.594  45.233  1.00  0.00           H
ATOM   1261  CE2 TRP A  86      40.769  62.621  46.721  1.00  0.00           C
ATOM   1262  CZ2 TRP A  86      40.817  63.952  47.196  1.00  0.00           C
ATOM   1263  HZ2 TRP A  86      40.258  64.747  46.732  1.00  0.00           H
ATOM   1264  CH2 TRP A  86      41.570  64.232  48.349  1.00  0.00           C
ATOM   1265  HH2 TRP A  86      41.694  65.266  48.638  1.00  0.00           H
ATOM   1266  CZ3 TRP A  86      42.343  63.179  48.933  1.00  0.00           C
ATOM   1267  HZ3 TRP A  86      43.067  63.437  49.689  1.00  0.00           H
ATOM   1268  CE3 TRP A  86      42.276  61.806  48.392  1.00  0.00           C
ATOM   1269  HE3 TRP A  86      42.816  61.006  48.872  1.00  0.00           H
ATOM   1270  CD2 TRP A  86      41.490  61.511  47.286  1.00  0.00           C
ATOM   1271  C   TRP A  86      44.114  59.258  47.081  1.00  0.00           C
ATOM   1272  O   TRP A  86      44.835  60.115  46.538  1.00  0.00           O
ATOM   1273  N   SER A  87      44.213  58.763  48.299  1.00  0.00           N
ATOM   1274  H   SER A  87      43.462  58.163  48.594  1.00  0.00           H
ATOM   1275  CA  SER A  87      45.280  59.111  49.225  1.00  0.00           C
ATOM   1276  HA  SER A  87      45.635  60.118  49.017  1.00  0.00           H
ATOM   1277  CB  SER A  87      44.614  59.105  50.653  1.00  0.00           C
ATOM   1278  HB1 SER A  87      45.297  59.267  51.492  1.00  0.00           H
ATOM   1279  HB2 SER A  87      44.115  58.161  50.869  1.00  0.00           H
ATOM   1280  OG  SER A  87      43.737  60.237  50.778  1.00  0.00           O
ATOM   1281  HG  SER A  87      42.886  59.845  50.983  1.00  0.00           H
ATOM   1282  C   SER A  87      46.420  58.107  49.085  1.00  0.00           C
ATOM   1283  O   SER A  87      46.158  56.929  48.881  1.00  0.00           O
ATOM   1284  N   PRO A  88      47.640  58.531  49.331  1.00  0.00           N
ATOM   1285  CD  PRO A  88      48.015  59.855  49.778  1.00  0.00           C
ATOM   1286  HD1 PRO A  88      47.673  60.056  50.792  1.00  0.00           H
ATOM   1287  HD2 PRO A  88      47.634  60.578  49.053  1.00  0.00           H
ATOM   1288  CG  PRO A  88      49.559  59.838  49.793  1.00  0.00           C
ATOM   1289  HG1 PRO A  88      49.984  59.547  50.754  1.00  0.00           H
ATOM   1290  HG2 PRO A  88      49.856  60.842  49.498  1.00  0.00           H
ATOM   1291  CB  PRO A  88      49.843  58.773  48.735  1.00  0.00           C
ATOM   1292  HB1 PRO A  88      50.852  58.355  48.721  1.00  0.00           H
ATOM   1293  HB2 PRO A  88      49.602  59.223  47.778  1.00  0.00           H
ATOM   1294  CA  PRO A  88      48.762  57.673  48.988  1.00  0.00           C
ATOM   1295  HA  PRO A  88      48.648  57.131  48.046  1.00  0.00           H
ATOM   1296  C   PRO A  88      49.194  56.674  50.037  1.00  0.00           C
ATOM   1297  O   PRO A  88      50.393  56.430  50.237  1.00  0.00           O
ATOM   1298  N   ALA A  89      48.272  56.014  50.702  1.00  0.00           N
ATOM   1299  H   ALA A  89      47.323  56.057  50.348  1.00  0.00           H
ATOM   1300  CA  ALA A  89      48.637  55.495  52.018  1.00  0.00           C
ATOM   1301  HA  ALA A  89      49.677  55.655  52.300  1.00  0.00           H
ATOM   1302  CB  ALA A  89      47.838  56.234  53.055  1.00  0.00           C
ATOM   1303  HB1 ALA A  89      46.765  56.071  52.958  1.00  0.00           H
ATOM   1304  HB2 ALA A  89      48.043  55.934  54.081  1.00  0.00           H
ATOM   1305  HB3 ALA A  89      47.989  57.306  52.979  1.00  0.00           H
ATOM   1306  C   ALA A  89      48.607  53.914  52.042  1.00  0.00           C
ATOM   1307  O   ALA A  89      49.201  53.332  52.945  1.00  0.00           O
ATOM   1308  N   ARG A  90      48.134  53.267  50.940  1.00  0.00           N
ATOM   1309  H   ARG A  90      47.473  53.696  50.303  1.00  0.00           H
ATOM   1310  CA  ARG A  90      48.462  51.869  50.648  1.00  0.00           C
ATOM   1311  HA  ARG A  90      48.524  51.317  51.583  1.00  0.00           H
ATOM   1312  CB  ARG A  90      47.255  51.286  49.944  1.00  0.00           C
ATOM   1313  HB1 ARG A  90      47.103  51.651  48.934  1.00  0.00           H
ATOM   1314  HB2 ARG A  90      46.392  51.661  50.498  1.00  0.00           H
ATOM   1315  CG  ARG A  90      47.264  49.775  50.058  1.00  0.00           C
ATOM   1316  HG1 ARG A  90      47.168  49.385  51.079  1.00  0.00           H
ATOM   1317  HG2 ARG A  90      48.114  49.262  49.629  1.00  0.00           H
ATOM   1318  CD  ARG A  90      46.093  49.329  49.136  1.00  0.00           C
ATOM   1319  HD1 ARG A  90      46.400  49.547  48.109  1.00  0.00           H
ATOM   1320  HD2 ARG A  90      45.143  49.785  49.439  1.00  0.00           H
ATOM   1321  NE  ARG A  90      45.892  47.914  49.249  1.00  0.00           N
ATOM   1322  HE  ARG A  90      46.150  47.415  50.091  1.00  0.00           H
ATOM   1323  CZ  ARG A  90      45.065  47.295  48.437  1.00  0.00           C
ATOM   1324  NH1 ARG A  90      44.382  47.958  47.542  1.00  0.00           N
ATOM   1325 1HH1 ARG A  90      44.281  48.957  47.585  1.00  0.00           H
ATOM   1326 2HH1 ARG A  90      43.808  47.424  46.902  1.00  0.00           H
ATOM   1327  NH2 ARG A  90      45.033  45.993  48.408  1.00  0.00           N
ATOM   1328 1HH2 ARG A  90      45.345  45.398  49.158  1.00  0.00           H
ATOM   1329 2HH2 ARG A  90      44.521  45.591  47.636  1.00  0.00           H
ATOM   1330  C   ARG A  90      49.826  51.722  49.907  1.00  0.00           C
ATOM   1331  O   ARG A  90      50.031  50.669  49.359  1.00  0.00           O
ATOM   1332  N   ARG A  91      50.641  52.790  49.704  1.00  0.00           N
ATOM   1333  H   ARG A  91      50.465  53.687  50.134  1.00  0.00           H
ATOM   1334  CA  ARG A  91      51.951  52.723  49.038  1.00  0.00           C
ATOM   1335  HA  ARG A  91      51.861  52.381  48.002  1.00  0.00           H
ATOM   1336  CB  ARG A  91      52.562  54.098  48.774  1.00  0.00           C
ATOM   1337  HB1 ARG A  91      53.556  53.860  48.405  1.00  0.00           H
ATOM   1338  HB2 ARG A  91      52.502  54.637  49.710  1.00  0.00           H
ATOM   1339  CG  ARG A  91      51.805  54.958  47.759  1.00  0.00           C
ATOM   1340  HG1 ARG A  91      52.238  55.945  47.694  1.00  0.00           H
ATOM   1341  HG2 ARG A  91      50.736  55.009  47.931  1.00  0.00           H
ATOM   1342  CD  ARG A  91      51.797  54.410  46.296  1.00  0.00           C
ATOM   1343  HD1 ARG A  91      51.141  55.041  45.698  1.00  0.00           H
ATOM   1344  HD2 ARG A  91      51.391  53.402  46.335  1.00  0.00           H
ATOM   1345  NE  ARG A  91      53.192  54.437  45.711  1.00  0.00           N
ATOM   1346  HE  ARG A  91      53.939  54.919  46.187  1.00  0.00           H
ATOM   1347  CZ  ARG A  91      53.623  53.937  44.600  1.00  0.00           C
ATOM   1348  NH1 ARG A  91      52.869  53.269  43.808  1.00  0.00           N
ATOM   1349 1HH1 ARG A  91      51.899  53.262  44.110  1.00  0.00           H
ATOM   1350 2HH1 ARG A  91      53.179  52.671  43.058  1.00  0.00           H
ATOM   1351  NH2 ARG A  91      54.894  53.957  44.295  1.00  0.00           N
ATOM   1352 1HH2 ARG A  91      55.627  54.292  44.900  1.00  0.00           H
ATOM   1353 2HH2 ARG A  91      55.178  53.283  43.595  1.00  0.00           H
ATOM   1354  C   ARG A  91      52.976  51.788  49.675  1.00  0.00           C
ATOM   1355  O   ARG A  91      53.682  51.291  48.847  1.00  0.00           O
ATOM   1356  N   PRO A  92      53.064  51.557  51.019  1.00  0.00           N
ATOM   1357  CD  PRO A  92      52.699  52.533  52.148  1.00  0.00           C
ATOM   1358  HD1 PRO A  92      51.664  52.418  52.491  1.00  0.00           H
ATOM   1359  HD2 PRO A  92      52.840  53.530  51.739  1.00  0.00           H
ATOM   1360  CG  PRO A  92      53.733  52.354  53.232  1.00  0.00           C
ATOM   1361  HG1 PRO A  92      53.459  52.738  54.205  1.00  0.00           H
ATOM   1362  HG2 PRO A  92      54.687  52.828  53.004  1.00  0.00           H
ATOM   1363  CB  PRO A  92      54.019  50.873  53.160  1.00  0.00           C
ATOM   1364  HB1 PRO A  92      53.276  50.380  53.787  1.00  0.00           H
ATOM   1365  HB2 PRO A  92      55.041  50.703  53.525  1.00  0.00           H
ATOM   1366  CA  PRO A  92      53.823  50.507  51.677  1.00  0.00           C
ATOM   1367  HA  PRO A  92      54.806  50.644  51.229  1.00  0.00           H
ATOM   1368  C   PRO A  92      53.343  49.080  51.448  1.00  0.00           C
ATOM   1369  O   PRO A  92      54.137  48.144  51.293  1.00  0.00           O
ATOM   1370  N   GLU A  93      52.069  48.901  51.653  1.00  0.00           N
ATOM   1371  H   GLU A  93      51.493  49.665  51.994  1.00  0.00           H
ATOM   1372  CA  GLU A  93      51.412  47.616  51.507  1.00  0.00           C
ATOM   1373  HA  GLU A  93      51.883  46.887  52.163  1.00  0.00           H
ATOM   1374  CB  GLU A  93      49.963  47.820  52.018  1.00  0.00           C
ATOM   1375  HB1 GLU A  93      49.431  48.624  51.517  1.00  0.00           H
ATOM   1376  HB2 GLU A  93      50.016  48.057  53.083  1.00  0.00           H
ATOM   1377  CG  GLU A  93      49.193  46.506  51.764  1.00  0.00           C
ATOM   1378  HG1 GLU A  93      49.715  45.584  52.030  1.00  0.00           H
ATOM   1379  HG2 GLU A  93      48.955  46.417  50.705  1.00  0.00           H
ATOM   1380  CD  GLU A  93      47.849  46.628  52.559  1.00  0.00           C
ATOM   1381  OE1 GLU A  93      46.739  46.460  51.984  1.00  0.00           O
ATOM   1382  OE2 GLU A  93      47.882  46.931  53.791  1.00  0.00           O
ATOM   1383  C   GLU A  93      51.519  47.061  50.107  1.00  0.00           C
ATOM   1384  O   GLU A  93      51.601  45.870  49.956  1.00  0.00           O
ATOM   1385  N   VAL A  94      51.625  47.888  49.043  1.00  0.00           N
ATOM   1386  H   VAL A  94      51.435  48.880  49.113  1.00  0.00           H
ATOM   1387  CA  VAL A  94      51.806  47.362  47.646  1.00  0.00           C
ATOM   1388  HA  VAL A  94      51.198  46.447  47.643  1.00  0.00           H
ATOM   1389  CB  VAL A  94      51.252  48.236  46.484  1.00  0.00           C
ATOM   1390  HB  VAL A  94      51.401  47.755  45.515  1.00  0.00           H
ATOM   1391  CG1 VAL A  94      49.758  48.589  46.410  1.00  0.00           C
ATOM   1392 1HG1 VAL A  94      49.497  49.050  47.363  1.00  0.00           H
ATOM   1393 2HG1 VAL A  94      49.555  49.285  45.599  1.00  0.00           H
ATOM   1394 3HG1 VAL A  94      49.213  47.657  46.233  1.00  0.00           H
ATOM   1395  CG2 VAL A  94      52.012  49.546  46.367  1.00  0.00           C
ATOM   1396 1HG2 VAL A  94      53.078  49.363  46.276  1.00  0.00           H
ATOM   1397 2HG2 VAL A  94      51.598  50.065  45.497  1.00  0.00           H
ATOM   1398 3HG2 VAL A  94      51.847  50.200  47.219  1.00  0.00           H
ATOM   1399  C   VAL A  94      53.267  46.985  47.285  1.00  0.00           C
ATOM   1400  O   VAL A  94      53.452  46.337  46.229  1.00  0.00           O
ATOM   1401  N   ASP A  95      54.299  47.331  48.170  1.00  0.00           N
ATOM   1402  H   ASP A  95      54.023  47.747  49.048  1.00  0.00           H
ATOM   1403  CA  ASP A  95      55.661  47.104  47.799  1.00  0.00           C
ATOM   1404  HA  ASP A  95      55.808  47.721  46.902  1.00  0.00           H
ATOM   1405  CB  ASP A  95      56.605  47.593  48.883  1.00  0.00           C
ATOM   1406  HB1 ASP A  95      56.511  46.985  49.782  1.00  0.00           H
ATOM   1407  HB2 ASP A  95      56.488  48.653  49.109  1.00  0.00           H
ATOM   1408  CG  ASP A  95      58.070  47.524  48.333  1.00  0.00           C
ATOM   1409  OD1 ASP A  95      58.918  46.913  49.060  1.00  0.00           O
ATOM   1410  OD2 ASP A  95      58.395  48.004  47.211  1.00  0.00           O
ATOM   1411  C   ASP A  95      55.985  45.638  47.458  1.00  0.00           C
ATOM   1412  O   ASP A  95      56.315  45.173  46.342  1.00  0.00           O
ATOM   1413  N   GLY A  96      55.945  44.767  48.465  1.00  0.00           N
ATOM   1414  H   GLY A  96      55.715  45.147  49.369  1.00  0.00           H
ATOM   1415  CA  GLY A  96      56.204  43.288  48.331  1.00  0.00           C
ATOM   1416  HA1 GLY A  96      55.971  42.757  49.249  1.00  0.00           H
ATOM   1417  HA2 GLY A  96      57.267  43.123  48.197  1.00  0.00           H
ATOM   1418  C   GLY A  96      55.362  42.680  47.224  1.00  0.00           C
ATOM   1419  O   GLY A  96      55.845  41.731  46.653  1.00  0.00           O
ATOM   1420  N   VAL A  97      54.144  43.254  46.969  1.00  0.00           N
ATOM   1421  H   VAL A  97      53.783  44.051  47.480  1.00  0.00           H
ATOM   1422  CA  VAL A  97      53.326  42.673  45.853  1.00  0.00           C
ATOM   1423  HA  VAL A  97      53.398  41.589  45.931  1.00  0.00           H
ATOM   1424  CB  VAL A  97      51.817  43.028  45.878  1.00  0.00           C
ATOM   1425  HB  VAL A  97      51.523  44.060  45.762  1.00  0.00           H
ATOM   1426  CG1 VAL A  97      51.002  42.423  44.784  1.00  0.00           C
ATOM   1427 1HG1 VAL A  97      50.771  41.374  44.952  1.00  0.00           H
ATOM   1428 2HG1 VAL A  97      50.044  42.942  44.694  1.00  0.00           H
ATOM   1429 3HG1 VAL A  97      51.433  42.465  43.788  1.00  0.00           H
ATOM   1430  CG2 VAL A  97      51.216  42.520  47.162  1.00  0.00           C
ATOM   1431 1HG2 VAL A  97      51.302  41.428  47.121  1.00  0.00           H
ATOM   1432 2HG2 VAL A  97      51.696  42.866  48.080  1.00  0.00           H
ATOM   1433 3HG2 VAL A  97      50.180  42.847  47.183  1.00  0.00           H
ATOM   1434  C   VAL A  97      53.911  43.118  44.500  1.00  0.00           C
ATOM   1435  O   VAL A  97      53.897  42.353  43.535  1.00  0.00           O
ATOM   1436  N   ARG A  98      54.414  44.325  44.381  1.00  0.00           N
ATOM   1437  H   ARG A  98      54.409  44.945  45.186  1.00  0.00           H
ATOM   1438  CA  ARG A  98      55.140  44.822  43.212  1.00  0.00           C
ATOM   1439  HA  ARG A  98      54.559  44.535  42.328  1.00  0.00           H
ATOM   1440  CB  ARG A  98      55.268  46.356  43.386  1.00  0.00           C
ATOM   1441  HB1 ARG A  98      55.793  46.515  44.322  1.00  0.00           H
ATOM   1442  HB2 ARG A  98      54.245  46.688  43.588  1.00  0.00           H
ATOM   1443  CG  ARG A  98      56.010  47.183  42.298  1.00  0.00           C
ATOM   1444  HG1 ARG A  98      55.637  46.991  41.287  1.00  0.00           H
ATOM   1445  HG2 ARG A  98      57.059  46.928  42.211  1.00  0.00           H
ATOM   1446  CD  ARG A  98      55.931  48.644  42.732  1.00  0.00           C
ATOM   1447  HD1 ARG A  98      54.861  48.763  42.915  1.00  0.00           H
ATOM   1448  HD2 ARG A  98      56.158  49.243  41.859  1.00  0.00           H
ATOM   1449  NE  ARG A  98      56.805  48.838  43.931  1.00  0.00           N
ATOM   1450  HE  ARG A  98      57.481  48.101  44.047  1.00  0.00           H
ATOM   1451  CZ  ARG A  98      56.600  49.833  44.724  1.00  0.00           C
ATOM   1452  NH1 ARG A  98      57.114  50.001  45.911  1.00  0.00           N
ATOM   1453 1HH1 ARG A  98      57.773  49.299  46.195  1.00  0.00           H
ATOM   1454 2HH1 ARG A  98      56.845  50.782  46.488  1.00  0.00           H
ATOM   1455  NH2 ARG A  98      55.801  50.794  44.467  1.00  0.00           N
ATOM   1456 1HH2 ARG A  98      55.250  50.915  43.643  1.00  0.00           H
ATOM   1457 2HH2 ARG A  98      55.629  51.467  45.214  1.00  0.00           H
ATOM   1458  C   ARG A  98      56.506  44.117  43.025  1.00  0.00           C
ATOM   1459  O   ARG A  98      56.957  43.833  41.871  1.00  0.00           O
ATOM   1460  N   LYS A  99      57.186  43.851  44.168  1.00  0.00           N
ATOM   1461  H   LYS A  99      56.998  44.332  45.033  1.00  0.00           H
ATOM   1462  CA  LYS A  99      58.371  42.976  44.206  1.00  0.00           C
ATOM   1463  HA  LYS A  99      59.145  43.269  43.488  1.00  0.00           H
ATOM   1464  CB  LYS A  99      58.868  42.946  45.654  1.00  0.00           C
ATOM   1465  HB1 LYS A  99      59.441  42.033  45.861  1.00  0.00           H
ATOM   1466  HB2 LYS A  99      58.105  42.782  46.415  1.00  0.00           H
ATOM   1467  CG  LYS A  99      59.669  44.182  45.999  1.00  0.00           C
ATOM   1468  HG1 LYS A  99      59.118  45.120  45.972  1.00  0.00           H
ATOM   1469  HG2 LYS A  99      60.547  44.168  45.361  1.00  0.00           H
ATOM   1470  CD  LYS A  99      60.231  44.189  47.444  1.00  0.00           C
ATOM   1471  HD1 LYS A  99      60.818  43.293  47.640  1.00  0.00           H
ATOM   1472  HD2 LYS A  99      59.473  44.289  48.208  1.00  0.00           H
ATOM   1473  CE  LYS A  99      61.176  45.345  47.762  1.00  0.00           C
ATOM   1474  HE1 LYS A  99      61.591  45.385  48.765  1.00  0.00           H
ATOM   1475  HE2 LYS A  99      60.597  46.268  47.749  1.00  0.00           H
ATOM   1476  NZ  LYS A  99      62.292  45.479  46.806  1.00  0.00           N
ATOM   1477  HZ1 LYS A  99      61.968  45.905  45.956  1.00  0.00           H
ATOM   1478  HZ2 LYS A  99      63.041  45.992  47.249  1.00  0.00           H
ATOM   1479  HZ3 LYS A  99      62.695  44.582  46.576  1.00  0.00           H
ATOM   1480  C   LYS A  99      58.010  41.573  43.747  1.00  0.00           C
ATOM   1481  O   LYS A  99      58.820  41.004  42.975  1.00  0.00           O
ATOM   1482  N   ALA A 100      56.864  41.038  44.109  1.00  0.00           N
ATOM   1483  H   ALA A 100      56.434  41.508  44.901  1.00  0.00           H
ATOM   1484  CA  ALA A 100      56.470  39.704  43.727  1.00  0.00           C
ATOM   1485  HA  ALA A 100      57.217  38.952  44.002  1.00  0.00           H
ATOM   1486  CB  ALA A 100      55.283  39.241  44.598  1.00  0.00           C
ATOM   1487  HB1 ALA A 100      55.504  39.354  45.664  1.00  0.00           H
ATOM   1488  HB2 ALA A 100      54.364  39.793  44.422  1.00  0.00           H
ATOM   1489  HB3 ALA A 100      55.088  38.204  44.320  1.00  0.00           H
ATOM   1490  C   ALA A 100      56.062  39.549  42.272  1.00  0.00           C
ATOM   1491  O   ALA A 100      56.692  38.726  41.532  1.00  0.00           O
ATOM   1492  N   LEU A 101      55.267  40.534  41.701  1.00  0.00           N
ATOM   1493  H   LEU A 101      54.746  41.190  42.273  1.00  0.00           H
ATOM   1494  CA  LEU A 101      55.122  40.773  40.242  1.00  0.00           C
ATOM   1495  HA  LEU A 101      54.697  39.870  39.787  1.00  0.00           H
ATOM   1496  CB  LEU A 101      54.276  42.028  39.974  1.00  0.00           C
ATOM   1497  HB1 LEU A 101      54.341  42.147  38.892  1.00  0.00           H
ATOM   1498  HB2 LEU A 101      54.664  42.923  40.461  1.00  0.00           H
ATOM   1499  CG  LEU A 101      52.798  41.825  40.331  1.00  0.00           C
ATOM   1500  HG  LEU A 101      52.731  41.293  41.275  1.00  0.00           H
ATOM   1501  CD1 LEU A 101      52.031  43.060  40.275  1.00  0.00           C
ATOM   1502 1HD1 LEU A 101      52.409  43.729  41.038  1.00  0.00           H
ATOM   1503 2HD1 LEU A 101      52.033  43.467  39.259  1.00  0.00           H
ATOM   1504 3HD1 LEU A 101      50.971  42.858  40.412  1.00  0.00           H
ATOM   1505  CD2 LEU A 101      52.181  40.830  39.300  1.00  0.00           C
ATOM   1506 1HD2 LEU A 101      52.077  41.163  38.267  1.00  0.00           H
ATOM   1507 2HD2 LEU A 101      52.593  39.832  39.442  1.00  0.00           H
ATOM   1508 3HD2 LEU A 101      51.131  40.646  39.529  1.00  0.00           H
ATOM   1509  C   LEU A 101      56.484  40.918  39.492  1.00  0.00           C
ATOM   1510  O   LEU A 101      56.736  40.205  38.541  1.00  0.00           O
ATOM   1511  N   GLN A 102      57.391  41.725  39.961  1.00  0.00           N
ATOM   1512  H   GLN A 102      57.134  42.319  40.739  1.00  0.00           H
ATOM   1513  CA  GLN A 102      58.726  42.075  39.384  1.00  0.00           C
ATOM   1514  HA  GLN A 102      58.624  42.434  38.366  1.00  0.00           H
ATOM   1515  CB  GLN A 102      59.458  43.238  40.073  1.00  0.00           C
ATOM   1516  HB1 GLN A 102      59.312  43.099  41.144  1.00  0.00           H
ATOM   1517  HB2 GLN A 102      58.907  44.131  39.778  1.00  0.00           H
ATOM   1518  CG  GLN A 102      60.975  43.299  40.034  1.00  0.00           C
ATOM   1519  HG1 GLN A 102      61.242  43.364  38.982  1.00  0.00           H
ATOM   1520  HG2 GLN A 102      61.409  42.439  40.540  1.00  0.00           H
ATOM   1521  CD  GLN A 102      61.542  44.494  40.827  1.00  0.00           C
ATOM   1522  OE1 GLN A 102      60.846  45.317  41.427  1.00  0.00           O
ATOM   1523  NE2 GLN A 102      62.853  44.641  40.852  1.00  0.00           N
ATOM   1524 1HE2 GLN A 102      63.529  43.927  40.617  1.00  0.00           H
ATOM   1525 2HE2 GLN A 102      63.231  45.503  41.204  1.00  0.00           H
ATOM   1526  C   GLN A 102      59.600  40.793  39.345  1.00  0.00           C
ATOM   1527  O   GLN A 102      60.186  40.534  38.324  1.00  0.00           O
ATOM   1528  N   ASP A 103      59.577  40.007  40.390  1.00  0.00           N
ATOM   1529  H   ASP A 103      59.150  40.374  41.220  1.00  0.00           H
ATOM   1530  CA  ASP A 103      60.277  38.680  40.443  1.00  0.00           C
ATOM   1531  HA  ASP A 103      61.319  38.775  40.135  1.00  0.00           H
ATOM   1532  CB  ASP A 103      60.291  38.066  41.860  1.00  0.00           C
ATOM   1533  HB1 ASP A 103      59.266  37.960  42.204  1.00  0.00           H
ATOM   1534  HB2 ASP A 103      60.777  38.795  42.503  1.00  0.00           H
ATOM   1535  CG  ASP A 103      61.060  36.788  42.108  1.00  0.00           C
ATOM   1536  OD1 ASP A 103      60.619  35.949  42.920  1.00  0.00           O
ATOM   1537  OD2 ASP A 103      62.131  36.617  41.472  1.00  0.00           O
ATOM   1538  C   ASP A 103      59.686  37.685  39.450  1.00  0.00           C
ATOM   1539  O   ASP A 103      60.435  36.846  38.907  1.00  0.00           O
ATOM   1540  N   LEU A 104      58.368  37.688  39.202  1.00  0.00           N
ATOM   1541  H   LEU A 104      57.751  38.153  39.851  1.00  0.00           H
ATOM   1542  CA  LEU A 104      57.571  36.940  38.191  1.00  0.00           C
ATOM   1543  HA  LEU A 104      57.851  35.880  38.251  1.00  0.00           H
ATOM   1544  CB  LEU A 104      56.039  37.068  38.521  1.00  0.00           C
ATOM   1545  HB1 LEU A 104      55.634  37.498  37.604  1.00  0.00           H
ATOM   1546  HB2 LEU A 104      55.865  37.883  39.217  1.00  0.00           H
ATOM   1547  CG  LEU A 104      55.260  35.852  38.889  1.00  0.00           C
ATOM   1548  HG  LEU A 104      55.424  35.036  38.188  1.00  0.00           H
ATOM   1549  CD1 LEU A 104      55.631  35.569  40.350  1.00  0.00           C
ATOM   1550 1HD1 LEU A 104      55.242  34.592  40.647  1.00  0.00           H
ATOM   1551 2HD1 LEU A 104      56.715  35.403  40.381  1.00  0.00           H
ATOM   1552 3HD1 LEU A 104      55.365  36.319  41.092  1.00  0.00           H
ATOM   1553  CD2 LEU A 104      53.752  36.117  38.769  1.00  0.00           C
ATOM   1554 1HD2 LEU A 104      53.279  35.513  39.552  1.00  0.00           H
ATOM   1555 2HD2 LEU A 104      53.565  37.184  38.909  1.00  0.00           H
ATOM   1556 3HD2 LEU A 104      53.562  35.748  37.762  1.00  0.00           H
ATOM   1557  C   LEU A 104      57.910  37.189  36.650  1.00  0.00           C
ATOM   1558  O   LEU A 104      57.359  36.609  35.743  1.00  0.00           O
ATOM   1559  N   GLY A 105      58.931  38.082  36.427  1.00  0.00           N
ATOM   1560  H   GLY A 105      59.366  38.481  37.243  1.00  0.00           H
ATOM   1561  CA  GLY A 105      59.465  38.428  35.153  1.00  0.00           C
ATOM   1562  HA1 GLY A 105      59.289  37.537  34.551  1.00  0.00           H
ATOM   1563  HA2 GLY A 105      60.535  38.605  35.232  1.00  0.00           H
ATOM   1564  C   GLY A 105      58.712  39.686  34.555  1.00  0.00           C
ATOM   1565  O   GLY A 105      59.039  40.117  33.439  1.00  0.00           O
ATOM   1566  N   LEU A 106      57.669  40.208  35.175  1.00  0.00           N
ATOM   1567  H   LEU A 106      57.468  39.775  36.074  1.00  0.00           H
ATOM   1568  CA  LEU A 106      56.851  41.268  34.636  1.00  0.00           C
ATOM   1569  HA  LEU A 106      56.680  41.002  33.591  1.00  0.00           H
ATOM   1570  CB  LEU A 106      55.592  41.386  35.465  1.00  0.00           C
ATOM   1571  HB1 LEU A 106      54.964  42.157  35.009  1.00  0.00           H
ATOM   1572  HB2 LEU A 106      55.919  41.473  36.501  1.00  0.00           H
ATOM   1573  CG  LEU A 106      54.838  40.056  35.296  1.00  0.00           C
ATOM   1574  HG  LEU A 106      55.386  39.217  35.723  1.00  0.00           H
ATOM   1575  CD1 LEU A 106      53.576  40.194  36.057  1.00  0.00           C
ATOM   1576 1HD1 LEU A 106      52.956  39.302  36.122  1.00  0.00           H
ATOM   1577 2HD1 LEU A 106      53.773  40.349  37.119  1.00  0.00           H
ATOM   1578 3HD1 LEU A 106      52.997  41.038  35.671  1.00  0.00           H
ATOM   1579  CD2 LEU A 106      54.431  39.585  33.906  1.00  0.00           C
ATOM   1580 1HD2 LEU A 106      53.807  40.337  33.423  1.00  0.00           H
ATOM   1581 2HD2 LEU A 106      55.322  39.239  33.380  1.00  0.00           H
ATOM   1582 3HD2 LEU A 106      53.810  38.693  33.970  1.00  0.00           H
ATOM   1583  C   LEU A 106      57.504  42.688  34.579  1.00  0.00           C
ATOM   1584  O   LEU A 106      58.127  43.182  35.495  1.00  0.00           O
ATOM   1585  N   ARG A 107      57.215  43.426  33.496  1.00  0.00           N
ATOM   1586  H   ARG A 107      56.625  43.000  32.798  1.00  0.00           H
ATOM   1587  CA  ARG A 107      57.486  44.908  33.502  1.00  0.00           C
ATOM   1588  HA  ARG A 107      58.473  45.171  33.897  1.00  0.00           H
ATOM   1589  CB  ARG A 107      57.499  45.451  32.066  1.00  0.00           C
ATOM   1590  HB1 ARG A 107      56.620  45.087  31.538  1.00  0.00           H
ATOM   1591  HB2 ARG A 107      58.404  45.042  31.640  1.00  0.00           H
ATOM   1592  CG  ARG A 107      57.556  46.939  31.889  1.00  0.00           C
ATOM   1593  HG1 ARG A 107      58.143  47.332  32.715  1.00  0.00           H
ATOM   1594  HG2 ARG A 107      56.556  47.354  32.026  1.00  0.00           H
ATOM   1595  CD  ARG A 107      58.018  47.322  30.458  1.00  0.00           C
ATOM   1596  HD1 ARG A 107      58.944  46.766  30.296  1.00  0.00           H
ATOM   1597  HD2 ARG A 107      58.192  48.396  30.357  1.00  0.00           H
ATOM   1598  NE  ARG A 107      56.981  47.012  29.392  1.00  0.00           N
ATOM   1599  HE  ARG A 107      57.230  46.147  28.942  1.00  0.00           H
ATOM   1600  CZ  ARG A 107      56.052  47.772  28.914  1.00  0.00           C
ATOM   1601  NH1 ARG A 107      55.268  47.432  27.931  1.00  0.00           N
ATOM   1602 1HH1 ARG A 107      55.258  46.561  27.419  1.00  0.00           H
ATOM   1603 2HH1 ARG A 107      54.594  48.114  27.612  1.00  0.00           H
ATOM   1604  NH2 ARG A 107      55.748  48.949  29.344  1.00  0.00           N
ATOM   1605 1HH2 ARG A 107      56.216  49.379  30.131  1.00  0.00           H
ATOM   1606 2HH2 ARG A 107      55.078  49.505  28.835  1.00  0.00           H
ATOM   1607  C   ARG A 107      56.554  45.591  34.572  1.00  0.00           C
ATOM   1608  O   ARG A 107      55.468  45.139  34.747  1.00  0.00           O
ATOM   1609  N   ILE A 108      57.076  46.596  35.290  1.00  0.00           N
ATOM   1610  H   ILE A 108      58.028  46.887  35.150  1.00  0.00           H
ATOM   1611  CA  ILE A 108      56.240  47.352  36.148  1.00  0.00           C
ATOM   1612  HA  ILE A 108      55.264  46.874  36.260  1.00  0.00           H
ATOM   1613  CB  ILE A 108      56.797  47.359  37.626  1.00  0.00           C
ATOM   1614  HB  ILE A 108      57.783  47.808  37.684  1.00  0.00           H
ATOM   1615  CG2 ILE A 108      55.942  48.117  38.615  1.00  0.00           C
ATOM   1616 1HG2 ILE A 108      55.683  49.094  38.207  1.00  0.00           H
ATOM   1617 2HG2 ILE A 108      55.025  47.574  38.828  1.00  0.00           H
ATOM   1618 3HG2 ILE A 108      56.544  48.219  39.517  1.00  0.00           H
ATOM   1619  CG1 ILE A 108      57.049  45.956  38.277  1.00  0.00           C
ATOM   1620 1HG1 ILE A 108      57.390  46.199  39.276  1.00  0.00           H
ATOM   1621 2HG1 ILE A 108      57.898  45.502  37.768  1.00  0.00           H
ATOM   1622  CD  ILE A 108      55.956  44.914  38.220  1.00  0.00           C
ATOM   1623  HD1 ILE A 108      56.084  44.341  39.138  1.00  0.00           H
ATOM   1624  HD2 ILE A 108      55.031  45.478  38.308  1.00  0.00           H
ATOM   1625  HD3 ILE A 108      56.003  44.389  37.261  1.00  0.00           H
ATOM   1626  C   ILE A 108      55.987  48.766  35.564  1.00  0.00           C
ATOM   1627  O   ILE A 108      56.965  49.527  35.318  1.00  0.00           O
ATOM   1628  N   VAL A 109      54.734  49.216  35.665  1.00  0.00           N
ATOM   1629  H   VAL A 109      53.994  48.551  35.859  1.00  0.00           H
ATOM   1630  CA  VAL A 109      54.234  50.582  35.443  1.00  0.00           C
ATOM   1631  HA  VAL A 109      55.075  51.217  35.206  1.00  0.00           H
ATOM   1632  CB  VAL A 109      53.270  50.638  34.286  1.00  0.00           C
ATOM   1633  HB  VAL A 109      52.410  49.981  34.450  1.00  0.00           H
ATOM   1634  CG1 VAL A 109      52.720  52.061  33.970  1.00  0.00           C
ATOM   1635 1HG1 VAL A 109      51.979  52.054  33.175  1.00  0.00           H
ATOM   1636 2HG1 VAL A 109      52.213  52.428  34.852  1.00  0.00           H
ATOM   1637 3HG1 VAL A 109      53.558  52.715  33.760  1.00  0.00           H
ATOM   1638  CG2 VAL A 109      53.931  50.148  33.019  1.00  0.00           C
ATOM   1639 1HG2 VAL A 109      53.287  50.110  32.144  1.00  0.00           H
ATOM   1640 2HG2 VAL A 109      54.731  50.842  32.763  1.00  0.00           H
ATOM   1641 3HG2 VAL A 109      54.366  49.154  33.112  1.00  0.00           H
ATOM   1642  C   VAL A 109      53.670  51.051  36.791  1.00  0.00           C
ATOM   1643  O   VAL A 109      52.766  50.380  37.326  1.00  0.00           O
ATOM   1644  N   GLU A 110      54.080  52.279  37.207  1.00  0.00           N
ATOM   1645  H   GLU A 110      54.838  52.741  36.716  1.00  0.00           H
ATOM   1646  CA  GLU A 110      53.382  53.043  38.239  1.00  0.00           C
ATOM   1647  HA  GLU A 110      52.583  52.379  38.556  1.00  0.00           H
ATOM   1648  CB  GLU A 110      54.290  53.382  39.405  1.00  0.00           C
ATOM   1649  HB1 GLU A 110      53.685  53.830  40.196  1.00  0.00           H
ATOM   1650  HB2 GLU A 110      55.064  54.099  39.151  1.00  0.00           H
ATOM   1651  CG  GLU A 110      54.843  52.148  40.045  1.00  0.00           C
ATOM   1652  HG1 GLU A 110      55.642  51.753  39.418  1.00  0.00           H
ATOM   1653  HG2 GLU A 110      54.030  51.425  40.079  1.00  0.00           H
ATOM   1654  CD  GLU A 110      55.297  52.239  41.440  1.00  0.00           C
ATOM   1655  OE1 GLU A 110      56.383  52.830  41.724  1.00  0.00           O
ATOM   1656  OE2 GLU A 110      54.607  51.764  42.324  1.00  0.00           O
ATOM   1657  C   GLU A 110      52.773  54.319  37.591  1.00  0.00           C
ATOM   1658  O   GLU A 110      53.450  54.958  36.724  1.00  0.00           O
ATOM   1659  N   ILE A 111      51.565  54.737  37.927  1.00  0.00           N
ATOM   1660  H   ILE A 111      51.083  54.180  38.629  1.00  0.00           H
ATOM   1661  CA  ILE A 111      50.990  55.969  37.312  1.00  0.00           C
ATOM   1662  HA  ILE A 111      50.942  55.823  36.240  1.00  0.00           H
ATOM   1663  CB  ILE A 111      49.545  56.339  37.848  1.00  0.00           C
ATOM   1664  HB  ILE A 111      49.670  56.316  38.936  1.00  0.00           H
ATOM   1665  CG2 ILE A 111      48.976  57.702  37.378  1.00  0.00           C
ATOM   1666 1HG2 ILE A 111      48.986  57.889  36.302  1.00  0.00           H
ATOM   1667 2HG2 ILE A 111      47.946  57.583  37.713  1.00  0.00           H
ATOM   1668 3HG2 ILE A 111      49.517  58.466  37.944  1.00  0.00           H
ATOM   1669  CG1 ILE A 111      48.633  55.124  37.616  1.00  0.00           C
ATOM   1670 1HG1 ILE A 111      48.653  54.455  38.477  1.00  0.00           H
ATOM   1671 2HG1 ILE A 111      49.013  54.643  36.720  1.00  0.00           H
ATOM   1672  CD  ILE A 111      47.088  55.349  37.302  1.00  0.00           C
ATOM   1673  HD1 ILE A 111      46.621  54.474  36.862  1.00  0.00           H
ATOM   1674  HD2 ILE A 111      46.580  55.625  38.228  1.00  0.00           H
ATOM   1675  HD3 ILE A 111      46.964  56.103  36.523  1.00  0.00           H
ATOM   1676  C   ILE A 111      51.926  57.165  37.362  1.00  0.00           C
ATOM   1677  O   ILE A 111      52.552  57.482  38.377  1.00  0.00           O
ATOM   1678  N   GLY A 112      51.839  57.974  36.240  1.00  0.00           N
ATOM   1679  H   GLY A 112      51.341  57.652  35.423  1.00  0.00           H
ATOM   1680  CA  GLY A 112      52.586  59.218  36.046  1.00  0.00           C
ATOM   1681  HA1 GLY A 112      52.705  59.259  34.960  1.00  0.00           H
ATOM   1682  HA2 GLY A 112      53.617  59.198  36.387  1.00  0.00           H
ATOM   1683  C   GLY A 112      51.827  60.432  36.510  1.00  0.00           C
ATOM   1684  O   GLY A 112      52.451  61.319  37.111  1.00  0.00           O
ATOM   1685  N   ASP A 113      50.563  60.609  36.064  1.00  0.00           N
ATOM   1686  H   ASP A 113      50.214  59.908  35.434  1.00  0.00           H
ATOM   1687  CA  ASP A 113      49.737  61.789  36.281  1.00  0.00           C
ATOM   1688  HA  ASP A 113      50.310  62.708  36.195  1.00  0.00           H
ATOM   1689  CB  ASP A 113      48.660  61.920  35.205  1.00  0.00           C
ATOM   1690  HB1 ASP A 113      47.957  61.088  35.311  1.00  0.00           H
ATOM   1691  HB2 ASP A 113      49.226  61.732  34.302  1.00  0.00           H
ATOM   1692  CG  ASP A 113      47.937  63.238  35.155  1.00  0.00           C
ATOM   1693  OD1 ASP A 113      48.120  64.059  36.058  1.00  0.00           O
ATOM   1694  OD2 ASP A 113      47.128  63.394  34.232  1.00  0.00           O
ATOM   1695  C   ASP A 113      49.163  61.738  37.713  1.00  0.00           C
ATOM   1696  O   ASP A 113      48.505  60.784  38.099  1.00  0.00           O
ATOM   1697  N   GLU A 114      49.248  62.877  38.382  1.00  0.00           N
ATOM   1698  H   GLU A 114      49.585  63.656  37.821  1.00  0.00           H
ATOM   1699  CA  GLU A 114      48.700  63.051  39.666  1.00  0.00           C
ATOM   1700  HA  GLU A 114      48.986  62.189  40.272  1.00  0.00           H
ATOM   1701  CB  GLU A 114      49.294  64.309  40.367  1.00  0.00           C
ATOM   1702  HB1 GLU A 114      50.372  64.270  40.173  1.00  0.00           H
ATOM   1703  HB2 GLU A 114      49.254  64.158  41.451  1.00  0.00           H
ATOM   1704  CG  GLU A 114      48.709  65.653  39.932  1.00  0.00           C
ATOM   1705  HG1 GLU A 114      47.671  65.635  40.285  1.00  0.00           H
ATOM   1706  HG2 GLU A 114      48.779  65.785  38.859  1.00  0.00           H
ATOM   1707  CD  GLU A 114      49.419  66.830  40.663  1.00  0.00           C
ATOM   1708  OE1 GLU A 114      50.644  66.807  40.833  1.00  0.00           O
ATOM   1709  OE2 GLU A 114      48.745  67.852  40.873  1.00  0.00           O
ATOM   1710  C   GLU A 114      47.183  63.065  39.712  1.00  0.00           C
ATOM   1711  O   GLU A 114      46.563  62.669  40.688  1.00  0.00           O
ATOM   1712  N   ASN A 115      46.584  63.338  38.538  1.00  0.00           N
ATOM   1713  H   ASN A 115      47.207  63.562  37.779  1.00  0.00           H
ATOM   1714  CA  ASN A 115      45.101  63.399  38.409  1.00  0.00           C
ATOM   1715  HA  ASN A 115      44.723  63.836  39.334  1.00  0.00           H
ATOM   1716  CB  ASN A 115      44.567  64.387  37.276  1.00  0.00           C
ATOM   1717  HB1 ASN A 115      43.485  64.509  37.274  1.00  0.00           H
ATOM   1718  HB2 ASN A 115      44.851  64.095  36.263  1.00  0.00           H
ATOM   1719  CG  ASN A 115      45.069  65.792  37.441  1.00  0.00           C
ATOM   1720  OD1 ASN A 115      44.430  66.669  37.957  1.00  0.00           O
ATOM   1721  ND2 ASN A 115      46.271  66.090  37.038  1.00  0.00           N
ATOM   1722 1HD2 ASN A 115      46.812  65.335  36.652  1.00  0.00           H
ATOM   1723 2HD2 ASN A 115      46.635  67.013  37.219  1.00  0.00           H
ATOM   1724  C   ASN A 115      44.486  62.041  38.145  1.00  0.00           C
ATOM   1725  O   ASN A 115      43.296  61.963  37.993  1.00  0.00           O
ATOM   1726  N   ALA A 116      45.169  60.894  38.196  1.00  0.00           N
ATOM   1727  H   ALA A 116      46.149  60.907  38.404  1.00  0.00           H
ATOM   1728  CA  ALA A 116      44.621  59.588  37.713  1.00  0.00           C
ATOM   1729  HA  ALA A 116      43.582  59.716  37.412  1.00  0.00           H
ATOM   1730  CB  ALA A 116      45.418  59.143  36.477  1.00  0.00           C
ATOM   1731  HB1 ALA A 116      45.064  58.223  36.017  1.00  0.00           H
ATOM   1732  HB2 ALA A 116      45.452  59.940  35.729  1.00  0.00           H
ATOM   1733  HB3 ALA A 116      46.437  58.905  36.794  1.00  0.00           H
ATOM   1734  C   ALA A 116      44.625  58.565  38.843  1.00  0.00           C
ATOM   1735  O   ALA A 116      45.648  58.285  39.485  1.00  0.00           O
ATOM   1736  N   THR A 117      43.428  58.107  39.271  1.00  0.00           N
ATOM   1737  H   THR A 117      42.649  58.183  38.628  1.00  0.00           H
ATOM   1738  CA  THR A 117      43.197  57.184  40.315  1.00  0.00           C
ATOM   1739  HA  THR A 117      44.163  56.897  40.728  1.00  0.00           H
ATOM   1740  CB  THR A 117      42.358  57.775  41.536  1.00  0.00           C
ATOM   1741  HB  THR A 117      42.188  56.961  42.244  1.00  0.00           H
ATOM   1742  CG2 THR A 117      43.345  58.775  42.191  1.00  0.00           C
ATOM   1743 1HG2 THR A 117      43.616  59.547  41.468  1.00  0.00           H
ATOM   1744 2HG2 THR A 117      42.898  59.180  43.102  1.00  0.00           H
ATOM   1745 3HG2 THR A 117      44.208  58.190  42.514  1.00  0.00           H
ATOM   1746  OG1 THR A 117      41.220  58.570  41.232  1.00  0.00           O
ATOM   1747  HG1 THR A 117      40.459  58.005  41.403  1.00  0.00           H
ATOM   1748  C   THR A 117      42.699  55.895  39.792  1.00  0.00           C
ATOM   1749  O   THR A 117      42.050  55.830  38.770  1.00  0.00           O
ATOM   1750  N   LEU A 118      42.876  54.754  40.428  1.00  0.00           N
ATOM   1751  H   LEU A 118      43.462  54.716  41.254  1.00  0.00           H
ATOM   1752  CA  LEU A 118      42.356  53.468  39.882  1.00  0.00           C
ATOM   1753  HA  LEU A 118      41.327  53.619  39.555  1.00  0.00           H
ATOM   1754  CB  LEU A 118      43.328  53.042  38.765  1.00  0.00           C
ATOM   1755  HB1 LEU A 118      44.347  52.987  39.160  1.00  0.00           H
ATOM   1756  HB2 LEU A 118      43.292  53.774  37.969  1.00  0.00           H
ATOM   1757  CG  LEU A 118      42.931  51.697  38.091  1.00  0.00           C
ATOM   1758  HG  LEU A 118      43.046  50.824  38.730  1.00  0.00           H
ATOM   1759  CD1 LEU A 118      41.595  51.702  37.231  1.00  0.00           C
ATOM   1760 1HD1 LEU A 118      41.581  50.821  36.591  1.00  0.00           H
ATOM   1761 2HD1 LEU A 118      40.803  51.662  37.980  1.00  0.00           H
ATOM   1762 3HD1 LEU A 118      41.547  52.663  36.713  1.00  0.00           H
ATOM   1763  CD2 LEU A 118      43.941  51.569  36.995  1.00  0.00           C
ATOM   1764 1HD2 LEU A 118      43.857  50.716  36.332  1.00  0.00           H
ATOM   1765 2HD2 LEU A 118      43.972  52.478  36.394  1.00  0.00           H
ATOM   1766 3HD2 LEU A 118      44.926  51.462  37.449  1.00  0.00           H
ATOM   1767  C   LEU A 118      42.303  52.289  40.909  1.00  0.00           C
ATOM   1768  O   LEU A 118      43.098  52.214  41.819  1.00  0.00           O
ATOM   1769  N   ASP A 119      41.362  51.393  40.714  1.00  0.00           N
ATOM   1770  H   ASP A 119      40.566  51.574  40.131  1.00  0.00           H
ATOM   1771  CA  ASP A 119      41.272  50.127  41.468  1.00  0.00           C
ATOM   1772  HA  ASP A 119      42.049  49.954  42.204  1.00  0.00           H
ATOM   1773  CB  ASP A 119      40.030  50.061  42.253  1.00  0.00           C
ATOM   1774  HB1 ASP A 119      39.197  50.294  41.597  1.00  0.00           H
ATOM   1775  HB2 ASP A 119      40.043  50.852  43.007  1.00  0.00           H
ATOM   1776  CG  ASP A 119      39.866  48.677  43.023  1.00  0.00           C
ATOM   1777  OD1 ASP A 119      39.782  48.799  44.258  1.00  0.00           O
ATOM   1778  OD2 ASP A 119      39.771  47.611  42.382  1.00  0.00           O
ATOM   1779  C   ASP A 119      41.331  48.952  40.391  1.00  0.00           C
ATOM   1780  O   ASP A 119      40.674  48.982  39.367  1.00  0.00           O
ATOM   1781  N   GLY A 120      42.018  47.840  40.680  1.00  0.00           N
ATOM   1782  H   GLY A 120      42.432  47.680  41.589  1.00  0.00           H
ATOM   1783  CA  GLY A 120      42.208  46.791  39.721  1.00  0.00           C
ATOM   1784  HA1 GLY A 120      43.137  46.250  39.898  1.00  0.00           H
ATOM   1785  HA2 GLY A 120      42.289  47.231  38.722  1.00  0.00           H
ATOM   1786  C   GLY A 120      41.013  45.752  39.528  1.00  0.00           C
ATOM   1787  O   GLY A 120      40.953  45.052  38.528  1.00  0.00           O
ATOM   1788  N   THR A 121      40.160  45.630  40.628  1.00  0.00           N
ATOM   1789  H   THR A 121      40.295  46.271  41.392  1.00  0.00           H
ATOM   1790  CA  THR A 121      38.966  44.722  40.613  1.00  0.00           C
ATOM   1791  HA  THR A 121      39.225  43.845  40.030  1.00  0.00           H
ATOM   1792  CB  THR A 121      38.777  44.159  42.024  1.00  0.00           C
ATOM   1793  HB  THR A 121      37.827  43.635  42.095  1.00  0.00           H
ATOM   1794  CG2 THR A 121      39.710  43.113  42.299  1.00  0.00           C
ATOM   1795 1HG2 THR A 121      40.707  43.530  42.456  1.00  0.00           H
ATOM   1796 2HG2 THR A 121      39.451  42.585  43.225  1.00  0.00           H
ATOM   1797 3HG2 THR A 121      39.827  42.401  41.490  1.00  0.00           H
ATOM   1798  OG1 THR A 121      38.755  45.173  43.036  1.00  0.00           O
ATOM   1799  HG1 THR A 121      39.245  45.934  42.738  1.00  0.00           H
ATOM   1800  C   THR A 121      37.711  45.558  40.151  1.00  0.00           C
ATOM   1801  O   THR A 121      36.671  44.988  39.908  1.00  0.00           O
ATOM   1802  N   ASP A 122      37.871  46.866  39.960  1.00  0.00           N
ATOM   1803  H   ASP A 122      38.756  47.232  40.266  1.00  0.00           H
ATOM   1804  CA  ASP A 122      37.007  47.697  39.195  1.00  0.00           C
ATOM   1805  HA  ASP A 122      35.954  47.455  39.373  1.00  0.00           H
ATOM   1806  CB  ASP A 122      37.197  49.157  39.510  1.00  0.00           C
ATOM   1807  HB1 ASP A 122      37.877  49.623  38.789  1.00  0.00           H
ATOM   1808  HB2 ASP A 122      37.722  49.238  40.462  1.00  0.00           H
ATOM   1809  CG  ASP A 122      35.966  50.096  39.532  1.00  0.00           C
ATOM   1810  OD1 ASP A 122      34.836  49.542  39.354  1.00  0.00           O
ATOM   1811  OD2 ASP A 122      36.125  51.308  39.823  1.00  0.00           O
ATOM   1812  C   ASP A 122      37.252  47.515  37.640  1.00  0.00           C
ATOM   1813  O   ASP A 122      36.509  48.075  36.773  1.00  0.00           O
ATOM   1814  N   VAL A 123      38.296  46.871  37.228  1.00  0.00           N
ATOM   1815  H   VAL A 123      38.929  46.581  37.965  1.00  0.00           H
ATOM   1816  CA  VAL A 123      38.650  46.488  35.882  1.00  0.00           C
ATOM   1817  HA  VAL A 123      38.111  47.216  35.275  1.00  0.00           H
ATOM   1818  CB  VAL A 123      40.117  46.578  35.596  1.00  0.00           C
ATOM   1819  HB  VAL A 123      40.567  45.977  36.384  1.00  0.00           H
ATOM   1820  CG1 VAL A 123      40.528  46.163  34.161  1.00  0.00           C
ATOM   1821 1HG1 VAL A 123      39.828  46.526  33.410  1.00  0.00           H
ATOM   1822 2HG1 VAL A 123      41.519  46.577  33.985  1.00  0.00           H
ATOM   1823 3HG1 VAL A 123      40.593  45.077  34.071  1.00  0.00           H
ATOM   1824  CG2 VAL A 123      40.515  48.058  35.846  1.00  0.00           C
ATOM   1825 1HG2 VAL A 123      39.985  48.499  36.690  1.00  0.00           H
ATOM   1826 2HG2 VAL A 123      41.583  47.953  36.059  1.00  0.00           H
ATOM   1827 3HG2 VAL A 123      40.384  48.669  34.948  1.00  0.00           H
ATOM   1828  C   VAL A 123      38.066  45.122  35.531  1.00  0.00           C
ATOM   1829  O   VAL A 123      38.028  44.278  36.459  1.00  0.00           O
ATOM   1830  N   LEU A 124      37.474  44.905  34.309  1.00  0.00           N
ATOM   1831  H   LEU A 124      37.335  45.658  33.653  1.00  0.00           H
ATOM   1832  CA  LEU A 124      37.060  43.583  33.735  1.00  0.00           C
ATOM   1833  HA  LEU A 124      37.381  42.830  34.452  1.00  0.00           H
ATOM   1834  CB  LEU A 124      35.504  43.441  33.616  1.00  0.00           C
ATOM   1835  HB1 LEU A 124      35.167  44.266  32.985  1.00  0.00           H
ATOM   1836  HB2 LEU A 124      35.125  43.550  34.633  1.00  0.00           H
ATOM   1837  CG  LEU A 124      35.077  42.113  32.955  1.00  0.00           C
ATOM   1838  HG  LEU A 124      35.697  41.931  32.078  1.00  0.00           H
ATOM   1839  CD1 LEU A 124      35.333  40.911  33.902  1.00  0.00           C
ATOM   1840 1HD1 LEU A 124      36.392  40.724  34.057  1.00  0.00           H
ATOM   1841 2HD1 LEU A 124      34.908  40.997  34.903  1.00  0.00           H
ATOM   1842 3HD1 LEU A 124      34.837  40.025  33.522  1.00  0.00           H
ATOM   1843  CD2 LEU A 124      33.564  42.176  32.633  1.00  0.00           C
ATOM   1844 1HD2 LEU A 124      33.055  42.354  33.581  1.00  0.00           H
ATOM   1845 2HD2 LEU A 124      33.339  43.075  32.057  1.00  0.00           H
ATOM   1846 3HD2 LEU A 124      33.345  41.318  31.997  1.00  0.00           H
ATOM   1847  C   LEU A 124      37.813  43.306  32.394  1.00  0.00           C
ATOM   1848  O   LEU A 124      37.485  43.997  31.449  1.00  0.00           O
ATOM   1849  N   PHE A 125      38.718  42.384  32.398  1.00  0.00           N
ATOM   1850  H   PHE A 125      39.072  41.915  33.219  1.00  0.00           H
ATOM   1851  CA  PHE A 125      39.512  42.041  31.219  1.00  0.00           C
ATOM   1852  HA  PHE A 125      39.362  42.816  30.466  1.00  0.00           H
ATOM   1853  CB  PHE A 125      41.078  41.887  31.495  1.00  0.00           C
ATOM   1854  HB1 PHE A 125      41.226  41.271  32.380  1.00  0.00           H
ATOM   1855  HB2 PHE A 125      41.367  42.850  31.918  1.00  0.00           H
ATOM   1856  CG  PHE A 125      41.910  41.526  30.331  1.00  0.00           C
ATOM   1857  CD1 PHE A 125      41.836  42.222  29.090  1.00  0.00           C
ATOM   1858  HD1 PHE A 125      41.299  43.155  29.084  1.00  0.00           H
ATOM   1859  CE1 PHE A 125      42.539  41.705  27.973  1.00  0.00           C
ATOM   1860  HE1 PHE A 125      42.607  42.350  27.119  1.00  0.00           H
ATOM   1861  CZ  PHE A 125      43.273  40.511  28.020  1.00  0.00           C
ATOM   1862  HZ  PHE A 125      43.826  40.237  27.140  1.00  0.00           H
ATOM   1863  CE2 PHE A 125      43.275  39.770  29.144  1.00  0.00           C
ATOM   1864  HE2 PHE A 125      43.858  38.865  29.211  1.00  0.00           H
ATOM   1865  CD2 PHE A 125      42.543  40.261  30.303  1.00  0.00           C
ATOM   1866  HD2 PHE A 125      42.637  39.637  31.186  1.00  0.00           H
ATOM   1867  C   PHE A 125      38.983  40.682  30.705  1.00  0.00           C
ATOM   1868  O   PHE A 125      38.779  39.705  31.358  1.00  0.00           O
ATOM   1869  N   THR A 126      38.619  40.707  29.422  1.00  0.00           N
ATOM   1870  H   THR A 126      38.766  41.541  28.872  1.00  0.00           H
ATOM   1871  CA  THR A 126      37.887  39.634  28.784  1.00  0.00           C
ATOM   1872  HA  THR A 126      37.336  39.148  29.590  1.00  0.00           H
ATOM   1873  CB  THR A 126      36.952  40.079  27.693  1.00  0.00           C
ATOM   1874  HB  THR A 126      36.372  39.279  27.238  1.00  0.00           H
ATOM   1875  CG2 THR A 126      36.055  41.236  28.153  1.00  0.00           C
ATOM   1876 1HG2 THR A 126      36.605  42.126  28.490  1.00  0.00           H
ATOM   1877 2HG2 THR A 126      35.426  41.572  27.331  1.00  0.00           H
ATOM   1878 3HG2 THR A 126      35.502  40.897  29.025  1.00  0.00           H
ATOM   1879  OG1 THR A 126      37.778  40.729  26.723  1.00  0.00           O
ATOM   1880  HG1 THR A 126      37.149  41.189  26.151  1.00  0.00           H
ATOM   1881  C   THR A 126      38.812  38.570  28.223  1.00  0.00           C
ATOM   1882  O   THR A 126      38.345  37.468  27.898  1.00  0.00           O
ATOM   1883  N   GLY A 127      40.105  38.857  28.095  1.00  0.00           N
ATOM   1884  H   GLY A 127      40.452  39.735  28.460  1.00  0.00           H
ATOM   1885  CA  GLY A 127      41.107  38.035  27.323  1.00  0.00           C
ATOM   1886  HA1 GLY A 127      40.732  37.017  27.205  1.00  0.00           H
ATOM   1887  HA2 GLY A 127      42.105  38.005  27.756  1.00  0.00           H
ATOM   1888  C   GLY A 127      41.281  38.644  25.887  1.00  0.00           C
ATOM   1889  O   GLY A 127      41.918  38.019  25.045  1.00  0.00           O
ATOM   1890  N   ARG A 128      40.687  39.823  25.529  1.00  0.00           N
ATOM   1891  H   ARG A 128      40.113  40.263  26.233  1.00  0.00           H
ATOM   1892  CA  ARG A 128      40.702  40.411  24.196  1.00  0.00           C
ATOM   1893  HA  ARG A 128      41.675  40.280  23.731  1.00  0.00           H
ATOM   1894  CB  ARG A 128      39.611  39.720  23.343  1.00  0.00           C
ATOM   1895  HB1 ARG A 128      38.610  39.895  23.742  1.00  0.00           H
ATOM   1896  HB2 ARG A 128      39.711  38.646  23.456  1.00  0.00           H
ATOM   1897  CG  ARG A 128      39.659  40.139  21.886  1.00  0.00           C
ATOM   1898  HG1 ARG A 128      39.717  39.261  21.234  1.00  0.00           H
ATOM   1899  HG2 ARG A 128      40.625  40.585  21.639  1.00  0.00           H
ATOM   1900  CD  ARG A 128      38.602  41.088  21.451  1.00  0.00           C
ATOM   1901  HD1 ARG A 128      38.799  42.027  21.977  1.00  0.00           H
ATOM   1902  HD2 ARG A 128      37.600  40.819  21.782  1.00  0.00           H
ATOM   1903  NE  ARG A 128      38.490  41.468  20.008  1.00  0.00           N
ATOM   1904  HE  ARG A 128      38.679  40.775  19.300  1.00  0.00           H
ATOM   1905  CZ  ARG A 128      38.166  42.619  19.445  1.00  0.00           C
ATOM   1906  NH1 ARG A 128      38.126  42.764  18.133  1.00  0.00           N
ATOM   1907 1HH1 ARG A 128      38.332  41.986  17.523  1.00  0.00           H
ATOM   1908 2HH1 ARG A 128      37.677  43.642  17.909  1.00  0.00           H
ATOM   1909  NH2 ARG A 128      37.816  43.596  20.287  1.00  0.00           N
ATOM   1910 1HH2 ARG A 128      37.686  43.406  21.267  1.00  0.00           H
ATOM   1911 2HH2 ARG A 128      37.516  44.467  19.871  1.00  0.00           H
ATOM   1912  C   ARG A 128      40.579  41.921  24.318  1.00  0.00           C
ATOM   1913  O   ARG A 128      41.279  42.599  23.509  1.00  0.00           O
ATOM   1914  N   GLU A 129      39.857  42.490  25.301  1.00  0.00           N
ATOM   1915  H   GLU A 129      39.400  41.810  25.883  1.00  0.00           H
ATOM   1916  CA  GLU A 129      39.774  43.860  25.648  1.00  0.00           C
ATOM   1917  HA  GLU A 129      40.749  44.304  25.429  1.00  0.00           H
ATOM   1918  CB  GLU A 129      38.703  44.654  24.765  1.00  0.00           C
ATOM   1919  HB1 GLU A 129      38.940  44.468  23.714  1.00  0.00           H
ATOM   1920  HB2 GLU A 129      38.716  45.707  25.025  1.00  0.00           H
ATOM   1921  CG  GLU A 129      37.260  44.231  24.934  1.00  0.00           C
ATOM   1922  HG1 GLU A 129      36.537  45.000  24.653  1.00  0.00           H
ATOM   1923  HG2 GLU A 129      37.047  44.002  25.978  1.00  0.00           H
ATOM   1924  CD  GLU A 129      36.874  43.131  23.977  1.00  0.00           C
ATOM   1925  OE1 GLU A 129      36.526  43.388  22.797  1.00  0.00           O
ATOM   1926  OE2 GLU A 129      36.985  41.975  24.361  1.00  0.00           O
ATOM   1927  C   GLU A 129      39.525  43.972  27.179  1.00  0.00           C
ATOM   1928  O   GLU A 129      39.324  42.970  27.854  1.00  0.00           O
ATOM   1929  N   PHE A 130      39.579  45.253  27.699  1.00  0.00           N
ATOM   1930  H   PHE A 130      39.904  45.965  27.061  1.00  0.00           H
ATOM   1931  CA  PHE A 130      39.199  45.643  29.029  1.00  0.00           C
ATOM   1932  HA  PHE A 130      39.125  44.753  29.647  1.00  0.00           H
ATOM   1933  CB  PHE A 130      40.297  46.598  29.626  1.00  0.00           C
ATOM   1934  HB1 PHE A 130      39.938  46.914  30.603  1.00  0.00           H
ATOM   1935  HB2 PHE A 130      40.286  47.496  29.020  1.00  0.00           H
ATOM   1936  CG  PHE A 130      41.659  45.952  29.781  1.00  0.00           C
ATOM   1937  CD1 PHE A 130      42.656  46.112  28.790  1.00  0.00           C
ATOM   1938  HD1 PHE A 130      42.344  46.501  27.829  1.00  0.00           H
ATOM   1939  CE1 PHE A 130      43.892  45.621  29.013  1.00  0.00           C
ATOM   1940  HE1 PHE A 130      44.649  45.676  28.241  1.00  0.00           H
ATOM   1941  CZ  PHE A 130      44.302  45.267  30.295  1.00  0.00           C
ATOM   1942  HZ  PHE A 130      45.345  45.035  30.469  1.00  0.00           H
ATOM   1943  CE2 PHE A 130      43.268  45.194  31.320  1.00  0.00           C
ATOM   1944  HE2 PHE A 130      43.606  44.950  32.313  1.00  0.00           H
ATOM   1945  CD2 PHE A 130      41.937  45.381  30.989  1.00  0.00           C
ATOM   1946  HD2 PHE A 130      41.160  45.289  31.740  1.00  0.00           H
ATOM   1947  C   PHE A 130      37.821  46.446  29.128  1.00  0.00           C
ATOM   1948  O   PHE A 130      37.653  47.379  28.310  1.00  0.00           O
ATOM   1949  N   PHE A 131      37.012  46.285  30.147  1.00  0.00           N
ATOM   1950  H   PHE A 131      37.167  45.494  30.754  1.00  0.00           H
ATOM   1951  CA  PHE A 131      36.001  47.231  30.587  1.00  0.00           C
ATOM   1952  HA  PHE A 131      35.872  47.988  29.816  1.00  0.00           H
ATOM   1953  CB  PHE A 131      34.645  46.503  30.708  1.00  0.00           C
ATOM   1954  HB1 PHE A 131      33.998  47.289  31.075  1.00  0.00           H
ATOM   1955  HB2 PHE A 131      34.787  45.744  31.475  1.00  0.00           H
ATOM   1956  CG  PHE A 131      34.124  45.925  29.391  1.00  0.00           C
ATOM   1957  CD1 PHE A 131      34.251  44.561  29.136  1.00  0.00           C
ATOM   1958  HD1 PHE A 131      34.681  43.907  29.885  1.00  0.00           H
ATOM   1959  CE1 PHE A 131      33.639  43.982  27.961  1.00  0.00           C
ATOM   1960  HE1 PHE A 131      33.701  42.919  27.779  1.00  0.00           H
ATOM   1961  CZ  PHE A 131      33.096  44.837  27.035  1.00  0.00           C
ATOM   1962  HZ  PHE A 131      32.764  44.425  26.100  1.00  0.00           H
ATOM   1963  CE2 PHE A 131      33.099  46.286  27.186  1.00  0.00           C
ATOM   1964  HE2 PHE A 131      32.645  46.994  26.500  1.00  0.00           H
ATOM   1965  CD2 PHE A 131      33.567  46.769  28.426  1.00  0.00           C
ATOM   1966  HD2 PHE A 131      33.625  47.827  28.614  1.00  0.00           H
ATOM   1967  C   PHE A 131      36.508  47.890  31.892  1.00  0.00           C
ATOM   1968  O   PHE A 131      37.218  47.293  32.672  1.00  0.00           O
ATOM   1969  N   VAL A 132      36.061  49.063  32.249  1.00  0.00           N
ATOM   1970  H   VAL A 132      35.448  49.483  31.559  1.00  0.00           H
ATOM   1971  CA  VAL A 132      36.420  49.721  33.561  1.00  0.00           C
ATOM   1972  HA  VAL A 132      36.544  48.843  34.183  1.00  0.00           H
ATOM   1973  CB  VAL A 132      37.806  50.425  33.499  1.00  0.00           C
ATOM   1974  HB  VAL A 132      38.494  49.596  33.334  1.00  0.00           H
ATOM   1975  CG1 VAL A 132      37.959  51.357  32.245  1.00  0.00           C
ATOM   1976 1HG1 VAL A 132      37.981  50.774  31.329  1.00  0.00           H
ATOM   1977 2HG1 VAL A 132      37.189  52.120  32.226  1.00  0.00           H
ATOM   1978 3HG1 VAL A 132      38.884  51.934  32.332  1.00  0.00           H
ATOM   1979  CG2 VAL A 132      38.039  51.228  34.811  1.00  0.00           C
ATOM   1980 1HG2 VAL A 132      37.860  50.413  35.514  1.00  0.00           H
ATOM   1981 2HG2 VAL A 132      39.050  51.580  34.998  1.00  0.00           H
ATOM   1982 3HG2 VAL A 132      37.358  52.081  34.795  1.00  0.00           H
ATOM   1983  C   VAL A 132      35.319  50.585  34.184  1.00  0.00           C
ATOM   1984  O   VAL A 132      34.697  51.343  33.464  1.00  0.00           O
ATOM   1985  N   GLY A 133      35.141  50.488  35.542  1.00  0.00           N
ATOM   1986  H   GLY A 133      35.730  49.842  36.052  1.00  0.00           H
ATOM   1987  CA  GLY A 133      34.106  51.198  36.290  1.00  0.00           C
ATOM   1988  HA1 GLY A 133      33.619  50.557  37.019  1.00  0.00           H
ATOM   1989  HA2 GLY A 133      33.290  51.493  35.632  1.00  0.00           H
ATOM   1990  C   GLY A 133      34.676  52.425  36.954  1.00  0.00           C
ATOM   1991  O   GLY A 133      35.884  52.508  37.090  1.00  0.00           O
ATOM   1992  N   LEU A 134      33.893  53.375  37.476  1.00  0.00           N
ATOM   1993  H   LEU A 134      32.920  53.313  37.217  1.00  0.00           H
ATOM   1994  CA  LEU A 134      34.249  54.567  38.290  1.00  0.00           C
ATOM   1995  HA  LEU A 134      35.333  54.587  38.372  1.00  0.00           H
ATOM   1996  CB  LEU A 134      33.712  55.830  37.612  1.00  0.00           C
ATOM   1997  HB1 LEU A 134      34.110  56.679  38.156  1.00  0.00           H
ATOM   1998  HB2 LEU A 134      32.622  55.827  37.745  1.00  0.00           H
ATOM   1999  CG  LEU A 134      34.040  56.047  36.100  1.00  0.00           C
ATOM   2000  HG  LEU A 134      33.485  55.285  35.539  1.00  0.00           H
ATOM   2001  CD1 LEU A 134      33.488  57.391  35.575  1.00  0.00           C
ATOM   2002 1HD1 LEU A 134      33.437  57.357  34.487  1.00  0.00           H
ATOM   2003 2HD1 LEU A 134      32.567  57.680  36.082  1.00  0.00           H
ATOM   2004 3HD1 LEU A 134      34.169  58.199  35.843  1.00  0.00           H
ATOM   2005  CD2 LEU A 134      35.494  55.868  35.666  1.00  0.00           C
ATOM   2006 1HD2 LEU A 134      35.573  56.096  34.599  1.00  0.00           H
ATOM   2007 2HD2 LEU A 134      36.214  56.439  36.250  1.00  0.00           H
ATOM   2008 3HD2 LEU A 134      35.711  54.802  35.695  1.00  0.00           H
ATOM   2009  C   LEU A 134      33.656  54.405  39.668  1.00  0.00           C
ATOM   2010  O   LEU A 134      32.978  55.307  40.191  1.00  0.00           O
ATOM   2011  N   SER A 135      33.727  53.197  40.238  1.00  0.00           N
ATOM   2012  H   SER A 135      34.266  52.484  39.755  1.00  0.00           H
ATOM   2013  CA  SER A 135      32.754  52.740  41.194  1.00  0.00           C
ATOM   2014  HA  SER A 135      31.833  53.224  40.876  1.00  0.00           H
ATOM   2015  CB  SER A 135      32.660  51.210  41.202  1.00  0.00           C
ATOM   2016  HB1 SER A 135      31.909  50.817  41.872  1.00  0.00           H
ATOM   2017  HB2 SER A 135      33.645  50.920  41.579  1.00  0.00           H
ATOM   2018  OG  SER A 135      32.570  50.570  39.930  1.00  0.00           O
ATOM   2019  HG  SER A 135      33.408  50.196  39.634  1.00  0.00           H
ATOM   2020  C   SER A 135      32.930  53.242  42.642  1.00  0.00           C
ATOM   2021  O   SER A 135      31.945  53.200  43.445  1.00  0.00           O
ATOM   2022  N   LYS A 136      34.159  53.687  43.052  1.00  0.00           N
ATOM   2023  H   LYS A 136      34.908  53.766  42.385  1.00  0.00           H
ATOM   2024  CA  LYS A 136      34.451  54.260  44.382  1.00  0.00           C
ATOM   2025  HA  LYS A 136      33.717  55.049  44.513  1.00  0.00           H
ATOM   2026  CB  LYS A 136      34.500  53.219  45.495  1.00  0.00           C
ATOM   2027  HB1 LYS A 136      35.418  52.637  45.610  1.00  0.00           H
ATOM   2028  HB2 LYS A 136      33.739  52.442  45.340  1.00  0.00           H
ATOM   2029  CG  LYS A 136      34.407  53.966  46.871  1.00  0.00           C
ATOM   2030  HG1 LYS A 136      35.103  54.796  46.986  1.00  0.00           H
ATOM   2031  HG2 LYS A 136      34.695  53.160  47.553  1.00  0.00           H
ATOM   2032  CD  LYS A 136      32.950  54.432  47.249  1.00  0.00           C
ATOM   2033  HD1 LYS A 136      32.393  53.632  47.739  1.00  0.00           H
ATOM   2034  HD2 LYS A 136      32.392  54.674  46.344  1.00  0.00           H
ATOM   2035  CE  LYS A 136      33.026  55.678  48.147  1.00  0.00           C
ATOM   2036  HE1 LYS A 136      33.703  56.394  47.679  1.00  0.00           H
ATOM   2037  HE2 LYS A 136      33.581  55.467  49.052  1.00  0.00           H
ATOM   2038  NZ  LYS A 136      31.749  56.398  48.494  1.00  0.00           N
ATOM   2039  HZ1 LYS A 136      31.944  57.220  49.048  1.00  0.00           H
ATOM   2040  HZ2 LYS A 136      31.286  56.672  47.638  1.00  0.00           H
ATOM   2041  HZ3 LYS A 136      31.134  55.868  49.094  1.00  0.00           H
ATOM   2042  C   LYS A 136      35.792  54.964  44.344  1.00  0.00           C
ATOM   2043  O   LYS A 136      35.932  56.105  44.899  1.00  0.00           O
ATOM   2044  N   TRP A 137      36.795  54.431  43.718  1.00  0.00           N
ATOM   2045  H   TRP A 137      36.647  53.519  43.315  1.00  0.00           H
ATOM   2046  CA  TRP A 137      38.103  55.035  43.628  1.00  0.00           C
ATOM   2047  HA  TRP A 137      38.071  56.019  44.090  1.00  0.00           H
ATOM   2048  CB  TRP A 137      39.107  54.144  44.393  1.00  0.00           C
ATOM   2049  HB1 TRP A 137      40.030  54.692  44.583  1.00  0.00           H
ATOM   2050  HB2 TRP A 137      39.250  53.262  43.775  1.00  0.00           H
ATOM   2051  CG  TRP A 137      38.564  53.652  45.737  1.00  0.00           C
ATOM   2052  CD1 TRP A 137      38.467  54.446  46.834  1.00  0.00           C
ATOM   2053  HD1 TRP A 137      38.807  55.470  46.838  1.00  0.00           H
ATOM   2054  NE1 TRP A 137      37.897  53.710  47.779  1.00  0.00           N
ATOM   2055  HE1 TRP A 137      37.751  54.139  48.685  1.00  0.00           H
ATOM   2056  CE2 TRP A 137      37.469  52.419  47.458  1.00  0.00           C
ATOM   2057  CZ2 TRP A 137      36.699  51.422  48.084  1.00  0.00           C
ATOM   2058  HZ2 TRP A 137      36.251  51.650  49.035  1.00  0.00           H
ATOM   2059  CH2 TRP A 137      36.358  50.268  47.324  1.00  0.00           C
ATOM   2060  HH2 TRP A 137      35.663  49.532  47.696  1.00  0.00           H
ATOM   2061  CZ3 TRP A 137      37.005  50.108  46.133  1.00  0.00           C
ATOM   2062  HZ3 TRP A 137      36.767  49.164  45.647  1.00  0.00           H
ATOM   2063  CE3 TRP A 137      37.813  51.077  45.525  1.00  0.00           C
ATOM   2064  HE3 TRP A 137      38.198  50.833  44.548  1.00  0.00           H
ATOM   2065  CD2 TRP A 137      37.920  52.350  46.123  1.00  0.00           C
ATOM   2066  C   TRP A 137      38.559  55.384  42.218  1.00  0.00           C
ATOM   2067  O   TRP A 137      39.206  56.419  42.046  1.00  0.00           O
ATOM   2068  N   THR A 138      38.158  54.665  41.167  1.00  0.00           N
ATOM   2069  H   THR A 138      37.716  53.792  41.388  1.00  0.00           H
ATOM   2070  CA  THR A 138      38.648  54.910  39.799  1.00  0.00           C
ATOM   2071  HA  THR A 138      39.738  54.953  39.794  1.00  0.00           H
ATOM   2072  CB  THR A 138      38.238  53.698  38.917  1.00  0.00           C
ATOM   2073  HB  THR A 138      37.149  53.622  39.017  1.00  0.00           H
ATOM   2074  CG2 THR A 138      38.755  53.786  37.525  1.00  0.00           C
ATOM   2075 1HG2 THR A 138      38.381  52.959  36.927  1.00  0.00           H
ATOM   2076 2HG2 THR A 138      38.408  54.689  37.038  1.00  0.00           H
ATOM   2077 3HG2 THR A 138      39.841  53.841  37.620  1.00  0.00           H
ATOM   2078  OG1 THR A 138      38.625  52.384  39.476  1.00  0.00           O
ATOM   2079  HG1 THR A 138      37.862  51.810  39.330  1.00  0.00           H
ATOM   2080  C   THR A 138      37.961  56.152  39.229  1.00  0.00           C
ATOM   2081  O   THR A 138      36.759  56.411  39.400  1.00  0.00           O
ATOM   2082  N   ASN A 139      38.750  56.919  38.517  1.00  0.00           N
ATOM   2083  H   ASN A 139      39.703  56.614  38.386  1.00  0.00           H
ATOM   2084  CA  ASN A 139      38.239  58.055  37.744  1.00  0.00           C
ATOM   2085  HA  ASN A 139      37.167  58.149  37.981  1.00  0.00           H
ATOM   2086  CB  ASN A 139      38.875  59.339  38.305  1.00  0.00           C
ATOM   2087  HB1 ASN A 139      38.845  59.284  39.395  1.00  0.00           H
ATOM   2088  HB2 ASN A 139      38.299  60.163  37.892  1.00  0.00           H
ATOM   2089  CG  ASN A 139      40.328  59.695  38.059  1.00  0.00           C
ATOM   2090  OD1 ASN A 139      41.138  58.914  37.609  1.00  0.00           O
ATOM   2091  ND2 ASN A 139      40.714  60.870  38.469  1.00  0.00           N
ATOM   2092 1HD2 ASN A 139      40.068  61.525  38.883  1.00  0.00           H
ATOM   2093 2HD2 ASN A 139      41.621  61.117  38.085  1.00  0.00           H
ATOM   2094  C   ASN A 139      38.537  57.883  36.260  1.00  0.00           C
ATOM   2095  O   ASN A 139      39.351  57.025  35.863  1.00  0.00           O
ATOM   2096  N   HIS A 140      37.781  58.616  35.408  1.00  0.00           N
ATOM   2097  H   HIS A 140      37.182  59.304  35.834  1.00  0.00           H
ATOM   2098  CA  HIS A 140      37.865  58.617  33.964  1.00  0.00           C
ATOM   2099  HA  HIS A 140      37.639  57.594  33.630  1.00  0.00           H
ATOM   2100  CB  HIS A 140      36.851  59.694  33.412  1.00  0.00           C
ATOM   2101  HB1 HIS A 140      36.982  60.507  34.125  1.00  0.00           H
ATOM   2102  HB2 HIS A 140      35.848  59.290  33.589  1.00  0.00           H
ATOM   2103  CG  HIS A 140      36.906  60.088  31.944  1.00  0.00           C
ATOM   2104  ND1 HIS A 140      35.900  59.974  31.002  1.00  0.00           N
ATOM   2105  CE1 HIS A 140      36.383  60.725  29.960  1.00  0.00           C
ATOM   2106  HE1 HIS A 140      35.909  60.859  28.994  1.00  0.00           H
ATOM   2107  NE2 HIS A 140      37.555  61.261  30.189  1.00  0.00           N
ATOM   2108  HE2 HIS A 140      38.068  61.893  29.594  1.00  0.00           H
ATOM   2109  CD2 HIS A 140      37.926  60.826  31.408  1.00  0.00           C
ATOM   2110  HD2 HIS A 140      38.784  61.221  31.926  1.00  0.00           H
ATOM   2111  C   HIS A 140      39.305  58.761  33.420  1.00  0.00           C
ATOM   2112  O   HIS A 140      39.767  58.031  32.548  1.00  0.00           O
ATOM   2113  N   ARG A 141      40.082  59.661  34.024  1.00  0.00           N
ATOM   2114  H   ARG A 141      39.648  60.275  34.703  1.00  0.00           H
ATOM   2115  CA  ARG A 141      41.464  59.926  33.808  1.00  0.00           C
ATOM   2116  HA  ARG A 141      41.572  59.937  32.727  1.00  0.00           H
ATOM   2117  CB  ARG A 141      41.871  61.300  34.478  1.00  0.00           C
ATOM   2118  HB1 ARG A 141      41.759  61.139  35.552  1.00  0.00           H
ATOM   2119  HB2 ARG A 141      41.221  62.097  34.131  1.00  0.00           H
ATOM   2120  CG  ARG A 141      43.357  61.670  34.185  1.00  0.00           C
ATOM   2121  HG1 ARG A 141      44.100  61.152  34.789  1.00  0.00           H
ATOM   2122  HG2 ARG A 141      43.472  62.657  34.616  1.00  0.00           H
ATOM   2123  CD  ARG A 141      43.934  61.611  32.770  1.00  0.00           C
ATOM   2124  HD1 ARG A 141      43.114  62.025  32.187  1.00  0.00           H
ATOM   2125  HD2 ARG A 141      44.091  60.552  32.552  1.00  0.00           H
ATOM   2126  NE  ARG A 141      45.260  62.261  32.566  1.00  0.00           N
ATOM   2127  HE  ARG A 141      45.850  62.615  33.302  1.00  0.00           H
ATOM   2128  CZ  ARG A 141      45.676  62.652  31.345  1.00  0.00           C
ATOM   2129  NH1 ARG A 141      45.141  62.433  30.189  1.00  0.00           N
ATOM   2130 1HH1 ARG A 141      44.298  61.890  30.062  1.00  0.00           H
ATOM   2131 2HH1 ARG A 141      45.384  63.120  29.494  1.00  0.00           H
ATOM   2132  NH2 ARG A 141      46.719  63.412  31.334  1.00  0.00           N
ATOM   2133 1HH2 ARG A 141      47.180  63.628  32.205  1.00  0.00           H
ATOM   2134 2HH2 ARG A 141      47.186  63.655  30.475  1.00  0.00           H
ATOM   2135  C   ARG A 141      42.397  58.724  34.091  1.00  0.00           C
ATOM   2136  O   ARG A 141      43.349  58.480  33.372  1.00  0.00           O
ATOM   2137  N   GLY A 142      42.151  57.943  35.113  1.00  0.00           N
ATOM   2138  H   GLY A 142      41.388  58.261  35.703  1.00  0.00           H
ATOM   2139  CA  GLY A 142      42.649  56.659  35.459  1.00  0.00           C
ATOM   2140  HA1 GLY A 142      42.104  56.311  36.338  1.00  0.00           H
ATOM   2141  HA2 GLY A 142      43.717  56.639  35.677  1.00  0.00           H
ATOM   2142  C   GLY A 142      42.523  55.610  34.348  1.00  0.00           C
ATOM   2143  O   GLY A 142      43.483  54.903  33.986  1.00  0.00           O
ATOM   2144  N   ALA A 143      41.322  55.500  33.740  1.00  0.00           N
ATOM   2145  H   ALA A 143      40.579  56.078  34.096  1.00  0.00           H
ATOM   2146  CA  ALA A 143      41.001  54.668  32.616  1.00  0.00           C
ATOM   2147  HA  ALA A 143      41.385  53.662  32.794  1.00  0.00           H
ATOM   2148  CB  ALA A 143      39.451  54.633  32.439  1.00  0.00           C
ATOM   2149  HB1 ALA A 143      39.111  55.653  32.281  1.00  0.00           H
ATOM   2150  HB2 ALA A 143      39.220  54.026  31.566  1.00  0.00           H
ATOM   2151  HB3 ALA A 143      38.876  54.141  33.225  1.00  0.00           H
ATOM   2152  C   ALA A 143      41.657  55.106  31.256  1.00  0.00           C
ATOM   2153  O   ALA A 143      42.010  54.262  30.403  1.00  0.00           O
ATOM   2154  N   GLU A 144      42.004  56.408  31.141  1.00  0.00           N
ATOM   2155  H   GLU A 144      41.510  57.135  31.643  1.00  0.00           H
ATOM   2156  CA  GLU A 144      42.965  56.885  30.113  1.00  0.00           C
ATOM   2157  HA  GLU A 144      42.753  56.536  29.099  1.00  0.00           H
ATOM   2158  CB  GLU A 144      43.144  58.415  30.090  1.00  0.00           C
ATOM   2159  HB1 GLU A 144      43.841  58.606  29.274  1.00  0.00           H
ATOM   2160  HB2 GLU A 144      43.546  58.883  30.983  1.00  0.00           H
ATOM   2161  CG  GLU A 144      41.831  59.054  29.857  1.00  0.00           C
ATOM   2162  HG1 GLU A 144      41.366  59.053  30.844  1.00  0.00           H
ATOM   2163  HG2 GLU A 144      41.212  58.492  29.156  1.00  0.00           H
ATOM   2164  CD  GLU A 144      41.997  60.423  29.270  1.00  0.00           C
ATOM   2165  OE1 GLU A 144      41.348  60.771  28.255  1.00  0.00           O
ATOM   2166  OE2 GLU A 144      42.739  61.251  29.870  1.00  0.00           O
ATOM   2167  C   GLU A 144      44.349  56.239  30.338  1.00  0.00           C
ATOM   2168  O   GLU A 144      44.979  55.808  29.377  1.00  0.00           O
ATOM   2169  N   ILE A 145      44.802  56.104  31.553  1.00  0.00           N
ATOM   2170  H   ILE A 145      44.201  56.209  32.361  1.00  0.00           H
ATOM   2171  CA  ILE A 145      46.168  55.644  31.893  1.00  0.00           C
ATOM   2172  HA  ILE A 145      46.808  56.127  31.157  1.00  0.00           H
ATOM   2173  CB  ILE A 145      46.672  56.082  33.297  1.00  0.00           C
ATOM   2174  HB  ILE A 145      46.036  55.603  34.046  1.00  0.00           H
ATOM   2175  CG2 ILE A 145      48.143  55.650  33.481  1.00  0.00           C
ATOM   2176 1HG2 ILE A 145      48.785  56.264  32.853  1.00  0.00           H
ATOM   2177 2HG2 ILE A 145      48.457  55.818  34.505  1.00  0.00           H
ATOM   2178 3HG2 ILE A 145      48.349  54.643  33.105  1.00  0.00           H
ATOM   2179  CG1 ILE A 145      46.631  57.628  33.380  1.00  0.00           C
ATOM   2180 1HG1 ILE A 145      47.155  57.847  34.306  1.00  0.00           H
ATOM   2181 2HG1 ILE A 145      45.572  57.859  33.493  1.00  0.00           H
ATOM   2182  CD  ILE A 145      47.268  58.489  32.249  1.00  0.00           C
ATOM   2183  HD1 ILE A 145      46.585  58.920  31.518  1.00  0.00           H
ATOM   2184  HD2 ILE A 145      47.658  59.356  32.782  1.00  0.00           H
ATOM   2185  HD3 ILE A 145      48.020  57.960  31.657  1.00  0.00           H
ATOM   2186  C   ILE A 145      46.288  54.140  31.660  1.00  0.00           C
ATOM   2187  O   ILE A 145      47.225  53.642  31.000  1.00  0.00           O
ATOM   2188  N   VAL A 146      45.262  53.338  31.967  1.00  0.00           N
ATOM   2189  H   VAL A 146      44.494  53.715  32.510  1.00  0.00           H
ATOM   2190  CA  VAL A 146      45.185  51.871  31.489  1.00  0.00           C
ATOM   2191  HA  VAL A 146      46.043  51.407  31.956  1.00  0.00           H
ATOM   2192  CB  VAL A 146      43.881  51.165  31.913  1.00  0.00           C
ATOM   2193  HB  VAL A 146      42.969  51.655  31.550  1.00  0.00           H
ATOM   2194  CG1 VAL A 146      43.600  49.662  31.518  1.00  0.00           C
ATOM   2195 1HG1 VAL A 146      43.558  49.638  30.431  1.00  0.00           H
ATOM   2196 2HG1 VAL A 146      44.316  49.067  32.076  1.00  0.00           H
ATOM   2197 3HG1 VAL A 146      42.590  49.411  31.839  1.00  0.00           H
ATOM   2198  CG2 VAL A 146      43.739  51.079  33.474  1.00  0.00           C
ATOM   2199 1HG2 VAL A 146      42.910  50.543  33.919  1.00  0.00           H
ATOM   2200 2HG2 VAL A 146      44.689  50.740  33.886  1.00  0.00           H
ATOM   2201 3HG2 VAL A 146      43.756  52.136  33.747  1.00  0.00           H
ATOM   2202  C   VAL A 146      45.220  51.782  29.956  1.00  0.00           C
ATOM   2203  O   VAL A 146      45.838  50.924  29.364  1.00  0.00           O
ATOM   2204  N   ALA A 147      44.567  52.722  29.239  1.00  0.00           N
ATOM   2205  H   ALA A 147      44.017  53.403  29.751  1.00  0.00           H
ATOM   2206  CA  ALA A 147      44.532  52.763  27.801  1.00  0.00           C
ATOM   2207  HA  ALA A 147      44.478  51.759  27.361  1.00  0.00           H
ATOM   2208  CB  ALA A 147      43.380  53.693  27.359  1.00  0.00           C
ATOM   2209  HB1 ALA A 147      42.507  53.071  27.174  1.00  0.00           H
ATOM   2210  HB2 ALA A 147      43.202  54.514  28.040  1.00  0.00           H
ATOM   2211  HB3 ALA A 147      43.654  54.161  26.415  1.00  0.00           H
ATOM   2212  C   ALA A 147      45.922  53.218  27.204  1.00  0.00           C
ATOM   2213  O   ALA A 147      46.245  52.795  26.116  1.00  0.00           O
ATOM   2214  N   ASP A 148      46.734  53.964  27.952  1.00  0.00           N
ATOM   2215  H   ASP A 148      46.275  54.302  28.786  1.00  0.00           H
ATOM   2216  CA  ASP A 148      48.141  54.255  27.563  1.00  0.00           C
ATOM   2217  HA  ASP A 148      48.142  54.617  26.538  1.00  0.00           H
ATOM   2218  CB  ASP A 148      48.647  55.397  28.378  1.00  0.00           C
ATOM   2219  HB1 ASP A 148      48.326  55.343  29.423  1.00  0.00           H
ATOM   2220  HB2 ASP A 148      48.183  56.329  28.056  1.00  0.00           H
ATOM   2221  CG  ASP A 148      50.142  55.609  28.216  1.00  0.00           C
ATOM   2222  OD1 ASP A 148      50.537  56.259  27.235  1.00  0.00           O
ATOM   2223  OD2 ASP A 148      50.871  55.054  29.062  1.00  0.00           O
ATOM   2224  C   ASP A 148      49.033  53.001  27.712  1.00  0.00           C
ATOM   2225  O   ASP A 148      49.972  52.860  26.951  1.00  0.00           O
ATOM   2226  N   THR A 149      48.781  52.221  28.767  1.00  0.00           N
ATOM   2227  H   THR A 149      47.998  52.482  29.343  1.00  0.00           H
ATOM   2228  CA  THR A 149      49.727  51.203  29.263  1.00  0.00           C
ATOM   2229  HA  THR A 149      50.738  51.567  29.032  1.00  0.00           H
ATOM   2230  CB  THR A 149      49.654  50.807  30.722  1.00  0.00           C
ATOM   2231  HB  THR A 149      48.664  50.406  30.941  1.00  0.00           H
ATOM   2232  CG2 THR A 149      50.726  49.907  31.278  1.00  0.00           C
ATOM   2233 1HG2 THR A 149      51.676  50.084  30.751  1.00  0.00           H
ATOM   2234 2HG2 THR A 149      50.986  49.899  32.336  1.00  0.00           H
ATOM   2235 3HG2 THR A 149      50.481  48.870  31.057  1.00  0.00           H
ATOM   2236  OG1 THR A 149      49.834  51.980  31.511  1.00  0.00           O
ATOM   2237  HG1 THR A 149      49.009  52.435  31.347  1.00  0.00           H
ATOM   2238  C   THR A 149      49.516  49.889  28.520  1.00  0.00           C
ATOM   2239  O   THR A 149      50.529  49.254  28.195  1.00  0.00           O
ATOM   2240  N   PHE A 150      48.313  49.473  28.398  1.00  0.00           N
ATOM   2241  H   PHE A 150      47.638  49.997  28.925  1.00  0.00           H
ATOM   2242  CA  PHE A 150      47.997  48.269  27.620  1.00  0.00           C
ATOM   2243  HA  PHE A 150      48.928  47.722  27.422  1.00  0.00           H
ATOM   2244  CB  PHE A 150      47.140  47.277  28.471  1.00  0.00           C
ATOM   2245  HB1 PHE A 150      47.012  46.368  27.888  1.00  0.00           H
ATOM   2246  HB2 PHE A 150      46.195  47.742  28.738  1.00  0.00           H
ATOM   2247  CG  PHE A 150      47.843  46.953  29.764  1.00  0.00           C
ATOM   2248  CD1 PHE A 150      47.150  47.251  30.953  1.00  0.00           C
ATOM   2249  HD1 PHE A 150      46.135  47.609  30.878  1.00  0.00           H
ATOM   2250  CE1 PHE A 150      47.673  46.820  32.179  1.00  0.00           C
ATOM   2251  HE1 PHE A 150      47.126  46.949  33.100  1.00  0.00           H
ATOM   2252  CZ  PHE A 150      48.997  46.289  32.226  1.00  0.00           C
ATOM   2253  HZ  PHE A 150      49.456  45.962  33.146  1.00  0.00           H
ATOM   2254  CE2 PHE A 150      49.625  45.963  31.038  1.00  0.00           C
ATOM   2255  HE2 PHE A 150      50.516  45.360  31.052  1.00  0.00           H
ATOM   2256  CD2 PHE A 150      49.110  46.359  29.805  1.00  0.00           C
ATOM   2257  HD2 PHE A 150      49.669  46.208  28.885  1.00  0.00           H
ATOM   2258  C   PHE A 150      47.342  48.732  26.338  1.00  0.00           C
ATOM   2259  O   PHE A 150      46.325  48.151  25.934  1.00  0.00           O
ATOM   2260  N   ARG A 151      48.000  49.640  25.615  1.00  0.00           N
ATOM   2261  H   ARG A 151      48.678  50.180  26.129  1.00  0.00           H
ATOM   2262  CA  ARG A 151      47.671  50.160  24.245  1.00  0.00           C
ATOM   2263  HA  ARG A 151      46.656  50.536  24.353  1.00  0.00           H
ATOM   2264  CB  ARG A 151      48.568  51.318  23.876  1.00  0.00           C
ATOM   2265  HB1 ARG A 151      48.120  52.093  24.503  1.00  0.00           H
ATOM   2266  HB2 ARG A 151      48.377  51.698  22.875  1.00  0.00           H
ATOM   2267  CG  ARG A 151      50.050  51.105  24.153  1.00  0.00           C
ATOM   2268  HG1 ARG A 151      50.371  50.095  23.885  1.00  0.00           H
ATOM   2269  HG2 ARG A 151      50.292  51.172  25.210  1.00  0.00           H
ATOM   2270  CD  ARG A 151      51.005  52.221  23.604  1.00  0.00           C
ATOM   2271  HD1 ARG A 151      50.818  52.242  22.532  1.00  0.00           H
ATOM   2272  HD2 ARG A 151      52.055  51.936  23.682  1.00  0.00           H
ATOM   2273  NE  ARG A 151      50.787  53.545  24.239  1.00  0.00           N
ATOM   2274  HE  ARG A 151      50.420  53.536  25.186  1.00  0.00           H
ATOM   2275  CZ  ARG A 151      51.157  54.730  23.800  1.00  0.00           C
ATOM   2276  NH1 ARG A 151      51.103  55.780  24.593  1.00  0.00           N
ATOM   2277 1HH1 ARG A 151      50.801  55.806  25.560  1.00  0.00           H
ATOM   2278 2HH1 ARG A 151      51.336  56.643  24.113  1.00  0.00           H
ATOM   2279  NH2 ARG A 151      51.556  54.973  22.575  1.00  0.00           N
ATOM   2280 1HH2 ARG A 151      51.673  54.203  21.940  1.00  0.00           H
ATOM   2281 2HH2 ARG A 151      51.937  55.900  22.445  1.00  0.00           H
ATOM   2282  C   ARG A 151      47.641  49.071  23.221  1.00  0.00           C
ATOM   2283  O   ARG A 151      47.151  49.288  22.088  1.00  0.00           O
ATOM   2284  N   ASP A 152      48.140  47.868  23.456  1.00  0.00           N
ATOM   2285  H   ASP A 152      48.672  47.723  24.303  1.00  0.00           H
ATOM   2286  CA  ASP A 152      47.952  46.632  22.603  1.00  0.00           C
ATOM   2287  HA  ASP A 152      48.207  46.804  21.554  1.00  0.00           H
ATOM   2288  CB  ASP A 152      48.756  45.479  23.144  1.00  0.00           C
ATOM   2289  HB1 ASP A 152      48.315  44.491  23.041  1.00  0.00           H
ATOM   2290  HB2 ASP A 152      48.745  45.619  24.223  1.00  0.00           H
ATOM   2291  CG  ASP A 152      50.183  45.566  22.779  1.00  0.00           C
ATOM   2292  OD1 ASP A 152      50.542  46.377  21.935  1.00  0.00           O
ATOM   2293  OD2 ASP A 152      51.001  44.759  23.287  1.00  0.00           O
ATOM   2294  C   ASP A 152      46.486  46.174  22.596  1.00  0.00           C
ATOM   2295  O   ASP A 152      46.021  45.619  21.619  1.00  0.00           O
ATOM   2296  N   PHE A 153      45.767  46.309  23.734  1.00  0.00           N
ATOM   2297  H   PHE A 153      46.209  46.753  24.526  1.00  0.00           H
ATOM   2298  CA  PHE A 153      44.355  45.967  23.866  1.00  0.00           C
ATOM   2299  HA  PHE A 153      44.039  45.440  22.968  1.00  0.00           H
ATOM   2300  CB  PHE A 153      44.083  45.078  25.102  1.00  0.00           C
ATOM   2301  HB1 PHE A 153      43.034  44.791  25.143  1.00  0.00           H
ATOM   2302  HB2 PHE A 153      44.332  45.690  25.959  1.00  0.00           H
ATOM   2303  CG  PHE A 153      45.046  43.903  25.249  1.00  0.00           C
ATOM   2304  CD1 PHE A 153      44.630  42.707  24.606  1.00  0.00           C
ATOM   2305  HD1 PHE A 153      43.610  42.582  24.275  1.00  0.00           H
ATOM   2306  CE1 PHE A 153      45.451  41.535  24.607  1.00  0.00           C
ATOM   2307  HE1 PHE A 153      45.125  40.621  24.136  1.00  0.00           H
ATOM   2308  CZ  PHE A 153      46.754  41.529  25.167  1.00  0.00           C
ATOM   2309  HZ  PHE A 153      47.493  40.752  25.069  1.00  0.00           H
ATOM   2310  CE2 PHE A 153      47.211  42.741  25.766  1.00  0.00           C
ATOM   2311  HE2 PHE A 153      48.181  42.770  26.247  1.00  0.00           H
ATOM   2312  CD2 PHE A 153      46.427  43.928  25.755  1.00  0.00           C
ATOM   2313  HD2 PHE A 153      46.793  44.827  26.217  1.00  0.00           H
ATOM   2314  C   PHE A 153      43.413  47.192  23.783  1.00  0.00           C
ATOM   2315  O   PHE A 153      43.785  48.344  23.923  1.00  0.00           O
ATOM   2316  N   ALA A 154      42.179  46.941  23.480  1.00  0.00           N
ATOM   2317  H   ALA A 154      41.879  45.987  23.379  1.00  0.00           H
ATOM   2318  CA  ALA A 154      41.067  47.938  23.543  1.00  0.00           C
ATOM   2319  HA  ALA A 154      41.439  48.920  23.259  1.00  0.00           H
ATOM   2320  CB  ALA A 154      39.883  47.516  22.689  1.00  0.00           C
ATOM   2321  HB1 ALA A 154      39.075  48.250  22.707  1.00  0.00           H
ATOM   2322  HB2 ALA A 154      40.223  47.435  21.654  1.00  0.00           H
ATOM   2323  HB3 ALA A 154      39.380  46.588  22.957  1.00  0.00           H
ATOM   2324  C   ALA A 154      40.688  48.125  25.028  1.00  0.00           C
ATOM   2325  O   ALA A 154      40.562  47.198  25.715  1.00  0.00           O
ATOM   2326  N   VAL A 155      40.242  49.321  25.424  1.00  0.00           N
ATOM   2327  H   VAL A 155      40.317  50.149  24.840  1.00  0.00           H
ATOM   2328  CA  VAL A 155      39.824  49.690  26.813  1.00  0.00           C
ATOM   2329  HA  VAL A 155      39.664  48.778  27.383  1.00  0.00           H
ATOM   2330  CB  VAL A 155      40.988  50.467  27.425  1.00  0.00           C
ATOM   2331  HB  VAL A 155      41.274  51.276  26.756  1.00  0.00           H
ATOM   2332  CG1 VAL A 155      40.656  51.006  28.833  1.00  0.00           C
ATOM   2333 1HG1 VAL A 155      39.891  51.782  28.823  1.00  0.00           H
ATOM   2334 2HG1 VAL A 155      40.343  50.272  29.567  1.00  0.00           H
ATOM   2335 3HG1 VAL A 155      41.615  51.408  29.164  1.00  0.00           H
ATOM   2336  CG2 VAL A 155      42.278  49.630  27.563  1.00  0.00           C
ATOM   2337 1HG2 VAL A 155      42.578  49.151  26.625  1.00  0.00           H
ATOM   2338 2HG2 VAL A 155      43.158  50.229  27.807  1.00  0.00           H
ATOM   2339 3HG2 VAL A 155      42.252  48.826  28.294  1.00  0.00           H
ATOM   2340  C   VAL A 155      38.577  50.577  26.738  1.00  0.00           C
ATOM   2341  O   VAL A 155      38.603  51.656  26.111  1.00  0.00           O
ATOM   2342  N   SER A 156      37.535  50.214  27.519  1.00  0.00           N
ATOM   2343  H   SER A 156      37.594  49.258  27.828  1.00  0.00           H
ATOM   2344  CA  SER A 156      36.300  51.021  27.621  1.00  0.00           C
ATOM   2345  HA  SER A 156      36.418  52.011  27.190  1.00  0.00           H
ATOM   2346  CB  SER A 156      35.261  50.291  26.785  1.00  0.00           C
ATOM   2347  HB1 SER A 156      34.349  50.861  26.961  1.00  0.00           H
ATOM   2348  HB2 SER A 156      34.957  49.337  27.201  1.00  0.00           H
ATOM   2349  OG  SER A 156      35.550  50.121  25.437  1.00  0.00           O
ATOM   2350  HG  SER A 156      34.951  49.422  25.161  1.00  0.00           H
ATOM   2351  C   SER A 156      35.704  51.227  28.998  1.00  0.00           C
ATOM   2352  O   SER A 156      35.377  50.307  29.708  1.00  0.00           O
ATOM   2353  N   THR A 157      35.261  52.474  29.260  1.00  0.00           N
ATOM   2354  H   THR A 157      35.433  53.265  28.645  1.00  0.00           H
ATOM   2355  CA  THR A 157      34.605  52.884  30.510  1.00  0.00           C
ATOM   2356  HA  THR A 157      35.006  52.376  31.381  1.00  0.00           H
ATOM   2357  CB  THR A 157      34.673  54.389  30.746  1.00  0.00           C
ATOM   2358  HB  THR A 157      34.031  54.834  29.996  1.00  0.00           H
ATOM   2359  CG2 THR A 157      34.174  54.658  32.139  1.00  0.00           C
ATOM   2360 1HG2 THR A 157      34.139  55.724  32.335  1.00  0.00           H
ATOM   2361 2HG2 THR A 157      33.188  54.249  32.398  1.00  0.00           H
ATOM   2362 3HG2 THR A 157      34.860  54.278  32.901  1.00  0.00           H
ATOM   2363  OG1 THR A 157      36.004  54.903  30.675  1.00  0.00           O
ATOM   2364  HG1 THR A 157      36.314  54.785  29.780  1.00  0.00           H
ATOM   2365  C   THR A 157      33.113  52.442  30.484  1.00  0.00           C
ATOM   2366  O   THR A 157      32.430  52.748  29.525  1.00  0.00           O
ATOM   2367  N   VAL A 158      32.677  51.713  31.471  1.00  0.00           N
ATOM   2368  H   VAL A 158      33.272  51.650  32.286  1.00  0.00           H
ATOM   2369  CA  VAL A 158      31.225  51.297  31.727  1.00  0.00           C
ATOM   2370  HA  VAL A 158      30.720  51.607  30.813  1.00  0.00           H
ATOM   2371  CB  VAL A 158      31.032  49.839  31.647  1.00  0.00           C
ATOM   2372  HB  VAL A 158      29.971  49.604  31.747  1.00  0.00           H
ATOM   2373  CG1 VAL A 158      31.521  49.385  30.266  1.00  0.00           C
ATOM   2374 1HG1 VAL A 158      30.947  49.841  29.465  1.00  0.00           H
ATOM   2375 2HG1 VAL A 158      32.570  49.614  30.080  1.00  0.00           H
ATOM   2376 3HG1 VAL A 158      31.410  48.308  30.400  1.00  0.00           H
ATOM   2377  CG2 VAL A 158      31.798  49.066  32.671  1.00  0.00           C
ATOM   2378 1HG2 VAL A 158      31.339  49.088  33.665  1.00  0.00           H
ATOM   2379 2HG2 VAL A 158      31.785  48.002  32.438  1.00  0.00           H
ATOM   2380 3HG2 VAL A 158      32.817  49.452  32.768  1.00  0.00           H
ATOM   2381  C   VAL A 158      30.532  51.941  32.911  1.00  0.00           C
ATOM   2382  O   VAL A 158      31.199  52.165  33.909  1.00  0.00           O
ATOM   2383  N   PRO A 159      29.256  52.274  32.782  1.00  0.00           N
ATOM   2384  CD  PRO A 159      28.349  52.295  31.654  1.00  0.00           C
ATOM   2385  HD1 PRO A 159      27.885  51.311  31.691  1.00  0.00           H
ATOM   2386  HD2 PRO A 159      28.904  52.494  30.739  1.00  0.00           H
ATOM   2387  CG  PRO A 159      27.336  53.423  31.876  1.00  0.00           C
ATOM   2388  HG1 PRO A 159      26.419  53.270  31.313  1.00  0.00           H
ATOM   2389  HG2 PRO A 159      27.765  54.371  31.527  1.00  0.00           H
ATOM   2390  CB  PRO A 159      27.142  53.288  33.370  1.00  0.00           C
ATOM   2391  HB1 PRO A 159      26.354  52.554  33.539  1.00  0.00           H
ATOM   2392  HB2 PRO A 159      26.857  54.242  33.829  1.00  0.00           H
ATOM   2393  CA  PRO A 159      28.496  52.885  33.883  1.00  0.00           C
ATOM   2394  HA  PRO A 159      28.954  53.820  34.215  1.00  0.00           H
ATOM   2395  C   PRO A 159      28.308  51.957  35.046  1.00  0.00           C
ATOM   2396  O   PRO A 159      28.050  50.764  34.768  1.00  0.00           O
ATOM   2397  N   VAL A 160      28.414  52.466  36.244  1.00  0.00           N
ATOM   2398  H   VAL A 160      28.594  53.445  36.404  1.00  0.00           H
ATOM   2399  CA  VAL A 160      28.448  51.611  37.508  1.00  0.00           C
ATOM   2400  HA  VAL A 160      27.976  50.673  37.229  1.00  0.00           H
ATOM   2401  CB  VAL A 160      29.945  51.341  37.836  1.00  0.00           C
ATOM   2402  HB  VAL A 160      29.821  50.839  38.799  1.00  0.00           H
ATOM   2403  CG1 VAL A 160      30.647  50.408  36.901  1.00  0.00           C
ATOM   2404 1HG1 VAL A 160      31.601  50.042  37.265  1.00  0.00           H
ATOM   2405 2HG1 VAL A 160      30.004  49.549  36.705  1.00  0.00           H
ATOM   2406 3HG1 VAL A 160      30.809  50.959  35.964  1.00  0.00           H
ATOM   2407  CG2 VAL A 160      30.745  52.624  38.034  1.00  0.00           C
ATOM   2408 1HG2 VAL A 160      30.904  53.113  37.070  1.00  0.00           H
ATOM   2409 2HG2 VAL A 160      30.244  53.329  38.693  1.00  0.00           H
ATOM   2410 3HG2 VAL A 160      31.691  52.378  38.505  1.00  0.00           H
ATOM   2411  C   VAL A 160      27.594  52.222  38.596  1.00  0.00           C
ATOM   2412  O   VAL A 160      27.562  53.447  38.796  1.00  0.00           O
ATOM   2413  N   SER A 161      26.996  51.384  39.480  1.00  0.00           N
ATOM   2414  H   SER A 161      27.235  50.403  39.514  1.00  0.00           H
ATOM   2415  CA  SER A 161      26.023  51.844  40.406  1.00  0.00           C
ATOM   2416  HA  SER A 161      26.341  52.713  40.996  1.00  0.00           H
ATOM   2417  CB  SER A 161      24.621  52.075  39.775  1.00  0.00           C
ATOM   2418  HB1 SER A 161      23.929  52.331  40.577  1.00  0.00           H
ATOM   2419  HB2 SER A 161      24.241  51.171  39.296  1.00  0.00           H
ATOM   2420  OG  SER A 161      24.650  53.284  38.997  1.00  0.00           O
ATOM   2421  HG  SER A 161      24.918  53.965  39.615  1.00  0.00           H
ATOM   2422  C   SER A 161      25.809  50.759  41.470  1.00  0.00           C
ATOM   2423  O   SER A 161      25.470  49.614  41.097  1.00  0.00           O
ATOM   2424  N   GLY A 162      25.953  51.056  42.797  1.00  0.00           N
ATOM   2425  H   GLY A 162      26.462  51.903  42.997  1.00  0.00           H
ATOM   2426  CA  GLY A 162      25.836  50.031  43.901  1.00  0.00           C
ATOM   2427  HA1 GLY A 162      25.355  49.158  43.465  1.00  0.00           H
ATOM   2428  HA2 GLY A 162      25.129  50.333  44.679  1.00  0.00           H
ATOM   2429  C   GLY A 162      27.200  49.585  44.542  1.00  0.00           C
ATOM   2430  O   GLY A 162      27.640  50.396  45.333  1.00  0.00           O
ATOM   2431  N   PRO A 163      27.760  48.430  44.225  1.00  0.00           N
ATOM   2432  CD  PRO A 163      27.236  47.355  43.389  1.00  0.00           C
ATOM   2433  HD1 PRO A 163      27.145  47.584  42.328  1.00  0.00           H
ATOM   2434  HD2 PRO A 163      26.254  47.135  43.807  1.00  0.00           H
ATOM   2435  CG  PRO A 163      28.088  46.122  43.593  1.00  0.00           C
ATOM   2436  HG1 PRO A 163      28.123  45.387  42.797  1.00  0.00           H
ATOM   2437  HG2 PRO A 163      27.649  45.666  44.483  1.00  0.00           H
ATOM   2438  CB  PRO A 163      29.459  46.774  43.825  1.00  0.00           C
ATOM   2439  HB1 PRO A 163      29.849  47.138  42.872  1.00  0.00           H
ATOM   2440  HB2 PRO A 163      30.177  46.101  44.305  1.00  0.00           H
ATOM   2441  CA  PRO A 163      29.091  48.005  44.699  1.00  0.00           C
ATOM   2442  HA  PRO A 163      28.950  47.777  45.757  1.00  0.00           H
ATOM   2443  C   PRO A 163      30.182  49.051  44.506  1.00  0.00           C
ATOM   2444  O   PRO A 163      30.128  49.940  43.668  1.00  0.00           O
ATOM   2445  N   SER A 164      31.255  48.790  45.248  1.00  0.00           N
ATOM   2446  H   SER A 164      31.329  47.860  45.638  1.00  0.00           H
ATOM   2447  CA  SER A 164      32.412  49.673  45.276  1.00  0.00           C
ATOM   2448  HA  SER A 164      32.022  50.688  45.223  1.00  0.00           H
ATOM   2449  CB  SER A 164      33.154  49.694  46.668  1.00  0.00           C
ATOM   2450  HB1 SER A 164      33.954  50.425  46.589  1.00  0.00           H
ATOM   2451  HB2 SER A 164      33.584  48.694  46.773  1.00  0.00           H
ATOM   2452  OG  SER A 164      32.280  50.171  47.664  1.00  0.00           O
ATOM   2453  HG  SER A 164      32.745  50.300  48.497  1.00  0.00           H
ATOM   2454  C   SER A 164      33.434  49.427  44.110  1.00  0.00           C
ATOM   2455  O   SER A 164      34.483  50.027  44.029  1.00  0.00           O
ATOM   2456  N   HIS A 165      33.142  48.360  43.368  1.00  0.00           N
ATOM   2457  H   HIS A 165      32.351  47.833  43.687  1.00  0.00           H
ATOM   2458  CA  HIS A 165      33.943  47.901  42.222  1.00  0.00           C
ATOM   2459  HA  HIS A 165      34.469  48.711  41.724  1.00  0.00           H
ATOM   2460  CB  HIS A 165      35.065  46.936  42.779  1.00  0.00           C
ATOM   2461  HB1 HIS A 165      35.513  47.495  43.604  1.00  0.00           H
ATOM   2462  HB2 HIS A 165      35.831  46.896  42.009  1.00  0.00           H
ATOM   2463  CG  HIS A 165      34.639  45.531  43.243  1.00  0.00           C
ATOM   2464  ND1 HIS A 165      33.612  45.240  44.183  1.00  0.00           N
ATOM   2465  CE1 HIS A 165      33.499  43.940  44.182  1.00  0.00           C
ATOM   2466  HE1 HIS A 165      32.705  43.386  44.675  1.00  0.00           H
ATOM   2467  NE2 HIS A 165      34.400  43.398  43.377  1.00  0.00           N
ATOM   2468  HE2 HIS A 165      34.403  42.397  43.213  1.00  0.00           H
ATOM   2469  CD2 HIS A 165      35.075  44.383  42.765  1.00  0.00           C
ATOM   2470  HD2 HIS A 165      35.762  44.287  41.939  1.00  0.00           H
ATOM   2471  C   HIS A 165      33.018  47.200  41.235  1.00  0.00           C
ATOM   2472  O   HIS A 165      32.052  46.584  41.542  1.00  0.00           O
ATOM   2473  N   LEU A 166      33.389  47.243  39.972  1.00  0.00           N
ATOM   2474  H   LEU A 166      34.179  47.822  39.716  1.00  0.00           H
ATOM   2475  CA  LEU A 166      32.665  46.667  38.820  1.00  0.00           C
ATOM   2476  HA  LEU A 166      31.785  47.284  38.689  1.00  0.00           H
ATOM   2477  CB  LEU A 166      33.494  46.897  37.563  1.00  0.00           C
ATOM   2478  HB1 LEU A 166      34.484  46.515  37.786  1.00  0.00           H
ATOM   2479  HB2 LEU A 166      33.720  47.958  37.494  1.00  0.00           H
ATOM   2480  CG  LEU A 166      32.949  46.369  36.168  1.00  0.00           C
ATOM   2481  HG  LEU A 166      32.977  45.279  36.155  1.00  0.00           H
ATOM   2482  CD1 LEU A 166      31.468  46.662  35.781  1.00  0.00           C
ATOM   2483 1HD1 LEU A 166      31.380  46.368  34.730  1.00  0.00           H
ATOM   2484 2HD1 LEU A 166      30.870  45.933  36.319  1.00  0.00           H
ATOM   2485 3HD1 LEU A 166      31.236  47.729  35.851  1.00  0.00           H
ATOM   2486  CD2 LEU A 166      33.925  46.868  35.081  1.00  0.00           C
ATOM   2487 1HD2 LEU A 166      34.933  46.465  35.180  1.00  0.00           H
ATOM   2488 2HD2 LEU A 166      33.552  46.597  34.086  1.00  0.00           H
ATOM   2489 3HD2 LEU A 166      33.893  47.961  35.103  1.00  0.00           H
ATOM   2490  C   LEU A 166      32.369  45.196  38.844  1.00  0.00           C
ATOM   2491  O   LEU A 166      31.197  44.837  38.576  1.00  0.00           O
ATOM   2492  N   ARG A 167      33.335  44.380  39.185  1.00  0.00           N
ATOM   2493  H   ARG A 167      34.256  44.791  39.245  1.00  0.00           H
ATOM   2494  CA  ARG A 167      33.141  42.924  39.339  1.00  0.00           C
ATOM   2495  HA  ARG A 167      32.712  42.379  38.494  1.00  0.00           H
ATOM   2496  CB  ARG A 167      34.564  42.253  39.558  1.00  0.00           C
ATOM   2497  HB1 ARG A 167      34.417  41.198  39.784  1.00  0.00           H
ATOM   2498  HB2 ARG A 167      34.948  42.789  40.429  1.00  0.00           H
ATOM   2499  CG  ARG A 167      35.416  42.413  38.314  1.00  0.00           C
ATOM   2500  HG1 ARG A 167      35.477  43.470  38.078  1.00  0.00           H
ATOM   2501  HG2 ARG A 167      34.954  41.928  37.455  1.00  0.00           H
ATOM   2502  CD  ARG A 167      36.851  41.869  38.341  1.00  0.00           C
ATOM   2503  HD1 ARG A 167      37.456  42.176  39.195  1.00  0.00           H
ATOM   2504  HD2 ARG A 167      37.300  42.168  37.394  1.00  0.00           H
ATOM   2505  NE  ARG A 167      36.781  40.378  38.407  1.00  0.00           N
ATOM   2506  HE  ARG A 167      35.835  40.008  38.436  1.00  0.00           H
ATOM   2507  CZ  ARG A 167      37.710  39.449  38.296  1.00  0.00           C
ATOM   2508  NH1 ARG A 167      37.443  38.223  38.366  1.00  0.00           N
ATOM   2509 1HH1 ARG A 167      36.462  37.954  38.378  1.00  0.00           H
ATOM   2510 2HH1 ARG A 167      38.131  37.484  38.252  1.00  0.00           H
ATOM   2511  NH2 ARG A 167      38.963  39.833  38.136  1.00  0.00           N
ATOM   2512 1HH2 ARG A 167      39.215  40.809  38.170  1.00  0.00           H
ATOM   2513 2HH2 ARG A 167      39.668  39.150  37.905  1.00  0.00           H
ATOM   2514  C   ARG A 167      32.228  42.508  40.464  1.00  0.00           C
ATOM   2515  O   ARG A 167      31.884  41.349  40.566  1.00  0.00           O
ATOM   2516  N   GLY A 168      31.728  43.447  41.325  1.00  0.00           N
ATOM   2517  H   GLY A 168      32.126  44.372  41.323  1.00  0.00           H
ATOM   2518  CA  GLY A 168      30.468  43.360  42.107  1.00  0.00           C
ATOM   2519  HA1 GLY A 168      30.346  44.288  42.673  1.00  0.00           H
ATOM   2520  HA2 GLY A 168      30.594  42.446  42.685  1.00  0.00           H
ATOM   2521  C   GLY A 168      29.180  43.101  41.319  1.00  0.00           C
ATOM   2522  O   GLY A 168      28.155  42.605  41.790  1.00  0.00           O
ATOM   2523  N   LEU A 169      29.083  43.634  40.089  1.00  0.00           N
ATOM   2524  H   LEU A 169      29.939  44.003  39.717  1.00  0.00           H
ATOM   2525  CA  LEU A 169      27.940  43.561  39.216  1.00  0.00           C
ATOM   2526  HA  LEU A 169      27.045  43.419  39.829  1.00  0.00           H
ATOM   2527  CB  LEU A 169      27.824  45.011  38.572  1.00  0.00           C
ATOM   2528  HB1 LEU A 169      27.105  44.910  37.751  1.00  0.00           H
ATOM   2529  HB2 LEU A 169      28.789  45.322  38.171  1.00  0.00           H
ATOM   2530  CG  LEU A 169      27.416  46.146  39.435  1.00  0.00           C
ATOM   2531  HG  LEU A 169      28.198  46.314  40.182  1.00  0.00           H
ATOM   2532  CD1 LEU A 169      27.272  47.365  38.529  1.00  0.00           C
ATOM   2533 1HD1 LEU A 169      26.483  47.143  37.808  1.00  0.00           H
ATOM   2534 2HD1 LEU A 169      27.052  48.218  39.175  1.00  0.00           H
ATOM   2535 3HD1 LEU A 169      28.180  47.594  37.962  1.00  0.00           H
ATOM   2536  CD2 LEU A 169      26.066  45.880  40.140  1.00  0.00           C
ATOM   2537 1HD2 LEU A 169      26.278  45.075  40.841  1.00  0.00           H
ATOM   2538 2HD2 LEU A 169      25.629  46.825  40.477  1.00  0.00           H
ATOM   2539 3HD2 LEU A 169      25.368  45.357  39.479  1.00  0.00           H
ATOM   2540  C   LEU A 169      28.021  42.529  38.064  1.00  0.00           C
ATOM   2541  O   LEU A 169      27.016  41.939  37.728  1.00  0.00           O
ATOM   2542  N   CYS A 170      29.198  42.266  37.551  1.00  0.00           N
ATOM   2543  H   CYS A 170      30.035  42.799  37.714  1.00  0.00           H
ATOM   2544  CA  CYS A 170      29.362  41.379  36.403  1.00  0.00           C
ATOM   2545  HA  CYS A 170      28.534  40.672  36.259  1.00  0.00           H
ATOM   2546  CB  CYS A 170      29.448  42.291  35.110  1.00  0.00           C
ATOM   2547  HB1 CYS A 170      29.749  41.675  34.268  1.00  0.00           H
ATOM   2548  HB2 CYS A 170      30.147  43.097  35.341  1.00  0.00           H
ATOM   2549  SG  CYS A 170      27.959  43.222  34.741  1.00  0.00           S
ATOM   2550  HG  CYS A 170      27.042  42.476  35.367  1.00  0.00           H
ATOM   2551  C   CYS A 170      30.670  40.451  36.523  1.00  0.00           C
ATOM   2552  O   CYS A 170      31.354  40.512  37.541  1.00  0.00           O
ATOM   2553  N   GLY A 171      30.849  39.685  35.459  1.00  0.00           N
ATOM   2554  H   GLY A 171      30.149  39.718  34.730  1.00  0.00           H
ATOM   2555  CA  GLY A 171      32.008  38.847  35.151  1.00  0.00           C
ATOM   2556  HA1 GLY A 171      32.122  37.974  35.790  1.00  0.00           H
ATOM   2557  HA2 GLY A 171      32.855  39.502  35.335  1.00  0.00           H
ATOM   2558  C   GLY A 171      32.055  38.335  33.680  1.00  0.00           C
ATOM   2559  O   GLY A 171      31.358  38.907  32.857  1.00  0.00           O
ATOM   2560  N   MET A 172      32.985  37.461  33.255  1.00  0.00           N
ATOM   2561  H   MET A 172      33.683  37.131  33.911  1.00  0.00           H
ATOM   2562  CA  MET A 172      33.245  36.838  31.899  1.00  0.00           C
ATOM   2563  HA  MET A 172      32.519  37.229  31.195  1.00  0.00           H
ATOM   2564  CB  MET A 172      34.665  37.098  31.351  1.00  0.00           C
ATOM   2565  HB1 MET A 172      35.430  36.851  32.082  1.00  0.00           H
ATOM   2566  HB2 MET A 172      34.768  38.174  31.212  1.00  0.00           H
ATOM   2567  CG  MET A 172      35.033  36.539  29.921  1.00  0.00           C
ATOM   2568  HG1 MET A 172      35.020  35.454  30.014  1.00  0.00           H
ATOM   2569  HG2 MET A 172      36.068  36.870  29.785  1.00  0.00           H
ATOM   2570  SD  MET A 172      33.947  37.167  28.687  1.00  0.00           S
ATOM   2571  CE  MET A 172      34.740  36.506  27.207  1.00  0.00           C
ATOM   2572  HE1 MET A 172      35.722  36.927  27.048  1.00  0.00           H
ATOM   2573  HE2 MET A 172      34.854  35.419  27.154  1.00  0.00           H
ATOM   2574  HE3 MET A 172      34.117  36.698  26.332  1.00  0.00           H
ATOM   2575  C   MET A 172      32.972  35.315  32.024  1.00  0.00           C
ATOM   2576  O   MET A 172      33.507  34.644  32.904  1.00  0.00           O
ATOM   2577  N   GLY A 173      32.115  34.721  31.152  1.00  0.00           N
ATOM   2578  H   GLY A 173      31.790  35.237  30.353  1.00  0.00           H
ATOM   2579  CA  GLY A 173      31.397  33.439  31.362  1.00  0.00           C
ATOM   2580  HA1 GLY A 173      30.350  33.736  31.482  1.00  0.00           H
ATOM   2581  HA2 GLY A 173      31.818  32.888  32.200  1.00  0.00           H
ATOM   2582  C   GLY A 173      31.480  32.387  30.278  1.00  0.00           C
ATOM   2583  O   GLY A 173      31.053  31.265  30.382  1.00  0.00           O
ATOM   2584  N   GLY A 174      31.923  32.798  29.088  1.00  0.00           N
ATOM   2585  H   GLY A 174      31.999  33.785  28.932  1.00  0.00           H
ATOM   2586  CA  GLY A 174      32.230  31.967  27.911  1.00  0.00           C
ATOM   2587  HA1 GLY A 174      31.339  31.420  27.631  1.00  0.00           H
ATOM   2588  HA2 GLY A 174      32.998  31.296  28.310  1.00  0.00           H
ATOM   2589  C   GLY A 174      32.601  32.871  26.674  1.00  0.00           C
ATOM   2590  O   GLY A 174      32.633  34.110  26.832  1.00  0.00           O
ATOM   2591  N   PRO A 175      32.922  32.236  25.519  1.00  0.00           N
ATOM   2592  CD  PRO A 175      32.836  30.813  25.304  1.00  0.00           C
ATOM   2593  HD1 PRO A 175      31.776  30.582  25.191  1.00  0.00           H
ATOM   2594  HD2 PRO A 175      33.324  30.261  26.118  1.00  0.00           H
ATOM   2595  CG  PRO A 175      33.587  30.586  23.956  1.00  0.00           C
ATOM   2596  HG1 PRO A 175      33.160  29.855  23.285  1.00  0.00           H
ATOM   2597  HG2 PRO A 175      34.642  30.399  24.143  1.00  0.00           H
ATOM   2598  CB  PRO A 175      33.456  31.883  23.193  1.00  0.00           C
ATOM   2599  HB1 PRO A 175      32.528  31.951  22.629  1.00  0.00           H
ATOM   2600  HB2 PRO A 175      34.270  32.021  22.492  1.00  0.00           H
ATOM   2601  CA  PRO A 175      33.416  32.913  24.284  1.00  0.00           C
ATOM   2602  HA  PRO A 175      34.443  33.225  24.447  1.00  0.00           H
ATOM   2603  C   PRO A 175      32.551  34.134  23.877  1.00  0.00           C
ATOM   2604  O   PRO A 175      31.345  33.987  23.705  1.00  0.00           O
ATOM   2605  N   ARG A 176      33.170  35.348  23.958  1.00  0.00           N
ATOM   2606  H   ARG A 176      34.160  35.397  24.182  1.00  0.00           H
ATOM   2607  CA  ARG A 176      32.412  36.578  23.791  1.00  0.00           C
ATOM   2608  HA  ARG A 176      33.102  37.265  24.272  1.00  0.00           H
ATOM   2609  CB  ARG A 176      32.382  37.131  22.281  1.00  0.00           C
ATOM   2610  HB1 ARG A 176      31.433  36.829  21.837  1.00  0.00           H
ATOM   2611  HB2 ARG A 176      33.264  36.794  21.748  1.00  0.00           H
ATOM   2612  CG  ARG A 176      32.429  38.705  22.175  1.00  0.00           C
ATOM   2613  HG1 ARG A 176      33.176  38.981  22.925  1.00  0.00           H
ATOM   2614  HG2 ARG A 176      31.452  39.140  22.376  1.00  0.00           H
ATOM   2615  CD  ARG A 176      32.812  39.211  20.813  1.00  0.00           C
ATOM   2616  HD1 ARG A 176      32.044  39.050  20.059  1.00  0.00           H
ATOM   2617  HD2 ARG A 176      33.671  38.699  20.389  1.00  0.00           H
ATOM   2618  NE  ARG A 176      33.064  40.681  20.814  1.00  0.00           N
ATOM   2619  HE  ARG A 176      32.506  41.316  20.241  1.00  0.00           H
ATOM   2620  CZ  ARG A 176      34.042  41.326  21.376  1.00  0.00           C
ATOM   2621  NH1 ARG A 176      34.140  42.597  21.415  1.00  0.00           N
ATOM   2622 1HH1 ARG A 176      33.472  43.186  20.943  1.00  0.00           H
ATOM   2623 2HH1 ARG A 176      35.042  42.939  21.714  1.00  0.00           H
ATOM   2624  NH2 ARG A 176      35.037  40.755  22.023  1.00  0.00           N
ATOM   2625 1HH2 ARG A 176      35.133  39.754  21.942  1.00  0.00           H
ATOM   2626 2HH2 ARG A 176      35.783  41.365  22.312  1.00  0.00           H
ATOM   2627  C   ARG A 176      31.066  36.750  24.579  1.00  0.00           C
ATOM   2628  O   ARG A 176      30.135  37.466  24.162  1.00  0.00           O
ATOM   2629  N   THR A 177      31.012  36.165  25.785  1.00  0.00           N
ATOM   2630  H   THR A 177      31.762  35.554  26.071  1.00  0.00           H
ATOM   2631  CA  THR A 177      29.848  36.050  26.627  1.00  0.00           C
ATOM   2632  HA  THR A 177      29.061  36.691  26.229  1.00  0.00           H
ATOM   2633  CB  THR A 177      29.324  34.529  26.716  1.00  0.00           C
ATOM   2634  HB  THR A 177      30.084  33.982  27.267  1.00  0.00           H
ATOM   2635  CG2 THR A 177      27.956  34.414  27.428  1.00  0.00           C
ATOM   2636 1HG2 THR A 177      27.561  33.400  27.511  1.00  0.00           H
ATOM   2637 2HG2 THR A 177      28.033  34.777  28.461  1.00  0.00           H
ATOM   2638 3HG2 THR A 177      27.181  35.023  26.965  1.00  0.00           H
ATOM   2639  OG1 THR A 177      29.208  34.066  25.367  1.00  0.00           O
ATOM   2640  HG1 THR A 177      30.109  33.786  25.177  1.00  0.00           H
ATOM   2641  C   THR A 177      30.156  36.585  28.002  1.00  0.00           C
ATOM   2642  O   THR A 177      30.784  35.870  28.793  1.00  0.00           O
ATOM   2643  N   VAL A 178      29.777  37.778  28.305  1.00  0.00           N
ATOM   2644  H   VAL A 178      29.330  38.356  27.609  1.00  0.00           H
ATOM   2645  CA  VAL A 178      29.890  38.431  29.620  1.00  0.00           C
ATOM   2646  HA  VAL A 178      30.787  38.011  30.068  1.00  0.00           H
ATOM   2647  CB  VAL A 178      30.169  39.990  29.639  1.00  0.00           C
ATOM   2648  HB  VAL A 178      30.418  40.286  30.655  1.00  0.00           H
ATOM   2649  CG1 VAL A 178      31.410  40.472  28.837  1.00  0.00           C
ATOM   2650 1HG1 VAL A 178      31.504  41.563  28.807  1.00  0.00           H
ATOM   2651 2HG1 VAL A 178      32.257  40.040  29.369  1.00  0.00           H
ATOM   2652 3HG1 VAL A 178      31.448  39.853  27.942  1.00  0.00           H
ATOM   2653  CG2 VAL A 178      28.992  40.778  29.140  1.00  0.00           C
ATOM   2654 1HG2 VAL A 178      28.774  40.564  28.088  1.00  0.00           H
ATOM   2655 2HG2 VAL A 178      28.078  40.422  29.607  1.00  0.00           H
ATOM   2656 3HG2 VAL A 178      29.008  41.867  29.224  1.00  0.00           H
ATOM   2657  C   VAL A 178      28.643  38.090  30.499  1.00  0.00           C
ATOM   2658  O   VAL A 178      27.516  37.893  30.056  1.00  0.00           O
ATOM   2659  N   VAL A 179      28.838  38.083  31.806  1.00  0.00           N
ATOM   2660  H   VAL A 179      29.724  38.319  32.230  1.00  0.00           H
ATOM   2661  CA  VAL A 179      27.819  37.602  32.747  1.00  0.00           C
ATOM   2662  HA  VAL A 179      26.944  37.297  32.177  1.00  0.00           H
ATOM   2663  CB  VAL A 179      28.356  36.468  33.721  1.00  0.00           C
ATOM   2664  HB  VAL A 179      29.248  36.821  34.248  1.00  0.00           H
ATOM   2665  CG1 VAL A 179      27.227  36.079  34.666  1.00  0.00           C
ATOM   2666 1HG1 VAL A 179      26.288  35.953  34.118  1.00  0.00           H
ATOM   2667 2HG1 VAL A 179      27.436  35.119  35.150  1.00  0.00           H
ATOM   2668 3HG1 VAL A 179      27.026  36.888  35.374  1.00  0.00           H
ATOM   2669  CG2 VAL A 179      28.724  35.252  33.055  1.00  0.00           C
ATOM   2670 1HG2 VAL A 179      27.898  34.949  32.403  1.00  0.00           H
ATOM   2671 2HG2 VAL A 179      29.650  35.321  32.484  1.00  0.00           H
ATOM   2672 3HG2 VAL A 179      28.805  34.347  33.653  1.00  0.00           H
ATOM   2673  C   VAL A 179      27.368  38.782  33.643  1.00  0.00           C
ATOM   2674  O   VAL A 179      28.236  39.528  34.112  1.00  0.00           O
ATOM   2675  N   ALA A 180      26.077  38.970  33.875  1.00  0.00           N
ATOM   2676  H   ALA A 180      25.416  38.275  33.566  1.00  0.00           H
ATOM   2677  CA  ALA A 180      25.465  39.913  34.760  1.00  0.00           C
ATOM   2678  HA  ALA A 180      26.268  40.513  35.188  1.00  0.00           H
ATOM   2679  CB  ALA A 180      24.510  40.774  33.878  1.00  0.00           C
ATOM   2680  HB1 ALA A 180      24.337  40.469  32.845  1.00  0.00           H
ATOM   2681  HB2 ALA A 180      23.532  40.726  34.344  1.00  0.00           H
ATOM   2682  HB3 ALA A 180      24.816  41.818  33.903  1.00  0.00           H
ATOM   2683  C   ALA A 180      24.776  39.255  35.957  1.00  0.00           C
ATOM   2684  O   ALA A 180      23.958  38.327  35.814  1.00  0.00           O
ATOM   2685  N   GLY A 181      24.903  39.815  37.217  1.00  0.00           N
ATOM   2686  H   GLY A 181      25.512  40.610  37.335  1.00  0.00           H
ATOM   2687  CA  GLY A 181      24.116  39.431  38.397  1.00  0.00           C
ATOM   2688  HA1 GLY A 181      24.503  39.791  39.345  1.00  0.00           H
ATOM   2689  HA2 GLY A 181      23.991  38.345  38.469  1.00  0.00           H
ATOM   2690  C   GLY A 181      22.647  40.005  38.295  1.00  0.00           C
ATOM   2691  O   GLY A 181      22.220  40.486  37.207  1.00  0.00           O
ATOM   2692  N   SER A 182      21.792  39.925  39.297  1.00  0.00           N
ATOM   2693  H   SER A 182      22.078  39.631  40.222  1.00  0.00           H
ATOM   2694  CA  SER A 182      20.350  40.157  39.117  1.00  0.00           C
ATOM   2695  HA  SER A 182      19.941  39.798  38.169  1.00  0.00           H
ATOM   2696  CB  SER A 182      19.477  39.294  40.138  1.00  0.00           C
ATOM   2697  HB1 SER A 182      19.431  38.277  39.753  1.00  0.00           H
ATOM   2698  HB2 SER A 182      18.509  39.795  40.120  1.00  0.00           H
ATOM   2699  OG  SER A 182      20.053  39.290  41.488  1.00  0.00           O
ATOM   2700  HG  SER A 182      19.713  38.518  41.939  1.00  0.00           H
ATOM   2701  C   SER A 182      19.973  41.677  39.163  1.00  0.00           C
ATOM   2702  O   SER A 182      18.863  41.977  38.859  1.00  0.00           O
ATOM   2703  N   SER A 183      20.751  42.667  39.653  1.00  0.00           N
ATOM   2704  H   SER A 183      21.689  42.509  40.006  1.00  0.00           H
ATOM   2705  CA  SER A 183      20.314  44.082  39.753  1.00  0.00           C
ATOM   2706  HA  SER A 183      19.305  44.031  40.169  1.00  0.00           H
ATOM   2707  CB  SER A 183      21.275  44.795  40.684  1.00  0.00           C
ATOM   2708  HB1 SER A 183      21.098  44.487  41.716  1.00  0.00           H
ATOM   2709  HB2 SER A 183      20.963  45.840  40.672  1.00  0.00           H
ATOM   2710  OG  SER A 183      22.653  44.790  40.255  1.00  0.00           O
ATOM   2711  HG  SER A 183      23.130  44.948  41.083  1.00  0.00           H
ATOM   2712  C   SER A 183      20.143  44.792  38.410  1.00  0.00           C
ATOM   2713  O   SER A 183      20.677  44.401  37.361  1.00  0.00           O
ATOM   2714  N   ASP A 184      19.412  45.872  38.334  1.00  0.00           N
ATOM   2715  H   ASP A 184      18.943  46.281  39.127  1.00  0.00           H
ATOM   2716  CA  ASP A 184      19.303  46.673  37.121  1.00  0.00           C
ATOM   2717  HA  ASP A 184      19.129  45.977  36.309  1.00  0.00           H
ATOM   2718  CB  ASP A 184      18.238  47.804  37.149  1.00  0.00           C
ATOM   2719  HB1 ASP A 184      17.251  47.352  37.210  1.00  0.00           H
ATOM   2720  HB2 ASP A 184      18.303  48.401  36.240  1.00  0.00           H
ATOM   2721  CG  ASP A 184      18.326  48.721  38.299  1.00  0.00           C
ATOM   2722  OD1 ASP A 184      18.574  48.246  39.410  1.00  0.00           O
ATOM   2723  OD2 ASP A 184      18.036  49.919  38.115  1.00  0.00           O
ATOM   2724  C   ASP A 184      20.615  47.317  36.830  1.00  0.00           C
ATOM   2725  O   ASP A 184      20.869  47.533  35.658  1.00  0.00           O
ATOM   2726  N   ALA A 185      21.460  47.625  37.856  1.00  0.00           N
ATOM   2727  H   ALA A 185      21.145  47.205  38.714  1.00  0.00           H
ATOM   2728  CA  ALA A 185      22.769  48.220  37.675  1.00  0.00           C
ATOM   2729  HA  ALA A 185      22.671  49.170  37.147  1.00  0.00           H
ATOM   2730  CB  ALA A 185      23.421  48.464  39.024  1.00  0.00           C
ATOM   2731  HB1 ALA A 185      24.359  48.995  38.839  1.00  0.00           H
ATOM   2732  HB2 ALA A 185      22.849  49.119  39.677  1.00  0.00           H
ATOM   2733  HB3 ALA A 185      23.698  47.497  39.462  1.00  0.00           H
ATOM   2734  C   ALA A 185      23.662  47.257  36.837  1.00  0.00           C
ATOM   2735  O   ALA A 185      24.183  47.732  35.794  1.00  0.00           O
ATOM   2736  N   ALA A 186      23.802  45.948  37.077  1.00  0.00           N
ATOM   2737  H   ALA A 186      23.069  45.566  37.658  1.00  0.00           H
ATOM   2738  CA  ALA A 186      24.445  45.003  36.127  1.00  0.00           C
ATOM   2739  HA  ALA A 186      25.464  45.377  35.992  1.00  0.00           H
ATOM   2740  CB  ALA A 186      24.439  43.600  36.667  1.00  0.00           C
ATOM   2741  HB1 ALA A 186      23.435  43.165  36.713  1.00  0.00           H
ATOM   2742  HB2 ALA A 186      25.141  42.979  36.105  1.00  0.00           H
ATOM   2743  HB3 ALA A 186      24.802  43.512  37.689  1.00  0.00           H
ATOM   2744  C   ALA A 186      23.726  44.997  34.753  1.00  0.00           C
ATOM   2745  O   ALA A 186      24.304  44.914  33.689  1.00  0.00           O
ATOM   2746  N   GLN A 187      22.379  45.077  34.640  1.00  0.00           N
ATOM   2747  H   GLN A 187      21.877  45.288  35.498  1.00  0.00           H
ATOM   2748  CA  GLN A 187      21.685  45.128  33.318  1.00  0.00           C
ATOM   2749  HA  GLN A 187      21.877  44.189  32.793  1.00  0.00           H
ATOM   2750  CB  GLN A 187      20.111  45.203  33.444  1.00  0.00           C
ATOM   2751  HB1 GLN A 187      19.755  46.031  34.053  1.00  0.00           H
ATOM   2752  HB2 GLN A 187      19.723  44.283  33.886  1.00  0.00           H
ATOM   2753  CG  GLN A 187      19.390  45.488  32.060  1.00  0.00           C
ATOM   2754  HG1 GLN A 187      19.568  44.612  31.435  1.00  0.00           H
ATOM   2755  HG2 GLN A 187      19.708  46.454  31.683  1.00  0.00           H
ATOM   2756  CD  GLN A 187      17.889  45.519  32.322  1.00  0.00           C
ATOM   2757  OE1 GLN A 187      17.310  46.574  32.652  1.00  0.00           O
ATOM   2758  NE2 GLN A 187      17.104  44.459  32.231  1.00  0.00           N
ATOM   2759 1HE2 GLN A 187      17.498  43.563  31.972  1.00  0.00           H
ATOM   2760 2HE2 GLN A 187      16.093  44.472  32.198  1.00  0.00           H
ATOM   2761  C   GLN A 187      22.246  46.301  32.486  1.00  0.00           C
ATOM   2762  O   GLN A 187      22.589  46.178  31.291  1.00  0.00           O
ATOM   2763  N   LYS A 188      22.415  47.496  33.084  1.00  0.00           N
ATOM   2764  H   LYS A 188      22.093  47.561  34.039  1.00  0.00           H
ATOM   2765  CA  LYS A 188      23.044  48.734  32.560  1.00  0.00           C
ATOM   2766  HA  LYS A 188      22.604  49.074  31.621  1.00  0.00           H
ATOM   2767  CB  LYS A 188      22.920  49.926  33.585  1.00  0.00           C
ATOM   2768  HB1 LYS A 188      23.742  50.653  33.530  1.00  0.00           H
ATOM   2769  HB2 LYS A 188      22.842  49.557  34.608  1.00  0.00           H
ATOM   2770  CG  LYS A 188      21.599  50.665  33.300  1.00  0.00           C
ATOM   2771  HG1 LYS A 188      20.807  49.956  33.058  1.00  0.00           H
ATOM   2772  HG2 LYS A 188      21.737  51.181  32.351  1.00  0.00           H
ATOM   2773  CD  LYS A 188      21.105  51.658  34.393  1.00  0.00           C
ATOM   2774  HD1 LYS A 188      20.245  52.183  33.986  1.00  0.00           H
ATOM   2775  HD2 LYS A 188      21.855  52.414  34.644  1.00  0.00           H
ATOM   2776  CE  LYS A 188      20.733  50.823  35.617  1.00  0.00           C
ATOM   2777  HE1 LYS A 188      21.282  51.261  36.443  1.00  0.00           H
ATOM   2778  HE2 LYS A 188      21.028  49.777  35.526  1.00  0.00           H
ATOM   2779  NZ  LYS A 188      19.279  50.946  35.717  1.00  0.00           N
ATOM   2780  HZ1 LYS A 188      18.800  50.574  36.533  1.00  0.00           H
ATOM   2781  HZ2 LYS A 188      19.075  51.933  35.770  1.00  0.00           H
ATOM   2782  HZ3 LYS A 188      18.720  50.667  34.924  1.00  0.00           H
ATOM   2783  C   LYS A 188      24.468  48.400  32.129  1.00  0.00           C
ATOM   2784  O   LYS A 188      24.858  48.755  31.084  1.00  0.00           O
ATOM   2785  N   ALA A 189      25.312  47.791  32.959  1.00  0.00           N
ATOM   2786  H   ALA A 189      25.103  47.634  33.933  1.00  0.00           H
ATOM   2787  CA  ALA A 189      26.771  47.485  32.655  1.00  0.00           C
ATOM   2788  HA  ALA A 189      27.187  48.471  32.486  1.00  0.00           H
ATOM   2789  CB  ALA A 189      27.374  46.802  33.929  1.00  0.00           C
ATOM   2790  HB1 ALA A 189      27.090  45.764  34.089  1.00  0.00           H
ATOM   2791  HB2 ALA A 189      28.449  46.764  33.767  1.00  0.00           H
ATOM   2792  HB3 ALA A 189      27.135  47.481  34.745  1.00  0.00           H
ATOM   2793  C   ALA A 189      26.906  46.622  31.447  1.00  0.00           C
ATOM   2794  O   ALA A 189      27.604  46.963  30.508  1.00  0.00           O
ATOM   2795  N   VAL A 190      26.126  45.566  31.369  1.00  0.00           N
ATOM   2796  H   VAL A 190      25.441  45.338  32.074  1.00  0.00           H
ATOM   2797  CA  VAL A 190      26.201  44.584  30.173  1.00  0.00           C
ATOM   2798  HA  VAL A 190      27.254  44.481  29.906  1.00  0.00           H
ATOM   2799  CB  VAL A 190      25.672  43.071  30.386  1.00  0.00           C
ATOM   2800  HB  VAL A 190      25.850  42.487  29.493  1.00  0.00           H
ATOM   2801  CG1 VAL A 190      26.419  42.377  31.456  1.00  0.00           C
ATOM   2802 1HG1 VAL A 190      27.500  42.478  31.366  1.00  0.00           H
ATOM   2803 2HG1 VAL A 190      26.113  42.752  32.427  1.00  0.00           H
ATOM   2804 3HG1 VAL A 190      26.243  41.308  31.376  1.00  0.00           H
ATOM   2805  CG2 VAL A 190      24.197  43.016  30.774  1.00  0.00           C
ATOM   2806 1HG2 VAL A 190      23.834  41.988  30.725  1.00  0.00           H
ATOM   2807 2HG2 VAL A 190      23.913  43.307  31.787  1.00  0.00           H
ATOM   2808 3HG2 VAL A 190      23.641  43.582  30.027  1.00  0.00           H
ATOM   2809  C   VAL A 190      25.762  45.153  28.836  1.00  0.00           C
ATOM   2810  O   VAL A 190      26.346  44.856  27.827  1.00  0.00           O
ATOM   2811  N   ARG A 191      24.737  45.936  28.901  1.00  0.00           N
ATOM   2812  H   ARG A 191      24.292  46.052  29.798  1.00  0.00           H
ATOM   2813  CA  ARG A 191      24.137  46.621  27.829  1.00  0.00           C
ATOM   2814  HA  ARG A 191      23.991  46.005  26.944  1.00  0.00           H
ATOM   2815  CB  ARG A 191      22.766  47.263  28.178  1.00  0.00           C
ATOM   2816  HB1 ARG A 191      22.599  48.052  27.434  1.00  0.00           H
ATOM   2817  HB2 ARG A 191      22.798  47.691  29.177  1.00  0.00           H
ATOM   2818  CG  ARG A 191      21.489  46.377  28.053  1.00  0.00           C
ATOM   2819  HG1 ARG A 191      21.612  45.590  28.796  1.00  0.00           H
ATOM   2820  HG2 ARG A 191      21.529  45.961  27.040  1.00  0.00           H
ATOM   2821  CD  ARG A 191      20.217  47.029  28.356  1.00  0.00           C
ATOM   2822  HD1 ARG A 191      20.111  47.880  27.681  1.00  0.00           H
ATOM   2823  HD2 ARG A 191      20.265  47.421  29.376  1.00  0.00           H
ATOM   2824  NE  ARG A 191      19.086  46.113  28.259  1.00  0.00           N
ATOM   2825  HE  ARG A 191      19.251  45.242  27.778  1.00  0.00           H
ATOM   2826  CZ  ARG A 191      17.829  46.572  28.389  1.00  0.00           C
ATOM   2827  NH1 ARG A 191      16.868  45.791  28.025  1.00  0.00           N
ATOM   2828 1HH1 ARG A 191      17.044  44.837  27.745  1.00  0.00           H
ATOM   2829 2HH1 ARG A 191      15.913  46.123  28.109  1.00  0.00           H
ATOM   2830  NH2 ARG A 191      17.463  47.704  28.862  1.00  0.00           N
ATOM   2831 1HH2 ARG A 191      18.097  48.398  29.228  1.00  0.00           H
ATOM   2832 2HH2 ARG A 191      16.474  47.835  29.035  1.00  0.00           H
ATOM   2833  C   ARG A 191      25.115  47.782  27.453  1.00  0.00           C
ATOM   2834  O   ARG A 191      24.966  48.276  26.387  1.00  0.00           O
ATOM   2835  N   ALA A 192      26.116  48.136  28.260  1.00  0.00           N
ATOM   2836  H   ALA A 192      26.185  47.705  29.180  1.00  0.00           H
ATOM   2837  CA  ALA A 192      27.160  49.029  27.943  1.00  0.00           C
ATOM   2838  HA  ALA A 192      26.796  49.848  27.323  1.00  0.00           H
ATOM   2839  CB  ALA A 192      27.632  49.768  29.166  1.00  0.00           C
ATOM   2840  HB1 ALA A 192      28.191  50.635  28.818  1.00  0.00           H
ATOM   2841  HB2 ALA A 192      26.822  50.062  29.834  1.00  0.00           H
ATOM   2842  HB3 ALA A 192      28.252  49.138  29.792  1.00  0.00           H
ATOM   2843  C   ALA A 192      28.328  48.320  27.288  1.00  0.00           C
ATOM   2844  O   ALA A 192      28.828  48.710  26.240  1.00  0.00           O
ATOM   2845  N   MET A 193      28.631  47.069  27.733  1.00  0.00           N
ATOM   2846  H   MET A 193      28.286  46.794  28.643  1.00  0.00           H
ATOM   2847  CA  MET A 193      29.536  46.124  27.119  1.00  0.00           C
ATOM   2848  HA  MET A 193      30.478  46.672  27.084  1.00  0.00           H
ATOM   2849  CB  MET A 193      29.718  44.884  28.065  1.00  0.00           C
ATOM   2850  HB1 MET A 193      30.350  44.145  27.580  1.00  0.00           H
ATOM   2851  HB2 MET A 193      28.771  44.363  28.243  1.00  0.00           H
ATOM   2852  CG  MET A 193      30.295  45.266  29.469  1.00  0.00           C
ATOM   2853  HG1 MET A 193      29.777  46.186  29.749  1.00  0.00           H
ATOM   2854  HG2 MET A 193      31.329  45.580  29.410  1.00  0.00           H
ATOM   2855  SD  MET A 193      30.060  43.961  30.694  1.00  0.00           S
ATOM   2856  CE  MET A 193      30.587  44.616  32.282  1.00  0.00           C
ATOM   2857  HE1 MET A 193      30.146  45.609  32.411  1.00  0.00           H
ATOM   2858  HE2 MET A 193      30.315  43.897  33.068  1.00  0.00           H
ATOM   2859  HE3 MET A 193      31.662  44.782  32.261  1.00  0.00           H
ATOM   2860  C   MET A 193      29.261  45.713  25.741  1.00  0.00           C
ATOM   2861  O   MET A 193      30.194  45.621  24.935  1.00  0.00           O
ATOM   2862  N   ALA A 194      27.992  45.458  25.421  1.00  0.00           N
ATOM   2863  H   ALA A 194      27.398  45.355  26.236  1.00  0.00           H
ATOM   2864  CA  ALA A 194      27.399  45.312  24.092  1.00  0.00           C
ATOM   2865  HA  ALA A 194      27.560  44.363  23.566  1.00  0.00           H
ATOM   2866  CB  ALA A 194      25.908  45.332  24.291  1.00  0.00           C
ATOM   2867  HB1 ALA A 194      25.543  46.343  24.488  1.00  0.00           H
ATOM   2868  HB2 ALA A 194      25.383  44.852  23.469  1.00  0.00           H
ATOM   2869  HB3 ALA A 194      25.586  44.799  25.186  1.00  0.00           H
ATOM   2870  C   ALA A 194      27.810  46.413  23.078  1.00  0.00           C
ATOM   2871  O   ALA A 194      28.024  46.119  21.887  1.00  0.00           O
ATOM   2872  N   VAL A 195      27.949  47.686  23.585  1.00  0.00           N
ATOM   2873  H   VAL A 195      27.848  47.784  24.584  1.00  0.00           H
ATOM   2874  CA  VAL A 195      27.940  48.934  22.856  1.00  0.00           C
ATOM   2875  HA  VAL A 195      27.977  48.531  21.848  1.00  0.00           H
ATOM   2876  CB  VAL A 195      26.719  49.831  22.980  1.00  0.00           C
ATOM   2877  HB  VAL A 195      26.689  50.587  22.190  1.00  0.00           H
ATOM   2878  CG1 VAL A 195      25.420  49.040  22.787  1.00  0.00           C
ATOM   2879 1HG1 VAL A 195      25.244  48.515  21.854  1.00  0.00           H
ATOM   2880 2HG1 VAL A 195      25.353  48.305  23.591  1.00  0.00           H
ATOM   2881 3HG1 VAL A 195      24.581  49.719  22.951  1.00  0.00           H
ATOM   2882  CG2 VAL A 195      26.658  50.513  24.419  1.00  0.00           C
ATOM   2883 1HG2 VAL A 195      25.698  50.954  24.675  1.00  0.00           H
ATOM   2884 2HG2 VAL A 195      26.875  49.929  25.317  1.00  0.00           H
ATOM   2885 3HG2 VAL A 195      27.398  51.305  24.358  1.00  0.00           H
ATOM   2886  C   VAL A 195      29.206  49.766  22.876  1.00  0.00           C
ATOM   2887  O   VAL A 195      29.543  50.290  21.791  1.00  0.00           O
ATOM   2888  N   LEU A 196      30.031  49.777  23.960  1.00  0.00           N
ATOM   2889  H   LEU A 196      29.758  49.320  24.807  1.00  0.00           H
ATOM   2890  CA  LEU A 196      31.348  50.461  23.953  1.00  0.00           C
ATOM   2891  HA  LEU A 196      31.353  51.213  23.159  1.00  0.00           H
ATOM   2892  CB  LEU A 196      31.658  51.204  25.256  1.00  0.00           C
ATOM   2893  HB1 LEU A 196      32.559  51.767  25.004  1.00  0.00           H
ATOM   2894  HB2 LEU A 196      31.871  50.535  26.087  1.00  0.00           H
ATOM   2895  CG  LEU A 196      30.477  52.214  25.573  1.00  0.00           C
ATOM   2896  HG  LEU A 196      29.564  51.631  25.601  1.00  0.00           H
ATOM   2897  CD1 LEU A 196      30.583  52.912  26.963  1.00  0.00           C
ATOM   2898 1HD1 LEU A 196      29.925  53.783  27.035  1.00  0.00           H
ATOM   2899 2HD1 LEU A 196      30.421  52.178  27.753  1.00  0.00           H
ATOM   2900 3HD1 LEU A 196      31.578  53.301  27.130  1.00  0.00           H
ATOM   2901  CD2 LEU A 196      30.434  53.380  24.585  1.00  0.00           C
ATOM   2902 1HD2 LEU A 196      31.469  53.708  24.474  1.00  0.00           H
ATOM   2903 2HD2 LEU A 196      30.014  53.080  23.623  1.00  0.00           H
ATOM   2904 3HD2 LEU A 196      29.722  54.122  24.933  1.00  0.00           H
ATOM   2905  C   LEU A 196      32.430  49.436  23.542  1.00  0.00           C
ATOM   2906  O   LEU A 196      33.378  49.178  24.337  1.00  0.00           O
ATOM   2907  N   THR A 197      32.400  48.926  22.325  1.00  0.00           N
ATOM   2908  H   THR A 197      31.542  49.133  21.843  1.00  0.00           H
ATOM   2909  CA  THR A 197      33.252  47.839  21.782  1.00  0.00           C
ATOM   2910  HA  THR A 197      34.281  47.956  22.121  1.00  0.00           H
ATOM   2911  CB  THR A 197      32.693  46.470  22.236  1.00  0.00           C
ATOM   2912  HB  THR A 197      33.248  45.770  21.602  1.00  0.00           H
ATOM   2913  CG2 THR A 197      32.926  46.287  23.755  1.00  0.00           C
ATOM   2914 1HG2 THR A 197      32.749  45.241  23.973  1.00  0.00           H
ATOM   2915 2HG2 THR A 197      33.958  46.463  24.051  1.00  0.00           H
ATOM   2916 3HG2 THR A 197      32.248  46.868  24.391  1.00  0.00           H
ATOM   2917  OG1 THR A 197      31.251  46.451  22.062  1.00  0.00           O
ATOM   2918  HG1 THR A 197      30.901  46.042  22.851  1.00  0.00           H
ATOM   2919  C   THR A 197      33.203  47.778  20.255  1.00  0.00           C
ATOM   2920  O   THR A 197      32.203  48.253  19.734  1.00  0.00           O
ATOM   2921  N   ASP A 198      34.349  47.418  19.666  1.00  0.00           N
ATOM   2922  H   ASP A 198      35.073  47.050  20.277  1.00  0.00           H
ATOM   2923  CA  ASP A 198      34.514  47.346  18.207  1.00  0.00           C
ATOM   2924  HA  ASP A 198      34.045  48.244  17.812  1.00  0.00           H
ATOM   2925  CB  ASP A 198      36.084  47.424  17.872  1.00  0.00           C
ATOM   2926  HB1 ASP A 198      36.485  48.371  18.229  1.00  0.00           H
ATOM   2927  HB2 ASP A 198      36.167  47.392  16.781  1.00  0.00           H
ATOM   2928  CG  ASP A 198      36.853  46.225  18.493  1.00  0.00           C
ATOM   2929  OD1 ASP A 198      37.266  46.342  19.670  1.00  0.00           O
ATOM   2930  OD2 ASP A 198      36.873  45.118  17.809  1.00  0.00           O
ATOM   2931  C   ASP A 198      33.827  46.258  17.433  1.00  0.00           C
ATOM   2932  O   ASP A 198      33.788  46.333  16.229  1.00  0.00           O
ATOM   2933  N   HIS A 199      33.249  45.335  18.156  1.00  0.00           N
ATOM   2934  H   HIS A 199      33.321  45.322  19.165  1.00  0.00           H
ATOM   2935  CA  HIS A 199      32.380  44.230  17.718  1.00  0.00           C
ATOM   2936  HA  HIS A 199      31.816  44.632  16.882  1.00  0.00           H
ATOM   2937  CB  HIS A 199      33.242  43.023  17.387  1.00  0.00           C
ATOM   2938  HB1 HIS A 199      33.829  42.840  18.287  1.00  0.00           H
ATOM   2939  HB2 HIS A 199      33.890  43.308  16.560  1.00  0.00           H
ATOM   2940  CG  HIS A 199      32.481  41.710  17.043  1.00  0.00           C
ATOM   2941  ND1 HIS A 199      32.182  40.660  17.909  1.00  0.00           N
ATOM   2942  CE1 HIS A 199      31.325  39.836  17.201  1.00  0.00           C
ATOM   2943  HE1 HIS A 199      30.901  38.908  17.581  1.00  0.00           H
ATOM   2944  NE2 HIS A 199      31.182  40.247  15.884  1.00  0.00           N
ATOM   2945  HE2 HIS A 199      30.792  39.692  15.146  1.00  0.00           H
ATOM   2946  CD2 HIS A 199      31.942  41.393  15.778  1.00  0.00           C
ATOM   2947  HD2 HIS A 199      31.983  42.035  14.911  1.00  0.00           H
ATOM   2948  C   HIS A 199      31.525  43.840  18.900  1.00  0.00           C
ATOM   2949  O   HIS A 199      32.061  43.728  20.008  1.00  0.00           O
ATOM   2950  N   PRO A 200      30.247  43.507  18.662  1.00  0.00           N
ATOM   2951  CD  PRO A 200      29.504  43.674  17.463  1.00  0.00           C
ATOM   2952  HD1 PRO A 200      30.117  43.350  16.631  1.00  0.00           H
ATOM   2953  HD2 PRO A 200      29.115  44.695  17.361  1.00  0.00           H
ATOM   2954  CG  PRO A 200      28.284  42.823  17.745  1.00  0.00           C
ATOM   2955  HG1 PRO A 200      28.619  41.787  17.824  1.00  0.00           H
ATOM   2956  HG2 PRO A 200      27.532  42.958  16.965  1.00  0.00           H
ATOM   2957  CB  PRO A 200      27.927  43.234  19.114  1.00  0.00           C
ATOM   2958  HB1 PRO A 200      27.181  42.572  19.575  1.00  0.00           H
ATOM   2959  HB2 PRO A 200      27.482  44.233  19.133  1.00  0.00           H
ATOM   2960  CA  PRO A 200      29.321  43.366  19.755  1.00  0.00           C
ATOM   2961  HA  PRO A 200      29.356  44.282  20.346  1.00  0.00           H
ATOM   2962  C   PRO A 200      29.485  42.119  20.741  1.00  0.00           C
ATOM   2963  O   PRO A 200      29.936  41.085  20.325  1.00  0.00           O
ATOM   2964  N   TYR A 201      29.073  42.399  22.022  1.00  0.00           N
ATOM   2965  H   TYR A 201      28.621  43.288  22.217  1.00  0.00           H
ATOM   2966  CA  TYR A 201      29.090  41.347  23.064  1.00  0.00           C
ATOM   2967  HA  TYR A 201      29.772  40.561  22.739  1.00  0.00           H
ATOM   2968  CB  TYR A 201      29.600  41.889  24.364  1.00  0.00           C
ATOM   2969  HB1 TYR A 201      29.021  41.473  25.191  1.00  0.00           H
ATOM   2970  HB2 TYR A 201      29.352  42.948  24.310  1.00  0.00           H
ATOM   2971  CG  TYR A 201      31.056  41.522  24.682  1.00  0.00           C
ATOM   2972  CD1 TYR A 201      31.355  40.208  25.195  1.00  0.00           C
ATOM   2973  HD1 TYR A 201      30.560  39.521  25.439  1.00  0.00           H
ATOM   2974  CE1 TYR A 201      32.697  39.880  25.416  1.00  0.00           C
ATOM   2975  HE1 TYR A 201      32.984  38.925  25.832  1.00  0.00           H
ATOM   2976  CZ  TYR A 201      33.714  40.761  24.995  1.00  0.00           C
ATOM   2977  OH  TYR A 201      34.915  40.288  25.170  1.00  0.00           O
ATOM   2978  HH  TYR A 201      35.610  40.857  24.834  1.00  0.00           H
ATOM   2979  CE2 TYR A 201      33.482  42.075  24.528  1.00  0.00           C
ATOM   2980  HE2 TYR A 201      34.278  42.783  24.348  1.00  0.00           H
ATOM   2981  CD2 TYR A 201      32.107  42.463  24.386  1.00  0.00           C
ATOM   2982  HD2 TYR A 201      31.807  43.441  24.039  1.00  0.00           H
ATOM   2983  C   TYR A 201      27.721  40.551  23.202  1.00  0.00           C
ATOM   2984  O   TYR A 201      26.693  41.051  22.847  1.00  0.00           O
ATOM   2985  N   ALA A 202      27.697  39.327  23.740  1.00  0.00           N
ATOM   2986  H   ALA A 202      28.621  39.048  24.011  1.00  0.00           H
ATOM   2987  CA  ALA A 202      26.523  38.605  24.201  1.00  0.00           C
ATOM   2988  HA  ALA A 202      25.617  39.037  23.791  1.00  0.00           H
ATOM   2989  CB  ALA A 202      26.783  37.174  23.732  1.00  0.00           C
ATOM   2990  HB1 ALA A 202      26.767  37.127  22.642  1.00  0.00           H
ATOM   2991  HB2 ALA A 202      27.692  36.722  24.115  1.00  0.00           H
ATOM   2992  HB3 ALA A 202      25.937  36.554  24.044  1.00  0.00           H
ATOM   2993  C   ALA A 202      26.430  38.703  25.689  1.00  0.00           C
ATOM   2994  O   ALA A 202      27.483  38.559  26.332  1.00  0.00           O
ATOM   2995  N   SER A 203      25.266  38.711  26.228  1.00  0.00           N
ATOM   2996  H   SER A 203      24.401  38.601  25.711  1.00  0.00           H
ATOM   2997  CA  SER A 203      24.997  38.752  27.702  1.00  0.00           C
ATOM   2998  HA  SER A 203      25.943  38.944  28.196  1.00  0.00           H
ATOM   2999  CB  SER A 203      23.954  39.845  28.039  1.00  0.00           C
ATOM   3000  HB1 SER A 203      23.844  39.875  29.116  1.00  0.00           H
ATOM   3001  HB2 SER A 203      22.986  39.668  27.588  1.00  0.00           H
ATOM   3002  OG  SER A 203      24.347  41.110  27.559  1.00  0.00           O
ATOM   3003  HG  SER A 203      23.522  41.580  27.438  1.00  0.00           H
ATOM   3004  C   SER A 203      24.400  37.454  28.241  1.00  0.00           C
ATOM   3005  O   SER A 203      23.474  36.854  27.631  1.00  0.00           O
ATOM   3006  N   LEU A 204      24.744  37.023  29.469  1.00  0.00           N
ATOM   3007  H   LEU A 204      25.559  37.363  29.972  1.00  0.00           H
ATOM   3008  CA  LEU A 204      23.946  36.120  30.248  1.00  0.00           C
ATOM   3009  HA  LEU A 204      23.032  35.926  29.689  1.00  0.00           H
ATOM   3010  CB  LEU A 204      24.670  34.801  30.298  1.00  0.00           C
ATOM   3011  HB1 LEU A 204      25.649  34.939  30.757  1.00  0.00           H
ATOM   3012  HB2 LEU A 204      25.058  34.624  29.299  1.00  0.00           H
ATOM   3013  CG  LEU A 204      24.009  33.582  30.906  1.00  0.00           C
ATOM   3014  HG  LEU A 204      22.966  33.780  31.110  1.00  0.00           H
ATOM   3015  CD1 LEU A 204      24.113  32.337  30.007  1.00  0.00           C
ATOM   3016 1HD1 LEU A 204      25.169  32.058  29.909  1.00  0.00           H
ATOM   3017 2HD1 LEU A 204      23.476  31.513  30.345  1.00  0.00           H
ATOM   3018 3HD1 LEU A 204      23.776  32.497  28.984  1.00  0.00           H
ATOM   3019  CD2 LEU A 204      24.571  33.149  32.259  1.00  0.00           C
ATOM   3020 1HD2 LEU A 204      24.226  32.126  32.359  1.00  0.00           H
ATOM   3021 2HD2 LEU A 204      25.659  33.142  32.294  1.00  0.00           H
ATOM   3022 3HD2 LEU A 204      24.212  33.772  33.081  1.00  0.00           H
ATOM   3023  C   LEU A 204      23.650  36.737  31.612  1.00  0.00           C
ATOM   3024  O   LEU A 204      24.496  37.422  32.210  1.00  0.00           O
ATOM   3025  N   THR A 205      22.483  36.430  32.154  1.00  0.00           N
ATOM   3026  H   THR A 205      21.835  35.873  31.626  1.00  0.00           H
ATOM   3027  CA  THR A 205      22.180  36.860  33.522  1.00  0.00           C
ATOM   3028  HA  THR A 205      22.850  37.637  33.889  1.00  0.00           H
ATOM   3029  CB  THR A 205      20.827  37.522  33.484  1.00  0.00           C
ATOM   3030  HB  THR A 205      20.479  37.867  34.456  1.00  0.00           H
ATOM   3031  CG2 THR A 205      20.658  38.667  32.507  1.00  0.00           C
ATOM   3032 1HG2 THR A 205      21.293  38.597  31.622  1.00  0.00           H
ATOM   3033 2HG2 THR A 205      19.612  38.844  32.257  1.00  0.00           H
ATOM   3034 3HG2 THR A 205      21.086  39.556  32.982  1.00  0.00           H
ATOM   3035  OG1 THR A 205      19.865  36.541  33.119  1.00  0.00           O
ATOM   3036  HG1 THR A 205      19.133  37.034  32.731  1.00  0.00           H
ATOM   3037  C   THR A 205      22.263  35.694  34.520  1.00  0.00           C
ATOM   3038  O   THR A 205      22.063  34.551  34.206  1.00  0.00           O
ATOM   3039  N   LEU A 206      22.450  36.045  35.791  1.00  0.00           N
ATOM   3040  H   LEU A 206      22.702  37.017  35.944  1.00  0.00           H
ATOM   3041  CA  LEU A 206      22.303  35.117  36.963  1.00  0.00           C
ATOM   3042  HA  LEU A 206      22.043  34.120  36.603  1.00  0.00           H
ATOM   3043  CB  LEU A 206      23.617  35.019  37.726  1.00  0.00           C
ATOM   3044  HB1 LEU A 206      23.520  34.231  38.462  1.00  0.00           H
ATOM   3045  HB2 LEU A 206      23.772  35.994  38.194  1.00  0.00           H
ATOM   3046  CG  LEU A 206      24.848  34.554  36.959  1.00  0.00           C
ATOM   3047  HG  LEU A 206      25.229  35.308  36.264  1.00  0.00           H
ATOM   3048  CD1 LEU A 206      25.996  34.303  37.937  1.00  0.00           C
ATOM   3049 1HD1 LEU A 206      26.157  35.098  38.661  1.00  0.00           H
ATOM   3050 2HD1 LEU A 206      25.978  33.360  38.498  1.00  0.00           H
ATOM   3051 3HD1 LEU A 206      26.873  34.195  37.297  1.00  0.00           H
ATOM   3052  CD2 LEU A 206      24.676  33.203  36.237  1.00  0.00           C
ATOM   3053 1HD2 LEU A 206      25.572  32.945  35.660  1.00  0.00           H
ATOM   3054 2HD2 LEU A 206      24.390  32.377  36.888  1.00  0.00           H
ATOM   3055 3HD2 LEU A 206      23.930  33.371  35.461  1.00  0.00           H
ATOM   3056  C   LEU A 206      21.203  35.563  37.924  1.00  0.00           C
ATOM   3057  O   LEU A 206      20.995  36.820  37.997  1.00  0.00           O
ATOM   3058  N   PRO A 207      20.460  34.759  38.755  1.00  0.00           N
ATOM   3059  CD  PRO A 207      20.497  33.314  38.659  1.00  0.00           C
ATOM   3060  HD1 PRO A 207      21.533  33.002  38.587  1.00  0.00           H
ATOM   3061  HD2 PRO A 207      19.988  33.033  37.739  1.00  0.00           H
ATOM   3062  CG  PRO A 207      19.814  32.789  39.908  1.00  0.00           C
ATOM   3063  HG1 PRO A 207      20.552  32.818  40.705  1.00  0.00           H
ATOM   3064  HG2 PRO A 207      19.312  31.820  39.789  1.00  0.00           H
ATOM   3065  CB  PRO A 207      18.711  33.894  40.043  1.00  0.00           C
ATOM   3066  HB1 PRO A 207      18.333  33.857  41.065  1.00  0.00           H
ATOM   3067  HB2 PRO A 207      17.937  33.629  39.323  1.00  0.00           H
ATOM   3068  CA  PRO A 207      19.441  35.206  39.733  1.00  0.00           C
ATOM   3069  HA  PRO A 207      18.708  35.853  39.267  1.00  0.00           H
ATOM   3070  C   PRO A 207      19.879  35.820  40.983  1.00  0.00           C
ATOM   3071  O   PRO A 207      19.104  36.437  41.650  1.00  0.00           O
ATOM   3072  N   ASP A 208      21.245  35.683  41.185  1.00  0.00           N
ATOM   3073  H   ASP A 208      21.865  35.340  40.459  1.00  0.00           H
ATOM   3074  CA  ASP A 208      21.904  36.291  42.327  1.00  0.00           C
ATOM   3075  HA  ASP A 208      21.151  36.876  42.863  1.00  0.00           H
ATOM   3076  CB  ASP A 208      22.481  35.253  43.312  1.00  0.00           C
ATOM   3077  HB1 ASP A 208      22.645  35.789  44.246  1.00  0.00           H
ATOM   3078  HB2 ASP A 208      23.525  34.974  43.149  1.00  0.00           H
ATOM   3079  CG  ASP A 208      21.628  34.049  43.578  1.00  0.00           C
ATOM   3080  OD1 ASP A 208      20.779  34.234  44.489  1.00  0.00           O
ATOM   3081  OD2 ASP A 208      21.762  33.000  42.897  1.00  0.00           O
ATOM   3082  C   ASP A 208      23.019  37.239  41.803  1.00  0.00           C
ATOM   3083  O   ASP A 208      23.809  36.872  40.937  1.00  0.00           O
ATOM   3084  N   ASP A 209      23.069  38.459  42.389  1.00  0.00           N
ATOM   3085  H   ASP A 209      22.349  38.750  43.035  1.00  0.00           H
ATOM   3086  CA  ASP A 209      24.184  39.361  42.247  1.00  0.00           C
ATOM   3087  HA  ASP A 209      24.580  39.419  41.228  1.00  0.00           H
ATOM   3088  CB  ASP A 209      23.717  40.802  42.357  1.00  0.00           C
ATOM   3089  HB1 ASP A 209      23.082  40.956  41.490  1.00  0.00           H
ATOM   3090  HB2 ASP A 209      24.525  41.520  42.239  1.00  0.00           H
ATOM   3091  CG  ASP A 209      22.961  41.198  43.608  1.00  0.00           C
ATOM   3092  OD1 ASP A 209      22.854  42.435  43.800  1.00  0.00           O
ATOM   3093  OD2 ASP A 209      22.569  40.335  44.418  1.00  0.00           O
ATOM   3094  C   ASP A 209      25.380  39.078  43.132  1.00  0.00           C
ATOM   3095  O   ASP A 209      26.457  39.298  42.633  1.00  0.00           O
ATOM   3096  N   ALA A 210      25.218  38.378  44.192  1.00  0.00           N
ATOM   3097  H   ALA A 210      24.288  38.295  44.590  1.00  0.00           H
ATOM   3098  CA  ALA A 210      26.290  37.853  44.993  1.00  0.00           C
ATOM   3099  HA  ALA A 210      26.898  38.720  45.238  1.00  0.00           H
ATOM   3100  CB  ALA A 210      25.839  37.139  46.286  1.00  0.00           C
ATOM   3101  HB1 ALA A 210      26.697  36.666  46.756  1.00  0.00           H
ATOM   3102  HB2 ALA A 210      25.375  37.811  47.012  1.00  0.00           H
ATOM   3103  HB3 ALA A 210      25.061  36.386  46.137  1.00  0.00           H
ATOM   3104  C   ALA A 210      27.133  36.822  44.201  1.00  0.00           C
ATOM   3105  O   ALA A 210      28.172  36.456  44.644  1.00  0.00           O
ATOM   3106  N   ALA A 211      26.681  36.289  43.033  1.00  0.00           N
ATOM   3107  H   ALA A 211      25.731  36.489  42.741  1.00  0.00           H
ATOM   3108  CA  ALA A 211      27.318  35.337  42.189  1.00  0.00           C
ATOM   3109  HA  ALA A 211      28.080  34.833  42.773  1.00  0.00           H
ATOM   3110  CB  ALA A 211      26.247  34.246  41.889  1.00  0.00           C
ATOM   3111  HB1 ALA A 211      25.761  33.825  42.778  1.00  0.00           H
ATOM   3112  HB2 ALA A 211      25.476  34.634  41.234  1.00  0.00           H
ATOM   3113  HB3 ALA A 211      26.652  33.562  41.148  1.00  0.00           H
ATOM   3114  C   ALA A 211      27.992  35.927  40.877  1.00  0.00           C
ATOM   3115  O   ALA A 211      28.419  35.225  39.954  1.00  0.00           O
ATOM   3116  N   ALA A 212      27.948  37.292  40.727  1.00  0.00           N
ATOM   3117  H   ALA A 212      27.501  37.769  41.506  1.00  0.00           H
ATOM   3118  CA  ALA A 212      28.201  37.977  39.411  1.00  0.00           C
ATOM   3119  HA  ALA A 212      27.449  37.622  38.710  1.00  0.00           H
ATOM   3120  CB  ALA A 212      27.893  39.406  39.609  1.00  0.00           C
ATOM   3121  HB1 ALA A 212      28.577  39.747  40.386  1.00  0.00           H
ATOM   3122  HB2 ALA A 212      28.168  39.874  38.665  1.00  0.00           H
ATOM   3123  HB3 ALA A 212      26.839  39.639  39.759  1.00  0.00           H
ATOM   3124  C   ALA A 212      29.682  37.685  38.830  1.00  0.00           C
ATOM   3125  O   ALA A 212      29.884  37.518  37.636  1.00  0.00           O
ATOM   3126  N   ASP A 213      30.699  37.576  39.703  1.00  0.00           N
ATOM   3127  H   ASP A 213      30.437  37.612  40.676  1.00  0.00           H
ATOM   3128  CA  ASP A 213      32.162  37.495  39.345  1.00  0.00           C
ATOM   3129  HA  ASP A 213      32.269  38.325  38.647  1.00  0.00           H
ATOM   3130  CB  ASP A 213      32.840  37.751  40.704  1.00  0.00           C
ATOM   3131  HB1 ASP A 213      32.568  37.145  41.580  1.00  0.00           H
ATOM   3132  HB2 ASP A 213      32.361  38.664  41.066  1.00  0.00           H
ATOM   3133  CG  ASP A 213      34.315  38.114  40.644  1.00  0.00           C
ATOM   3134  OD1 ASP A 213      34.877  37.981  39.553  1.00  0.00           O
ATOM   3135  OD2 ASP A 213      34.882  38.571  41.661  1.00  0.00           O
ATOM   3136  C   ASP A 213      32.552  36.147  38.796  1.00  0.00           C
ATOM   3137  O   ASP A 213      33.203  35.332  39.444  1.00  0.00           O
ATOM   3138  N   CYS A 214      32.077  35.782  37.687  1.00  0.00           N
ATOM   3139  H   CYS A 214      31.420  36.437  37.292  1.00  0.00           H
ATOM   3140  CA  CYS A 214      32.519  34.685  36.816  1.00  0.00           C
ATOM   3141  HA  CYS A 214      32.601  33.796  37.433  1.00  0.00           H
ATOM   3142  CB  CYS A 214      31.344  34.332  35.789  1.00  0.00           C
ATOM   3143  HB1 CYS A 214      31.517  33.428  35.206  1.00  0.00           H
ATOM   3144  HB2 CYS A 214      31.184  35.190  35.131  1.00  0.00           H
ATOM   3145  SG  CYS A 214      29.815  34.005  36.694  1.00  0.00           S
ATOM   3146  HG  CYS A 214      29.858  34.894  37.688  1.00  0.00           H
ATOM   3147  C   CYS A 214      33.810  35.034  36.099  1.00  0.00           C
ATOM   3148  O   CYS A 214      34.013  36.185  35.691  1.00  0.00           O
ATOM   3149  N   LEU A 215      34.744  34.045  36.035  1.00  0.00           N
ATOM   3150  H   LEU A 215      34.502  33.174  36.489  1.00  0.00           H
ATOM   3151  CA  LEU A 215      36.056  34.185  35.391  1.00  0.00           C
ATOM   3152  HA  LEU A 215      36.097  35.036  34.710  1.00  0.00           H
ATOM   3153  CB  LEU A 215      37.178  34.482  36.399  1.00  0.00           C
ATOM   3154  HB1 LEU A 215      36.994  33.926  37.314  1.00  0.00           H
ATOM   3155  HB2 LEU A 215      36.915  35.489  36.733  1.00  0.00           H
ATOM   3156  CG  LEU A 215      38.632  34.393  36.015  1.00  0.00           C
ATOM   3157  HG  LEU A 215      38.799  33.350  35.750  1.00  0.00           H
ATOM   3158  CD1 LEU A 215      38.901  35.311  34.803  1.00  0.00           C
ATOM   3159 1HD1 LEU A 215      38.259  36.170  35.005  1.00  0.00           H
ATOM   3160 2HD1 LEU A 215      39.912  35.707  34.703  1.00  0.00           H
ATOM   3161 3HD1 LEU A 215      38.616  34.859  33.847  1.00  0.00           H
ATOM   3162  CD2 LEU A 215      39.525  34.859  37.116  1.00  0.00           C
ATOM   3163 1HD2 LEU A 215      40.587  34.752  36.902  1.00  0.00           H
ATOM   3164 2HD2 LEU A 215      39.294  35.881  37.403  1.00  0.00           H
ATOM   3165 3HD2 LEU A 215      39.368  34.209  37.973  1.00  0.00           H
ATOM   3166  C   LEU A 215      36.448  32.984  34.484  1.00  0.00           C
ATOM   3167  O   LEU A 215      36.921  31.913  34.930  1.00  0.00           O
ATOM   3168  N   PHE A 216      36.118  33.072  33.207  1.00  0.00           N
ATOM   3169  H   PHE A 216      35.618  33.893  32.894  1.00  0.00           H
ATOM   3170  CA  PHE A 216      36.403  32.114  32.218  1.00  0.00           C
ATOM   3171  HA  PHE A 216      36.284  31.109  32.606  1.00  0.00           H
ATOM   3172  CB  PHE A 216      35.385  32.424  31.120  1.00  0.00           C
ATOM   3173  HB1 PHE A 216      35.589  33.462  30.848  1.00  0.00           H
ATOM   3174  HB2 PHE A 216      34.410  32.441  31.589  1.00  0.00           H
ATOM   3175  CG  PHE A 216      35.415  31.605  29.867  1.00  0.00           C
ATOM   3176  CD1 PHE A 216      35.249  30.178  30.049  1.00  0.00           C
ATOM   3177  HD1 PHE A 216      35.112  29.855  31.072  1.00  0.00           H
ATOM   3178  CE1 PHE A 216      35.301  29.378  28.954  1.00  0.00           C
ATOM   3179  HE1 PHE A 216      35.057  28.347  29.145  1.00  0.00           H
ATOM   3180  CZ  PHE A 216      35.479  29.920  27.639  1.00  0.00           C
ATOM   3181  HZ  PHE A 216      35.487  29.339  26.727  1.00  0.00           H
ATOM   3182  CE2 PHE A 216      35.732  31.308  27.516  1.00  0.00           C
ATOM   3183  HE2 PHE A 216      35.886  31.707  26.534  1.00  0.00           H
ATOM   3184  CD2 PHE A 216      35.716  32.122  28.625  1.00  0.00           C
ATOM   3185  HD2 PHE A 216      35.996  33.169  28.589  1.00  0.00           H
ATOM   3186  C   PHE A 216      37.874  32.246  31.706  1.00  0.00           C
ATOM   3187  O   PHE A 216      38.219  33.161  30.984  1.00  0.00           O
ATOM   3188  N   LEU A 217      38.720  31.353  32.083  1.00  0.00           N
ATOM   3189  H   LEU A 217      38.314  30.499  32.433  1.00  0.00           H
ATOM   3190  CA  LEU A 217      40.197  31.290  31.784  1.00  0.00           C
ATOM   3191  HA  LEU A 217      40.534  32.285  31.501  1.00  0.00           H
ATOM   3192  CB  LEU A 217      40.989  30.790  32.974  1.00  0.00           C
ATOM   3193  HB1 LEU A 217      42.056  30.866  32.804  1.00  0.00           H
ATOM   3194  HB2 LEU A 217      40.750  29.728  33.001  1.00  0.00           H
ATOM   3195  CG  LEU A 217      40.866  31.552  34.293  1.00  0.00           C
ATOM   3196  HG  LEU A 217      39.824  31.629  34.612  1.00  0.00           H
ATOM   3197  CD1 LEU A 217      41.668  30.801  35.423  1.00  0.00           C
ATOM   3198 1HD1 LEU A 217      42.744  30.784  35.231  1.00  0.00           H
ATOM   3199 2HD1 LEU A 217      41.519  31.272  36.395  1.00  0.00           H
ATOM   3200 3HD1 LEU A 217      41.424  29.747  35.574  1.00  0.00           H
ATOM   3201  CD2 LEU A 217      41.409  33.002  34.181  1.00  0.00           C
ATOM   3202 1HD2 LEU A 217      42.488  33.108  34.301  1.00  0.00           H
ATOM   3203 2HD2 LEU A 217      41.220  33.417  33.192  1.00  0.00           H
ATOM   3204 3HD2 LEU A 217      40.932  33.520  35.014  1.00  0.00           H
ATOM   3205  C   LEU A 217      40.570  30.526  30.501  1.00  0.00           C
ATOM   3206  O   LEU A 217      40.003  29.481  30.233  1.00  0.00           O
ATOM   3207  N   ARG A 218      41.712  30.931  29.899  1.00  0.00           N
ATOM   3208  H   ARG A 218      42.010  31.815  30.272  1.00  0.00           H
ATOM   3209  CA  ARG A 218      42.298  30.295  28.656  1.00  0.00           C
ATOM   3210  HA  ARG A 218      41.651  29.510  28.268  1.00  0.00           H
ATOM   3211  CB  ARG A 218      42.450  31.434  27.684  1.00  0.00           C
ATOM   3212  HB1 ARG A 218      42.983  32.329  28.033  1.00  0.00           H
ATOM   3213  HB2 ARG A 218      41.441  31.796  27.458  1.00  0.00           H
ATOM   3214  CG  ARG A 218      43.041  30.870  26.371  1.00  0.00           C
ATOM   3215  HG1 ARG A 218      42.417  30.025  26.063  1.00  0.00           H
ATOM   3216  HG2 ARG A 218      44.061  30.541  26.568  1.00  0.00           H
ATOM   3217  CD  ARG A 218      43.049  31.881  25.239  1.00  0.00           C
ATOM   3218  HD1 ARG A 218      43.362  32.795  25.739  1.00  0.00           H
ATOM   3219  HD2 ARG A 218      42.017  31.959  24.913  1.00  0.00           H
ATOM   3220  NE  ARG A 218      43.912  31.494  24.064  1.00  0.00           N
ATOM   3221  HE  ARG A 218      43.681  30.676  23.514  1.00  0.00           H
ATOM   3222  CZ  ARG A 218      44.895  32.231  23.581  1.00  0.00           C
ATOM   3223  NH1 ARG A 218      45.400  32.034  22.414  1.00  0.00           N
ATOM   3224 1HH1 ARG A 218      44.862  31.555  21.690  1.00  0.00           H
ATOM   3225 2HH1 ARG A 218      46.177  32.625  22.159  1.00  0.00           H
ATOM   3226  NH2 ARG A 218      45.541  33.193  24.190  1.00  0.00           N
ATOM   3227 1HH2 ARG A 218      45.300  33.613  25.086  1.00  0.00           H
ATOM   3228 2HH2 ARG A 218      46.251  33.675  23.656  1.00  0.00           H
ATOM   3229  C   ARG A 218      43.649  29.672  29.105  1.00  0.00           C
ATOM   3230  O   ARG A 218      44.560  30.494  29.263  1.00  0.00           O
ATOM   3231  N   PRO A 219      43.891  28.306  29.123  1.00  0.00           N
ATOM   3232  CD  PRO A 219      42.900  27.310  28.937  1.00  0.00           C
ATOM   3233  HD1 PRO A 219      42.233  27.443  28.096  1.00  0.00           H
ATOM   3234  HD2 PRO A 219      42.258  27.329  29.825  1.00  0.00           H
ATOM   3235  CG  PRO A 219      43.571  25.954  29.056  1.00  0.00           C
ATOM   3236  HG1 PRO A 219      43.470  25.501  28.066  1.00  0.00           H
ATOM   3237  HG2 PRO A 219      43.020  25.370  29.791  1.00  0.00           H
ATOM   3238  CB  PRO A 219      45.018  26.289  29.523  1.00  0.00           C
ATOM   3239  HB1 PRO A 219      45.737  25.881  28.811  1.00  0.00           H
ATOM   3240  HB2 PRO A 219      45.126  25.952  30.547  1.00  0.00           H
ATOM   3241  CA  PRO A 219      45.232  27.784  29.365  1.00  0.00           C
ATOM   3242  HA  PRO A 219      45.599  28.102  30.340  1.00  0.00           H
ATOM   3243  C   PRO A 219      46.297  28.203  28.340  1.00  0.00           C
ATOM   3244  O   PRO A 219      47.397  28.647  28.694  1.00  0.00           O
ATOM   3245  N   GLY A 220      45.924  28.062  27.064  1.00  0.00           N
ATOM   3246  H   GLY A 220      44.953  27.950  26.812  1.00  0.00           H
ATOM   3247  CA  GLY A 220      46.913  28.050  25.963  1.00  0.00           C
ATOM   3248  HA1 GLY A 220      47.690  28.744  26.286  1.00  0.00           H
ATOM   3249  HA2 GLY A 220      46.487  28.498  25.065  1.00  0.00           H
ATOM   3250  C   GLY A 220      47.401  26.706  25.605  1.00  0.00           C
ATOM   3251  O   GLY A 220      47.980  26.478  24.545  1.00  0.00           O
ATOM   3252  N   LEU A 221      47.318  25.695  26.498  1.00  0.00           N
ATOM   3253  H   LEU A 221      46.752  25.875  27.310  1.00  0.00           H
ATOM   3254  CA  LEU A 221      47.865  24.323  26.416  1.00  0.00           C
ATOM   3255  HA  LEU A 221      48.940  24.229  26.310  1.00  0.00           H
ATOM   3256  CB  LEU A 221      47.452  23.582  27.727  1.00  0.00           C
ATOM   3257  HB1 LEU A 221      47.652  22.510  27.607  1.00  0.00           H
ATOM   3258  HB2 LEU A 221      46.368  23.677  27.805  1.00  0.00           H
ATOM   3259  CG  LEU A 221      48.068  24.168  29.055  1.00  0.00           C
ATOM   3260  HG  LEU A 221      47.932  25.245  29.041  1.00  0.00           H
ATOM   3261  CD1 LEU A 221      47.439  23.555  30.303  1.00  0.00           C
ATOM   3262 1HD1 LEU A 221      46.367  23.675  30.165  1.00  0.00           H
ATOM   3263 2HD1 LEU A 221      47.570  22.481  30.420  1.00  0.00           H
ATOM   3264 3HD1 LEU A 221      47.774  24.034  31.217  1.00  0.00           H
ATOM   3265  CD2 LEU A 221      49.561  23.886  29.185  1.00  0.00           C
ATOM   3266 1HD2 LEU A 221      49.669  22.817  29.347  1.00  0.00           H
ATOM   3267 2HD2 LEU A 221      50.064  24.191  28.264  1.00  0.00           H
ATOM   3268 3HD2 LEU A 221      49.924  24.591  29.926  1.00  0.00           H
ATOM   3269  C   LEU A 221      47.100  23.573  25.340  1.00  0.00           C
ATOM   3270  O   LEU A 221      45.873  23.791  25.088  1.00  0.00           O
ATOM   3271  N   PRO A 222      47.724  22.716  24.526  1.00  0.00           N
ATOM   3272  CD  PRO A 222      49.139  22.453  24.538  1.00  0.00           C
ATOM   3273  HD1 PRO A 222      49.515  22.091  25.498  1.00  0.00           H
ATOM   3274  HD2 PRO A 222      49.682  23.369  24.307  1.00  0.00           H
ATOM   3275  CG  PRO A 222      49.294  21.406  23.513  1.00  0.00           C
ATOM   3276  HG1 PRO A 222      49.162  20.410  23.926  1.00  0.00           H
ATOM   3277  HG2 PRO A 222      50.295  21.294  23.080  1.00  0.00           H
ATOM   3278  CB  PRO A 222      48.195  21.651  22.526  1.00  0.00           C
ATOM   3279  HB1 PRO A 222      47.809  20.778  22.009  1.00  0.00           H
ATOM   3280  HB2 PRO A 222      48.404  22.440  21.813  1.00  0.00           H
ATOM   3281  CA  PRO A 222      47.085  22.139  23.384  1.00  0.00           C
ATOM   3282  HA  PRO A 222      46.479  22.871  22.846  1.00  0.00           H
ATOM   3283  C   PRO A 222      46.108  21.007  23.915  1.00  0.00           C
ATOM   3284  O   PRO A 222      46.284  20.326  24.896  1.00  0.00           O
ATOM   3285  N   GLY A 223      44.915  21.060  23.325  1.00  0.00           N
ATOM   3286  H   GLY A 223      44.792  21.645  22.511  1.00  0.00           H
ATOM   3287  CA  GLY A 223      43.768  20.153  23.676  1.00  0.00           C
ATOM   3288  HA1 GLY A 223      43.982  19.144  23.329  1.00  0.00           H
ATOM   3289  HA2 GLY A 223      42.865  20.443  23.153  1.00  0.00           H
ATOM   3290  C   GLY A 223      43.373  19.930  25.097  1.00  0.00           C
ATOM   3291  O   GLY A 223      42.632  18.998  25.373  1.00  0.00           O
ATOM   3292  N   VAL A 224      43.734  20.808  26.012  1.00  0.00           N
ATOM   3293  H   VAL A 224      44.292  21.594  25.706  1.00  0.00           H
ATOM   3294  CA  VAL A 224      43.088  20.913  27.329  1.00  0.00           C
ATOM   3295  HA  VAL A 224      42.729  19.940  27.676  1.00  0.00           H
ATOM   3296  CB  VAL A 224      44.114  21.419  28.378  1.00  0.00           C
ATOM   3297  HB  VAL A 224      44.402  22.424  28.054  1.00  0.00           H
ATOM   3298  CG1 VAL A 224      43.494  21.704  29.833  1.00  0.00           C
ATOM   3299 1HG1 VAL A 224      43.302  20.763  30.338  1.00  0.00           H
ATOM   3300 2HG1 VAL A 224      44.095  22.252  30.553  1.00  0.00           H
ATOM   3301 3HG1 VAL A 224      42.576  22.295  29.810  1.00  0.00           H
ATOM   3302  CG2 VAL A 224      45.419  20.613  28.454  1.00  0.00           C
ATOM   3303 1HG2 VAL A 224      45.950  20.520  27.511  1.00  0.00           H
ATOM   3304 2HG2 VAL A 224      46.174  21.109  29.072  1.00  0.00           H
ATOM   3305 3HG2 VAL A 224      45.308  19.575  28.740  1.00  0.00           H
ATOM   3306  C   VAL A 224      41.884  21.858  27.245  1.00  0.00           C
ATOM   3307  O   VAL A 224      41.910  22.829  26.478  1.00  0.00           O
ATOM   3308  N   PRO A 225      40.775  21.749  28.018  1.00  0.00           N
ATOM   3309  CD  PRO A 225      40.464  20.545  28.731  1.00  0.00           C
ATOM   3310  HD1 PRO A 225      40.788  20.644  29.773  1.00  0.00           H
ATOM   3311  HD2 PRO A 225      40.867  19.621  28.322  1.00  0.00           H
ATOM   3312  CG  PRO A 225      38.916  20.391  28.644  1.00  0.00           C
ATOM   3313  HG1 PRO A 225      38.647  19.937  29.598  1.00  0.00           H
ATOM   3314  HG2 PRO A 225      38.635  19.618  27.934  1.00  0.00           H
ATOM   3315  CB  PRO A 225      38.340  21.742  28.329  1.00  0.00           C
ATOM   3316  HB1 PRO A 225      38.036  22.318  29.207  1.00  0.00           H
ATOM   3317  HB2 PRO A 225      37.565  21.695  27.566  1.00  0.00           H
ATOM   3318  CA  PRO A 225      39.545  22.527  27.838  1.00  0.00           C
ATOM   3319  HA  PRO A 225      39.467  22.652  26.750  1.00  0.00           H
ATOM   3320  C   PRO A 225      39.655  23.933  28.425  1.00  0.00           C
ATOM   3321  O   PRO A 225      40.401  24.066  29.414  1.00  0.00           O
ATOM   3322  N   PRO A 226      38.866  24.960  28.019  1.00  0.00           N
ATOM   3323  CD  PRO A 226      38.016  25.052  26.826  1.00  0.00           C
ATOM   3324  HD1 PRO A 226      37.420  24.161  26.608  1.00  0.00           H
ATOM   3325  HD2 PRO A 226      38.708  25.230  26.000  1.00  0.00           H
ATOM   3326  CG  PRO A 226      37.120  26.298  27.172  1.00  0.00           C
ATOM   3327  HG1 PRO A 226      36.346  25.906  27.842  1.00  0.00           H
ATOM   3328  HG2 PRO A 226      36.624  26.792  26.340  1.00  0.00           H
ATOM   3329  CB  PRO A 226      37.938  27.182  28.087  1.00  0.00           C
ATOM   3330  HB1 PRO A 226      37.286  27.744  28.766  1.00  0.00           H
ATOM   3331  HB2 PRO A 226      38.544  27.896  27.535  1.00  0.00           H
ATOM   3332  CA  PRO A 226      38.790  26.131  28.853  1.00  0.00           C
ATOM   3333  HA  PRO A 226      39.753  26.530  29.176  1.00  0.00           H
ATOM   3334  C   PRO A 226      38.085  25.881  30.299  1.00  0.00           C
ATOM   3335  O   PRO A 226      37.139  25.127  30.476  1.00  0.00           O
ATOM   3336  N   PHE A 227      38.613  26.638  31.262  1.00  0.00           N
ATOM   3337  H   PHE A 227      39.436  27.173  31.039  1.00  0.00           H
ATOM   3338  CA  PHE A 227      38.027  26.686  32.605  1.00  0.00           C
ATOM   3339  HA  PHE A 227      37.480  25.743  32.690  1.00  0.00           H
ATOM   3340  CB  PHE A 227      39.194  26.888  33.587  1.00  0.00           C
ATOM   3341  HB1 PHE A 227      38.784  27.085  34.580  1.00  0.00           H
ATOM   3342  HB2 PHE A 227      39.658  27.813  33.241  1.00  0.00           H
ATOM   3343  CG  PHE A 227      40.228  25.750  33.534  1.00  0.00           C
ATOM   3344  CD1 PHE A 227      40.113  24.637  34.399  1.00  0.00           C
ATOM   3345  HD1 PHE A 227      39.241  24.597  35.035  1.00  0.00           H
ATOM   3346  CE1 PHE A 227      41.117  23.647  34.537  1.00  0.00           C
ATOM   3347  HE1 PHE A 227      41.052  22.768  35.156  1.00  0.00           H
ATOM   3348  CZ  PHE A 227      42.373  23.913  33.819  1.00  0.00           C
ATOM   3349  HZ  PHE A 227      43.195  23.211  33.903  1.00  0.00           H
ATOM   3350  CE2 PHE A 227      42.518  25.111  33.058  1.00  0.00           C
ATOM   3351  HE2 PHE A 227      43.427  25.204  32.493  1.00  0.00           H
ATOM   3352  CD2 PHE A 227      41.409  25.975  32.839  1.00  0.00           C
ATOM   3353  HD2 PHE A 227      41.508  26.802  32.161  1.00  0.00           H
ATOM   3354  C   PHE A 227      37.014  27.877  32.698  1.00  0.00           C
ATOM   3355  O   PHE A 227      37.087  28.891  31.941  1.00  0.00           O
ATOM   3356  N   LEU A 228      36.127  27.680  33.724  1.00  0.00           N
ATOM   3357  H   LEU A 228      35.945  26.755  34.087  1.00  0.00           H
ATOM   3358  CA  LEU A 228      35.244  28.630  34.359  1.00  0.00           C
ATOM   3359  HA  LEU A 228      35.709  29.601  34.186  1.00  0.00           H
ATOM   3360  CB  LEU A 228      33.801  28.536  33.857  1.00  0.00           C
ATOM   3361  HB1 LEU A 228      33.398  27.550  34.091  1.00  0.00           H
ATOM   3362  HB2 LEU A 228      33.815  28.634  32.767  1.00  0.00           H
ATOM   3363  CG  LEU A 228      32.874  29.570  34.452  1.00  0.00           C
ATOM   3364  HG  LEU A 228      32.666  29.355  35.506  1.00  0.00           H
ATOM   3365  CD1 LEU A 228      33.462  30.927  34.289  1.00  0.00           C
ATOM   3366 1HD1 LEU A 228      33.686  31.099  33.234  1.00  0.00           H
ATOM   3367 2HD1 LEU A 228      32.680  31.668  34.459  1.00  0.00           H
ATOM   3368 3HD1 LEU A 228      34.236  31.202  35.006  1.00  0.00           H
ATOM   3369  CD2 LEU A 228      31.536  29.627  33.655  1.00  0.00           C
ATOM   3370 1HD2 LEU A 228      31.784  29.833  32.613  1.00  0.00           H
ATOM   3371 2HD2 LEU A 228      31.006  28.677  33.752  1.00  0.00           H
ATOM   3372 3HD2 LEU A 228      30.888  30.338  34.178  1.00  0.00           H
ATOM   3373  C   LEU A 228      35.315  28.591  35.838  1.00  0.00           C
ATOM   3374  O   LEU A 228      34.958  27.504  36.321  1.00  0.00           O
ATOM   3375  N   LEU A 229      35.820  29.554  36.622  1.00  0.00           N
ATOM   3376  H   LEU A 229      36.123  30.362  36.080  1.00  0.00           H
ATOM   3377  CA  LEU A 229      35.577  29.754  38.101  1.00  0.00           C
ATOM   3378  HA  LEU A 229      35.586  28.808  38.629  1.00  0.00           H
ATOM   3379  CB  LEU A 229      36.611  30.769  38.680  1.00  0.00           C
ATOM   3380  HB1 LEU A 229      36.286  30.972  39.703  1.00  0.00           H
ATOM   3381  HB2 LEU A 229      36.544  31.728  38.153  1.00  0.00           H
ATOM   3382  CG  LEU A 229      38.077  30.249  38.916  1.00  0.00           C
ATOM   3383  HG  LEU A 229      37.996  29.299  39.445  1.00  0.00           H
ATOM   3384  CD1 LEU A 229      38.789  30.038  37.577  1.00  0.00           C
ATOM   3385 1HD1 LEU A 229      38.762  30.974  37.019  1.00  0.00           H
ATOM   3386 2HD1 LEU A 229      39.798  29.658  37.714  1.00  0.00           H
ATOM   3387 3HD1 LEU A 229      38.397  29.207  36.994  1.00  0.00           H
ATOM   3388  CD2 LEU A 229      38.848  31.169  39.805  1.00  0.00           C
ATOM   3389 1HD2 LEU A 229      38.941  32.084  39.234  1.00  0.00           H
ATOM   3390 2HD2 LEU A 229      38.206  31.513  40.625  1.00  0.00           H
ATOM   3391 3HD2 LEU A 229      39.834  30.794  40.082  1.00  0.00           H
ATOM   3392  C   LEU A 229      34.221  30.327  38.341  1.00  0.00           C
ATOM   3393  O   LEU A 229      33.845  31.227  37.545  1.00  0.00           O
ATOM   3394  N   HIS A 230      33.447  29.895  39.344  1.00  0.00           N
ATOM   3395  H   HIS A 230      33.803  29.072  39.819  1.00  0.00           H
ATOM   3396  CA  HIS A 230      32.140  30.416  39.816  1.00  0.00           C
ATOM   3397  HA  HIS A 230      32.108  31.467  39.546  1.00  0.00           H
ATOM   3398  CB  HIS A 230      31.150  29.683  38.948  1.00  0.00           C
ATOM   3399  HB1 HIS A 230      31.321  29.866  37.886  1.00  0.00           H
ATOM   3400  HB2 HIS A 230      30.157  30.076  39.145  1.00  0.00           H
ATOM   3401  CG  HIS A 230      31.153  28.168  39.308  1.00  0.00           C
ATOM   3402  ND1 HIS A 230      30.147  27.452  39.949  1.00  0.00           N
ATOM   3403  HD1 HIS A 230      29.408  27.879  40.489  1.00  0.00           H
ATOM   3404  CE1 HIS A 230      30.423  26.125  39.864  1.00  0.00           C
ATOM   3405  HE1 HIS A 230      29.851  25.375  40.376  1.00  0.00           H
ATOM   3406  NE2 HIS A 230      31.497  25.919  39.184  1.00  0.00           N
ATOM   3407  CD2 HIS A 230      32.029  27.196  38.830  1.00  0.00           C
ATOM   3408  HD2 HIS A 230      32.968  27.360  38.327  1.00  0.00           H
ATOM   3409  C   HIS A 230      31.926  30.161  41.330  1.00  0.00           C
ATOM   3410  O   HIS A 230      32.697  29.511  42.019  1.00  0.00           O
ATOM   3411  N   ARG A 231      30.727  30.493  41.760  1.00  0.00           N
ATOM   3412  H   ARG A 231      30.140  31.087  41.187  1.00  0.00           H
ATOM   3413  CA  ARG A 231      30.177  30.134  43.089  1.00  0.00           C
ATOM   3414  HA  ARG A 231      31.017  30.026  43.775  1.00  0.00           H
ATOM   3415  CB  ARG A 231      29.248  31.281  43.642  1.00  0.00           C
ATOM   3416  HB1 ARG A 231      28.936  30.874  44.605  1.00  0.00           H
ATOM   3417  HB2 ARG A 231      28.410  31.176  42.950  1.00  0.00           H
ATOM   3418  CG  ARG A 231      29.564  32.784  43.688  1.00  0.00           C
ATOM   3419  HG1 ARG A 231      28.791  33.338  44.225  1.00  0.00           H
ATOM   3420  HG2 ARG A 231      29.718  33.093  42.656  1.00  0.00           H
ATOM   3421  CD  ARG A 231      30.977  32.934  44.262  1.00  0.00           C
ATOM   3422  HD1 ARG A 231      31.138  34.010  44.165  1.00  0.00           H
ATOM   3423  HD2 ARG A 231      31.784  32.512  43.649  1.00  0.00           H
ATOM   3424  NE  ARG A 231      31.109  32.588  45.680  1.00  0.00           N
ATOM   3425  HE  ARG A 231      30.551  31.839  46.069  1.00  0.00           H
ATOM   3426  CZ  ARG A 231      31.904  33.110  46.580  1.00  0.00           C
ATOM   3427  NH1 ARG A 231      32.806  33.969  46.331  1.00  0.00           N
ATOM   3428 1HH1 ARG A 231      32.931  34.422  45.445  1.00  0.00           H
ATOM   3429 2HH1 ARG A 231      33.436  34.228  47.074  1.00  0.00           H
ATOM   3430  NH2 ARG A 231      31.870  32.667  47.805  1.00  0.00           N
ATOM   3431 1HH2 ARG A 231      31.274  31.937  48.179  1.00  0.00           H
ATOM   3432 2HH2 ARG A 231      32.526  33.066  48.465  1.00  0.00           H
ATOM   3433  C   ARG A 231      29.515  28.696  43.054  1.00  0.00           C
ATOM   3434  O   ARG A 231      28.784  28.359  42.121  1.00  0.00           O
ATOM   3435  N   GLY A 232      29.793  27.820  44.003  1.00  0.00           N
ATOM   3436  H   GLY A 232      30.373  28.223  44.727  1.00  0.00           H
ATOM   3437  CA  GLY A 232      29.418  26.390  44.042  1.00  0.00           C
ATOM   3438  HA1 GLY A 232      30.052  25.790  44.701  1.00  0.00           H
ATOM   3439  HA2 GLY A 232      29.340  25.955  43.046  1.00  0.00           H
ATOM   3440  C   GLY A 232      27.962  26.132  44.524  1.00  0.00           C
ATOM   3441  O   GLY A 232      27.117  27.022  44.657  1.00  0.00           O
ATOM   3442  N   GLY A 233      27.612  24.872  44.799  1.00  0.00           N
ATOM   3443  H   GLY A 233      28.327  24.157  44.762  1.00  0.00           H
ATOM   3444  CA  GLY A 233      26.180  24.422  45.019  1.00  0.00           C
ATOM   3445  HA1 GLY A 233      26.117  23.415  44.599  1.00  0.00           H
ATOM   3446  HA2 GLY A 233      25.646  25.156  44.400  1.00  0.00           H
ATOM   3447  C   GLY A 233      25.778  24.492  46.462  1.00  0.00           C
ATOM   3448  O   GLY A 233      24.596  24.796  46.745  1.00  0.00           O
ATOM   3449  N   GLY A 234      26.631  24.176  47.417  1.00  0.00           N
ATOM   3450  H   GLY A 234      27.588  23.945  47.192  1.00  0.00           H
ATOM   3451  CA  GLY A 234      26.383  24.443  48.847  1.00  0.00           C
ATOM   3452  HA1 GLY A 234      27.086  23.945  49.505  1.00  0.00           H
ATOM   3453  HA2 GLY A 234      25.437  24.060  49.224  1.00  0.00           H
ATOM   3454  C   GLY A 234      26.365  25.871  49.254  1.00  0.00           C
ATOM   3455  O   GLY A 234      25.859  26.205  50.325  1.00  0.00           O
ATOM   3456  N   ASP A 235      26.949  26.730  48.462  1.00  0.00           N
ATOM   3457  H   ASP A 235      27.236  26.333  47.582  1.00  0.00           H
ATOM   3458  CA  ASP A 235      26.932  28.189  48.445  1.00  0.00           C
ATOM   3459  HA  ASP A 235      26.824  28.510  49.480  1.00  0.00           H
ATOM   3460  CB  ASP A 235      28.278  28.731  47.783  1.00  0.00           C
ATOM   3461  HB1 ASP A 235      28.202  28.485  46.721  1.00  0.00           H
ATOM   3462  HB2 ASP A 235      29.116  28.109  48.118  1.00  0.00           H
ATOM   3463  CG  ASP A 235      28.661  30.181  48.000  1.00  0.00           C
ATOM   3464  OD1 ASP A 235      28.283  30.731  49.015  1.00  0.00           O
ATOM   3465  OD2 ASP A 235      29.431  30.719  47.194  1.00  0.00           O
ATOM   3466  C   ASP A 235      25.756  28.882  47.756  1.00  0.00           C
ATOM   3467  O   ASP A 235      24.949  29.560  48.408  1.00  0.00           O
ATOM   3468  N   LEU A 236      25.595  28.670  46.425  1.00  0.00           N
ATOM   3469  H   LEU A 236      26.232  27.966  46.084  1.00  0.00           H
ATOM   3470  CA  LEU A 236      24.491  29.275  45.604  1.00  0.00           C
ATOM   3471  HA  LEU A 236      23.669  29.501  46.290  1.00  0.00           H
ATOM   3472  CB  LEU A 236      24.969  30.590  44.938  1.00  0.00           C
ATOM   3473  HB1 LEU A 236      24.166  30.893  44.274  1.00  0.00           H
ATOM   3474  HB2 LEU A 236      25.869  30.327  44.376  1.00  0.00           H
ATOM   3475  CG  LEU A 236      25.211  31.768  45.852  1.00  0.00           C
ATOM   3476  HG  LEU A 236      26.143  31.521  46.351  1.00  0.00           H
ATOM   3477  CD1 LEU A 236      25.545  33.071  45.186  1.00  0.00           C
ATOM   3478 1HD1 LEU A 236      26.454  32.906  44.607  1.00  0.00           H
ATOM   3479 2HD1 LEU A 236      24.783  33.280  44.434  1.00  0.00           H
ATOM   3480 3HD1 LEU A 236      25.606  33.913  45.877  1.00  0.00           H
ATOM   3481  CD2 LEU A 236      24.076  32.222  46.862  1.00  0.00           C
ATOM   3482 1HD2 LEU A 236      23.526  31.476  47.419  1.00  0.00           H
ATOM   3483 2HD2 LEU A 236      24.441  32.980  47.539  1.00  0.00           H
ATOM   3484 3HD2 LEU A 236      23.305  32.710  46.254  1.00  0.00           H
ATOM   3485  C   LEU A 236      24.003  28.322  44.436  1.00  0.00           C
ATOM   3486  O   LEU A 236      24.565  28.264  43.284  1.00  0.00           O
ATOM   3487  N   PRO A 237      22.908  27.567  44.714  1.00  0.00           N
ATOM   3488  CD  PRO A 237      22.099  27.600  45.877  1.00  0.00           C
ATOM   3489  HD1 PRO A 237      21.777  28.598  46.172  1.00  0.00           H
ATOM   3490  HD2 PRO A 237      22.806  27.089  46.530  1.00  0.00           H
ATOM   3491  CG  PRO A 237      20.880  26.773  45.620  1.00  0.00           C
ATOM   3492  HG1 PRO A 237      20.115  27.401  45.155  1.00  0.00           H
ATOM   3493  HG2 PRO A 237      20.424  26.342  46.516  1.00  0.00           H
ATOM   3494  CB  PRO A 237      21.394  25.736  44.588  1.00  0.00           C
ATOM   3495  HB1 PRO A 237      20.584  25.399  43.933  1.00  0.00           H
ATOM   3496  HB2 PRO A 237      21.870  24.912  45.114  1.00  0.00           H
ATOM   3497  CA  PRO A 237      22.476  26.518  43.775  1.00  0.00           C
ATOM   3498  HA  PRO A 237      23.301  25.881  43.447  1.00  0.00           H
ATOM   3499  C   PRO A 237      21.902  26.972  42.420  1.00  0.00           C
ATOM   3500  O   PRO A 237      22.029  26.329  41.367  1.00  0.00           O
ATOM   3501  N   ASN A 238      21.267  28.089  42.345  1.00  0.00           N
ATOM   3502  H   ASN A 238      21.073  28.626  43.188  1.00  0.00           H
ATOM   3503  CA  ASN A 238      20.632  28.592  41.130  1.00  0.00           C
ATOM   3504  HA  ASN A 238      20.301  27.747  40.513  1.00  0.00           H
ATOM   3505  CB  ASN A 238      19.424  29.467  41.576  1.00  0.00           C
ATOM   3506  HB1 ASN A 238      18.916  29.790  40.667  1.00  0.00           H
ATOM   3507  HB2 ASN A 238      19.788  30.339  42.117  1.00  0.00           H
ATOM   3508  CG  ASN A 238      18.371  28.823  42.462  1.00  0.00           C
ATOM   3509  OD1 ASN A 238      17.633  27.910  41.988  1.00  0.00           O
ATOM   3510  ND2 ASN A 238      18.280  29.061  43.664  1.00  0.00           N
ATOM   3511 1HD2 ASN A 238      18.800  29.826  44.065  1.00  0.00           H
ATOM   3512 2HD2 ASN A 238      17.548  28.608  44.189  1.00  0.00           H
ATOM   3513  C   ASN A 238      21.549  29.373  40.220  1.00  0.00           C
ATOM   3514  O   ASN A 238      21.330  29.366  38.964  1.00  0.00           O
ATOM   3515  N   SER A 239      22.543  30.056  40.742  1.00  0.00           N
ATOM   3516  H   SER A 239      22.596  30.118  41.751  1.00  0.00           H
ATOM   3517  CA  SER A 239      23.546  30.685  39.964  1.00  0.00           C
ATOM   3518  HA  SER A 239      23.080  31.156  39.097  1.00  0.00           H
ATOM   3519  CB  SER A 239      24.238  31.725  40.853  1.00  0.00           C
ATOM   3520  HB1 SER A 239      25.288  31.819  40.574  1.00  0.00           H
ATOM   3521  HB2 SER A 239      24.265  31.468  41.914  1.00  0.00           H
ATOM   3522  OG  SER A 239      23.588  32.886  40.685  1.00  0.00           O
ATOM   3523  HG  SER A 239      22.867  32.815  41.316  1.00  0.00           H
ATOM   3524  C   SER A 239      24.563  29.674  39.456  1.00  0.00           C
ATOM   3525  O   SER A 239      25.287  29.935  38.500  1.00  0.00           O
ATOM   3526  N   GLN A 240      24.700  28.474  40.093  1.00  0.00           N
ATOM   3527  H   GLN A 240      24.275  28.283  40.991  1.00  0.00           H
ATOM   3528  CA  GLN A 240      25.439  27.421  39.408  1.00  0.00           C
ATOM   3529  HA  GLN A 240      26.272  27.843  38.840  1.00  0.00           H
ATOM   3530  CB  GLN A 240      26.089  26.482  40.454  1.00  0.00           C
ATOM   3531  HB1 GLN A 240      25.290  26.225  41.146  1.00  0.00           H
ATOM   3532  HB2 GLN A 240      26.787  27.074  41.032  1.00  0.00           H
ATOM   3533  CG  GLN A 240      26.696  25.171  39.957  1.00  0.00           C
ATOM   3534  HG1 GLN A 240      27.629  25.298  39.405  1.00  0.00           H
ATOM   3535  HG2 GLN A 240      25.968  24.618  39.362  1.00  0.00           H
ATOM   3536  CD  GLN A 240      26.962  24.294  41.161  1.00  0.00           C
ATOM   3537  OE1 GLN A 240      28.022  24.364  41.815  1.00  0.00           O
ATOM   3538  NE2 GLN A 240      26.036  23.422  41.461  1.00  0.00           N
ATOM   3539 1HE2 GLN A 240      25.216  23.327  40.869  1.00  0.00           H
ATOM   3540 2HE2 GLN A 240      26.286  22.652  42.052  1.00  0.00           H
ATOM   3541  C   GLN A 240      24.586  26.707  38.298  1.00  0.00           C
ATOM   3542  O   GLN A 240      25.154  26.106  37.387  1.00  0.00           O
ATOM   3543  N   GLU A 241      23.257  26.646  38.338  1.00  0.00           N
ATOM   3544  H   GLU A 241      22.779  27.127  39.089  1.00  0.00           H
ATOM   3545  CA  GLU A 241      22.417  26.008  37.302  1.00  0.00           C
ATOM   3546  HA  GLU A 241      22.787  24.999  37.142  1.00  0.00           H
ATOM   3547  CB  GLU A 241      20.979  25.891  37.766  1.00  0.00           C
ATOM   3548  HB1 GLU A 241      20.488  26.831  37.499  1.00  0.00           H
ATOM   3549  HB2 GLU A 241      20.893  25.697  38.841  1.00  0.00           H
ATOM   3550  CG  GLU A 241      20.061  24.928  37.076  1.00  0.00           C
ATOM   3551  HG1 GLU A 241      20.477  23.927  37.209  1.00  0.00           H
ATOM   3552  HG2 GLU A 241      19.919  25.220  36.038  1.00  0.00           H
ATOM   3553  CD  GLU A 241      18.632  24.867  37.715  1.00  0.00           C
ATOM   3554  OE1 GLU A 241      17.685  24.545  37.019  1.00  0.00           O
ATOM   3555  OE2 GLU A 241      18.503  24.981  38.953  1.00  0.00           O
ATOM   3556  C   GLU A 241      22.509  26.691  35.951  1.00  0.00           C
ATOM   3557  O   GLU A 241      22.415  26.100  34.860  1.00  0.00           O
ATOM   3558  N   ALA A 242      22.645  28.010  36.016  1.00  0.00           N
ATOM   3559  H   ALA A 242      22.358  28.407  36.896  1.00  0.00           H
ATOM   3560  CA  ALA A 242      22.706  28.911  34.844  1.00  0.00           C
ATOM   3561  HA  ALA A 242      21.826  28.769  34.226  1.00  0.00           H
ATOM   3562  CB  ALA A 242      22.693  30.293  35.435  1.00  0.00           C
ATOM   3563  HB1 ALA A 242      23.471  30.378  36.186  1.00  0.00           H
ATOM   3564  HB2 ALA A 242      22.949  31.034  34.680  1.00  0.00           H
ATOM   3565  HB3 ALA A 242      21.690  30.511  35.806  1.00  0.00           H
ATOM   3566  C   ALA A 242      23.979  28.554  34.060  1.00  0.00           C
ATOM   3567  O   ALA A 242      23.959  28.576  32.826  1.00  0.00           O
ATOM   3568  N   LEU A 243      25.047  28.088  34.719  1.00  0.00           N
ATOM   3569  H   LEU A 243      24.991  27.953  35.718  1.00  0.00           H
ATOM   3570  CA  LEU A 243      26.304  27.632  34.080  1.00  0.00           C
ATOM   3571  HA  LEU A 243      26.387  28.198  33.144  1.00  0.00           H
ATOM   3572  CB  LEU A 243      27.447  28.037  35.001  1.00  0.00           C
ATOM   3573  HB1 LEU A 243      28.361  27.788  34.454  1.00  0.00           H
ATOM   3574  HB2 LEU A 243      27.404  27.556  35.976  1.00  0.00           H
ATOM   3575  CG  LEU A 243      27.516  29.579  35.319  1.00  0.00           C
ATOM   3576  HG  LEU A 243      26.574  29.965  35.733  1.00  0.00           H
ATOM   3577  CD1 LEU A 243      28.463  29.953  36.374  1.00  0.00           C
ATOM   3578 1HD1 LEU A 243      29.506  29.814  36.090  1.00  0.00           H
ATOM   3579 2HD1 LEU A 243      28.350  31.002  36.665  1.00  0.00           H
ATOM   3580 3HD1 LEU A 243      28.272  29.358  37.264  1.00  0.00           H
ATOM   3581  CD2 LEU A 243      27.803  30.415  34.086  1.00  0.00           C
ATOM   3582 1HD2 LEU A 243      27.000  30.360  33.359  1.00  0.00           H
ATOM   3583 2HD2 LEU A 243      28.025  31.446  34.380  1.00  0.00           H
ATOM   3584 3HD2 LEU A 243      28.663  29.991  33.572  1.00  0.00           H
ATOM   3585  C   LEU A 243      26.376  26.126  33.670  1.00  0.00           C
ATOM   3586  O   LEU A 243      27.310  25.723  32.974  1.00  0.00           O
ATOM   3587  N   GLN A 244      25.303  25.326  33.845  1.00  0.00           N
ATOM   3588  H   GLN A 244      24.480  25.752  34.236  1.00  0.00           H
ATOM   3589  CA  GLN A 244      25.241  23.872  33.701  1.00  0.00           C
ATOM   3590  HA  GLN A 244      26.150  23.515  34.180  1.00  0.00           H
ATOM   3591  CB  GLN A 244      23.998  23.309  34.317  1.00  0.00           C
ATOM   3592  HB1 GLN A 244      23.117  23.594  33.748  1.00  0.00           H
ATOM   3593  HB2 GLN A 244      24.046  23.783  35.297  1.00  0.00           H
ATOM   3594  CG  GLN A 244      24.065  21.812  34.516  1.00  0.00           C
ATOM   3595  HG1 GLN A 244      25.048  21.563  34.889  1.00  0.00           H
ATOM   3596  HG2 GLN A 244      24.075  21.334  33.533  1.00  0.00           H
ATOM   3597  CD  GLN A 244      22.905  21.255  35.327  1.00  0.00           C
ATOM   3598  OE1 GLN A 244      21.909  21.873  35.667  1.00  0.00           O
ATOM   3599  NE2 GLN A 244      23.067  20.060  35.727  1.00  0.00           N
ATOM   3600 1HE2 GLN A 244      23.915  19.540  35.536  1.00  0.00           H
ATOM   3601 2HE2 GLN A 244      22.476  19.553  36.367  1.00  0.00           H
ATOM   3602  C   GLN A 244      25.331  23.489  32.277  1.00  0.00           C
ATOM   3603  O   GLN A 244      25.956  22.471  32.005  1.00  0.00           O
ATOM   3604  N   LYS A 245      24.686  24.273  31.371  1.00  0.00           N
ATOM   3605  H   LYS A 245      24.169  25.067  31.719  1.00  0.00           H
ATOM   3606  CA  LYS A 245      24.782  24.004  29.910  1.00  0.00           C
ATOM   3607  HA  LYS A 245      24.687  22.927  29.757  1.00  0.00           H
ATOM   3608  CB  LYS A 245      23.620  24.511  29.070  1.00  0.00           C
ATOM   3609  HB1 LYS A 245      22.708  24.090  29.501  1.00  0.00           H
ATOM   3610  HB2 LYS A 245      23.733  24.285  28.004  1.00  0.00           H
ATOM   3611  CG  LYS A 245      23.508  26.054  29.069  1.00  0.00           C
ATOM   3612  HG1 LYS A 245      24.460  26.474  28.741  1.00  0.00           H
ATOM   3613  HG2 LYS A 245      23.294  26.397  30.088  1.00  0.00           H
ATOM   3614  CD  LYS A 245      22.354  26.619  28.247  1.00  0.00           C
ATOM   3615  HD1 LYS A 245      22.192  26.049  27.338  1.00  0.00           H
ATOM   3616  HD2 LYS A 245      22.664  27.639  28.036  1.00  0.00           H
ATOM   3617  CE  LYS A 245      20.958  26.570  28.863  1.00  0.00           C
ATOM   3618  HE1 LYS A 245      20.747  25.626  29.359  1.00  0.00           H
ATOM   3619  HE2 LYS A 245      20.361  26.844  27.984  1.00  0.00           H
ATOM   3620  NZ  LYS A 245      20.731  27.619  29.850  1.00  0.00           N
ATOM   3621  HZ1 LYS A 245      21.133  28.489  29.550  1.00  0.00           H
ATOM   3622  HZ2 LYS A 245      19.734  27.732  29.931  1.00  0.00           H
ATOM   3623  HZ3 LYS A 245      21.124  27.384  30.750  1.00  0.00           H
ATOM   3624  C   LYS A 245      26.131  24.343  29.238  1.00  0.00           C
ATOM   3625  O   LYS A 245      26.254  24.098  28.019  1.00  0.00           O
ATOM   3626  N   LEU A 246      27.132  24.837  29.925  1.00  0.00           N
ATOM   3627  H   LEU A 246      26.968  25.015  30.898  1.00  0.00           H
ATOM   3628  CA  LEU A 246      28.528  24.920  29.510  1.00  0.00           C
ATOM   3629  HA  LEU A 246      28.477  25.226  28.466  1.00  0.00           H
ATOM   3630  CB  LEU A 246      29.216  26.108  30.237  1.00  0.00           C
ATOM   3631  HB1 LEU A 246      30.173  26.264  29.746  1.00  0.00           H
ATOM   3632  HB2 LEU A 246      29.421  25.825  31.282  1.00  0.00           H
ATOM   3633  CG  LEU A 246      28.518  27.491  30.260  1.00  0.00           C
ATOM   3634  HG  LEU A 246      27.599  27.395  30.845  1.00  0.00           H
ATOM   3635  CD1 LEU A 246      29.390  28.586  30.927  1.00  0.00           C
ATOM   3636 1HD1 LEU A 246      29.609  28.320  31.961  1.00  0.00           H
ATOM   3637 2HD1 LEU A 246      30.355  28.545  30.415  1.00  0.00           H
ATOM   3638 3HD1 LEU A 246      28.955  29.580  30.834  1.00  0.00           H
ATOM   3639  CD2 LEU A 246      28.193  27.907  28.859  1.00  0.00           C
ATOM   3640 1HD2 LEU A 246      29.134  28.173  28.379  1.00  0.00           H
ATOM   3641 2HD2 LEU A 246      27.605  27.115  28.397  1.00  0.00           H
ATOM   3642 3HD2 LEU A 246      27.522  28.772  28.913  1.00  0.00           H
ATOM   3643  C   LEU A 246      29.281  23.566  29.552  1.00  0.00           C
ATOM   3644  O   LEU A 246      30.147  23.387  30.383  1.00  0.00           O
ATOM   3645  N   SER A 247      28.917  22.552  28.671  1.00  0.00           N
ATOM   3646  H   SER A 247      28.226  22.749  27.960  1.00  0.00           H
ATOM   3647  CA  SER A 247      29.425  21.146  28.676  1.00  0.00           C
ATOM   3648  HA  SER A 247      29.134  20.593  29.582  1.00  0.00           H
ATOM   3649  CB  SER A 247      28.793  20.268  27.584  1.00  0.00           C
ATOM   3650  HB1 SER A 247      29.018  19.234  27.842  1.00  0.00           H
ATOM   3651  HB2 SER A 247      29.275  20.434  26.618  1.00  0.00           H
ATOM   3652  OG  SER A 247      27.378  20.442  27.521  1.00  0.00           O
ATOM   3653  HG  SER A 247      27.107  20.249  26.622  1.00  0.00           H
ATOM   3654  C   SER A 247      30.967  21.162  28.596  1.00  0.00           C
ATOM   3655  O   SER A 247      31.617  20.439  29.365  1.00  0.00           O
ATOM   3656  N   ASP A 248      31.529  21.906  27.644  1.00  0.00           N
ATOM   3657  H   ASP A 248      30.915  22.485  27.086  1.00  0.00           H
ATOM   3658  CA  ASP A 248      32.929  21.795  27.217  1.00  0.00           C
ATOM   3659  HA  ASP A 248      33.220  20.851  27.666  1.00  0.00           H
ATOM   3660  CB  ASP A 248      33.008  21.523  25.678  1.00  0.00           C
ATOM   3661  HB1 ASP A 248      34.043  21.655  25.353  1.00  0.00           H
ATOM   3662  HB2 ASP A 248      32.410  22.242  25.102  1.00  0.00           H
ATOM   3663  CG  ASP A 248      32.520  20.108  25.323  1.00  0.00           C
ATOM   3664  OD1 ASP A 248      32.978  19.112  25.900  1.00  0.00           O
ATOM   3665  OD2 ASP A 248      31.741  19.974  24.423  1.00  0.00           O
ATOM   3666  C   ASP A 248      33.738  22.884  27.853  1.00  0.00           C
ATOM   3667  O   ASP A 248      34.701  23.317  27.244  1.00  0.00           O
ATOM   3668  N   VAL A 249      33.350  23.197  29.076  1.00  0.00           N
ATOM   3669  H   VAL A 249      32.682  22.566  29.484  1.00  0.00           H
ATOM   3670  CA  VAL A 249      34.038  24.150  29.923  1.00  0.00           C
ATOM   3671  HA  VAL A 249      35.079  24.319  29.647  1.00  0.00           H
ATOM   3672  CB  VAL A 249      33.271  25.517  30.046  1.00  0.00           C
ATOM   3673  HB  VAL A 249      32.305  25.260  30.485  1.00  0.00           H
ATOM   3674  CG1 VAL A 249      33.888  26.492  31.012  1.00  0.00           C
ATOM   3675 1HG1 VAL A 249      33.649  26.194  32.032  1.00  0.00           H
ATOM   3676 2HG1 VAL A 249      34.973  26.589  30.914  1.00  0.00           H
ATOM   3677 3HG1 VAL A 249      33.462  27.478  30.832  1.00  0.00           H
ATOM   3678  CG2 VAL A 249      33.145  26.151  28.670  1.00  0.00           C
ATOM   3679 1HG2 VAL A 249      34.079  26.361  28.147  1.00  0.00           H
ATOM   3680 2HG2 VAL A 249      32.678  25.416  28.015  1.00  0.00           H
ATOM   3681 3HG2 VAL A 249      32.447  26.989  28.602  1.00  0.00           H
ATOM   3682  C   VAL A 249      34.177  23.507  31.272  1.00  0.00           C
ATOM   3683  O   VAL A 249      33.219  22.926  31.784  1.00  0.00           O
ATOM   3684  N   THR A 250      35.319  23.444  31.922  1.00  0.00           N
ATOM   3685  H   THR A 250      36.089  23.980  31.530  1.00  0.00           H
ATOM   3686  CA  THR A 250      35.606  22.807  33.217  1.00  0.00           C
ATOM   3687  HA  THR A 250      35.046  21.876  33.303  1.00  0.00           H
ATOM   3688  CB  THR A 250      37.090  22.414  33.298  1.00  0.00           C
ATOM   3689  HB  THR A 250      37.714  23.312  33.317  1.00  0.00           H
ATOM   3690  CG2 THR A 250      37.361  21.451  34.464  1.00  0.00           C
ATOM   3691 1HG2 THR A 250      36.658  20.611  34.479  1.00  0.00           H
ATOM   3692 2HG2 THR A 250      38.413  21.215  34.597  1.00  0.00           H
ATOM   3693 3HG2 THR A 250      37.109  21.995  35.381  1.00  0.00           H
ATOM   3694  OG1 THR A 250      37.543  21.737  32.132  1.00  0.00           O
ATOM   3695  HG1 THR A 250      38.490  21.845  32.041  1.00  0.00           H
ATOM   3696  C   THR A 250      35.276  23.698  34.383  1.00  0.00           C
ATOM   3697  O   THR A 250      35.853  24.739  34.539  1.00  0.00           O
ATOM   3698  N   LEU A 251      34.196  23.371  35.073  1.00  0.00           N
ATOM   3699  H   LEU A 251      33.647  22.532  34.955  1.00  0.00           H
ATOM   3700  CA  LEU A 251      33.605  24.276  36.040  1.00  0.00           C
ATOM   3701  HA  LEU A 251      33.648  25.320  35.729  1.00  0.00           H
ATOM   3702  CB  LEU A 251      32.050  24.006  36.014  1.00  0.00           C
ATOM   3703  HB1 LEU A 251      31.596  24.766  36.656  1.00  0.00           H
ATOM   3704  HB2 LEU A 251      31.817  23.064  36.510  1.00  0.00           H
ATOM   3705  CG  LEU A 251      31.339  24.063  34.610  1.00  0.00           C
ATOM   3706  HG  LEU A 251      31.754  23.324  33.929  1.00  0.00           H
ATOM   3707  CD1 LEU A 251      29.881  23.774  34.736  1.00  0.00           C
ATOM   3708 1HD1 LEU A 251      29.377  24.093  33.818  1.00  0.00           H
ATOM   3709 2HD1 LEU A 251      29.575  22.790  35.090  1.00  0.00           H
ATOM   3710 3HD1 LEU A 251      29.368  24.363  35.490  1.00  0.00           H
ATOM   3711  CD2 LEU A 251      31.466  25.421  33.854  1.00  0.00           C
ATOM   3712 1HD2 LEU A 251      32.534  25.532  33.695  1.00  0.00           H
ATOM   3713 2HD2 LEU A 251      30.951  25.370  32.897  1.00  0.00           H
ATOM   3714 3HD2 LEU A 251      31.136  26.230  34.506  1.00  0.00           H
ATOM   3715  C   LEU A 251      34.263  24.061  37.401  1.00  0.00           C
ATOM   3716  O   LEU A 251      34.289  22.929  37.909  1.00  0.00           O
ATOM   3717  N   VAL A 252      34.889  25.156  37.929  1.00  0.00           N
ATOM   3718  H   VAL A 252      34.783  26.040  37.456  1.00  0.00           H
ATOM   3719  CA  VAL A 252      35.576  25.142  39.235  1.00  0.00           C
ATOM   3720  HA  VAL A 252      35.492  24.097  39.537  1.00  0.00           H
ATOM   3721  CB  VAL A 252      37.096  25.482  39.017  1.00  0.00           C
ATOM   3722  HB  VAL A 252      37.131  26.518  38.681  1.00  0.00           H
ATOM   3723  CG1 VAL A 252      37.845  25.372  40.330  1.00  0.00           C
ATOM   3724 1HG1 VAL A 252      38.907  25.258  40.094  1.00  0.00           H
ATOM   3725 2HG1 VAL A 252      37.693  26.232  40.974  1.00  0.00           H
ATOM   3726 3HG1 VAL A 252      37.571  24.512  40.940  1.00  0.00           H
ATOM   3727  CG2 VAL A 252      37.880  24.634  37.964  1.00  0.00           C
ATOM   3728 1HG2 VAL A 252      37.590  25.015  36.983  1.00  0.00           H
ATOM   3729 2HG2 VAL A 252      38.957  24.779  38.011  1.00  0.00           H
ATOM   3730 3HG2 VAL A 252      37.671  23.566  38.044  1.00  0.00           H
ATOM   3731  C   VAL A 252      34.888  26.086  40.209  1.00  0.00           C
ATOM   3732  O   VAL A 252      35.109  27.307  40.117  1.00  0.00           O
ATOM   3733  N   PRO A 253      34.107  25.615  41.187  1.00  0.00           N
ATOM   3734  CD  PRO A 253      33.956  24.234  41.514  1.00  0.00           C
ATOM   3735  HD1 PRO A 253      34.969  23.849  41.667  1.00  0.00           H
ATOM   3736  HD2 PRO A 253      33.481  23.760  40.656  1.00  0.00           H
ATOM   3737  CG  PRO A 253      33.239  24.181  42.849  1.00  0.00           C
ATOM   3738  HG1 PRO A 253      33.958  24.186  43.668  1.00  0.00           H
ATOM   3739  HG2 PRO A 253      32.451  23.428  42.860  1.00  0.00           H
ATOM   3740  CB  PRO A 253      32.510  25.578  42.910  1.00  0.00           C
ATOM   3741  HB1 PRO A 253      32.289  25.879  43.929  1.00  0.00           H
ATOM   3742  HB2 PRO A 253      31.606  25.485  42.309  1.00  0.00           H
ATOM   3743  CA  PRO A 253      33.550  26.506  42.247  1.00  0.00           C
ATOM   3744  HA  PRO A 253      33.005  27.325  41.794  1.00  0.00           H
ATOM   3745  C   PRO A 253      34.593  27.004  43.214  1.00  0.00           C
ATOM   3746  O   PRO A 253      35.518  26.328  43.590  1.00  0.00           O
ATOM   3747  N   VAL A 254      34.445  28.182  43.736  1.00  0.00           N
ATOM   3748  H   VAL A 254      33.793  28.835  43.333  1.00  0.00           H
ATOM   3749  CA  VAL A 254      35.342  28.960  44.694  1.00  0.00           C
ATOM   3750  HA  VAL A 254      36.031  28.239  45.152  1.00  0.00           H
ATOM   3751  CB  VAL A 254      36.250  30.007  43.956  1.00  0.00           C
ATOM   3752  HB  VAL A 254      36.674  30.705  44.685  1.00  0.00           H
ATOM   3753  CG1 VAL A 254      37.484  29.435  43.181  1.00  0.00           C
ATOM   3754 1HG1 VAL A 254      37.257  28.968  42.225  1.00  0.00           H
ATOM   3755 2HG1 VAL A 254      38.152  30.275  43.030  1.00  0.00           H
ATOM   3756 3HG1 VAL A 254      37.978  28.697  43.816  1.00  0.00           H
ATOM   3757  CG2 VAL A 254      35.554  30.919  42.919  1.00  0.00           C
ATOM   3758 1HG2 VAL A 254      34.999  30.384  42.148  1.00  0.00           H
ATOM   3759 2HG2 VAL A 254      34.731  31.439  43.406  1.00  0.00           H
ATOM   3760 3HG2 VAL A 254      36.277  31.576  42.436  1.00  0.00           H
ATOM   3761  C   VAL A 254      34.661  29.648  45.822  1.00  0.00           C
ATOM   3762  O   VAL A 254      33.550  30.104  45.580  1.00  0.00           O
ATOM   3763  N   SER A 255      35.312  29.777  47.010  1.00  0.00           N
ATOM   3764  H   SER A 255      36.200  29.307  47.141  1.00  0.00           H
ATOM   3765  CA  SER A 255      34.845  30.540  48.211  1.00  0.00           C
ATOM   3766  HA  SER A 255      34.568  31.505  47.796  1.00  0.00           H
ATOM   3767  CB  SER A 255      33.582  29.937  48.831  1.00  0.00           C
ATOM   3768  HB1 SER A 255      32.937  29.810  47.975  1.00  0.00           H
ATOM   3769  HB2 SER A 255      33.142  30.636  49.548  1.00  0.00           H
ATOM   3770  OG  SER A 255      33.816  28.711  49.504  1.00  0.00           O
ATOM   3771  HG  SER A 255      34.212  28.951  50.344  1.00  0.00           H
ATOM   3772  C   SER A 255      35.934  30.622  49.265  1.00  0.00           C
ATOM   3773  O   SER A 255      36.596  29.621  49.537  1.00  0.00           O
ATOM   3774  N   CYS A 256      35.958  31.779  49.849  1.00  0.00           N
ATOM   3775  H   CYS A 256      35.387  32.526  49.489  1.00  0.00           H
ATOM   3776  CA  CYS A 256      36.818  32.126  50.998  1.00  0.00           C
ATOM   3777  HA  CYS A 256      37.161  31.239  51.536  1.00  0.00           H
ATOM   3778  CB  CYS A 256      38.033  32.925  50.554  1.00  0.00           C
ATOM   3779  HB1 CYS A 256      38.455  33.345  51.463  1.00  0.00           H
ATOM   3780  HB2 CYS A 256      37.822  33.763  49.889  1.00  0.00           H
ATOM   3781  SG  CYS A 256      39.144  31.646  49.883  1.00  0.00           S
ATOM   3782  HG  CYS A 256      40.283  32.166  50.348  1.00  0.00           H
ATOM   3783  C   CYS A 256      35.992  32.936  52.054  1.00  0.00           C
ATOM   3784  O   CYS A 256      36.022  34.182  52.007  1.00  0.00           O
ATOM   3785  N   SER A 257      35.152  32.249  52.877  1.00  0.00           N
ATOM   3786  H   SER A 257      35.013  31.276  52.677  1.00  0.00           H
ATOM   3787  CA  SER A 257      34.042  32.879  53.590  1.00  0.00           C
ATOM   3788  HA  SER A 257      33.526  33.520  52.883  1.00  0.00           H
ATOM   3789  CB  SER A 257      33.002  31.833  54.117  1.00  0.00           C
ATOM   3790  HB1 SER A 257      32.886  31.048  53.366  1.00  0.00           H
ATOM   3791  HB2 SER A 257      32.061  32.359  54.246  1.00  0.00           H
ATOM   3792  OG  SER A 257      33.609  31.200  55.187  1.00  0.00           O
ATOM   3793  HG  SER A 257      34.319  30.741  54.737  1.00  0.00           H
ATOM   3794  C   SER A 257      34.410  33.852  54.771  1.00  0.00           C
ATOM   3795  O   SER A 257      33.756  34.907  54.956  1.00  0.00           O
ATOM   3796  N   GLU A 258      35.465  33.590  55.505  1.00  0.00           N
ATOM   3797  H   GLU A 258      35.925  32.692  55.411  1.00  0.00           H
ATOM   3798  CA  GLU A 258      36.026  34.536  56.500  1.00  0.00           C
ATOM   3799  HA  GLU A 258      35.201  34.959  57.080  1.00  0.00           H
ATOM   3800  CB  GLU A 258      36.907  33.710  57.414  1.00  0.00           C
ATOM   3801  HB1 GLU A 258      37.378  34.429  58.088  1.00  0.00           H
ATOM   3802  HB2 GLU A 258      37.756  33.265  56.902  1.00  0.00           H
ATOM   3803  CG  GLU A 258      36.280  32.656  58.311  1.00  0.00           C
ATOM   3804  HG1 GLU A 258      37.060  32.369  59.018  1.00  0.00           H
ATOM   3805  HG2 GLU A 258      36.039  31.819  57.668  1.00  0.00           H
ATOM   3806  CD  GLU A 258      35.046  33.003  59.201  1.00  0.00           C
ATOM   3807  OE1 GLU A 258      35.200  33.712  60.211  1.00  0.00           O
ATOM   3808  OE2 GLU A 258      33.902  32.668  58.916  1.00  0.00           O
ATOM   3809  C   GLU A 258      36.633  35.752  55.842  1.00  0.00           C
ATOM   3810  O   GLU A 258      36.469  36.824  56.394  1.00  0.00           O
ATOM   3811  N   LEU A 259      37.259  35.720  54.619  1.00  0.00           N
ATOM   3812  H   LEU A 259      37.500  34.800  54.290  1.00  0.00           H
ATOM   3813  CA  LEU A 259      37.784  36.923  53.971  1.00  0.00           C
ATOM   3814  HA  LEU A 259      38.192  37.489  54.809  1.00  0.00           H
ATOM   3815  CB  LEU A 259      38.815  36.599  52.920  1.00  0.00           C
ATOM   3816  HB1 LEU A 259      39.033  37.513  52.368  1.00  0.00           H
ATOM   3817  HB2 LEU A 259      38.342  35.923  52.217  1.00  0.00           H
ATOM   3818  CG  LEU A 259      40.095  35.976  53.425  1.00  0.00           C
ATOM   3819  HG  LEU A 259      39.763  34.996  53.788  1.00  0.00           H
ATOM   3820  CD1 LEU A 259      41.120  35.708  52.352  1.00  0.00           C
ATOM   3821 1HD1 LEU A 259      40.768  34.951  51.646  1.00  0.00           H
ATOM   3822 2HD1 LEU A 259      41.239  36.504  51.613  1.00  0.00           H
ATOM   3823 3HD1 LEU A 259      42.123  35.418  52.667  1.00  0.00           H
ATOM   3824  CD2 LEU A 259      40.802  36.816  54.510  1.00  0.00           C
ATOM   3825 1HD2 LEU A 259      41.013  37.783  54.054  1.00  0.00           H
ATOM   3826 2HD2 LEU A 259      40.238  37.049  55.423  1.00  0.00           H
ATOM   3827 3HD2 LEU A 259      41.709  36.331  54.857  1.00  0.00           H
ATOM   3828  C   LEU A 259      36.583  37.643  53.259  1.00  0.00           C
ATOM   3829  O   LEU A 259      36.639  38.869  53.186  1.00  0.00           O
ATOM   3830  N   GLU A 260      35.636  36.910  52.626  1.00  0.00           N
ATOM   3831  H   GLU A 260      35.628  35.909  52.622  1.00  0.00           H
ATOM   3832  CA  GLU A 260      34.469  37.546  52.115  1.00  0.00           C
ATOM   3833  HA  GLU A 260      34.723  38.348  51.420  1.00  0.00           H
ATOM   3834  CB  GLU A 260      33.485  36.537  51.501  1.00  0.00           C
ATOM   3835  HB1 GLU A 260      32.561  36.956  51.110  1.00  0.00           H
ATOM   3836  HB2 GLU A 260      33.277  35.765  52.233  1.00  0.00           H
ATOM   3837  CG  GLU A 260      34.178  36.066  50.233  1.00  0.00           C
ATOM   3838  HG1 GLU A 260      35.264  35.942  50.296  1.00  0.00           H
ATOM   3839  HG2 GLU A 260      34.038  36.858  49.502  1.00  0.00           H
ATOM   3840  CD  GLU A 260      33.522  34.805  49.547  1.00  0.00           C
ATOM   3841  OE1 GLU A 260      34.178  34.106  48.705  1.00  0.00           O
ATOM   3842  OE2 GLU A 260      32.338  34.650  49.838  1.00  0.00           O
ATOM   3843  C   GLU A 260      33.655  38.334  53.174  1.00  0.00           C
ATOM   3844  O   GLU A 260      32.959  39.346  52.833  1.00  0.00           O
ATOM   3845  N   LYS A 261      33.680  37.901  54.437  1.00  0.00           N
ATOM   3846  H   LYS A 261      34.130  36.996  54.483  1.00  0.00           H
ATOM   3847  CA  LYS A 261      33.020  38.557  55.599  1.00  0.00           C
ATOM   3848  HA  LYS A 261      32.003  38.844  55.336  1.00  0.00           H
ATOM   3849  CB  LYS A 261      32.928  37.490  56.707  1.00  0.00           C
ATOM   3850  HB1 LYS A 261      33.935  37.177  56.950  1.00  0.00           H
ATOM   3851  HB2 LYS A 261      32.457  36.632  56.223  1.00  0.00           H
ATOM   3852  CG  LYS A 261      32.283  37.941  58.019  1.00  0.00           C
ATOM   3853  HG1 LYS A 261      31.323  38.402  57.784  1.00  0.00           H
ATOM   3854  HG2 LYS A 261      32.953  38.670  58.464  1.00  0.00           H
ATOM   3855  CD  LYS A 261      31.954  36.884  59.084  1.00  0.00           C
ATOM   3856  HD1 LYS A 261      31.032  36.412  58.738  1.00  0.00           H
ATOM   3857  HD2 LYS A 261      31.596  37.445  59.940  1.00  0.00           H
ATOM   3858  CE  LYS A 261      33.108  35.883  59.375  1.00  0.00           C
ATOM   3859  HE1 LYS A 261      33.962  36.420  59.781  1.00  0.00           H
ATOM   3860  HE2 LYS A 261      33.433  35.275  58.531  1.00  0.00           H
ATOM   3861  NZ  LYS A 261      32.507  35.077  60.422  1.00  0.00           N
ATOM   3862  HZ1 LYS A 261      33.165  34.337  60.624  1.00  0.00           H
ATOM   3863  HZ2 LYS A 261      32.335  35.603  61.269  1.00  0.00           H
ATOM   3864  HZ3 LYS A 261      31.619  34.670  60.153  1.00  0.00           H
ATOM   3865  C   LYS A 261      33.745  39.879  55.968  1.00  0.00           C
ATOM   3866  O   LYS A 261      33.087  40.801  56.328  1.00  0.00           O
ATOM   3867  N   ALA A 262      35.077  39.925  55.946  1.00  0.00           N
ATOM   3868  H   ALA A 262      35.595  39.083  55.744  1.00  0.00           H
ATOM   3869  CA  ALA A 262      35.817  41.220  55.942  1.00  0.00           C
ATOM   3870  HA  ALA A 262      35.537  41.814  56.815  1.00  0.00           H
ATOM   3871  CB  ALA A 262      37.284  40.866  56.073  1.00  0.00           C
ATOM   3872  HB1 ALA A 262      37.909  41.741  55.957  1.00  0.00           H
ATOM   3873  HB2 ALA A 262      37.358  40.366  57.043  1.00  0.00           H
ATOM   3874  HB3 ALA A 262      37.645  40.112  55.369  1.00  0.00           H
ATOM   3875  C   ALA A 262      35.492  42.074  54.658  1.00  0.00           C
ATOM   3876  O   ALA A 262      35.028  43.246  54.817  1.00  0.00           O
ATOM   3877  N   GLY A 263      35.887  41.575  53.481  1.00  0.00           N
ATOM   3878  H   GLY A 263      36.196  40.619  53.412  1.00  0.00           H
ATOM   3879  CA  GLY A 263      36.048  42.502  52.375  1.00  0.00           C
ATOM   3880  HA1 GLY A 263      37.019  42.944  52.604  1.00  0.00           H
ATOM   3881  HA2 GLY A 263      35.197  43.152  52.223  1.00  0.00           H
ATOM   3882  C   GLY A 263      36.311  41.910  50.985  1.00  0.00           C
ATOM   3883  O   GLY A 263      36.269  42.667  50.034  1.00  0.00           O
ATOM   3884  N   ALA A 264      36.457  40.579  50.869  1.00  0.00           N
ATOM   3885  H   ALA A 264      36.481  39.979  51.684  1.00  0.00           H
ATOM   3886  CA  ALA A 264      36.930  39.856  49.694  1.00  0.00           C
ATOM   3887  HA  ALA A 264      37.570  40.531  49.126  1.00  0.00           H
ATOM   3888  CB  ALA A 264      37.697  38.597  50.194  1.00  0.00           C
ATOM   3889  HB1 ALA A 264      38.303  38.240  49.360  1.00  0.00           H
ATOM   3890  HB2 ALA A 264      38.292  38.973  51.031  1.00  0.00           H
ATOM   3891  HB3 ALA A 264      37.031  37.823  50.583  1.00  0.00           H
ATOM   3892  C   ALA A 264      35.804  39.499  48.729  1.00  0.00           C
ATOM   3893  O   ALA A 264      36.015  38.692  47.837  1.00  0.00           O
ATOM   3894  N   GLY A 265      34.564  40.053  48.894  1.00  0.00           N
ATOM   3895  H   GLY A 265      34.516  40.849  49.520  1.00  0.00           H
ATOM   3896  CA  GLY A 265      33.446  39.766  48.014  1.00  0.00           C
ATOM   3897  HA1 GLY A 265      32.615  40.231  48.529  1.00  0.00           H
ATOM   3898  HA2 GLY A 265      33.393  38.678  48.029  1.00  0.00           H
ATOM   3899  C   GLY A 265      33.767  40.293  46.613  1.00  0.00           C
ATOM   3900  O   GLY A 265      34.402  41.366  46.457  1.00  0.00           O
ATOM   3901  N   LEU A 266      33.296  39.674  45.502  1.00  0.00           N
ATOM   3902  H   LEU A 266      33.424  40.179  44.646  1.00  0.00           H
ATOM   3903  CA  LEU A 266      32.728  38.309  45.418  1.00  0.00           C
ATOM   3904  HA  LEU A 266      32.112  38.066  46.283  1.00  0.00           H
ATOM   3905  CB  LEU A 266      31.722  38.323  44.219  1.00  0.00           C
ATOM   3906  HB1 LEU A 266      31.192  37.405  43.962  1.00  0.00           H
ATOM   3907  HB2 LEU A 266      32.281  38.592  43.327  1.00  0.00           H
ATOM   3908  CG  LEU A 266      30.578  39.357  44.453  1.00  0.00           C
ATOM   3909  HG  LEU A 266      31.077  40.325  44.440  1.00  0.00           H
ATOM   3910  CD1 LEU A 266      29.667  39.458  43.248  1.00  0.00           C
ATOM   3911 1HD1 LEU A 266      30.259  39.593  42.339  1.00  0.00           H
ATOM   3912 2HD1 LEU A 266      28.949  38.645  43.152  1.00  0.00           H
ATOM   3913 3HD1 LEU A 266      29.038  40.319  43.492  1.00  0.00           H
ATOM   3914  CD2 LEU A 266      29.658  39.244  45.668  1.00  0.00           C
ATOM   3915 1HD2 LEU A 266      30.164  39.478  46.604  1.00  0.00           H
ATOM   3916 2HD2 LEU A 266      28.793  39.914  45.703  1.00  0.00           H
ATOM   3917 3HD2 LEU A 266      29.282  38.227  45.715  1.00  0.00           H
ATOM   3918  C   LEU A 266      33.771  37.155  45.186  1.00  0.00           C
ATOM   3919  O   LEU A 266      33.994  36.524  46.198  1.00  0.00           O
ATOM   3920  N   SER A 267      34.579  37.110  44.145  1.00  0.00           N
ATOM   3921  H   SER A 267      34.379  37.808  43.441  1.00  0.00           H
ATOM   3922  CA  SER A 267      35.514  36.010  43.803  1.00  0.00           C
ATOM   3923  HA  SER A 267      35.670  35.459  44.727  1.00  0.00           H
ATOM   3924  CB  SER A 267      34.670  35.145  42.845  1.00  0.00           C
ATOM   3925  HB1 SER A 267      35.264  34.295  42.532  1.00  0.00           H
ATOM   3926  HB2 SER A 267      34.434  35.717  41.942  1.00  0.00           H
ATOM   3927  OG  SER A 267      33.519  34.659  43.553  1.00  0.00           O
ATOM   3928  HG  SER A 267      33.031  34.289  42.817  1.00  0.00           H
ATOM   3929  C   SER A 267      36.847  36.489  43.203  1.00  0.00           C
ATOM   3930  O   SER A 267      37.590  35.641  42.696  1.00  0.00           O
ATOM   3931  N   SER A 268      37.303  37.707  43.434  1.00  0.00           N
ATOM   3932  H   SER A 268      36.712  38.304  44.003  1.00  0.00           H
ATOM   3933  CA  SER A 268      38.573  38.178  42.828  1.00  0.00           C
ATOM   3934  HA  SER A 268      39.185  37.329  42.524  1.00  0.00           H
ATOM   3935  CB  SER A 268      38.297  39.044  41.623  1.00  0.00           C
ATOM   3936  HB1 SER A 268      37.975  38.407  40.808  1.00  0.00           H
ATOM   3937  HB2 SER A 268      39.206  39.599  41.379  1.00  0.00           H
ATOM   3938  OG  SER A 268      37.243  39.994  41.875  1.00  0.00           O
ATOM   3939  HG  SER A 268      36.418  39.521  41.767  1.00  0.00           H
ATOM   3940  C   SER A 268      39.493  39.024  43.679  1.00  0.00           C
ATOM   3941  O   SER A 268      40.643  39.194  43.294  1.00  0.00           O
ATOM   3942  N   LEU A 269      39.050  39.546  44.788  1.00  0.00           N
ATOM   3943  H   LEU A 269      38.086  39.495  45.085  1.00  0.00           H
ATOM   3944  CA  LEU A 269      39.990  40.193  45.707  1.00  0.00           C
ATOM   3945  HA  LEU A 269      40.585  40.944  45.172  1.00  0.00           H
ATOM   3946  CB  LEU A 269      39.106  40.924  46.738  1.00  0.00           C
ATOM   3947  HB1 LEU A 269      39.640  41.084  47.678  1.00  0.00           H
ATOM   3948  HB2 LEU A 269      38.265  40.293  47.020  1.00  0.00           H
ATOM   3949  CG  LEU A 269      38.649  42.358  46.183  1.00  0.00           C
ATOM   3950  HG  LEU A 269      38.126  42.237  45.235  1.00  0.00           H
ATOM   3951  CD1 LEU A 269      37.610  43.004  47.022  1.00  0.00           C
ATOM   3952 1HD1 LEU A 269      36.751  42.352  47.137  1.00  0.00           H
ATOM   3953 2HD1 LEU A 269      38.146  43.123  47.966  1.00  0.00           H
ATOM   3954 3HD1 LEU A 269      37.434  44.042  46.752  1.00  0.00           H
ATOM   3955  CD2 LEU A 269      39.812  43.353  46.104  1.00  0.00           C
ATOM   3956 1HD2 LEU A 269      40.260  43.510  47.083  1.00  0.00           H
ATOM   3957 2HD2 LEU A 269      40.522  42.873  45.426  1.00  0.00           H
ATOM   3958 3HD2 LEU A 269      39.522  44.327  45.715  1.00  0.00           H
ATOM   3959  C   LEU A 269      41.097  39.284  46.307  1.00  0.00           C
ATOM   3960  O   LEU A 269      42.029  39.886  46.861  1.00  0.00           O
ATOM   3961  N   CYS A 270      40.909  37.979  46.210  1.00  0.00           N
ATOM   3962  H   CYS A 270      40.088  37.630  45.743  1.00  0.00           H
ATOM   3963  CA  CYS A 270      41.745  36.955  46.864  1.00  0.00           C
ATOM   3964  HA  CYS A 270      42.095  37.369  47.808  1.00  0.00           H
ATOM   3965  CB  CYS A 270      41.009  35.640  47.325  1.00  0.00           C
ATOM   3966  HB1 CYS A 270      41.697  34.889  47.723  1.00  0.00           H
ATOM   3967  HB2 CYS A 270      40.391  35.244  46.519  1.00  0.00           H
ATOM   3968  SG  CYS A 270      39.814  35.944  48.676  1.00  0.00           S
ATOM   3969  HG  CYS A 270      38.860  36.420  47.872  1.00  0.00           H
ATOM   3970  C   CYS A 270      43.095  36.623  46.170  1.00  0.00           C
ATOM   3971  O   CYS A 270      43.977  36.122  46.851  1.00  0.00           O
ATOM   3972  N   LEU A 271      43.256  36.844  44.865  1.00  0.00           N
ATOM   3973  H   LEU A 271      42.484  37.238  44.326  1.00  0.00           H
ATOM   3974  CA  LEU A 271      44.399  36.410  44.112  1.00  0.00           C
ATOM   3975  HA  LEU A 271      45.278  36.349  44.754  1.00  0.00           H
ATOM   3976  CB  LEU A 271      44.169  34.997  43.547  1.00  0.00           C
ATOM   3977  HB1 LEU A 271      43.730  34.363  44.311  1.00  0.00           H
ATOM   3978  HB2 LEU A 271      45.141  34.545  43.361  1.00  0.00           H
ATOM   3979  CG  LEU A 271      43.363  34.891  42.211  1.00  0.00           C
ATOM   3980  HG  LEU A 271      43.832  35.498  41.436  1.00  0.00           H
ATOM   3981  CD1 LEU A 271      43.429  33.445  41.918  1.00  0.00           C
ATOM   3982 1HD1 LEU A 271      43.027  32.912  42.771  1.00  0.00           H
ATOM   3983 2HD1 LEU A 271      43.035  33.131  40.951  1.00  0.00           H
ATOM   3984 3HD1 LEU A 271      44.446  33.094  41.755  1.00  0.00           H
ATOM   3985  CD2 LEU A 271      41.893  35.228  42.415  1.00  0.00           C
ATOM   3986 1HD2 LEU A 271      41.338  34.673  43.174  1.00  0.00           H
ATOM   3987 2HD2 LEU A 271      41.725  36.269  42.705  1.00  0.00           H
ATOM   3988 3HD2 LEU A 271      41.337  35.086  41.493  1.00  0.00           H
ATOM   3989  C   LEU A 271      44.886  37.397  42.988  1.00  0.00           C
ATOM   3990  O   LEU A 271      43.995  38.082  42.449  1.00  0.00           O
ATOM   3991  N   VAL A 272      46.123  37.260  42.486  1.00  0.00           N
ATOM   3992  H   VAL A 272      46.816  36.810  43.063  1.00  0.00           H
ATOM   3993  CA  VAL A 272      46.473  37.837  41.176  1.00  0.00           C
ATOM   3994  HA  VAL A 272      45.565  38.195  40.697  1.00  0.00           H
ATOM   3995  CB  VAL A 272      47.278  39.099  41.277  1.00  0.00           C
ATOM   3996  HB  VAL A 272      47.516  39.388  40.260  1.00  0.00           H
ATOM   3997  CG1 VAL A 272      46.413  40.153  42.039  1.00  0.00           C
ATOM   3998 1HG1 VAL A 272      46.302  39.723  43.030  1.00  0.00           H
ATOM   3999 2HG1 VAL A 272      46.960  41.097  42.024  1.00  0.00           H
ATOM   4000 3HG1 VAL A 272      45.457  40.296  41.540  1.00  0.00           H
ATOM   4001  CG2 VAL A 272      48.638  38.837  41.933  1.00  0.00           C
ATOM   4002 1HG2 VAL A 272      49.323  39.677  41.815  1.00  0.00           H
ATOM   4003 2HG2 VAL A 272      48.489  38.551  42.972  1.00  0.00           H
ATOM   4004 3HG2 VAL A 272      49.104  37.993  41.422  1.00  0.00           H
ATOM   4005  C   VAL A 272      46.983  36.814  40.220  1.00  0.00           C
ATOM   4006  O   VAL A 272      47.654  35.836  40.630  1.00  0.00           O
ATOM   4007  N   LEU A 273      46.601  36.929  38.954  1.00  0.00           N
ATOM   4008  H   LEU A 273      45.980  37.694  38.740  1.00  0.00           H
ATOM   4009  CA  LEU A 273      46.914  36.059  37.819  1.00  0.00           C
ATOM   4010  HA  LEU A 273      47.594  35.347  38.269  1.00  0.00           H
ATOM   4011  CB  LEU A 273      45.599  35.252  37.316  1.00  0.00           C
ATOM   4012  HB1 LEU A 273      45.980  34.541  36.584  1.00  0.00           H
ATOM   4013  HB2 LEU A 273      44.971  36.007  36.842  1.00  0.00           H
ATOM   4014  CG  LEU A 273      44.772  34.502  38.333  1.00  0.00           C
ATOM   4015  HG  LEU A 273      44.427  35.207  39.085  1.00  0.00           H
ATOM   4016  CD1 LEU A 273      43.487  33.813  37.745  1.00  0.00           C
ATOM   4017 1HD1 LEU A 273      43.862  33.018  37.111  1.00  0.00           H
ATOM   4018 2HD1 LEU A 273      42.856  33.437  38.554  1.00  0.00           H
ATOM   4019 3HD1 LEU A 273      43.007  34.541  37.085  1.00  0.00           H
ATOM   4020  CD2 LEU A 273      45.610  33.404  38.954  1.00  0.00           C
ATOM   4021 1HD2 LEU A 273      46.422  33.863  39.532  1.00  0.00           H
ATOM   4022 2HD2 LEU A 273      44.999  32.703  39.512  1.00  0.00           H
ATOM   4023 3HD2 LEU A 273      46.101  32.838  38.170  1.00  0.00           H
ATOM   4024  C   LEU A 273      47.738  36.726  36.641  1.00  0.00           C
ATOM   4025  O   LEU A 273      47.703  37.904  36.372  1.00  0.00           O
ATOM   4026  N   SER A 274      48.624  35.865  36.118  1.00  0.00           N
ATOM   4027  H   SER A 274      48.683  34.921  36.494  1.00  0.00           H
ATOM   4028  CA  SER A 274      49.568  36.097  35.014  1.00  0.00           C
ATOM   4029  HA  SER A 274      49.431  36.977  34.396  1.00  0.00           H
ATOM   4030  CB  SER A 274      50.837  36.351  35.818  1.00  0.00           C
ATOM   4031  HB1 SER A 274      51.221  35.461  36.320  1.00  0.00           H
ATOM   4032  HB2 SER A 274      50.655  37.088  36.596  1.00  0.00           H
ATOM   4033  OG  SER A 274      51.942  36.892  35.078  1.00  0.00           O
ATOM   4034  HG  SER A 274      52.741  36.757  35.576  1.00  0.00           H
ATOM   4035  C   SER A 274      49.930  34.915  34.096  1.00  0.00           C
ATOM   4036  O   SER A 274      49.588  33.814  34.343  1.00  0.00           O
ATOM   4037  N   THR A 275      50.622  35.141  33.029  1.00  0.00           N
ATOM   4038  H   THR A 275      50.968  36.081  32.900  1.00  0.00           H
ATOM   4039  CA  THR A 275      51.438  34.114  32.340  1.00  0.00           C
ATOM   4040  HA  THR A 275      51.075  33.119  32.586  1.00  0.00           H
ATOM   4041  CB  THR A 275      51.330  34.465  30.873  1.00  0.00           C
ATOM   4042  HB  THR A 275      51.794  35.432  30.654  1.00  0.00           H
ATOM   4043  CG2 THR A 275      51.997  33.320  30.054  1.00  0.00           C
ATOM   4044 1HG2 THR A 275      51.399  32.406  30.054  1.00  0.00           H
ATOM   4045 2HG2 THR A 275      52.065  33.586  29.003  1.00  0.00           H
ATOM   4046 3HG2 THR A 275      52.982  33.213  30.507  1.00  0.00           H
ATOM   4047  OG1 THR A 275      49.969  34.501  30.427  1.00  0.00           O
ATOM   4048  HG1 THR A 275      49.464  35.033  31.039  1.00  0.00           H
ATOM   4049  C   THR A 275      52.895  34.139  32.827  1.00  0.00           C
ATOM   4050  O   THR A 275      53.616  35.140  32.787  1.00  0.00           O
ATOM   4051  N   ARG A 276      53.503  32.967  33.178  1.00  0.00           N
ATOM   4052  H   ARG A 276      52.844  32.198  33.226  1.00  0.00           H
ATOM   4053  CA  ARG A 276      54.964  32.739  33.178  1.00  0.00           C
ATOM   4054  HA  ARG A 276      55.448  33.504  32.568  1.00  0.00           H
ATOM   4055  CB  ARG A 276      55.452  32.784  34.631  1.00  0.00           C
ATOM   4056  HB1 ARG A 276      54.918  32.105  35.302  1.00  0.00           H
ATOM   4057  HB2 ARG A 276      55.382  33.815  34.974  1.00  0.00           H
ATOM   4058  CG  ARG A 276      56.936  32.325  34.701  1.00  0.00           C
ATOM   4059  HG1 ARG A 276      57.408  32.723  33.801  1.00  0.00           H
ATOM   4060  HG2 ARG A 276      56.928  31.235  34.716  1.00  0.00           H
ATOM   4061  CD  ARG A 276      57.698  32.702  36.024  1.00  0.00           C
ATOM   4062  HD1 ARG A 276      57.844  31.829  36.668  1.00  0.00           H
ATOM   4063  HD2 ARG A 276      57.112  33.487  36.494  1.00  0.00           H
ATOM   4064  NE  ARG A 276      59.018  33.215  35.560  1.00  0.00           N
ATOM   4065  HE  ARG A 276      59.146  33.285  34.563  1.00  0.00           H
ATOM   4066  CZ  ARG A 276      59.891  33.907  36.216  1.00  0.00           C
ATOM   4067  NH1 ARG A 276      60.907  34.299  35.554  1.00  0.00           N
ATOM   4068 1HH1 ARG A 276      60.700  34.221  34.565  1.00  0.00           H
ATOM   4069 2HH1 ARG A 276      61.529  35.027  35.890  1.00  0.00           H
ATOM   4070  NH2 ARG A 276      59.729  34.167  37.445  1.00  0.00           N
ATOM   4071 1HH2 ARG A 276      59.043  33.636  37.962  1.00  0.00           H
ATOM   4072 2HH2 ARG A 276      60.449  34.651  37.954  1.00  0.00           H
ATOM   4073  C   ARG A 276      55.227  31.477  32.320  1.00  0.00           C
ATOM   4074  OC1 ARG A 276      54.605  30.413  32.633  1.00  0.00           O
ATOM   4075  OC2 ARG A 276      56.183  31.484  31.562  1.00  0.00           O
ATOM   4076  H01 UNK B 277      39.964  48.969  46.110  1.00  0.00            
ATOM   4077  H06 UNK B 277      45.190  48.567  53.896  1.00  0.00            
ATOM   4078  H04 UNK B 277      45.441  47.743  52.440  1.00  0.00            
ATOM   4079  H03 UNK B 277      39.430  47.844  47.223  1.00  0.00            
ATOM   4080  H05 UNK B 277      45.780  49.372  52.619  1.00  0.00            
ATOM   4081  H02 UNK B 277      41.091  48.142  46.998  1.00  0.00            
ATOM   4082  O   UNK B 277      41.657  50.819  46.972  1.00  0.00            
ATOM   4083  O1  UNK B 277      40.964  51.886  48.714  1.00  0.00            
ATOM   4084  N   UNK B 277      40.145  48.551  47.025  1.00  0.00            
ATOM   4085  N1  UNK B 277      43.271  48.103  51.755  1.00  0.00            
ATOM   4086  N2  UNK B 277      43.509  50.250  52.796  1.00  0.00            
ATOM   4087  N3  UNK B 277      45.130  48.628  52.875  1.00  0.00            
ATOM   4088  C   UNK B 277      40.242  49.192  49.599  1.00  0.00            
ATOM   4089  C1  UNK B 277      41.681  48.657  49.849  1.00  0.00            
ATOM   4090  C2  UNK B 277      40.042  49.672  48.157  1.00  0.00            
ATOM   4091  C3  UNK B 277      41.802  48.215  51.331  1.00  0.00            
ATOM   4092  C4  UNK B 277      40.826  50.992  47.849  1.00  0.00            
ATOM   4093  C5  UNK B 277      43.838  48.964  52.524  1.00  0.00            
ATOM   4094  C6  UNK B 277      43.273  50.568  54.190  1.00  0.00            
ATOM   4095  C7  UNK B 277      42.887  51.223  51.893  1.00  0.00            
ATOM   4096  H   UNK B 277      39.978  50.051  50.221  1.00  0.00            
ATOM   4097  H1  UNK B 277      39.557  48.375  49.852  1.00  0.00            
ATOM   4098  H2  UNK B 277      41.869  47.861  49.118  1.00  0.00            
ATOM   4099  H3  UNK B 277      42.384  49.466  49.609  1.00  0.00            
ATOM   4100  H4  UNK B 277      39.059  50.137  48.062  1.00  0.00            
ATOM   4101  H5  UNK B 277      41.286  48.969  51.943  1.00  0.00            
ATOM   4102  H6  UNK B 277      41.430  47.199  51.509  1.00  0.00            
ATOM   4103  H7  UNK B 277      44.196  50.665  54.776  1.00  0.00            
ATOM   4104  H8  UNK B 277      42.590  49.832  54.627  1.00  0.00            
ATOM   4105  H9  UNK B 277      42.786  51.545  54.230  1.00  0.00            
ATOM   4106  H10 UNK B 277      43.251  51.002  50.885  1.00  0.00            
ATOM   4107  H11 UNK B 277      43.204  52.256  52.082  1.00  0.00            
ATOM   4108  H12 UNK B 277      41.791  51.150  51.870  1.00  0.00            
END
